# Supplementary material for: Midbrain extracellular matrix and microglia are associated with cognition in aging mice
Source: Nat Commun. 2025 Nov 27;16:11319. doi: 10.1038/s41467-025-66434-z (PMC12722224; doi:10.1038/s41467-025-66434-z)
Supplement: Supplementary file 3 — Supplementary Data 1 [file 41467_2025_66434_MOESM3_ESM.xlsx]

## Sheet: Enrichment Method Comparison
Entry	Description	Method	Region	Young Female 1	Young Female 2	Young Male 1	Young Male 2			Entry	GeneID	Method	Region	Young Female 1	Young Female 2	Young Male 1	Young Male 2			* Note: all values are log2(intensity)
A2A432	Cullin-4B (CUL-4B)	Solubility Fractionation	MB	27.7098	27.5213	26.8123	26.1893			P58742	Aaas	Chaotropic Extraction	MB	21.6807	26.2937	24.2055	25.3851
A2A5R2	Brefeldin A-inhibited guanine nucleotide-exchange protein 2 (Brefeldin A-inhibited GEP 2) (ADP-ribosylation factor guanine nucleotide-exchange factor 2)	Solubility Fractionation	MB	28.3502	28.6662	28.4339	28.7549			Q3UHJ0	Aak1	Chaotropic Extraction	MB	26.6642	27.634	26.8265	27.2939
A2A690	Protein TANC2 (Tetratricopeptide repeat, ankyrin repeat and coiled-coil domain-containing protein 2)	Solubility Fractionation	MB	26.5325	26.7202	26.0548	28.5977			Q8BGQ7	Aars1	Chaotropic Extraction	MB	23.6072	23.4404	24.6345	24.704
A2A699	Protein FAM171A2	Solubility Fractionation	MB	27.6539	27.8603	27.2331	27.9081			Q80YE4	Aatk	Chaotropic Extraction	MB	25.259	23.8622	20.5687	21.8938
A2A6Q5	Cell division cycle protein 27 homolog	Solubility Fractionation	MB	23.3684	25.3177	24.5053	23.6841			P61922	Abat	Chaotropic Extraction	MB	27.1519	27.3837	27.493	27.3674
A2A8L1	Chromodomain-helicase-DNA-binding protein 5 (CHD-5) (EC 3.6.4.12) (ATP-dependent helicase CHD5)	Solubility Fractionation	MB	25.5157	24.2598	23.4884	24.2637			Q9JI39	Abcb10	Chaotropic Extraction	MB	22.7935	22.2234	22.0619	21.4672
A2A8L5	Receptor-type tyrosine-protein phosphatase F (EC 3.1.3.48) (Leukocyte common antigen related) (LAR)	Solubility Fractionation	MB	25.2262	25.2996	24.1272	24.8791			P21447	Abcb1a	Chaotropic Extraction	MB	24.6559	20.9749	19.6216	24.3939
A2AAE1	Bridge-like lipid transfer protein family member 1 (Fragile site-associated protein homolog)	Solubility Fractionation	MB	20.8044	24.2403	23.1362	23.8181			Q61102	Abcb7	Chaotropic Extraction	MB	25.0044	24.3914	25.1197	25.0917
A2ADY9	Protein DDI1 homolog 2 (EC 3.4.23.-)	Solubility Fractionation	MB	21.713	22.817	22.037	24.0316			Q9CXJ4	Abcb8	Chaotropic Extraction	MB	25.8897	27.2532	26.5123	26.5565
A2AG50	MAP7 domain-containing protein 2	Solubility Fractionation	MB	30.4535	30.117	30.2091	29.9711			Q9JJ59	Abcb9	Chaotropic Extraction	MB	24.6527	25.3512	23.7261	24.4211
A2AGT5	Cytoskeleton-associated protein 5	Solubility Fractionation	MB	31.3273	31.454	31.6777	31.676			Q61285	Abcd2	Chaotropic Extraction	MB	24.2045	22.8968	23.0752	22.7509
A2AHC3	Calmodulin-regulated spectrin-associated protein 1	Solubility Fractionation	MB	25.7326	25.779	25.7929	25.8151			P55096	Abcd3	Chaotropic Extraction	MB	23.3215	24.3326	20.534	20.3707
A2AIL4	NADH dehydrogenase (ubiquinone) complex I, assembly factor 6	Solubility Fractionation	MB	24.0316	23.3657	23.4212	23.1362			Q7TMS5	Abcg2	Chaotropic Extraction	MB	25.5834	24.3087	23.583	25.6607
A2AIV2	Protein virilizer homolog	Solubility Fractionation	MB	23.9692	20.4484	20.2905	19.9461			Q91WA9	Abcg4	Chaotropic Extraction	MB	24.2484	22.3814	20.5293	20.0321
A2AJA9	Apical junction component 1 homolog	Solubility Fractionation	MB	26.0934	27.1551	26.5143	26.6555			Q99LR1	Abhd12	Chaotropic Extraction	MB	24.2521	25.9681	25.1768	25.606
A2AJI0	MAP7 domain-containing protein 1	Solubility Fractionation	MB	28.3338	28.457	28.7269	28.8903			Q9Z1Q2	Abhd16a	Chaotropic Extraction	MB	24.3171	27.3148	27.2577	27.3121
A2ALS5	Rap1 GTPase-activating protein 1 (Rap1GAP) (Rap1GAP1) (ARPP-90)	Solubility Fractionation	MB	29.2975	29.3774	29.5858	29.0985			Q7M759	Abhd17b	Chaotropic Extraction	MB	23.7162	24.2609	21.7872	20.338
A2AN08	E3 ubiquitin-protein ligase UBR4 (EC 2.3.2.27) (N-recognin-4) (RING-type E3 ubiquitin transferase UBR4) (Zinc finger UBR1-type protein 1) (p600)	Solubility Fractionation	MB	28.7459	29.0816	28.4012	28.5266			Q91ZH7	Abhd3	Chaotropic Extraction	MB	25.5448	23.0865	25.1564	24.3088
A2AP18	1-phosphatidylinositol 4,5-bisphosphate phosphodiesterase eta-2 (EC 3.1.4.11) (Phosphoinositide phospholipase C-eta-2) (Phosphoinositide phospholipase C-like 4) (PLC-L4) (Phospholipase C-like protein 4) (Phospholipase C-eta-2) (PLC-eta2)	Solubility Fractionation	MB	26.4137	26.5822	26.4782	25.7523			Q8CBW3	Abi1	Chaotropic Extraction	MB	23.2282	24.8712	26.5705	25.2398
A2APV2	Formin-like protein 2 (Protein Man)	Solubility Fractionation	MB	28.1233	27.8656	27.6383	27.8187			P62484	Abi2	Chaotropic Extraction	MB	22.951	23.3335	25.7793	25.7729
A2APY7	Arginine-hydroxylase NDUFAF5, mitochondrial (EC 1.-.-.-) (NADH dehydrogenase [ubiquinone] 1 alpha subcomplex assembly factor 5) (Putative methyltransferase NDUFAF5) (EC 2.1.1.-)	Solubility Fractionation	MB	25.5468	25.2864	25.853	24.8906			Q4JIM5	Abl2	Chaotropic Extraction	MB	23.3351	19.4705	21.5267	22.6433
A2AQ25	Sickle tail protein (Enhancer trap locus 4)	Solubility Fractionation	MB	28.0829	28.608	28.967	29.0767			Q8K4G5	Ablim1	Chaotropic Extraction	MB	26.5452	24.8591	24.7556	24.6051
A2AR02	Peptidyl-prolyl cis-trans isomerase G (PPIase G) (Peptidyl-prolyl isomerase G) (EC 5.2.1.8) (Cyclophilin G) (Rotamase G)	Solubility Fractionation	MB	23.5156	26.3475	25.1255	27.1736			Q8BL65	Ablim2	Chaotropic Extraction	MB	23.8781	26.576	26.5055	26.4601
A2ASQ1	Agrin [Cleaved into: Agrin N-terminal 110 kDa subunit; Agrin C-terminal 110 kDa subunit; Agrin C-terminal 90 kDa fragment (C90); Agrin C-terminal 22 kDa fragment (C22)]	Solubility Fractionation	MB	27.2997	28.5931	27.9731	27.4238			Q69ZX8	Ablim3	Chaotropic Extraction	MB	23.0744	25.98	25.561	25.0973
A2ASS6	Titin (EC 2.7.11.1) (Connectin)	Solubility Fractionation	MB	25.2262	27.2578	23.1269	27.2745			Q5SSL4	Abr	Chaotropic Extraction	MB	24.019	21.7737	21.2961	24.9976
A2ASZ8	Calcium-binding mitochondrial carrier protein SCaMC-2 (Small calcium-binding mitochondrial carrier protein 2) (Solute carrier family 25 member 25)	Solubility Fractionation	MB	29.1454	29.5479	29.3273	29.3025			Q3TCJ1	Abraxas2	Chaotropic Extraction	MB	27.1338	19.5937	20.9723	23.5189
A2AWA9	Rab GTPase-activating protein 1 (GAP and centrosome-associated protein) (Rab6 GTPase-activating protein GAPCenA)	Solubility Fractionation	MB	26.8764	25.8801	26.8225	25.1476			Q6GQW0	Abtb3	Chaotropic Extraction	MB	25.7248	27.2919	26.7232	26.835
A2BDX3	Adenylyltransferase and sulfurtransferase MOCS3 (Molybdenum cofactor synthesis protein 3) [Includes: Molybdopterin-synthase adenylyltransferase (EC 2.7.7.80) (Adenylyltransferase MOCS3) (Sulfur carrier protein MOCS2A adenylyltransferase); Molybdopterin-synthase sulfurtransferase (EC 2.8.1.11) (Sulfur carrier protein MOCS2A sulfurtransferase) (Sulfurtransferase MOCS3)]	Solubility Fractionation	MB	26.1636	26.7298	26.2279	26.5553			Q921H8	Acaa1a	Chaotropic Extraction	MB	24.0486	20.8413	22.0329	20.2189
A2BE28	Ribosomal biogenesis protein LAS1L (Protein LAS1 homolog)	Solubility Fractionation	MB	21.475	21.4032	22.6932	22.4643			Q8BWT1	Acaa2	Chaotropic Extraction	MB	23.9635	22.77	23.1916	23.452
A2BH40	AT-rich interactive domain-containing protein 1A (ARID domain-containing protein 1A) (BRG1-associated factor 250) (BAF250) (BRG1-associated factor 250a) (BAF250A) (Osa homolog 1) (SWI-like protein) (SWI/SNF complex protein p270) (SWI/SNF-related, matrix-associated, actin-dependent regulator of chromatin subfamily F member 1)	Solubility Fractionation	MB	26.8747	25.9028	26.9616	26.9494			Q5SWU9	Acaca	Chaotropic Extraction	MB	22.9367	26.1518	25.841	25.7484
A2RSJ4	Bridge-like lipid transfer protein family member 3B (Syntaxin-6 Habc-interacting protein of 164 kDa) (UHRF1-binding protein 1-like)	Solubility Fractionation	MB	27.7533	26.1126	26.6747	26.305			Q9D7B6	Acad8	Chaotropic Extraction	MB	23.4867	20.4788	21.2283	20.4767
A2RSQ0	DENN domain-containing protein 5B (Rab6IP1-like protein)	Solubility Fractionation	MB	23.5276	23.7196	22.3428	23.3736			Q8JZN5	Acad9	Chaotropic Extraction	MB	26.7751	27.7107	27.0485	27.1677
A2RT62	F-box/LRR-repeat protein 16 (F-box and leucine-rich repeat protein 16)	Solubility Fractionation	MB	26.1493	27.4941	26.7544	26.6217			P51174	Acadl	Chaotropic Extraction	MB	21.7325	23.4954	23.7965	23.8427
A2RTL5	Arginine/serine-rich coiled-coil protein 2	Solubility Fractionation	MB	23.594	23.7649	22.0532	23.2447			Q61282	Acan	Chaotropic Extraction	MB	22.2832	21.7978	21.4515	20.6037
A6H5Z3	Exocyst complex component 6B (Exocyst complex component Sec15B) (SEC15-like protein 2)	Solubility Fractionation	MB	27.63	28.1969	28.5613	28.3576			P21836	Ache	Chaotropic Extraction	MB	23.2245	23.5019	23.4394	24.2786
A6H611	Mitochondrial intermediate peptidase (MIP) (EC 3.4.24.59)	Solubility Fractionation	MB	24.7872	23.2166	24.4579	23.0634			Q9JIX8	Acin1	Chaotropic Extraction	MB	23.177	22.2358	22.5642	24.6697
A6H630	Damage-control phosphatase ARMT1 (EC 3.1.3.-) (Acidic residue methyltransferase 1) (Protein-glutamate O-methyltransferase) (EC 2.1.1.-) (Sugar phosphate phosphatase ARMT1)	Solubility Fractionation	MB	25.6173	26.2462	25.6988	23.1099			Q91V92	Acly	Chaotropic Extraction	MB	23.5527	26.1739	26.858	27.25
A6PWD2	Forkhead-associated domain-containing protein 1 (FHA domain-containing protein 1)	Solubility Fractionation	MB	26.1545	23.621	18.2508	24.8499			P28271	Aco1	Chaotropic Extraction	MB	23.1221	21.2519	21.4274	20.7905
A6X919	Probable C-mannosyltransferase DPY19L1 (EC 2.4.1.-) (Dpy-19-like protein 1) (Protein dpy-19 homolog 1)	Solubility Fractionation	MB	25.2918	22.0897	21.7013	22.6284			Q99KI0	Aco2	Chaotropic Extraction	MB	29.2547	27.3523	28.4817	29.0853
B0F2B4	Neuroligin 4-like (Neuroligin-4) (NL-4)	Solubility Fractionation	MB	26.9285	24.3641	26.3809	25.0055			O55137	Acot1	Chaotropic Extraction	MB	23.1064	21.1604	22.4413	20.5974
B0V2N1	Receptor-type tyrosine-protein phosphatase S (R-PTP-S) (EC 3.1.3.48) (PTPNU-3) (Receptor-type tyrosine-protein phosphatase sigma) (R-PTP-sigma)	Solubility Fractionation	MB	28.3543	28.14	28.0361	27.9168			Q8VHQ9	Acot11	Chaotropic Extraction	MB	23.9182	25.8916	24.4754	25.3195
B1AR13	CDGSH iron-sulfur domain-containing protein 3, mitochondrial (Melanoma nuclear protein 13)	Solubility Fractionation	MB	27.7838	27.5048	27.856	26.9163			Q91V12	Acot7	Chaotropic Extraction	MB	23.3868	20.7636	21.0125	21.3484
B1AVZ0	Uracil phosphoribosyltransferase homolog	Solubility Fractionation	MB	24.5914	22.487	19.9461	21.4826			Q9R0X4	Acot9	Chaotropic Extraction	MB	23.4857	20.4797	20.8399	20.2447
B1AXP6	Mitochondrial import receptor subunit TOM5 homolog	Solubility Fractionation	MB	18.2099	26.2098	26.7838	26.8422			Q99PU5	Acsbg1	Chaotropic Extraction	MB	24.1723	27.3588	27.3764	27.3878
B1AXV0	DOMON domain-containing protein FRRS1L (Ferric-chelate reductase 1-like protein)	Solubility Fractionation	MB	26.4974	27.2034	26.6614	26.4444			Q8VCW8	Acsf2	Chaotropic Extraction	MB	22.5401	20.3006	22.2813	22.1353
B1AY13	Ubiquitin carboxyl-terminal hydrolase 24 (EC 3.4.19.12) (Deubiquitinating enzyme 24) (Ubiquitin thioesterase 24) (Ubiquitin-specific-processing protease 24)	Solubility Fractionation	MB	25.4884	25.3177	25.2355	24.4306			P41216	Acsl1	Chaotropic Extraction	MB	21.4953	25.5945	24.6834	25.2511
B1AZI6	THO complex subunit 2 (Tho2)	Solubility Fractionation	MB	21.475	22.8277	20.5768	23.7588			Q91WC3	Acsl6	Chaotropic Extraction	MB	28.7699	28.9693	28.6969	28.771
B1AZP2	Disks large-associated protein 4 (DAP-4) (PSD-95/SAP90-binding protein 4) (SAP90/PSD-95-associated protein 4) (SAPAP-4)	Solubility Fractionation	MB	26.3	26.935	25.779	26.4792			P62737	Acta2	Chaotropic Extraction	MB	28.0283	28.163	26.4333	29.1927
B2RQC6	CAD protein [Includes: Glutamine-dependent carbamoyl-phosphate synthase (EC 6.3.5.5); Aspartate carbamoyltransferase (EC 2.1.3.2); Dihydroorotase (EC 3.5.2.3)]	Solubility Fractionation	MB	23.2362	23.5199	22.9495	21.4324			P60710	Actb	Chaotropic Extraction	MB	32.7601	32.2638	32.3998	32.7224
B2RR83	3'-5' RNA helicase YTHDC2 (EC 3.6.4.13) (Keen to exit meiosis leaving testes under-populated protein) (Ketu) (YTH domain-containing protein C2) (mYTHDC2)	Solubility Fractionation	MB	23.8458	25.9047	25.5273	25.1837			Q7TPR4	Actn1	Chaotropic Extraction	MB	27.4736	27.3732	26.5969	28.0707
B2RSH2	Guanine nucleotide-binding protein G(i) subunit alpha-1 (Adenylate cyclase-inhibiting G alpha protein)	Solubility Fractionation	MB	27.9983	28.4583	28.7792	28.3323			Q9JI91	Actn2	Chaotropic Extraction	MB	24.0915	20.0786	21.0625	24.8197
B2RUJ5	Amyloid-beta A4 precursor protein-binding family A member 1 (Adapter protein X11alpha) (Neuron-specific X11 protein) (Neuronal Munc18-1-interacting protein 1) (Mint-1)	Solubility Fractionation	MB	26.4884	26.199	26.025	25.6644			P57780	Actn4	Chaotropic Extraction	MB	28.8595	27.813	27.8031	27.7327
B2RUR8	OTU domain-containing protein 7B (EC 3.4.19.12) (Cellular zinc finger anti-NF-kappa-B protein) (Zinc finger A20 domain-containing protein 1) (Zinc finger protein Cezanne)	Solubility Fractionation	MB	24.1571	23.0467	23.2754	20.4617			P61164	Actr1a	Chaotropic Extraction	MB	23.7921	20.2603	20.7514	20.8856
B2RXC1	Trafficking protein particle complex subunit 11	Solubility Fractionation	MB	26.7118	27.3248	27.2688	25.9965			P61161	Actr2	Chaotropic Extraction	MB	26.8515	26.0103	26.4114	26.5465
B2RXS4	Plexin-B2	Solubility Fractionation	MB	28.335	27.9307	27.9943	28.2903			Q99JY9	Actr3	Chaotropic Extraction	MB	23.3886	19.8052	19.1254	22.6102
B2RY04	Dedicator of cytokinesis protein 5 (Lens rupture protein 2) (Rupture of lens cataract protein)	Solubility Fractionation	MB	23.597	21.5743	22.4857	21.8362			O35598	Adam10	Chaotropic Extraction	MB	23.3382	26.6301	25.5809	26.0734
B2RY56	RNA-binding protein 25 (RNA-binding motif protein 25)	Solubility Fractionation	MB	27.8327	26.8807	26.8833	27.34			Q9R1V4	Adam11	Chaotropic Extraction	MB	23.5894	23.2293	23.7552	23.387
B5TVM2	Immunoglobulin-like domain-containing receptor 2 (Angulin-3) (Lisch-like protein)	Solubility Fractionation	MB	27.8196	27.1176	27.183	27.8572			Q9R1V6	Adam22	Chaotropic Extraction	MB	23.6066	26.7373	25.051	26.2252
B7ZMP1	Xaa-Pro aminopeptidase 3 (X-Pro aminopeptidase 3) (EC 3.4.11.9) (Aminopeptidase P3) (APP3)	Solubility Fractionation	MB	22.9473	23.227	21.9897	23.1158			Q9R1V7	Adam23	Chaotropic Extraction	MB	27.4267	27.7546	27.7114	27.4166
B9EHT4	CAP-Gly domain-containing linker protein 3 (Cytoplasmic linker protein 170-related 59 kDa protein) (CLIP-170-related 59 kDa protein) (CLIPR-59)	Solubility Fractionation	MB	24.3509	24.3296	25.012	24.2759			Q9D0L4	Adck1	Chaotropic Extraction	MB	23.5408	26.8057	24.7038	26.0588
B9EJ86	Oxysterol-binding protein-related protein 8 (ORP-8) (OSBP-related protein 8)	Solubility Fractionation	MB	28.1025	28.0831	27.748	28.233			Q80V03	Adck5	Chaotropic Extraction	MB	22.0475	21.048	20.481	21.9489
B9EJA2	Cortactin-binding protein 2 (CortBP2)	Solubility Fractionation	MB	28.5446	27.7598	27.465	28.2295			O88444	Adcy1	Chaotropic Extraction	MB	23.124	26.0687	24.8386	26.0452
B9EKR1	Receptor-type tyrosine-protein phosphatase zeta (R-PTP-zeta) (EC 3.1.3.48)	Solubility Fractionation	MB	32.1525	32.0739	32.4051	32.2554			Q8VHH7	Adcy3	Chaotropic Extraction	MB	22.1941	22.1658	19.2342	20.3008
D3YVF0	A-kinase anchor protein 5 (AKAP-5) (A-kinase anchor protein 150 kDa) (AKAP 150) (P150) (cAMP-dependent protein kinase regulatory subunit II high affinity-binding protein)	Solubility Fractionation	MB	26.8101	28.1184	26.8375	27.2637			P84309	Adcy5	Chaotropic Extraction	MB	22.9085	26.1061	26.5254	26.7555
D3YXK2	Scaffold attachment factor B1 (SAF-B1)	Solubility Fractionation	MB	30.183	29.2871	29.0684	29.4349			Q01341	Adcy6	Chaotropic Extraction	MB	22.3798	21.9852	22.5335	21.9716
D3YZG8	Bifunctional methylenetetrahydrofolate dehydrogenase/cyclohydrolase 2, mitochondrial (NADP-dependent methylenetetrahydrofolate dehydrogenase 2-like protein) (MTHFD2-like) [Includes: NAD-dependent methylenetetrahydrofolate dehydrogenase (EC 1.5.1.15) (EC 1.5.1.5); Methenyltetrahydrofolate cyclohydrolase (EC 3.5.4.9)]	Solubility Fractionation	MB	24.7866	24.0693	24.9028	25.0661			P97490	Adcy8	Chaotropic Extraction	MB	24.1328	26.0477	25.157	25.0655
D3YZU1	SH3 and multiple ankyrin repeat domains protein 1 (Shank1)	Solubility Fractionation	MB	27.4542	28.0932	27.834	28.2599			P51830	Adcy9	Chaotropic Extraction	MB	24.0439	23.7238	20.5139	23.5845
D3Z7P3	Glutaminase kidney isoform, mitochondrial (GLS) (EC 3.5.1.2) [Cleaved into: Glutaminase kidney isoform, mitochondrial 68 kDa chain; Glutaminase kidney isoform, mitochondrial 65 kDa chain]	Solubility Fractionation	MB	32.5629	32.5957	32.6158	32.3626			P70205	Adcyap1r1	Chaotropic Extraction	MB	23.8164	23.9038	20.1613	22.53
E9PUL5	Proline-rich transmembrane protein 2 (Dispanin subfamily B member 3) (DSPB3)	Solubility Fractionation	MB	30.1708	29.7008	30.3663	30.2534			Q9QYC0	Add1	Chaotropic Extraction	MB	27.8758	26.7912	27.855	27.6906
E9PVA8	eIF-2-alpha kinase activator GCN1 (GCN1 eIF-2-alpha kinase activator homolog) (GCN1-like protein 1) (General control of amino-acid synthesis 1-like protein 1) (Translational activator GCN1)	Solubility Fractionation	MB	27.4847	29.0706	28.3816	28.0782			Q9QYB8	Add2	Chaotropic Extraction	MB	23.4085	23.9438	25.0021	25.6193
E9PYL2	Proline-rich protein 12	Solubility Fractionation	MB	21.475	19.9461	20.9639	22.1736			Q9QYB5	Add3	Chaotropic Extraction	MB	23.1322	24.534	22.7248	25.2448
E9PZJ8	Activating signal cointegrator 1 complex subunit 3 (EC 3.6.4.12)	Solubility Fractionation	MB	26.5401	25.2262	24.8294	24.4276			Q8C4G9	Adgra1	Chaotropic Extraction	MB	22.6665	26.7978	25.1233	25.7967
E9PZM4	Chromodomain-helicase-DNA-binding protein 2 (CHD-2) (EC 3.6.4.12) (ATP-dependent helicase CHD2)	Solubility Fractionation	MB	21.475	21.1117	20.6898	23.0435			Q3UHD1	Adgrb1	Chaotropic Extraction	MB	24.3185	28.0731	26.7968	27.0895
E9Q3L2	Phosphatidylinositol 4-kinase alpha (PI4-kinase alpha) (PI4K-alpha) (PtdIns-4-kinase alpha) (EC 2.7.1.67)	Solubility Fractionation	MB	31.3268	31.6341	31.7413	31.6859			Q8CGM1	Adgrb2	Chaotropic Extraction	MB	24.7115	28.2535	26.9318	27.7939
E9Q3S4	Mitogen-activated protein kinase kinase kinase 19 (EC 2.7.11.1) (SPS1/STE20-related protein kinase YSK4)	Solubility Fractionation	MB	25.9213	25.3388	25.4034	26.0133			Q80ZF8	Adgrb3	Chaotropic Extraction	MB	22.898	27.9506	26.1824	27.1215
E9Q401	Ryanodine receptor 2 (RYR-2) (RyR2) (Cardiac muscle ryanodine receptor) (Cardiac muscle ryanodine receptor-calcium release channel) (Type 2 ryanodine receptor)	Solubility Fractionation	MB	28.9624	29.4563	29.4476	29.2863			Q8K209	Adgrg1	Chaotropic Extraction	MB	23.177	25.2709	24.5798	23.5111
E9Q414	Apolipoprotein B-100 (Apo B-100) [Cleaved into: Apolipoprotein B-48 (Apo B-48)]	Solubility Fractionation	MB	23.4693	18.4671	18.4671	22.6134			Q80TR1	Adgrl1	Chaotropic Extraction	MB	28.5452	28.4663	27.8175	27.2987
E9Q5K9	YTH domain-containing protein 1	Solubility Fractionation	MB	25.7012	22.0178	19.9461	24.2454			Q80TS3	Adgrl3	Chaotropic Extraction	MB	27.333	26.8102	26.292	26.7193
E9Q634	Unconventional myosin-Ie (Unconventional myosin 1E)	Solubility Fractionation	MB	22.1041	18.2099	18.2508	18.2099			Q9Z103	Adnp	Chaotropic Extraction	MB	23.6999	19.7706	19.623	19.6952
E9Q6C8	XK-related protein 6	Solubility Fractionation	MB	20.7139	22.793	20.7226	19.8655			Q6PDY2	Ado	Chaotropic Extraction	MB	23.4545	20.9641	21.2248	20.5763
E9Q6J5	Biorientation of chromosomes in cell division protein 1-like 1	Solubility Fractionation	MB	21.475	20.8911	23.0506	21.5828			Q60613	Adora2a	Chaotropic Extraction	MB	23.6672	20.0539	19.1942	20.4361
E9Q6P5	Tetratricopeptide repeat protein 7B (TPR repeat protein 7B)	Solubility Fractionation	MB	29.9039	30.2025	30.0586	30.3314			P97717	Adra1b	Chaotropic Extraction	MB	22.2721	21.0886	20.8674	21.7935
E9Q735	Ubiquitin conjugation factor E4 A (EC 2.3.2.27)	Solubility Fractionation	MB	27.2149	26.5446	26.3894	26.4336			Q9JKV1	Adrm1	Chaotropic Extraction	MB	22.7378	28.5148	28.7641	28.2984
E9Q784	Zinc finger CCCH domain-containing protein 13	Solubility Fractionation	MB	24.9942	19.9461	21.2089	22.3846			P54822	Adsl	Chaotropic Extraction	MB	23.2986	22.7102	23.0796	20.4508
E9Q7T7	Chondroadherin-like protein	Solubility Fractionation	MB	21.475	24.3781	23.5412	22.6012			P28650	Adss1	Chaotropic Extraction	MB	22.4244	22.7232	21.0616	20.6511
E9Q8I9	Protein furry homolog	Solubility Fractionation	MB	25.0977	26.165	25.7615	25.9921			Q9QZQ1	Afdn	Chaotropic Extraction	MB	22.8035	25.2236	24.8327	25.761
F6SEU4	Ras/Rap GTPase-activating protein SynGAP (Neuronal RasGAP) (Synaptic Ras GTPase-activating protein 1) (Synaptic Ras-GAP 1)	Solubility Fractionation	MB	29.7688	30.6954	30.584	30.5546			Q8JZQ2	Afg3l2	Chaotropic Extraction	MB	27.2104	27.6886	27.0994	27.0804
F6ZDS4	Nucleoprotein TPR (NPC-associated intranuclear protein) (Translocated promoter region and nuclear basket protein)	Solubility Fractionation	MB	27.5476	27.2121	26.6705	27.2592			Q8BXK8	Agap1	Chaotropic Extraction	MB	23.6193	27.0069	27.2607	26.053
F8VPU2	FERM, ARHGEF and pleckstrin domain-containing protein 1 (FERM, RhoGEF and pleckstrin domain-containing protein 1)	Solubility Fractionation	MB	27.2093	24.9769	25.4693	25.5155			Q3UHD9	Agap2	Chaotropic Extraction	MB	29.8285	29.8953	30.6593	30.4199
G3X9K3	Brefeldin A-inhibited guanine nucleotide-exchange protein 1 (BIG1) (Brefeldin A-inhibited GEP 1) (ADP-ribosylation factor guanine nucleotide-exchange factor 1)	Solubility Fractionation	MB	26.7054	25.5269	24.8165	27.8106			Q8VHH5	Agap3	Chaotropic Extraction	MB	26.3979	26.8527	27.4554	27.3383
G3XA57	Rab11 family-interacting protein 2 (Rab11-FIP2)	Solubility Fractionation	MB	22.3957	22.8841	24.2209	24.9998			Q8K2K6	Agfg1	Chaotropic Extraction	MB	23.7844	22.5472	20.5652	21.4598
G5E829	Plasma membrane calcium-transporting ATPase 1 (EC 7.2.2.10) (Plasma membrane calcium ATPase isoform 1) (PMCA1) (Plasma membrane calcium pump isoform 1)	Solubility Fractionation	MB	32.3463	32.3916	32.8752	32.7716			Q80WC7	Agfg2	Chaotropic Extraction	MB	23.735	24.3592	23.6548	24.3295
G5E870	E3 ubiquitin-protein ligase TRIP12 (EC 2.3.2.26) (HECT-type E3 ubiquitin transferase TRIP12) (Thyroid receptor-interacting protein 12) (TR-interacting protein 12) (TRIP-12)	Solubility Fractionation	MB	26.6661	26.6547	26.6523	26.8487			Q9ESW4	Agk	Chaotropic Extraction	MB	28.1891	27.3778	26.9847	27.5296
G5E8K5	Ankyrin-3 (ANK-3) (Ankyrin-G)	Solubility Fractionation	MB	31.8046	31.5185	31.9109	31.8966			Q8CJG0	Ago2	Chaotropic Extraction	MB	21.8779	23.2381	20.5406	22.4037
O08529	Calpain-2 catalytic subunit (EC 3.4.22.53) (80 kDa M-calpain subunit) (CALP80) (Calcium-activated neutral proteinase 2) (CANP 2) (Calpain M-type) (Calpain-2 large subunit) (Millimolar-calpain) (M-calpain)	Solubility Fractionation	MB	29.3779	29.3644	29.1769	28.9591			O35083	Agpat1	Chaotropic Extraction	MB	22.6607	25.4223	24.468	25.402
O08530	Sphingosine 1-phosphate receptor 1 (S1P receptor 1) (S1P1) (Endothelial differentiation G-protein coupled receptor 1) (Lysophospholipid receptor B1) (Sphingosine 1-phosphate receptor Edg-1) (S1P receptor Edg-1) (CD antigen CD363)	Solubility Fractionation	MB	25.6354	26.3671	26.8986	26.5413			Q8K4X7	Agpat4	Chaotropic Extraction	MB	23.6766	25.7562	24.9723	25.4687
O08532	Voltage-dependent calcium channel subunit alpha-2/delta-1 (Voltage-gated calcium channel subunit alpha-2/delta-1) [Cleaved into: Voltage-dependent calcium channel subunit alpha-2-1; Voltage-dependent calcium channel subunit delta-1]	Solubility Fractionation	MB	30.3572	30.6771	30.5925	30.5348			Q9D1E8	Agpat5	Chaotropic Extraction	MB	24.6472	25.9061	23.8929	24.9891
O08539	Myc box-dependent-interacting protein 1 (Amphiphysin II) (Amphiphysin-like protein) (Bridging integrator 1) (SH3 domain-containing protein 9)	Solubility Fractionation	MB	32.6055	32.3967	32.5649	32.2835			A2ASQ1	Agrn	Chaotropic Extraction	MB	30.2479	29.0832	29.8103	30.1345
O08547	Vesicle-trafficking protein SEC22b (ER-Golgi SNARE of 24 kDa) (ERS-24) (ERS24) (SEC22 vesicle-trafficking protein homolog B) (SEC22 vesicle-trafficking protein-like 1) (mSec22b)	Solubility Fractionation	MB	29.4161	29.3228	29.5052	29.5718			Q8CJF7	Ahctf1	Chaotropic Extraction	MB	23.8851	27.5167	26.0403	26.1068
O08553	Dihydropyrimidinase-related protein 2 (DRP-2) (Unc-33-like phosphoprotein 2) (ULIP-2)	Solubility Fractionation	MB	35.5035	36.0087	36.0511	35.8946			P50247	Ahcy	Chaotropic Extraction	MB	24.454	19.1398	20.4266	22.3
O08576	RUN domain-containing protein 3A (Rap2-interacting protein 8) (RPIP-8)	Solubility Fractionation	MB	24.345	28.8553	25.5097	24.4137			Q80SW1	Ahcyl1	Chaotropic Extraction	MB	27.1781	26.9459	27.4699	28.6698
O08579	Emerin	Solubility Fractionation	MB	27.9274	27.5802	28.483	28.4867			Q68FL4	Ahcyl2	Chaotropic Extraction	MB	22.9124	23.4893	24.7546	24.4058
O08580	Steroid hormone receptor ERR1 (Estrogen receptor-like 1) (Estrogen-related receptor alpha) (ERR-alpha) (Nuclear receptor subfamily 3 group B member 1)	Solubility Fractionation	MB	23.0808	21.4874	19.9461	19.9759			Q6PAL7	Ahdc1	Chaotropic Extraction	MB	26.1958	27.3298	27.6584	26.3193
O08582	GTP-binding protein 1 (G-protein 1) (GP-1) (GP1)	Solubility Fractionation	MB	26.7481	27.4368	27.1622	26.9654			Q8K3E5	Ahi1	Chaotropic Extraction	MB	25.812	28.4808	29.2714	27.9193
O08583	THO complex subunit 4 (Tho4) (Ally of AML-1 and LEF-1) (Aly/REF export factor) (REF1-I) (RNA and export factor-binding protein 1) (Transcriptional coactivator Aly/REF)	Solubility Fractionation	MB	28.7905	29.3324	29.8046	29.6009			Q9Z0X1	Aifm1	Chaotropic Extraction	MB	26.8286	26.8592	26.6752	26.4018
O08585	Clathrin light chain A (Lca)	Solubility Fractionation	MB	31.1743	29.4962	29.8293	29.9565			Q8BUE4	Aifm2	Chaotropic Extraction	MB	23.8154	21.4118	21.69	21.849
O08586	Phosphatidylinositol 3,4,5-trisphosphate 3-phosphatase and dual-specificity protein phosphatase PTEN (EC 3.1.3.16) (EC 3.1.3.48) (EC 3.1.3.67) (Mutated in multiple advanced cancers 1) (Phosphatase and tensin homolog)	Solubility Fractionation	MB	21.644	25.3945	25.0017	25.0439			Q3TY86	Aifm3	Chaotropic Extraction	MB	23.2735	20.186	20.8483	25.0703
O08599	Syntaxin-binding protein 1 (Protein unc-18 homolog 1) (Unc18-1) (Protein unc-18 homolog A) (Unc-18A)	Solubility Fractionation	MB	36.0383	35.951	36.1099	36.1383			A2AJA9	Ajm1	Chaotropic Extraction	MB	33.7062	32.8742	33.3267	32.9441
O08600	Endonuclease G, mitochondrial (Endo G) (EC 3.1.30.-)	Solubility Fractionation	MB	26.0521	26.5545	26.3618	26.803			Q9R0Y5	Ak1	Chaotropic Extraction	MB	24.716	20.7127	21.035	23.2221
O08638	Myosin-11 (Myosin heavy chain 11) (Myosin heavy chain, smooth muscle isoform) (SMMHC)	Solubility Fractionation	MB	30.6703	31.4358	30.7702	30.0853			Q9WUR9	Ak4	Chaotropic Extraction	MB	22.9816	21.7546	21.6343	22.7785
O08663	Methionine aminopeptidase 2 (MAP 2) (MetAP 2) (EC 3.4.11.18) (Initiation factor 2-associated 67 kDa glycoprotein) (p67) (p67eIF2) (Peptidase M)	Solubility Fractionation	MB	28.2925	28.0711	28.1695	28.2254			O88845	Akap10	Chaotropic Extraction	MB	22.3842	21.9376	23.2894	22.6592
O08688	Calpain-5 (EC 3.4.22.-) (New calpain 3) (nCL-3)	Solubility Fractionation	MB	28.269	28.1054	28.2521	27.8771			D3YVF0	Akap5	Chaotropic Extraction	MB	23.3289	19.9184	20.6197	20.2928
O08709	Peroxiredoxin-6 (EC 1.11.1.27) (1-Cys peroxiredoxin) (1-Cys PRX) (Acidic calcium-independent phospholipase A2) (aiPLA2) (EC 3.1.1.4) (Antioxidant protein 2) (Glutathione-dependent peroxiredoxin) (Lysophosphatidylcholine acyltransferase 5) (LPC acyltransferase 5) (LPCAT-5) (Lyso-PC acyltransferase 5) (EC 2.3.1.23) (Non-selenium glutathione peroxidase) (NSGPx)	Solubility Fractionation	MB	30.2947	30.502	30.2116	30.4977			Q70FJ1	Akap9	Chaotropic Extraction	MB	23.2677	23.3603	23.7775	23.7217
O08749	Dihydrolipoyl dehydrogenase, mitochondrial (EC 1.8.1.4) (Dihydrolipoamide dehydrogenase)	Solubility Fractionation	MB	33.9633	34.046	33.997	34.0521			P02768	ALB	Chaotropic Extraction	MB	27.339	20.9274	20.2242	26.7977
O08756	3-hydroxyacyl-CoA dehydrogenase type-2 (EC 1.1.1.35) (17-beta-estradiol 17-dehydrogenase) (EC 1.1.1.62) (2-methyl-3-hydroxybutyryl-CoA dehydrogenase) (MHBD) (3-alpha-(17-beta)-hydroxysteroid dehydrogenase (NAD(+))) (EC 1.1.1.239) (3-hydroxy-2-methylbutyryl-CoA dehydrogenase) (EC 1.1.1.178) (3-hydroxyacyl-CoA dehydrogenase type II) (3alpha(or 20beta)-hydroxysteroid dehydrogenase) (EC 1.1.1.53) (7-…	Solubility Fractionation	MB	30.3099	30.3436	30.5761	30.4646			P07724	Alb	Chaotropic Extraction	MB	32.0128	27.0808	26.4726	30.2078
O08759	Ubiquitin-protein ligase E3A (EC 2.3.2.26) (HECT-type ubiquitin transferase E3A) (Oncogenic protein-associated protein E6-AP)	Solubility Fractionation	MB	27.0043	26.572	26.5738	25.4797			P02769	ALB.1	Chaotropic Extraction	MB	32.0819	30.1107	31.0407	31.0094
O08784	Treacle protein (Treacher Collins syndrome protein homolog)	Solubility Fractionation	MB	27.5582	26.0515	26.2354	26.3435			Q61490	Alcam	Chaotropic Extraction	MB	23.6232	21.3443	21.483	21.6248
O08788	Dynactin subunit 1 (150 kDa dynein-associated polypeptide) (DAP-150) (DP-150) (p150-glued)	Solubility Fractionation	MB	32.4941	32.3854	32.4318	32.4176			Q9Z110	Aldh18a1	Chaotropic Extraction	MB	23.3389	19.3857	20.5129	22.4884
O08795	Glucosidase 2 subunit beta (80K-H protein) (Glucosidase II subunit beta) (Protein kinase C substrate 60.1 kDa protein heavy chain) (PKCSH)	Solubility Fractionation	MB	29.9304	29.2209	28.5299	28.6573			Q8R0Y6	Aldh1l1	Chaotropic Extraction	MB	23.6556	24.5376	24.6219	25.5821
O08807	Peroxiredoxin-4 (EC 1.11.1.24) (Antioxidant enzyme AOE372) (Peroxiredoxin IV) (Prx-IV) (Thioredoxin peroxidase AO372) (Thioredoxin-dependent peroxide reductase A0372) (Thioredoxin-dependent peroxiredoxin 4)	Solubility Fractionation	MB	29.5499	29.663	29.1352	29.2842			P47738	Aldh2	Chaotropic Extraction	MB	23.0382	23.5426	22.5043	22.904
O08808	Protein diaphanous homolog 1 (Diaphanous-related formin-1) (DRF1) (p140mDIA) (mDIA1)	Solubility Fractionation	MB	25.4751	25.3627	24.7154	24.9573			P47740	Aldh3a2	Chaotropic Extraction	MB	25.253	25.0483	25.8246	25.6119
O08810	116 kDa U5 small nuclear ribonucleoprotein component (Elongation factor Tu GTP-binding domain-containing protein 2) (U5 snRNP-specific protein, 116 kDa) (U5-116 kDa)	Solubility Fractionation	MB	28.5971	29.3722	29.5118	29.7294			Q80VQ0	Aldh3b1	Chaotropic Extraction	MB	24.8544	26.3332	24.3408	25.1706
O08842	GDNF family receptor alpha-2 (GDNF receptor alpha-2) (GDNFR-alpha-2) (GFR-alpha-2) (GDNF receptor beta) (GDNFR-beta) (Neurturin receptor alpha) (NRTNR-alpha) (NTNR-alpha) (TGF-beta-related neurotrophic factor receptor 2)	Solubility Fractionation	MB	23.5881	26.2201	26.9119	26.1369			Q8BWF0	Aldh5a1	Chaotropic Extraction	MB	23.8486	24.5872	23.7778	24.5589
O08848	RNA-binding protein Ro60 (60 kDa SS-A/Ro ribonucleoprotein) (60 kDa Ro protein) (60 kDa ribonucleoprotein Ro) (RoRNP) (TROVE domain family member 2)	Solubility Fractionation	MB	27.0959	26.6922	26.6363	26.0109			P00883	ALDOA	Chaotropic Extraction	MB	27.8703	24.983	26.6882	27.6722
O08914	Fatty-acid amide hydrolase 1 (EC 3.5.1.99) (Anandamide amidohydrolase 1) (Fatty acid ester hydrolase) (EC 3.1.1.-) (Oleamide hydrolase 1)	Solubility Fractionation	MB	26.9872	27.7469	27.9855	28.0404			P05063	Aldoc	Chaotropic Extraction	MB	24.2472	27.7611	25.8958	26.7484
O08915	AH receptor-interacting protein (AIP) (Aryl-hydrocarbon receptor-interacting protein)	Solubility Fractionation	MB	26.5483	25.2327	24.4934	25.4645			Q9D081	Alg14	Chaotropic Extraction	MB	22.5306	24.2606	20.4071	20.37
O08917	Flotillin-1	Solubility Fractionation	MB	30.4905	29.8091	29.5937	30.6399			Q9DBE8	Alg2	Chaotropic Extraction	MB	24.2354	27.7682	27.2312	27.6423
O08919	Numb-like protein	Solubility Fractionation	MB	28.9491	29.4304	29.4858	29.5364			Q8VDI9	Alg9	Chaotropic Extraction	MB	24.1771	22.5667	20.2498	19.8092
O08989	Ras-related protein M-Ras (EC 3.6.5.2) (Muscle and microspikes Ras) (Ras-related protein R-Ras3) (X-Ras)	Solubility Fractionation	MB	28.6161	27.825	28.4416	27.9843			Q9WV07	Aloxe3	Chaotropic Extraction	MB	23.1906	20.1612	22.0923	23.3427
O08992	Syntenin-1 (Scaffold protein Pbp1) (Syndecan-binding protein 1)	Solubility Fractionation	MB	25.0836	26.1135	25.2552	25.4151			Q920R0	Als2	Chaotropic Extraction	MB	23.5525	23.0647	22.6343	23.4609
O08997	Copper transport protein ATOX1 (Metal transport protein ATX1)	Solubility Fractionation	MB	NaN	23.3443	21.6324	22.952			O08583	Alyref	Chaotropic Extraction	MB	23.728	25.962	25.6875	26.5554
O09044	Synaptosomal-associated protein 23 (SNAP-23) (Syndet) (Vesicle-membrane fusion protein SNAP-23)	Solubility Fractionation	MB	21.2329	20.6665	18.2508	21.0007			A2AH22	Ambra1	Chaotropic Extraction	MB	24.3351	24.1711	26.041	24.6625
O09061	Proteasome subunit beta type-1 (Macropain subunit C5) (Multicatalytic endopeptidase complex subunit C5) (Proteasome component C5) (Proteasome gamma chain)	Solubility Fractionation	MB	29.0552	29.0023	29.8303	29.3573			Q9R049	Amfr	Chaotropic Extraction	MB	22.5254	20.2047	21.4288	22.521
O09106	Histone deacetylase 1 (HD1) (EC 3.5.1.98) (Protein deacetylase HDAC1) (EC 3.5.1.-) (Protein decrotonylase HDAC1) (EC 3.5.1.-)	Solubility Fractionation	MB	24.0192	25.3127	25.4123	25.3886			Q9DBT5	Ampd2	Chaotropic Extraction	MB	23.6309	24.1555	22.6521	24.609
O09111	NADH dehydrogenase [ubiquinone] 1 beta subcomplex subunit 11, mitochondrial (Complex I-ESSS) (CI-ESSS) (NADH-ubiquinone oxidoreductase ESSS subunit) (Neuronal protein 15.6) (Np15.6) (p15.6)	Solubility Fractionation	MB	29.7379	30.0414	29.3212	29.1502			Q7TQF7	Amph	Chaotropic Extraction	MB	24.7412	21.2274	21.5042	21.7097
O09114	Prostaglandin-H2 D-isomerase (EC 5.3.99.2) (Glutathione-independent PGD synthase) (Lipocalin-type prostaglandin-D synthase) (Prostaglandin-D2 synthase) (L-PGDS) (PGD2 synthase) (PGDS2)	Solubility Fractionation	MB	27.637	25.9274	26.8665	26.3549			P53995	Anapc1	Chaotropic Extraction	MB	22.9784	20.0069	20.8628	23.5163
O09117	Synaptophysin-like protein 1 (Pantophysin)	Solubility Fractionation	MB	26.6894	27.6761	28.5032	28.0975			Q8BTZ4	Anapc5	Chaotropic Extraction	MB	22.7896	18.865	20.7078	19.584
O09126	Semaphorin-4D (M-Sema G) (Semaphorin-C-like 2) (Semaphorin-J) (Sema J) (CD antigen CD100)	Solubility Fractionation	MB	26.6793	24.8547	25.9446	26.4191			Q02357	Ank1	Chaotropic Extraction	MB	24.0399	27.0575	27.3424	27.0911
O09164	Extracellular superoxide dismutase [Cu-Zn] (EC-SOD) (EC 1.15.1.1)	Solubility Fractionation	MB	21.475	22.1557	22.3712	22.7513			Q8C8R3	Ank2	Chaotropic Extraction	MB	31.4009	30.2876	30.9647	31.2546
O09167	60S ribosomal protein L21	Solubility Fractionation	MB	30.2357	29.8221	30.046	29.943			G5E8K5	Ank3	Chaotropic Extraction	MB	23.2862	27.5201	26.8638	27.6452
O09172	Glutamate--cysteine ligase regulatory subunit (GCS light chain) (Gamma-ECS regulatory subunit) (Gamma-glutamylcysteine synthetase regulatory subunit) (Glutamate--cysteine ligase modifier subunit)	Solubility Fractionation	MB	25.111	25.6665	26.2045	24.492			Q9JHZ2	Ankh	Chaotropic Extraction	MB	23.9637	22.1964	23.1759	22.3229
O09174	Alpha-methylacyl-CoA racemase (EC 5.1.99.4) (2-methylacyl-CoA racemase)	Solubility Fractionation	MB	24.7246	24.8844	24.6588	24.6703			Q99NH0	Ankrd17	Chaotropic Extraction	MB	21.9001	19.1536	21.0271	19.5048
O35074	Prostacyclin synthase (EC 5.3.99.4) (Hydroperoxy icosatetraenoate dehydratase) (EC 4.2.1.152) (Prostaglandin I2 synthase)	Solubility Fractionation	MB	18.8946	21.832	21.6413	21.3803			A2ARS0	Ankrd63	Chaotropic Extraction	MB	25.9635	25.743	27.6794	27.4575
O35075	Vacuolar protein sorting-associated protein 26C (Down syndrome critical region protein 3 homolog) (Down syndrome critical region protein A homolog)	Solubility Fractionation	MB	23.6242	24.7306	28.8145	25.4653			Q8BIZ1	Anks1b	Chaotropic Extraction	MB	22.76	27.1676	26.7896	27.1438
O35083	1-acyl-sn-glycerol-3-phosphate acyltransferase alpha (EC 2.3.1.51) (1-acylglycerol-3-phosphate O-acyltransferase 1) (1-AGP acyltransferase 1) (1-AGPAT 1) (Lysophosphatidic acid acyltransferase alpha) (LPAAT-alpha)	Solubility Fractionation	MB	26.2253	26.8167	26.5266	26.7846			Q8K298	Anln	Chaotropic Extraction	MB	24.0135	22.955	23.4759	23.8013
O35098	Dihydropyrimidinase-related protein 4 (DRP-4) (Collapsin response mediator protein 3) (CRMP-3) (UNC33-like phosphoprotein 4) (ULIP-4)	Solubility Fractionation	MB	31.0239	31.3158	31.6376	31.5948			A2AHL1	Ano3	Chaotropic Extraction	MB	23.4782	22.5035	22.8013	22.6375
O35114	Lysosome membrane protein 2 (85 kDa lysosomal membrane sialoglycoprotein) (LGP85) (Lysosome membrane protein II) (LIMP II) (Scavenger receptor class B member 2)	Solubility Fractionation	MB	27.8971	27.2574	27.3654	27.176			Q6PB70	Ano8	Chaotropic Extraction	MB	22.1069	25.7644	25.696	25.3307
O35127	Protein C10	Solubility Fractionation	MB	21.643	18.2099	21.6649	21.5545			P97449	Anpep	Chaotropic Extraction	MB	23.8446	23.3532	23.4369	23.9959
O35129	Prohibitin-2 (B-cell receptor-associated protein BAP37) (Repressor of estrogen receptor activity)	Solubility Fractionation	MB	31.1406	31.4027	31.2169	31.308			Q501J2	Antkmt	Chaotropic Extraction	MB	25.227	22.238	21.3255	20.4901
O35136	Neural cell adhesion molecule 2 (N-CAM-2) (NCAM-2) (Neural cell adhesion molecule RB-8) (R4B12)	Solubility Fractionation	MB	31.6362	31.5914	31.4066	31.5566			P97384	Anxa11	Chaotropic Extraction	MB	24.5352	22.1301	22.4095	20.2252
O35143	ATPase inhibitor, mitochondrial (ATP synthase F1 subunit epsilon) (Inhibitor of F(1)F(o)-ATPase) (IF(1)) (IF1)	Solubility Fractionation	MB	32.7061	32.0765	31.8521	31.8694			P07356	Anxa2	Chaotropic Extraction	MB	23.3235	20.7044	23.2024	27.1309
O35144	Telomeric repeat-binding factor 2 (TTAGGG repeat-binding factor 2) (Telomeric DNA-binding protein)	Solubility Fractionation	MB	25.5938	25.5549	25.3154	25.7688			P48036	Anxa5	Chaotropic Extraction	MB	22.9394	22.167	21.5001	22.1241
O35166	Golgi SNAP receptor complex member 2 (27 kDa Golgi SNARE protein) (Membrin)	Solubility Fractionation	MB	25.4196	25.808	25.4444	25.4084			P14824	Anxa6	Chaotropic Extraction	MB	24.5841	21.8944	21.848	24.306
O35215	D-dopachrome decarboxylase (EC 4.1.1.84) (D-dopachrome tautomerase)	Solubility Fractionation	MB	27.502	27.3551	26.7821	26.529			Q07076	Anxa7	Chaotropic Extraction	MB	22.3063	25.9425	26.3556	26.992
O35218	Cleavage and polyadenylation specificity factor subunit 2 (Cleavage and polyadenylation specificity factor 100 kDa subunit) (CPSF 100 kDa subunit)	Solubility Fractionation	MB	25.0489	25.8382	26.7383	26.9492			O35643	Ap1b1	Chaotropic Extraction	MB	24.5048	24.7228	26.0498	26.5303
O35226	26S proteasome non-ATPase regulatory subunit 4 (26S proteasome regulatory subunit RPN10) (26S proteasome regulatory subunit S5A) (Multiubiquitin chain-binding protein)	Solubility Fractionation	MB	28.36	29.2965	28.4367	28.6533			P22892	Ap1g1	Chaotropic Extraction	MB	24.6975	27.1606	27.3341	27.9481
O35239	Tyrosine-protein phosphatase non-receptor type 9 (EC 3.1.3.48) (Protein-tyrosine phosphatase MEG2) (PTPase MEG2)	Solubility Fractionation	MB	27.8203	27.7412	27.7111	27.826			P35585	Ap1m1	Chaotropic Extraction	MB	24.6791	25.5405	25.9594	26.5052
O35250	Exocyst complex component 7 (Exocyst complex component Exo70)	Solubility Fractionation	MB	28.9056	29.1875	29.2818	28.9837			P61967	Ap1s1	Chaotropic Extraction	MB	23.1764	23.9471	23.4113	23.7046
O35286	ATP-dependent RNA helicase DHX15 (EC 3.6.4.13) (DEAH box protein 15)	Solubility Fractionation	MB	28.3317	28.7525	28.6006	28.4873			Q9DB50	Ap1s2	Chaotropic Extraction	MB	23.6506	24.5544	20.6141	21.7008
O35295	Transcriptional activator protein Pur-beta (Purine-rich element-binding protein B) (Vascular actin single-stranded DNA-binding factor 2 p44 component)	Solubility Fractionation	MB	30.2881	29.7	29.7574	29.8085			P17426	Ap2a1	Chaotropic Extraction	MB	31.7294	30.8651	31.422	31.743
O35326	Serine/arginine-rich splicing factor 5 (Delayed-early protein HRS) (Pre-mRNA-splicing factor SRP40) (Splicing factor, arginine/serine-rich 5)	Solubility Fractionation	MB	28.2223	26.2313	25.6841	27.0839			P17427	Ap2a2	Chaotropic Extraction	MB	28.8448	29.1985	29.7363	30.195
O35343	Importin subunit alpha-3 (Importin alpha Q1) (Qip1) (Karyopherin subunit alpha-4)	Solubility Fractionation	MB	27.5217	26.9324	27.2086	25.8569			Q9DBG3	Ap2b1	Chaotropic Extraction	MB	29.7309	29.5636	29.6103	29.8445
O35344	Importin subunit alpha-4 (Importin alpha Q2) (Qip2) (Karyopherin subunit alpha-3)	Solubility Fractionation	MB	28.4014	28.6381	28.719	28.4269			P84091	Ap2m1	Chaotropic Extraction	MB	30.0298	29.433	30.0226	30.2453
O35350	Calpain-1 catalytic subunit (EC 3.4.22.52) (Calcium-activated neutral proteinase 1) (CANP 1) (Calpain mu-type) (Calpain-1 large subunit) (Micromolar-calpain) (muCANP)	Solubility Fractionation	MB	24.6185	25.1005	25.299	24.1737			P62743	Ap2s1	Chaotropic Extraction	MB	29.4993	28.4975	29.1488	28.8231
O35382	Exocyst complex component 4 (Exocyst complex component Sec8)	Solubility Fractionation	MB	30.0942	28.8081	29.0951	29.1811			Q9Z1T1	Ap3b1	Chaotropic Extraction	MB	21.8048	20.9017	20.0992	21.3172
O35387	HCLS1-associated protein X-1 (HS1-associating protein X-1) (HAX-1) (HS1-binding protein 1) (HSP1BP-1)	Solubility Fractionation	MB	23.9658	19.1804	21.2097	22.903			Q9JME5	Ap3b2	Chaotropic Extraction	MB	26.4518	26.1441	27.2005	27.7097
O35393	Ephrin-B3	Solubility Fractionation	MB	28.1371	28.0129	27.8285	27.9051			O54774	Ap3d1	Chaotropic Extraction	MB	23.9331	24.0026	25.4121	25.2158
O35405	5'-3' exonuclease PLD3 (EC 3.1.16.1) (Choline phosphatase 3) (Phosphatidylcholine-hydrolyzing phospholipase D3) (Phospholipase D3) (PLD 3) (Schwannoma-associated protein 9) (SAM-9)	Solubility Fractionation	MB	27.5451	28.3148	28.2745	28.1476			Q9JKC8	Ap3m1	Chaotropic Extraction	MB	22.5928	21.8344	21.6392	22.2173
O35409	Glutamate carboxypeptidase 2 (EC 3.4.17.21) (Folate hydrolase 1) (Folylpoly-gamma-glutamate carboxypeptidase) (FGCP) (Glutamate carboxypeptidase II) (GCPII) (Membrane glutamate carboxypeptidase) (mGCP) (N-acetylated-alpha-linked acidic dipeptidase I) (NAALADase I) (Prostate-specific membrane antigen homolog) (Pteroylpoly-gamma-glutamate carboxypeptidase)	Solubility Fractionation	MB	26.0267	23.8386	24.1876	24.128			Q8R2R9	Ap3m2	Chaotropic Extraction	MB	25.3842	24.7027	24.9867	25.6852
O35435	Dihydroorotate dehydrogenase (quinone), mitochondrial (DHOdehase) (EC 1.3.5.2) (Dihydroorotate oxidase)	Solubility Fractionation	MB	27.115	27.7713	27.6097	28.1369			B2RUJ5	Apba1	Chaotropic Extraction	MB	23.1576	24.1133	24.3622	21.0124
O35449	Proline-rich transmembrane protein 1 (Dispanin subfamily D member 1) (DSPD1) (Synapse differentiation-induced protein 4) (SynDIG4)	Solubility Fractionation	MB	24.2773	24.8882	25.2677	25.5237			Q9QXJ1	Apbb1	Chaotropic Extraction	MB	24.019	21.673	19.8077	22.4412
O35454	H(+)/Cl(-) exchange transporter 6 (Chloride channel protein 6) (ClC-6) (Chloride transport protein 6)	Solubility Fractionation	MB	26.1738	24.6201	25.3686	25.1601			Q61315	Apc	Chaotropic Extraction	MB	22.9333	26.5558	25.4401	25.6074
O35459	Delta(3,5)-Delta(2,4)-dienoyl-CoA isomerase, mitochondrial (EC 5.3.3.-)	Solubility Fractionation	MB	28.9185	28.2004	28.6008	28.1658			Q9Z1K7	Apc2	Chaotropic Extraction	MB	25.8332	28.0841	28.1979	27.5643
O35465	Peptidyl-prolyl cis-trans isomerase FKBP8 (PPIase FKBP8) (EC 5.2.1.8) (38 kDa FK506-binding protein) (38 kDa FKBP) (FKBP-38) (mFKBP38) (FK506-binding protein 8) (FKBP-8) (FKBPR38) (Rotamase)	Solubility Fractionation	MB	29.3424	29.0971	29.0779	29.0897			P08226	Apoe	Chaotropic Extraction	MB	22.951	25.2869	25.9966	26.0106
O35474	EGF-like repeat and discoidin I-like domain-containing protein 3 (Developmentally-regulated endothelial cell locus 1 protein) (Integrin-binding protein DEL1)	Solubility Fractionation	MB	25.952	26.4803	26.8592	26.628			Q9DCZ4	Apoo	Chaotropic Extraction	MB	29.3816	28.737	28.161	27.8554
O35488	Long-chain fatty acid transport protein 2 (Arachidonate--CoA ligase) (EC 6.2.1.15) (Fatty acid transport protein 2) (FATP-2) (Fatty-acid-coenzyme A ligase, very long-chain 1) (Long-chain-fatty-acid--CoA ligase) (EC 6.2.1.3) (Phytanate--CoA ligase) (EC 6.2.1.24) (Solute carrier family 27 member 2) (Slc27a2) (THCA-CoA ligase) (EC 6.2.1.7) (Very long-chain acyl-CoA synthetase) (VLACS) (VLCS) (EC 6.2…	Solubility Fractionation	MB	22.5442	20.4202	18.2508	21.2084			P12023	App	Chaotropic Extraction	MB	24.2248	21.2616	20.5891	22.93
O35495	Cyclin-dependent kinase 14 (EC 2.7.11.22) (Cell division protein kinase 14) (Serine/threonine-protein kinase PFTAIRE-1)	Solubility Fractionation	MB	25.7196	24.3109	25.2631	24.5791			Q8K3H0	Appl1	Chaotropic Extraction	MB	22.9358	23.1608	24.7648	22.9912
O35526	Syntaxin-1A (Neuron-specific antigen HPC-1)	Solubility Fractionation	MB	31.7578	31.3789	31.4031	31.8847			P55088	Aqp4	Chaotropic Extraction	MB	25.6057	25.7929	24.9155	24.3096
O35566	CD151 antigen (GP27) (Membrane glycoprotein SFA-1) (Platelet-endothelial tetraspan antigen 3) (PETA-3) (CD antigen CD151)	Solubility Fractionation	MB	26.3677	21.7817	23.2603	21.9941			P04627	Araf	Chaotropic Extraction	MB	25.2675	27.0011	27.0352	25.8202
O35593	26S proteasome non-ATPase regulatory subunit 14 (EC 3.4.19.-) (26S proteasome regulatory subunit RPN11) (MAD1)	Solubility Fractionation	MB	27.2124	26.5458	26.8375	26.4551			Q8BZ05	Arap2	Chaotropic Extraction	MB	23.3089	21.0218	20.8975	20.6523
O35598	Disintegrin and metalloproteinase domain-containing protein 10 (ADAM 10) (EC 3.4.24.81) (Kuzbanian protein homolog) (Mammalian disintegrin-metalloprotease) (CD antigen CD156c)	Solubility Fractionation	MB	27.0065	25.6664	27.3403	27.2409			Q9WV31	Arc	Chaotropic Extraction	MB	24.926	20.3795	20.7709	19.6962
O35604	NPC intracellular cholesterol transporter 1 (Niemann-Pick C1 protein)	Solubility Fractionation	MB	23.6724	23.4522	24.123	23.1551			Q5XJY5	Arcn1	Chaotropic Extraction	MB	23.6496	22.7004	22.881	22.9042
O35607	Bone morphogenetic protein receptor type-2 (BMP type-2 receptor) (BMPR-2) (EC 2.7.11.30) (BRK-3) (Bone morphogenetic protein receptor type II) (BMP type II receptor) (BMPR-II)	Solubility Fractionation	MB	25.9578	19.8674	22.0451	25.0149			P61205	Arf3	Chaotropic Extraction	MB	23.0924	26.0085	25.9208	25.4445
O35609	Secretory carrier-associated membrane protein 3 (Secretory carrier membrane protein 3)	Solubility Fractionation	MB	28.8359	28.8605	28.8284	28.7159			P61750	Arf4	Chaotropic Extraction	MB	23.4432	23.0761	20.3803	19.9721
O35621	Phosphomannomutase 1 (PMM 1) (EC 5.4.2.8)	Solubility Fractionation	MB	26.3285	26.2791	26.0046	26.7602			Q9EPJ9	Arfgap1	Chaotropic Extraction	MB	22.7395	22.9721	24.4014	23.4856
O35633	Vesicular inhibitory amino acid transporter (Solute carrier family 32 member 1) (Vesicular GABA and glycine transporter) (Vesicular GABA transporter) (mVGAT) (mVIAAT)	Solubility Fractionation	MB	31.3994	31.3509	30.9136	31.3502			Q99K28	Arfgap2	Chaotropic Extraction	MB	24.1872	23.6596	25.0183	23.9052
O35638	Cohesin subunit SA-2 (SCC3 homolog 2) (Stromal antigen 2)	Solubility Fractionation	MB	25.9889	26.0622	25.5508	25.4523			G3X9K3	Arfgef1	Chaotropic Extraction	MB	22.4536	22.3392	20.5578	22.0648
O35639	Annexin A3 (35-alpha calcimedin) (Annexin III) (Annexin-3) (Lipocortin III) (Placental anticoagulant protein III) (PAP-III)	Solubility Fractionation	MB	25.0972	25.0732	24.7173	23.7814			A2A5R2	Arfgef2	Chaotropic Extraction	MB	23.2159	25.3179	25.9078	25.3775
O35643	AP-1 complex subunit beta-1 (Adaptor protein complex AP-1 subunit beta-1) (Adaptor-related protein complex 1 subunit beta-1) (Beta-1-adaptin) (Beta-adaptin 1) (Clathrin assembly protein complex 1 beta large chain) (Golgi adaptor HA1/AP1 adaptin beta subunit)	Solubility Fractionation	MB	31.365	31.6397	31.768	31.7746			Q3UGY8	Arfgef3	Chaotropic Extraction	MB	22.7859	23.1597	23.8415	25.1133
O35658	Complement component 1 Q subcomponent-binding protein, mitochondrial (GC1q-R protein) (Glycoprotein gC1qBP) (C1qBP)	Solubility Fractionation	MB	29.4142	28.2648	28.2895	28.1793			Q61176	Arg1	Chaotropic Extraction	MB	24.0009	20.008	21.0146	24.7983
O35668	Huntingtin-associated protein 1 (HAP-1)	Solubility Fractionation	MB	28.2223	28.7242	27.7716	28.5841			Q3UL36	Arglu1	Chaotropic Extraction	MB	23.5672	20.0672	25.3008	24.1794
O35678	Monoglyceride lipase (MGL) (EC 3.1.1.23) (Monoacylglycerol lipase) (MAGL)	Solubility Fractionation	MB	29.8053	29.8983	30.2174	30.302			Q5FWK3	Arhgap1	Chaotropic Extraction	MB	23.8676	23.2907	20.2152	24.4982
O35681	Synaptotagmin-3 (Synaptotagmin III) (SytIII)	Solubility Fractionation	MB	28.1342	27.5463	27.1183	27.2312			Q6IFT4	Arhgap20	Chaotropic Extraction	MB	23.2227	19.3843	22.8764	22.0909
O35682	Myeloid-associated differentiation marker (Myeloid up-regulated protein)	Solubility Fractionation	MB	25.5789	27.0391	27.5711	26.7726			Q6DFV3	Arhgap21	Chaotropic Extraction	MB	24.8981	27.5216	28.6976	28.044
O35683	NADH dehydrogenase [ubiquinone] 1 alpha subcomplex subunit 1 (Complex I-MWFE) (CI-MWFE) (NADH-ubiquinone oxidoreductase MWFE subunit)	Solubility Fractionation	MB	25.5875	26.7107	27.0747	27.3163			Q69ZH9	Arhgap23	Chaotropic Extraction	MB	30.351	30.1232	31.2304	30.7879
O35684	Neuroserpin (Peptidase inhibitor 12) (PI-12) (Serine protease inhibitor 17) (Serpin I1)	Solubility Fractionation	MB	22.184	20.8182	23.1158	22.6822			Q6ZQ82	Arhgap26	Chaotropic Extraction	MB	23.537	22.659	22.8524	23.3982
O35685	Nuclear migration protein nudC (Nuclear distribution protein C homolog) (Silica-induced gene 92 protein) (SIG-92)	Solubility Fractionation	MB	29.3645	28.8929	29.4625	29.3029			Q811P8	Arhgap32	Chaotropic Extraction	MB	28.7913	28.9134	28.7445	28.7553
O35691	Pinin	Solubility Fractionation	MB	26.9297	25.9046	25.243	25.7217			Q80YF9	Arhgap33	Chaotropic Extraction	MB	22.6881	27.6583	27.7645	27.9178
O35737	Heterogeneous nuclear ribonucleoprotein H (hnRNP H) [Cleaved into: Heterogeneous nuclear ribonucleoprotein H, N-terminally processed]	Solubility Fractionation	MB	31.685	31.7993	31.606	31.8121			P59281	Arhgap39	Chaotropic Extraction	MB	23.2392	25.1554	25.6909	26.2604
O35841	Apoptosis inhibitor 5 (API-5) (AAC-11)	Solubility Fractionation	MB	27.8842	27.6591	28.1668	28.3465			Q5SSM3	Arhgap44	Chaotropic Extraction	MB	24.0891	22.2292	21.565	23.4489
O35855	Branched-chain-amino-acid aminotransferase, mitochondrial (BCAT(m)) (EC 2.6.1.42)	Solubility Fractionation	MB	26.9541	27.4906	27.1705	27.2076			Q99PT1	Arhgdia	Chaotropic Extraction	MB	22.9964	24.8633	24.5582	24.8959
O35857	Mitochondrial import inner membrane translocase subunit TIM44	Solubility Fractionation	MB	29.3783	29.3134	29.4692	29.2973			Q8C033	Arhgef10	Chaotropic Extraction	MB	23.1203	23.4071	20.6323	23.4322
O35864	COP9 signalosome complex subunit 5 (SGN5) (Signalosome subunit 5) (EC 3.4.-.-) (Jun activation domain-binding protein 1) (Kip1 C-terminus-interacting protein 2)	Solubility Fractionation	MB	28.1997	28.0325	27.8148	27.8324			Q8R4H2	Arhgef12	Chaotropic Extraction	MB	23.922	22.2615	25.7337	24.0713
O35874	Neutral amino acid transporter A (Alanine/serine/cysteine/threonine transporter 1) (ASCT-1) (Solute carrier family 1 member 4)	Solubility Fractionation	MB	28.3822	28.4941	28.6418	28.4709			Q80U35	Arhgef17	Chaotropic Extraction	MB	25.6574	25.9778	27.5265	27.3325
O35887	Calumenin (Crocalbin)	Solubility Fractionation	MB	27.363	22.822	25.2926	24.1837			Q60875	Arhgef2	Chaotropic Extraction	MB	28.3667	27.1795	27.759	28.7762
O35900	U6 snRNA-associated Sm-like protein LSm2 (Protein G7b) (snRNP core Sm-like protein Sm-x5)	Solubility Fractionation	MB	25.5377	25.9284	25.7185	25.9946			Q3UPH7	Arhgef40	Chaotropic Extraction	MB	23.3263	25.8364	26.6325	25.8687
O35927	Catenin delta-2 (Neural plakophilin-related ARM-repeat protein) (NPRAP) (Neurojungin)	Solubility Fractionation	MB	29.818	30.0961	30.5317	30.7066			Q9ES28	Arhgef7	Chaotropic Extraction	MB	23.2955	22.8359	23.6079	24.3478
O35954	Membrane-associated phosphatidylinositol transfer protein 1 (Drosophila retinal degeneration B homolog 1) (RdgB1) (Mpt-1) (Phosphatidylinositol transfer protein, membrane-associated 1) (PITPnm 1) (Pyk2 N-terminal domain-interacting receptor 2) (NIR-2)	Solubility Fractionation	MB	29.0791	29.4563	29.4593	29.5543			Q3UTH8	Arhgef9	Chaotropic Extraction	MB	23.6803	24.432	24.2336	23.8611
O35963	Ras-related protein Rab-33B	Solubility Fractionation	MB	27.7862	26.6633	27.1755	26.9561			P61211	Arl1	Chaotropic Extraction	MB	22.552	22.1903	22.0479	20.7304
O35972	39S ribosomal protein L23, mitochondrial (L23mt) (MRP-L23) (L23 mitochondrial-related protein)	Solubility Fractionation	MB	22.8629	24.2932	25.1596	24.8119			Q9JKW0	Arl6ip1	Chaotropic Extraction	MB	21.5953	23.8494	21.0167	24.084
O35988	Syndecan-4 (SYND4) (Ryudocan core protein)	Solubility Fractionation	MB	26.7079	22.4723	22.4002	23.4218			Q9JM93	Arl6ip4	Chaotropic Extraction	MB	23.9191	20.2401	21.0171	19.8214
O54692	Centromere/kinetochore protein zw10 homolog	Solubility Fractionation	MB	23.7846	24.0343	24.0339	24.1022			Q8R5J9	Arl6ip5	Chaotropic Extraction	MB	24.4098	18.5065	20.9379	20.873
O54724	Caveolae-associated protein 1 (Cav-p60) (Cavin-1) (Polymerase I and transcript release factor)	Solubility Fractionation	MB	28.7093	28.0042	28.0294	28.2463			Q9D7A8	Armc1	Chaotropic Extraction	MB	23.5099	25.234	24.5407	24.7871
O54734	Dolichyl-diphosphooligosaccharide--protein glycosyltransferase 48 kDa subunit (DDOST 48 kDa subunit) (Oligosaccharyl transferase 48 kDa subunit)	Solubility Fractionation	MB	28.3193	28.2322	27.9006	28.1309			Q9D0L7	Armc10	Chaotropic Extraction	MB	22.888	24.4475	22.9499	23.5926
O54774	AP-3 complex subunit delta-1 (AP-3 complex subunit delta) (Adaptor-related protein complex 3 subunit delta-1) (Delta-adaptin) (mBLVR1)	Solubility Fractionation	MB	30.6338	31.0902	30.8006	30.892			Q9DBR3	Armc8	Chaotropic Extraction	MB	23.5157	18.6977	21.9897	21.2123
O54781	SRSF protein kinase 2 (EC 2.7.11.1) (SFRS protein kinase 2) (Serine/arginine-rich protein-specific kinase 2) (SR-protein-specific kinase 2) [Cleaved into: SRSF protein kinase 2 N-terminal; SRSF protein kinase 2 C-terminal]	Solubility Fractionation	MB	28.2792	28.3304	28.4375	28.3041			Q8BHS6	Armcx3	Chaotropic Extraction	MB	23.4893	23.4553	20.0935	20.0492
O54829	Regulator of G-protein signaling 7 (RGS7)	Solubility Fractionation	MB	29.8291	29.9245	30.0002	30.222			Q9R0Q6	Arpc1a	Chaotropic Extraction	MB	22.9246	24.7802	22.6103	24.8936
O54833	Casein kinase II subunit alpha' (CK II alpha') (EC 2.7.11.1)	Solubility Fractionation	MB	30.1288	29.7321	29.8201	29.7264			Q9CVB6	Arpc2	Chaotropic Extraction	MB	23.5544	25.0881	25.9374	26.2146
O54836	Zinc finger matrin-type protein 3 (Wild-type p53-induced gene 1 protein) (Zinc finger protein WIG-1) (p53-activated gene 608 protein)	Solubility Fractionation	MB	24.3814	21.2089	19.9461	22.4463			P59999	Arpc4	Chaotropic Extraction	MB	21.8136	26.0308	25.9029	27.0467
O54865	Guanylate cyclase soluble subunit beta-1 (GCS-beta-1) (EC 4.6.1.2) (Guanylate cyclase soluble subunit beta-3) (GCS-beta-3) (Soluble guanylate cyclase small subunit)	Solubility Fractionation	MB	30.2098	28.4417	28.6326	28.5555			P98203	Arvcf	Chaotropic Extraction	MB	25.9053	28.2008	28.4596	28.3371
O54879	High mobility group protein B3 (High mobility group protein 2a) (HMG-2a) (High mobility group protein 4) (HMG-4)	Solubility Fractionation	MB	25.6752	25.4146	26.0426	25.1248			Q9WV54	Asah1	Chaotropic Extraction	MB	22.5517	23.7098	21.2463	23.373
O54901	OX-2 membrane glycoprotein (MRC OX-2 antigen) (CD antigen CD200)	Solubility Fractionation	MB	30.2891	30.5367	30.5858	30.9272			Q9JHE3	Asah2	Chaotropic Extraction	MB	21.8808	22.7242	21.1115	19.8579
O54916	RalBP1-associated Eps domain-containing protein 1 (RalBP1-interacting protein 1)	Solubility Fractionation	MB	27.4642	27.1033	27.1427	26.8093			Q6NXK8	Asic1	Chaotropic Extraction	MB	23.0408	28.1314	26.8877	26.1877
O54931	A-kinase anchor protein 2 (AKAP-2) (AKAP expressed in kidney and lung) (AKAP-KL) (Protein kinase A-anchoring protein 2) (PRKA2)	Solubility Fractionation	MB	29.2427	28.0363	29.0641	29.1702			Q2TA57	Asphd1	Chaotropic Extraction	MB	22.3511	20.4365	21.1048	21.4821
O54941	SWI/SNF-related matrix-associated actin-dependent regulator of chromatin subfamily E member 1 (BRG1-associated factor 57) (BAF57)	Solubility Fractionation	MB	26.6705	25.5043	25.8948	26.1593			Q80VP9	Asphd2	Chaotropic Extraction	MB	21.5634	23.7353	19.9171	23.0856
O54946	DnaJ homolog subfamily B member 6 (Heat shock protein J2) (HSJ-2) (MRJ) (mDj4)	Solubility Fractionation	MB	18.2099	25.6376	25.5505	23.3201			P16460	Ass1	Chaotropic Extraction	MB	24.0469	24.6724	23.6386	25.0644
O54962	Barrier-to-autointegration factor (LAP2-binding protein 1) [Cleaved into: Barrier-to-autointegration factor, N-terminally processed]	Solubility Fractionation	MB	27.4871	27.8792	27.433	27.1776			Q61137	Astn1	Chaotropic Extraction	MB	22.4472	24.8276	20.6299	25.8864
O54983	Ketimine reductase mu-crystallin (EC 1.5.1.25) (NADP-regulated thyroid-hormone-binding protein)	Solubility Fractionation	MB	30.3649	31.0783	30.5304	30.6907			Q80Z10	Astn2	Chaotropic Extraction	MB	23.0439	22.4443	22.8335	22.9155
O54984	ATPase GET3 (EC 3.6.-.-) (Arsenical pump-driving ATPase) (Arsenite-stimulated ATPase) (Guided entry of tail-anchored proteins factor 3, ATPase)	Solubility Fractionation	MB	28.5356	29.0193	29.0141	28.8617			Q9D5T0	Atad1	Chaotropic Extraction	MB	27.3327	27.1013	27.0018	26.3319
O54991	Contactin-associated protein 1 (Caspr) (Caspr1) (MHDNIV) (NCP1) (Neurexin IV) (Neurexin-4) (Paranodin)	Solubility Fractionation	MB	30.9914	31.4287	31.7175	31.8469			Q925I1	Atad3	Chaotropic Extraction	MB	26.3887	28.3536	28.3925	28.3409
O55003	BCL2/adenovirus E1B 19 kDa protein-interacting protein 3	Solubility Fractionation	MB	24.6228	18.2099	25.1856	25.1455			Q8K341	Atat1	Chaotropic Extraction	MB	27.7858	27.1801	28.6353	27.7131
O55013	Trafficking protein particle complex subunit 3 (BET3 homolog)	Solubility Fractionation	MB	27.5108	27.4622	27.4031	27.357			Q8BHE3	Atcay	Chaotropic Extraction	MB	24.4256	25.2869	24.8412	25.9752
O55017	Voltage-dependent N-type calcium channel subunit alpha-1B (Brain calcium channel III) (BIII) (Calcium channel, L type, alpha-1 polypeptide isoform 5) (Voltage-gated calcium channel subunit alpha Cav2.2)	Solubility Fractionation	MB	24.5105	24.9649	23.3368	24.2963			Q6P4T0	Atg2a	Chaotropic Extraction	MB	22.6193	22.4017	23.8578	24.2029
O55022	Membrane-associated progesterone receptor component 1 (mPR)	Solubility Fractionation	MB	29.9232	29.2463	28.5058	29.1813			Q80XK6	Atg2b	Chaotropic Extraction	MB	23.4576	24.3743	25.3001	24.9434
O55023	Inositol monophosphatase 1 (IMP 1) (IMPase 1) (EC 3.1.3.25) (D-galactose 1-phosphate phosphatase) (EC 3.1.3.94) (Inositol-1(or 4)-monophosphatase 1) (Lithium-sensitive myo-inositol monophosphatase A1)	Solubility Fractionation	MB	29.1989	29.8099	29.5567	29.5392			Q68FE2	Atg9a	Chaotropic Extraction	MB	22.784	26.364	26.1428	26.2366
O55026	Ectonucleoside triphosphate diphosphohydrolase 2 (NTPDase 2) (EC 3.6.1.-) (CD39 antigen-like 1) (Ecto-ATP diphosphohydrolase 2) (Ecto-ATPDase 2) (Ecto-ATPase 2)	Solubility Fractionation	MB	27.6248	27.426	27.1204	26.5296			Q9CWJ9	Atic	Chaotropic Extraction	MB	22.5203	21.8757	22.1358	21.8541
O55028	[3-methyl-2-oxobutanoate dehydrogenase [lipoamide]] kinase, mitochondrial (EC 2.7.11.4) (Branched-chain alpha-ketoacid dehydrogenase kinase) (BCKD-kinase) (BCKDHKIN)	Solubility Fractionation	MB	26.4612	26.0743	26.4055	26.2098			Q8BH66	Atl1	Chaotropic Extraction	MB	26.701	25.7089	26.5705	26.4218
O55029	Coatomer subunit beta' (Beta'-coat protein) (Beta'-COP) (p102)	Solubility Fractionation	MB	28.9606	29.7091	29.4369	29.5856			Q91YH5	Atl3	Chaotropic Extraction	MB	23.7197	20.5781	21.4124	23.7811
O55033	Cytoplasmic protein NCK2 (Growth factor receptor-bound protein 4) (NCK adaptor protein 2) (Nck-2) (SH2/SH3 adaptor protein NCK-beta)	Solubility Fractionation	MB	27.7642	26.6101	26.5347	26.9883			Q9EPE9	Atp13a1	Chaotropic Extraction	MB	24.0613	25.7683	24.1506	25.1188
O55042	Alpha-synuclein (Non-A beta component of AD amyloid) (Non-A4 component of amyloid precursor) (NACP)	Solubility Fractionation	MB	32.7683	32.8798	32.7763	32.7049			Q8VDN2	Atp1a1	Chaotropic Extraction	MB	31.194	31.3979	30.9832	31.1147
O55057	Retinal rod rhodopsin-sensitive cGMP 3',5'-cyclic phosphodiesterase subunit delta (GMP-PDE delta)	Solubility Fractionation	MB	25.3809	24.817	24.7069	24.386			Q6PIE5	Atp1a2	Chaotropic Extraction	MB	34.1468	34.4343	33.8771	33.6472
O55074	A-kinase anchor protein 7 isoform alpha (AKAP-7 isoform alpha) (A-kinase anchor protein 18) (AKAP-18) (A-kinase anchor protein 9 kDa) (AKAP 9) (Protein kinase A-anchoring protein 7 isoform alpha) (PRKA7 isoform alpha)	Solubility Fractionation	MB	25.7053	25.646	26.7193	25.8577			Q6PIC6	Atp1a3	Chaotropic Extraction	MB	35.6535	35.2609	34.6506	34.6772
O55091	Protein IMPACT (Imprinted and ancient gene protein)	Solubility Fractionation	MB	28.3625	28.111	27.6808	28.4195			P14094	Atp1b1	Chaotropic Extraction	MB	30.6085	30.9535	30.1602	30.8087
O55100	Synaptogyrin-1	Solubility Fractionation	MB	30.343	30.0623	30.1237	30.0694			P14231	Atp1b2	Chaotropic Extraction	MB	31.573	30.8428	30.9017	30.3916
O55106	Striatin	Solubility Fractionation	MB	29.1979	29.0112	29.5371	29.2619			P97370	Atp1b3	Chaotropic Extraction	MB	22.556	25.5804	24.4376	25.0957
O55125	Protein NipSnap homolog 1 (NipSnap1)	Solubility Fractionation	MB	32.0877	31.9604	31.7037	31.769			O55143	Atp2a2	Chaotropic Extraction	MB	29.9581	30.1242	29.4171	30.333
O55126	Protein NipSnap homolog 2 (NipSnap2) (Glioblastoma-amplified sequence)	Solubility Fractionation	MB	31.995	31.6511	32.0357	32.0837			G5E829	Atp2b1	Chaotropic Extraction	MB	29.2972	28.4527	28.0906	28.7504
O55128	Histone deacetylase complex subunit SAP18 (18 kDa Sin3-associated polypeptide) (Sin3-associated polypeptide p18)	Solubility Fractionation	MB	28.6451	27.4392	26.434	27.5632			Q9R0K7	Atp2b2	Chaotropic Extraction	MB	30.4451	31.0626	30.5212	31.121
O55131	Septin-7 (CDC10 protein homolog)	Solubility Fractionation	MB	34.0762	33.9634	34.0069	33.999			Q6Q477	Atp2b4	Chaotropic Extraction	MB	28.4042	28.8429	28.2266	28.7189
O55135	Eukaryotic translation initiation factor 6 (eIF-6) (B4 integrin interactor) (CAB) (p27(BBP))	Solubility Fractionation	MB	26.0318	24.0842	27.8161	27.8649			Q80XR2	Atp2c1	Chaotropic Extraction	MB	22.3772	23.8892	22.1895	23.8611
O55142	60S ribosomal protein L35a	Solubility Fractionation	MB	26.8026	28.4608	27.9036	27.8459			Q03265	Atp5f1a	Chaotropic Extraction	MB	33.0555	31.5265	32.2805	32.1956
O55143	Sarcoplasmic/endoplasmic reticulum calcium ATPase 2 (SERCA2) (SR Ca(2+)-ATPase 2) (EC 7.2.2.10) (Calcium pump 2) (Calcium-transporting ATPase sarcoplasmic reticulum type, slow twitch skeletal muscle isoform) (Endoplasmic reticulum class 1/2 Ca(2+) ATPase)	Solubility Fractionation	MB	32.9587	33.2042	33.3222	33.3726			P56480	Atp5f1b	Chaotropic Extraction	MB	30.2787	30.2903	29.7701	30.0957
O55201	Transcription elongation factor SPT5 (DRB sensitivity-inducing factor large subunit) (DSIF large subunit)	Solubility Fractionation	MB	21.475	23.9225	24.4761	24.0362			Q91VR2	Atp5f1c	Chaotropic Extraction	MB	28.8871	27.8157	27.4307	28.1887
O55222	Integrin-linked protein kinase (EC 2.7.11.1) (59 kDa serine/threonine-protein kinase) (Beta-integrin-linked kinase) (ILK-1) (ILK-2) (p59ILK)	Solubility Fractionation	MB	25.9202	26.8879	27.6807	27.1006			P56382	Atp5f1e	Chaotropic Extraction	MB	22.8401	28.1922	25.0512	26.3659
O55229	Choline/ethanolamine kinase (Choline kinase beta) (CK) (CKB) (EC 2.7.1.32) (Ethanolamine kinase) (EK) (EC 2.7.1.82) (choline/ethanolamine kinase beta) (CKEKB)	Solubility Fractionation	MB	22.5656	20.6329	22.499	21.6196			P56135	Atp5mf	Chaotropic Extraction	MB	23.4903	29.9836	30.1649	30.3086
O55234	Proteasome subunit beta type-5 (EC 3.4.25.1) (Macropain epsilon chain) (Multicatalytic endopeptidase complex epsilon chain) (Proteasome chain 6) (Proteasome epsilon chain) (Proteasome subunit X)	Solubility Fractionation	MB	30.0464	30.0866	30.0305	30.078			Q9CPQ8	Atp5mg	Chaotropic Extraction	MB	24.069	25.2368	24.2357	24.663
O70133	ATP-dependent RNA helicase A (EC 3.6.4.13) (DEAH box protein 9) (mHEL-5) (Nuclear DNA helicase II) (NDH II) (RNA helicase A) (RHA)	Solubility Fractionation	MB	30.2684	30.974	30.855	30.9251			Q78IK2	Atp5mk	Chaotropic Extraction	MB	27.0129	26.3731	26.4116	26.0522
O70152	Dolichol-phosphate mannosyltransferase subunit 1 (EC 2.4.1.83) (Dolichol-phosphate mannose synthase subunit 1) (DPM synthase subunit 1) (Dolichyl-phosphate beta-D-mannosyltransferase subunit 1) (Mannose-P-dolichol synthase subunit 1) (MPD synthase)	Solubility Fractionation	MB	26.1664	26.0317	26.4869	26.6203			P56379	Atp5mpl	Chaotropic Extraction	MB	24.3722	24.1635	24.266	23.8228
O70161	Phosphatidylinositol 4-phosphate 5-kinase type-1 gamma (PIP5K1-gamma) (PtdIns(4)P-5-kinase 1 gamma) (EC 2.7.1.68) (Phosphatidylinositol 4-phosphate 5-kinase type I gamma) (PIP5KIgamma)	Solubility Fractionation	MB	23.9764	24.3541	25.9563	26.0404			Q9CQQ7	Atp5pb	Chaotropic Extraction	MB	31.1793	30.7158	31.0306	30.689
O70166	Stathmin-3 (Hippocampus abundant transcript 3) (SCG10-like protein) (SCG10-related protein HiAT3)	Solubility Fractionation	MB	27.0749	26.9143	25.6559	24.9645			Q9DCX2	Atp5pd	Chaotropic Extraction	MB	26.9915	25.7416	26.91	26.8441
O70172	Phosphatidylinositol 5-phosphate 4-kinase type-2 alpha (EC 2.7.1.149) (1-phosphatidylinositol 5-phosphate 4-kinase 2-alpha) (Diphosphoinositide kinase 2-alpha) (Phosphatidylinositol 5-Phosphate 4-Kinase) (PI5P4Kalpha) (Phosphatidylinositol 5-phosphate 4-kinase type II alpha) (PI(5)P 4-kinase type II alpha) (PIP4KII-alpha) (PtdIns(5)P-4-kinase isoform 2-alpha)	Solubility Fractionation	MB	30.5656	29.1526	29.1209	29.3404			Q9DB20	Atp5po	Chaotropic Extraction	MB	27.0875	26.4323	26.3087	27.4964
O70194	Eukaryotic translation initiation factor 3 subunit D (eIF3d) (Eukaryotic translation initiation factor 3 subunit 7) (eIF-3-zeta) (eIF3 p66)	Solubility Fractionation	MB	28.282	28.8768	28.8805	28.7933			Q9R1Q9	Atp6ap1	Chaotropic Extraction	MB	27.9025	28.5418	28.6023	28.2464
O70228	Probable phospholipid-transporting ATPase IIA (EC 7.6.2.1) (ATPase class II type 9A)	Solubility Fractionation	MB	28.1352	27.3319	27.2667	27.001			Q9CYN9	Atp6ap2	Chaotropic Extraction	MB	23.2232	25.853	21.3284	24.6809
O70250	Phosphoglycerate mutase 2 (EC 5.4.2.11) (EC 5.4.2.4) (BPG-dependent PGAM 2) (Muscle-specific phosphoglycerate mutase) (Phosphoglycerate mutase isozyme M) (PGAM-M)	Solubility Fractionation	MB	22.5396	23.5437	22.7403	22.5757			Q9Z1G4	Atp6v0a1	Chaotropic Extraction	MB	32.1487	31.6002	31.6164	31.8787
O70251	Elongation factor 1-beta (EF-1-beta)	Solubility Fractionation	MB	29.0593	29.239	29.2766	28.6008			P63082	Atp6v0c	Chaotropic Extraction	MB	23.3181	26.319	25.2028	26.8349
O70252	Heme oxygenase 2 (HO-2) (EC 1.14.14.18) [Cleaved into: Heme oxygenase 2 soluble form]	Solubility Fractionation	MB	29.9195	29.9807	29.7753	29.6301			P51863	Atp6v0d1	Chaotropic Extraction	MB	29.9992	29.0815	29.0225	29.3591
O70274	Protein tyrosine phosphatase type IVA 2 (EC 3.1.3.48) (Protein-tyrosine phosphatase 4a2) (Protein-tyrosine phosphatase of regenerating liver 2) (PRL-2)	Solubility Fractionation	MB	27.4253	27.5029	27.6928	27.6746			P50516	Atp6v1a	Chaotropic Extraction	MB	28.392	28.2279	27.5293	28.7018
O70293	G protein-coupled receptor kinase 6 (EC 2.7.11.16) (G protein-coupled receptor kinase GRK6)	Solubility Fractionation	MB	18.2099	23.0091	23.4802	21.9053			P62814	Atp6v1b2	Chaotropic Extraction	MB	26.9051	27.9725	28.0358	28.5149
O70305	Ataxin-2 (Spinocerebellar ataxia type 2 protein homolog)	Solubility Fractionation	MB	28.2849	27.3298	27.7666	27.9301			Q9Z1G3	Atp6v1c1	Chaotropic Extraction	MB	22.6331	24.0183	21.5266	22.5754
O70310	Glycylpeptide N-tetradecanoyltransferase 1 (EC 2.3.1.97) (Myristoyl-CoA:protein N-myristoyltransferase 1) (NMT 1) (Type I N-myristoyltransferase) (Peptide N-myristoyltransferase 1)	Solubility Fractionation	MB	29.0883	29.1333	29.2986	29.3708			P57746	Atp6v1d	Chaotropic Extraction	MB	26.4897	25.5089	26.8214	26.7176
O70311	Glycylpeptide N-tetradecanoyltransferase 2 (EC 2.3.1.97) (Myristoyl-CoA:protein N-myristoyltransferase 2) (NMT 2) (Peptide N-myristoyltransferase 2) (Type II N-myristoyltransferase)	Solubility Fractionation	MB	23.6974	25.6829	25.8169	24.895			P50518	Atp6v1e1	Chaotropic Extraction	MB	22.5191	22.8382	19.9407	23.8385
O70318	Band 4.1-like protein 2 (Erythrocyte membrane protein band 4.1-like 2) (Generally expressed protein 4.1) (4.1G)	Solubility Fractionation	MB	32.25	31.8316	31.9637	32.1747			Q9WTT4	Atp6v1g2	Chaotropic Extraction	MB	24.9677	25.152	20.4266	21.5714
O70325	Phospholipid hydroperoxide glutathione peroxidase (PHGPx) (EC 1.11.1.12) (Glutathione peroxidase 4) (GPx-4) (GSHPx-4)	Solubility Fractionation	MB	26.8004	27.8447	27.8589	27.8258			Q8BVE3	Atp6v1h	Chaotropic Extraction	MB	23.6902	25.5773	25.4539	25.9126
O70378	ER membrane protein complex subunit 8 (Neighbor of COX4)	Solubility Fractionation	MB	26.7037	27.7042	27.1321	27.3822			P70704	Atp8a1	Chaotropic Extraction	MB	27.4872	28.1016	28.1069	27.4954
O70400	PDZ and LIM domain protein 1 (C-terminal LIM domain protein 1) (Elfin) (LIM domain protein CLP-36)	Solubility Fractionation	MB	24.7988	23.5761	19.1804	19.1804			P98200	Atp8a2	Chaotropic Extraction	MB	22.4837	22.3246	20.7035	21.2718
O70422	General transcription factor IIH subunit 4 (Basic transcription factor 2 52 kDa subunit) (BTF2 p52) (General transcription factor IIH polypeptide 4) (TFIIH basal transcription factor complex p52 subunit)	Solubility Fractionation	MB	22.7366	24.896	24.2028	24.2349			O70228	Atp9a	Chaotropic Extraction	MB	24.1768	26.9305	26.7069	27.6735
O70423	Membrane primary amine oxidase (EC 1.4.3.21) (Copper amine oxidase) (Semicarbazide-sensitive amine oxidase) (SSAO) (Vascular adhesion protein 1) (VAP-1)	Solubility Fractionation	MB	23.6577	24.9024	23.5827	25.7371			P98195	Atp9b	Chaotropic Extraction	MB	23.3143	22.3892	21.3013	19.625
O70435	Proteasome subunit alpha type-3 (Macropain subunit C8) (Multicatalytic endopeptidase complex subunit C8) (Proteasome component C8) (Proteasome subunit K)	Solubility Fractionation	MB	28.9395	29.2878	29.1837	29.5394			Q811I0	Atpaf1	Chaotropic Extraction	MB	23.7536	22.5493	22.7228	23.7007
O70439	Syntaxin-7	Solubility Fractionation	MB	28.3038	28.5075	28.3841	29.1492			P28658	Atxn10	Chaotropic Extraction	MB	24.6894	23.9204	24.3699	24.1662
O70443	Guanine nucleotide-binding protein G(z) subunit alpha (G(x) alpha chain) (Gz-alpha)	Solubility Fractionation	MB	30.9432	31.0645	31.0262	31.3196			O70305	Atxn2	Chaotropic Extraction	MB	28.6931	28.5465	29.6526	29.1226
O70456	14-3-3 protein sigma (Stratifin)	Solubility Fractionation	MB	32.5724	31.8492	31.8865	31.9193			Q7TQH0	Atxn2l	Chaotropic Extraction	MB	23.436	22.6879	25.9155	24.8257
O70480	Vesicle-associated membrane protein 4 (VAMP-4)	Solubility Fractionation	MB	18.4671	24.4856	25.184	25.258			Q9JLZ3	Auh	Chaotropic Extraction	MB	24.2993	24.6788	24.0962	24.8717
O70492	Sorting nexin-3 (SDP3 protein)	Solubility Fractionation	MB	28.1347	27.9547	28.7854	28.4991			Q80U56	Avl9	Chaotropic Extraction	MB	23.6569	23.5456	23.9882	24.2831
O70493	Sorting nexin-12 (SDP8 protein)	Solubility Fractionation	MB	29.1938	28.6114	28.9273	28.8452			P58158	B3gat3	Chaotropic Extraction	MB	22.5639	23.8681	23.6949	23.6333
O70503	Very-long-chain 3-oxoacyl-CoA reductase (EC 1.1.1.330) (17-beta-hydroxysteroid dehydrogenase 12) (17-beta-HSD 12) (3-ketoacyl-CoA reductase) (KAR) (Estradiol 17-beta-dehydrogenase 12) (EC 1.1.1.62) (KIK-I)	Solubility Fractionation	MB	30.027	29.6574	29.8635	29.6602			Q9Z1R2	Bag6	Chaotropic Extraction	MB	23.6806	27.3817	28.7499	28.5394
O70551	SRSF protein kinase 1 (EC 2.7.11.1) (SFRS protein kinase 1) (Serine/arginine-rich protein-specific kinase 1) (SR-protein-specific kinase 1)	Solubility Fractionation	MB	25.5508	25.1168	25.4261	25.6357			Q8BKX1	Baiap2	Chaotropic Extraction	MB	23.8701	24.4078	23.7145	25.0061
O70566	Protein diaphanous homolog 2 (Diaphanous-related formin-2) (DRF2) (mDia3)	Solubility Fractionation	MB	25.4053	25.6935	20.3883	23.7712			Q80TT2	Baiap3	Chaotropic Extraction	MB	23.1068	24.4886	26.5045	25.1977
O70572	Sphingomyelin phosphodiesterase 2 (EC 3.1.4.12) (Lyso-platelet-activating factor-phospholipase C) (Lyso-PAF-PLC) (Neutral sphingomyelinase) (N-SMase) (nSMase)	Solubility Fractionation	MB	25.0104	24.0691	25.0309	24.4086			O08734	Bak1	Chaotropic Extraction	MB	22.9098	21.9016	20.2891	21.0086
O70585	Dystrobrevin beta (DTN-B) (mDTN-BDTN-B) (Beta-dystrobrevin)	Solubility Fractionation	MB	21.0727	19.1804	21.7592	22.6426			Q9Z277	Baz1b	Chaotropic Extraction	MB	24.0636	19.6749	19.3007	21.5152
O70589	Peripheral plasma membrane protein CASK (EC 2.7.11.1) (Calcium/calmodulin-dependent serine protein kinase)	Solubility Fractionation	MB	30.5425	30.6649	30.6067	30.7687			Q3V3N7	Bbs1	Chaotropic Extraction	MB	21.8972	22.0485	20.7099	22.2313
O70591	Prefoldin subunit 2	Solubility Fractionation	MB	26.0372	26.4388	24.3605	26.054			Q9R069	Bcam	Chaotropic Extraction	MB	24.1225	22.6897	22.0127	22.6192
O88196	E3 ubiquitin-protein ligase TTC3 (EC 2.3.2.27) (RING-type E3 ubiquitin transferase TTC3) (TPR repeat protein D) (Mtprd)	Solubility Fractionation	MB	25.039	24.558	25.0176	25.5955			Q61361	Bcan	Chaotropic Extraction	MB	28.5388	29.1438	29.2169	29.2195
O88291	DBIRD complex subunit ZNF326 (Zinc finger protein 326) (Zinc finger protein interacting with mRNPs) (Zinc finger protein-associated with nuclear matrix of 75 kDa)	Solubility Fractionation	MB	25.6978	26.4353	26.0041	26.6164			Q8CCN5	Bcas3	Chaotropic Extraction	MB	22.7904	22.3158	23.515	22.2982
O88307	Sortilin-related receptor (Gp250) (Low-density lipoprotein receptor relative with 11 ligand-binding repeats) (LDLR relative with 11 ligand-binding repeats) (LR11) (SorLA-1) (Sorting protein-related receptor containing LDLR class A repeats) (mSorLA)	Solubility Fractionation	MB	25.4006	24.9573	26.093	26.225			Q99PV8	Bcl11b	Chaotropic Extraction	MB	24.1037	21.0638	21.9525	19.7914
O88322	Nidogen-2 (NID-2) (Entactin-2)	Solubility Fractionation	MB	28.054	27.5436	27.8435	27.364			P70345	Bcl2l2	Chaotropic Extraction	MB	24.2898	23.4371	23.7522	23.4652
O88342	WD repeat-containing protein 1 (Actin-interacting protein 1) (AIP1)	Solubility Fractionation	MB	32.0762	32.4116	32.4416	32.4153			Q8K019	Bclaf1	Chaotropic Extraction	MB	25.9059	23.1844	23.9331	23.6882
O88343	Electrogenic sodium bicarbonate cotransporter 1 (Sodium bicarbonate cotransporter) (Na(+)/HCO3(-) cotransporter) (Solute carrier family 4 member 4)	Solubility Fractionation	MB	31.9888	32.1383	32.258	32.3073			Q6PAJ1	Bcr	Chaotropic Extraction	MB	23.5136	23.4092	23.2476	25.1586
O88384	Vesicle transport through interaction with t-SNAREs homolog 1B (Vesicle transport v-SNARE protein Vti1-like 1) (Vti1-rp1)	Solubility Fractionation	MB	26.5905	26.1546	27.2443	27.3785			Q9CZP5	Bcs1l	Chaotropic Extraction	MB	22.6892	24.1285	25.7077	23.2291
O88441	Metaxin-2 (Mitochondrial outer membrane import complex protein 2)	Solubility Fractionation	MB	29.3233	29.2586	28.6658	28.8067			Q80XN0	Bdh1	Chaotropic Extraction	MB	26.0848	26.0619	26.8673	26.2197
O88444	Adenylate cyclase type 1 (EC 4.6.1.1) (ATP pyrophosphate-lyase 1) (Adenylate cyclase type I) (Adenylyl cyclase 1) (Ca(2+)/calmodulin-activated adenylyl cyclase)	Solubility Fractionation	MB	23.4099	23.7861	23.7639	22.6134			Q68EF6	Begain	Chaotropic Extraction	MB	22.6126	26.1161	24.3057	25.8006
O88447	Kinesin light chain 1 (KLC 1)	Solubility Fractionation	MB	29.8318	30.2034	30.171	29.9702			O08539	Bin1	Chaotropic Extraction	MB	23.2234	18.9028	23.7916	23.5582
O88448	Kinesin light chain 2 (KLC 2)	Solubility Fractionation	MB	29.5714	29.5661	29.0338	29.7227			O88738	Birc6	Chaotropic Extraction	MB	23.4658	19.5722	22.1087	22.1729
O88455	7-dehydrocholesterol reductase (7-DHC reductase) (EC 1.3.1.21) (Sterol Delta(7)-reductase)	Solubility Fractionation	MB	25.2695	25.6808	24.3926	25.7447			A2AAE1	Bltp1	Chaotropic Extraction	MB	22.4194	23.2075	22.0467	22.9104
O88485	Cytoplasmic dynein 1 intermediate chain 1 (Cytoplasmic dynein intermediate chain 1) (Dynein intermediate chain 1, cytosolic) (DH IC-1)	Solubility Fractionation	MB	31.3709	29.8736	29.9849	30.0806			Q5SYL3	Bltp2	Chaotropic Extraction	MB	22.8899	23.9037	24.1889	23.6519
O88487	Cytoplasmic dynein 1 intermediate chain 2 (Cytoplasmic dynein intermediate chain 2) (Dynein intermediate chain 2, cytosolic) (DH IC-2)	Solubility Fractionation	MB	29.4668	29.5706	29.6392	29.7459			O35425	Bok	Chaotropic Extraction	MB	24.8121	19.885	20.9982	22.0445
O88502	High affinity cAMP-specific and IBMX-insensitive 3',5'-cyclic phosphodiesterase 8A (MmPDE8) (EC 3.1.4.53)	Solubility Fractionation	MB	25.5746	23.7385	24.51	18.2099			P28028	Braf	Chaotropic Extraction	MB	22.0641	24.1069	23.3801	24.2843
O88507	Ciliary neurotrophic factor receptor subunit alpha (CNTF receptor subunit alpha) (CNTFR-alpha)	Solubility Fractionation	MB	28.8411	28.0952	28.4558	28.1525			Q8BXV2	Bri3bp	Chaotropic Extraction	MB	24.0726	26.7035	24.4169	26.5093
O88520	Leucine-rich repeat protein SHOC-2 (Protein soc-2 homolog) (Protein sur-8 homolog)	Solubility Fractionation	MB	25.8909	26.85	26.992	26.7462			Q920P3	Brinp1	Chaotropic Extraction	MB	24.0238	25.5419	25.8983	25.9313
O88531	Palmitoyl-protein thioesterase 1 (PPT-1) (EC 3.1.2.22) (Palmitoyl-protein hydrolase 1)	Solubility Fractionation	MB	27.9999	28.3177	28.5621	28.5474			Q499E0	Brinp3	Chaotropic Extraction	MB	23.8718	22.7661	22.1476	22.0947
O88532	Zinc finger RNA-binding protein	Solubility Fractionation	MB	29.782	29.2149	29.3886	29.674			Q5RJI5	Brsk1	Chaotropic Extraction	MB	26.0571	26.1993	28.1724	28.0043
O88533	Aromatic-L-amino-acid decarboxylase (AADC) (EC 4.1.1.28) (DOPA decarboxylase) (DDC)	Solubility Fractionation	MB	28.0626	27.9606	27.8225	27.7623			Q69Z98	Brsk2	Chaotropic Extraction	MB	22.4808	19.8376	20.3341	20.9791
O88543	COP9 signalosome complex subunit 3 (SGN3) (Signalosome subunit 3) (JAB1-containing signalosome subunit 3)	Solubility Fractionation	MB	29.3555	29.4861	29.7542	29.6389			Q9Z2E9	Bscl2	Chaotropic Extraction	MB	23.5855	24.6543	24.8759	23.0551
O88544	COP9 signalosome complex subunit 4 (SGN4) (Signalosome subunit 4) (JAB1-containing signalosome subunit 4)	Solubility Fractionation	MB	29.755	29.5766	29.0774	29.4133			P18572	Bsg	Chaotropic Extraction	MB	26.0162	25.7617	24.1424	26.0536
O88545	COP9 signalosome complex subunit 6 (SGN6) (Signalosome subunit 6) (JAB1-containing signalosome subunit 6)	Solubility Fractionation	MB	28.9581	29.0144	28.963	28.8883			O88737	Bsn	Chaotropic Extraction	MB	35.8594	35.1342	35.3989	35.2318
O88569	Heterogeneous nuclear ribonucleoproteins A2/B1 (hnRNP A2/B1)	Solubility Fractionation	MB	34.4507	33.9767	34.1233	34.2643			Q80X66	Btbd10	Chaotropic Extraction	MB	24.098	20.2527	23.5883	23.6829
O88587	Catechol O-methyltransferase (EC 2.1.1.6)	Solubility Fractionation	MB	27.8279	27.3767	28.181	27.5633			Q9DB72	Btbd17	Chaotropic Extraction	MB	29.6492	29.459	30.3835	30.7639
O88597	Beclin-1 (Coiled-coil myosin-like BCL2-interacting protein) [Cleaved into: Beclin-1-C 35 kDa; Beclin-1-C 37 kDa]	Solubility Fractionation	MB	25.9961	24.3633	23.2017	23.0483			P14106	C1qb	Chaotropic Extraction	MB	23.016	22.989	20.8574	21.3204
O88602	Voltage-dependent calcium channel gamma-2 subunit (Neuronal voltage-gated calcium channel gamma-2 subunit) (Stargazin) (Transmembrane AMPAR regulatory protein gamma-2) (TARP gamma-2)	Solubility Fractionation	MB	24.2685	25.8338	25.7335	25.7456			Q80X80	C2cd2l	Chaotropic Extraction	MB	26.4793	27.4992	28.183	28.6197
O88630	Golgi SNAP receptor complex member 1 (28 kDa Golgi SNARE protein) (28 kDa cis-Golgi SNARE p28) (GOS-28)	Solubility Fractionation	MB	24.497	23.5266	24.4907	23.1735			Q5HZI2	C2cd4c	Chaotropic Extraction	MB	24.3755	26.0206	26.7184	25.9279
O88643	Serine/threonine-protein kinase PAK 1 (EC 2.7.11.1) (Alpha-PAK) (CDC42/RAC effector kinase PAK-A) (p21-activated kinase 1) (PAK-1) (p65-PAK)	Solubility Fractionation	MB	30.833	31.0293	31.4593	31.2808			Q7TPS5	C2cd5	Chaotropic Extraction	MB	23.7502	23.2439	20.6342	21.3209
O88653	Ragulator complex protein LAMTOR3 (Late endosomal/lysosomal adaptor and MAPK and MTOR activator 3) (MEK-binding partner 1) (Mp1) (Mitogen-activated protein kinase kinase 1-interacting protein 1) (Mitogen-activated protein kinase scaffold protein 1)	Solubility Fractionation	MB	26.9969	26.3823	26.0067	26.4253			O70354	Ca11	Chaotropic Extraction	MB	23.6226	23.9616	24.0296	23.9506
O88665	Bromodomain-containing protein 7 (75 kDa bromodomain protein)	Solubility Fractionation	MB	23.4369	19.9461	22.2273	21.4478			Q9WVT6	Ca14	Chaotropic Extraction	MB	23.4284	25.2811	23.3107	24.3718
O88685	26S proteasome regulatory subunit 6A (26S proteasome AAA-ATPase subunit RPT5) (Proteasome 26S subunit ATPase 3) (Tat-binding protein 1) (TBP-1)	Solubility Fractionation	MB	28.4432	28.287	28.1985	28.1753			P00920	Ca2	Chaotropic Extraction	MB	23.0742	23.2102	21.2352	21.7328
O88696	ATP-dependent Clp protease proteolytic subunit, mitochondrial (EC 3.4.21.92) (Endopeptidase Clp)	Solubility Fractionation	MB	28.8252	28.2967	27.431	27.974			Q9ESJ1	Cables1	Chaotropic Extraction	MB	24.5383	21.2941	21.4352	20.9356
O88703	Potassium/sodium hyperpolarization-activated cyclic nucleotide-gated channel 2 (Brain cyclic nucleotide-gated channel 2) (BCNG-2) (Hyperpolarization-activated cation channel 1) (HAC-1)	Solubility Fractionation	MB	30.1617	29.8469	30.2756	30.0835			P97445	Cacna1a	Chaotropic Extraction	MB	29.1716	30.0052	29.5618	29.0408
O88704	Potassium/sodium hyperpolarization-activated cyclic nucleotide-gated channel 1 (Brain cyclic nucleotide-gated channel 1) (BCNG-1) (Hyperpolarization-activated cation channel 2) (HAC-2)	Solubility Fractionation	MB	28.0221	28.1907	28.5237	27.8723			O55017	Cacna1b	Chaotropic Extraction	MB	25.7255	27.9216	27.5834	27.2556
O88712	C-terminal-binding protein 1 (CtBP1) (EC 1.1.1.-)	Solubility Fractionation	MB	30.5969	31.0423	30.9157	31.0177			Q01815	Cacna1c	Chaotropic Extraction	MB	25.9145	26.7707	24.9847	25.5071
O88735	Ensconsin (Epithelial microtubule-associated protein of 115 kDa) (E-MAP-115) (Microtubule-associated protein 7) (MAP-7)	Solubility Fractionation	MB	24.799	25.7867	24.7993	24.4416			Q61290	Cacna1e	Chaotropic Extraction	MB	25.0403	27.8946	27.7756	28.3092
O88736	3-keto-steroid reductase/17-beta-hydroxysteroid dehydrogenase 7 (17-beta-hydroxysteroid dehydrogenase 7) (17-beta-HSD 7) (3-keto-steroid reductase) (EC 1.1.1.270) (Dihydrotestosterone oxidoreductase) (EC 1.1.1.210) (Estradiol 17-beta-dehydrogenase 7) (EC 1.1.1.62)	Solubility Fractionation	MB	24.6308	23.7312	23.9162	23.8331			O08532	Cacna2d1	Chaotropic Extraction	MB	23.889	26.7653	25.3445	25.3946
O88737	Protein bassoon	Solubility Fractionation	MB	31.8842	32.1149	31.7658	32.1474			Q6PHS9	Cacna2d2	Chaotropic Extraction	MB	22.5663	24.9007	20.433	23.589
O88738	Baculoviral IAP repeat-containing protein 6 (EC 2.3.2.27) (BIR repeat-containing ubiquitin-conjugating enzyme) (BRUCE) (RING-type E3 ubiquitin transferase BIRC6) (Ubiquitin-conjugating BIR domain enzyme apollon) (APOLLON)	Solubility Fractionation	MB	24.0535	22.5619	24.4944	23.3603			Q9Z1L5	Cacna2d3	Chaotropic Extraction	MB	23.6617	24.3243	19.6788	22.4571
O88741	Ganglioside-induced differentiation-associated protein 1 (GDAP1)	Solubility Fractionation	MB	31.3043	31.1883	31.4546	31.2451			Q8R3Z5	Cacnb1	Chaotropic Extraction	MB	23.7191	23.7614	23.7922	20.2783
O88746	Target of Myb1 membrane trafficking protein (Target of Myb protein 1)	Solubility Fractionation	MB	27.359	25.2633	25.5747	25.3294			Q8CC27	Cacnb2	Chaotropic Extraction	MB	22.2821	20.4693	22.7056	20.6053
O88783	Coagulation factor V (Activated protein C cofactor) [Cleaved into: Coagulation factor V heavy chain; Coagulation factor V light chain]	Solubility Fractionation	MB	27.5089	27.1547	25.1025	26.8245			P54285	Cacnb3	Chaotropic Extraction	MB	23.7719	19.1795	20.6613	20.0827
O88796	Ribonuclease P protein subunit p30 (RNaseP protein p30) (RNase P subunit 2)	Solubility Fractionation	MB	21.475	22.5569	21.478	22.2236			Q8R0S4	Cacnb4	Chaotropic Extraction	MB	28.4894	28.3166	28.0181	28.6354
O88844	Isocitrate dehydrogenase [NADP] cytoplasmic (IDH) (IDH1) (EC 1.1.1.42) (Cytosolic NADP-isocitrate dehydrogenase) (IDPc) (NADP(+)-specific ICDH) (Oxalosuccinate decarboxylase)	Solubility Fractionation	MB	30.1054	29.6664	29.8922	29.7594			O88602	Cacng2	Chaotropic Extraction	MB	29.6609	29.8387	28.9448	28.8818
O88845	A-kinase anchor protein 10, mitochondrial (AKAP-10) (Dual specificity A kinase-anchoring protein 2) (D-AKAP-2) (Protein kinase A-anchoring protein 10) (PRKA10)	Solubility Fractionation	MB	27.3289	26.2059	25.7676	27.002			Q9JJV5	Cacng3	Chaotropic Extraction	MB	26.7343	28.412	26.698	27.2657
O88848	ADP-ribosylation factor-like protein 6	Solubility Fractionation	MB	22.6924	25.2465	21.9501	24.6791			Q9JJV4	Cacng4	Chaotropic Extraction	MB	27.6198	27.4034	26.2979	26.4319
O88851	Putative hydrolase RBBP9 (EC 3.-.-.-) (B5T-overexpressed gene protein) (Protein BOG) (Retinoblastoma-binding protein 9) (RBBP-9)	Solubility Fractionation	MB	26.6185	27.7033	26.8482	27.2496			Q8VHW4	Cacng5	Chaotropic Extraction	MB	23.1278	22.5298	21.3057	20.133
O88874	Cyclin-K	Solubility Fractionation	MB	24.355	24.2578	22.3915	23.9216			P62956	Cacng7	Chaotropic Extraction	MB	24.1833	25.806	24.7102	24.5478
O88910	MAGUK p55 subfamily member 3 (Discs large homolog 3) (Protein MPP3)	Solubility Fractionation	MB	28.8663	28.4518	28.3749	27.8985			Q8VHW2	Cacng8	Chaotropic Extraction	MB	23.3028	26.6254	25.1388	26.6203
O88935	Synapsin-1 (Synapsin I)	Solubility Fractionation	MB	35.7095	35.6574	35.7291	35.7748			B2RQC6	Cad	Chaotropic Extraction	MB	23.923	24.9949	26.362	26.701
O88939	Zinc finger and BTB domain-containing protein 7A (Leukemia/lymphoma-related factor) (POZ and Krueppel erythroid myeloid ontogenic factor) (POK erythroid myeloid ontogenic factor) (Pokemon)	Solubility Fractionation	MB	21.475	24.6538	24.8607	24.6937			Q8R5M8	Cadm1	Chaotropic Extraction	MB	23.7327	22.3836	21.5507	22.411
O88951	Protein lin-7 homolog B (Lin-7B) (Mammalian lin-seven protein 2) (MALS-2) (Vertebrate lin-7 homolog 2) (Veli-2)	Solubility Fractionation	MB	26.425	24.6349	25.7678	25.142			Q8BLQ9	Cadm2	Chaotropic Extraction	MB	23.0163	24.0822	21.398	25.0081
O88952	Protein lin-7 homolog C (Lin-7C) (mLin7C) (Mammalian lin-seven protein 3) (MALS-3) (Vertebrate lin-7 homolog 3) (Veli-3)	Solubility Fractionation	MB	28.774	29.0745	29.4518	29.4129			Q99N28	Cadm3	Chaotropic Extraction	MB	27.3487	27.1548	27.0461	27.2248
O88958	Glucosamine-6-phosphate isomerase 1 (EC 3.5.99.6) (Glucosamine-6-phosphate deaminase 1) (GNPDA 1) (GlcN6P deaminase 1) (Oscillin)	Solubility Fractionation	MB	26.4428	26.7748	25.9769	26.1223			Q8R464	Cadm4	Chaotropic Extraction	MB	29.4051	29.7013	29.1288	29.4804
O88967	ATP-dependent zinc metalloprotease YME1L1 (EC 3.4.24.-) (ATP-dependent metalloprotease FtsH1) (YME1-like protein 1)	Solubility Fractionation	MB	23.9851	24.9602	24.7345	24.9245			Q80TJ1	Cadps	Chaotropic Extraction	MB	23.268	27.9646	28.0583	29.1054
O88983	Syntaxin-8 (Syntaxin-like protein 3I35)	Solubility Fractionation	MB	23.9659	23.9222	22.3431	24.4427			Q8BYR5	Cadps2	Chaotropic Extraction	MB	24.119	26.5547	27.7261	27.4961
O88986	2-amino-3-ketobutyrate coenzyme A ligase, mitochondrial (AKB ligase) (EC 2.3.1.29) (Aminoacetone synthase) (Glycine acetyltransferase)	Solubility Fractionation	MB	27.1981	26.8985	27.6833	26.8261			Q8CGU1	Calcoco1	Chaotropic Extraction	MB	24.2707	20.3041	19.625	20.5038
O88998	Noelin (Neuronal olfactomedin-related ER localized protein) (Olfactomedin-1) (Pancortin)	Solubility Fractionation	MB	26.3072	27.4156	27.2408	27.181			P0DP26	Calm1	Chaotropic Extraction	MB	22.5178	22.2043	22.1686	19.8381
O89017	Legumain (EC 3.4.22.34) (Asparaginyl endopeptidase) (Protease, cysteine 1)	Solubility Fractionation	MB	23.1275	23.8539	24.7203	23.8609			Q8BW96	Camk1d	Chaotropic Extraction	MB	22.5425	22.0805	21.7648	22.6809
O89023	Tripeptidyl-peptidase 1 (TPP-1) (EC 3.4.14.9) (Lysosomal pepstatin-insensitive protease) (LPIC) (Tripeptidyl aminopeptidase) (Tripeptidyl-peptidase I) (TPP-I)	Solubility Fractionation	MB	27.6361	28.1912	28.2396	28.4365			P11798	Camk2a	Chaotropic Extraction	MB	31.5286	31.997	32.7066	33.2919
O89026	Roundabout homolog 1	Solubility Fractionation	MB	25.8585	23.4997	24.3948	24.2201			P28652	Camk2b	Chaotropic Extraction	MB	31.2912	31.3828	31.7283	31.7932
O89029	Matrilin-4 (MAT-4)	Solubility Fractionation	MB	24.8048	25.4075	25.7231	25.3304			Q6PHZ2	Camk2d	Chaotropic Extraction	MB	23.7429	26.2716	25.8374	26.002
O89051	Integral membrane protein 2B (Immature BRI2) (imBRI2) (Protein E25B) (Transmembrane protein BRI) (Bri) [Cleaved into: BRI2, membrane form (Mature BRI2) (mBRI2); BRI2 intracellular domain (BRI2 ICD); BRI2C, soluble form; Bri23 peptide (Bri2-23) (ABri23) (C-terminal peptide) (P23 peptide)]	Solubility Fractionation	MB	27.5383	26.6784	27.1851	27.3235			Q923T9	Camk2g	Chaotropic Extraction	MB	24.0381	26.784	25.0497	26.9256
O89053	Coronin-1A (Coronin-like protein A) (Clipin-A) (Coronin-like protein p57) (Tryptophan aspartate-containing coat protein) (TACO)	Solubility Fractionation	MB	32.3214	31.9028	32.2316	32.2156			P08414	Camk4	Chaotropic Extraction	MB	23.2523	20.8192	21.283	20.9479
O89079	Coatomer subunit epsilon (Epsilon-coat protein) (Epsilon-COP)	Solubility Fractionation	MB	27.2614	25.8874	26.0182	26.0615			Q8C078	Camkk2	Chaotropic Extraction	MB	23.896	21.8003	20.5753	19.7033
O89084	cAMP-specific 3',5'-cyclic phosphodiesterase 4A (EC 3.1.4.53)	Solubility Fractionation	MB	26.568	26.2848	26.6191	26.9575			Q3UHL1	Camkv	Chaotropic Extraction	MB	22.8596	23.3459	23.7607	24.5591
O89086	RNA-binding protein 3 (RNA-binding motif protein 3)	Solubility Fractionation	MB	30.6154	28.7359	29.1667	29.1914			P49070	Camlg	Chaotropic Extraction	MB	23.5275	19.7083	22.5736	23.286
O89112	Glutathione S-transferase LANCL1 (EC 2.5.1.18) (40 kDa erythrocyte membrane protein) (p40) (LanC-like protein 1)	Solubility Fractionation	MB	29.3315	30.0862	29.9433	29.7801			A2AHC3	Camsap1	Chaotropic Extraction	MB	23.67	22.6821	20.8986	22.7539
O89116	Vesicle transport through interaction with t-SNAREs homolog 1A (Vesicle transport v-SNARE protein Vti1-like 2) (Vti1-rp2)	Solubility Fractionation	MB	24.7261	25.1725	25.1791	24.4127			Q8C1B1	Camsap2	Chaotropic Extraction	MB	23.6658	24.1442	25.3404	23.3676
P00397	Cytochrome c oxidase subunit 1 (EC 7.1.1.9) (Cytochrome c oxidase polypeptide I)	Solubility Fractionation	MB	24.901	28.1478	27.2351	26.3401			Q80VC9	Camsap3	Chaotropic Extraction	MB	27.5845	28.7553	29.2945	28.6608
P00405	Cytochrome c oxidase subunit 2 (EC 7.1.1.9) (Cytochrome c oxidase polypeptide II)	Solubility Fractionation	MB	31.7842	32.4181	32.2952	32.0515			A2A891	Camta1	Chaotropic Extraction	MB	23.4925	23.0924	24.8292	22.9029
P00416	Cytochrome c oxidase subunit 3 (EC 7.1.1.9) (Cytochrome c oxidase polypeptide III)	Solubility Fractionation	MB	28.0954	28.0627	28.219	27.9425			Q6ZQ38	Cand1	Chaotropic Extraction	MB	23.754	25.8935	26.822	26.8795
P00493	Hypoxanthine-guanine phosphoribosyltransferase (HGPRT) (HGPRTase) (EC 2.4.2.8) (HPRT B)	Solubility Fractionation	MB	29.8738	30.1932	30.4406	30.2811			P35564	Canx	Chaotropic Extraction	MB	24.1311	22.6957	23.0847	22.0711
P00920	Carbonic anhydrase 2 (EC 4.2.1.1) (Carbonate dehydratase II) (Carbonic anhydrase II) (CA-II)	Solubility Fractionation	MB	33.1959	33.33	33.4001	33.3718			P40124	Cap1	Chaotropic Extraction	MB	22.7056	19.6489	20.4062	22.741
P01029	Complement C4-B [Cleaved into: Complement C4 beta chain; Complement C4 alpha chain; C4a anaphylatoxin; Complement C4 gamma chain]	Solubility Fractionation	MB	18.4671	25.5441	26.5006	18.4671			Q9CYT6	Cap2	Chaotropic Extraction	MB	23.3469	22.6375	23.328	24.7887
P01831	Thy-1 membrane glycoprotein (Thy-1 antigen) (CD antigen CD90)	Solubility Fractionation	MB	33.8309	33.5316	33.7865	33.6464			O35350	Capn1	Chaotropic Extraction	MB	22.6049	19.6492	20.7278	21.3115
P01837	Immunoglobulin kappa constant (Ig kappa chain C region MOPC 21)	Solubility Fractionation	MB	23.5051	24.3302	21.523	19.9461			O08529	Capn2	Chaotropic Extraction	MB	23.6896	25.1817	24.8816	24.4705
P01872	Immunoglobulin heavy constant mu [Cleaved into: Mu' chain (55 kDa mu' chain)]	Solubility Fractionation	MB	21.8051	21.6763	20.3343	20.3248			Q60865	Caprin1	Chaotropic Extraction	MB	22.1884	19.4824	20.7682	23.7735
P01887	Beta-2-microglobulin	Solubility Fractionation	MB	18.2099	18.2099	18.2508	22.6066			P47754	Capza2	Chaotropic Extraction	MB	22.1224	25.6861	25.7548	26.0787
P01942	Hemoglobin subunit alpha (Alpha-globin) (Hemoglobin alpha chain) [Cleaved into: Hemopressin]	Solubility Fractionation	MB	29.5833	29.869	28.054	27.7458			Q9CR86	Carhsp1	Chaotropic Extraction	MB	25.3765	20.8884	21.5025	19.3478
P02088	Hemoglobin subunit beta-1 (Beta-1-globin) (Hemoglobin beta-1 chain) (Hemoglobin beta-major chain)	Solubility Fractionation	MB	26.0684	28.4865	28.0736	26.8004			Q9WVG6	Carm1	Chaotropic Extraction	MB	24.3129	24.0853	24.5805	24.3393
P02463	Collagen alpha-1(IV) chain [Cleaved into: Arresten]	Solubility Fractionation	MB	21.2778	23.7571	25.2307	25.194			Q3V3V9	Carmil2	Chaotropic Extraction	MB	23.3499	28.1825	28.5743	28.0457
P02468	Laminin subunit gamma-1 (Laminin B2 chain) (Laminin-1 subunit gamma) (Laminin-10 subunit gamma) (Laminin-11 subunit gamma) (Laminin-2 subunit gamma) (Laminin-3 subunit gamma) (Laminin-4 subunit gamma) (Laminin-6 subunit gamma) (Laminin-7 subunit gamma) (Laminin-8 subunit gamma) (Laminin-9 subunit gamma) (S-laminin subunit gamma) (S-LAM gamma)	Solubility Fractionation	MB	29.5286	28.6117	29.2309	29.1502			Q3UFQ8	Carmil3	Chaotropic Extraction	MB	23.3227	23.3627	24.2689	23.619
P02469	Laminin subunit beta-1 (Laminin B1 chain) (Laminin-1 subunit beta) (Laminin-10 subunit beta) (Laminin-12 subunit beta) (Laminin-2 subunit beta) (Laminin-6 subunit beta) (Laminin-8 subunit beta)	Solubility Fractionation	MB	24.6341	23.8043	18.2508	22.7692			Q8K3W3	Casc3	Chaotropic Extraction	MB	25.1982	24.7992	25.5677	25.4769
P03888	NADH-ubiquinone oxidoreductase chain 1 (EC 7.1.1.2) (NADH dehydrogenase subunit 1)	Solubility Fractionation	MB	24.1214	26.8432	26.9213	26.7806			O70589	Cask	Chaotropic Extraction	MB	23.4221	25.6709	26.3907	25.8227
P03899	NADH-ubiquinone oxidoreductase chain 3 (EC 7.1.1.2) (NADH dehydrogenase subunit 3)	Solubility Fractionation	MB	21.4532	25.9155	26.0806	25.81			Q6P9K8	Caskin1	Chaotropic Extraction	MB	29.1596	30.2785	30.6679	30.7418
P03911	NADH-ubiquinone oxidoreductase chain 4 (EC 7.1.1.2) (NADH dehydrogenase subunit 4)	Solubility Fractionation	MB	26.3976	27.9924	27.7317	27.9255			Q8VHK1	Caskin2	Chaotropic Extraction	MB	24.262	21.1124	21.7099	20.9213
P03921	NADH-ubiquinone oxidoreductase chain 5 (EC 7.1.1.2) (NADH dehydrogenase subunit 5)	Solubility Fractionation	MB	23.9851	27.0897	27.0425	26.4201			P04040	CAT	Chaotropic Extraction	MB	22.9513	20.6349	24.9766	25.4448
P03930	ATP synthase protein 8 (A6L) (F-ATPase subunit 8)	Solubility Fractionation	MB	29.6459	30.6232	30.1156	30.0955			P49817	Cav1	Chaotropic Extraction	MB	25.9041	24.6638	24.8459	25.5179
P03995	Glial fibrillary acidic protein (GFAP)	Solubility Fractionation	MB	34.3904	33.8283	33.4086	33.3004			Q9WVC3	Cav2	Chaotropic Extraction	MB	26.5762	24.884	26.1605	25.4508
P04370	Myelin basic protein (MBP) (Myelin A1 protein)	Solubility Fractionation	MB	38.1901	38.0909	38.1446	38.1616			O54724	Cavin1	Chaotropic Extraction	MB	22.2818	22.4265	21.2643	20.985
P04627	Serine/threonine-protein kinase A-Raf (EC 2.7.11.1) (Proto-oncogene A-Raf)	Solubility Fractionation	MB	27.7582	27.8755	28.5649	28.3665			Q91VJ2	Cavin3	Chaotropic Extraction	MB	23.2394	23.2542	24.0871	24.0223
P04919	Band 3 anion transport protein (Anion exchange protein 1) (AE 1) (Anion exchanger 1) (MEB3) (Solute carrier family 4 member 1) (CD antigen CD233)	Solubility Fractionation	MB	24.8347	26.3417	18.2508	21.1264			Q66L44	Cbarp	Chaotropic Extraction	MB	23.7475	24.2301	24.4125	24.2928
P04925	Major prion protein (PrP) (PrP27-30) (PrP33-35C) (CD antigen CD230)	Solubility Fractionation	MB	30.4222	30.5582	30.9377	30.8395			P48758	Cbr1	Chaotropic Extraction	MB	23.4196	20.1877	20.8251	20.836
P05063	Fructose-bisphosphate aldolase C (EC 4.1.2.13) (Aldolase 3) (Brain-type aldolase) (Scrapie-responsive protein 2) (Zebrin II)	Solubility Fractionation	MB	33.8693	33.7745	33.9958	33.7737			Q8K354	Cbr3	Chaotropic Extraction	MB	24.1937	20.3207	20.6926	20.48
P05064	Fructose-bisphosphate aldolase A (EC 4.1.2.13) (Aldolase 1) (Muscle-type aldolase)	Solubility Fractionation	MB	36.656	36.0433	36.0348	36.0038			Q91VT4	Cbr4	Chaotropic Extraction	MB	23.7209	21.1435	21.3005	19.9882
P05132	cAMP-dependent protein kinase catalytic subunit alpha (PKA C-alpha) (EC 2.7.11.11)	Solubility Fractionation	MB	28.2992	28.5512	28.7821	28.7299			Q8K1A6	Cc2d1a	Chaotropic Extraction	MB	24.3896	28.2326	28.6544	28.2502
P05201	Aspartate aminotransferase, cytoplasmic (cAspAT) (EC 2.6.1.1) (EC 2.6.1.3) (Cysteine aminotransferase, cytoplasmic) (Cysteine transaminase, cytoplasmic) (cCAT) (Glutamate oxaloacetate transaminase 1) (Transaminase A)	Solubility Fractionation	MB	33.7424	34.0948	34.113	33.9162			Q8CH18	Ccar1	Chaotropic Extraction	MB	27.1819	27.7917	28.1785	27.875
P05202	Aspartate aminotransferase, mitochondrial (mAspAT) (EC 2.6.1.1) (EC 2.6.1.7) (Fatty acid-binding protein) (FABP-1) (Glutamate oxaloacetate transaminase 2) (Kynurenine aminotransferase 4) (Kynurenine aminotransferase IV) (Kynurenine--oxoglutarate transaminase 4) (Kynurenine--oxoglutarate transaminase IV) (Plasma membrane-associated fatty acid-binding protein) (FABPpm) (Transaminase A)	Solubility Fractionation	MB	35.6221	35.7439	35.6532	35.5559			Q8VDP4	Ccar2	Chaotropic Extraction	MB	23.2675	23.1068	25.3121	24.51
P05213	Tubulin alpha-1B chain (EC 3.6.5.-) (Alpha-tubulin 2) (Alpha-tubulin isotype M-alpha-2) (Tubulin alpha-2 chain) [Cleaved into: Detyrosinated tubulin alpha-1B chain]	Solubility Fractionation	MB	36.9575	37.5287	37.4307	37.3473			A2AEV7	Ccdc120	Chaotropic Extraction	MB	25.8633	25.3339	26.9856	26.4506
P05480	Proto-oncogene tyrosine-protein kinase Src (EC 2.7.10.2) (Proto-oncogene c-Src) (pp60c-src) (p60-Src)	Solubility Fractionation	MB	23.7551	24.9613	25.3242	24.017			Q3TC33	Ccdc127	Chaotropic Extraction	MB	23.6017	26.1946	24.7313	25.3442
P05555	Integrin alpha-M (CD11 antigen-like family member B) (CR-3 alpha chain) (Cell surface glycoprotein MAC-1 subunit alpha) (Leukocyte adhesion receptor MO1) (CD antigen CD11b)	Solubility Fractionation	MB	25.0543	23.8614	23.8655	24.1357			Q3TVA9	Ccdc136	Chaotropic Extraction	MB	24.4555	24.6887	24.979	25.632
P05622	Platelet-derived growth factor receptor beta (PDGF-R-beta) (PDGFR-beta) (EC 2.7.10.1) (Beta platelet-derived growth factor receptor) (Beta-type platelet-derived growth factor receptor) (CD140 antigen-like family member B) (Platelet-derived growth factor receptor 1) (PDGFR-1) (CD antigen CD140b)	Solubility Fractionation	MB	28.3106	18.4671	18.4671	25.0738			E9Q8Q6	Ccdc141	Chaotropic Extraction	MB	21.6159	20.0224	21.1373	20.2054
P05977	Myosin light chain 1/3, skeletal muscle isoform (MLC1/MLC3) (MLC1F/MLC3F) (Myosin light chain alkali 1/2) (Myosin light chain A1/A2)	Solubility Fractionation	MB	27.4859	26.4878	26.9676	26.386			Q3UHB8	Ccdc177	Chaotropic Extraction	MB	32.466	31.933	32.4469	32.1323
P06151	L-lactate dehydrogenase A chain (LDH-A) (EC 1.1.1.27) (LDH muscle subunit) (LDH-M)	Solubility Fractionation	MB	32.7976	33.277	33.3324	33.2208			Q9D024	Ccdc47	Chaotropic Extraction	MB	24.072	24.2073	22.2325	23.9623
P06683	Complement component C9	Solubility Fractionation	MB	25.0104	25.8528	25.2804	24.5737			Q3URS9	Ccdc51	Chaotropic Extraction	MB	24.8551	24.9175	24.8247	24.2005
P06745	Glucose-6-phosphate isomerase (GPI) (EC 5.3.1.9) (Autocrine motility factor) (AMF) (Neuroleukin) (NLK) (Phosphoglucose isomerase) (PGI) (Phosphohexose isomerase) (PHI)	Solubility Fractionation	MB	29.3052	29.4888	28.4413	29.1709			Q5SP85	Ccdc85a	Chaotropic Extraction	MB	24.8383	19.8377	19.6992	20.7216
P06797	Procathepsin L (EC 3.4.22.15) (Cathepsin L1) (Major excreted protein) (MEP) (p39 cysteine proteinase) [Cleaved into: Cathepsin L; Cathepsin L heavy chain; Cathepsin L light chain]	Solubility Fractionation	MB	25.1049	24.5178	25.5307	25.4098			Q8BGU5	Ccny	Chaotropic Extraction	MB	22.4806	24.0553	22.6067	23.1428
P06801	NADP-dependent malic enzyme (NADP-ME) (EC 1.1.1.40) (Malic enzyme 1)	Solubility Fractionation	MB	30.6401	30.6967	31.0263	30.7621			Q8QZT2	Ccsap	Chaotropic Extraction	MB	23.9008	21.2689	20.7728	23.7462
P06802	Ectonucleotide pyrophosphatase/phosphodiesterase family member 1 (E-NPP 1) (Lymphocyte antigen 41) (Ly-41) (Phosphodiesterase I/nucleotide pyrophosphatase 1) (Plasma-cell membrane glycoprotein PC-1) [Cleaved into: Ectonucleotide pyrophosphatase/phosphodiesterase family member 1, secreted form] [Includes: Alkaline phosphodiesterase I (EC 3.1.4.1); Nucleotide pyrophosphatase (NPPase) (EC 3.6.1.9) (…	Solubility Fractionation	MB	25.2033	24.8566	24.7534	23.7671			Q8C0C4	Ccser1	Chaotropic Extraction	MB	24.7577	24.1531	20.4183	24.0594
P06837	Neuromodulin (Axonal membrane protein GAP-43) (Calmodulin-binding protein P-57) (Growth-associated protein 43)	Solubility Fractionation	MB	33.904	31.5651	31.7817	31.8589			P80318	Cct3	Chaotropic Extraction	MB	22.9642	25.9602	26.4662	27.0869
P07214	SPARC (Basement-membrane protein 40) (BM-40) (Osteonectin) (ON) (Secreted protein acidic and rich in cysteine)	Solubility Fractionation	MB	26.1746	25.7928	25.6053	26.8641			P80315	Cct4	Chaotropic Extraction	MB	22.4706	24.7616	24.4738	26.2634
P07310	Creatine kinase M-type (EC 2.7.3.2) (Creatine kinase M chain) (Creatine phosphokinase M-type) (CPK-M) (M-CK)	Solubility Fractionation	MB	23.6341	24.3453	23.6558	24.0906			P80316	Cct5	Chaotropic Extraction	MB	23.8852	23.8148	24.5097	24.2564
P07356	Annexin A2 (Annexin II) (Annexin-2) (Calpactin I heavy chain) (Calpactin-1 heavy chain) (Chromobindin-8) (Lipocortin II) (Placental anticoagulant protein IV) (PAP-IV) (Protein I) (p36)	Solubility Fractionation	MB	26.5958	26.4991	26.2015	25.3369			P80317	Cct6a	Chaotropic Extraction	MB	25.2634	20.0422	23.287	19.4444
P07724	Albumin	Solubility Fractionation	MB	30.0748	31.5932	31.3845	31.6879			P80313	Cct7	Chaotropic Extraction	MB	24.0581	20.0217	19.7026	19.3988
P07901	Heat shock protein HSP 90-alpha (EC 3.6.4.10) (Heat shock 86 kDa) (HSP 86) (HSP86) (Tumor-specific transplantation 86 kDa antigen) (TSTA)	Solubility Fractionation	MB	33.8961	33.4192	33.308	33.2985			P42932	Cct8	Chaotropic Extraction	MB	24.1816	22.5614	20.8472	21.4351
P08003	Protein disulfide-isomerase A4 (EC 5.3.4.1) (Endoplasmic reticulum resident protein 72) (ER protein 72) (ERp-72) (ERp72)	Solubility Fractionation	MB	30.0816	29.6191	29.4463	29.7622			P56528	Cd38	Chaotropic Extraction	MB	22.286	25.0316	20.3039	21.9098
P08113	Endoplasmin (94 kDa glucose-regulated protein) (GRP-94) (Endoplasmic reticulum resident protein 99) (ERp99) (Heat shock protein 90 kDa beta member 1) (Polymorphic tumor rejection antigen 1) (Tumor rejection antigen gp96)	Solubility Fractionation	MB	32.3475	32.1341	32.7359	32.5782			Q61735	Cd47	Chaotropic Extraction	MB	27.0531	26.113	25.9986	26.5939
P08122	Collagen alpha-2(IV) chain [Cleaved into: Canstatin]	Solubility Fractionation	MB	27.4289	27.263	27.3344	27.1698			P35762	Cd81	Chaotropic Extraction	MB	23.353	29.8293	28.9665	29.7336
P08226	Apolipoprotein E (Apo-E)	Solubility Fractionation	MB	31.1224	30.4847	30.6312	30.3792			P40237	Cd82	Chaotropic Extraction	MB	23.7097	24.7983	22.7727	24.4655
P08228	Superoxide dismutase [Cu-Zn] (EC 1.15.1.1)	Solubility Fractionation	MB	28.2644	24.7849	24.0703	26.0755			Q9DC48	Cdc40	Chaotropic Extraction	MB	24.2559	21.4441	20.4439	21.2647
P08249	Malate dehydrogenase, mitochondrial (EC 1.1.1.37)	Solubility Fractionation	MB	35.6496	35.827	36.1347	36.0074			Q3UU96	Cdc42bpa	Chaotropic Extraction	MB	22.5914	21.3903	20.3116	20.993
P08414	Calcium/calmodulin-dependent protein kinase type IV (CaMK IV) (EC 2.7.11.17) (CaM kinase-GR)	Solubility Fractionation	MB	26.8672	26.9429	26.3076	26.2454			Q7TT50	Cdc42bpb	Chaotropic Extraction	MB	23.435	20.1605	21.6354	23.2089
P08551	Neurofilament light polypeptide (NF-L) (68 kDa neurofilament protein) (Neurofilament triplet L protein)	Solubility Fractionation	MB	35.7236	35.4389	35.2643	35.1178			Q91W92	Cdc42ep1	Chaotropic Extraction	MB	29.2099	28.7851	29.6825	29.2482
P08553	Neurofilament medium polypeptide (NF-M) (160 kDa neurofilament protein) (Neurofilament 3) (Neurofilament triplet M protein)	Solubility Fractionation	MB	36.2511	35.7155	36.0247	35.4961			P70408	Cdh10	Chaotropic Extraction	MB	23.0323	19.2158	20.6509	22.6005
P08752	Guanine nucleotide-binding protein G(i) subunit alpha-2 (Adenylate cyclase-inhibiting G alpha protein)	Solubility Fractionation	MB	33.0111	33.4353	33.4127	33.4155			P55288	Cdh11	Chaotropic Extraction	MB	24.7626	22.4134	22.3988	22.2492
P08775	DNA-directed RNA polymerase II subunit RPB1 (RNA polymerase II subunit B1) (EC 2.7.7.6) (DNA-directed RNA polymerase II subunit A) (DNA-directed RNA polymerase III largest subunit)	Solubility Fractionation	MB	22.7396	24.6877	23.545	24.0965			Q9WTR5	Cdh13	Chaotropic Extraction	MB	24.3314	24.4404	22.9831	22.9861
P09055	Integrin beta-1 (Fibronectin receptor subunit beta) (VLA-4 subunit beta) (CD antigen CD29)	Solubility Fractionation	MB	27.9782	28.0948	28.3571	28.3768			P15116	Cdh2	Chaotropic Extraction	MB	26.3945	27.5709	28.3369	28.2065
P09103	Protein disulfide-isomerase (PDI) (EC 5.3.4.1) (Cellular thyroid hormone-binding protein) (Endoplasmic reticulum resident protein 59) (ER protein 59) (ERp59) (Prolyl 4-hydroxylase subunit beta) (p55)	Solubility Fractionation	MB	31.4899	30.9617	30.8844	30.8509			P39038	Cdh4	Chaotropic Extraction	MB	23.2546	25.236	22.6141	25.116
P09242	Alkaline phosphatase, tissue-nonspecific isozyme (AP-TNAP) (TNAP) (TNSALP) (EC 3.1.3.1) (Alkaline phosphatase 2) (Alkaline phosphatase liver/bone/kidney isozyme) (Phosphoamidase) (Phosphocreatine phosphatase) (EC 3.9.1.1)	Solubility Fractionation	MB	24.5402	24.4938	21.5414	24.4832			Q8VDP6	Cdipt	Chaotropic Extraction	MB	27.0805	27.1982	24.7306	26.8997
P09405	Nucleolin (Protein C23)	Solubility Fractionation	MB	31.3127	30.9566	30.9841	31.0833			P24788	Cdk11b	Chaotropic Extraction	MB	23.4444	20.7268	20.5842	20.0837
P09411	Phosphoglycerate kinase 1 (EC 2.7.2.3)	Solubility Fractionation	MB	34.2329	34.286	34.2015	34.2694			Q69ZA1	Cdk13	Chaotropic Extraction	MB	22.0232	20.0649	20.173	20.0263
P09470	Angiotensin-converting enzyme (ACE) (EC 3.4.15.1) (Dipeptidyl carboxypeptidase I) (Kininase II) (CD antigen CD143) [Cleaved into: Angiotensin-converting enzyme, soluble form]	Solubility Fractionation	MB	24.306	21.6019	23.5835	25.176			Q8K0D0	Cdk17	Chaotropic Extraction	MB	22.9574	22.1748	24.5556	24.3731
P09528	Ferritin heavy chain (Ferritin H subunit) (EC 1.16.3.1) [Cleaved into: Ferritin heavy chain, N-terminally processed]	Solubility Fractionation	MB	30.0485	27.4961	26.559	27.6055			Q04899	Cdk18	Chaotropic Extraction	MB	23.372	22.6556	23.6921	21.7509
P09602	Non-histone chromosomal protein HMG-17 (High mobility group nucleosome-binding domain-containing protein 2)	Solubility Fractionation	MB	28.6527	25.7129	25.7219	25.0144			Q3UTQ8	Cdkl5	Chaotropic Extraction	MB	27.2807	28.1534	27.7033	28.059
P09671	Superoxide dismutase [Mn], mitochondrial (EC 1.15.1.1)	Solubility Fractionation	MB	33.893	33.4611	33.3377	33.4184			Q99L43	Cds2	Chaotropic Extraction	MB	28.6024	27.613	25.11	25.52
P09922	Interferon-induced GTP-binding protein Mx1 (Influenza resistance protein) (Myxoma resistance protein 1) (Myxovirus resistance protein 1)	Solubility Fractionation	MB	23.7498	21.1819	22.8833	21.4763			P28659	Celf1	Chaotropic Extraction	MB	24.0945	20.6529	19.9848	20.9524
P09925	Surfeit locus protein 1	Solubility Fractionation	MB	24.6296	25.3149	25.6495	25.0762			Q9Z0H4	Celf2	Chaotropic Extraction	MB	22.1205	21.8096	19.8661	22.2269
P0C090	Roquin-2 (EC 2.3.2.27) (Membrane-associated nucleic acid-binding protein) (RING finger and CCCH-type zinc finger domain-containing protein 2) (RING-type E3 ubiquitin transferase Roquin-2)	Solubility Fractionation	MB	21.475	21.0851	20.525	21.8168			O35161	Celsr1	Chaotropic Extraction	MB	22.9503	28.3938	28.8184	27.9081
P0C0A3	Charged multivesicular body protein 6 (Chromatin-modifying protein 6)	Solubility Fractionation	MB	26.5917	26.3226	27.5427	26.7983			Q9R0M0	Celsr2	Chaotropic Extraction	MB	23.9959	20.2828	19.3883	23.3875
P0C673	Immunoglobulin superfamily member 11 (IgSF11) (Brain and testis-specific immunoglobulin superfamily protein) (Bt-IGSF)	Solubility Fractionation	MB	24.607	24.8614	21.5737	22.6819			Q9JKC6	Cend1	Chaotropic Extraction	MB	25.8679	25.2764	23.688	23.2215
P0C7L0	WAS/WASL-interacting protein family member 3 (Corticosteroids and regional expression protein 16 homolog)	Solubility Fractionation	MB	21.2922	21.3076	24.0821	23.888			Q9CXS4	Cenpv	Chaotropic Extraction	MB	26.6956	27.7465	28.551	28.149
P0C7M9	C-type lectin domain family 2 member L	Solubility Fractionation	MB	26.7105	26.7467	27.8434	28.0347			Q62036	Cep131	Chaotropic Extraction	MB	23.123	19.9043	25.2787	24.3151
P0C8K7	Small integral membrane protein 1	Solubility Fractionation	MB	21.2922	25.6656	25.3463	25.7139			Q6A065	Cep170	Chaotropic Extraction	MB	28.445	28.966	29.7496	29.5207
P0DN34	NADH dehydrogenase [ubiquinone] 1 beta subcomplex subunit 1 (Complex I-MNLL) (CI-MNLL) (NADH-ubiquinone oxidoreductase MNLL subunit)	Solubility Fractionation	MB	28.7855	29.1235	29.428	29.2806			Q80U49	Cep170b	Chaotropic Extraction	MB	31.8674	31.9029	32.5644	32.2672
P10126	Elongation factor 1-alpha 1 (EF-1-alpha-1) (Elongation factor Tu) (EF-Tu) (Eukaryotic elongation factor 1 A-1) (eEF1A-1)	Solubility Fractionation	MB	34.023	33.5426	33.3983	33.3806			Q924Z4	Cers2	Chaotropic Extraction	MB	22.0767	23.3353	19.9941	22.7145
P10493	Nidogen-1 (NID-1) (Entactin)	Solubility Fractionation	MB	28.8108	28.597	29.0382	28.689			B2RW38	Cfap58	Chaotropic Extraction	MB	23.1002	21.8246	19.2152	22.2773
P10518	Delta-aminolevulinic acid dehydratase (ALADH) (EC 4.2.1.24) (Porphobilinogen synthase)	Solubility Fractionation	MB	26.8693	26.6454	26.981	27.0878			Q6ZPR1	Cfap97	Chaotropic Extraction	MB	23.0491	22.2833	21.0357	20.684
P10605	Cathepsin B (EC 3.4.22.1) (Cathepsin B1) [Cleaved into: Cathepsin B light chain; Cathepsin B heavy chain]	Solubility Fractionation	MB	30.4447	30.2954	30.2453	30.3599			P59242	Cgn	Chaotropic Extraction	MB	23.9009	19.7892	21.8488	22.9087
P10630	Eukaryotic initiation factor 4A-II (eIF-4A-II) (eIF4A-II) (EC 3.6.4.13) (ATP-dependent RNA helicase eIF4A-2)	Solubility Fractionation	MB	31.4603	31.3035	31.1988	30.917			Q6AW69	Cgnl1	Chaotropic Extraction	MB	23.905	21.7566	22.9264	23.4052
P10637	Microtubule-associated protein tau (Neurofibrillary tangle protein) (Paired helical filament-tau) (PHF-tau)	Solubility Fractionation	MB	34.7597	34.348	34.2827	34.3192			Q9D1L0	Chchd2	Chaotropic Extraction	MB	28.3088	25.8033	25.9175	23.612
P10639	Thioredoxin (Trx) (ATL-derived factor) (ADF)	Solubility Fractionation	MB	29.3937	29.4801	29.0657	29.1427			Q9CRB9	Chchd3	Chaotropic Extraction	MB	28.2265	27.5666	27.3187	27.6922
P10649	Glutathione S-transferase Mu 1 (EC 2.5.1.18) (GST 1-1) (GST class-mu 1) (Glutathione S-transferase GT8.7) (pmGT10)	Solubility Fractionation	MB	32.1175	32.4156	32.2279	32.3144			Q91VN4	Chchd6	Chaotropic Extraction	MB	28.7474	27.3868	27.8411	27.5949
P10711	Transcription elongation factor A protein 1 (Transcription elongation factor S-II protein 1) (Transcription elongation factor TFIIS.o)	Solubility Fractionation	MB	26.5645	26.4272	26.6877	26.4143			Q6PDQ2	Chd4	Chaotropic Extraction	MB	24.1519	23.4494	23.9865	23.6994
P10833	Ras-related protein R-Ras (EC 3.6.5.-) (p23)	Solubility Fractionation	MB	24.8911	26.8591	26.2332	26.5646			Q8CGZ0	Cherp	Chaotropic Extraction	MB	22.4941	25.8767	26.3596	26.871
P10852	4F2 cell-surface antigen heavy chain (4F2hc) (Solute carrier family 3 member 2) (CD antigen CD98)	Solubility Fractionation	MB	32.5357	32.5959	32.584	32.582			P61022	Chp1	Chaotropic Extraction	MB	23.5705	22.5813	20.1614	23.4979
P10922	Histone H1.0 (Histone H1') (Histone H1(0)) (MyD196) [Cleaved into: Histone H1.0, N-terminally processed]	Solubility Fractionation	MB	32.3658	31.2476	31.0212	31.4616			Q9CY57	Chtop	Chaotropic Extraction	MB	27.8086	27.3076	26.7409	27.9106
P11031	Activated RNA polymerase II transcriptional coactivator p15 (Positive cofactor 4) (PC4) (SUB1 homolog) (Single-stranded DNA-binding protein p9) (p14)	Solubility Fractionation	MB	27.2712	26.3424	26.3988	26.2354			Q924A2	Cic	Chaotropic Extraction	MB	23.1706	22.3669	20.2379	23.0771
P11087	Collagen alpha-1(I) chain (Alpha-1 type I collagen)	Solubility Fractionation	MB	28.5418	27.9057	27.9633	27.1365			Q5M8M2	Cimap1b	Chaotropic Extraction	MB	26.1697	27.5431	27.9136	27.8186
P11103	Poly [ADP-ribose] polymerase 1 (PARP-1) (EC 2.4.2.30) (ADP-ribosyltransferase diphtheria toxin-like 1) (ARTD1) (DNA ADP-ribosyltransferase PARP1) (EC 2.4.2.-) (NAD(+) ADP-ribosyltransferase 1) (ADPRT 1) (Poly[ADP-ribose] synthase 1) (msPARP) (Protein poly-ADP-ribosyltransferase PARP1) (EC 2.4.2.-) [Cleaved into: Poly [ADP-ribose] polymerase 1, processed C-terminus (Poly [ADP-ribose] polymerase 1,…	Solubility Fractionation	MB	28.7359	27.6375	27.7438	27.846			Q9DA19	Cir1	Chaotropic Extraction	MB	22.3121	21.3244	21.8838	20.4658
P11276	Fibronectin (FN) [Cleaved into: Anastellin]	Solubility Fractionation	MB	21.1264	26.0462	24.6839	23.8591			P60824	Cirbp	Chaotropic Extraction	MB	23.9435	26.0084	27.1193	26.0846
P11352	Glutathione peroxidase 1 (GPx-1) (GSHPx-1) (EC 1.11.1.9) (Cellular glutathione peroxidase) (Selenium-dependent glutathione peroxidase 1)	Solubility Fractionation	MB	28.0558	28.2677	27.8768	27.8798			Q91WS0	Cisd1	Chaotropic Extraction	MB	23.3454	21.1185	21.2837	20.5882
P11404	Fatty acid-binding protein, heart (Fatty acid-binding protein 3) (Heart-type fatty acid-binding protein) (H-FABP) (Mammary-derived growth inhibitor) (MDGI)	Solubility Fractionation	MB	29.7901	29.8707	30.1151	29.7127			P49025	Cit	Chaotropic Extraction	MB	32.9299	32.0493	32.3556	31.8502
P11438	Lysosome-associated membrane glycoprotein 1 (LAMP-1) (Lysosome-associated membrane protein 1) (120 kDa lysosomal membrane glycoprotein) (CD107 antigen-like family member A) (LGP-120) (Lysosomal membrane glycoprotein A) (LGP-A) (P2B) (CD antigen CD107a)	Solubility Fractionation	MB	27.81	28.1181	28.141	28.4908			Q8BMK4	Ckap4	Chaotropic Extraction	MB	22.6289	24.0545	23.2337	23.7283
P11499	Heat shock protein HSP 90-beta (Heat shock 84 kDa) (HSP 84) (HSP84) (Tumor-specific transplantation 84 kDa antigen) (TSTA)	Solubility Fractionation	MB	33.7258	34.1087	34.0207	33.9746			A2AGT5	Ckap5	Chaotropic Extraction	MB	23.0501	25.4486	24.4788	25.9814
P11531	Dystrophin	Solubility Fractionation	MB	26.8349	27.8074	27.2719	28.3262			Q04447	Ckb	Chaotropic Extraction	MB	28.6153	27.1042	26.5611	27.0514
P11627	Neural cell adhesion molecule L1 (N-CAM-L1) (NCAM-L1) (CD antigen CD171)	Solubility Fractionation	MB	31.4501	31.3025	31.209	31.5217			P07310	Ckm	Chaotropic Extraction	MB	22.6114	19.6551	20.4894	25.0902
P11798	Calcium/calmodulin-dependent protein kinase type II subunit alpha (CaM kinase II subunit alpha) (CaMK-II subunit alpha) (EC 2.7.11.17)	Solubility Fractionation	MB	33.4874	33.6267	33.6483	33.3835			P30275	Ckmt1	Chaotropic Extraction	MB	28.4684	29.8713	28.4887	28.2068
P11835	Integrin beta-2 (Cell surface adhesion glycoproteins LFA-1/CR3/p150,95 subunit beta) (Complement receptor C3 subunit beta) (CD antigen CD18)	Solubility Fractionation	MB	22.4452	22.1962	18.4671	23.8031			Q80TV8	Clasp1	Chaotropic Extraction	MB	22.6038	27.7834	26.8388	28.0176
P11862	Growth arrest-specific protein 2 (GAS-2)	Solubility Fractionation	MB	21.475	23.0521	22.8007	22.7158			Q8BRT1	Clasp2	Chaotropic Extraction	MB	28.9492	28.4403	29.6388	29.7968
P11881	Inositol 1,4,5-trisphosphate receptor type 1 (IP3 receptor isoform 1) (IP3R 1) (InsP3R1) (Inositol 1,4,5-trisphosphate-binding protein P400) (Protein PCD-6) (Purkinje cell protein 1) (Type 1 inositol 1,4,5-trisphosphate receptor) (Type 1 InsP3 receptor)	Solubility Fractionation	MB	27.7242	27.3552	28.0428	28.098			Q9R0A1	Clcn2	Chaotropic Extraction	MB	23.7384	24.28	20.6407	22.8952
P11930	Acyl-coenzyme A diphosphatase NUDT19 (EC 3.6.1.-) (Androgen-regulated protein RP2) (Nucleoside diphosphate-linked moiety X motif 19) (Nudix motif 19) (Renal CoA diphosphohydrolase) (Testosterone-regulated RP2 protein) (RP2p)	Solubility Fractionation	MB	21.5391	18.4671	22.2815	21.9013			P51791	Clcn3	Chaotropic Extraction	MB	22.7973	22.6347	23.8031	23.9639
P11983	T-complex protein 1 subunit alpha (TCP-1-alpha) (CCT-alpha) (Tailless complex polypeptide 1A) (TCP-1-A) (Tailless complex polypeptide 1B) (TCP-1-B)	Solubility Fractionation	MB	33.021	32.5252	32.4866	32.8043			Q61418	Clcn4	Chaotropic Extraction	MB	28.7138	24.1018	24.3461	28.0766
P12023	Amyloid-beta precursor protein (ABPP) (APP) (Alzheimer disease amyloid A4 protein homolog) (Alzheimer disease amyloid protein) (Amyloid precursor protein) (Amyloid-beta (A4) precursor protein) (Amyloid-beta A4 protein) (Amyloidogenic glycoprotein) (AG) [Cleaved into: N-APP; Soluble APP-alpha (S-APP-alpha); Soluble APP-beta (S-APP-beta); C99 (APP-C99) (Beta-secretase C-terminal fragment) (Beta-CTF…	Solubility Fractionation	MB	30.8274	30.1261	29.8138	30.3831			O35454	Clcn6	Chaotropic Extraction	MB	23.5742	26.9626	26.3678	26.5698
P12367	cAMP-dependent protein kinase type II-alpha regulatory subunit	Solubility Fractionation	MB	30.4337	30.3191	30.0857	30.147			O70496	Clcn7	Chaotropic Extraction	MB	23.4433	23.9749	19.8143	19.6422
P12382	ATP-dependent 6-phosphofructokinase, liver type (ATP-PFK) (PFK-L) (EC 2.7.1.11) (6-phosphofructokinase type B) (Phosphofructo-1-kinase isozyme B) (PFK-B) (Phosphohexokinase)	Solubility Fractionation	MB	30.6902	31.1716	30.999	30.9669			Q9Z0S6	Cldn10	Chaotropic Extraction	MB	22.8361	25.735	23.1486	23.5301
P12658	Calbindin (Calbindin D28) (D-28K) (PCD-29) (Spot 35 protein) (Vitamin D-dependent calcium-binding protein, avian-type)	Solubility Fractionation	MB	24.3053	26.4865	25.043	21.5686			Q60771	Cldn11	Chaotropic Extraction	MB	31.8303	31.4171	30.231	30.8123
P12787	Cytochrome c oxidase subunit 5A, mitochondrial (Cytochrome c oxidase polypeptide Va)	Solubility Fractionation	MB	32.5686	32.1355	32.0985	31.9912			Q9ET43	Cldn12	Chaotropic Extraction	MB	24.2078	27.7656	26.234	26.8885
P12815	Programmed cell death protein 6 (ALG-257) (Apoptosis-linked gene 2 protein) (ALG-2) (PMP41)	Solubility Fractionation	MB	28.4385	28.27	28.4009	28.2831			Q9CQX5	Cldnd1	Chaotropic Extraction	MB	24.771	23.4143	21.587	20.9948
P12849	cAMP-dependent protein kinase type I-beta regulatory subunit	Solubility Fractionation	MB	27.8578	27.3608	27.8976	28.1467			Q80U30	Clec16a	Chaotropic Extraction	MB	22.9448	22.3687	23.9557	23.4021
P12960	Contactin-1 (Neural cell surface protein F3)	Solubility Fractionation	MB	33.8296	33.4301	33.5211	33.5508			Q9QYB1	Clic4	Chaotropic Extraction	MB	24.4541	23.9801	20.5797	21.5312
P12970	60S ribosomal protein L7a (Surfeit locus protein 3)	Solubility Fractionation	MB	31.3346	31.3556	31.0363	31.2238			Q9Z0H8	Clip2	Chaotropic Extraction	MB	23.1543	21.8886	22.6588	23.4464
P13020	Gelsolin (Actin-depolymerizing factor) (ADF) (Brevin)	Solubility Fractionation	MB	29.5637	28.1411	28.651	28.6265			Q8C5W0	Clmn	Chaotropic Extraction	MB	22.8161	26.8361	24.9222	27.0043
P13595	Neural cell adhesion molecule 1 (N-CAM-1) (NCAM-1) (CD antigen CD56)	Solubility Fractionation	MB	34.3514	34.1359	34.0112	34.2262			Q8VBZ3	Clptm1	Chaotropic Extraction	MB	24.3041	25.1956	25.3387	25.4987
P13707	Glycerol-3-phosphate dehydrogenase [NAD(+)], cytoplasmic (GPD-C) (GPDH-C) (EC 1.1.1.8)	Solubility Fractionation	MB	30.0721	30.5015	30.447	30.4142			O08585	Clta	Chaotropic Extraction	MB	23.1422	24.621	25.8744	25.2588
P13864	DNA (cytosine-5)-methyltransferase 1 (Dnmt1) (Met-1) (EC 2.1.1.37) (DNA methyltransferase MmuI) (DNA MTase MmuI) (M.MmuI) (MCMT)	Solubility Fractionation	MB	26.2056	25.1288	24.8333	25.3192			Q6IRU5	Cltb	Chaotropic Extraction	MB	22.8645	23.67	19.4691	24.2909
P14094	Sodium/potassium-transporting ATPase subunit beta-1 (Sodium/potassium-dependent ATPase subunit beta-1)	Solubility Fractionation	MB	34.5238	35.1128	35.2846	35.2018			Q68FD5	Cltc	Chaotropic Extraction	MB	33.8893	32.7651	33.2324	33.478
P14106	Complement C1q subcomponent subunit B	Solubility Fractionation	MB	28.6839	28.593	28.6295	28.6821			Q06890	Clu	Chaotropic Extraction	MB	22.8876	19.6309	23.2112	24.5008
P14115	60S ribosomal protein L27a (L29)	Solubility Fractionation	MB	28.8846	30.1539	30.1439	30.0435			Q9D4C9	Clvs1	Chaotropic Extraction	MB	23.0053	23.2077	23.2659	23.2787
P14131	40S ribosomal protein S16	Solubility Fractionation	MB	29.769	30.4007	30.193	30.2781			Q99KK2	Cmas	Chaotropic Extraction	MB	24.4863	19.8491	19.5516	22.0589
P14148	60S ribosomal protein L7	Solubility Fractionation	MB	31.6433	31.0177	31.3282	31.2512			Q3U5Q7	Cmpk2	Chaotropic Extraction	MB	23.074	21.9115	24.8065	24.0347
P14152	Malate dehydrogenase, cytoplasmic (EC 1.1.1.37) (Aromatic alpha-keto acid reductase) (KAR) (EC 1.1.1.96) (Cytosolic malate dehydrogenase)	Solubility Fractionation	MB	34.0586	34.3953	34.3701	34.2528			Q8CJ61	Cmtm4	Chaotropic Extraction	MB	23.8219	25.1976	24.2626	24.8368
P14206	40S ribosomal protein SA (37 kDa laminin receptor precursor) (37LRP) (37 kDa oncofetal antigen) (37/67 kDa laminin receptor) (LRP/LR) (67 kDa laminin receptor) (67LR) (Laminin receptor 1) (LamR) (Laminin-binding protein precursor p40) (LBP/p40) (OFA/iLRP)	Solubility Fractionation	MB	29.9638	31.0501	31.0881	30.8785			Q9CZ69	Cmtm6	Chaotropic Extraction	MB	22.9654	22.5227	22.2731	22.564
P14211	Calreticulin (CRP55) (Calregulin) (Endoplasmic reticulum resident protein 60) (ERp60) (HACBP)	Solubility Fractionation	MB	32.2217	32.0781	31.9616	31.8932			Q3UJ81	Cnep1r1	Chaotropic Extraction	MB	22.3428	22.2907	19.177	20.0582
P14231	Sodium/potassium-transporting ATPase subunit beta-2 (Adhesion molecule in glia) (AMOG) (Sodium/potassium-dependent ATPase subunit beta-2)	Solubility Fractionation	MB	33.2277	33.29	33.5364	33.4232			O35089	Cnih2	Chaotropic Extraction	MB	23.3584	19.6161	20.4199	20.068
P14576	Signal recognition particle subunit SRP54 (EC 3.6.5.-) (Signal recognition particle 54 kDa protein)	Solubility Fractionation	MB	26.8372	27.7395	27.4236	27.7426			Q9CX13	Cnih4	Chaotropic Extraction	MB	23.4755	25.2513	23.9226	24.3932
P14685	26S proteasome non-ATPase regulatory subunit 3 (26S proteasome regulatory subunit RPN3) (26S proteasome regulatory subunit S3) (Proteasome subunit p58) (Transplantation antigen P91A) (Tum-P91A antigen)	Solubility Fractionation	MB	29.036	29.2383	28.8239	28.8869			Q80YA9	Cnksr2	Chaotropic Extraction	MB	24.5212	24.8385	24.2208	25.7375
P14733	Lamin-B1	Solubility Fractionation	MB	31.2594	30.7448	30.4763	30.6768			Q0GA42	Cnnm1	Chaotropic Extraction	MB	23.3807	25.1784	23.7429	25.6358
P14824	Annexin A6 (67 kDa calelectrin) (Annexin VI) (Annexin-6) (Calphobindin-II) (CPB-II) (Chromobindin-20) (Lipocortin VI) (Protein III) (p68) (p70)	Solubility Fractionation	MB	31.1568	31.2571	30.8339	30.7575			Q3TWN3	Cnnm2	Chaotropic Extraction	MB	23.3712	24.2823	21.7146	23.4253
P14869	60S acidic ribosomal protein P0 (60S ribosomal protein L10E)	Solubility Fractionation	MB	30.8038	30.8579	30.9028	30.6528			Q32NY4	Cnnm3	Chaotropic Extraction	MB	23.8826	23.6932	21.9833	22.277
P14873	Microtubule-associated protein 1B (MAP-1B) (MAP1(X)) (MAP1.2) [Cleaved into: MAP1B heavy chain; MAP1 light chain LC1]	Solubility Fractionation	MB	34.7041	34.3996	34.7281	34.4653			Q6ZQ08	Cnot1	Chaotropic Extraction	MB	25.5728	24.3697	25.3718	25.8101
P15105	Glutamine synthetase (GS) (EC 6.3.1.2) (Glutamate--ammonia ligase) (Palmitoyltransferase GLUL) (EC 2.3.1.225)	Solubility Fractionation	MB	34.7382	34.7311	34.815	34.8786			P16330	Cnp	Chaotropic Extraction	MB	31.3447	31.6006	30.7141	31.127
P15116	Cadherin-2 (Neural cadherin) (N-cadherin) (CD antigen CD325)	Solubility Fractionation	MB	29.2991	28.5954	28.9369	29.144			O88507	Cntfr	Chaotropic Extraction	MB	24.2473	26.2799	24.6189	24.9693
P15209	BDNF/NT-3 growth factors receptor (EC 2.7.10.1) (GP145-TrkB/GP95-TrkB) (Trk-B) (Neurotrophic tyrosine kinase receptor type 2) (TrkB tyrosine kinase)	Solubility Fractionation	MB	22.8695	21.2639	22.651	23.7976			P12960	Cntn1	Chaotropic Extraction	MB	31.5738	31.0887	30.1748	30.5849
P15327	Bisphosphoglycerate mutase (BPGM) (EC 5.4.2.4) (2,3-bisphosphoglycerate mutase, erythrocyte) (2,3-bisphosphoglycerate synthase) (EC 5.4.2.11) (BPG-dependent PGAM)	Solubility Fractionation	MB	18.4671	24.8929	24.4348	25.5104			Q61330	Cntn2	Chaotropic Extraction	MB	23.2455	26.9021	26.5219	26.4054
P15331	Peripherin	Solubility Fractionation	MB	18.2099	21.1291	21.7112	18.2099			Q69Z26	Cntn4	Chaotropic Extraction	MB	23.6249	22.3282	21.505	19.6012
P15388	Potassium voltage-gated channel subfamily C member 1 (NGK2) (Voltage-gated potassium channel subunit Kv3.1) (Voltage-gated potassium channel subunit Kv4)	Solubility Fractionation	MB	27.7615	27.26	26.9624	27.2008			O54991	Cntnap1	Chaotropic Extraction	MB	32.8951	32.7292	32.4245	32.5867
P15508	Spectrin beta chain, erythrocytic (Beta-I spectrin)	Solubility Fractionation	MB	30.4422	29.862	29.9433	29.9438			Q9CPW0	Cntnap2	Chaotropic Extraction	MB	25.0405	25.1953	24.6849	26.9047
P15532	Nucleoside diphosphate kinase A (NDK A) (NDP kinase A) (EC 2.7.4.6) (Metastasis inhibition factor NM23) (NDPK-A) (Tumor metastatic process-associated protein) (nm23-M1)	Solubility Fractionation	MB	32.926	34.1864	34.8293	34.0888			Q99P47	Cntnap4	Chaotropic Extraction	MB	23.8316	23.6396	20.9765	23.9913
P16054	Protein kinase C epsilon type (EC 2.7.11.13) (nPKC-epsilon)	Solubility Fractionation	MB	29.846	29.8756	30.248	29.9796			Q9DBL7	Coasy	Chaotropic Extraction	MB	22.4381	21.975	23.0066	22.9501
P16125	L-lactate dehydrogenase B chain (LDH-B) (EC 1.1.1.27) (LDH heart subunit) (LDH-H)	Solubility Fractionation	MB	33.7164	33.6969	33.6037	33.5741			Q8C0L8	Cog5	Chaotropic Extraction	MB	23.482	21.1868	21.4906	20.0738
P16254	Signal recognition particle 14 kDa protein (SRP14)	Solubility Fractionation	MB	24.5477	24.871	25.5547	25.9443			Q5SU73	Coil	Chaotropic Extraction	MB	23.3951	22.7269	21.8192	22.5619
P16283	Anion exchange protein 3 (AE 3) (Anion exchanger 3) (Neuronal band 3-like protein) (Solute carrier family 4 member 3)	Solubility Fractionation	MB	26.3252	24.5852	26.1462	26.7838			Q60847	Col12a1	Chaotropic Extraction	MB	26.0885	28.1603	26.6448	27.2771
P16330	2',3'-cyclic-nucleotide 3'-phosphodiesterase (CNP) (CNPase) (EC 3.1.4.37)	Solubility Fractionation	MB	37.1895	37.0381	37.3697	37.1156			O35206	Col15a1	Chaotropic Extraction	MB	23.8609	23.5211	25.2869	25.5748
P16332	Methylmalonyl-CoA mutase, mitochondrial (MCM) (EC 5.4.99.2) (Methylmalonyl-CoA isomerase)	Solubility Fractionation	MB	28.9059	28.9818	28.423	28.6157			P39061	Col18a1	Chaotropic Extraction	MB	26.9057	26.2082	28.0315	28.3804
P16388	Potassium voltage-gated channel subfamily A member 1 (MBK1) (MKI) (Voltage-gated potassium channel subunit Kv1.1)	Solubility Fractionation	MB	28.0634	28.2384	28.2585	28.5014			P11087	Col1a1	Chaotropic Extraction	MB	22.3465	27.7113	26.483	27.0606
P16406	Glutamyl aminopeptidase (EAP) (EC 3.4.11.7) (Aminopeptidase A) (AP-A) (BP-1/6C3 antigen) (CD antigen CD249)	Solubility Fractionation	MB	23.6831	23.2233	25.5866	20.1813			Q01149	Col1a2	Chaotropic Extraction	MB	25.5801	28.3441	25.1263	26.2024
P16460	Argininosuccinate synthase (EC 6.3.4.5) (Citrulline--aspartate ligase)	Solubility Fractionation	MB	30.0215	30.4269	30.0619	29.9716			P28481	Col2a1	Chaotropic Extraction	MB	23.3117	20.8987	21.4124	20.5363
P16546	Spectrin alpha chain, non-erythrocytic 1 (Alpha-II spectrin) (Fodrin alpha chain)	Solubility Fractionation	MB	36.4867	36.2905	36.081	36.225			P02463	Col4a1	Chaotropic Extraction	MB	23.4848	25.1819	23.254	25.1517
P16675	Lysosomal protective protein (EC 3.4.16.5) (Carboxypeptidase C) (Carboxypeptidase L) (Cathepsin A) (Protective protein cathepsin A) (PPCA) (Protective protein for beta-galactosidase) [Cleaved into: Lysosomal protective protein 32 kDa chain; Lysosomal protective protein 20 kDa chain]	Solubility Fractionation	MB	24.8015	23.9143	20.8828	20.3883			P08122	Col4a2	Chaotropic Extraction	MB	22.8247	24.6572	20.3326	24.5734
P16858	Glyceraldehyde-3-phosphate dehydrogenase (GAPDH) (EC 1.2.1.12) (Peptidyl-cysteine S-nitrosylase GAPDH) (EC 2.6.99.-)	Solubility Fractionation	MB	31.6432	31.4801	31.4174	31.6708			Q3U962	Col5a2	Chaotropic Extraction	MB	23.1458	24.2374	23.898	22.7864
P17047	Lysosome-associated membrane glycoprotein 2 (LAMP-2) (Lysosome-associated membrane protein 2) (CD107 antigen-like family member B) (Lysosomal membrane glycoprotein type B) (LGP-B) (CD antigen CD107b)	Solubility Fractionation	MB	27.8933	25.7889	23.227	25.3089			Q04857	Col6a1	Chaotropic Extraction	MB	24.2196	24.539	23.8111	24.3246
P17095	High mobility group protein HMG-I/HMG-Y (HMG-I(Y)) (High mobility group AT-hook protein 1) (High mobility group protein A1)	Solubility Fractionation	MB	28.6022	28.3278	28.2309	28.4561			Q02788	Col6a2	Chaotropic Extraction	MB	23.1731	25.4327	24.49	25.6046
P17141	Zinc finger protein 37 (Zfp-37) (Male germ cell-specific zinc finger protein)	Solubility Fractionation	MB	21.475	22.0146	20.9811	19.9461			O88587	Comt	Chaotropic Extraction	MB	23.9734	22.1848	20.6177	20.3268
P17156	Heat shock-related 70 kDa protein 2 (Heat shock protein 70.2)	Solubility Fractionation	MB	28.4838	28.7261	28.8544	28.4385			Q8BIG7	Comtd1	Chaotropic Extraction	MB	24.2923	26.7271	26.4979	25.9774
P17182	Alpha-enolase (EC 4.2.1.11) (2-phospho-D-glycerate hydro-lyase) (Enolase 1) (Non-neural enolase) (NNE)	Solubility Fractionation	MB	34.4474	34.8648	34.8055	34.8619			Q8CIE6	Copa	Chaotropic Extraction	MB	22.9683	25.1748	26.0463	26.1906
P17183	Gamma-enolase (EC 4.2.1.11) (2-phospho-D-glycerate hydro-lyase) (Enolase 2) (Neural enolase) (Neuron-specific enolase) (NSE)	Solubility Fractionation	MB	33.1979	33.4612	33.4246	33.481			Q9JIF7	Copb1	Chaotropic Extraction	MB	22.401	22.084	24.9755	25.265
P17225	Polypyrimidine tract-binding protein 1 (PTB) (Heterogeneous nuclear ribonucleoprotein I) (hnRNP I)	Solubility Fractionation	MB	28.4499	28.8465	28.3476	28.4			O55029	Copb2	Chaotropic Extraction	MB	23.9849	24.1739	25.3605	25.4307
P17426	AP-2 complex subunit alpha-1 (100 kDa coated vesicle protein A) (Adaptor protein complex AP-2 subunit alpha-1) (Adaptor-related protein complex 2 subunit alpha-1) (Alpha-adaptin A) (Alpha1-adaptin) (Clathrin assembly protein complex 2 alpha-A large chain) (Plasma membrane adaptor HA2/AP2 adaptin alpha A subunit)	Solubility Fractionation	MB	33.7626	34.1757	34.0945	34.2035			Q9QZE5	Copg1	Chaotropic Extraction	MB	21.8545	21.2	19.8553	20.757
P17427	AP-2 complex subunit alpha-2 (100 kDa coated vesicle protein C) (Adaptor protein complex AP-2 subunit alpha-2) (Adaptor-related protein complex 2 subunit alpha-2) (Alpha-adaptin C) (Alpha2-adaptin) (Clathrin assembly protein complex 2 alpha-C large chain) (Plasma membrane adaptor HA2/AP2 adaptin alpha C subunit)	Solubility Fractionation	MB	32.7927	33.3534	33.2573	33.3169			Q9QXK3	Copg2	Chaotropic Extraction	MB	22.8919	23.5495	25.254	24.3614
P17665	Cytochrome c oxidase subunit 7C, mitochondrial (Cytochrome c oxidase polypeptide VIIc)	Solubility Fractionation	MB	24.5737	27.8217	25.7122	26.7267			O89053	Coro1a	Chaotropic Extraction	MB	22.4807	24.9601	20.533	24.9846
P17710	Hexokinase-1 (EC 2.7.1.1) (Hexokinase type I) (HK I) (Hexokinase, tumor isozyme)	Solubility Fractionation	MB	33.2696	33.2696	32.9674	32.8252			Q9WUM3	Coro1b	Chaotropic Extraction	MB	23.917	21.1895	23.6648	23.7981
P17742	Peptidyl-prolyl cis-trans isomerase A (PPIase A) (EC 5.2.1.8) (Cyclophilin A) (Cyclosporin A-binding protein) (Rotamase A) (SP18) [Cleaved into: Peptidyl-prolyl cis-trans isomerase A, N-terminally processed]	Solubility Fractionation	MB	33.7622	34.6067	34.5138	34.3538			Q9WUM4	Coro1c	Chaotropic Extraction	MB	23.4931	24.9653	25.605	25.2451
P17751	Triosephosphate isomerase (TIM) (EC 5.3.1.1) (Methylglyoxal synthase) (EC 4.2.3.3) (Triose-phosphate isomerase)	Solubility Fractionation	MB	34.1298	34.201	34.3929	34.2579			Q8BH44	Coro2b	Chaotropic Extraction	MB	23.6615	23.5562	24.0737	24.7727
P17809	Solute carrier family 2, facilitated glucose transporter member 1 (Glucose transporter type 1, erythrocyte/brain) (GLUT-1) (GT1)	Solubility Fractionation	MB	29.8912	29.849	29.7382	29.6635			Q9D2V7	Coro7	Chaotropic Extraction	MB	21.8196	21.7599	22.0304	22.0151
P18052	Receptor-type tyrosine-protein phosphatase alpha (Protein-tyrosine phosphatase alpha) (R-PTP-alpha) (EC 3.1.3.48) (LCA-related phosphatase) (PTPTY-28)	Solubility Fractionation	MB	27.4215	28.2665	28.2504	28.1517			Q9CQI6	Cotl1	Chaotropic Extraction	MB	23.0591	20.1352	21.2476	20.4879
P18242	Cathepsin D (EC 3.4.23.5)	Solubility Fractionation	MB	30.1348	30.2362	29.2615	29.883			Q8VC74	Cox18	Chaotropic Extraction	MB	23.9546	22.3181	20.9318	20.674
P18572	Basigin (Basic immunoglobulin superfamily) (HT7 antigen) (Membrane glycoprotein gp42) (CD antigen CD147)	Solubility Fractionation	MB	30.3139	30.122	30.1898	30.1321			P19783	Cox4i1	Chaotropic Extraction	MB	31.3137	31.5328	30.9939	30.4328
P18760	Cofilin-1 (Cofilin, non-muscle isoform)	Solubility Fractionation	MB	33.1266	33.5933	33.6934	33.4899			Q91W29	Cox4i2	Chaotropic Extraction	MB	23.1563	22.7716	20.4769	22.684
P18872	Guanine nucleotide-binding protein G(o) subunit alpha	Solubility Fractionation	MB	35.2187	34.7384	34.9072	34.9913			P12787	Cox5a	Chaotropic Extraction	MB	30.409	29.3277	30.2619	29.6335
P19096	Fatty acid synthase (EC 2.3.1.85) (Type I Fatty Acid Synthase) [Includes: [Acyl-carrier-protein] S-acetyltransferase (EC 2.3.1.38); [Acyl-carrier-protein] S-malonyltransferase (EC 2.3.1.39); 3-oxoacyl-[acyl-carrier-protein] synthase (EC 2.3.1.41); 3-oxoacyl-[acyl-carrier-protein] reductase (EC 1.1.1.100); 3-hydroxyacyl-[acyl-carrier-protein] dehydratase (EC 4.2.1.59); Enoyl-[acyl-carrier-protein]…	Solubility Fractionation	MB	32.7328	32.5236	32.5706	32.5599			P19536	Cox5b	Chaotropic Extraction	MB	29.3682	27.4799	28.239	26.7711
P19137	Laminin subunit alpha-1 (Laminin A chain) (Laminin-1 subunit alpha) (Laminin-3 subunit alpha) (S-laminin subunit alpha) (S-LAM alpha)	Solubility Fractionation	MB	26.7103	27.0937	26.4948	25.9923			P43024	Cox6a1	Chaotropic Extraction	MB	24.0223	26.5163	26.3102	25.4972
P19157	Glutathione S-transferase P 1 (Gst P1) (EC 2.5.1.18) (GST YF-YF) (GST class-pi) (GST-piB) (Preadipocyte growth factor)	Solubility Fractionation	MB	31.8631	32.0206	31.8877	31.7323			P56391	Cox6b1	Chaotropic Extraction	MB	23.0465	26.2546	26.4111	26.4339
P19246	Neurofilament heavy polypeptide (NF-H) (200 kDa neurofilament protein) (Neurofilament triplet H protein)	Solubility Fractionation	MB	34.6383	34.4206	34.3501	34.0048			Q9CPQ1	Cox6c	Chaotropic Extraction	MB	31.6471	30.5718	30.6115	30.2193
P19253	60S ribosomal protein L13a (Transplantation antigen P198) (Tum-P198 antigen)	Solubility Fractionation	MB	28.6869	29.3522	28.9101	28.7468			P48771	Cox7a2	Chaotropic Extraction	MB	27.6519	26.6633	27.078	25.6796
P19324	Serpin H1 (47 kDa heat shock protein) (Collagen-binding protein) (Colligin) (Serine protease inhibitor J6)	Solubility Fractionation	MB	26.8723	25.7345	26.0167	26.2589			Q61387	Cox7a2l	Chaotropic Extraction	MB	23.6115	24.1177	21.0985	20.84
P19426	Negative elongation factor E (NELF-E) (RNA-binding protein RD)	Solubility Fractionation	MB	21.475	19.9461	20.909	19.9759			P56393	Cox7b	Chaotropic Extraction	MB	25.2381	23.7442	23.8434	20.3448
P19536	Cytochrome c oxidase subunit 5B, mitochondrial (Cytochrome c oxidase polypeptide Vb)	Solubility Fractionation	MB	32.0395	32.0067	32.0687	32.5398			Q6P8K8	Cpa4	Chaotropic Extraction	MB	23.9966	20.5353	20.6962	24.0317
P19783	Cytochrome c oxidase subunit 4 isoform 1, mitochondrial (Cytochrome c oxidase polypeptide IV) (Cytochrome c oxidase subunit IV isoform 1) (COX IV-1)	Solubility Fractionation	MB	33.1131	33.2679	33.2472	33.2189			Q00493	Cpe	Chaotropic Extraction	MB	23.2189	22.906	23.3819	23.1438
P20029	Endoplasmic reticulum chaperone BiP (EC 3.6.4.10) (78 kDa glucose-regulated protein) (GRP-78) (Binding-immunoglobulin protein) (BiP) (Heat shock protein 70 family protein 5) (HSP70 family protein 5) (Heat shock protein family A member 5) (Immunoglobulin heavy chain-binding protein)	Solubility Fractionation	MB	33.2647	32.9495	32.8673	32.8959			Q812E0	Cpeb2	Chaotropic Extraction	MB	22.8594	25.7615	26.6293	25.4951
P20060	Beta-hexosaminidase subunit beta (EC 3.2.1.52) (Beta-N-acetylhexosaminidase subunit beta) (Hexosaminidase subunit B) (N-acetyl-beta-glucosaminidase subunit beta)	Solubility Fractionation	MB	28.5742	28.4236	28.7916	28.1915			Q7TN99	Cpeb3	Chaotropic Extraction	MB	23.0406	26.9276	27.0972	26.6406
P20065	Thymosin beta-4 (T beta 4) [Cleaved into: Hemoregulatory peptide AcSDKP (N-acetyl-SDKP) (AcSDKP) (Seraspenide)]	Solubility Fractionation	MB	24.7217	25.8193	24.2246	25.5059			Q7TN98	Cpeb4	Chaotropic Extraction	MB	22.6585	21.7548	22.2324	20.7174
P20108	Thioredoxin-dependent peroxide reductase, mitochondrial (EC 1.11.1.24) (Antioxidant protein 1) (AOP-1) (PRX III) (Perioredoxin-3) (Protein MER5) (Thioredoxin-dependent peroxiredoxin 3)	Solubility Fractionation	MB	31.6377	31.5819	31.7049	31.6329			Q8C166	Cpne1	Chaotropic Extraction	MB	22.8161	20.513	22.7466	21.6361
P20152	Vimentin	Solubility Fractionation	MB	32.7966	32.2214	32.2098	32.2855			Q8JZW4	Cpne5	Chaotropic Extraction	MB	24.3774	23.326	23.7695	24.8801
P20352	Tissue factor (TF) (Coagulation factor III) (CD antigen CD142)	Solubility Fractionation	MB	26.0461	26.7627	26.5536	26.4537			Q9Z140	Cpne6	Chaotropic Extraction	MB	23.5612	20.6078	22.0988	21.1541
P20357	Microtubule-associated protein 2 (MAP-2)	Solubility Fractionation	MB	34.3934	34.0826	33.7985	33.9735			Q9EPU4	Cpsf1	Chaotropic Extraction	MB	24.5242	21.9455	21.9674	23.5102
P20444	Protein kinase C alpha type (PKC-A) (PKC-alpha) (EC 2.7.11.13)	Solubility Fractionation	MB	26.6941	27.4057	26.8141	27.2965			Q6NVF9	Cpsf6	Chaotropic Extraction	MB	28.5892	27.9166	28.8783	29.2137
P20917	Myelin-associated glycoprotein (Siglec-4a)	Solubility Fractionation	MB	33.1712	33.0259	33.097	33.0467			Q8BTV2	Cpsf7	Chaotropic Extraction	MB	27.5253	27.321	28.5119	28.3669
P20934	Protein EVI2A (Ecotropic viral integration site 2A protein) (EVI-2A)	Solubility Fractionation	MB	22.3865	24.458	24.1711	24.4204			P97742	Cpt1a	Chaotropic Extraction	MB	25.9938	25.3523	26.1371	25.8519
P21107	Tropomyosin alpha-3 chain (Gamma-tropomyosin) (Tropomyosin-3)	Solubility Fractionation	MB	30.9613	29.9248	30.09	29.8913			Q8BGD5	Cpt1c	Chaotropic Extraction	MB	23.3492	26.5524	26.5883	26.7202
P21126	Ubiquitin-like protein 4A (Ubiquitin-like protein GDX)	Solubility Fractionation	MB	26.058	26.2132	25.5891	26.0472			Q91XD7	Creld1	Chaotropic Extraction	MB	23.3763	24.0897	23.9163	23.6715
P21278	Guanine nucleotide-binding protein subunit alpha-11 (G alpha-11) (G-protein subunit alpha-11)	Solubility Fractionation	MB	29.957	29.7973	29.7723	29.8022			P97427	Crmp1	Chaotropic Extraction	MB	26.0092	26.0016	25.8693	26.7325
P21279	Guanine nucleotide-binding protein G(q) subunit alpha (Guanine nucleotide-binding protein alpha-q)	Solubility Fractionation	MB	32.2065	31.7403	31.7958	31.9598			P63154	Crnkl1	Chaotropic Extraction	MB	23.5513	18.834	20.2016	21.0049
P21300	Aldo-keto reductase family 1 member B7 (EC 1.1.1.21) (Aldehyde reductase) (AR) (Aldose reductase-related protein 1) (MVDP) (Vas deferens androgen-dependent protein)	Solubility Fractionation	MB	26.7421	25.392	26.2808	23.5596			Q8CJ40	Crocc	Chaotropic Extraction	MB	23.7336	21.7896	21.0759	20.9116
P21447	ATP-dependent translocase ABCB1 (ATP-binding cassette sub-family B member 1A) (MDR1A) (Multidrug resistance protein 1A) (EC 7.6.2.2) (Multidrug resistance protein 3) (P-glycoprotein 3) (Phospholipid transporter ABCB1) (EC 7.6.2.1)	Solubility Fractionation	MB	28.434	27.8441	27.6649	28.0009			F6XLV1	Crocc2	Chaotropic Extraction	MB	29.273	29.7079	30.5373	31.1523
P21460	Cystatin-C (Cystatin-3)	Solubility Fractionation	MB	28.1585	28.0167	28.3761	28.2938			Q8R555	Crtac1	Chaotropic Extraction	MB	24.2416	21.1589	21.0505	20.6352
P21619	Lamin-B2	Solubility Fractionation	MB	30.7346	30.2796	29.3904	29.7487			Q68ED7	Crtc1	Chaotropic Extraction	MB	23.6787	22.3263	24.3256	20.1907
P21661	Neuroendocrine convertase 2 (NEC 2) (EC 3.4.21.94) (KEX2-like endoprotease 2) (Prohormone convertase 2) (Proprotein convertase 2) (PC2)	Solubility Fractionation	MB	26.6996	26.3905	27.0495	25.7301			Q3U182	Crtc2	Chaotropic Extraction	MB	22.5312	24.0397	24.3552	23.4904
P21836	Acetylcholinesterase (AChE) (EC 3.1.1.7)	Solubility Fractionation	MB	27.808	27.303	27.1455	26.7346			Q91X84	Crtc3	Chaotropic Extraction	MB	23.3065	25.0135	27.7407	26.216
P21981	Protein-glutamine gamma-glutamyltransferase 2 (EC 2.3.2.13) (Isopeptidase TGM2) (EC 3.4.-.-) (Protein-glutamine deamidase TGM2) (EC 3.5.1.44) (Protein-glutamine dopaminyltransferase TGM2) (EC 2.3.1.-) (Protein-glutamine histaminyltransferase TGM2) (EC 2.3.1.-) (Protein-glutamine noradrenalinyltransferase TGM2) (EC 2.3.1.-) (Protein-glutamine serotonyltransferase TGM2) (EC 2.3.1.-) (Tissue transgl…	Solubility Fractionation	MB	25.7434	26.7009	26.4959	25.46			P23927	Cryab	Chaotropic Extraction	MB	24.2044	23.0982	24.4591	24.2481
P21995	Embigin (Teratocarcinoma glycoprotein Gp-70)	Solubility Fractionation	MB	27.7148	27.9899	26.4427	27.4459			O54983	Crym	Chaotropic Extraction	MB	22.2681	21.4585	20.3913	21.2986
P22005	Proenkephalin-A [Cleaved into: Synenkephalin; Met-enkephalin (Opioid growth factor) (OGF); PENK(114-133); PENK(143-184); Met-enkephalin-Arg-Ser-Leu; Leu-enkephalin; PENK(238-259); Met-enkephalin-Arg-Phe]	Solubility Fractionation	MB	24.1108	23.9998	24.3536	24.317			Q9CZU6	Cs	Chaotropic Extraction	MB	26.948	27.1273	25.9973	27.1337
P22315	Ferrochelatase, mitochondrial (EC 4.98.1.1) (Heme synthase) (Protoheme ferro-lyase)	Solubility Fractionation	MB	29.7473	29.8897	29.8569	29.5443			Q9ERK4	Cse1l	Chaotropic Extraction	MB	29.5383	25.2912	26.298	26.2437
P22437	Prostaglandin G/H synthase 1 (EC 1.14.99.1) (Cyclooxygenase-1) (COX-1) (Prostaglandin H2 synthase 1) (PGH synthase 1) (PGHS-1) (PHS 1) (Prostaglandin-endoperoxide synthase 1)	Solubility Fractionation	MB	18.4671	19.2824	20.4238	19.9464			Q80T79	Csmd3	Chaotropic Extraction	MB	23.9443	22.6925	23.2745	19.3231
P22682	E3 ubiquitin-protein ligase CBL (EC 2.3.2.27) (Casitas B-lineage lymphoma proto-oncogene) (Proto-oncogene c-Cbl) (RING-type E3 ubiquitin transferase CBL) (Signal transduction protein CBL)	Solubility Fractionation	MB	22.7454	22.0999	23.3366	22.7275			P02662	CSN1S1	Chaotropic Extraction	MB	22.6292	22.3006	22.465	24.0749
P22723	Gamma-aminobutyric acid receptor subunit gamma-2 (GABA(A) receptor subunit gamma-2)	Solubility Fractionation	MB	27.7223	27.6989	27.7383	28.4277			P02663	CSN1S2	Chaotropic Extraction	MB	24.6827	24.281	25.7546	26.3043
P23116	Eukaryotic translation initiation factor 3 subunit A (eIF3a) (Centrosomin) (Eukaryotic translation initiation factor 3 subunit 10) (eIF-3-theta) (eIF3 p167) (eIF3 p180) (eIF3 p185) (p162)	Solubility Fractionation	MB	31.7677	30.7842	30.6429	30.785			Q9DC28	Csnk1d	Chaotropic Extraction	MB	26.0368	25.7454	26.0471	24.4169
P23198	Chromobox protein homolog 3 (Heterochromatin protein 1 homolog gamma) (HP1 gamma) (M32) (Modifier 2 protein)	Solubility Fractionation	MB	27.0876	26.6222	26.2412	25.9233			Q60737	Csnk2a1	Chaotropic Extraction	MB	25.0565	20.1134	21.0629	20.3177
P23242	Gap junction alpha-1 protein (Connexin-43) (Cx43) (Gap junction 43 kDa heart protein)	Solubility Fractionation	MB	32.1319	31.533	31.3794	31.4176			P67871	Csnk2b	Chaotropic Extraction	MB	23.2916	21.3613	19.737	20.6793
P23492	Purine nucleoside phosphorylase (PNP) (EC 2.4.2.1) (Inosine phosphorylase) (Inosine-guanosine phosphorylase)	Solubility Fractionation	MB	26.7484	27.002	27.4008	27.3798			Q8VHY0	Cspg4	Chaotropic Extraction	MB	23.479	21.5462	20.3988	22.742
P23506	Protein-L-isoaspartate(D-aspartate) O-methyltransferase (PIMT) (EC 2.1.1.77) (L-isoaspartyl protein carboxyl methyltransferase) (Protein L-isoaspartyl/D-aspartyl methyltransferase) (Protein-beta-aspartate methyltransferase)	Solubility Fractionation	MB	31.5211	30.6452	30.097	30.5185			Q71M36	Cspg5	Chaotropic Extraction	MB	24.0845	24.8809	22.3789	24.9197
P23818	Glutamate receptor 1 (GluR-1) (AMPA-selective glutamate receptor 1) (GluR-A) (GluR-K1) (Glutamate receptor ionotropic, AMPA 1) (GluA1)	Solubility Fractionation	MB	26.5227	27.911	28.1763	27.6431			Q99LC2	Cstf1	Chaotropic Extraction	MB	24.05	19.463	20.7165	21.6563
P23819	Glutamate receptor 2 (GluR-2) (AMPA-selective glutamate receptor 2) (GluR-B) (GluR-K2) (Glutamate receptor ionotropic, AMPA 2) (GluA2)	Solubility Fractionation	MB	29.2583	29.9659	29.8084	29.8662			Q99LI7	Cstf3	Chaotropic Extraction	MB	23.0926	22.7768	21.1325	20.0763
P23927	Alpha-crystallin B chain (Alpha(B)-crystallin) (P23)	Solubility Fractionation	MB	30.932	30.2658	29.9362	29.9749			O88712	Ctbp1	Chaotropic Extraction	MB	29.2745	29.6168	29.699	29.3003
P24270	Catalase (EC 1.11.1.6)	Solubility Fractionation	MB	29.8289	29.6922	30.157	29.1353			P56546	Ctbp2	Chaotropic Extraction	MB	25.5594	25.8296	26.2678	25.8902
P24288	Branched-chain-amino-acid aminotransferase, cytosolic (BCAT(c)) (EC 2.6.1.42) (Protein ECA39)	Solubility Fractionation	MB	30.4738	30.2039	30.052	30.1575			Q3TP92	Ctdnep1	Chaotropic Extraction	MB	24.1782	20.8099	20.9297	21.1518
P24369	Peptidyl-prolyl cis-trans isomerase B (PPIase B) (EC 5.2.1.8) (CYP-S1) (Cyclophilin B) (Rotamase B) (S-cyclophilin) (SCYLP)	Solubility Fractionation	MB	30.0346	30.0773	30.4346	30.0773			Q6PEE2	Ctif	Chaotropic Extraction	MB	23.158	26.8089	26.2292	26.343
P24472	Glutathione S-transferase A4 (EC 2.5.1.18) (GST A4-4) (GSTA4-4) (GST class-alpha member 4) (Glutathione S-transferase 5.7) (GST 5.7)	Solubility Fractionation	MB	22.0782	18.2099	23.5439	23.9009			P26231	Ctnna1	Chaotropic Extraction	MB	26.8609	23.7047	20.3683	24.1358
P24527	Leukotriene A-4 hydrolase (LTA-4 hydrolase) (EC 3.3.2.6) (Leukotriene A(4) hydrolase) (Tripeptide aminopeptidase LTA4H) (EC 3.4.11.4)	Solubility Fractionation	MB	28.8056	29.2224	28.9681	28.8751			Q61301	Ctnna2	Chaotropic Extraction	MB	27.9011	29.0475	28.087	28.9779
P24529	Tyrosine 3-monooxygenase (EC 1.14.16.2) (Tyrosine 3-hydroxylase) (TH)	Solubility Fractionation	MB	23.4423	25.1323	24.499	22.8894			Q02248	Ctnnb1	Chaotropic Extraction	MB	31.3416	30.3269	30.5591	31.0535
P24547	Inosine-5'-monophosphate dehydrogenase 2 (IMP dehydrogenase 2) (IMPD 2) (IMPDH 2) (EC 1.1.1.205) (IMPDH-II)	Solubility Fractionation	MB	28.4738	28.2148	27.7191	27.912			P30999	Ctnnd1	Chaotropic Extraction	MB	24.4209	25.6953	25.7596	26.1555
P24549	Aldehyde dehydrogenase 1A1 (EC 1.2.1.19) (EC 1.2.1.28) (EC 1.2.1.3) (EC 1.2.1.36) (3-deoxyglucosone dehydrogenase) (ALDH-E1) (ALHDII) (Aldehyde dehydrogenase family 1 member A1) (Aldehyde dehydrogenase, cytosolic) (Retinal dehydrogenase 1) (RALDH 1) (RalDH1)	Solubility Fractionation	MB	30.142	30.5937	30.4969	30.2373			O35927	Ctnnd2	Chaotropic Extraction	MB	29.3657	29.4101	29.5004	29.7825
P24638	Lysosomal acid phosphatase (LAP) (EC 3.1.3.2)	Solubility Fractionation	MB	25.6445	25.985	25.2021	26.4236			P10605	Ctsb	Chaotropic Extraction	MB	23.2552	23.9118	20.8796	19.7959
P24668	Cation-dependent mannose-6-phosphate receptor (CD Man-6-P receptor) (CD-MPR) (46 kDa mannose 6-phosphate receptor) (MPR 46)	Solubility Fractionation	MB	27.8748	27.1028	27.6497	27.0899			P07339	CTSD	Chaotropic Extraction	MB	24.8979	19.6129	21.5329	24.2725
P25444	40S ribosomal protein S2 (40S ribosomal protein S4) (Protein LLRep3)	Solubility Fractionation	MB	29.7989	31.3507	31.4869	30.7228			Q60598	Cttn	Chaotropic Extraction	MB	23.0499	22.4172	23.1695	22.9812
P25785	Metalloproteinase inhibitor 2 (Tissue inhibitor of metalloproteinases 2) (TIMP-2)	Solubility Fractionation	MB	24.0698	23.4989	23.5301	24.1026			B9EJA2	Cttnbp2	Chaotropic Extraction	MB	23.083	19.4595	19.9371	20.1014
P25976	Nucleolar transcription factor 1 (Upstream-binding factor 1) (UBF-1)	Solubility Fractionation	MB	27.7915	27.3309	27.5277	27.7559			Q9WTX6	Cul1	Chaotropic Extraction	MB	23.8956	23.0922	23.6908	20.1635
P26039	Talin-1	Solubility Fractionation	MB	28.3214	28.2632	27.9644	28.5638			Q9D4H8	Cul2	Chaotropic Extraction	MB	23.5471	23.461	24.6901	24.1914
P26040	Ezrin (Cytovillin) (Villin-2) (p81)	Solubility Fractionation	MB	28.9775	26.5149	26.2376	26.9978			Q9JLV5	Cul3	Chaotropic Extraction	MB	23.2423	22.3451	20.9604	24.0311
P26041	Moesin (Membrane-organizing extension spike protein)	Solubility Fractionation	MB	30.2497	29.9904	29.991	29.9023			Q3TCH7	Cul4a	Chaotropic Extraction	MB	23.5141	22.2452	20.9024	25.307
P26043	Radixin (ESP10)	Solubility Fractionation	MB	31.8438	29.7734	30.0639	29.5737			Q8C5N3	Cwc22	Chaotropic Extraction	MB	23.9446	22.7826	20.9954	21.3337
P26049	Gamma-aminobutyric acid receptor subunit alpha-3 (GABA(A) receptor subunit alpha-3)	Solubility Fractionation	MB	24.349	24.0276	23.9977	23.5634			Q9DBF7	Cwc25	Chaotropic Extraction	MB	23.5541	23.3573	20.5362	20.7428
P26231	Catenin alpha-1 (102 kDa cadherin-associated protein) (Alpha E-catenin) (CAP102)	Solubility Fractionation	MB	28.6818	28.8741	28.9371	29.0225			Q9CQX2	Cyb5b	Chaotropic Extraction	MB	24.8312	27.6503	26.4525	26.078
P26369	Splicing factor U2AF 65 kDa subunit (U2 auxiliary factor 65 kDa subunit) (U2 snRNP auxiliary factor large subunit)	Solubility Fractionation	MB	28.3784	30.102	29.6662	30.0644			Q5SSH8	Cyb5d2	Chaotropic Extraction	MB	23.1783	22.8133	20.7129	19.6062
P26443	Glutamate dehydrogenase 1, mitochondrial (GDH 1) (EC 1.4.1.3)	Solubility Fractionation	MB	35.0568	34.956	35.0379	35.0869			Q9DB73	Cyb5r1	Chaotropic Extraction	MB	22.8839	26.0071	24.2395	23.9053
P26450	Phosphatidylinositol 3-kinase regulatory subunit alpha (PI3-kinase regulatory subunit alpha) (PI3K regulatory subunit alpha) (PtdIns-3-kinase regulatory subunit alpha) (Phosphatidylinositol 3-kinase 85 kDa regulatory subunit alpha) (PI3-kinase subunit p85-alpha) (PtdIns-3-kinase regulatory subunit p85-alpha)	Solubility Fractionation	MB	23.6858	21.9209	23.1275	21.6016			Q9DCN2	Cyb5r3	Chaotropic Extraction	MB	24.4697	23.9331	23.4861	23.3351
P26516	26S proteasome non-ATPase regulatory subunit 7 (26S proteasome regulatory subunit RPN8) (26S proteasome regulatory subunit S12) (Mov34 protein) (Proteasome subunit p40)	Solubility Fractionation	MB	27.9971	28.3901	27.7328	27.9681			Q925G2	Cybrd1	Chaotropic Extraction	MB	23.2319	24.1234	22.9666	23.0026
P26638	Serine--tRNA ligase, cytoplasmic (EC 6.1.1.11) (Seryl-tRNA synthetase) (SerRS) (Seryl-tRNA(Ser/Sec) synthetase)	Solubility Fractionation	MB	30.3636	30.224	29.809	29.9294			Q9D0M3	Cyc1	Chaotropic Extraction	MB	32.265	31.4099	31.1907	30.7821
P26645	Myristoylated alanine-rich C-kinase substrate (MARCKS)	Solubility Fractionation	MB	31.2874	30.0596	30.1593	30.422			Q7TMB8	Cyfip1	Chaotropic Extraction	MB	23.9481	25.0941	24.2517	26.0156
P26883	Peptidyl-prolyl cis-trans isomerase FKBP1A (PPIase FKBP1A) (EC 5.2.1.8) (12 kDa FK506-binding protein) (12 kDa FKBP) (FKBP-12) (Calstabin-1) (FK506-binding protein 1A) (FKBP-1A) (Immunophilin FKBP12) (Rotamase)	Solubility Fractionation	MB	30.9659	31.5565	31.0018	31.4264			Q5SQX6	Cyfip2	Chaotropic Extraction	MB	29.5486	28.9302	29.5889	29.9664
P27048	Small nuclear ribonucleoprotein-associated protein B (snRNP-B) (snRPB) (Sm protein B) (Sm-B) (SmB)	Solubility Fractionation	MB	18.2099	23.6253	24.4445	25.59			Q80TQ2	Cyld	Chaotropic Extraction	MB	24.7623	25.9771	24.035	22.9414
P27545	Ceramide synthase 1 (CerS1) (Longevity assurance gene 1 protein homolog 1) (Protein UOG-1) (Sphingoid base N-stearoyltransferase CERS1) (EC 2.3.1.299)	Solubility Fractionation	MB	25.0876	25.3543	18.4671	23.227			P24457	Cyp2d11	Chaotropic Extraction	MB	24.2745	22.3997	22.3281	22.5112
P27546	Microtubule-associated protein 4 (MAP-4)	Solubility Fractionation	MB	32.9316	31.307	31.6544	31.5466			Q9WVK8	Cyp46a1	Chaotropic Extraction	MB	25.2692	24.0033	25.3847	26.1331
P27573	Myelin protein P0 (Myelin peripheral protein) (MPP) (Myelin protein zero)	Solubility Fractionation	MB	26.6192	22.5021	19.363	24.0112			Q8BHZ0	Cyria	Chaotropic Extraction	MB	23.3595	21.8359	19.704	22.4944
P27600	Guanine nucleotide-binding protein subunit alpha-12 (G alpha-12) (G-protein subunit alpha-12)	Solubility Fractionation	MB	26.4356	24.997	25.2825	24.534			Q921M7	Cyrib	Chaotropic Extraction	MB	22.783	24.8257	24.3295	24.8454
P27601	Guanine nucleotide-binding protein subunit alpha-13 (G alpha-13) (G-protein subunit alpha-13)	Solubility Fractionation	MB	31.0012	30.8423	30.7063	30.6625			Q8K353	Cystm1	Chaotropic Extraction	MB	23.2774	23.2776	19.8663	21.2955
P27612	Phospholipase A-2-activating protein (PLA2P) (PLAP)	Solubility Fractionation	MB	27.9852	26.8543	26.8965	26.9962			P63034	Cyth2	Chaotropic Extraction	MB	22.7035	24.3333	23.6117	24.2154
P27659	60S ribosomal protein L3 (J1 protein)	Solubility Fractionation	MB	30.8641	31.3294	31.1759	31.2632			Q8BPM0	Daam1	Chaotropic Extraction	MB	22.7369	21.4483	21.5035	21.2049
P27661	Histone H2AX (H2a/x) (Histone H2A.X)	Solubility Fractionation	MB	24.8874	23.9879	23.3266	23.0295			Q80U19	Daam2	Chaotropic Extraction	MB	30.2902	29.7495	23.6068	24.2072
P27671	Ras-specific guanine nucleotide-releasing factor 1 (Ras-GRF1) (CDC25Mm) (Guanine nucleotide-releasing protein) (GNRP) (Ras-specific nucleotide exchange factor CDC25)	Solubility Fractionation	MB	27.964	28.1141	27.8856	27.8443			Q3UHC7	Dab2ip	Chaotropic Extraction	MB	23.268	26.1689	25.8092	25.976
P27773	Protein disulfide-isomerase A3 (EC 5.3.4.1) (58 kDa glucose-regulated protein) (58 kDa microsomal protein) (p58) (Disulfide isomerase ER-60) (Endoplasmic reticulum resident protein 57) (ER protein 57) (ERp57) (Endoplasmic reticulum resident protein 60) (ER protein 60) (ERp60)	Solubility Fractionation	MB	33.0908	32.9052	32.957	32.8784			Q7TN08	Dact2	Chaotropic Extraction	MB	23.624	21.3927	19.798	21.1142
P28028	Serine/threonine-protein kinase B-raf (EC 2.7.11.1) (Proto-oncogene B-Raf)	Solubility Fractionation	MB	27.293	26.9231	27.1852	26.5998			Q0PHV7	Dact3	Chaotropic Extraction	MB	22.3038	26.3157	26.6966	26.8089
P28184	Metallothionein-3 (MT-3) (Growth inhibitory factor) (GIF) (Metallothionein-III) (MT-III)	Solubility Fractionation	MB	22.2878	24.5385	25.7571	25.9388			P61804	Dad1	Chaotropic Extraction	MB	24.9133	26.1431	25.5938	25.8427
P28230	Gap junction beta-1 protein (Connexin-32) (Cx32)	Solubility Fractionation	MB	25.9035	24.1219	25.2506	23.9794			Q6WQJ1	Dagla	Chaotropic Extraction	MB	30.193	27.0452	26.4883	27.2117
P28271	Cytoplasmic aconitate hydratase (Aconitase) (EC 4.2.1.3) (Citrate hydro-lyase) (Iron regulatory protein 1) (IRP1) (Iron-responsive element-binding protein 1) (IRE-BP 1)	Solubility Fractionation	MB	28.0438	27.9914	28.2235	28.0466			Q91WC9	Daglb	Chaotropic Extraction	MB	23.6079	24.956	21.3897	21.3178
P28352	DNA-(apurinic or apyrimidinic site) endonuclease (EC 3.1.11.2) (APEX nuclease) (APEN) (Apurinic-apyrimidinic endonuclease 1) (AP endonuclease 1) (REF-1) (Redox factor-1) [Cleaved into: DNA-(apurinic or apyrimidinic site) endonuclease, mitochondrial]	Solubility Fractionation	MB	27.7427	28.6093	28.7157	28.2341			O54784	Dapk3	Chaotropic Extraction	MB	23.1913	26.4139	24.673	25.1134
P28474	Alcohol dehydrogenase class-3 (EC 1.1.1.1) (Alcohol dehydrogenase 2) (Alcohol dehydrogenase 5) (Alcohol dehydrogenase B2) (ADH-B2) (Alcohol dehydrogenase class-III) (Glutathione-dependent formaldehyde dehydrogenase) (FALDH) (FDH) (GSH-FDH) (EC 1.1.1.-) (S-(hydroxymethyl)glutathione dehydrogenase) (EC 1.1.1.284)	Solubility Fractionation	MB	23.4792	22.2602	18.2508	21.636			Q922B2	Dars1	Chaotropic Extraction	MB	26.4772	24.2032	24.2732	25.0126
P28571	Sodium- and chloride-dependent glycine transporter 1 (GlyT-1) (GlyT1) (Solute carrier family 6 member 9)	Solubility Fractionation	MB	28.4667	29.2872	29.2079	29.1246			Q9QXS6	Dbn1	Chaotropic Extraction	MB	23.0736	22.4947	24.871	25.6783
P28650	Adenylosuccinate synthetase isozyme 1 (AMPSase 1) (AdSS 1) (EC 6.3.4.4) (Adenylosuccinate synthetase like 1) (Adenylosuccinate synthetase, basic isozyme) (Adenylosuccinate synthetase, muscle isozyme) (M-type adenylosuccinate synthetase) (IMP--aspartate ligase 1)	Solubility Fractionation	MB	27.499	26.2204	26.6395	25.7042			Q62418	Dbnl	Chaotropic Extraction	MB	22.9873	20.3918	19.3568	21.5274
P28652	Calcium/calmodulin-dependent protein kinase type II subunit beta (CaM kinase II subunit beta) (CaMK-II subunit beta) (EC 2.7.11.17)	Solubility Fractionation	MB	33.049	33.7328	33.829	33.6794			Q8BHC4	Dcakd	Chaotropic Extraction	MB	24.9887	25.2671	24.2151	25.6296
P28653	Biglycan (Bone/cartilage proteoglycan I) (PG-S1)	Solubility Fractionation	MB	24.0281	23.3422	18.2508	23.9539			P70211	Dcc	Chaotropic Extraction	MB	23.7088	23.5012	21.392	23.4926
P28656	Nucleosome assembly protein 1-like 1 (Brain protein DN38) (NAP-1-related protein)	Solubility Fractionation	MB	27.2152	27.6503	28.1491	27.6482			Q9JLM8	Dclk1	Chaotropic Extraction	MB	27.6857	27.4447	27.8217	27.3827
P28658	Ataxin-10 (Brain protein E46) (Spinocerebellar ataxia type 10 protein homolog)	Solubility Fractionation	MB	28.058	28.3102	28.1617	27.8974			Q6PGN3	Dclk2	Chaotropic Extraction	MB	23.9131	26.9042	28.0761	27.2055
P28659	CUGBP Elav-like family member 1 (CELF-1) (50 kDa nuclear polyadenylated RNA-binding protein) (Brain protein F41) (Bruno-like protein 2) (CUG triplet repeat RNA-binding protein 1) (CUG-BP1) (CUG-BP- and ETR-3-like factor 1) (Deadenylation factor CUG-BP) (Deadenylation factor EDEN-BP) (Embryo deadenylation element-binding protein homolog) (EDEN-BP homolog) (RNA-binding protein BRUNOL-2)	Solubility Fractionation	MB	27.7839	27.5299	27.3061	27.5044			O08788	Dctn1	Chaotropic Extraction	MB	27.9751	27.5402	28.9947	28.7509
P28660	Nck-associated protein 1 (NAP 1) (Brain protein H19) (MH19) (Membrane-associated protein HEM-2) (p125Nap1)	Solubility Fractionation	MB	31.7426	32.1636	32.2819	32.3521			Q99KJ8	Dctn2	Chaotropic Extraction	MB	23.96	21.657	20.1611	24.4273
P28661	Septin-4 (Bradeion beta) (Brain protein H5) (CE5B3 beta) (Cell division control-related protein 2) (hCDCREL-2) (Peanut-like protein 2)	Solubility Fractionation	MB	31.267	31.1262	31.3073	31.1855			Q8CBY8	Dctn4	Chaotropic Extraction	MB	24.0377	23.8673	23.1505	24.1762
P28663	Beta-soluble NSF attachment protein (SNAP-beta) (Brain protein I47) (N-ethylmaleimide-sensitive factor attachment protein beta)	Solubility Fractionation	MB	33.2109	33.3028	33.5543	33.4269			Q9CWS0	Ddah1	Chaotropic Extraction	MB	21.7818	22.8779	23.2015	23.851
P28738	Kinesin heavy chain isoform 5C (EC 3.6.4.-) (Kinesin heavy chain neuron-specific 2) (Kinesin-1)	Solubility Fractionation	MB	31.8079	31.36	31.5833	31.4254			Q3U1J4	Ddb1	Chaotropic Extraction	MB	22.3712	24.4066	23.6032	21.513
P28740	Kinesin-like protein KIF2A (Kinesin-2)	Solubility Fractionation	MB	28.264	28.7427	28.4077	27.9411			O88533	Ddc	Chaotropic Extraction	MB	23.4583	22.8913	21.3123	19.7552
P28741	Kinesin-like protein KIF3A (Microtubule plus end-directed kinesin motor 3A)	Solubility Fractionation	MB	25.8913	25.0781	25.8319	26.7222			Q80YA3	Ddhd1	Chaotropic Extraction	MB	24.1297	24.2537	23.7934	23.8687
P28867	Protein kinase C delta type (EC 2.7.11.13) (Tyrosine-protein kinase PRKCD) (EC 2.7.10.2) (nPKC-delta) [Cleaved into: Protein kinase C delta type regulatory subunit; Protein kinase C delta type catalytic subunit (Sphingosine-dependent protein kinase-1) (SDK1)]	Solubility Fractionation	MB	21.6893	22.7209	24.6279	24.0403			Q80TS7	Ddn	Chaotropic Extraction	MB	23.8049	24.7282	25.0749	27.063
P29341	Polyadenylate-binding protein 1 (PABP-1) (Poly(A)-binding protein 1)	Solubility Fractionation	MB	30.716	31.1728	30.9705	31.1594			O54734	Ddost	Chaotropic Extraction	MB	29.0014	28.4472	28.5281	28.4312
P29387	Guanine nucleotide-binding protein subunit beta-4 (Transducin beta chain 4)	Solubility Fractionation	MB	26.1935	27.6244	27.9205	27.978			Q03146	Ddr1	Chaotropic Extraction	MB	23.2952	21.5325	21.839	21.2569
P29416	Beta-hexosaminidase subunit alpha (EC 3.2.1.52) (Beta-N-acetylhexosaminidase subunit alpha) (Hexosaminidase subunit A) (N-acetyl-beta-glucosaminidase subunit alpha)	Solubility Fractionation	MB	26.6256	25.6384	26.5531	25.746			Q91VR5	Ddx1	Chaotropic Extraction	MB	24.7491	19.7132	23.3577	23.6129
P29533	Vascular cell adhesion protein 1 (V-CAM 1) (VCAM-1) (CD antigen CD106)	Solubility Fractionation	MB	25.8815	26.1496	25.3188	25.781			Q501J6	Ddx17	Chaotropic Extraction	MB	27.7549	26.6444	25.6656	26.5352
P29758	Ornithine aminotransferase, mitochondrial (EC 2.6.1.13) (Ornithine--oxo-acid aminotransferase)	Solubility Fractionation	MB	30.9335	30.9329	30.9445	30.6448			Q9JIK5	Ddx21	Chaotropic Extraction	MB	23.9776	24.4286	25.3595	24.0552
P30275	Creatine kinase U-type, mitochondrial (EC 2.7.3.2) (Acidic-type mitochondrial creatine kinase) (Mia-CK) (Ubiquitous mitochondrial creatine kinase) (U-MtCK)	Solubility Fractionation	MB	32.0257	32.5157	31.7348	31.6582			Q9CWT6	Ddx28	Chaotropic Extraction	MB	22.3013	21.6107	20.7343	21.2142
P30416	Peptidyl-prolyl cis-trans isomerase FKBP4 (PPIase FKBP4) (EC 5.2.1.8) (52 kDa FK506-binding protein) (52 kDa FKBP) (FKBP-52) (59 kDa immunophilin) (p59) (FK506-binding protein 4) (FKBP-4) (FKBP59) (HSP-binding immunophilin) (HBI) (Immunophilin FKBP52) (Rotamase) [Cleaved into: Peptidyl-prolyl cis-trans isomerase FKBP4, N-terminally processed]	Solubility Fractionation	MB	29.9762	30.1511	29.8554	29.8523			Q9Z1N5	Ddx39b	Chaotropic Extraction	MB	23.5322	22.8	23.0708	24.1563
P30677	Guanine nucleotide-binding protein subunit alpha-14 (G alpha-14) (G-protein subunit alpha-14)	Solubility Fractionation	MB	18.2099	25.3038	26.0418	24.0154			Q62167	Ddx3x	Chaotropic Extraction	MB	28.7759	28.5285	28.0631	28.1686
P30681	High mobility group protein B2 (High mobility group protein 2) (HMG-2)	Solubility Fractionation	MB	26.9063	24.4005	24.7309	25.0635			Q62095	Ddx3y	Chaotropic Extraction	MB	24.0943	21.1655	25.8147	25.0828
P30999	Catenin delta-1 (Cadherin-associated Src substrate) (CAS) (p120 catenin) (p120(ctn)) (p120(cas))	Solubility Fractionation	MB	28.4466	28.1258	28.6909	28.5445			Q810A7	Ddx42	Chaotropic Extraction	MB	23.2463	23.0268	22.2309	23.3754
P31001	Desmin	Solubility Fractionation	MB	25.6879	25.2364	25.0146	24.9275			Q569Z5	Ddx46	Chaotropic Extraction	MB	24.577	25.0486	27.8142	27.2077
P31230	Aminoacyl tRNA synthase complex-interacting multifunctional protein 1 (Multisynthase complex auxiliary component p43) [Cleaved into: Endothelial monocyte-activating polypeptide 2 (EMAP-2) (Endothelial monocyte-activating polypeptide II) (EMAP-II) (Small inducible cytokine subfamily E member 1)]	Solubility Fractionation	MB	28.667	28.434	28.1708	28.2851			Q61656	Ddx5	Chaotropic Extraction	MB	29.4829	29.8249	30.3627	30.0024
P31324	cAMP-dependent protein kinase type II-beta regulatory subunit	Solubility Fractionation	MB	30.654	31.0805	31.192	31.3995			Q99MJ9	Ddx50	Chaotropic Extraction	MB	22.4882	22.9741	23.0559	22.9877
P31648	Sodium- and chloride-dependent GABA transporter 1 (GAT-1) (Solute carrier family 6 member 1)	Solubility Fractionation	MB	30.4604	31.1443	31.1726	31.3109			P54823	Ddx6	Chaotropic Extraction	MB	23.0747	22.6311	23.5145	23.463
P31650	Sodium- and chloride-dependent GABA transporter 3 (GAT-3) (Sodium- and chloride-dependent GABA transporter 4) (GAT-4) (Solute carrier family 6 member 11)	Solubility Fractionation	MB	32.8572	31.973	32.0587	32.4714			Q3U1Y4	Dennd4b	Chaotropic Extraction	MB	22.7361	21.9553	22.6989	23.9478
P31786	Acyl-CoA-binding protein (ACBP) (Diazepam-binding inhibitor) (DBI) (Endozepine) (EP)	Solubility Fractionation	MB	29.539	29.6036	29.1954	29.7764			Q99J56	Derl1	Chaotropic Extraction	MB	24.0972	26.1766	25.2711	26.3173
P31938	Dual specificity mitogen-activated protein kinase kinase 1 (MAP kinase kinase 1) (MAPKK 1) (EC 2.7.12.2) (ERK activator kinase 1) (MAPK/ERK kinase 1) (MEK 1)	Solubility Fractionation	MB	31.4609	31.1702	31.0002	31.1955			P31001	Des	Chaotropic Extraction	MB	23.3987	24.6101	24.9167	26.0814
P32020	Sterol carrier protein 2 (SCP-2) (Acetyl-CoA C-myristoyltransferase) (EC 2.3.1.155) (Non-specific lipid-transfer protein) (NSL-TP) (Propanoyl-CoA C-acyltransferase) (EC 2.3.1.176) (SCP-2/3-oxoacyl-CoA thiolase) (SCP-2/thiolase) (EC 2.3.1.16) (SCP-chi) (Sterol carrier protein X) (SCP-X)	Solubility Fractionation	MB	30.2257	30.1712	30.384	30.004			Q6NS52	Dgkb	Chaotropic Extraction	MB	23.228	20.8488	20.5138	20.1189
P32037	Solute carrier family 2, facilitated glucose transporter member 3 (Glucose transporter type 3, brain) (GLUT-3)	Solubility Fractionation	MB	30.0961	29.8529	29.936	30.0164			Q9R1C6	Dgke	Chaotropic Extraction	MB	25.2321	25.0414	24.5735	24.6646
P32067	Lupus La protein homolog (La autoantigen homolog) (La ribonucleoprotein)	Solubility Fractionation	MB	29.2924	28.9894	28.3677	28.8722			Q91WG7	Dgkg	Chaotropic Extraction	MB	24.4664	20.0953	19.2378	20.3652
P32233	Developmentally-regulated GTP-binding protein 1 (DRG-1) (Neural precursor cell expressed developmentally down-regulated protein 3) (NEDD-3) (Translation factor GTPase DRG1) (TRAFAC GTPase DRG1) (EC 3.6.5.-)	Solubility Fractionation	MB	26.3712	26.1309	26.5609	26.3902			D3YWQ0	Dgki	Chaotropic Extraction	MB	23.588	23.6032	25.0226	25.71
P32261	Antithrombin-III (ATIII) (Serpin C1)	Solubility Fractionation	MB	21.475	22.1656	22.2605	21.9726			Q6P5E8	Dgkq	Chaotropic Extraction	MB	23.6667	22.3898	23.8156	24.2727
P32848	Parvalbumin alpha	Solubility Fractionation	MB	24.7468	25.0288	23.6612	24.4108			Q80UP3	Dgkz	Chaotropic Extraction	MB	22.091	24.1241	24.697	24.7623
P32883	GTPase KRas (EC 3.6.5.2) (K-Ras 2) (Ki-Ras) (c-K-ras) (c-Ki-ras) [Cleaved into: GTPase KRas, N-terminally processed]	Solubility Fractionation	MB	29.4058	28.8486	28.4777	27.6648			O88455	Dhcr7	Chaotropic Extraction	MB	23.2112	26.0361	26.2844	25.9403
P32921	Tryptophan--tRNA ligase, cytoplasmic (EC 6.1.1.2) (Tryptophanyl-tRNA synthetase) (TrpRS) [Cleaved into: T1-TrpRS; T2-TrpRS]	Solubility Fractionation	MB	29.1957	29.345	29.3816	29.1749			O35435	Dhodh	Chaotropic Extraction	MB	22.8913	23.8385	23.9347	23.8639
P33173	Kinesin-like protein KIF1A (Axonal transporter of synaptic vesicles)	Solubility Fractionation	MB	29.4049	29.1505	29.4158	29.4194			Q99L04	Dhrs1	Chaotropic Extraction	MB	24.6833	23.5601	24.4357	23.866
P33175	Kinesin heavy chain isoform 5A (Kinesin heavy chain neuron-specific 1) (Neuronal kinesin heavy chain) (NKHC)	Solubility Fractionation	MB	26.3636	28.6635	25.7593	25.3955			Q5SS80	Dhrs13	Chaotropic Extraction	MB	23.7585	25.2122	25.0162	24.2972
P34022	Ran-specific GTPase-activating protein (HpaII tiny fragments locus 9a protein) (Ran-binding protein 1) (RANBP1)	Solubility Fractionation	MB	28.4226	28.1375	28.2166	28.5254			Q99J47	Dhrs7b	Chaotropic Extraction	MB	24.6826	25.2382	24.977	24.9523
P34152	Focal adhesion kinase 1 (FADK 1) (EC 2.7.10.2) (Focal adhesion kinase-related nonkinase) (FRNK) (Protein-tyrosine kinase 2) (p125FAK) (pp125FAK)	Solubility Fractionation	MB	26.6365	27.241	27.1707	27.3392			O35286	Dhx15	Chaotropic Extraction	MB	23.4744	25.975	25.5894	25.1687
P34884	Macrophage migration inhibitory factor (MIF) (EC 5.3.2.1) (Delayed early response protein 6) (DER6) (Glycosylation-inhibiting factor) (GIF) (L-dopachrome isomerase) (L-dopachrome tautomerase) (EC 5.3.3.12) (Phenylpyruvate tautomerase)	Solubility Fractionation	MB	30.1112	29.5182	28.769	29.2979			Q99PU8	Dhx30	Chaotropic Extraction	MB	23.3654	23.226	25.3947	24.619
P34914	Bifunctional epoxide hydrolase 2 [Includes: Cytosolic epoxide hydrolase 2 (CEH) (EC 3.3.2.10) (Epoxide hydratase) (Soluble epoxide hydrolase) (SEH); Lipid-phosphate phosphatase (EC 3.1.3.76)]	Solubility Fractionation	MB	21.7395	23.2206	22.8697	22.0757			Q8VHK9	Dhx36	Chaotropic Extraction	MB	23.8057	23.4744	23.0695	23.4923
P35123	Ubiquitin carboxyl-terminal hydrolase 4 (EC 3.4.19.12) (Deubiquitinating enzyme 4) (Ubiquitin thioesterase 4) (Ubiquitin-specific-processing protease 4) (Ubiquitous nuclear protein)	Solubility Fractionation	MB	22.9122	22.6134	23.3541	22.7755			O70133	Dhx9	Chaotropic Extraction	MB	30.206	29.4011	30.8693	30.5431
P35235	Tyrosine-protein phosphatase non-receptor type 11 (EC 3.1.3.48) (Protein-tyrosine phosphatase SYP) (SH-PTP2) (SHP-2) (Shp2)	Solubility Fractionation	MB	29.1033	29.2706	29.1568	29.3775			Q8C9B9	Dido1	Chaotropic Extraction	MB	24.857	21.0061	20.3715	23.069
P35276	Ras-related protein Rab-3D	Solubility Fractionation	MB	30.8002	31.1419	30.9795	30.9471			Q8BWT5	Dip2a	Chaotropic Extraction	MB	23.9728	23.103	23.4586	24.0168
P35278	Ras-related protein Rab-5C (EC 3.6.5.2)	Solubility Fractionation	MB	30.624	30.2959	30.6184	30.5242			Q3UH60	Dip2b	Chaotropic Extraction	MB	22.2019	21.0619	20.4436	20.6195
P35279	Ras-related protein Rab-6A (Rab-6)	Solubility Fractionation	MB	32.0244	32.1926	32.1757	32.1458			Q8CIP5	Disp2	Chaotropic Extraction	MB	23.8707	22.6327	22.7964	22.011
P35282	Ras-related protein Rab-21 (Rab-12)	Solubility Fractionation	MB	29.2032	29.0661	29.2953	29.4402			Q9ESX5	Dkc1	Chaotropic Extraction	MB	23.5501	21.0311	19.2797	21.0848
P35283	Ras-related protein Rab-12 (Rab-13)	Solubility Fractionation	MB	28.1144	28.3121	28.3526	27.8008			Q8BMF4	Dlat	Chaotropic Extraction	MB	22.4988	26.8221	27.0749	27.9053
P35285	Ras-related protein Rab-22A (Rab-22) (Rab-14)	Solubility Fractionation	MB	24.2742	25.52	25.5893	25.4607			Q9R0Z9	Dlc1	Chaotropic Extraction	MB	24.5856	22.6012	22.7722	22.5925
P35288	Ras-related protein Rab-23 (Protein open brain) (Rab-15)	Solubility Fractionation	MB	27.0489	26.8516	27.8042	27.4971			O08749	Dld	Chaotropic Extraction	MB	24.4402	24.2057	20.549	25.5752
P35290	Ras-related protein Rab-24 (Rab-16)	Solubility Fractionation	MB	26.0129	25.7755	26.6164	26.4031			Q811D0	Dlg1	Chaotropic Extraction	MB	23.319	25.3025	25.9589	25.9241
P35293	Ras-related protein Rab-18	Solubility Fractionation	MB	29.3496	29.3285	29.5827	29.4208			Q91XM9	Dlg2	Chaotropic Extraction	MB	29.2122	29.8566	28.3209	28.2418
P35436	Glutamate receptor ionotropic, NMDA 2A (GluN2A) (Glutamate [NMDA] receptor subunit epsilon-1) (N-methyl D-aspartate receptor subtype 2A) (NMDAR2A) (NR2A)	Solubility Fractionation	MB	25.9333	24.8175	25.3032	25.1856			P70175	Dlg3	Chaotropic Extraction	MB	28.4879	28.0391	27.5794	27.927
P35438	Glutamate receptor ionotropic, NMDA 1 (GluN1) (Glutamate [NMDA] receptor subunit zeta-1) (N-methyl-D-aspartate receptor subunit NR1) (NMD-R1)	Solubility Fractionation	MB	27.7032	28.6577	28.1947	28.8163			Q62108	Dlg4	Chaotropic Extraction	MB	30.7339	31.3663	30.5435	30.881
P35486	Pyruvate dehydrogenase E1 component subunit alpha, somatic form, mitochondrial (EC 1.2.4.1) (PDHE1-A type I)	Solubility Fractionation	MB	33.8414	33.962	34.0899	34.1328			Q9D415	Dlgap1	Chaotropic Extraction	MB	23.2778	26.6166	26.0942	26.5162
P35505	Fumarylacetoacetase (FAA) (EC 3.7.1.2) (Beta-diketonase) (Fumarylacetoacetate hydrolase)	Solubility Fractionation	MB	28.5328	28.5289	28.8365	28.3896			Q8BJ42	Dlgap2	Chaotropic Extraction	MB	23.1567	25.9419	25.2313	25.0439
P35550	rRNA 2'-O-methyltransferase fibrillarin (EC 2.1.1.-) (Histone-glutamine methyltransferase) (Nucleolar protein 1) (U6 snRNA 2'-O-methyltransferase fibrillarin)	Solubility Fractionation	MB	29.1011	29.3167	28.8758	29.3066			Q6PFD5	Dlgap3	Chaotropic Extraction	MB	33.3554	32.7921	32.7265	32.7615
P35564	Calnexin	Solubility Fractionation	MB	32.5642	32.1466	32.221	32.2324			B1AZP2	Dlgap4	Chaotropic Extraction	MB	29.203	28.2382	28.4531	28.5002
P35585	AP-1 complex subunit mu-1 (AP-mu chain family member mu1A) (Adaptor protein complex AP-1 subunit mu-1) (Adaptor-related protein complex 1 subunit mu-1) (Clathrin assembly protein complex 1 mu-1 medium chain 1) (Clathrin coat assembly protein AP47) (Clathrin coat-associated protein AP47) (Golgi adaptor HA1/AP1 adaptin mu-1 subunit) (Mu-adaptin 1) (Mu1A-adaptin)	Solubility Fractionation	MB	28.9988	29.0155	28.9376	28.9903			Q9D2G2	Dlst	Chaotropic Extraction	MB	23.3424	25.1031	25.8083	26.0445
P35700	Peroxiredoxin-1 (EC 1.11.1.24) (Macrophage 23 kDa stress protein) (Osteoblast-specific factor 3) (OSF-3) (Thioredoxin peroxidase 2) (Thioredoxin-dependent peroxide reductase 2) (Thioredoxin-dependent peroxiredoxin 1)	Solubility Fractionation	MB	32.4145	32.6773	32.4805	32.5247			Q9WV69	Dmtn	Chaotropic Extraction	MB	22.6943	25.37	26.318	25.9664
P35762	CD81 antigen (26 kDa cell surface protein TAPA-1) (Target of the antiproliferative antibody 1) (CD antigen CD81)	Solubility Fractionation	MB	30.0489	31.5821	31.4224	31.7851			Q08274	Dmwd	Chaotropic Extraction	MB	22.7396	23.0356	20.8664	21.3799
P35802	Neuronal membrane glycoprotein M6-a (M6a)	Solubility Fractionation	MB	34.495	33.6663	34.202	34.1417			Q8BPN8	Dmxl2	Chaotropic Extraction	MB	26.6625	28.0742	28.1408	28.9803
P35803	Neuronal membrane glycoprotein M6-b (M6b)	Solubility Fractionation	MB	30.7753	31.2829	31.1649	30.8464			P63037	Dnaja1	Chaotropic Extraction	MB	21.7994	22.6932	22.3652	20.59
P35821	Tyrosine-protein phosphatase non-receptor type 1 (EC 3.1.3.48) (Protein-tyrosine phosphatase 1B) (PTP-1B) (Protein-tyrosine phosphatase HA2) (PTP-HA2)	Solubility Fractionation	MB	23.122	23.3917	20.6306	22.9494			Q9QYJ0	Dnaja2	Chaotropic Extraction	MB	27.015	27.5988	25.075	25.003
P35922	Fragile X messenger ribonucleoprotein 1 (Fragile X messenger ribonucleoprotein) (FMRP) (Protein FMR-1) (mFmr1p)	Solubility Fractionation	MB	27.4037	26.4704	26.5604	26.8367			Q99M87	Dnaja3	Chaotropic Extraction	MB	27.5504	27.0232	27.9649	26.4942
P35979	60S ribosomal protein L12	Solubility Fractionation	MB	28.6063	30.0891	30.0716	29.9823			Q99KV1	Dnajb11	Chaotropic Extraction	MB	23.3638	22.7709	22.769	20.8739
P35980	60S ribosomal protein L18	Solubility Fractionation	MB	29.9448	30.4824	30.4692	30.4336			Q9QYI5	Dnajb2	Chaotropic Extraction	MB	22.2937	25.1011	26.3907	26.4431
P36536	GTP-binding protein SAR1a	Solubility Fractionation	MB	25.9258	26.8755	26.3739	26.061			O54946	Dnajb6	Chaotropic Extraction	MB	22.1605	20.5852	20.9682	21.357
P36552	Oxygen-dependent coproporphyrinogen-III oxidase, mitochondrial (COX) (Coprogen oxidase) (Coproporphyrinogenase) (EC 1.3.3.3)	Solubility Fractionation	MB	26.7278	26.2751	27.1533	26.6649			Q5U458	Dnajc11	Chaotropic Extraction	MB	27.94	29.042	28.81	28.3867
P36916	Guanine nucleotide-binding protein-like 1 (GTP-binding protein MMR1)	Solubility Fractionation	MB	28.9524	28.63	28.3724	28.5701			Q80TN4	Dnajc16	Chaotropic Extraction	MB	23.3383	20.8033	21.6865	20.4357
P37040	NADPH--cytochrome P450 reductase (CPR) (P450R) (EC 1.6.2.4)	Solubility Fractionation	MB	30.1488	30.1924	30.1576	30.4367			P60904	Dnajc5	Chaotropic Extraction	MB	23.0198	24.5646	22.7809	22.7295
P37804	Transgelin (Actin-associated protein p27) (Smooth muscle protein 22-alpha) (SM22-alpha)	Solubility Fractionation	MB	26.9818	26.9708	26.1164	25.7232			Q80TZ3	Dnajc6	Chaotropic Extraction	MB	28.2252	28.2333	28.5395	28.9718
P38060	Hydroxymethylglutaryl-CoA lyase, mitochondrial (HL) (HMG-CoA lyase) (EC 4.1.3.4) (3-hydroxy-3-methylglutarate-CoA lyase)	Solubility Fractionation	MB	28.4189	28.5306	28.005	28.2084			P39053	Dnm1	Chaotropic Extraction	MB	31.1981	30.1651	31.5567	31.8361
P38647	Stress-70 protein, mitochondrial (75 kDa glucose-regulated protein) (GRP-75) (Heat shock 70 kDa protein 9) (Mortalin) (Peptide-binding protein 74) (PBP74) (p66 MOT)	Solubility Fractionation	MB	33.5453	33.4	33.2946	33.3721			Q8K1M6	Dnm1l	Chaotropic Extraction	MB	26.201	25.4011	26.8764	27.5461
P39053	Dynamin-1 (EC 3.6.5.5)	Solubility Fractionation	MB	34.4313	34.8406	35.0258	34.9444			P39054	Dnm2	Chaotropic Extraction	MB	24.1742	20.2764	22.8149	22.8172
P39054	Dynamin-2 (EC 3.6.5.5) (Dynamin UDNM)	Solubility Fractionation	MB	30.2386	30.8144	30.8646	30.8482			Q8BZ98	Dnm3	Chaotropic Extraction	MB	27.9923	28.0242	29.207	29.1371
P39061	Collagen alpha-1(XVIII) chain [Cleaved into: Endostatin; Non-collagenous domain 1 (NC1)]	Solubility Fractionation	MB	18.2099	24.965	18.2508	23.7146			Q9Z2W0	Dnpep	Chaotropic Extraction	MB	24.2008	24.4023	22.3574	23.4
P39087	Glutamate receptor ionotropic, kainate 2 (GluK2) (Glutamate receptor 6) (GluR-6) (GluR6) (Glutamate receptor beta-2) (GluR beta-2)	Solubility Fractionation	MB	22.6384	20.643	22.4757	22.5164			Q7TNF0	Doc2a	Chaotropic Extraction	MB	24.1131	20.155	21.16	21.3172
P39447	Tight junction protein ZO-1 (Tight junction protein 1) (Zona occludens protein 1) (Zonula occludens protein 1)	Solubility Fractionation	MB	29.762	28.7467	29.5121	29.3669			Q8BZN6	Dock10	Chaotropic Extraction	MB	23.2866	20.3796	21.438	22.5395
P39688	Tyrosine-protein kinase Fyn (EC 2.7.10.2) (Proto-oncogene c-Fyn) (p59-Fyn)	Solubility Fractionation	MB	27.2252	27.7765	28.4161	27.6985			Q8CIQ7	Dock3	Chaotropic Extraction	MB	23.7365	27.1725	26.8726	27.6873
P39749	Flap endonuclease 1 (FEN-1) (EC 3.1.-.-) (Flap structure-specific endonuclease 1)	Solubility Fractionation	MB	24.4784	23.1876	22.6012	19.9461			P59764	Dock4	Chaotropic Extraction	MB	23.7308	26.6276	26.7572	26.9554
P40124	Adenylyl cyclase-associated protein 1 (CAP 1)	Solubility Fractionation	MB	31.6738	32.1602	32.1569	32.1466			Q8R1A4	Dock7	Chaotropic Extraction	MB	23.8173	24.498	25.386	25.3137
P40142	Transketolase (TK) (EC 2.2.1.1) (P68)	Solubility Fractionation	MB	32.624	32.6545	32.6814	32.5679			Q9D1Q4	Dpm3	Chaotropic Extraction	MB	24.0126	23.8091	23.9967	23.4842
P40237	CD82 antigen (C33 antigen) (IA4) (Inducible membrane protein R2) (Metastasis suppressor Kangai-1 homolog) (CD antigen CD82)	Solubility Fractionation	MB	30.8152	30.0275	30.0444	30.2297			Q6NXK7	Dpp10	Chaotropic Extraction	MB	23.8185	26.8467	25.873	26.7738
P40240	CD9 antigen (CD antigen CD9)	Solubility Fractionation	MB	28.5828	29.2779	29.8197	29.3155			Q9Z218	Dpp6	Chaotropic Extraction	MB	23.5745	26.5396	26.4434	26.2358
P40336	Vacuolar protein sorting-associated protein 26A (H<beta>58 protein) (H beta 58) (Vesicle protein sorting 26A) (mVPS26)	Solubility Fractionation	MB	28.1635	28.0894	28.4216	28.3169			A6X919	Dpy19l1	Chaotropic Extraction	MB	24.0378	25.4914	24.7102	24.7471
P40630	Transcription factor A, mitochondrial (mtTFA) (Testis-specific high mobility group protein) (TS-HMG)	Solubility Fractionation	MB	29.644	30.0794	29.9574	29.8409			O08553	Dpysl2	Chaotropic Extraction	MB	29.9673	29.7578	30.0501	29.9547
P41105	60S ribosomal protein L28	Solubility Fractionation	MB	29.7881	29.8104	29.9621	29.9001			Q62188	Dpysl3	Chaotropic Extraction	MB	22.7265	24.1629	19.9942	24.1192
P41216	Long-chain-fatty-acid--CoA ligase 1 (EC 6.2.1.3) (Arachidonate--CoA ligase) (EC 6.2.1.15) (Long-chain acyl-CoA synthetase 1) (LACS 1) (Phytanate--CoA ligase) (EC 6.2.1.24)	Solubility Fractionation	MB	29.9235	30.0325	29.9075	30.0466			O35098	Dpysl4	Chaotropic Extraction	MB	22.789	24.1896	25.3384	25.4846
P41234	ATP-binding cassette sub-family A member 2 (EC 7.6.2.-) (ATP-binding cassette transporter 2) (ATP-binding cassette 2)	Solubility Fractionation	MB	25.6652	22.0544	25.3047	24.7795			Q9EQF6	Dpysl5	Chaotropic Extraction	MB	23.9788	25.3827	24.5783	24.9284
P41241	Tyrosine-protein kinase CSK (EC 2.7.10.2) (C-Src kinase) (Protein-tyrosine kinase MPK-2) (p50CSK)	Solubility Fractionation	MB	21.475	23.0197	22.3438	22.3514			Q9QXB9	Drg2	Chaotropic Extraction	MB	23.7223	20.2735	22.6229	22.1671
P41242	Megakaryocyte-associated tyrosine-protein kinase (EC 2.7.10.2) (Protein kinase NTK) (Tyrosine-protein kinase CTK)	Solubility Fractionation	MB	25.9871	25.141	25.8452	25.6912			Q05AA6	Drp2	Chaotropic Extraction	MB	23.2309	21.8008	20.6878	19.8462
P42125	Enoyl-CoA delta isomerase 1, mitochondrial (EC 5.3.3.8) (3,2-trans-enoyl-CoA isomerase) (Delta(3),Delta(2)-enoyl-CoA isomerase) (D3,D2-enoyl-CoA isomerase) (Dodecenoyl-CoA isomerase)	Solubility Fractionation	MB	30.7899	30.4343	30.4008	30.6348			P55292	Dsc2	Chaotropic Extraction	MB	23.6135	20.5474	21.2772	20.0236
P42208	Septin-2 (Neural precursor cell expressed developmentally down-regulated protein 5) (NEDD-5)	Solubility Fractionation	MB	31.0632	30.6026	30.4791	30.1934			Q61495	Dsg1a	Chaotropic Extraction	MB	22.8086	21.025	20.4245	26.6687
P42225	Signal transducer and activator of transcription 1	Solubility Fractionation	MB	21.066	18.4671	18.4671	22.9815			E9Q557	Dsp	Chaotropic Extraction	MB	25.8982	23.4657	26.26	30.9687
P42227	Signal transducer and activator of transcription 3 (Acute-phase response factor)	Solubility Fractionation	MB	21.475	22.3846	19.9461	19.9461			Q91ZU6	Dst	Chaotropic Extraction	MB	29.29	30.4264	30.721	30.1221
P42567	Epidermal growth factor receptor substrate 15 (Protein Eps15) (Protein AF-1p)	Solubility Fractionation	MB	26.0341	24.8023	25.508	24.9434			Q9D2N4	Dtna	Chaotropic Extraction	MB	24.8859	25.7909	23.5501	25.1796
P42669	Transcriptional activator protein Pur-alpha (Purine-rich single-stranded DNA-binding protein alpha)	Solubility Fractionation	MB	32.436	32.2712	31.998	32.3036			O70585	Dtnb	Chaotropic Extraction	MB	22.5496	19.9122	20.9404	22.368
P42859	Huntingtin (Huntington disease protein homolog) (HD protein homolog) [Cleaved into: Huntingtin, myristoylated N-terminal fragment]	Solubility Fractionation	MB	28.8859	28.7728	28.4813	28.8817			Q8R4V2	Dusp15	Chaotropic Extraction	MB	22.6488	25.5128	23.7398	23.1929
P42932	T-complex protein 1 subunit theta (TCP-1-theta) (CCT-theta)	Solubility Fractionation	MB	32.7141	32.6288	32.5709	32.7005			P51141	Dvl1	Chaotropic Extraction	MB	23.6594	26.3646	26.4994	26.2249
P43006	Excitatory amino acid transporter 2 (GLT-1) (Sodium-dependent glutamate/aspartate transporter 2) (Solute carrier family 1 member 2)	Solubility Fractionation	MB	34.8731	34.995	35.1975	34.8574			Q61062	Dvl3	Chaotropic Extraction	MB	24.3278	25.5715	26.5153	26.0494
P43024	Cytochrome c oxidase subunit 6A1, mitochondrial (Cytochrome c oxidase polypeptide VIa-liver)	Solubility Fractionation	MB	31.2517	30.7768	30.6829	31.1343			Q9JHU4	Dync1h1	Chaotropic Extraction	MB	32.7014	32.3861	33.1452	32.9831
P43274	Histone H1.4 (H1 VAR.2) (H1e)	Solubility Fractionation	MB	32.784	32.6461	32.277	32.4441			O88487	Dync1i2	Chaotropic Extraction	MB	23.2413	24.8308	20.497	25.05
P43275	Histone H1.1 (H1 VAR.3) (Histone H1a) (H1a)	Solubility Fractionation	MB	27.8383	27.1137	25.4013	27.0226			P63168	Dynll1	Chaotropic Extraction	MB	28.5461	28.5487	27.9079	27.7506
P43276	Histone H1.5 (H1 VAR.5) (H1b)	Solubility Fractionation	MB	29.1485	29.0815	28.6445	28.7549			Q61214	Dyrk1a	Chaotropic Extraction	MB	21.9673	24.202	23.8763	24.3232
P43277	Histone H1.3 (H1 VAR.4) (H1d)	Solubility Fractionation	MB	30.6806	31.5777	31.5421	31.5152			Q8C008	Dzank1	Chaotropic Extraction	MB	23.1889	25.0423	25.4062	25.2147
P43406	Integrin alpha-V (Vitronectin receptor subunit alpha) (CD antigen CD51) [Cleaved into: Integrin alpha-V heavy chain; Integrin alpha-V light chain]	Solubility Fractionation	MB	29.2186	28.7519	28.9375	28.915			P70245	Ebp	Chaotropic Extraction	MB	23.8589	26.4312	26.0738	26.0491
P45376	Aldo-keto reductase family 1 member B1 (EC 1.1.1.300) (EC 1.1.1.372) (EC 1.1.1.54) (Aldehyde reductase) (Aldo-keto reductase family 1 member B3) (Aldose reductase) (AR) (EC 1.1.1.21)	Solubility Fractionation	MB	29.4906	30.1152	30.346	29.8872			Q9D9V3	Echdc1	Chaotropic Extraction	MB	23.43	22.6916	21.5721	22.6106
P45377	Aldose reductase-related protein 2 (AR) (EC 1.1.1.21) (Aldehyde reductase) (Fibroblast growth factor-regulated protein) (Protein FR-1)	Solubility Fractionation	MB	28.3272	28.2479	27.5242	28.3164			Q8BH95	Echs1	Chaotropic Extraction	MB	23.6895	23.4931	23.9175	23.6159
P45591	Cofilin-2 (Cofilin, muscle isoform)	Solubility Fractionation	MB	30.1887	29.7722	30.191	30.063			Q6PDI5	Ecpas	Chaotropic Extraction	MB	22.5453	22.4127	23.5968	23.1966
P45878	Peptidyl-prolyl cis-trans isomerase FKBP2 (PPIase FKBP2) (EC 5.2.1.8) (13 kDa FK506-binding protein) (13 kDa FKBP) (FKBP-13) (FK506-binding protein 2) (FKBP-2) (Immunophilin FKBP13) (Rotamase)	Solubility Fractionation	MB	29.195	29.2489	29.1363	28.9186			Q9QZH6	Ecsit	Chaotropic Extraction	MB	24.0676	21.8548	23.5448	21.1123
P45952	Medium-chain specific acyl-CoA dehydrogenase, mitochondrial (MCAD) (EC 1.3.8.7)	Solubility Fractionation	MB	29.6759	29.1584	28.6654	29.0771			Q3UJB9	Edc4	Chaotropic Extraction	MB	23.6157	24.7907	25.2998	25.3131
P46061	Ran GTPase-activating protein 1 (RanGAP1)	Solubility Fractionation	MB	25.0818	26.1787	24.6011	24.9795			P10126	Eef1a1	Chaotropic Extraction	MB	30.57	26.8618	27.5865	28.6065
P46096	Synaptotagmin-1 (Synaptotagmin I) (SytI) (p65)	Solubility Fractionation	MB	33.5798	33.7728	33.8848	34.0049			P62631	Eef1a2	Chaotropic Extraction	MB	24.6451	20.4962	23.0851	23.465
P46097	Synaptotagmin-2 (Inositol polyphosphate-binding protein) (IP4-binding protein) (IP4BP) (Synaptotagmin II) (SytII)	Solubility Fractionation	MB	31.7015	31.1751	31.2385	31.4233			P57776	Eef1d	Chaotropic Extraction	MB	23.624	23.8381	24.0749	24.8187
P46460	Vesicle-fusing ATPase (EC 3.6.4.6) (N-ethylmaleimide-sensitive fusion protein) (NEM-sensitive fusion protein) (Suppressor of K(+) transport growth defect 2) (Protein SKD2) (Vesicular-fusion protein NSF)	Solubility Fractionation	MB	35.4198	35.3497	35.3627	35.3572			Q9D8N0	Eef1g	Chaotropic Extraction	MB	26.1808	26.9558	27.1999	26.5321
P46467	Vacuolar protein sorting-associated protein 4B (EC 3.6.4.6) (Suppressor of K(+) transport growth defect 1) (Protein SKD1)	Solubility Fractionation	MB	25.7987	23.5185	23.7328	24.043			P58252	Eef2	Chaotropic Extraction	MB	23.9789	26.3849	25.8664	27.8518
P46471	26S proteasome regulatory subunit 7 (26S proteasome AAA-ATPase subunit RPT1) (Proteasome 26S subunit ATPase 2)	Solubility Fractionation	MB	29.2391	28.9903	29.0345	29.1157			O35393	Efnb3	Chaotropic Extraction	MB	22.6639	24.7176	23.1164	24.0297
P46638	Ras-related protein Rab-11B (EC 3.6.5.2)	Solubility Fractionation	MB	28.4677	28.0774	27.2477	28.048			Q8BG67	Efr3a	Chaotropic Extraction	MB	23.6163	24.1041	22.368	24.6379
P46660	Alpha-internexin (Alpha-Inx) (66 kDa neurofilament protein) (NF-66) (Neurofilament-66)	Solubility Fractionation	MB	35.0534	34.8451	34.969	34.7971			Q6ZQ18	Efr3b	Chaotropic Extraction	MB	25.87	25.6696	26.1164	26.4447
P46664	Adenylosuccinate synthetase isozyme 2 (AMPSase 2) (AdSS 2) (EC 6.3.4.4) (Adenylosuccinate synthetase, acidic isozyme) (Adenylosuccinate synthetase, liver isozyme) (L-type adenylosuccinate synthetase) (IMP--aspartate ligase 2)	Solubility Fractionation	MB	27.5195	27.8575	27.2803	27.3557			O08810	Eftud2	Chaotropic Extraction	MB	25.0764	25.8161	25.7582	25.7012
P46735	Unconventional myosin-Ib (MIH-L) (Myosin I alpha) (MMI-alpha) (MMIa)	Solubility Fractionation	MB	25.3269	26.9039	26.4807	26.6768			Q6X7S9	Eid2	Chaotropic Extraction	MB	24.1939	24.6247	25.5354	24.4164
P46737	Lys-63-specific deubiquitinase BRCC36 (EC 3.4.19.-) (BRCA1-A complex subunit BRCC36) (BRCA1/BRCA2-containing complex subunit 3) (BRCA1/BRCA2-containing complex subunit 36) (BRISC complex subunit BRCC36)	Solubility Fractionation	MB	25.9332	26.2887	24.2389	26.1699			Q61749	Eif2b4	Chaotropic Extraction	MB	27.2927	23.7617	24.9664	24.8815
P46935	E3 ubiquitin-protein ligase NEDD4 (EC 2.3.2.26) (HECT-type E3 ubiquitin transferase NEDD4) (Neural precursor cell expressed developmentally down-regulated protein 4) (NEDD-4)	Solubility Fractionation	MB	26.5154	26.3243	26.5808	26.2233			Q8CHW4	Eif2b5	Chaotropic Extraction	MB	25.4298	20.9588	21.8951	23.3217
P46978	Dolichyl-diphosphooligosaccharide--protein glycosyltransferase subunit STT3A (Oligosaccharyl transferase subunit STT3A) (STT3-A) (EC 2.4.99.18) (B5) (Integral membrane protein 1)	Solubility Fractionation	MB	25.5179	25.7412	24.8966	26.1724			Q6ZWX6	Eif2s1	Chaotropic Extraction	MB	23.2668	20.3578	21.3672	20.5409
P47199	Quinone oxidoreductase (EC 1.6.5.5) (NADPH:quinone reductase) (Zeta-crystallin)	Solubility Fractionation	MB	28.5118	28.3344	28.3929	28.7147			Q9Z0N1	Eif2s3x	Chaotropic Extraction	MB	22.9904	19.5985	20.31	22.2452
P47708	Rabphilin-3A (Exophilin-1)	Solubility Fractionation	MB	32.9175	32.2279	32.9811	32.8756			P23116	Eif3a	Chaotropic Extraction	MB	28.9675	28.9047	30.3029	30.0697
P47738	Aldehyde dehydrogenase, mitochondrial (EC 1.2.1.3) (AHD-M1) (ALDH class 2) (ALDH-E2) (ALDHI)	Solubility Fractionation	MB	32.3179	32.0436	32.112	32.0843			Q8JZQ9	Eif3b	Chaotropic Extraction	MB	23.0085	20.4222	19.8458	23.4883
P47740	Aldehyde dehydrogenase family 3 member A2 (EC 1.2.1.3) (EC 1.2.1.94) (Aldehyde dehydrogenase 3) (Fatty aldehyde dehydrogenase)	Solubility Fractionation	MB	29.9674	29.3777	29.3775	29.4221			Q8R1B4	Eif3c	Chaotropic Extraction	MB	25.7213	23.5593	20.6255	24.3264
P47743	Metabotropic glutamate receptor 8 (mGluR8)	Solubility Fractionation	MB	23.0547	23.5618	23.4962	24.7346			O70194	Eif3d	Chaotropic Extraction	MB	25.7523	25.3342	25.6981	25.4616
P47746	Cannabinoid receptor 1 (CB-R) (CB1) (Brain-type cannabinoid receptor)	Solubility Fractionation	MB	28.2893	28.7707	30.2262	29.3765			P60229	Eif3e	Chaotropic Extraction	MB	22.1337	23.1983	22.7934	21.1291
P47753	F-actin-capping protein subunit alpha-1 (CapZ alpha-1)	Solubility Fractionation	MB	27.525	28.122	27.9303	27.7885			Q9DCH4	Eif3f	Chaotropic Extraction	MB	23.3612	20.8244	19.4954	20.1907
P47754	F-actin-capping protein subunit alpha-2 (CapZ alpha-2)	Solubility Fractionation	MB	30.8644	31.1999	30.6457	30.785			Q9QZD9	Eif3i	Chaotropic Extraction	MB	24.4375	20.2936	19.3068	22.9123
P47757	F-actin-capping protein subunit beta (CapZ beta)	Solubility Fractionation	MB	31.3879	31.6573	31.4561	31.5259			Q8QZY1	Eif3l	Chaotropic Extraction	MB	22.8582	21.7243	23.5772	24.4431
P47758	Signal recognition particle receptor subunit beta (SR-beta)	Solubility Fractionation	MB	25.9116	26.635	26.4426	26.2694			P60843	Eif4a1	Chaotropic Extraction	MB	24.0989	19.6507	21.231	19.3625
P47759	Neuronal vesicle trafficking-associated protein 2 (Neuron-specific protein family member 2) (Protein 8.5) (Protein p19)	Solubility Fractionation	MB	23.9625	24.2544	24.5701	23.8685			P10630	Eif4a2	Chaotropic Extraction	MB	24.8571	25.3287	25.0541	26.0975
P47791	Glutathione reductase, mitochondrial (GR) (GRase) (EC 1.8.1.7)	Solubility Fractionation	MB	26.9872	26.9506	26.073	27.4395			Q91VC3	Eif4a3	Chaotropic Extraction	MB	26.1983	25.7166	25.8524	25.5815
P47802	Metaxin-1 (Mitochondrial outer membrane import complex protein 1)	Solubility Fractionation	MB	27.6185	28.0833	28.0769	28.4042			Q8BGD9	Eif4b	Chaotropic Extraction	MB	22.6559	27.76	27.5663	27.4297
P47809	Dual specificity mitogen-activated protein kinase kinase 4 (MAP kinase kinase 4) (MAPKK 4) (EC 2.7.12.2) (C-JUN N-terminal kinase kinase 1) (JNK kinase 1) (JNKK 1) (JNK-activating kinase 1) (MAPK/ERK kinase 4) (MEK 4) (SAPK/ERK kinase 1) (SEK1)	Solubility Fractionation	MB	28.4711	29.0923	29.1881	29.0793			Q9EST3	Eif4enif1	Chaotropic Extraction	MB	24.6718	22.5473	23.2699	21.9668
P47857	ATP-dependent 6-phosphofructokinase, muscle type (ATP-PFK) (PFK-M) (EC 2.7.1.11) (6-phosphofructokinase type A) (Phosphofructo-1-kinase isozyme A) (PFK-A) (Phosphohexokinase)	Solubility Fractionation	MB	33.3605	33.3152	33.2525	33.2832			Q6NZJ6	Eif4g1	Chaotropic Extraction	MB	23.4728	26.0194	26.5759	26.7619
P47911	60S ribosomal protein L6 (TAX-responsive enhancer element-binding protein 107) (TAXREB107)	Solubility Fractionation	MB	31.3843	31.1047	30.983	30.9811			Q80XI3	Eif4g3	Chaotropic Extraction	MB	23.1822	20.5699	21.6983	22.626
P47915	60S ribosomal protein L29	Solubility Fractionation	MB	29.7183	29.0813	28.6782	29.0414			P63242	Eif5a	Chaotropic Extraction	MB	30.0713	21.5975	23.14	23.773
P47934	Carnitine O-acetyltransferase (Carnitine acetylase) (EC 2.3.1.137) (EC 2.3.1.7) (Carnitine acetyltransferase) (CAT) (CrAT)	Solubility Fractionation	MB	27.8955	28.0803	28.0901	27.5726			O55135	Eif6	Chaotropic Extraction	MB	23.8263	22.7506	21.7004	21.0862
P47941	Crk-like protein	Solubility Fractionation	MB	27.0819	27.3257	26.4589	26.579			Q8K0G5	Eipr1	Chaotropic Extraction	MB	22.881	21.9466	20.1655	21.9205
P47955	60S acidic ribosomal protein P1	Solubility Fractionation	MB	26.2103	26.4465	26.2841	26.3745			P70372	Elavl1	Chaotropic Extraction	MB	22.9247	20.2554	26.4924	19.5005
P47962	60S ribosomal protein L5	Solubility Fractionation	MB	31.1613	30.5913	30.5918	30.5848			Q60899	Elavl2	Chaotropic Extraction	MB	23.3333	24.1189	24.1137	24.2092
P47963	60S ribosomal protein L13 (A52)	Solubility Fractionation	MB	30.6602	30.5819	30.3658	30.2322			Q60900	Elavl3	Chaotropic Extraction	MB	23.5518	24.1258	25.1182	24.0832
P47964	60S ribosomal protein L36	Solubility Fractionation	MB	26.1228	28.0325	27.7952	28.1163			Q61701	Elavl4	Chaotropic Extraction	MB	23.3702	24.5482	25.105	24.1757
P48024	Eukaryotic translation initiation factor 1 (eIF1) (Protein translation factor SUI1 homolog)	Solubility Fractionation	MB	27.0893	27.7991	27.7096	27.2433			Q8C8T7	Elfn1	Chaotropic Extraction	MB	22.9439	25.4274	22.5221	22.6536
P48036	Annexin A5 (Anchorin CII) (Annexin V) (Annexin-5) (Calphobindin I) (CPB-I) (Endonexin II) (Lipocortin V) (Placental anticoagulant protein 4) (PP4) (Placental anticoagulant protein I) (PAP-I) (Thromboplastin inhibitor) (Vascular anticoagulant-alpha) (VAC-alpha)	Solubility Fractionation	MB	30.7464	30.7779	30.3911	30.5351			Q68FM6	Elfn2	Chaotropic Extraction	MB	23.3557	28.1502	26.6174	26.6972
P48168	Glycine receptor subunit beta (Glycine receptor 58 kDa subunit)	Solubility Fractionation	MB	21.9053	23.0975	23.0689	18.2099			Q8BPU7	Elmo1	Chaotropic Extraction	MB	23.2666	25.1818	20.9599	24.6021
P48318	Glutamate decarboxylase 1 (EC 4.1.1.15) (67 kDa glutamic acid decarboxylase) (GAD-67) (Glutamate decarboxylase 67 kDa isoform)	Solubility Fractionation	MB	30.8534	30.5833	30.4918	30.7821			Q8BHL5	Elmo2	Chaotropic Extraction	MB	23.3853	27.8891	21.5996	25.1562
P48320	Glutamate decarboxylase 2 (EC 4.1.1.15) (65 kDa glutamic acid decarboxylase) (GAD-65) (Glutamate decarboxylase 65 kDa isoform)	Solubility Fractionation	MB	31.9205	32.0348	31.8153	31.8413			Q8BGF6	Elmod2	Chaotropic Extraction	MB	23.8479	20.0052	21.5295	19.5744
P48428	Tubulin-specific chaperone A (TCP1-chaperonin cofactor A) (Tubulin-folding cofactor A) (CFA)	Solubility Fractionation	MB	26.4393	26.7	25.7334	24.4772			Q7TT37	Elp1	Chaotropic Extraction	MB	22.7724	23.1289	25.1433	24.2878
P48453	Serine/threonine-protein phosphatase 2B catalytic subunit beta isoform (EC 3.1.3.16) (CAM-PRP catalytic subunit) (Calmodulin-dependent calcineurin A subunit beta isoform) (CNA beta)	Solubility Fractionation	MB	31.0389	31.8052	32.0893	31.495			Q9CZX0	Elp3	Chaotropic Extraction	MB	24.4157	23.2175	24.8755	24.1459
P48678	Prelamin-A/C [Cleaved into: Lamin-A/C]	Solubility Fractionation	MB	31.6762	31.3347	31.5967	31.321			Q8C7X2	Emc1	Chaotropic Extraction	MB	22.0824	24.8963	20.7535	24.8846
P48722	Heat shock 70 kDa protein 4L (Heat shock 70-related protein APG-1) (Osmotic stress protein 94)	Solubility Fractionation	MB	32.1486	32.1653	32.2261	31.9891			Q9CRD2	Emc2	Chaotropic Extraction	MB	24.6419	23.8633	21.2163	22.1878
P48758	Carbonyl reductase [NADPH] 1 (EC 1.1.1.184) (15-hydroxyprostaglandin dehydrogenase [NADP(+)]) (EC 1.1.1.196, EC 1.1.1.197) (20-beta-hydroxysteroid dehydrogenase) (Alcohol dehydrogenase [NAD(P)+] CBR1) (EC 1.1.1.71) (NADPH-dependent carbonyl reductase 1) (Prostaglandin 9-ketoreductase) (PG-9-KR) (Prostaglandin-E(2) 9-reductase) (EC 1.1.1.189)	Solubility Fractionation	MB	30.6983	31.0297	31.1713	30.8863			Q9CQW0	Emc6	Chaotropic Extraction	MB	21.0474	24.3591	20.2061	20.7778
P48771	Cytochrome c oxidase subunit 7A2, mitochondrial (Cytochrome c oxidase subunit VIIa-liver/heart) (Cytochrome c oxidase subunit VIIa-L)	Solubility Fractionation	MB	29.864	31.6418	31.4051	31.2279			O08579	Emd	Chaotropic Extraction	MB	24.0824	26.7437	26.6244	27.2182
P48774	Glutathione S-transferase Mu 5 (EC 2.5.1.18) (Fibrous sheath component 2) (Fsc2) (GST class-mu 5)	Solubility Fractionation	MB	29.0158	29.7383	30.0245	29.8861			Q7TNG5	Eml2	Chaotropic Extraction	MB	23.5985	26.6211	26.7372	27.3473
P48962	ADP/ATP translocase 1 (ADP,ATP carrier protein 1) (ADP,ATP carrier protein, heart/skeletal muscle isoform T1) (Adenine nucleotide translocator 1) (ANT 1) (Solute carrier family 25 member 4)	Solubility Fractionation	MB	34.0945	34.9064	34.7991	34.9134			Q03173	Enah	Chaotropic Extraction	MB	21.8988	21.2388	22.6365	20.9102
P49025	Citron Rho-interacting kinase (CRIK) (EC 2.7.11.1) (Rho-interacting, serine/threonine-protein kinase 21)	Solubility Fractionation	MB	29.9106	30.0757	30.1016	30.3797			Q8C522	Endod1	Chaotropic Extraction	MB	28.5382	27.6864	27.9206	28.0414
P49070	Guided entry of tail-anchored proteins factor CAMLG (Calcium signal-modulating cyclophilin ligand)	Solubility Fractionation	MB	25.3998	25.9394	24.5288	25.9867			P17182	Eno1	Chaotropic Extraction	MB	30.041	22.9512	21.9635	25.4564
P49117	Nuclear receptor subfamily 2 group C member 2 (Orphan nuclear receptor TAK1) (Orphan nuclear receptor TR4) (Testicular receptor 4)	Solubility Fractionation	MB	22.8109	23.7405	21.4634	20.76			P17183	Eno2	Chaotropic Extraction	MB	23.0494	23.2767	21.1574	24.3575
P49135	General transcription and DNA repair factor IIH helicase subunit XPB (TFIIH subunit XPB) (EC 3.6.4.12) (Basic transcription factor 2 89 kDa subunit) (BTF2 p89) (DNA excision repair protein ERCC-3) (DNA repair protein complementing XP-B cells) (TFIIH 89 kDa subunit) (Xeroderma pigmentosum group B-complementing protein)	Solubility Fractionation	MB	24.5363	25.026	25.151	24.3075			P16406	Enpep	Chaotropic Extraction	MB	22.3192	22.1063	22.7706	22.5384
P49312	Heterogeneous nuclear ribonucleoprotein A1 (hnRNP A1) (HDP-1) (Helix-destabilizing protein) (Single-strand-binding protein) (Topoisomerase-inhibitor suppressed) (hnRNP core protein A1) [Cleaved into: Heterogeneous nuclear ribonucleoprotein A1, N-terminally processed]	Solubility Fractionation	MB	33.6568	32.7087	32.5972	32.8522			Q8BGN3	Enpp6	Chaotropic Extraction	MB	25.4075	25.8849	24.7201	25.4611
P49442	Inositol polyphosphate 1-phosphatase (IPP) (IPPase) (EC 3.1.3.57)	Solubility Fractionation	MB	26.2962	27.0752	26.1208	25.8521			O55026	Entpd2	Chaotropic Extraction	MB	23.9993	26.7715	26.7697	26.0331
P49443	Protein phosphatase 1A (EC 3.1.3.16) (Protein phosphatase 2C isoform alpha) (PP2C-alpha) (Protein phosphatase IA)	Solubility Fractionation	MB	29.3011	29.0459	28.3843	28.8447			Q9Z2H5	Epb41l1	Chaotropic Extraction	MB	23.1615	27.1023	27.92	27.8474
P49446	Receptor-type tyrosine-protein phosphatase epsilon (Protein-tyrosine phosphatase epsilon) (R-PTP-epsilon) (EC 3.1.3.48)	Solubility Fractionation	MB	26.9655	24.6933	27.065	24.7468			O70318	Epb41l2	Chaotropic Extraction	MB	23.0722	24.9172	24.9108	25.2863
P49586	Choline-phosphate cytidylyltransferase A (EC 2.7.7.15) (CCT-alpha) (CTP:phosphocholine cytidylyltransferase A) (CCT A) (CT A) (Phosphorylcholine transferase A)	Solubility Fractionation	MB	25.6899	23.2569	22.7755	28.2914			Q9WV92	Epb41l3	Chaotropic Extraction	MB	30.6698	30.0455	30.7254	30.5733
P49615	Cyclin-dependent kinase 5 (EC 2.7.11.1) (Cell division protein kinase 5) (Cyclin-dependent-like kinase 5) (Serine/threonine-protein kinase PSSALRE) (Tau protein kinase II catalytic subunit) (TPKII catalytic subunit)	Solubility Fractionation	MB	28.3678	28.9631	28.8121	28.9092			Q9JMC8	Epb41l4b	Chaotropic Extraction	MB	22.4114	22.3456	21.4546	20.5003
P49722	Proteasome subunit alpha type-2 (Macropain subunit C3) (Multicatalytic endopeptidase complex subunit C3) (Proteasome component C3)	Solubility Fractionation	MB	29.0839	29.2164	29.1446	29.198			Q99M71	Epdr1	Chaotropic Extraction	MB	22.4476	24.3513	19.4984	22.6609
P49813	Tropomodulin-1 (Erythrocyte tropomodulin) (E-Tmod)	Solubility Fractionation	MB	22.9179	24.2431	24.1215	23.7132			Q03137	Epha4	Chaotropic Extraction	MB	22.5034	22.6966	20.8326	23.5625
P49817	Caveolin-1	Solubility Fractionation	MB	27.3444	26.8032	27.8276	25.7549			O08644	Ephb6	Chaotropic Extraction	MB	23.8151	23.7858	21.2396	23.9389
P50114	Protein S100-B (S-100 protein beta chain) (S-100 protein subunit beta) (S100 calcium-binding protein B)	Solubility Fractionation	MB	28.4067	27.2061	27.0604	27.146			Q9D379	Ephx1	Chaotropic Extraction	MB	23.809	24.022	23.7915	24.0588
P50136	2-oxoisovalerate dehydrogenase subunit alpha, mitochondrial (EC 1.2.4.4) (Branched-chain alpha-keto acid dehydrogenase E1 component alpha chain) (BCKDE1A) (BCKDH E1-alpha)	Solubility Fractionation	MB	27.0493	27.297	27.1407	27.7056			Q8VEH5	Epm2aip1	Chaotropic Extraction	MB	25.0302	25.5024	25.133	25.9432
P50153	Guanine nucleotide-binding protein G(I)/G(S)/G(O) subunit gamma-4	Solubility Fractionation	MB	28.1069	28.2105	27.7844	28.5127			Q8CHU3	Epn2	Chaotropic Extraction	MB	22.3776	20.3826	20.4375	20.3074
P50171	(3R)-3-hydroxyacyl-CoA dehydrogenase (EC 1.1.1.n12) (17-beta-hydroxysteroid dehydrogenase 8) (17-beta-HSD 8) (3-ketoacyl-[acyl-carrier-protein] reductase alpha subunit) (KAR alpha subunit) (3-oxoacyl-[acyl-carrier-protein] reductase) (Estradiol 17-beta-dehydrogenase 8) (EC 1.1.1.62) (Protein Ke6) (Ke-6) (Testosterone 17-beta-dehydrogenase 8) (EC 1.1.1.239)	Solubility Fractionation	MB	27.9141	27.9591	27.9674	28.1615			Q8R0W0	Eppk1	Chaotropic Extraction	MB	29.3095	27.2329	28.0978	28.135
P50172	11-beta-hydroxysteroid dehydrogenase 1 (11-DH) (11-beta-HSD1) (EC 1.1.1.146) (11-beta-hydroxysteroid dehydrogenase/microsomal carbonyl reductase) (11-beta-HSD1A/MCR) (11beta-HSD1A) (7-oxosteroid reductase) (EC 1.1.1.201) (Corticosteroid 11-beta-dehydrogenase isozyme 1) (liver-type 11-beta-HSD)	Solubility Fractionation	MB	26.6497	26.3743	26.0642	26.5295			Q8CGC7	Eprs1	Chaotropic Extraction	MB	24.0881	23.8876	27.4147	25.8651
P50247	Adenosylhomocysteinase (AdoHcyase) (EC 3.13.2.1) (CUBP) (Liver copper-binding protein) (S-adenosyl-L-homocysteine hydrolase)	Solubility Fractionation	MB	30.7699	30.8379	30.7659	30.852			Q80TH2	Erbin	Chaotropic Extraction	MB	24.252	23.4741	21.5314	20.9529
P50396	Rab GDP dissociation inhibitor alpha (Rab GDI alpha) (Guanosine diphosphate dissociation inhibitor 1) (GDI-1)	Solubility Fractionation	MB	33.1694	33.5536	33.6246	33.565			Q99MI1	Erc1	Chaotropic Extraction	MB	21.9451	20.4406	24.3315	23.5751
P50429	Arylsulfatase B (ASB) (EC 3.1.6.12) (N-acetylgalactosamine-4-sulfatase) (G4S)	Solubility Fractionation	MB	26.9473	25.7812	25.6837	26.4697			Q6PH08	Erc2	Chaotropic Extraction	MB	30.4798	29.4917	29.9991	29.7348
P50431	Serine hydroxymethyltransferase, cytosolic (SHMT) (EC 2.1.2.1) (Glycine hydroxymethyltransferase) (Serine methylase)	Solubility Fractionation	MB	22.2878	21.8158	22.7073	22.6537			Q9ERY9	Erg28	Chaotropic Extraction	MB	23.2377	19.1649	19.8497	20.7909
P50516	V-type proton ATPase catalytic subunit A (V-ATPase subunit A) (EC 7.1.2.2) (V-ATPase 69 kDa subunit) (Vacuolar proton pump subunit alpha)	Solubility Fractionation	MB	34.3327	34.6924	34.6119	34.6274			Q9DC16	Ergic1	Chaotropic Extraction	MB	23.2714	25.1422	24.3525	24.569
P50518	V-type proton ATPase subunit E 1 (V-ATPase subunit E 1) (V-ATPase 31 kDa subunit) (p31) (Vacuolar proton pump subunit E 1)	Solubility Fractionation	MB	30.3612	30.57	30.606	31.4281			Q9CR89	Ergic2	Chaotropic Extraction	MB	23.9733	23.3434	19.2337	21.7819
P50544	Very long-chain specific acyl-CoA dehydrogenase, mitochondrial (EC 1.3.8.9) (MVLCAD) (VLCAD)	Solubility Fractionation	MB	30.094	29.9257	30.1141	30.102			Q9CQE7	Ergic3	Chaotropic Extraction	MB	22.4299	24.3614	20.9957	23.4151
P50571	Gamma-aminobutyric acid receptor subunit beta-1 (GABA(A) receptor subunit beta-1)	Solubility Fractionation	MB	25.4518	25.1788	25.829	26.241			Q8C460	Eri3	Chaotropic Extraction	MB	23.4756	19.401	23.3289	22.4218
P50580	Proliferation-associated protein 2G4 (IRES-specific cellular trans-acting factor 45 kDa) (ITAF45) (Mpp1) (Proliferation-associated protein 1) (Protein p38-2G4)	Solubility Fractionation	MB	30.4985	30.6529	30.6864	30.6383			Q8BFZ9	Erlin2	Chaotropic Extraction	MB	23.1168	21.3001	22.3762	22.0131
P50586	Tubby protein	Solubility Fractionation	MB	24.7143	24.4872	24.5589	26.1009			Q5EBJ4	Ermn	Chaotropic Extraction	MB	23.238	23.2612	21.8674	22.8032
P50608	Fibromodulin (FM) (Collagen-binding 59 kDa protein) (Keratan sulfate proteoglycan fibromodulin) (KSPG fibromodulin)	Solubility Fractionation	MB	26.2546	24.2262	24.7993	24.7119			Q3UVK0	Ermp1	Chaotropic Extraction	MB	27.8535	28.2894	27.7498	27.4401
P51125	Calpastatin (Calpain inhibitor)	Solubility Fractionation	MB	21.475	23.1474	25.9503	19.9461			Q3U7R1	Esyt1	Chaotropic Extraction	MB	23.2091	25.8014	24.5449	25.8048
P51150	Ras-related protein Rab-7a (EC 3.6.5.2)	Solubility Fractionation	MB	31.402	31.4177	31.4944	31.4063			Q3TZZ7	Esyt2	Chaotropic Extraction	MB	23.1667	19.7766	20.8116	20.2626
P51174	Long-chain specific acyl-CoA dehydrogenase, mitochondrial (LCAD) (EC 1.3.8.8)	Solubility Fractionation	MB	31.7948	31.5572	31.332	31.3584			Q8BWY3	Etf1	Chaotropic Extraction	MB	23.1525	21.0641	20.9065	22.084
P51175	Protoporphyrinogen oxidase (PPO) (EC 1.3.3.4)	Solubility Fractionation	MB	26.7552	25.8807	26.4125	26.2003			P70429	Evl	Chaotropic Extraction	MB	23.935	19.2614	22.4636	21.2036
P51410	60S ribosomal protein L9	Solubility Fractionation	MB	27.97	29.8085	29.6444	29.435			Q61545	Ewsr1	Chaotropic Extraction	MB	25.4593	25.0908	25.6313	26.9471
P51432	1-phosphatidylinositol 4,5-bisphosphate phosphodiesterase beta-3 (EC 3.1.4.11) (Phosphoinositide phospholipase C-beta-3) (Phospholipase C-beta-3) (PLC-beta-3)	Solubility Fractionation	MB	26.0643	26.2377	26.9155	26.5291			Q8VEG4	Exd2	Chaotropic Extraction	MB	24.2553	22.2501	19.7074	21.7407
P51660	Peroxisomal multifunctional enzyme type 2 (MFE-2) (17-beta-hydroxysteroid dehydrogenase 4) (17-beta-HSD 4) (D-bifunctional protein) (DBP) (Multifunctional protein 2) (MFP-2) [Cleaved into: (3R)-hydroxyacyl-CoA dehydrogenase (EC 1.1.1.n12); Enoyl-CoA hydratase 2 (EC 4.2.1.107) (EC 4.2.1.119) (3-alpha,7-alpha,12-alpha-trihydroxy-5-beta-cholest-24-enoyl-CoA hydratase)]	Solubility Fractionation	MB	30.5847	30.2914	30.5226	30.3152			Q9D4H1	Exoc2	Chaotropic Extraction	MB	22.6763	23.9998	24.6588	26.0858
P51791	H(+)/Cl(-) exchange transporter 3 (Chloride channel protein 3) (ClC-3) (Chloride transporter ClC-3)	Solubility Fractionation	MB	25.7033	24.1829	25.1031	24.2099			Q6KAR6	Exoc3	Chaotropic Extraction	MB	22.8383	23.6309	23.2376	23.0654
P51830	Adenylate cyclase type 9 (EC 4.6.1.1) (ATP pyrophosphate-lyase 9) (Adenylate cyclase type IX) (Adenylyl cyclase 9) (AC9) (Adenylyl cyclase type 10) (ACTP10)	Solubility Fractionation	MB	28.8485	28.387	29.0491	29.021			O35382	Exoc4	Chaotropic Extraction	MB	23.4836	24.0995	23.6488	25.8228
P51855	Glutathione synthetase (GSH synthetase) (GSH-S) (EC 6.3.2.3) (Glutathione synthase)	Solubility Fractionation	MB	25.3475	25.1386	26.9497	25.6322			Q3TPX4	Exoc5	Chaotropic Extraction	MB	23.8075	20.0997	21.7332	23.0094
P51859	Hepatoma-derived growth factor (HDGF)	Solubility Fractionation	MB	25.635	26.6301	26.8325	26.2802			A6H5Z3	Exoc6b	Chaotropic Extraction	MB	22.8321	23.3406	21.0837	23.4791
P51863	V-type proton ATPase subunit d 1 (V-ATPase subunit d 1) (P39) (Physophilin) (V-ATPase 40 kDa accessory protein) (V-ATPase AC39 subunit) (Vacuolar proton pump subunit d 1)	Solubility Fractionation	MB	32.1488	32.136	31.9838	32.1333			O35250	Exoc7	Chaotropic Extraction	MB	23.6248	20.2905	22.7455	19.3078
P51880	Fatty acid-binding protein, brain (Brain lipid-binding protein) (BLBP) (Brain-type fatty acid-binding protein) (B-FABP) (Fatty acid-binding protein 7)	Solubility Fractionation	MB	26.0721	26.0683	26.5522	26.313			Q6PGF7	Exoc8	Chaotropic Extraction	MB	24.6669	24.6261	24.9167	24.6675
P51881	ADP/ATP translocase 2 (ADP,ATP carrier protein 2) (Adenine nucleotide translocator 2) (ANT 2) (Solute carrier family 25 member 5) [Cleaved into: ADP/ATP translocase 2, N-terminally processed]	Solubility Fractionation	MB	33.4756	34.7344	34.7148	34.7991			Q8C163	Exog	Chaotropic Extraction	MB	24.0922	22.7754	21.3084	22.2723
P51906	Excitatory amino acid transporter 3 (Excitatory amino-acid carrier 1) (Sodium-dependent glutamate/aspartate transporter 3) (Solute carrier family 1 member 1)	Solubility Fractionation	MB	24.1296	23.8495	24.4821	23.9091			Q0VAV2	Exph5	Chaotropic Extraction	MB	24.0445	20.7002	19.6741	21.0934
P51910	Apolipoprotein D (Apo-D) (ApoD)	Solubility Fractionation	MB	26.5745	26.6156	27.1703	26.3928			Q9JKV7	Extl1	Chaotropic Extraction	MB	23.9211	21.0515	22.5307	20.0633
P52196	Thiosulfate sulfurtransferase (EC 2.8.1.1) (Rhodanese)	Solubility Fractionation	MB	31.4647	31.1091	31.0128	31.0459			P26040	Ezr	Chaotropic Extraction	MB	24.355	20.8088	19.5782	21.9688
P52479	Ubiquitin carboxyl-terminal hydrolase 10 (EC 3.4.19.12) (Deubiquitinating enzyme 10) (Ubiquitin thioesterase 10) (Ubiquitin-specific-processing protease 10)	Solubility Fractionation	MB	27.3995	27.5987	27.5376	27.5205			Q00558	F8a1	Chaotropic Extraction	MB	23.6866	22.113	23.3187	23.418
P52480	Pyruvate kinase PKM (EC 2.7.1.40) (Pyruvate kinase muscle isozyme) (Threonine-protein kinase PKM2) (EC 2.7.11.1) (Tyrosine-protein kinase PKM2) (EC 2.7.10.2)	Solubility Fractionation	MB	35.3089	35.5284	35.4967	35.4897			O08914	Faah	Chaotropic Extraction	MB	23.2116	23.2586	20.6278	23.0142
P52503	NADH dehydrogenase [ubiquinone] iron-sulfur protein 6, mitochondrial (Complex I-13kD-A) (CI-13kD-A) (NADH-ubiquinone oxidoreductase 13 kDa-A subunit)	Solubility Fractionation	MB	30.7946	31.6443	31.7134	31.1494			Q05816	Fabp5	Chaotropic Extraction	MB	22.2263	20.1662	22.0377	24.8106
P52760	2-iminobutanoate/2-iminopropanoate deaminase (EC 3.5.99.10) (Heat-responsive protein 12) (Reactive intermediate imine deaminase A homolog) (Translation inhibitor L-PSP ribonuclease)	Solubility Fractionation	MB	27.7235	27.7595	28.1183	28.1236			Q3TDN2	Faf2	Chaotropic Extraction	MB	24.0852	27.2524	27.1331	27.5004
P52825	Carnitine O-palmitoyltransferase 2, mitochondrial (EC 2.3.1.21) (Carnitine palmitoyltransferase II) (CPT II)	Solubility Fractionation	MB	29.1947	28.4866	29.2346	28.9789			Q8VE88	Fam114a2	Chaotropic Extraction	MB	22.6988	20.9803	21.0439	21.0245
P52912	Cytotoxic granule associated RNA binding protein TIA1 (Nucleolysin TIA-1) (RNA-binding protein TIA-1) (T-cell-restricted intracellular antigen-1) (TIA-1)	Solubility Fractionation	MB	23.2727	21.2518	21.2743	22.9497			Q3U3E2	Fam117b	Chaotropic Extraction	MB	22.6259	21.3443	20.1902	20.6984
P53026	60S ribosomal protein L10a (CSA-19) (Neural precursor cell expressed developmentally down-regulated protein 6) (NEDD-6)	Solubility Fractionation	MB	30.0588	30.395	30.2898	30.2846			Q6A0A9	FAM120A	Chaotropic Extraction	MB	26.3427	26.454	27.231	27.3434
P53395	Lipoamide acyltransferase component of branched-chain alpha-keto acid dehydrogenase complex, mitochondrial (EC 2.3.1.168) (Branched-chain alpha-keto acid dehydrogenase complex component E2) (BCKAD-E2) (BCKADE2) (Dihydrolipoamide acetyltransferase component of branched-chain alpha-keto acid dehydrogenase complex) (Dihydrolipoamide branched chain transacylase) (Dihydrolipoyllysine-residue (2-methyl…	Solubility Fractionation	MB	29.244	29.0879	28.9576	29.2624			Q6RI63	Fam120b	Chaotropic Extraction	MB	22.9908	21.1953	19.6394	20.2329
P53612	Geranylgeranyl transferase type-2 subunit beta (EC 2.5.1.60) (Geranylgeranyl transferase type II subunit beta) (GGTase-II-beta) (Rab geranyl-geranyltransferase subunit beta) (Rab GG transferase beta) (Rab GGTase beta) (Rab geranylgeranyltransferase subunit beta) (Type II protein geranyl-geranyltransferase subunit beta)	Solubility Fractionation	MB	27.1025	25.0688	26.3418	18.4671			Q8C3F2	Fam120c	Chaotropic Extraction	MB	25.8764	27.0522	27.0355	26.3369
P53702	Holocytochrome c-type synthase (EC 4.4.1.17) (Cytochrome c-type heme lyase) (CCHL)	Solubility Fractionation	MB	25.9653	27.3086	27.5513	27.7654			Q9D6U8	Fam162a	Chaotropic Extraction	MB	22.5711	24.8495	20.6329	19.5965
P53810	Phosphatidylinositol transfer protein alpha isoform (PI-TP-alpha) (PtdIns transfer protein alpha) (PtdInsTP alpha)	Solubility Fractionation	MB	31.1417	31.2628	31.1347	30.9498			Q8CAA5	Fam163a	Chaotropic Extraction	MB	24.3355	23.5418	23.1493	21.4077
P53811	Phosphatidylinositol transfer protein beta isoform (PI-TP-beta) (PtdIns transfer protein beta) (PtdInsTP beta)	Solubility Fractionation	MB	25.5835	25.7875	24.6535	23.5642			Q8BGZ2	Fam168a	Chaotropic Extraction	MB	23.3044	22.7477	20.7098	23.1279
P53986	Monocarboxylate transporter 1 (MCT 1) (Solute carrier family 16 member 1)	Solubility Fractionation	MB	28.6058	27.9404	28.2183	27.973			A2A699	Fam171a2	Chaotropic Extraction	MB	24.5926	26.9584	26.8495	27.3914
P53994	Ras-related protein Rab-2A (EC 3.6.5.2)	Solubility Fractionation	MB	31.9442	31.67	31.7785	31.5429			Q14CH0	Fam171b	Chaotropic Extraction	MB	21.965	22.7499	19.4555	21.422
P53995	Anaphase-promoting complex subunit 1 (APC1) (Cyclosome subunit 1) (Mitotic checkpoint regulator) (Testis-specific gene 24 protein)	Solubility Fractionation	MB	23.6133	22.4093	23.5651	23.9846			Q8C0Z1	Fam234a	Chaotropic Extraction	MB	23.3532	22.4982	19.832	20.9461
P54071	Isocitrate dehydrogenase [NADP], mitochondrial (IDH) (EC 1.1.1.42) (ICD-M) (IDP) (NADP(+)-specific ICDH) (Oxalosuccinate decarboxylase)	Solubility Fractionation	MB	32.0346	31.8356	31.6501	31.6677			Q9D882	Fam241b	Chaotropic Extraction	MB	25.4254	25.6462	25.2843	26.308
P54103	DnaJ homolog subfamily C member 2 (Mouse Id associate 1) (MIDA1) (Zuotin-related factor 1)	Solubility Fractionation	MB	25.1459	25.4551	25.163	24.4869			Q8BXQ8	Fam53c	Chaotropic Extraction	MB	23.3872	19.9861	21.281	20.5983
P54227	Stathmin (Leukemia-associated gene protein) (Leukemia-associated phosphoprotein p18) (Metablastin) (Oncoprotein 18) (Op18) (Phosphoprotein p19) (pp19) (Prosolin) (Protein Pr22) (pp17)	Solubility Fractionation	MB	28.6274	28.1557	27.6326	28.1144			Q3UXZ6	Fam81a	Chaotropic Extraction	MB	23.827	19.7529	20.512	20.2828
P54285	Voltage-dependent L-type calcium channel subunit beta-3 (CAB3) (Calcium channel voltage-dependent subunit beta 3) (CCHB3)	Solubility Fractionation	MB	25.0938	26.4269	27.0069	26.1063			F8VPU2	Farp1	Chaotropic Extraction	MB	22.8635	25.0673	24.6864	25.8749
P54731	FAS-associated factor 1	Solubility Fractionation	MB	25.1312	25.2729	25.6275	24.9122			Q9WUA2	Farsb	Chaotropic Extraction	MB	24.2571	20.6369	21.3166	21.4249
P54763	Ephrin type-B receptor 2 (EC 2.7.10.1) (Neural kinase) (Nuk receptor tyrosine kinase) (Tyrosine-protein kinase receptor EPH-3) (Tyrosine-protein kinase receptor SEK-3) [Cleaved into: EphB2/CTF1; EphB2/CTF2]	Solubility Fractionation	MB	27.8027	27.9069	28.1611	27.4332			P19096	Fasn	Chaotropic Extraction	MB	28.3555	28.2418	28.6625	29.4296
P54775	26S proteasome regulatory subunit 6B (26S proteasome AAA-ATPase subunit RPT3) (CIP21) (MB67-interacting protein) (MIP224) (Proteasome 26S subunit ATPase 4) (Tat-binding protein 7) (TBP-7)	Solubility Fractionation	MB	29.5344	28.3318	28.5652	28.2847			P35550	Fbl	Chaotropic Extraction	MB	23.3146	25.5128	25.104	24.8299
P54822	Adenylosuccinate lyase (ASL) (EC 4.3.2.2) (Adenylosuccinase) (ASase)	Solubility Fractionation	MB	28.2287	28.081	27.9544	27.7919			Q80WS3	Fbll1	Chaotropic Extraction	MB	23.7656	27.7587	28.1175	26.8414
P54823	Probable ATP-dependent RNA helicase DDX6 (EC 3.6.4.13) (ATP-dependent RNA helicase p54) (DEAD box protein 6) (Oncogene RCK homolog)	Solubility Fractionation	MB	29.0489	29.4371	29.0895	28.97			Q9WVH9	Fbln5	Chaotropic Extraction	MB	24.2313	26.7318	24.8012	25.9899
P54830	Tyrosine-protein phosphatase non-receptor type 5 (EC 3.1.3.48) (Neural-specific protein-tyrosine phosphatase) (Striatum-enriched protein-tyrosine phosphatase) (STEP)	Solubility Fractionation	MB	26.5453	26.6485	26.8458	26.791			Q91W61	Fbxl15	Chaotropic Extraction	MB	23.5191	24.1064	24.8916	24.5809
P54923	ADP-ribosylhydrolase ARH1 (EC 3.2.2.19) (ADP-ribose-L-arginine cleaving enzyme) ([Protein ADP-ribosylarginine] hydrolase) (ADP-ribosylarginine hydrolase)	Solubility Fractionation	MB	26.358	26.9933	26.3434	26.9226			A2RT62	Fbxl16	Chaotropic Extraction	MB	22.5712	22.3485	23.037	23.3544
P55012	Solute carrier family 12 member 2 (Basolateral Na-K-Cl symporter) (Bumetanide-sensitive sodium-(potassium)-chloride cotransporter 2)	Solubility Fractionation	MB	30.4793	30.2802	30.4793	30.3256			Q9QZN1	Fbxl17	Chaotropic Extraction	MB	23.542	26.1981	26.2302	25.3143
P55066	Neurocan core protein (Chondroitin sulfate proteoglycan 3)	Solubility Fractionation	MB	28.4557	29.0495	29.0752	29.5184			Q9CZV8	Fbxl20	Chaotropic Extraction	MB	23.116	22.619	19.0192	21.3386
P55088	Aquaporin-4 (AQP-4) (Mercurial-insensitive water channel) (MIWC) (WCH4)	Solubility Fractionation	MB	30.0464	29.228	29.3572	29.0932			Q8BH70	Fbxl4	Chaotropic Extraction	MB	22.4012	23.4407	22.7944	22.8776
P55096	ATP-binding cassette sub-family D member 3 (EC 3.1.2.-) (EC 7.6.2.-) (68 kDa peroxisomal membrane protein) (PMP68) (70 kDa peroxisomal membrane protein) (PMP70)	Solubility Fractionation	MB	27.7527	27.6634	28.4572	27.6318			Q80UW2	Fbxo2	Chaotropic Extraction	MB	24.0998	23.761	21.2112	23.5871
P55144	Tyrosine-protein kinase receptor TYRO3 (EC 2.7.10.1) (Etk2/tyro3) (TK19-2) (Tyrosine-protein kinase DTK) (Tyrosine-protein kinase RSE) (Tyrosine-protein kinase TIF)	Solubility Fractionation	MB	21.2335	21.4459	21.6709	21.0872			Q9DC63	Fbxo3	Chaotropic Extraction	MB	23.1372	22.7447	21.1622	22.9697
P55194	SH3 domain-binding protein 1 (3BP-1)	Solubility Fractionation	MB	24.6538	24.8574	25.1315	24.6226			Q6NS60	Fbxo41	Chaotropic Extraction	MB	29.0186	29.8736	30.1812	30.1942
P55258	Ras-related protein Rab-8A (EC 3.6.5.2) (Oncogene c-mel)	Solubility Fractionation	MB	28.3143	28.1112	28.3277	28.4051			Q9QZN4	Fbxo6	Chaotropic Extraction	MB	24.2734	21.8224	21.6415	23.9662
P55264	Adenosine kinase (AK) (EC 2.7.1.20) (Adenosine 5'-phosphotransferase)	Solubility Fractionation	MB	27.9388	27.1233	27.8562	27.5311			Q3U7U3	Fbxo7	Chaotropic Extraction	MB	23.7652	23.2588	20.0409	23.5009
P55288	Cadherin-11 (OSF-4) (Osteoblast cadherin) (OB-cadherin)	Solubility Fractionation	MB	26.0559	27.4309	25.8672	27.789			Q5SRY7	Fbxw11	Chaotropic Extraction	MB	23.1787	19.9916	21.4901	19.9359
P55302	Alpha-2-macroglobulin receptor-associated protein (Alpha-2-MRAP) (Heparin-binding protein 44) (HBP-44) (Low density lipoprotein receptor-related protein-associated protein 1) (RAP)	Solubility Fractionation	MB	29.5298	29.5748	29.1189	29.8429			P97807	Fh	Chaotropic Extraction	MB	24.4474	20.7271	20.7236	22.5163
P55821	Stathmin-2 (Superior cervical ganglion-10 protein) (Protein SCG10)	Solubility Fractionation	MB	28.5237	27.1383	26.9377	27.3297			Q9D824	Fip1l1	Chaotropic Extraction	MB	27.1607	27.0286	27.3687	26.958
P55937	Golgin subfamily A member 3 (Golgin-160) (Male-enhanced antigen 2) (MEA-2)	Solubility Fractionation	MB	26.4435	27.0167	27.081	26.9406			Q6P9Q6	Fkbp15	Chaotropic Extraction	MB	25.1629	21.7321	20.4625	20.3736
P56135	ATP synthase subunit f, mitochondrial (ATP synthase membrane subunit f)	Solubility Fractionation	MB	30.3667	30.9178	30.6414	30.8626			O35465	Fkbp8	Chaotropic Extraction	MB	23.453	24.3039	20.7718	20.7683
P56212	cAMP-regulated phosphoprotein 19 (ARPP-19)	Solubility Fractionation	MB	26.1358	26.8726	25.7228	27.6475			Q8R123	Flad1	Chaotropic Extraction	MB	22.0531	20.5561	21.4296	20.2806
P56213	FAD-linked sulfhydryl oxidase ALR (EC 1.8.3.2) (Augmenter of liver regeneration)	Solubility Fractionation	MB	26.1884	27.0166	26.8381	26.5725			Q9JJ28	Flii	Chaotropic Extraction	MB	23.0423	21.1555	23.3335	23.9893
P56371	Ras-related protein Rab-4A (EC 3.6.5.2)	Solubility Fractionation	MB	27.1037	26.3516	26.0705	27.5052			Q8BTM8	Flna	Chaotropic Extraction	MB	22.8342	24.6496	19.9597	24.156
P56375	Acylphosphatase-2 (EC 3.6.1.7) (Acylphosphatase, muscle type isozyme) (Acylphosphate phosphohydrolase 2)	Solubility Fractionation	MB	26.4816	25.4841	26.5703	27.0376			Q80X90	Flnb	Chaotropic Extraction	MB	22.6723	21.739	20.8471	23.5581
P56376	Acylphosphatase-1 (EC 3.6.1.7) (Acylphosphatase, organ-common type isozyme) (Acylphosphate phosphohydrolase 1)	Solubility Fractionation	MB	27.1522	28.032	27.9403	28.1648			O08917	Flot1	Chaotropic Extraction	MB	28.1336	27.9226	28.115	28.6454
P56379	ATP synthase subunit ATP5MPL, mitochondrial (6.8 kDa mitochondrial proteolipid protein) (MLQ) (ATP synthase membrane subunit 6.8PL)	Solubility Fractionation	MB	29.6013	30.3177	30.1256	30.3732			Q60634	Flot2	Chaotropic Extraction	MB	24.2804	25.2811	24.3222	24.8622
P56380	Bis(5'-nucleosyl)-tetraphosphatase [asymmetrical] (EC 3.6.1.17) (Diadenosine 5',5'''-P1,P4-tetraphosphate asymmetrical hydrolase) (Ap4A hydrolase) (Ap4Aase) (Diadenosine tetraphosphatase) (Nucleoside diphosphate-linked moiety X motif 2) (Nudix motif 2)	Solubility Fractionation	MB	27.3336	27.3894	27.7605	27.1045			Q6RKD8	Flrt1	Chaotropic Extraction	MB	23.2013	24.2682	20.6417	20.2577
P56382	ATP synthase subunit epsilon, mitochondrial (ATPase subunit epsilon) (ATP synthase F1 subunit epsilon)	Solubility Fractionation	MB	30.9537	31.3284	31.4793	31.481			Q8BLU0	Flrt2	Chaotropic Extraction	MB	23.5484	24.2123	23.6468	23.3582
P56387	Dynein light chain Tctex-type 3 (Protein 91/23) (T-complex-associated testis-expressed 1-like)	Solubility Fractionation	MB	24.1796	26.6799	27.306	27.0318			Q8CI03	Flywch1	Chaotropic Extraction	MB	22.3	27.4442	27.784	23.5891
P56391	Cytochrome c oxidase subunit 6B1 (Cytochrome c oxidase subunit VIb isoform 1) (COX VIb-1)	Solubility Fractionation	MB	30.8296	32.9324	33.1902	32.1655			Q05860	Fmn1	Chaotropic Extraction	MB	24.0013	22.7574	23.0592	22.9481
P56395	Cytochrome b5	Solubility Fractionation	MB	28.1625	27.6167	27.5704	27.7479			P35922	Fmr1	Chaotropic Extraction	MB	22.0437	25.2721	26.0964	26.2627
P56399	Ubiquitin carboxyl-terminal hydrolase 5 (EC 3.4.19.12) (Deubiquitinating enzyme 5) (Isopeptidase T) (Ubiquitin thioesterase 5) (Ubiquitin-specific-processing protease 5)	Solubility Fractionation	MB	30.7971	30.9612	30.9747	31.2051			P11276	Fn1	Chaotropic Extraction	MB	23.7667	20.0738	19.9722	24.8326
P56480	ATP synthase subunit beta, mitochondrial (EC 7.1.2.2) (ATP synthase F1 subunit beta)	Solubility Fractionation	MB	35.6663	35.7935	35.9871	35.9133			O35409	Folh1	Chaotropic Extraction	MB	23.196	25.5539	26.0855	25.7032
P56528	ADP-ribosyl cyclase/cyclic ADP-ribose hydrolase 1 (EC 3.2.2.6) (2'-phospho-ADP-ribosyl cyclase) (2'-phospho-ADP-ribosyl cyclase/2'-phospho-cyclic-ADP-ribose transferase) (EC 2.4.99.20) (2'-phospho-cyclic-ADP-ribose transferase) (ADP-ribosyl cyclase 1) (ADPRC 1) (Cyclic ADP-ribose hydrolase 1) (cADPr hydrolase 1) (I-19) (NIM-R5 antigen) (CD antigen CD38)	Solubility Fractionation	MB	26.6528	27.2674	27.1836	26.5619			P42128	Foxk1	Chaotropic Extraction	MB	25.3721	20.6674	20.6218	21.5584
P56546	C-terminal-binding protein 2 (CtBP2)	Solubility Fractionation	MB	25.2331	23.9327	24.6859	23.0003			Q8BIE6	Frmd4a	Chaotropic Extraction	MB	25.3255	25.0223	25.5669	25.844
P56564	Excitatory amino acid transporter 1 (Glial high affinity glutamate transporter) (High-affinity neuronal glutamate transporter) (GluT-1) (Sodium-dependent glutamate/aspartate transporter 1) (GLAST-1) (Solute carrier family 1 member 3)	Solubility Fractionation	MB	32.1848	32.7953	32.512	32.9239			Q6P5H6	Frmd5	Chaotropic Extraction	MB	23.632	22.5979	23.1841	22.5025
P56565	Protein S100-A1 (S-100 protein alpha chain) (S-100 protein subunit alpha) (S100 calcium-binding protein A1)	Solubility Fractionation	MB	NaN	23.3443	18.6642	22.8458			Q91WJ0	Frs3	Chaotropic Extraction	MB	23.5197	23.8934	20.8808	22.6969
P56671	Myc-associated zinc finger protein (MAZI) (Pur-1) (Purine-binding transcription factor)	Solubility Fractionation	MB	21.475	24.8755	25.0467	25.2176			E9Q8I9	Fry	Chaotropic Extraction	MB	23.0151	24.9995	25.1245	24.7916
P56695	Wolframin	Solubility Fractionation	MB	26.1842	26.993	25.5442	25.1177			Q61553	Fscn1	Chaotropic Extraction	MB	25.5138	24.8138	25.8608	25.7703
P56812	Programmed cell death protein 5 (TF-1 cell apoptosis-related protein 19) (Protein TFAR19)	Solubility Fractionation	MB	25.873	26.3079	25.0173	25.6953			Q7TPM6	Fsd1	Chaotropic Extraction	MB	23.1923	23.7181	25.4787	25.2505
P56942	Pro-MCH [Cleaved into: Neuropeptide-glycine-glutamic acid (NGE) (Neuropeptide G-E); Neuropeptide-glutamic acid-isoleucine (NEI) (Neuropeptide E-I); Melanin-concentrating hormone (MCH)]	Solubility Fractionation	MB	24.5957	22.6567	22.6864	18.2099			P70213	Fv1	Chaotropic Extraction	MB	22.9633	24.1687	20.3914	21.6517
P56959	RNA-binding protein FUS (Protein pigpen)	Solubility Fractionation	MB	32.3644	31.5615	31.5749	31.6329			Q61584	Fxr1	Chaotropic Extraction	MB	23.0403	26.3501	27.2927	27.1092
P56960	Exosome component 10 (EC 3.1.13.-) (Autoantigen PM/Scl 2 homolog) (Polymyositis/scleroderma autoantigen 2 homolog)	Solubility Fractionation	MB	26.3475	25.4106	25.6867	25.4106			Q9WVR4	Fxr2	Chaotropic Extraction	MB	28.2063	28.2193	29.1792	28.8522
P57716	Nicastrin	Solubility Fractionation	MB	25.7752	26.5403	24.9799	25.339			Q9D164	Fxyd6	Chaotropic Extraction	MB	22.5691	23.6759	22.1765	22.9827
P57722	Poly(rC)-binding protein 3 (Alpha-CP3)	Solubility Fractionation	MB	25.4703	27.5675	27.7501	27.3496			P39688	Fyn	Chaotropic Extraction	MB	23.4828	24.062	21.306	22.6546
P57746	V-type proton ATPase subunit D (V-ATPase subunit D) (V-ATPase 28 kDa accessory protein) (Vacuolar proton pump subunit D)	Solubility Fractionation	MB	31.4492	31.2533	31.3049	31.2491			Q91Z49	Fyttd1	Chaotropic Extraction	MB	26.8212	29.2168	29.6174	27.893
P57759	Endoplasmic reticulum resident protein 29 (ERp29)	Solubility Fractionation	MB	29.6507	29.1753	28.4052	28.8788			P97855	G3bp1	Chaotropic Extraction	MB	22.2327	22.6757	24.3067	23.7512
P57776	Elongation factor 1-delta (EF-1-delta)	Solubility Fractionation	MB	30.299	29.5188	29.7491	29.4288			P97379	G3bp2	Chaotropic Extraction	MB	26.1434	23.4888	25.6177	26.2532
P57780	Alpha-actinin-4 (Non-muscle alpha-actinin 4)	Solubility Fractionation	MB	32.3172	32.7037	32.6249	32.2821			P70699	Gaa	Chaotropic Extraction	MB	22.4715	23.8986	22.3227	20.4385
P57784	U2 small nuclear ribonucleoprotein A' (U2 snRNP A')	Solubility Fractionation	MB	26.4611	27.3633	26.7803	27.1222			Q9WV18	Gabbr1	Chaotropic Extraction	MB	23.3395	28.6828	28.6426	28.4993
P58021	Transmembrane 9 superfamily member 2	Solubility Fractionation	MB	26.2115	25.8229	26.8064	26.9925			Q80T41	Gabbr2	Chaotropic Extraction	MB	28.0961	29.1965	28.7212	28.7546
P58044	Isopentenyl-diphosphate Delta-isomerase 1 (EC 5.3.3.2) (Isopentenyl pyrophosphate isomerase 1) (IPP isomerase 1) (IPPI1)	Solubility Fractionation	MB	23.5437	22.925	18.4671	18.4671			P62812	Gabra1	Chaotropic Extraction	MB	30.4895	30.6649	29.8324	29.6386
P58059	28S ribosomal protein S21, mitochondrial (MRP-S21) (S21mt)	Solubility Fractionation	MB	24.2793	24.203	24.2023	23.8382			P26048	Gabra2	Chaotropic Extraction	MB	22.8426	24.4759	19.5084	20.1005
P58064	28S ribosomal protein S6, mitochondrial (MRP-S6) (S6mt)	Solubility Fractionation	MB	25.4595	25.6776	23.3891	24.6025			P26049	Gabra3	Chaotropic Extraction	MB	22.8138	26.1188	24.2313	24.1986
P58069	Ras GTPase-activating protein 2 (GAP1m)	Solubility Fractionation	MB	21.475	20.9788	23.2176	20.4568			Q9D6F4	Gabra4	Chaotropic Extraction	MB	22.5535	25.859	24.8094	25.1175
P58158	Galactosylgalactosylxylosylprotein 3-beta-glucuronosyltransferase 3 (EC 2.4.1.135) (Beta-1,3-glucuronyltransferase 3) (Glucuronosyltransferase I) (GlcAT-I) (UDP-GlcUA:Gal beta-1,3-Gal-R glucuronyltransferase) (GlcUAT-I)	Solubility Fractionation	MB	24.8633	18.4671	24.2133	25.2921			P50571	Gabrb1	Chaotropic Extraction	MB	23.0578	27.223	26.5741	26.3621
P58252	Elongation factor 2 (EF-2)	Solubility Fractionation	MB	32.0334	32.1762	32.0397	31.7757			P63137	Gabrb2	Chaotropic Extraction	MB	30.643	30.4218	30.2678	29.8826
P58281	Dynamin-like 120 kDa protein, mitochondrial (EC 3.6.5.5) (Large GTP-binding protein) (LargeG) (Optic atrophy protein 1 homolog) [Cleaved into: Dynamin-like 120 kDa protein, form S1]	Solubility Fractionation	MB	32.8746	32.5529	32.215	32.3694			P63080	Gabrb3	Chaotropic Extraction	MB	29.2632	28.6594	28.4783	28.1464
P58389	Serine/threonine-protein phosphatase 2A activator (EC 5.2.1.8) (PP2A, subunit B', PR53 isoform) (Phosphotyrosyl phosphatase activator) (PTPA) (Serine/threonine-protein phosphatase 2A regulatory subunit 4) (Serine/threonine-protein phosphatase 2A regulatory subunit B')	Solubility Fractionation	MB	29.2128	29.2257	29.1313	29.2436			P22933	Gabrd	Chaotropic Extraction	MB	24.7404	25.0599	24.7281	25.3697
P58404	Striatin-4 (Zinedin)	Solubility Fractionation	MB	26.711	26.2345	27.1589	27.2454			Q9R0Y8	Gabrg1	Chaotropic Extraction	MB	23.2003	22.8927	22.5669	19.5191
P58501	PAX3- and PAX7-binding protein 1 (PAX3/7BP) (GC-rich sequence DNA-binding factor 1)	Solubility Fractionation	MB	24.9939	23.6657	23.7293	23.6271			P22723	Gabrg2	Chaotropic Extraction	MB	27.9166	29.4587	28.927	28.3538
P58771	Tropomyosin alpha-1 chain (Alpha-tropomyosin) (Tropomyosin-1)	Solubility Fractionation	MB	31.6135	30.6368	30.6396	29.5126			P48318	Gad1	Chaotropic Extraction	MB	23.5042	23.0041	19.9145	21.0818
P58802	TBC1 domain family member 10A (EBP50-PDX interactor of 64 kDa) (EPI64 protein)	Solubility Fractionation	MB	25.1362	25.1184	25.5788	23.3228			P48320	Gad2	Chaotropic Extraction	MB	23.382	23.234	22.0748	21.1493
P58854	Gamma-tubulin complex component 3 (GCP-3)	Solubility Fractionation	MB	25.8729	23.5453	23.9718	25.7042			Q9CR59	Gadd45gip1	Chaotropic Extraction	MB	24.3755	20.805	26.9152	19.0176
P58871	182 kDa tankyrase-1-binding protein	Solubility Fractionation	MB	24.6629	24.6023	24.3345	23.8651			Q99KY4	Gak	Chaotropic Extraction	MB	23.7383	25.5225	25.3757	26.2395
P59016	Vacuolar protein sorting-associated protein 33B	Solubility Fractionation	MB	27.1073	27.574	27.5182	27.0004			P61315	Gal3st3	Chaotropic Extraction	MB	23.9632	19.9461	20.9905	22.3935
P59017	Bcl-2-like protein 13 (Bcl2-L-13) (Bcl-rambo) (Protein Mil1)	Solubility Fractionation	MB	27.355	26.7115	26.234	27.3785			P54818	Galc	Chaotropic Extraction	MB	23.8958	20.4194	20.967	20.8504
P59108	Copine-2 (Copine II)	Solubility Fractionation	MB	24.3373	25.7387	24.3118	25.0231			Q8BHN3	Ganab	Chaotropic Extraction	MB	22.0242	25.0374	22.0342	24.2656
P59114	mRNA (2'-O-methyladenosine-N(6)-)-methyltransferase (EC 2.1.1.62) (Cap-specific adenosine methyltransferase) (CAPAM) (Phosphorylated CTD-interacting factor 1)	Solubility Fractionation	MB	25.0398	22.3798	22.0602	19.9461			P16858	Gapdh	Chaotropic Extraction	MB	30.9929	30.4353	30.694	31.1633
P59279	Ras-related protein Rab-2B (EC 3.6.5.2)	Solubility Fractionation	MB	26.5927	26.7909	25.6062	27.0638			Q6PAR5	Gapvd1	Chaotropic Extraction	MB	23.4674	23.2504	23.0055	23.9226
P59325	Eukaryotic translation initiation factor 5 (eIF-5)	Solubility Fractionation	MB	28.9801	28.4814	28.6658	28.1452			Q64737	Gart	Chaotropic Extraction	MB	22.6307	24.8968	24.2401	26.3207
P59326	YTH domain-containing family protein 1 (Dermatomyositis associated with cancer putative autoantigen 1 homolog) (DACA-1 homolog)	Solubility Fractionation	MB	27.2448	26.9599	26.9773	27.0423			Q8JZP9	Gas2l1	Chaotropic Extraction	MB	22.4791	28.2882	28.8236	28.3659
P59644	Phosphatidylinositol 4,5-bisphosphate 5-phosphatase A (EC 3.1.3.36) (Inositol polyphosphate 5-phosphatase J) (Phosphatidylinositol 1,3,4,5-tetrakisphosphate 5-phosphatase) (EC 3.1.3.56) (Phosphatidylinositol 1,4,5-trisphosphate 5-phosphatase) (EC 3.1.3.56)	Solubility Fractionation	MB	26.3961	26.7506	26.8308	26.7741			Q9D172	Gatd3	Chaotropic Extraction	MB	22.1208	20.1061	22.7021	20.3365
P59708	Splicing factor 3B subunit 6 (Pre-mRNA branch site protein p14) (SF3b 14 kDa subunit)	Solubility Fractionation	MB	22.2878	25.7039	25.8118	25.8698			Q69ZF3	Gba2	Chaotropic Extraction	MB	23.847	21.6508	21.474	20.0206
P59764	Dedicator of cytokinesis protein 4	Solubility Fractionation	MB	26.0512	25.567	25.7409	25.126			Q9D6Y9	Gbe1	Chaotropic Extraction	MB	24.5981	20.7016	19.1581	20.4566
P59999	Actin-related protein 2/3 complex subunit 4 (Arp2/3 complex 20 kDa subunit) (p20-ARC)	Solubility Fractionation	MB	29.2408	30.3554	30.503	30.1771			Q6DFZ1	Gbf1	Chaotropic Extraction	MB	23.3196	21.9526	21.8798	22.9378
P60041	Somatostatin [Cleaved into: Antrin; Somatostatin-28; Somatostatin-14; Neuronostatin (NST)]	Solubility Fractionation	MB	25.1023	23.5701	22.0723	24.7568			E9PVA8	Gcn1	Chaotropic Extraction	MB	23.843	25.076	24.7919	25.7949
P60122	RuvB-like 1 (EC 3.6.4.12) (49 kDa TATA box-binding protein-interacting protein) (49 kDa TBP-interacting protein) (DNA helicase p50) (Pontin 52) (TIP49a)	Solubility Fractionation	MB	28.6773	28.1258	28.3414	28.6859			Q9R111	Gda	Chaotropic Extraction	MB	22.5487	21.5176	20.1848	20.7481
P60202	Myelin proteolipid protein (PLP) (Lipophilin)	Solubility Fractionation	MB	35.6017	36.4069	36.2462	36.5416			O88741	Gdap1	Chaotropic Extraction	MB	28.6388	29.0335	28.2223	27.9219
P60229	Eukaryotic translation initiation factor 3 subunit E (eIF3e) (Eukaryotic translation initiation factor 3 subunit 6) (MMTV integration site 6) (Mammary tumor-associated protein INT-6) (Viral integration site protein INT-6) (eIF-3 p48)	Solubility Fractionation	MB	28.6743	28.9142	29.2653	29.289			Q8VE33	Gdap1l1	Chaotropic Extraction	MB	28.1318	28.1707	27.5708	27.2692
P60334	Cysteine dioxygenase type 1 (EC 1.13.11.20) (Cysteine dioxygenase type I) (CDO) (CDO-I)	Solubility Fractionation	MB	25.7706	27.2809	27.3441	27.3939			Q9JL56	Gde1	Chaotropic Extraction	MB	23.4099	24.9406	24.2393	24.2223
P60335	Poly(rC)-binding protein 1 (Alpha-CP1) (Heterogeneous nuclear ribonucleoprotein E1) (hnRNP E1)	Solubility Fractionation	MB	29.9892	30.7526	30.3529	30.3601			P50396	Gdi1	Chaotropic Extraction	MB	23.7442	25.5311	23.6754	24.1539
P60469	Liprin-alpha-3 (Protein tyrosine phosphatase receptor type f polypeptide-interacting protein alpha-3) (PTPRF-interacting protein alpha-3)	Solubility Fractionation	MB	29.6356	29.7957	29.7682	29.602			Q61598	Gdi2	Chaotropic Extraction	MB	23.4425	20.1749	22.7358	20.237
P60487	Chronophin (EC 3.1.3.16) (EC 3.1.3.74) (Pyridoxal 5'-phosphate phosphatase) (Pyridoxal phosphate phosphatase) (PLP phosphatase)	Solubility Fractionation	MB	28.8779	29.8012	29.4596	29.8115			Q8BX17	Gemin5	Chaotropic Extraction	MB	24.2112	19.0932	20.3462	21.4319
P60521	Gamma-aminobutyric acid receptor-associated protein-like 2 (GABA(A) receptor-associated protein-like 2) (Golgi-associated ATPase enhancer of 16 kDa) (GATE-16)	Solubility Fractionation	MB	29.3553	29.2031	28.8536	28.5929			Q8K0D7	Get1	Chaotropic Extraction	MB	22.5572	23.587	21.1011	23.5255
P60670	Nuclear protein localization protein 4 homolog (Protein NPL4)	Solubility Fractionation	MB	26.4762	27.2493	26.9048	26.8725			P03995	Gfap	Chaotropic Extraction	MB	35.5189	33.9849	35.1287	34.4156
P60710	Actin, cytoplasmic 1 (Beta-actin) (EC 3.6.4.-) [Cleaved into: Actin, cytoplasmic 1, N-terminally processed]	Solubility Fractionation	MB	37.0153	37.2154	37.1981	37.3867			O08842	Gfra2	Chaotropic Extraction	MB	24.5726	24.9291	20.2368	20.2713
P60755	MAM domain-containing glycosylphosphatidylinositol anchor protein 2 (MAM domain-containing protein 1)	Solubility Fractionation	MB	24.4011	25.0275	24.7885	24.8083			Q99JP7	Ggt7	Chaotropic Extraction	MB	22.9829	22.9594	21.8739	21.9254
P60761	Neurogranin (Ng) (RC3) [Cleaved into: NEUG(55-78)]	Solubility Fractionation	MB	22.2878	24.3101	21.7415	24.2956			P06880	Gh1	Chaotropic Extraction	MB	24.0739	25.0567	19.4551	20.8179
P60762	Mortality factor 4-like protein 1 (MORF-related gene 15 protein) (Testis-expressed gene 189 protein) (Transcription factor-like protein MRG15)	Solubility Fractionation	MB	23.1209	23.2525	23.3556	24.3308			Q91VC9	Ghitm	Chaotropic Extraction	MB	27.2012	26.8572	26.1357	26.0414
P60764	Ras-related C3 botulinum toxin substrate 3 (EC 3.6.5.2) (p21-Rac3)	Solubility Fractionation	MB	28.2194	28.5477	27.9366	28.2368			Q6Y7W8	Gigyf2	Chaotropic Extraction	MB	23.5852	21.4953	21.0987	23.1589
P60766	Cell division control protein 42 homolog (EC 3.6.5.2) (G25K GTP-binding protein)	Solubility Fractionation	MB	26.4182	30.3079	30.1072	30.7077			Q68FF6	Git1	Chaotropic Extraction	MB	24.2278	25.1841	26.2114	27.1523
P60824	Cold-inducible RNA-binding protein (A18 hnRNP) (Glycine-rich RNA-binding protein CIRP)	Solubility Fractionation	MB	28.7936	28.6781	28.9391	29.3507			P23242	Gja1	Chaotropic Extraction	MB	30.091	29.6348	29.2409	28.5716
P60840	Alpha-endosulfine (ARPP-19e)	Solubility Fractionation	MB	23.8036	22.8538	23.9931	19.1804			P28230	Gjb1	Chaotropic Extraction	MB	22.9301	23.2782	19.761	19.6777
P60843	Eukaryotic initiation factor 4A-I (eIF-4A-I) (eIF4A-I) (EC 3.6.4.13) (ATP-dependent RNA helicase eIF4A-1)	Solubility Fractionation	MB	29.1357	29.0169	29.0943	28.7106			Q8BQU6	Gjc2	Chaotropic Extraction	MB	26.876	27.7384	24.3181	26.3934
P60867	40S ribosomal protein S20	Solubility Fractionation	MB	29.6327	29.668	29.6723	29.766			Q921C1	Gjc3	Chaotropic Extraction	MB	25.9276	25.9795	24.8686	24.9008
P60879	Synaptosomal-associated protein 25 (SNAP-25) (Super protein) (SUP) (Synaptosomal-associated 25 kDa protein)	Solubility Fractionation	MB	33.5482	33.1439	33.4027	33.3459			Q64516	Gk	Chaotropic Extraction	MB	26.4673	28.0409	27.0769	27.0437
P60904	DnaJ homolog subfamily C member 5 (Cysteine string protein) (CSP) (Cysteine-string protein isoform alpha)	Solubility Fractionation	MB	33.3549	32.4704	32.487	32.202			Q8K3I9	Glcci1	Chaotropic Extraction	MB	23.39	24.8906	24.7916	25.1482
P61021	Ras-related protein Rab-5B (EC 3.6.5.2)	Solubility Fractionation	MB	28.1815	28.0008	27.3431	27.9429			Q64018	Glra1	Chaotropic Extraction	MB	24.3523	26.5829	25.805	23.8708
P61022	Calcineurin B homologous protein 1 (Calcineurin B-like protein) (Calcium-binding protein CHP) (Calcium-binding protein p22) (EF-hand calcium-binding domain-containing protein p22) (Sid 470) (p24)	Solubility Fractionation	MB	28.9694	27.5575	27.8129	27.8067			P48168	Glrb	Chaotropic Extraction	MB	22.6259	27.4163	26.8619	26.2492
P61027	Ras-related protein Rab-10 (EC 3.6.5.2)	Solubility Fractionation	MB	31.3931	30.8818	31.2372	31.1266			D3Z7P3	Gls	Chaotropic Extraction	MB	24.5601	24.479	23.7995	24.9719
P61028	Ras-related protein Rab-8B	Solubility Fractionation	MB	28.1896	27.7338	27.7374	28.1334			P26443	Glud1	Chaotropic Extraction	MB	25.9635	24.5234	25.077	26.4166
P61079	Ubiquitin-conjugating enzyme E2 D3 (EC 2.3.2.23) ((E3-independent) E2 ubiquitin-conjugating enzyme D3) (EC 2.3.2.24) (E2 ubiquitin-conjugating enzyme D3) (Ubiquitin carrier protein D3) (Ubiquitin-conjugating enzyme E2(17)KB 3) (Ubiquitin-conjugating enzyme E2-17 kDa 3) (Ubiquitin-protein ligase D3)	Solubility Fractionation	MB	27.5276	26.8864	27.7626	28.1645			P15105	Glul	Chaotropic Extraction	MB	28.5378	29.1488	28.242	28.2319
P61082	NEDD8-conjugating enzyme Ubc12 (EC 2.3.2.34) (NEDD8 carrier protein) (Ubiquitin-conjugating enzyme E2 M)	Solubility Fractionation	MB	29.0238	28.1932	28.8189	28.144			P27600	Gna12	Chaotropic Extraction	MB	23.5562	23.0947	23.4152	22.8378
P61087	Ubiquitin-conjugating enzyme E2 K (EC 2.3.2.23) (E2 ubiquitin-conjugating enzyme K) (Huntingtin-interacting protein 2) (HIP-2) (Ubiquitin carrier protein) (Ubiquitin-conjugating enzyme E2-25 kDa) (Ubiquitin-conjugating enzyme E2(25K)) (Ubiquitin-conjugating enzyme E2-25K) (Ubiquitin-protein ligase)	Solubility Fractionation	MB	26.5106	26.6583	26.0511	26.8157			P27601	Gna13	Chaotropic Extraction	MB	24.3448	24.3546	23.4358	23.4402
P61089	Ubiquitin-conjugating enzyme E2 N (EC 2.3.2.23) (Bendless-like ubiquitin-conjugating enzyme) (E2 ubiquitin-conjugating enzyme N) (Ubc13) (Ubiquitin carrier protein N) (Ubiquitin-protein ligase N)	Solubility Fractionation	MB	26.5439	26.3626	25.7501	26.3913			B2RSH2	Gnai1	Chaotropic Extraction	MB	23.3454	27.7846	26.7964	26.9167
P61161	Actin-related protein 2 (Actin-like protein 2)	Solubility Fractionation	MB	30.9825	31.4786	31.2388	31.2428			P08752	Gnai2	Chaotropic Extraction	MB	27.5126	29.1233	27.1708	27.7873
P61164	Alpha-centractin (Centractin) (ARP1) (Actin-RPV) (Centrosome-associated actin homolog)	Solubility Fractionation	MB	30.7807	29.7061	30.1489	29.7315			Q9DC51	Gnai3	Chaotropic Extraction	MB	23.4487	24.8529	23.3488	21.3726
P61202	COP9 signalosome complex subunit 2 (SGN2) (Signalosome subunit 2) (Alien homolog) (JAB1-containing signalosome subunit 2) (Thyroid receptor-interacting protein 15) (TR-interacting protein 15) (TRIP-15)	Solubility Fractionation	MB	29.6885	29.7144	29.6406	29.317			Q8CGK7	Gnal	Chaotropic Extraction	MB	23.7074	23.0201	20.5524	23.0562
P61205	ADP-ribosylation factor 3	Solubility Fractionation	MB	30.1599	31.124	30.6349	30.9618			P18872	Gnao1	Chaotropic Extraction	MB	30.0466	30.5526	29.2051	29.0265
P61211	ADP-ribosylation factor-like protein 1	Solubility Fractionation	MB	24.6854	25.4151	24.6153	24.2004			P21279	Gnaq	Chaotropic Extraction	MB	23.5631	20.1693	25.0047	25.0823
P61215	Carbonic anhydrase-related protein 10 (Carbonic anhydrase-related protein X) (CA-RP X) (CARP X)	Solubility Fractionation	MB	22.3774	23.3718	25.248	23.6283			Q6R0H7	Gnas	Chaotropic Extraction	MB	24.2169	25.759	20.8037	22.8928
P61222	ATP-binding cassette sub-family E member 1 (RNase L inhibitor) (Ribonuclease 4 inhibitor) (RNS4I)	Solubility Fractionation	MB	27.7183	27.5121	27.7337	26.9731			O70443	Gnaz	Chaotropic Extraction	MB	26.4813	28.2038	27.8299	28.2853
P61226	Ras-related protein Rap-2b (EC 3.6.5.2)	Solubility Fractionation	MB	28.3012	29.2446	29.1711	29.1486			P62874	Gnb1	Chaotropic Extraction	MB	29.963	29.9571	28.1895	29.7822
P61255	60S ribosomal protein L26 (Silica-induced gene 20 protein) (SIG-20)	Solubility Fractionation	MB	31.3424	30.2718	30.1421	30.1354			P62880	Gnb2	Chaotropic Extraction	MB	29.6465	29.018	29.2353	29.2344
P61264	Syntaxin-1B	Solubility Fractionation	MB	34.8513	34.538	34.6168	34.7229			P29387	Gnb4	Chaotropic Extraction	MB	23.3462	21.5433	21.5794	21.158
P61294	Ras-related protein Rab-6B (EC 3.6.5.2)	Solubility Fractionation	MB	27.5546	26.9142	28.0901	28.3685			P62881	Gnb5	Chaotropic Extraction	MB	23.818	24.5455	24.6039	24.6163
P61329	Fibroblast growth factor 12 (FGF-12) (Fibroblast growth factor homologous factor 1) (FHF-1) (Myocyte-activating factor)	Solubility Fractionation	MB	26.1721	26.8954	27.7187	27.4963			P36916	Gnl1	Chaotropic Extraction	MB	22.9529	23.7962	24.9349	24.5839
P61358	60S ribosomal protein L27	Solubility Fractionation	MB	30.589	30.5535	30.4083	30.5244			Q91W53	Golga7	Chaotropic Extraction	MB	23.2515	23.0108	20.1275	21.8402
P61514	60S ribosomal protein L37a	Solubility Fractionation	MB	24.692	28.8549	28.8646	28.8367			Q9D428	GOLGA7B	Chaotropic Extraction	MB	23.5905	24.6196	20.9666	23.5878
P61620	Protein transport protein Sec61 subunit alpha isoform 1 (Sec61 alpha-1)	Solubility Fractionation	MB	24.9554	26.3374	24.5544	26.2317			P05201	Got1	Chaotropic Extraction	MB	28.4018	28.4348	28.1167	28.4007
P61750	ADP-ribosylation factor 4	Solubility Fractionation	MB	27.819	27.5192	27.6252	27.7267			P05202	Got2	Chaotropic Extraction	MB	29.8742	29.714	30.0435	30.2956
P61759	Prefoldin subunit 3 (von Hippel-Lindau-binding protein 1) (VBP-1) (VHL-binding protein 1)	Solubility Fractionation	MB	26.5457	27.6101	26.8727	27.627			Q9WTK3	Gpaa1	Chaotropic Extraction	MB	25.5907	26.3686	26.309	26.1459
P61922	4-aminobutyrate aminotransferase, mitochondrial (EC 2.6.1.19) ((S)-3-amino-2-methylpropionate transaminase) (EC 2.6.1.22) (GABA aminotransferase) (GABA-AT) (Gamma-amino-N-butyrate transaminase) (GABA transaminase) (GABA-T) (L-AIBAT)	Solubility Fractionation	MB	34.6671	34.69	34.6896	34.6522			Q6PE65	Gpatch2l	Chaotropic Extraction	MB	25.167	20.3733	22.224	22.0462
P61924	Coatomer subunit zeta-1 (Zeta-1-coat protein) (Zeta-1 COP)	Solubility Fractionation	MB	25.0623	18.4671	24.2565	23.3657			Q9QZF2	Gpc1	Chaotropic Extraction	MB	24.1289	24.1412	22.6142	23.0665
P61953	Guanine nucleotide-binding protein G(I)/G(S)/G(O) subunit gamma-11	Solubility Fractionation	MB	18.2099	27.0083	25.8631	26.2127			P51655	Gpc4	Chaotropic Extraction	MB	22.9516	28.0706	28.5303	22.3826
P61961	Ubiquitin-fold modifier 1	Solubility Fractionation	MB	NaN	23.3443	20.0366	22.0831			Q64521	Gpd2	Chaotropic Extraction	MB	23.745	27.1589	27.0923	27.0766
P61963	DDB1- and CUL4-associated factor 7 (WD repeat-containing protein 68) (WD repeat-containing protein An11 homolog)	Solubility Fractionation	MB	27.2474	27.4213	26.6531	27.8082			Q8BUV3	Gphn	Chaotropic Extraction	MB	23.6909	25.8157	26.7994	25.5281
P61965	WD repeat-containing protein 5 (BMP2-induced 3-kb gene protein) (WD repeat-containing protein BIG-3)	Solubility Fractionation	MB	26.3256	25.2874	24.4869	25.3935			P06745	Gpi	Chaotropic Extraction	MB	22.8508	26.0694	24.8816	25.4255
P61967	AP-1 complex subunit sigma-1A (Adaptor protein complex AP-1 subunit sigma-1A) (Adaptor-related protein complex 1 subunit sigma-1A) (Clathrin assembly protein complex 1 sigma-1A small chain) (Clathrin coat assembly protein AP19) (Golgi adaptor HA1/AP1 adaptin sigma-1A subunit) (HA1 19 kDa subunit) (Sigma 1a subunit of AP-1 clathrin) (Sigma-adaptin 1A) (Sigma1A-adaptin)	Solubility Fractionation	MB	25.0245	25.5088	25.3158	25.4277			P35802	Gpm6a	Chaotropic Extraction	MB	31.2104	29.914	29.836	29.9267
P61971	Nuclear transport factor 2 (NTF-2)	Solubility Fractionation	MB	26.8844	26.9806	26.4863	25.7126			P35803	Gpm6b	Chaotropic Extraction	MB	26.7195	27.7004	26.1904	27.4151
P61979	Heterogeneous nuclear ribonucleoprotein K (hnRNP K)	Solubility Fractionation	MB	32.8005	32.735	32.7643	32.7637			Q8C419	Gpr158	Chaotropic Extraction	MB	27.4051	27.9442	27.2318	28.4399
P61982	14-3-3 protein gamma [Cleaved into: 14-3-3 protein gamma, N-terminally processed]	Solubility Fractionation	MB	33.2491	33.0495	33.244	32.6833			Q3UN16	Gpr162	Chaotropic Extraction	MB	23.8127	26.4048	25.802	25.3871
P62069	Ubiquitin carboxyl-terminal hydrolase 46 (EC 3.4.19.12) (Deubiquitinating enzyme 46) (Ubiquitin thioesterase 46) (Ubiquitin-specific-processing protease 46)	Solubility Fractionation	MB	23.0638	26.0627	26.6315	26.2085			Q9QY42	Gpr37	Chaotropic Extraction	MB	23.1308	25.8403	25.0234	23.2002
P62071	Ras-related protein R-Ras2 (EC 3.6.5.-)	Solubility Fractionation	MB	28.4314	28.2865	28.3931	28.4932			Q99JG2	Gpr37l1	Chaotropic Extraction	MB	29.1339	28.5118	26.7513	25.622
P62073	Mitochondrial import inner membrane translocase subunit Tim10	Solubility Fractionation	MB	28.0111	28.576	29.122	27.8276			Q9EPB7	Gpr88	Chaotropic Extraction	MB	24.1078	20.3049	20.5711	20.3442
P62075	Mitochondrial import inner membrane translocase subunit Tim13	Solubility Fractionation	MB	27.7644	28.448	28.2339	28.336			Q8BUY8	Gprasp2	Chaotropic Extraction	MB	23.7268	25.8242	25.5242	26.5342
P62082	40S ribosomal protein S7	Solubility Fractionation	MB	30.0859	30.4021	30.6354	30.5198			Q923Z0	Gprc5b	Chaotropic Extraction	MB	26.3321	27.1958	26.1622	26.4962
P62137	Serine/threonine-protein phosphatase PP1-alpha catalytic subunit (PP-1A) (EC 3.1.3.16)	Solubility Fractionation	MB	30.9425	31.5314	31.5223	31.5696			Q3UNH4	Gprin1	Chaotropic Extraction	MB	23.321	20.6337	21.8398	20.6765
P62141	Serine/threonine-protein phosphatase PP1-beta catalytic subunit (PP-1B) (EC 3.1.3.16) (EC 3.1.3.53)	Solubility Fractionation	MB	29.8134	30.0673	30.0636	30.0428			Q8BWS5	Gprin3	Chaotropic Extraction	MB	23.45	21.4961	21.788	21.1892
P62192	26S proteasome regulatory subunit 4 (P26s4) (26S proteasome AAA-ATPase subunit RPT2) (Proteasome 26S subunit ATPase 1)	Solubility Fractionation	MB	28.1979	29.1711	28.52	28.7567			Q99LD4	Gps1	Chaotropic Extraction	MB	22.3987	24.69	25.5792	25.8319
P62196	26S proteasome regulatory subunit 8 (26S proteasome AAA-ATPase subunit RPT6) (Proteasome 26S subunit ATPase 5) (Proteasome subunit p45) (p45/SUG) (mSUG1)	Solubility Fractionation	MB	29.592	29.7165	29.1723	29.5148			Q6IR34	Gpsm1	Chaotropic Extraction	MB	22.9502	19.9359	21.968	19.5673
P62242	40S ribosomal protein S8	Solubility Fractionation	MB	31.2477	31.4202	31.3429	31.5136			P11352	Gpx1	Chaotropic Extraction	MB	23.104	18.6309	20.8892	21.0023
P62245	40S ribosomal protein S15a	Solubility Fractionation	MB	28.6282	29.1668	28.8459	29.1036			O70325	Gpx4	Chaotropic Extraction	MB	26.5369	26.7411	26.0327	25.7695
P62259	14-3-3 protein epsilon (14-3-3E)	Solubility Fractionation	MB	34.3625	34.0131	33.9237	33.8925			Q8VEF1	Gramd1a	Chaotropic Extraction	MB	23.8756	20.6808	23.7141	22.3038
P62264	40S ribosomal protein S14	Solubility Fractionation	MB	30.5826	30.7964	30.4885	30.3653			Q80TI0	Gramd1b	Chaotropic Extraction	MB	24.1908	20.1091	18.6576	23.0488
P62267	40S ribosomal protein S23	Solubility Fractionation	MB	30.4286	29.8733	29.3942	29.7712			Q60631	Grb2	Chaotropic Extraction	MB	24.0512	19.6758	20.4516	22.8734
P62270	40S ribosomal protein S18 (Ke-3) (Ke3)	Solubility Fractionation	MB	30.5986	30.6804	30.7694	30.4445			P23818	Gria1	Chaotropic Extraction	MB	24.2922	29.4631	27.8722	28.2413
P62274	40S ribosomal protein S29	Solubility Fractionation	MB	29.2754	28.704	28.748	28.6337			P23819	Gria2	Chaotropic Extraction	MB	29.1841	30.8874	29.5171	29.801
P62281	40S ribosomal protein S11	Solubility Fractionation	MB	29.4648	30.6894	30.7396	30.6947			Q9Z2W9	Gria3	Chaotropic Extraction	MB	23.5282	29.1561	26.4808	27.2414
P62301	40S ribosomal protein S13	Solubility Fractionation	MB	29.099	30.0241	30.0275	30.0031			Q9Z2W8	Gria4	Chaotropic Extraction	MB	28.6116	28.8097	28.2181	27.985
P62305	Small nuclear ribonucleoprotein E (snRNP-E) (Sm protein E) (Sm-E) (SmE)	Solubility Fractionation	MB	23.6353	26.7425	26.5846	26.8372			Q61627	Grid1	Chaotropic Extraction	MB	24.2313	26.1814	25.3389	25.3881
P62307	Small nuclear ribonucleoprotein F (snRNP-F) (Sm protein F) (Sm-F) (SmF)	Solubility Fractionation	MB	24.6648	27.0961	26.6247	26.7108			Q61625	Grid2	Chaotropic Extraction	MB	23.373	24.7493	23.6382	21.9765
P62309	Small nuclear ribonucleoprotein G (snRNP-G) (Sm protein G) (Sm-G) (SmG)	Solubility Fractionation	MB	27.2862	28.5424	27.5886	28.6264			Q0QWG9	Grid2ip	Chaotropic Extraction	MB	23.6381	26.695	26.2703	27.2381
P62313	U6 snRNA-associated Sm-like protein LSm6	Solubility Fractionation	MB	24.0624	23.9193	25.0903	24.8264			P39087	Grik2	Chaotropic Extraction	MB	21.8594	26.163	25.5336	24.923
P62315	Small nuclear ribonucleoprotein Sm D1 (Sm-D1) (Sm-D autoantigen) (snRNP core protein D1)	Solubility Fractionation	MB	28.4376	29.2618	29.216	29.1905			B1AS29	Grik3	Chaotropic Extraction	MB	24.358	24.3405	20.3483	23.2666
P62317	Small nuclear ribonucleoprotein Sm D2 (Sm-D2) (snRNP core protein D2)	Solubility Fractionation	MB	27.3423	29.2194	29.4233	29.2838			Q61626	Grik5	Chaotropic Extraction	MB	22.8978	22.1805	19.4687	20.2964
P62320	Small nuclear ribonucleoprotein Sm D3 (Sm-D3) (snRNP core protein D3)	Solubility Fractionation	MB	24.9899	28.5619	28.5442	28.7724			P35438	Grin1	Chaotropic Extraction	MB	30.7651	31.6027	30.6597	30.8068
P62331	ADP-ribosylation factor 6 (EC 3.6.5.2)	Solubility Fractionation	MB	29.2597	28.9452	29.1807	29.0511			P35436	Grin2a	Chaotropic Extraction	MB	26.9045	28.625	26.7953	27.555
P62334	26S proteasome regulatory subunit 10B (26S proteasome AAA-ATPase subunit RPT4) (Proteasome 26S subunit ATPase 6) (Proteasome subunit p42)	Solubility Fractionation	MB	29.0725	29.3285	29.0571	29.2389			Q01097	Grin2b	Chaotropic Extraction	MB	29.6523	30.2222	29.0366	29.317
P62342	Thioredoxin reductase-like selenoprotein T (SelT) (EC 1.8.1.9)	Solubility Fractionation	MB	24.6024	26.7705	26.6217	25.9079			Q01098	Grin2c	Chaotropic Extraction	MB	23.8417	27.4649	25.5027	26.3163
P62482	Voltage-gated potassium channel subunit beta-2 (EC 1.1.1.-) (K(+) channel subunit beta-2) (Kv-beta-2) (Neuroimmune protein F5)	Solubility Fractionation	MB	31.2616	31.8639	31.9385	31.7067			Q03391	Grin2d	Chaotropic Extraction	MB	24.9085	29.4025	27.72	27.5003
P62484	Abl interactor 2 (Abelson interactor 2) (Abi-2) (Abl-binding protein 3) (AblBP3) (Arg-binding protein 1) (ArgBP1)	Solubility Fractionation	MB	28.5406	28.954	29.2113	29.0612			A2AIR5	Grin3a	Chaotropic Extraction	MB	22.9653	23.1843	22.1722	23.6203
P62627	Dynein light chain roadblock-type 1 (Dynein light chain 2A, cytoplasmic)	Solubility Fractionation	MB	29.0868	28.3957	26.2629	27.3711			Q925T6	Grip1	Chaotropic Extraction	MB	25.3007	22.7098	19.9581	20.9881
P62631	Elongation factor 1-alpha 2 (EF-1-alpha-2) (Eukaryotic elongation factor 1 A-2) (eEF1A-2) (Statin-S1)	Solubility Fractionation	MB	33.8584	34.5811	34.4013	34.4108			Q99MK8	Grk2	Chaotropic Extraction	MB	24.1261	21.7745	21.7188	22.8211
P62702	40S ribosomal protein S4, X isoform	Solubility Fractionation	MB	31.2283	31.5354	31.4178	31.3046			P97772	Grm1	Chaotropic Extraction	MB	27.4989	28.4812	28.4132	28.7277
P62715	Serine/threonine-protein phosphatase 2A catalytic subunit beta isoform (PP2A-beta) (EC 3.1.3.16)	Solubility Fractionation	MB	26.8613	26.3262	26.3466	26.1538			Q14BI2	Grm2	Chaotropic Extraction	MB	25.5767	26.5634	26.3819	27.323
P62717	60S ribosomal protein L18a	Solubility Fractionation	MB	29.3298	29.7675	29.4871	29.5813			Q9QYS2	Grm3	Chaotropic Extraction	MB	28.0797	28.0379	27.4246	28.275
P62737	Actin, aortic smooth muscle (EC 3.6.4.-) (Alpha-actin-2) [Cleaved into: Actin, aortic smooth muscle, intermediate form]	Solubility Fractionation	MB	28.1878	29.3052	29.7009	29.224			Q68EF4	Grm4	Chaotropic Extraction	MB	23.5805	27.3966	26.2815	25.7237
P62743	AP-2 complex subunit sigma (Adaptor protein complex AP-2 subunit sigma) (Adaptor-related protein complex 2 subunit sigma) (Clathrin assembly protein 2 sigma small chain) (Clathrin coat assembly protein AP17) (Clathrin coat-associated protein AP17) (Plasma membrane adaptor AP-2 17 kDa protein) (Sigma-adaptin 3b) (Sigma2-adaptin)	Solubility Fractionation	MB	29.5696	30.2209	30.4712	30.3906			Q3UVX5	Grm5	Chaotropic Extraction	MB	23.3943	27.1968	26.53	27.4006
P62746	Rho-related GTP-binding protein RhoB	Solubility Fractionation	MB	31.4434	31.5549	30.8509	31.6099			Q68ED2	Grm7	Chaotropic Extraction	MB	23.1218	26.7136	24.7076	23.6597
P62748	Hippocalcin-like protein 1 (Neural visinin-like protein 3) (NVL-3) (NVP-3) (Visinin-like protein 3) (VILIP-3)	Solubility Fractionation	MB	30.6368	29.6615	29.0099	29.1775			P47743	Grm8	Chaotropic Extraction	MB	26.9625	27.428	27.0234	26.7393
P62751	60S ribosomal protein L23a	Solubility Fractionation	MB	30.9238	30.8158	30.7897	30.8026			Q32M21	Gsdma2	Chaotropic Extraction	MB	24.2699	22.1526	20.5814	24.6535
P62754	40S ribosomal protein S6 (Phosphoprotein NP33)	Solubility Fractionation	MB	29.8563	31.3342	29.4832	29.6114			Q9Z2D3	Gsdme	Chaotropic Extraction	MB	22.5635	20.388	19.8798	22.4204
P62761	Visinin-like protein 1 (VILIP) (Neural visinin-like protein 1) (NVL-1) (NVP-1)	Solubility Fractionation	MB	32.7699	32.5278	32.3722	32.317			D3Z7H4	Gsg1l	Chaotropic Extraction	MB	23.2193	22.826	20.2927	20.9321
P62774	Myotrophin (Granule cell differentiation protein) (Protein V-1)	Solubility Fractionation	MB	23.5795	23.6629	22.4862	24.7122			Q9WV60	Gsk3b	Chaotropic Extraction	MB	23.8452	25.3466	24.6965	25.2556
P62806	Histone H4	Solubility Fractionation	MB	34.7249	34.7533	34.4189	34.754			P13020	Gsn	Chaotropic Extraction	MB	22.992	23.1905	20.9838	20.6886
P62812	Gamma-aminobutyric acid receptor subunit alpha-1 (GABA(A) receptor subunit alpha-1)	Solubility Fractionation	MB	29.8936	30.2792	29.9487	29.8937			Q8R050	Gspt1	Chaotropic Extraction	MB	23.3878	20.1244	19.5771	21.3267
P62814	V-type proton ATPase subunit B, brain isoform (V-ATPase subunit B 2) (Endomembrane proton pump 58 kDa subunit) (Vacuolar proton pump subunit B 2)	Solubility Fractionation	MB	33.9065	33.9442	33.9668	34.0397			P48774	Gstm5	Chaotropic Extraction	MB	23.5394	23.2635	23.2442	20.1482
P62821	Ras-related protein Rab-1A (EC 3.6.5.2) (YPT1-related protein)	Solubility Fractionation	MB	32.1508	32.3673	32.0827	32.3793			Q9ESZ8	Gtf2i	Chaotropic Extraction	MB	22.9452	21.1914	20.2697	20.1688
P62823	Ras-related protein Rab-3C	Solubility Fractionation	MB	31.2124	31.2157	30.8085	31.06			Q99ME9	Gtpbp4	Chaotropic Extraction	MB	22.9537	26.0947	25.1375	23.3955
P62827	GTP-binding nuclear protein Ran (EC 3.6.5.-) (GTPase Ran) (Ras-like protein TC4) (Ras-related nuclear protein)	Solubility Fractionation	MB	27.3039	27.1558	26.589	27.0542			Q9ERL9	Gucy1a1	Chaotropic Extraction	MB	24.2265	20.7648	21.5212	19.7814
P62830	60S ribosomal protein L23	Solubility Fractionation	MB	29.457	30.1119	30.0158	29.9684			O54865	Gucy1b1	Chaotropic Extraction	MB	22.2273	24.5161	25.3322	25.3634
P62835	Ras-related protein Rap-1A (EC 3.6.5.2) (Ras-related protein Krev-1)	Solubility Fractionation	MB	31.7969	31.9447	32.2346	31.9855			Q9Z1E4	Gys1	Chaotropic Extraction	MB	24.2496	23.4482	23.6597	23.9668
P62843	40S ribosomal protein S15 (RIG protein)	Solubility Fractionation	MB	29.3353	29.1894	28.4804	28.7468			P15864	H1-2	Chaotropic Extraction	MB	23.0938	19.4947	20.7375	22.6502
P62849	40S ribosomal protein S24	Solubility Fractionation	MB	28.0485	29.0962	29.0674	28.8103			Q64522	H2ac21	Chaotropic Extraction	MB	22.5941	23.9897	19.8827	24.0636
P62852	40S ribosomal protein S25	Solubility Fractionation	MB	29.0825	30.7056	30.6773	30.1197			C0HKE1	H2ac4	Chaotropic Extraction	MB	32.6793	31.5962	32.2285	31.5968
P62855	40S ribosomal protein S26	Solubility Fractionation	MB	28.1789	29.5736	29.5848	29.7819			P10853	H2bc7	Chaotropic Extraction	MB	30.8945	28.1218	26.5873	28.878
P62858	40S ribosomal protein S28	Solubility Fractionation	MB	28.6316	28.0279	28.4217	28.3101			P02301	H3-5	Chaotropic Extraction	MB	32.4289	31.7328	32.6761	31.836
P62862	40S ribosomal protein S30	Solubility Fractionation	MB	26.7878	27.5594	27.0343	27.8079			P62806	H4c1	Chaotropic Extraction	MB	31.6425	31.0482	31.419	30.7074
P62869	Elongin-B (EloB) (Elongin 18 kDa subunit) (RNA polymerase II transcription factor SIII subunit B) (SIII p18) (Transcription elongation factor B polypeptide 2)	Solubility Fractionation	MB	29.4238	29.0084	28.6342	28.8951			Q9JKS5	Habp4	Chaotropic Extraction	MB	26.7386	27.5071	27.283	27.709
P62874	Guanine nucleotide-binding protein G(I)/G(S)/G(T) subunit beta-1 (Transducin beta chain 1)	Solubility Fractionation	MB	18.2099	31.0426	31.3561	31.1244			Q8K2C9	Hacd3	Chaotropic Extraction	MB	23.6296	27.8954	26.4948	27.3614
P62878	E3 ubiquitin-protein ligase RBX1 (EC 2.3.2.27) (EC 2.3.2.32) (E3 ubiquitin-protein transferase RBX1) (RING finger protein 75) (RING-box protein 1) (Rbx1) [Cleaved into: E3 ubiquitin-protein ligase RBX1, N-terminally processed]	Solubility Fractionation	MB	25.8334	25.4987	26.4005	24.9503			Q3U0D9	Hace1	Chaotropic Extraction	MB	23.6992	20.276	21.7986	21.0568
P62880	Guanine nucleotide-binding protein G(I)/G(S)/G(T) subunit beta-2 (G protein subunit beta-2) (Transducin beta chain 2)	Solubility Fractionation	MB	34.1328	34.2022	34.2321	34.4874			Q8BMS1	Hadha	Chaotropic Extraction	MB	21.7272	27.6657	28.8991	28.1364
P62881	Guanine nucleotide-binding protein subunit beta-5 (Gbeta5) (Transducin beta chain 5)	Solubility Fractionation	MB	31.0268	30.8634	31.2283	31.1464			Q99JY0	Hadhb	Chaotropic Extraction	MB	24.8439	25.4349	25.404	25.0574
P62889	60S ribosomal protein L30	Solubility Fractionation	MB	28.738	29.9287	30.2402	29.9976			O35668	Hap1	Chaotropic Extraction	MB	26.253	26.3982	27.7306	26.2794
P62892	60S ribosomal protein L39	Solubility Fractionation	MB	28.3105	27.1489	28.1678	28.2939			Q9QUP5	Hapln1	Chaotropic Extraction	MB	24.3946	27.5777	26.6918	26.6029
P62897	Cytochrome c, somatic	Solubility Fractionation	MB	30.737	32.1985	31.878	30.8385			Q9ESM3	Hapln2	Chaotropic Extraction	MB	31.1356	30.6404	31.1219	30.327
P62900	60S ribosomal protein L31	Solubility Fractionation	MB	29.6653	29.8398	30.0428	29.9068			Q80WM4	Hapln4	Chaotropic Extraction	MB	30.4885	30.2892	30.4586	30.2221
P62908	40S ribosomal protein S3 (EC 4.2.99.18)	Solubility Fractionation	MB	30.1177	31.1609	31.1758	31.2337			P12081	HARS1	Chaotropic Extraction	MB	23.8785	19.9007	22.2757	22.4867
P62911	60S ribosomal protein L32	Solubility Fractionation	MB	29.0469	30.3648	30.2211	30.2288			P01942	Hba	Chaotropic Extraction	MB	26.9718	25.482	21.8876	30.3218
P62918	60S ribosomal protein L8	Solubility Fractionation	MB	30.9353	30.8126	30.9946	30.6481			P02088	Hbb-b1	Chaotropic Extraction	MB	22.9354	26.811	25.371	30.6913
P62960	Y-box-binding protein 1 (YB-1) (CCAAT-binding transcription factor I subunit A) (CBF-A) (DNA-binding protein B) (DBPB) (Enhancer factor I subunit A) (EFI-A) (Nuclease-sensitive element-binding protein 1) (Y-box transcription factor)	Solubility Fractionation	MB	27.6989	26.2833	25.7736	26.1053			P53702	Hccs	Chaotropic Extraction	MB	22.1228	22.8446	21.6862	22.0359
P62962	Profilin-1 (Profilin I)	Solubility Fractionation	MB	25.8962	26.7563	24.8843	25.5756			Q61191	Hcfc1	Chaotropic Extraction	MB	22.9375	20.9539	24.6123	20.1746
P62983	Ubiquitin-40S ribosomal protein S27a (Ubiquitin carboxyl extension protein 80) [Cleaved into: Ubiquitin; 40S ribosomal protein S27a]	Solubility Fractionation	MB	29.7185	29.9821	29.2994	29.6928			O88704	Hcn1	Chaotropic Extraction	MB	23.5581	22.5622	21.0612	20.2762
P62996	Transformer-2 protein homolog beta (TRA-2 beta) (TRA2-beta) (Silica-induced gene 41 protein) (SIG-41) (Splicing factor, arginine/serine-rich 10) (Transformer-2 protein homolog B)	Solubility Fractionation	MB	30.8221	29.1122	28.8029	29.6034			O88703	Hcn2	Chaotropic Extraction	MB	29.7192	29.9431	29.5817	29.6042
P63001	Ras-related C3 botulinum toxin substrate 1 (EC 3.6.5.2) (p21-Rac1)	Solubility Fractionation	MB	31.1343	31.3561	31.5354	31.3929			O88705	Hcn3	Chaotropic Extraction	MB	23.1432	24.8249	25.5472	25.0978
P63005	Platelet-activating factor acetylhydrolase IB subunit beta (Lissencephaly-1 protein) (LIS-1) (PAF acetylhydrolase 45 kDa subunit) (PAF-AH 45 kDa subunit) (PAF-AH alpha) (PAFAH alpha)	Solubility Fractionation	MB	30.6827	30.4604	31.0519	30.8228			O70507	Hcn4	Chaotropic Extraction	MB	27.0528	27.1579	27.2162	27.4528
P63011	Ras-related protein Rab-3A	Solubility Fractionation	MB	32.8598	33.1779	33.7184	33.6243			O09106	Hdac1	Chaotropic Extraction	MB	23.2032	22.7431	19.8927	20.4736
P63017	Heat shock cognate 71 kDa protein (EC 3.6.4.10) (Heat shock 70 kDa protein 8)	Solubility Fractionation	MB	36.0696	36.1113	36.088	36.075			Q91WA3	Hdac11	Chaotropic Extraction	MB	23.9543	24.4953	25.0221	24.1957
P63024	Vesicle-associated membrane protein 3 (VAMP-3) (Cellubrevin) (CEB) (Synaptobrevin-3)	Solubility Fractionation	MB	23.8228	24.3094	23.7572	22.9221			Q9Z2V6	Hdac5	Chaotropic Extraction	MB	22.7798	22.7646	23.204	21.8098
P63028	Translationally-controlled tumor protein (TCTP) (21 kDa polypeptide) (p21) (p23)	Solubility Fractionation	MB	29.2167	28.9382	29.1649	28.2926			Q8C547	Heatr5b	Chaotropic Extraction	MB	24.4263	20.9879	21.6868	20.4872
P63030	Mitochondrial pyruvate carrier 1 (Brain protein 44-like protein)	Solubility Fractionation	MB	28.4629	29.1961	29.082	27.8696			Q69ZR2	Hectd1	Chaotropic Extraction	MB	23.7107	21.5274	20.7357	23.0782
P63034	Cytohesin-2 (ARF nucleotide-binding site opener) (Protein ARNO) (PH, SEC7 and coiled-coil domain-containing protein 2) (CLM2) (SEC7 homolog B) (mSec7-2)	Solubility Fractionation	MB	18.2099	22.8138	22.178	23.6525			Q8K4P8	Hecw1	Chaotropic Extraction	MB	23.6959	25.3138	24.6123	24.9789
P63037	DnaJ homolog subfamily A member 1 (DnaJ protein homolog 2) (Heat shock 40 kDa protein 4) (Heat shock protein J2) (HSJ-2)	Solubility Fractionation	MB	30.2785	30.4252	30.3742	29.8024			Q6I6G8	Hecw2	Chaotropic Extraction	MB	26.8179	27.7696	27.9301	28.1372
P63038	60 kDa heat shock protein, mitochondrial (EC 5.6.1.7) (60 kDa chaperonin) (Chaperonin 60) (CPN60) (HSP-65) (Heat shock protein 60) (HSP-60) (Hsp60) (Mitochondrial matrix protein P1)	Solubility Fractionation	MB	34.6954	34.7212	34.5273	34.684			Q640R3	Hepacam	Chaotropic Extraction	MB	29.4626	29.3015	28.9199	28.7329
P63040	Complexin-1 (921-S) (Complexin I) (CPX I) (Synaphin-2)	Solubility Fractionation	MB	23.9946	24.94	26.106	25.5181			Q4U2R1	Herc2	Chaotropic Extraction	MB	24.1552	24.932	25.2035	25.3168
P63042	Stathmin-4 (Stathmin-like protein B3) (RB3)	Solubility Fractionation	MB	24.0547	23.5155	22.9711	24.7062			Q99LI8	Hgs	Chaotropic Extraction	MB	24.4467	23.6011	25.0406	24.9541
P63044	Vesicle-associated membrane protein 2 (VAMP-2) (Synaptobrevin-2)	Solubility Fractionation	MB	30.4542	31.0123	30.916	31.1424			Q9D1G3	Hhatl	Chaotropic Extraction	MB	23.3664	23.8337	21.9465	24.0859
P63046	Sulfotransferase 4A1 (ST4A1) (EC 2.8.2.-) (Brain sulfotransferase-like protein) (mBR-STL) (Nervous system sulfotransferase) (NST)	Solubility Fractionation	MB	27.9383	28.5522	28.4471	28.1095			Q9JKY5	Hip1r	Chaotropic Extraction	MB	24.236	25.3236	25.9347	26.029
P63054	Calmodulin regulator protein PCP4 (Brain-specific antigen PCP-4) (Brain-specific polypeptide PEP-19) (Purkinje cell protein 4)	Solubility Fractionation	MB	27.4633	27.3595	27.4176	28.0933			Q3UHF7	Hivep2	Chaotropic Extraction	MB	23.7167	23.1246	24.6895	22.3359
P63056	Noelin-3 (Olfactomedin-3) (Optimedin)	Solubility Fractionation	MB	22.2935	22.2583	22.7078	22.2121			P17710	Hk1	Chaotropic Extraction	MB	33.4234	32.9753	32.4874	31.9781
P63073	Eukaryotic translation initiation factor 4E (eIF-4E) (eIF4E) (mRNA cap-binding protein) (eIF-4F 25 kDa subunit)	Solubility Fractionation	MB	28.4421	28.5815	28.4833	28.4192			Q9D8V0	Hm13	Chaotropic Extraction	MB	22.8893	23.696	21.29	20.3877
P63080	Gamma-aminobutyric acid receptor subunit beta-3 (GABA(A) receptor subunit beta-3)	Solubility Fractionation	MB	27.5524	26.0508	25.4912	25.9179			D3YXG0	Hmcn1	Chaotropic Extraction	MB	23.3711	23.9397	24.1098	22.8952
P63082	V-type proton ATPase 16 kDa proteolipid subunit c (V-ATPase 16 kDa proteolipid subunit c) (PL16) (Vacuolar proton pump 16 kDa proteolipid subunit c)	Solubility Fractionation	MB	30.1782	31.0646	30.8593	30.6509			O70252	Hmox2	Chaotropic Extraction	MB	25.8874	24.4098	20.2251	24.843
P63085	Mitogen-activated protein kinase 1 (MAP kinase 1) (MAPK 1) (EC 2.7.11.24) (ERT1) (Extracellular signal-regulated kinase 2) (ERK-2) (MAP kinase isoform p42) (p42-MAPK) (Mitogen-activated protein kinase 2) (MAP kinase 2) (MAPK 2)	Solubility Fractionation	MB	26.9922	27.5086	27.205	27.3814			Q9CX86	Hnrnpa0	Chaotropic Extraction	MB	24.6233	21.322	22.4919	21.5278
P63087	Serine/threonine-protein phosphatase PP1-gamma catalytic subunit (PP-1G) (EC 3.1.3.16) (Protein phosphatase 1C catalytic subunit)	Solubility Fractionation	MB	28.316	28.7586	28.7102	28.6177			P49312	Hnrnpa1	Chaotropic Extraction	MB	27.7541	25.3794	24.4069	26.0218
P63094	Guanine nucleotide-binding protein G(s) subunit alpha isoforms short (Adenylate cyclase-stimulating G alpha protein)	Solubility Fractionation	MB	28.1805	29.2117	28.8857	29.1104			O88569	Hnrnpa2b1	Chaotropic Extraction	MB	26.3773	26.9162	26.1925	26.465
P63101	14-3-3 protein zeta/delta (Protein kinase C inhibitor protein 1) (KCIP-1) (SEZ-2)	Solubility Fractionation	MB	34.8996	34.9961	35.1542	34.9564			Q8BG05	Hnrnpa3	Chaotropic Extraction	MB	27.6538	27.37	27.5004	26.9816
P63115	Asc-type amino acid transporter 1 (Asc-1) (D-serine transporter) (Solute carrier family 7 member 10)	Solubility Fractionation	MB	26.0947	26.6435	27.1716	27.3452			Q9Z204	Hnrnpc	Chaotropic Extraction	MB	26.2577	25.597	22.1991	24.5583
P63137	Gamma-aminobutyric acid receptor subunit beta-2 (GABA(A) receptor subunit beta-2)	Solubility Fractionation	MB	28.2102	28.6048	29.2681	29.1321			Q9Z130	Hnrnpdl	Chaotropic Extraction	MB	23.8559	24.306	20.9126	23.6263
P63141	Potassium voltage-gated channel subfamily A member 2 (MK2) (Voltage-gated potassium channel subunit Kv1.2)	Solubility Fractionation	MB	26.914	27.2256	27.704	27.3302			Q9Z2X1	Hnrnpf	Chaotropic Extraction	MB	25.8693	26.1142	25.629	25.3544
P63143	Voltage-gated potassium channel subunit beta-1 (EC 1.1.1.-) (K(+) channel subunit beta-1) (Kv-beta-1)	Solubility Fractionation	MB	25.6668	25.1803	26.0269	24.684			O35737	Hnrnph1	Chaotropic Extraction	MB	30.0163	29.6793	29.7554	29.4682
P63154	Crooked neck-like protein 1 (Crooked neck homolog)	Solubility Fractionation	MB	26.8347	18.4671	25.8228	26.9234			P70333	Hnrnph2	Chaotropic Extraction	MB	24.8906	27.2947	26.4581	27.113
P63158	High mobility group protein B1 (High mobility group protein 1) (HMG-1)	Solubility Fractionation	MB	30.8863	30.373	30.5664	30.4296			P61979	Hnrnpk	Chaotropic Extraction	MB	27.9479	26.565	28.3587	28.1679
P63168	Dynein light chain 1, cytoplasmic (8 kDa dynein light chain) (DLC8) (Dynein light chain LC8-type 1) (Protein inhibitor of neuronal nitric oxide synthase) (PIN) (mPIN)	Solubility Fractionation	MB	27.4462	24.3954	24.8282	23.7332			Q8R081	Hnrnpl	Chaotropic Extraction	MB	22.9041	25.3007	26.7015	26.6206
P63213	Guanine nucleotide-binding protein G(I)/G(S)/G(O) subunit gamma-2 (G gamma-I)	Solubility Fractionation	MB	28.947	29.5864	30.4546	30.3312			Q921F4	Hnrnpll	Chaotropic Extraction	MB	23.0004	22.8765	20.9598	24.0704
P63216	Guanine nucleotide-binding protein G(I)/G(S)/G(O) subunit gamma-3	Solubility Fractionation	MB	30.0026	30.5741	31.0962	30.9416			Q9D0E1	Hnrnpm	Chaotropic Extraction	MB	29.8101	30.2879	29.9213	29.5683
P63239	Neuroendocrine convertase 1 (NEC 1) (EC 3.4.21.93) (Furin homolog) (PC3) (Prohormone convertase 1) (Propeptide-processing protease) (Proprotein convertase 1) (PC1)	Solubility Fractionation	MB	24.2829	24.9904	24.9751	23.451			Q8VEK3	Hnrnpu	Chaotropic Extraction	MB	22.7198	25.5884	27.2798	28.358
P63242	Eukaryotic translation initiation factor 5A-1 (eIF-5A-1) (eIF-5A1) (Eukaryotic initiation factor 5A isoform 1) (eIF-5A) (eIF-4D)	Solubility Fractionation	MB	30.0037	30.4987	30.699	30.2185			Q8VDM6	Hnrnpul1	Chaotropic Extraction	MB	27.3055	28.0562	28.4882	28.0253
P63250	G protein-activated inward rectifier potassium channel 1 (GIRK-1) (Inward rectifier K(+) channel Kir3.1) (Potassium channel, inwardly rectifying subfamily J member 3)	Solubility Fractionation	MB	24.0753	23.4762	24.5386	25.4231			Q00PI9	Hnrnpul2	Chaotropic Extraction	MB	30.8551	29.92	30.9146	30.7407
P63260	Actin, cytoplasmic 2 (EC 3.6.4.-) (Gamma-actin) [Cleaved into: Actin, cytoplasmic 2, N-terminally processed]	Solubility Fractionation	MB	24.2806	28.6983	28.4215	28.5259			Q9Z2Y3	Homer1	Chaotropic Extraction	MB	23.0323	25.1052	25.699	24.7673
P63276	40S ribosomal protein S17	Solubility Fractionation	MB	28.1735	29.27	29.4568	29.2652			Q3TEA8	Hp1bp3	Chaotropic Extraction	MB	23.1387	22.9991	21.8401	23.219
P63280	SUMO-conjugating enzyme UBC9 (EC 2.3.2.-) (RING-type E3 SUMO transferase UBC9) (SUMO-protein ligase) (Ubiquitin carrier protein 9) (mUBC9) (Ubiquitin carrier protein I) (Ubiquitin-conjugating enzyme E2 I) (Ubiquitin-protein ligase I)	Solubility Fractionation	MB	21.0024	23.3922	21.3919	18.4671			P84075	Hpca	Chaotropic Extraction	MB	23.3536	22.3609	21.7813	22.2718
P63318	Protein kinase C gamma type (PKC-gamma) (EC 2.7.11.13)	Solubility Fractionation	MB	31.0121	31.8349	31.89	31.6683			Q8BGZ1	Hpcal4	Chaotropic Extraction	MB	23.3423	22.1879	21.4741	23.372
P63321	Ras-related protein Ral-A (EC 3.6.5.2)	Solubility Fractionation	MB	31.2106	31.3468	31.4359	31.5507			P01112	HRAS	Chaotropic Extraction	MB	23.0265	23.7691	20.9865	22.9144
P63323	40S ribosomal protein S12	Solubility Fractionation	MB	27.7114	28.5899	28.5147	28.7761			Q80UW0	Hs6st2	Chaotropic Extraction	MB	22.7069	20.4831	20.5149	20.7529
P63325	40S ribosomal protein S10	Solubility Fractionation	MB	28.7405	29.2028	29.3142	29.4017			O08756	Hsd17b10	Chaotropic Extraction	MB	22.9311	23.9815	20.4892	24.6597
P63328	Protein phosphatase 3 catalytic subunit alpha (EC 3.1.3.16) (CAM-PRP catalytic subunit) (Calcineurin A alpha) (Calmodulin-dependent calcineurin A subunit alpha isoform) (CNA alpha) (Serine/threonine-protein phosphatase 2B catalytic subunit alpha isoform)	Solubility Fractionation	MB	31.9912	31.9148	31.9586	31.9848			Q9EQ06	Hsd17b11	Chaotropic Extraction	MB	23.0428	24.4404	24.2613	25.1853
P63330	Serine/threonine-protein phosphatase 2A catalytic subunit alpha isoform (PP2A-alpha) (EC 3.1.3.16)	Solubility Fractionation	MB	31.1204	32.0237	31.5784	31.7183			O70503	Hsd17b12	Chaotropic Extraction	MB	23.3668	25.0366	26.5307	25.5445
P67778	Prohibitin 1 (B-cell receptor-associated protein 32) (BAP 32)	Solubility Fractionation	MB	31.0401	31.2914	31.2739	31.2975			P51660	Hsd17b4	Chaotropic Extraction	MB	24.5505	24.5185	25.7292	25.6311
P67871	Casein kinase II subunit beta (CK II beta) (Phosvitin)	Solubility Fractionation	MB	29.8539	28.8924	28.8399	28.8497			P50171	Hsd17b8	Chaotropic Extraction	MB	23.7595	19.8406	21.1453	20.1701
P67984	60S ribosomal protein L22 (Heparin-binding protein HBp15)	Solubility Fractionation	MB	28.6015	29.0494	29.0824	29.1988			Q8BTX9	Hsdl1	Chaotropic Extraction	MB	25.3341	26.9884	26.694	26.6593
P68033	Actin, alpha cardiac muscle 1 (EC 3.6.4.-) (Alpha-cardiac actin) [Cleaved into: Actin, alpha cardiac muscle 1, intermediate form]	Solubility Fractionation	MB	31.7348	31.3929	31.4281	31.3561			P07901	Hsp90aa1	Chaotropic Extraction	MB	29.8876	27.724	28.4936	28.8707
P68037	Ubiquitin-conjugating enzyme E2 L3 (EC 2.3.2.23) (E2 ubiquitin-conjugating enzyme L3) (UbcM4) (Ubiquitin carrier protein L3) (Ubiquitin-protein ligase L3)	Solubility Fractionation	MB	28.9595	29.0425	28.8123	28.9051			P11499	Hsp90ab1	Chaotropic Extraction	MB	30.4166	26.9134	25.8501	27.6999
P68040	Receptor of activated protein C kinase 1 (12-3) (Guanine nucleotide-binding protein subunit beta-2-like 1) (Receptor for activated C kinase) (Receptor of activated protein kinase C 1) (p205) [Cleaved into: Receptor of activated protein C kinase 1, N-terminally processed (Guanine nucleotide-binding protein subunit beta-2-like 1, N-terminally processed)]	Solubility Fractionation	MB	30.726	31.792	31.5138	31.648			P08113	Hsp90b1	Chaotropic Extraction	MB	23.5582	23.2078	24.4374	23.8497
P68181	cAMP-dependent protein kinase catalytic subunit beta (PKA C-beta) (EC 2.7.11.11)	Solubility Fractionation	MB	31.1978	31.4547	31.6606	31.6466			Q8K0U4	Hspa12a	Chaotropic Extraction	MB	29.712	29.1359	29.5825	29.5926
P68254	14-3-3 protein theta (14-3-3 protein tau)	Solubility Fractionation	MB	32.8302	32.8213	32.5337	32.737			Q9CZJ2	Hspa12b	Chaotropic Extraction	MB	24.8421	23.5598	24.9431	24.7651
P68368	Tubulin alpha-4A chain (EC 3.6.5.-) (Alpha-tubulin 4) (Alpha-tubulin isotype M-alpha-4) (Tubulin alpha-4 chain)	Solubility Fractionation	MB	33.2696	33.3136	33.0394	32.9723			P17879	Hspa1b	Chaotropic Extraction	MB	23.7226	21.675	20.4554	22.9543
P68369	Tubulin alpha-1A chain (EC 3.6.5.-) (Alpha-tubulin 1) (Alpha-tubulin isotype M-alpha-1) (Tubulin alpha-1 chain) [Cleaved into: Detyrosinated tubulin alpha-1A chain]	Solubility Fractionation	MB	32.4669	32.9115	32.4605	32.8861			Q61316	Hspa4	Chaotropic Extraction	MB	24.0006	22.6832	20.6262	20.7412
P68372	Tubulin beta-4B chain (Tubulin beta-2C chain)	Solubility Fractionation	MB	36.2199	36.2121	36.2192	36.1986			P48722	Hspa4l	Chaotropic Extraction	MB	22.0152	24.2135	24.019	25.3528
P68404	Protein kinase C beta type (PKC-B) (PKC-beta) (EC 2.7.11.13)	Solubility Fractionation	MB	30.695	31.5125	31.7304	31.4392			P20029	Hspa5	Chaotropic Extraction	MB	23.484	21.2553	24.2537	24.7772
P68433	Histone H3.1	Solubility Fractionation	MB	32.8252	33.4001	33.4001	33.4001			P63017	Hspa8	Chaotropic Extraction	MB	31.8965	29.8063	30.1214	30.3391
P68510	14-3-3 protein eta	Solubility Fractionation	MB	32.7135	32.5741	32.4472	32.2949			P38647	Hspa9	Chaotropic Extraction	MB	27.442	28.0769	29.0102	28.817
P69566	Ran-binding protein 9 (RanBP9) (B-cell antigen receptor Ig beta-associated protein 1) (IBAP-1) (Ran-binding protein M) (RanBPM)	Solubility Fractionation	MB	24.2106	23.8058	24.484	23.8202			P14602	Hspb1	Chaotropic Extraction	MB	25.1578	19.9175	24.0458	23.7939
P70122	Ribosome maturation protein SBDS (Protein 22A3) (Shwachman-Bodian-Diamond syndrome protein homolog)	Solubility Fractionation	MB	28.1485	27.6053	27.3767	27.3915			Q99P31	Hspbp1	Chaotropic Extraction	MB	23.3972	22.699	20.0685	20.4953
P70168	Importin subunit beta-1 (Karyopherin subunit beta-1) (Nuclear factor p97) (Pore targeting complex 97 kDa subunit) (PTAC97) (SCG)	Solubility Fractionation	MB	31.1413	31.1606	30.972	31.0137			P63038	Hspd1	Chaotropic Extraction	MB	23.5086	25.8833	26.8422	27.047
P70175	Disks large homolog 3 (Synapse-associated protein 102) (SAP-102) (SAP102)	Solubility Fractionation	MB	30.1155	30.3595	30.1079	29.8586			Q05793	Hspg2	Chaotropic Extraction	MB	32.4932	31.2013	32.304	32.5558
P70182	Phosphatidylinositol 4-phosphate 5-kinase type-1 alpha (PIP5K1-alpha) (PtdIns(4)P-5-kinase 1 alpha) (EC 2.7.1.68) (68 kDa type I phosphatidylinositol 4-phosphate 5-kinase alpha) (Phosphatidylinositol 4-phosphate 5-kinase type I alpha) (PIP5KIalpha) (Phosphatidylinositol 4-phosphate 5-kinase type I beta) (PI4P5KIbeta)	Solubility Fractionation	MB	25.9017	19.9461	20.6613	21.572			Q61699	Hsph1	Chaotropic Extraction	MB	24.6364	22.7387	22.1784	23.3418
P70188	Kinesin-associated protein 3 (KAP-3) (KAP3)	Solubility Fractionation	MB	25.0914	24.9421	24.1594	24.8617			P28334	Htr1b	Chaotropic Extraction	MB	23.9345	22.2205	22.7926	21.8856
P70195	Proteasome subunit beta type-7 (EC 3.4.25.1) (Macropain chain Z) (Multicatalytic endopeptidase complex chain Z) (Proteasome subunit Z)	Solubility Fractionation	MB	28.3679	29.1447	28.5456	27.6841			Q9JIY5	Htra2	Chaotropic Extraction	MB	23.958	25.3966	23.8129	19.003
P70202	Latexin (Endogenous carboxypeptidase inhibitor) (ECI) (Tissue carboxypeptidase inhibitor) (TCI)	Solubility Fractionation	MB	27.6584	28.2891	28.3665	28.2323			P42859	Htt	Chaotropic Extraction	MB	28.6024	26.8884	26.9095	27.6913
P70205	Pituitary adenylate cyclase-activating polypeptide type I receptor (PACAP type I receptor) (PACAP-R-1) (PACAP-R1)	Solubility Fractionation	MB	27.1174	27.3228	24.2632	26.8165			Q7TMY8	Huwe1	Chaotropic Extraction	MB	22.4719	25.3112	25.1432	25.304
P70206	Plexin-A1 (Plex 1) (Plexin-1)	Solubility Fractionation	MB	29.1618	28.8362	29.9278	29.585			Q8C729	Hycc2	Chaotropic Extraction	MB	25.303	25.2463	25.6538	27.1804
P70207	Plexin-A2 (Plex 2) (Plexin-2)	Solubility Fractionation	MB	23.2569	22.5512	24.0028	21.7935			Q9JKR6	Hyou1	Chaotropic Extraction	MB	23.5575	21.4238	20.734	20.1573
P70208	Plexin-A3	Solubility Fractionation	MB	24.5417	22.4326	21.9999	21.8887			Q8BU30	Iars1	Chaotropic Extraction	MB	23.8939	24.0161	24.4429	25.8379
P70227	Inositol 1,4,5-trisphosphate receptor type 3 (IP3 receptor isoform 3) (IP3R 3) (InsP3R3) (Type 3 inositol 1,4,5-trisphosphate receptor) (Type 3 InsP3 receptor)	Solubility Fractionation	MB	18.2099	19.117	26.9302	19.5745			Q8CAK1	Iba57	Chaotropic Extraction	MB	22.0638	20.9658	20.6363	22.0462
P70232	Neural cell adhesion molecule L1-like protein (Cell adhesion molecule with homology to L1CAM) (Chl1-like protein) (Close homolog of L1) [Cleaved into: Processed neural cell adhesion molecule L1-like protein]	Solubility Fractionation	MB	29.2364	28.8393	28.8123	29.047			Q60625	Icam5	Chaotropic Extraction	MB	22.8866	24.521	27.1743	29.1182
P70255	Nuclear factor 1 C-type (NF1-C) (Nuclear factor 1/C) (CCAAT-box-binding transcription factor) (CTF) (Nuclear factor I/C) (NF-I/C) (NFI-C) (TGGCA-binding protein)	Solubility Fractionation	MB	25.4004	24.2327	23.4253	24.814			Q9JHR7	Ide	Chaotropic Extraction	MB	23.351	21.3446	20.2866	24.5397
P70257	Nuclear factor 1 X-type (NF1-X) (Nuclear factor 1/X) (CCAAT-box-binding transcription factor) (CTF) (Nuclear factor I/X) (NF-I/X) (NFI-X) (TGGCA-binding protein)	Solubility Fractionation	MB	25.7116	24.6888	24.4694	24.0981			O88844	Idh1	Chaotropic Extraction	MB	22.704	20.1438	21.6757	21.2656
P70280	Vesicle-associated membrane protein 7 (VAMP-7) (Synaptobrevin-like protein 1)	Solubility Fractionation	MB	26.2486	26.0133	26.351	26.2187			Q9D6R2	Idh3a	Chaotropic Extraction	MB	23.8681	24.9891	25.3213	26.2966
P70288	Histone deacetylase 2 (HD2) (EC 3.5.1.98) (Protein deacylase HDAC2) (EC 3.5.1.-) (YY1 transcription factor-binding protein)	Solubility Fractionation	MB	29.1225	28.0215	27.5193	27.947			P70404	Idh3g	Chaotropic Extraction	MB	23.1828	22.1836	22.7639	23.0919
P70290	55 kDa erythrocyte membrane protein (p55) (Membrane protein, palmitoylated 1)	Solubility Fractionation	MB	27.8832	27.5653	28.1981	27.6441			Q8HW98	Iglon5	Chaotropic Extraction	MB	23.4796	25.4641	20.7125	24.6221
P70295	Lipid droplet-regulating VLDL assembly factor AUP1 (Ancient ubiquitous protein 1)	Solubility Fractionation	MB	23.0027	21.1937	23.1016	22.693			Q7TQA1	Igsf1	Chaotropic Extraction	MB	22.3822	21.9244	20.9275	20.7853
P70296	Phosphatidylethanolamine-binding protein 1 (PEBP-1) (HCNPpp) [Cleaved into: Hippocampal cholinergic neurostimulating peptide (HCNP)]	Solubility Fractionation	MB	31.489	30.8224	30.5727	30.7135			P0C673	Igsf11	Chaotropic Extraction	MB	23.0066	24.4003	24.4705	20.3821
P70297	Signal transducing adapter molecule 1 (STAM-1)	Solubility Fractionation	MB	27.4517	26.1248	26.7887	26.4186			Q7TNR6	Igsf21	Chaotropic Extraction	MB	23.7227	22.3448	21.3248	21.1897
P70302	Stromal interaction molecule 1	Solubility Fractionation	MB	27.3334	27.1092	27.2338	27.3936			Q8R366	Igsf8	Chaotropic Extraction	MB	31.7703	31.5658	30.9757	31.6883
P70303	CTP synthase 2 (EC 6.3.4.2) (CTP synthetase 2) (CTPsH) (UTP--ammonia ligase 2)	Solubility Fractionation	MB	26.6026	26.9494	27.872	27.8321			E9PZ19	Igsf9b	Chaotropic Extraction	MB	26.5921	28.3768	27.3439	27.9551
P70318	Nucleolysin TIAR (TIA-1-related protein)	Solubility Fractionation	MB	27.8275	28.0421	27.6336	27.8401			P59823	Il1rapl1	Chaotropic Extraction	MB	24.7246	26.2383	21.9736	25.8402
P70333	Heterogeneous nuclear ribonucleoprotein H2 (hnRNP H2) (Heterogeneous nuclear ribonucleoprotein H') (hnRNP H') [Cleaved into: Heterogeneous nuclear ribonucleoprotein H2, N-terminally processed]	Solubility Fractionation	MB	29.0293	29.8238	29.547	29.7856			B5TVM2	Ildr2	Chaotropic Extraction	MB	30.2827	30.3453	29.079	29.6418
P70336	Rho-associated protein kinase 2 (EC 2.7.11.1) (Rho-associated, coiled-coil-containing protein kinase 2) (Rho-associated, coiled-coil-containing protein kinase II) (ROCK-II) (p164 ROCK-2)	Solubility Fractionation	MB	30.56	30.7665	30.9026	30.7113			Q9CXY6	Ilf2	Chaotropic Extraction	MB	23.7268	24.9727	25.4875	24.9712
P70349	Adenosine 5'-monophosphoramidase HINT1 (EC 3.9.1.-) (Desumoylating isopeptidase HINT1) (EC 3.4.22.-) (Histidine triad nucleotide-binding protein 1) (Protein kinase C inhibitor 1) (Protein kinase C-interacting protein 1) (PKCI-1)	Solubility Fractionation	MB	28.9436	27.7647	27.4819	28.0278			Q9Z1X4	Ilf3	Chaotropic Extraction	MB	23.1664	22.6319	23.6132	21.2127
P70362	Ubiquitin recognition factor in ER-associated degradation protein 1 (Ubiquitin fusion degradation protein 1 homolog) (UB fusion protein 1)	Solubility Fractionation	MB	25.8279	26.4584	26.6384	26.2843			Q8CAQ8	Immt	Chaotropic Extraction	MB	30.7421	30.8501	30.0038	30.1562
P70372	ELAV-like protein 1 (Elav-like generic protein) (Hu-antigen R) (HuR) (MelG)	Solubility Fractionation	MB	30.2364	30.1956	30.1642	30.4158			O55023	Impa1	Chaotropic Extraction	MB	22.4025	20.2293	21.0385	22.3125
P70392	Ras-specific guanine nucleotide-releasing factor 2 (Ras-GRF2) (Ras guanine nucleotide exchange factor 2)	Solubility Fractionation	MB	29.5072	28.8836	28.9823	28.585			P46660	Ina	Chaotropic Extraction	MB	37.2315	36.1451	36.613	36.193
P70398	Probable ubiquitin carboxyl-terminal hydrolase FAF-X (EC 3.4.19.12) (Deubiquitinating enzyme FAF-X) (Fat facets homolog) (Fat facets protein-related, X-linked) (Ubiquitin carboxyl-terminal hydrolase FAM) (Ubiquitin thioesterase FAF-X) (Ubiquitin-specific protease 9, X chromosome) (Ubiquitin-specific-processing protease FAF-X)	Solubility Fractionation	MB	30.3414	30.6728	30.4417	30.565			Q0GNC1	Inf2	Chaotropic Extraction	MB	24.2203	23.5387	21.2562	23.9906
P70399	TP53-binding protein 1 (53BP1) (p53-binding protein 1) (p53BP1)	Solubility Fractionation	MB	29.3306	29.1833	29.1967	29.4549			Q9EPW0	Inpp4a	Chaotropic Extraction	MB	25.1427	23.7625	25.3616	24.6332
P70404	Isocitrate dehydrogenase [NAD] subunit gamma 1, mitochondrial (Isocitric dehydrogenase subunit gamma) (NAD(+)-specific ICDH subunit gamma)	Solubility Fractionation	MB	33.2328	33.1135	33.1053	33.0346			Q6P1Y8	Inpp4b	Chaotropic Extraction	MB	23.2843	23.3246	23.2052	23.0279
P70408	Cadherin-10 (T2-cadherin)	Solubility Fractionation	MB	22.9547	18.4671	22.5512	21.066			Q9JII1	Inpp5e	Chaotropic Extraction	MB	23.2064	22.9774	20.4366	22.995
P70414	Sodium/calcium exchanger 1 (Na(+)/Ca(2+)-exchange protein 1) (Solute carrier family 8 member 1)	Solubility Fractionation	MB	30.4326	29.9729	30.1792	30.406			Q8CDA1	Inpp5f	Chaotropic Extraction	MB	23.707	24.3204	25.9678	25.9644
P70429	Ena/VASP-like protein (Ena/vasodilator-stimulated phosphoprotein-like)	Solubility Fractionation	MB	28.0413	27.1573	27.7199	27.8232			P59644	Inpp5j	Chaotropic Extraction	MB	23.5203	25.8809	27.2584	26.9754
P70441	Na(+)/H(+) exchange regulatory cofactor NHE-RF1 (NHERF-1) (Ezrin-radixin-moesin-binding phosphoprotein 50) (EBP50) (Regulatory cofactor of Na(+)/H(+) exchanger) (Sodium-hydrogen exchanger regulatory factor 1) (Solute carrier family 9 isoform A3 regulatory factor 1)	Solubility Fractionation	MB	30.0931	27.4712	26.8167	27.1745			Q8VI75	Ipo4	Chaotropic Extraction	MB	22.9382	21.8211	24.4107	24.07
P70452	Syntaxin-4	Solubility Fractionation	MB	27.2205	26.0186	26.0728	25.38			Q8BKC5	Ipo5	Chaotropic Extraction	MB	23.68	23.1854	19.9966	21.9763
P70460	Vasodilator-stimulated phosphoprotein (VASP)	Solubility Fractionation	MB	24.7389	23.2943	23.0863	23.0334			Q9EPL8	Ipo7	Chaotropic Extraction	MB	22.6418	19.9515	21.1762	20.5626
P70663	SPARC-like protein 1 (Extracellular matrix protein 2) (Matrix glycoprotein Sc1)	Solubility Fractionation	MB	28.7073	26.7374	27.1694	26.9403			Q91YE6	Ipo9	Chaotropic Extraction	MB	24.0966	19.6724	21.6142	22.9136
P70670	Nascent polypeptide-associated complex subunit alpha, muscle-specific form (Alpha-NAC, muscle-specific form) (skNAC)	Solubility Fractionation	MB	24.2265	25.0146	23.699	22.0355			A6H690	Iqca1l	Chaotropic Extraction	MB	22.095	21.7005	21.1166	20.7492
P70689	Gap junction beta-6 protein (Connexin-30) (Cx30)	Solubility Fractionation	MB	26.7786	26.254	26.6102	24.9595			Q8BP00	Iqcb1	Chaotropic Extraction	MB	24.2868	23.4739	24.3595	23.6387
P70697	Uroporphyrinogen decarboxylase (UPD) (URO-D) (EC 4.1.1.37)	Solubility Fractionation	MB	18.5559	18.4671	20.9052	21.6136			Q8R0S2	Iqsec1	Chaotropic Extraction	MB	30.7076	31.5057	31.5916	31.2684
P70698	CTP synthase 1 (EC 6.3.4.2) (CTP synthetase 1) (UTP--ammonia ligase 1)	Solubility Fractionation	MB	23.988	23.9842	23.634	23.031			Q5DU25	Iqsec2	Chaotropic Extraction	MB	32.3221	32.0259	32.1092	32.1674
P70699	Lysosomal alpha-glucosidase (EC 3.2.1.20) (Acid maltase)	Solubility Fractionation	MB	28.0084	27.9091	27.7134	27.9615			Q3TES0	Iqsec3	Chaotropic Extraction	MB	24.1549	26.7207	25.7056	26.2132
P70704	Phospholipid-transporting ATPase IA (EC 7.6.2.1) (ATPase class I type 8A member 1) (Chromaffin granule ATPase II) (P4-ATPase flippase complex alpha subunit ATP8A1)	Solubility Fractionation	MB	30.964	31.2867	31.0207	31.1087			Q60766	Irgm1	Chaotropic Extraction	MB	23.2712	22.7172	21.1252	20.2686
P80313	T-complex protein 1 subunit eta (TCP-1-eta) (CCT-eta)	Solubility Fractionation	MB	31.4828	32.0017	32.0693	32.0638			Q8VIM9	Irgq	Chaotropic Extraction	MB	23.1499	21.6087	26.3576	25.3356
P80314	T-complex protein 1 subunit beta (TCP-1-beta) (CCT-beta)	Solubility Fractionation	MB	32.4403	32.6109	32.7019	32.6093			P81122	Irs2	Chaotropic Extraction	MB	22.7911	25.7894	26.5188	24.4099
P80315	T-complex protein 1 subunit delta (TCP-1-delta) (A45) (CCT-delta)	Solubility Fractionation	MB	31.7687	32.3391	32.3653	32.2219			Q5RKR3	Islr2	Chaotropic Extraction	MB	22.148	20.0855	19.1465	20.3889
P80316	T-complex protein 1 subunit epsilon (TCP-1-epsilon) (CCT-epsilon)	Solubility Fractionation	MB	32.3242	32.6798	32.62	32.6469			Q9CX00	Ist1	Chaotropic Extraction	MB	22.5629	20.5637	21.3663	18.5346
P80317	T-complex protein 1 subunit zeta (TCP-1-zeta) (CCT-zeta-1)	Solubility Fractionation	MB	32.5033	32.3269	32.4828	32.2389			Q9JHU9	Isyna1	Chaotropic Extraction	MB	22.1941	22.453	22.3539	21.6221
P80318	T-complex protein 1 subunit gamma (TCP-1-gamma) (CCT-gamma) (Matricin) (mTRiC-P5)	Solubility Fractionation	MB	32.6984	32.8939	32.8133	32.7123			Q8C863	Itch	Chaotropic Extraction	MB	24.3667	25.5986	25.8758	25.9857
P80560	Receptor-type tyrosine-protein phosphatase N2 (R-PTP-N2) (EC 3.1.3.-) (EC 3.1.3.48) (PTP IA-2beta) (Phogrin) (Protein tyrosine phosphatase-NP) (PTP-NP) [Cleaved into: IA-2beta71; IA-2beta64; IA-2beta60]	Solubility Fractionation	MB	29.2898	30.0202	29.1081	29.5655			Q61704	Itih3	Chaotropic Extraction	MB	23.8258	22.137	23.4592	20.0727
P81122	Insulin receptor substrate 2 (IRS-2) (4PS)	Solubility Fractionation	MB	21.475	21.2743	22.3375	21.7441			Q8BJD1	Itih5	Chaotropic Extraction	MB	28.2865	25.4104	27.3654	27.79
P83093	Stromal interaction molecule 2	Solubility Fractionation	MB	22.156	20.8359	21.2884	22.8695			Q8R071	Itpka	Chaotropic Extraction	MB	24.4498	21.5882	23.6902	26.073
P83510	Traf2 and NCK-interacting protein kinase (EC 2.7.11.1)	Solubility Fractionation	MB	28.2528	28.2975	28.4159	28.3202			P11881	Itpr1	Chaotropic Extraction	MB	24.6233	26.1752	26.7606	27.8077
P83741	Serine/threonine-protein kinase WNK1 (EC 2.7.11.1) (Protein kinase lysine-deficient 1) (Protein kinase with no lysine 1)	Solubility Fractionation	MB	25.8707	26.6606	27.4693	26.534			Q9Z0R4	Itsn1	Chaotropic Extraction	MB	23.3769	23.9831	23.1426	24.2454
P83870	PHD finger-like domain-containing protein 5A (PHD finger-like domain protein 5A) (Splicing factor 3B-associated 14 kDa protein) (SF3b14b)	Solubility Fractionation	MB	22.2878	26.2126	26.2844	26.5446			Q5XKN4	Jagn1	Chaotropic Extraction	MB	23.2617	25.8972	25.7167	25.7444
P83877	Thioredoxin-like protein 4A (DIM1 protein homolog) (Spliceosomal U5 snRNP-specific 15 kDa protein) (Thioredoxin-like U5 snRNP protein U5-15kD)	Solubility Fractionation	MB	21.475	24.2825	24.5517	22.7366			Q9JI59	Jam2	Chaotropic Extraction	MB	23.7824	22.6029	21.507	21.2427
P83882	60S ribosomal protein L36a (60S ribosomal protein L44)	Solubility Fractionation	MB	27.4303	28.7548	28.8597	29.1875			Q9D8B7	Jam3	Chaotropic Extraction	MB	27.0571	27.3191	26.5077	26.963
P83887	Tubulin gamma-1 chain (Gamma-1-tubulin) (Gamma-tubulin complex component 1) (GCP-1)	Solubility Fractionation	MB	26.4931	27.5864	26.8906	27.2628			Q5DTX6	Jcad	Chaotropic Extraction	MB	23.3004	28.593	28.9279	28.5816
P83940	Elongin-C (EloC) (Elongin 15 kDa subunit) (RNA polymerase II transcription factor SIII subunit C) (SIII p15) (Stromal membrane-associated protein SMAP1B homolog) (Transcription elongation factor B polypeptide 1)	Solubility Fractionation	MB	28.9764	27.6783	27.6972	27.6103			Q9QXM1	Jmy	Chaotropic Extraction	MB	23.1586	22.5413	24.995	23.6138
P84075	Neuron-specific calcium-binding protein hippocalcin	Solubility Fractionation	MB	28.8567	28.8235	28.6778	28.572			Q9ET77	Jph3	Chaotropic Extraction	MB	25.2506	24.5639	20.7929	24.7479
P84078	ADP-ribosylation factor 1 (EC 3.6.5.2)	Solubility Fractionation	MB	28.8179	27.3922	26.8966	27.4482			Q80WT0	Jph4	Chaotropic Extraction	MB	25.0117	26.4525	27.0941	27.0413
P84084	ADP-ribosylation factor 5	Solubility Fractionation	MB	29.9948	31.3815	31.0176	31.2001			Q02257	Jup	Chaotropic Extraction	MB	27.7837	26.5261	27.2342	30.5764
P84086	Complexin-2 (921-L) (Complexin II) (CPX II) (Synaphin-1)	Solubility Fractionation	MB	29.4961	28.225	28.3522	28.7336			A2CG49	Kalrn	Chaotropic Extraction	MB	23.0292	26.0693	23.8149	26.6359
P84089	Enhancer of rudimentary homolog (Mer)	Solubility Fractionation	MB	28.9414	26.1933	26.3971	27.4473			Q9Z1P7	Kank3	Chaotropic Extraction	MB	22.9619	26.5367	27.0131	26.9615
P84091	AP-2 complex subunit mu (AP-2 mu chain) (Adaptor protein complex AP-2 subunit mu) (Adaptor-related protein complex 2 subunit mu) (Clathrin assembly protein complex 2 mu medium chain) (Clathrin coat assembly protein AP50) (Clathrin coat-associated protein AP50) (Mu2-adaptin) (Plasma membrane adaptor AP-2 50 kDa protein)	Solubility Fractionation	MB	33.2689	33.5236	33.5413	33.6614			Q80TG1	Kansl1	Chaotropic Extraction	MB	24.5336	19.3562	21.1444	21.2311
P84096	Rho-related GTP-binding protein RhoG (Sid 10750)	Solubility Fractionation	MB	31.6899	31.996	32.0528	32.1425			Q8BNW9	Kbtbd11	Chaotropic Extraction	MB	22.5436	26.721	27.9815	28.015
P84099	60S ribosomal protein L19	Solubility Fractionation	MB	29.5592	29.4208	29.3178	29.4082			Q80UY2	Kcmf1	Chaotropic Extraction	MB	23.0446	19.1402	24.477	20.822
P84104	Serine/arginine-rich splicing factor 3 (Pre-mRNA-splicing factor SRP20) (Protein X16) (Splicing factor, arginine/serine-rich 3)	Solubility Fractionation	MB	30.8223	30.6065	30.0879	30.6305			P16388	Kcna1	Chaotropic Extraction	MB	24.1338	28.7254	28.3104	28.5452
P84309	Adenylate cyclase type 5 (EC 4.6.1.1) (ATP pyrophosphate-lyase 5) (Adenylate cyclase type V) (Adenylyl cyclase 5)	Solubility Fractionation	MB	24.3624	25.4075	24.9613	25.4757			P16390	Kcna3	Chaotropic Extraction	MB	23.9197	25.1341	23.4937	21.3786
P85094	Isochorismatase domain-containing protein 2A	Solubility Fractionation	MB	29.2387	29.1902	29.2308	29.3687			Q61423	Kcna4	Chaotropic Extraction	MB	22.0454	23.7388	24.3326	23.7813
P97291	Cadherin-8	Solubility Fractionation	MB	24.1795	18.4671	22.7275	22.6501			Q61762	Kcna5	Chaotropic Extraction	MB	24.1753	23.3423	23.1959	19.6653
P97300	Neuroplastin (Stromal cell-derived receptor 1) (SDR-1)	Solubility Fractionation	MB	32.3955	32.2599	32.8966	32.8691			Q61923	Kcna6	Chaotropic Extraction	MB	22.2703	22.7641	21.9913	21.9918
P97314	Cysteine and glycine-rich protein 2 (Cysteine-rich protein 2) (CRP2) (Double LIM protein 1) (DLP-1)	Solubility Fractionation	MB	23.2269	25.3406	25.61	25.5082			P62482	Kcnab2	Chaotropic Extraction	MB	24.0971	26.3367	25.026	25.94
P97315	Cysteine and glycine-rich protein 1 (Cysteine-rich protein 1) (CRP) (CRP1)	Solubility Fractionation	MB	32.0905	32.4418	32.893	32.5504			Q03717	Kcnb1	Chaotropic Extraction	MB	24.3021	25.391	23.4792	24.674
P97333	Neuropilin-1 (A5 protein) (CD antigen CD304)	Solubility Fractionation	MB	25.5405	22.7011	18.4671	23.6878			P15388	Kcnc1	Chaotropic Extraction	MB	27.1156	27.8364	27.2718	27.0683
P97351	40S ribosomal protein S3a (Protein TU-11)	Solubility Fractionation	MB	31.1337	31.5456	31.5401	31.48			Q14B80	Kcnc2	Chaotropic Extraction	MB	24.999	24.9538	22.9849	22.9461
P97352	Protein S100-A13 (S100 calcium-binding protein A13)	Solubility Fractionation	MB	26.5046	26.6314	26.6128	26.5845			Q63959	Kcnc3	Chaotropic Extraction	MB	25.9885	28.3405	27.8594	27.688
P97355	Spermine synthase (SPMSY) (EC 2.5.1.22) (Spermidine aminopropyltransferase)	Solubility Fractionation	MB	25.1599	24.7332	24.4147	25.5805			Q8R1C0	Kcnc4	Chaotropic Extraction	MB	23.3663	23.4686	20.2673	22.5647
P97370	Sodium/potassium-transporting ATPase subunit beta-3 (Sodium/potassium-dependent ATPase subunit beta-3) (ATPB-3) (CD antigen CD298)	Solubility Fractionation	MB	30.6616	30.4464	30.868	30.6383			Q9Z0V2	Kcnd2	Chaotropic Extraction	MB	25.0653	27.4424	27.0508	27.4796
P97372	Proteasome activator complex subunit 2 (11S regulator complex subunit beta) (REG-beta) (Activator of multicatalytic protease subunit 2) (Proteasome activator 28 subunit beta) (PA28b) (PA28beta)	Solubility Fractionation	MB	21.8047	22.3635	21.8732	22.1923			Q9Z0V1	Kcnd3	Chaotropic Extraction	MB	23.2392	25.7063	24.6633	24.2863
P97376	Protein FRG1 (FSHD region gene 1 protein)	Solubility Fractionation	MB	23.9791	23.9706	22.7479	23.1611			O35219	Kcnh2	Chaotropic Extraction	MB	22.1479	22.4059	22.3428	22.1166
P97379	Ras GTPase-activating protein-binding protein 2 (G3BP-2) (GAP SH3 domain-binding protein 2)	Solubility Fractionation	MB	31.7993	30.9202	30.8254	30.9591			Q9ER47	Kcnh7	Chaotropic Extraction	MB	24.5277	22.6768	20.5706	21.7609
P97382	Voltage-gated potassium channel subunit beta-3 (K(+) channel subunit beta-3) (Kv-beta-3)	Solubility Fractionation	MB	25.2221	25.433	25.7888	24.8594			Q9JM63	Kcnj10	Chaotropic Extraction	MB	26.2638	27.3362	25.4131	25.4501
P97384	Annexin A11 (Annexin XI) (Annexin-11) (Calcyclin-associated annexin 50) (CAP-50)	Solubility Fractionation	MB	23.0427	22.1426	24.4763	23.5914			Q61743	Kcnj11	Chaotropic Extraction	MB	23.3181	22.7934	21.9536	22.4132
P97386	DNA ligase 3 (EC 6.5.1.1) (DNA ligase III) (Polydeoxyribonucleotide synthase [ATP] 3)	Solubility Fractionation	MB	24.8292	23.7967	23.7817	23.7953			P52187	Kcnj12	Chaotropic Extraction	MB	24.3322	26.2173	24.317	23.7891
P97390	Vacuolar protein sorting-associated protein 45 (mVps45)	Solubility Fractionation	MB	28.9996	29.0272	28.8174	29.1547			Q9Z307	Kcnj16	Chaotropic Extraction	MB	22.8695	24.1956	21.5204	20.2283
P97393	Rho GTPase-activating protein 5 (Rho-type GTPase-activating protein 5) (p190-B)	Solubility Fractionation	MB	28.1549	26.9398	27.2121	26.7417			P35561	Kcnj2	Chaotropic Extraction	MB	23.8734	21.6798	19.7826	20.992
P97427	Dihydropyrimidinase-related protein 1 (DRP-1) (Collapsin response mediator protein 1) (CRMP-1) (Inactive dihydropyrimidinase) (Unc-33-like phosphoprotein 3) (ULIP-3)	Solubility Fractionation	MB	33.1785	34.1243	33.9586	33.8982			P63250	Kcnj3	Chaotropic Extraction	MB	22.8275	23.774	20.3334	24.2725
P97434	Myosin phosphatase Rho-interacting protein (Rho-interacting protein 3) (RIP3) (p116Rip)	Solubility Fractionation	MB	26.5668	26.3481	26.4413	26.3815			P52189	Kcnj4	Chaotropic Extraction	MB	22.4228	23.1276	20.0996	24.0021
P97441	Probable proton-coupled zinc antiporter SLC30A3 (Solute carrier family 30 member 3) (Zinc transporter 3) (ZnT-3)	Solubility Fractionation	MB	25.3452	26.9347	25.8011	24.0396			Q08460	Kcnma1	Chaotropic Extraction	MB	23.0875	27.2024	25.6151	26.0459
P97445	Voltage-dependent P/Q-type calcium channel subunit alpha-1A (Brain calcium channel I) (BI) (Calcium channel, L type, alpha-1 polypeptide isoform 4) (Voltage-gated calcium channel subunit alpha Cav2.1)	Solubility Fractionation	MB	25.0532	25.9131	25.5771	26.1869			P58391	Kcnn3	Chaotropic Extraction	MB	23.9415	25.6095	23.2881	24.9236
P97447	Four and a half LIM domains protein 1 (FHL-1) (KyoT) (RBP-associated molecule 14-1) (RAM14-1) (Skeletal muscle LIM-protein 1) (SLIM) (SLIM-1)	Solubility Fractionation	MB	28.4188	29.0068	28.8592	28.793			Q9Z351	Kcnq2	Chaotropic Extraction	MB	27.2395	27.3689	27.4114	27.1868
P97449	Aminopeptidase N (AP-N) (mAPN) (EC 3.4.11.2) (Alanyl aminopeptidase) (Aminopeptidase M) (AP-M) (Membrane protein p161) (Microsomal aminopeptidase) (CD antigen CD13)	Solubility Fractionation	MB	26.2032	23.3492	26.0377	24.7917			Q8K3F6	Kcnq3	Chaotropic Extraction	MB	23.9077	23.6974	19.2354	23.9248
P97450	ATP synthase-coupling factor 6, mitochondrial (ATPase subunit F6) (ATP synthase peripheral stalk subunit F6)	Solubility Fractionation	MB	31.5736	31.0929	31.0493	31.0548			Q9JK45	Kcnq5	Chaotropic Extraction	MB	24.4865	20.852	20.2663	21.3456
P97461	40S ribosomal protein S5 [Cleaved into: 40S ribosomal protein S5, N-terminally processed]	Solubility Fractionation	MB	29.7558	30.0063	30.1405	30.1635			Q6ZPR4	Kcnt1	Chaotropic Extraction	MB	25.5459	24.467	19.9871	21.6785
P97467	Peptidyl-glycine alpha-amidating monooxygenase (PAM) [Includes: Peptidylglycine alpha-hydroxylating monooxygenase (PHM) (EC 1.14.17.3); Peptidyl-alpha-hydroxyglycine alpha-amidating lyase (EC 4.3.2.5) (Peptidylamidoglycolate lyase) (PAL)]	Solubility Fractionation	MB	29.1295	29.337	28.7876	29.3275			Q6WVG3	Kctd12	Chaotropic Extraction	MB	21.4311	26.4915	27.5286	27.6336
P97470	Serine/threonine-protein phosphatase 4 catalytic subunit (PP4C) (Pp4) (EC 3.1.3.16) (Protein phosphatase X) (PP-X)	Solubility Fractionation	MB	21.475	22.6012	24.0274	22.5689			Q5DTY9	Kctd16	Chaotropic Extraction	MB	26.9923	24.18	26.2042	26.1775
P97471	Mothers against decapentaplegic homolog 4 (MAD homolog 4) (Mothers against DPP homolog 4) (Deletion target in pancreatic carcinoma 4 homolog) (SMAD family member 4) (SMAD 4) (Smad4)	Solubility Fractionation	MB	24.5053	23.0386	23.9846	23.4751			Q50H33	Kctd8	Chaotropic Extraction	MB	23.0216	25.7024	25.2306	25.4301
P97478	5-demethoxyubiquinone hydroxylase, mitochondrial (DMQ hydroxylase) (EC 1.14.99.60) (Timing protein clk-1 homolog) (Ubiquinone biosynthesis monooxygenase COQ7)	Solubility Fractionation	MB	25.7468	26.1245	24.3602	19.8674			Q9Z2X8	Keap1	Chaotropic Extraction	MB	22.5897	20.5826	19.9116	20.6058
P97490	Adenylate cyclase type 8 (EC 4.6.1.1) (ATP pyrophosphate-lyase 8) (Adenylate cyclase type VIII) (Adenylyl cyclase 8) (Ca(2+)/calmodulin-activated adenylyl cyclase)	Solubility Fractionation	MB	23.5121	25.037	22.954	21.5392			Q60749	Khdrbs1	Chaotropic Extraction	MB	26.0551	27.4661	28.5732	27.754
P97492	Regulator of G-protein signaling 14 (RGS14) (RAP1/RAP2-interacting protein) (RPIP1)	Solubility Fractionation	MB	23.5909	24.3096	26.5381	24.4721			Q9R226	Khdrbs3	Chaotropic Extraction	MB	23.0387	23.8193	23.5996	22.9564
P97493	Thioredoxin, mitochondrial (MTRX) (Mt-Trx) (Thioredoxin-2)	Solubility Fractionation	MB	25.2827	23.5647	23.5763	22.2726			Q3U0V1	Khsrp	Chaotropic Extraction	MB	21.8833	20.307	20.2203	22.6911
P97494	Glutamate--cysteine ligase catalytic subunit (EC 6.3.2.2) (GCS heavy chain) (Gamma-ECS) (Gamma-glutamylcysteine synthetase)	Solubility Fractionation	MB	26.3557	26.991	25.906	26.3817			Q68FD9	Kiaa1549	Chaotropic Extraction	MB	28.5823	27.9501	28.2203	28.3908
P97496	SWI/SNF complex subunit SMARCC1 (BRG1-associated factor 155) (SWI/SNF complex 155 kDa subunit) (SWI/SNF-related matrix-associated actin-dependent regulator of chromatin subfamily C member 1) (SWI3-related protein) (BAF155)	Solubility Fractionation	MB	23.6433	22.0479	19.9461	23.3674			Q8BRV5	Kiaa1671	Chaotropic Extraction	MB	23.0681	24.1566	22.036	24.4294
P97742	Carnitine O-palmitoyltransferase 1, liver isoform (CPT1-L) (EC 2.3.1.21) (Carnitine O-palmitoyltransferase I, liver isoform) (CPT I) (CPTI-L) (Carnitine palmitoyltransferase 1A)	Solubility Fractionation	MB	23.9232	25.4455	23.4053	23.568			Q6PFD6	Kif18b	Chaotropic Extraction	MB	22.8008	25.4684	21.8166	21.1472
P97765	WW domain-binding protein 2 (WBP-2)	Solubility Fractionation	MB	26.9048	27.7265	26.7405	27.0598			P33173	Kif1a	Chaotropic Extraction	MB	22.8377	25.4136	26.2117	26.0904
P97772	Metabotropic glutamate receptor 1 (mGluR1)	Solubility Fractionation	MB	27.5604	27.2932	28.3109	28.6762			Q9QXL2	Kif21a	Chaotropic Extraction	MB	25.8231	25.486	26.2371	27.143
P97785	GDNF family receptor alpha-1 (GDNF receptor alpha-1) (GDNFR-alpha-1) (GFR-alpha-1) (TGF-beta-related neurotrophic factor receptor 1)	Solubility Fractionation	MB	25.7138	24.4044	25.6908	25.9034			P28740	Kif2a	Chaotropic Extraction	MB	25.8593	25.1543	25.9373	26.2621
P97797	Tyrosine-protein phosphatase non-receptor type substrate 1 (SHP substrate 1) (SHPS-1) (Brain Ig-like molecule with tyrosine-based activation motifs) (Bit) (CD172 antigen-like family member A) (Inhibitory receptor SHPS-1) (MyD-1 antigen) (Signal-regulatory protein alpha-1) (Sirp-alpha-1) (mSIRP-alpha1) (p84) (CD antigen CD172a)	Solubility Fractionation	MB	30.5207	30.2014	30.8739	30.7389			Q61771	Kif3b	Chaotropic Extraction	MB	25.1792	22.7675	21.4577	22.9305
P97798	Neogenin	Solubility Fractionation	MB	27.8808	27.7322	27.7734	27.9668			P33175	Kif5a	Chaotropic Extraction	MB	24.5623	22.1519	23.0855	21.5171
P97807	Fumarate hydratase, mitochondrial (Fumarase) (EC 4.2.1.2) (EF-3)	Solubility Fractionation	MB	32.9066	32.9854	33.0502	32.9906			Q61768	Kif5b	Chaotropic Extraction	MB	22.5033	20.5109	20.4221	19.6269
P97813	Phospholipase D2 (PLD 2) (mPLD2) (EC 3.1.4.4) (Choline phosphatase 2) (PLD1C) (Phosphatidylcholine-hydrolyzing phospholipase D2)	Solubility Fractionation	MB	23.541	20.6145	23.1719	24.2353			P28738	Kif5c	Chaotropic Extraction	MB	23.9016	24.1569	21.2469	25.268
P97820	Mitogen-activated protein kinase kinase kinase kinase 4 (EC 2.7.11.1) (HPK/GCK-like kinase HGK) (MAPK/ERK kinase kinase kinase 4) (MEK kinase kinase 4) (MEKKK 4) (Nck-interacting kinase)	Solubility Fractionation	MB	25.3086	26.0034	21.8251	26.276			P70188	Kifap3	Chaotropic Extraction	MB	23.1807	21.9786	21.0552	19.0169
P97822	Acidic leucine-rich nuclear phosphoprotein 32 family member E (Cerebellar postnatal development protein 1) (LANP-like protein) (LANP-L)	Solubility Fractionation	MB	23.545	23.3736	24.1813	23.2202			O08672	Kifc2	Chaotropic Extraction	MB	23.5768	23.5402	20.745	23.907
P97823	Acyl-protein thioesterase 1 (APT-1) (EC 3.1.2.-) (Lysophospholipase 1) (Lysophospholipase I) (LPL-I) (LysoPLA I) (Palmitoyl-protein hydrolase) (EC 3.1.2.22)	Solubility Fractionation	MB	23.9675	23.698	24.8543	22.8374			O35231	Kifc3	Chaotropic Extraction	MB	23.3503	23.9648	23.9231	22.9366
P97855	Ras GTPase-activating protein-binding protein 1 (G3BP-1) (EC 3.6.4.12) (EC 3.6.4.13) (ATP-dependent DNA helicase VIII) (GAP SH3 domain-binding protein 1) (HDH-VIII)	Solubility Fractionation	MB	29.0031	28.7859	28.774	28.803			Q8BR86	Kirrel3	Chaotropic Extraction	MB	21.9886	25.4675	25.8047	24.8403
P97863	Nuclear factor 1 B-type (NF1-B) (Nuclear factor 1/B) (CCAAT-box-binding transcription factor) (CTF) (Nuclear factor I/B) (NF-I/B) (NFI-B) (TGGCA-binding protein)	Solubility Fractionation	MB	21.475	21.9558	23.3812	24.7732			O88448	Klc2	Chaotropic Extraction	MB	22.7269	19.4593	24.2394	23.5051
P97868	E3 ubiquitin-protein ligase RBBP6 (EC 2.3.2.27) (Proliferation potential-related protein) (Protein P2P-R) (RING-type E3 ubiquitin transferase RBBP6) (Retinoblastoma-binding protein 6) (p53-associated cellular protein of testis)	Solubility Fractionation	MB	24.4149	25.943	24.7121	24.0396			Q91W40	Klc3	Chaotropic Extraction	MB	24.1542	19.387	21.5171	20.1913
P97927	Laminin subunit alpha-4 (Laminin-14 subunit alpha) (Laminin-8 subunit alpha) (Laminin-9 subunit alpha)	Solubility Fractionation	MB	25.4693	25.7558	25.252	26.3216			Q99JN2	Klhl22	Chaotropic Extraction	MB	22.9447	21.1652	20.5367	23.3814
P97930	Thymidylate kinase (EC 2.7.4.9) (dTMP kinase)	Solubility Fractionation	MB	27.5438	28.3656	27.0023	26.8915			Q8BGY4	Klhl26	Chaotropic Extraction	MB	23.7858	22.1397	22.7158	23.1566
P97950	Ras-related protein Rab-33A (Small GTP-binding protein S10)	Solubility Fractionation	MB	18.4671	24.5417	24.3925	18.4671			P55200	Kmt2a	Chaotropic Extraction	MB	22.9657	21.2191	19.742	20.6108
P97952	Sodium channel subunit beta-1	Solubility Fractionation	MB	25.2871	25.4875	26.6643	26.5368			Q0KK55	Kndc1	Chaotropic Extraction	MB	21.3908	22.688	21.5678	20.5517
P98084	Amyloid-beta A4 precursor protein-binding family A member 2 (Adapter protein X11beta) (Neuron-specific X11L protein) (Neuronal Munc18-1-interacting protein 2) (Mint-2)	Solubility Fractionation	MB	25.18	25.7992	26.5526	25.7465			O35345	Kpna6	Chaotropic Extraction	MB	22.7391	23.2145	24.0611	23.7661
P98086	Complement C1q subcomponent subunit A	Solubility Fractionation	MB	29.0286	28.773	29.2324	29.1903			P70168	Kpnb1	Chaotropic Extraction	MB	26.7355	26.6381	26.0254	27.4256
P98156	Very low-density lipoprotein receptor (VLDL receptor) (VLDL-R)	Solubility Fractionation	MB	21.1675	22.5578	21.9253	22.3705			P04264	KRT1	Chaotropic Extraction	MB	37.0068	34.4871	35.7493	38.6787
P98191	Phosphatidate cytidylyltransferase 1 (EC 2.7.7.41) (CDP-DAG synthase 1) (CDP-DG synthase 1) (CDP-diacylglycerol synthase 1) (CDS 1) (CDP-diglyceride pyrophosphorylase 1) (CDP-diglyceride synthase 1) (CTP:phosphatidate cytidylyltransferase 1)	Solubility Fractionation	MB	22.4986	23.0208	23.8189	23.9982			P02535	Krt10	Chaotropic Extraction	MB	22.9959	24.7246	19.9704	21.8502
P98192	Dihydroxyacetone phosphate acyltransferase (DAP-AT) (DHAP-AT) (EC 2.3.1.42) (Acyl-CoA:dihydroxyacetonephosphateacyltransferase) (Glycerone-phosphate O-acyltransferase)	Solubility Fractionation	MB	22.8346	21.288	21.4238	18.4671			P13645	KRT10	Chaotropic Extraction	MB	35.5307	33.57	33.9957	37.0254
P98200	Phospholipid-transporting ATPase IB (EC 7.6.2.1) (ATPase class I type 8A member 2) (P4-ATPase flippase complex alpha subunit ATP8A2)	Solubility Fractionation	MB	24.2162	25.0555	25.2396	24.6428			P08730	Krt13	Chaotropic Extraction	MB	23.7155	24.9086	19.4953	20.2479
P98203	Splicing regulator ARVCF (Armadillo repeat protein deleted in velo-cardio-facial syndrome homolog)	Solubility Fractionation	MB	25.0252	25.1491	25.4573	26.2992			O77727	KRT15	Chaotropic Extraction	MB	23.729	25.1414	20.7994	21.6053
P99024	Tubulin beta-5 chain	Solubility Fractionation	MB	32.1264	32.7597	32.6501	32.2964			Q9Z2K1	Krt16	Chaotropic Extraction	MB	23.292	22.6162	26.0837	29.9966
P99026	Proteasome subunit beta type-4 (Low molecular mass protein 3) (Macropain beta chain) (Multicatalytic endopeptidase complex beta chain) (Proteasome beta chain) (Proteasome chain 3)	Solubility Fractionation	MB	27.9842	28.0507	29.8513	27.263			Q9QWL7	Krt17	Chaotropic Extraction	MB	28.3654	25.7048	27.6444	30.7656
P99027	60S acidic ribosomal protein P2	Solubility Fractionation	MB	30.142	28.3105	28.5322	28.1995			P05784	Krt18	Chaotropic Extraction	MB	27.5562	22.5379	20.0304	27.7207
P99028	Cytochrome b-c1 complex subunit 6, mitochondrial (Complex III subunit 6) (Complex III subunit VIII) (Cytochrome c1 non-heme 11 kDa protein) (Mitochondrial hinge protein) (Ubiquinol-cytochrome c reductase complex 11 kDa protein)	Solubility Fractionation	MB	24.563	30.759	30.8707	30.5196			P19001	Krt19	Chaotropic Extraction	MB	23.9599	20.4681	23.3815	25.9781
P99029	Peroxiredoxin-5, mitochondrial (EC 1.11.1.24) (Antioxidant enzyme B166) (AOEB166) (Liver tissue 2D-page spot 2D-0014IV) (PLP) (Peroxiredoxin V) (Prx-V) (Peroxisomal antioxidant enzyme) (Thioredoxin peroxidase PMP20) (Thioredoxin-dependent peroxiredoxin 5)	Solubility Fractionation	MB	33.4758	33.4766	33.1823	33.3404			P35908	KRT2	Chaotropic Extraction	MB	34.8514	32.6773	33.2583	36.0191
Q00262	Syntaxin-2 (Epimorphin)	Solubility Fractionation	MB	22.2855	18.2099	22.1129	18.2099			Q3TTY5	Krt2	Chaotropic Extraction	MB	23.486	19.6196	21.6414	24.4205
Q00493	Carboxypeptidase E (CPE) (EC 3.4.17.10) (Carboxypeptidase H) (CPH) (Enkephalin convertase) (Prohormone-processing carboxypeptidase)	Solubility Fractionation	MB	30.7278	30.3785	30.0165	30.1816			Q8CCX5	Krt222	Chaotropic Extraction	MB	22.773	23.4972	24.8426	24.4538
Q00558	40-kDa huntingtin-associated protein (CpG island protein) (Factor VIII intron 22 protein)	Solubility Fractionation	MB	24.512	24.4474	24.2848	24.4367			Q8VCW2	Krt25	Chaotropic Extraction	MB	23.9841	22.5042	22.9008	24.6307
Q00560	Interleukin-6 receptor subunit beta (IL-6 receptor subunit beta) (IL-6R subunit beta) (IL-6R-beta) (IL-6RB) (Interleukin-6 signal transducer) (Membrane glycoprotein 130) (gp130) (Oncostatin-M receptor subunit alpha) (CD antigen CD130)	Solubility Fractionation	MB	21.6709	18.4671	22.817	22.805			Q14532	KRT32	Chaotropic Extraction	MB	22.5746	20.2926	21.1386	23.3963
Q00612	Glucose-6-phosphate 1-dehydrogenase X (G6PD) (EC 1.1.1.49)	Solubility Fractionation	MB	22.3244	19.2676	18.2508	18.2099			Q14525	KRT33B	Chaotropic Extraction	MB	23.5243	20.7563	20.8546	28.2551
Q00PI9	Heterogeneous nuclear ribonucleoprotein U-like protein 2 (MLF1-associated nuclear protein)	Solubility Fractionation	MB	30.3927	30.3891	30.329	30.5838			B1AQ75	Krt36	Chaotropic Extraction	MB	22.5171	20.5194	20.8836	23.7531
Q01063	cAMP-specific 3',5'-cyclic phosphodiesterase 4D (EC 3.1.4.53) (DPDE3)	Solubility Fractionation	MB	23.7498	26.9535	27.4047	25.4425			O76013	KRT36	Chaotropic Extraction	MB	23.632	20.2985	20.6832	27.3996
Q01065	Dual specificity calcium/calmodulin-dependent 3',5'-cyclic nucleotide phosphodiesterase 1B (Cam-PDE 1B) (EC 3.1.4.17) (63 kDa Cam-PDE)	Solubility Fractionation	MB	30.1169	30.0645	29.5424	29.796			Q6IFX2	Krt42	Chaotropic Extraction	MB	30.2586	27.4828	29.459	32.2793
Q01097	Glutamate receptor ionotropic, NMDA 2B (GluN2B) (Glutamate [NMDA] receptor subunit epsilon-2) (N-methyl D-aspartate receptor subtype 2B) (NMDAR2B) (NR2B)	Solubility Fractionation	MB	27.7556	28.3445	27.3248	28.1708			Q922U2	Krt5	Chaotropic Extraction	MB	30.4834	26.9065	28.0934	31.5218
Q01149	Collagen alpha-2(I) chain (Alpha-2 type I collagen)	Solubility Fractionation	MB	27.5662	29.1502	29.1104	29.5833			P50446	Krt6a	Chaotropic Extraction	MB	31.5424	29.4374	30.3506	32.6527
Q01279	Epidermal growth factor receptor (EC 2.7.10.1)	Solubility Fractionation	MB	25.7029	25.6906	24.8229	25.0654			Q9R0H5	Krt71	Chaotropic Extraction	MB	22.542	24.1632	23.9561	26.1717
Q01405	Protein transport protein Sec23A (SEC23-related protein A)	Solubility Fractionation	MB	29.9172	29.7698	29.5884	29.685			Q6IME9	Krt72	Chaotropic Extraction	MB	26.953	25.6607	26.7937	28.4249
Q01730	Ras suppressor protein 1 (RSP-1) (Rsu-1)	Solubility Fractionation	MB	25.6214	26.4163	27.0109	26.2741			Q8BGZ7	Krt75	Chaotropic Extraction	MB	22.8924	21.945	21.9224	25.8064
Q01768	Nucleoside diphosphate kinase B (NDK B) (NDP kinase B) (EC 2.7.4.6) (Histidine protein kinase NDKB) (EC 2.7.13.3) (P18) (nm23-M2)	Solubility Fractionation	MB	31.7699	31.1897	31.0946	31.081			P11679	Krt8	Chaotropic Extraction	MB	23.4627	26.2991	20.4007	27.4377
Q01853	Transitional endoplasmic reticulum ATPase (TER ATPase) (EC 3.6.4.6) (15S Mg(2+)-ATPase p97 subunit) (Valosin-containing protein) (VCP)	Solubility Fractionation	MB	33.4079	33.3732	33.3856	33.4254			Q99M74	Krt82	Chaotropic Extraction	MB	24.6372	20.4051	19.5575	29.5812
Q02053	Ubiquitin-like modifier-activating enzyme 1 (EC 6.2.1.45) (Ubiquitin-activating enzyme E1) (Ubiquitin-activating enzyme E1 X) (Ubiquitin-like modifier-activating enzyme 1 X)	Solubility Fractionation	MB	27.9195	26.3298	25.4064	26.5197			Q99M73	Krt84	Chaotropic Extraction	MB	23.027	20.1821	20.2099	20.2891
Q02105	Complement C1q subcomponent subunit C	Solubility Fractionation	MB	28.3831	28.6519	29.1778	29.0299			P78386	KRT85	Chaotropic Extraction	MB	24.0598	19.1925	20.7136	27.1566
Q02248	Catenin beta-1 (Beta-catenin)	Solubility Fractionation	MB	31.4754	31.4908	31.4106	31.6335			O43790	KRT86	Chaotropic Extraction	MB	23.9625	19.1249	22.0127	28.2772
Q02257	Junction plakoglobin (Desmoplakin III) (Desmoplakin-3)	Solubility Fractionation	MB	26.134	25.9739	26.3479	26.3636			P35527	KRT9	Chaotropic Extraction	MB	34.9241	32.5522	34.4729	37.1199
Q02357	Ankyrin-1 (ANK-1) (Erythrocyte ankyrin)	Solubility Fractionation	MB	30.8996	30.7384	30.8413	30.9164			O08632	Krtap19-5	Chaotropic Extraction	MB	24.2772	21.0201	21.3478	21.2032
Q02780	Nuclear factor 1 A-type (NF1-A) (Nuclear factor 1/A) (CCAAT-box-binding transcription factor) (CTF) (Nuclear factor I/A) (NF-I/A) (NFI-A) (TGGCA-binding protein)	Solubility Fractionation	MB	23.7905	25.9685	26.2875	26.4075			Q02958	KRTAP6-1	Chaotropic Extraction	MB	23.781	20.1679	20.4013	26.2741
Q02788	Collagen alpha-2(VI) chain	Solubility Fractionation	MB	21.3493	24.1526	25.4251	23.592			Q61097	Ksr1	Chaotropic Extraction	MB	22.6838	25.3111	25.7277	25.8208
Q02819	Nucleobindin-1 (CALNUC)	Solubility Fractionation	MB	20.9266	21.5487	18.2508	22.8412			Q3UVC0	Ksr2	Chaotropic Extraction	MB	23.887	20.5386	23.3864	22.4577
Q03137	Ephrin type-A receptor 4 (EC 2.7.10.1) (Tyrosine-protein kinase receptor MPK-3) (Tyrosine-protein kinase receptor SEK-1)	Solubility Fractionation	MB	27.7193	27.8011	27.8843	28.0999			P11627	L1cam	Chaotropic Extraction	MB	23.1284	22.643	20.0338	24.437
Q03141	MAP/microtubule affinity-regulating kinase 3 (EC 2.7.11.1) (ELKL motif kinase 2) (EMK-2) (MPK-10)	Solubility Fractionation	MB	25.7823	25.7556	24.9465	25.3147			P19137	Lama1	Chaotropic Extraction	MB	29.4037	28.502	29.5185	30.3886
Q03157	Amyloid beta precursor like protein 1 (Amyloid beta (A4) precursor-like protein 1) (Amyloid-like protein 1) (APLP) (APLP-1) [Cleaved into: C30]	Solubility Fractionation	MB	26.144	23.27	24.6843	24.3366			Q60675	Lama2	Chaotropic Extraction	MB	27.6977	27.9738	28.8619	29.3987
Q03173	Protein enabled homolog (NPC-derived proline-rich protein 1) (NDPP-1)	Solubility Fractionation	MB	29.2094	28.1025	28.123	28.1974			P97927	Lama4	Chaotropic Extraction	MB	23.1495	20.241	21.8902	24.4582
Q03265	ATP synthase subunit alpha, mitochondrial (ATP synthase F1 subunit alpha)	Solubility Fractionation	MB	36.1944	36.2469	36.0444	36.268			Q61001	Lama5	Chaotropic Extraction	MB	29.7087	28.3911	29.7918	30.3931
Q03517	Secretogranin-2 (Chromogranin-C) (Secretogranin II) (SgII) [Cleaved into: Secretoneurin (SN); Manserin]	Solubility Fractionation	MB	28.6408	26.3756	25.7185	26.36			P02469	Lamb1	Chaotropic Extraction	MB	23.5806	21.667	22.0257	23.5349
Q04447	Creatine kinase B-type (EC 2.7.3.2) (B-CK) (Creatine kinase B chain) (Creatine phosphokinase B-type) (CPK-B)	Solubility Fractionation	MB	34.636	35.1772	35.1253	35.222			Q61292	Lamb2	Chaotropic Extraction	MB	32.0202	31.343	32.4085	32.6577
Q04519	Sphingomyelin phosphodiesterase (EC 3.1.4.12) (EC 3.1.4.3) (Acid sphingomyelinase) (ASMase) [Cleaved into: Sphingomyelin phosphodiesterase, processed form]	Solubility Fractionation	MB	25.4905	23.9023	23.6792	23.4216			P02468	Lamc1	Chaotropic Extraction	MB	29.3939	27.9659	29.0696	29.0182
Q04690	Neurofibromin (Neurofibromatosis-related protein NF-1)	Solubility Fractionation	MB	30.2039	30.4909	30.6101	30.7839			P11438	Lamp1	Chaotropic Extraction	MB	22.9606	25.3539	24.5766	25.3461
Q04735	Cyclin-dependent kinase 16 (EC 2.7.11.22) (CRK5) (Cell division protein kinase 16) (PCTAIRE-motif protein kinase 1) (Serine/threonine-protein kinase PCTAIRE-1)	Solubility Fractionation	MB	23.3808	23.3044	24.2881	24.8354			Q9CQ22	Lamtor1	Chaotropic Extraction	MB	24.3636	20.6439	21.1187	18.8806
Q04736	Tyrosine-protein kinase Yes (EC 2.7.10.2) (Proto-oncogene c-Yes) (p61-Yes)	Solubility Fractionation	MB	24.9168	26.893	27.3076	26.3855			O89112	Lancl1	Chaotropic Extraction	MB	24.4031	23.8788	21.7174	20.6239
Q04750	DNA topoisomerase 1 (EC 5.6.2.1) (DNA topoisomerase I)	Solubility Fractionation	MB	29.9471	28.9523	28.9857	29.3142			Q9JJK2	Lancl2	Chaotropic Extraction	MB	22.7108	25.4115	21.0809	24.0278
Q04857	Collagen alpha-1(VI) chain	Solubility Fractionation	MB	25.5436	25.52	24.4971	24.4099			Q9CPY7	Lap3	Chaotropic Extraction	MB	23.6646	22.6456	20.564	23.3414
Q04899	Cyclin-dependent kinase 18 (EC 2.7.11.22) (Cell division protein kinase 18) (PCTAIRE-motif protein kinase 3) (Serine/threonine-protein kinase PCTAIRE-3)	Solubility Fractionation	MB	27.3772	27.093	29.1002	26.9781			Q6ZQ58	Larp1	Chaotropic Extraction	MB	23.2305	26.0075	26.6476	26.2775
Q05512	Serine/threonine-protein kinase MARK2 (EC 2.7.11.1) (EC 2.7.11.26) (ELKL motif kinase 1) (EMK-1) (MAP/microtubule affinity-regulating kinase 2) (PAR1 homolog) (PAR1 homolog b) (Par-1b) (mPar-1b)	Solubility Fractionation	MB	27.7669	28.8325	28.8527	29.0819			Q8BWW4	Larp4	Chaotropic Extraction	MB	23.1909	24.158	25.1481	24.3921
Q05793	Basement membrane-specific heparan sulfate proteoglycan core protein (HSPG) [Cleaved into: Endorepellin; LG3 peptide]	Solubility Fractionation	MB	30.1545	29.828	30.3677	30.1745			Q6A0A2	Larp4b	Chaotropic Extraction	MB	23.3649	21.9732	20.2849	23.8465
Q05816	Fatty acid-binding protein 5 (Epidermal-type fatty acid-binding protein) (E-FABP) (Fatty acid-binding protein, epidermal) (Keratinocyte lipid-binding protein) (Psoriasis-associated fatty acid-binding protein homolog) (PA-FABP)	Solubility Fractionation	MB	30.9224	31.155	31.5993	31.2053			Q8BN59	Larp6	Chaotropic Extraction	MB	22.9024	22.8453	24.1753	24.2016
Q05909	Receptor-type tyrosine-protein phosphatase gamma (Protein-tyrosine phosphatase gamma) (R-PTP-gamma) (EC 3.1.3.48)	Solubility Fractionation	MB	23.3246	23.4853	24.2258	18.4671			Q3U9G9	Lbr	Chaotropic Extraction	MB	27.9795	28.241	27.165	26.5602
Q05920	Pyruvate carboxylase, mitochondrial (EC 6.4.1.1) (Pyruvic carboxylase) (PCB)	Solubility Fractionation	MB	33.1964	32.9524	33.1184	33.033			Q3UN02	Lclat1	Chaotropic Extraction	MB	23.2292	23.0994	23.2581	23.4249
Q05BC3	Echinoderm microtubule-associated protein-like 1 (EMAP-1)	Solubility Fractionation	MB	28.7217	29.2086	29.22	28.8538			P06151	Ldha	Chaotropic Extraction	MB	28.3011	27.8205	27.6579	28.077
Q05CL8	La-related protein 7 (La ribonucleoprotein domain family member 7)	Solubility Fractionation	MB	24.3345	23.0808	21.2974	23.6133			P16125	Ldhb	Chaotropic Extraction	MB	24.0434	24.2678	24.2388	24.1018
Q05D44	Eukaryotic translation initiation factor 5B (eIF-5B) (EC 3.6.5.3) (Translation initiation factor IF-2)	Solubility Fractionation	MB	28.7189	27.793	27.4085	27.8482			Q6DVA0	Lemd2	Chaotropic Extraction	MB	23.7248	26.7316	25.7794	26.4665
Q06138	Calcium-binding protein 39 (MO25alpha) (Protein Mo25)	Solubility Fractionation	MB	28.8908	30.0143	29.1227	29.5735			Q9WU40	Lemd3	Chaotropic Extraction	MB	28.0865	28.9134	28.0216	28.3705
Q06185	ATP synthase subunit e, mitochondrial (ATPase subunit e) (ATP synthase membrane subunit e)	Solubility Fractionation	MB	30.9009	31.1863	30.9753	31.1357			Q8CBY3	Leng8	Chaotropic Extraction	MB	21.9588	21.5234	21.2596	20.691
Q06335	Amyloid beta precursor like protein 2 (Amyloid beta (A4) precursor-like protein 2) (Amyloid protein homolog) (Amyloid-like protein 2) (APLP-2) (CDEI box-binding protein) (CDEBP) (Sperm membrane protein YWK-II)	Solubility Fractionation	MB	28.4093	27.0911	27.1491	26.9359			Q9Z2I0	Letm1	Chaotropic Extraction	MB	21.607	25.3727	26.0824	26.2913
Q06890	Clusterin (Apolipoprotein J) (Apo-J) (Clustrin) (Sulfated glycoprotein 2) (SGP-2) [Cleaved into: Clusterin beta chain; Clusterin alpha chain]	Solubility Fractionation	MB	28.8887	27.7117	27.3338	27.4424			O08573	Lgals9	Chaotropic Extraction	MB	23.6484	25.6911	24.0281	19.0857
Q07076	Annexin A7 (Annexin VII) (Annexin-7) (Synexin)	Solubility Fractionation	MB	28.4364	29.035	28.9861	29.0022			Q9JIA1	Lgi1	Chaotropic Extraction	MB	22.1941	22.0249	21.4524	21.3385
Q07235	Glia-derived nexin (GDN) (Peptidase inhibitor 7) (PI-7) (Protease nexin 1) (PN-1) (Protease nexin I) (Serine protease-inhibitor 4) (Serpin E2)	Solubility Fractionation	MB	29.2683	29.0869	29.1508	28.5022			Q8K406	Lgi3	Chaotropic Extraction	MB	23.1778	27.3403	26.785	27.1214
Q07417	Short-chain specific acyl-CoA dehydrogenase, mitochondrial (SCAD) (EC 1.3.8.1) (Butyryl-CoA dehydrogenase)	Solubility Fractionation	MB	27.566	27.2823	27.6198	27.3122			Q8K1S1	Lgi4	Chaotropic Extraction	MB	24.4433	21.7169	18.538	22.1835
Q08091	Calponin-1 (Basic calponin) (Calponin H1, smooth muscle)	Solubility Fractionation	MB	24.7313	25.0598	26.021	25.0489			P53668	Limk1	Chaotropic Extraction	MB	23.9092	23.5698	20.6364	19.8319
Q08274	Dystrophia myotonica WD repeat-containing protein (Dystrophia myotonica-containing WD repeat motif protein) (Protein DMR-N9)	Solubility Fractionation	MB	22.3925	24.3796	24.2676	24.7687			O88952	Lin7c	Chaotropic Extraction	MB	22.4301	20.3973	23.7311	23.3951
Q08288	Cell growth-regulating nucleolar protein (Ly1 antibody-reactive protein) (Protein expressed in male leptotene and zygotene spermatocytes 264) (MLZ-264)	Solubility Fractionation	MB	23.1785	22.4988	24.6351	23.6657			Q9D1T0	Lingo1	Chaotropic Extraction	MB	24.2016	27.0449	25.5508	27.2224
Q08331	Calretinin (CR)	Solubility Fractionation	MB	29.5383	28.2335	28.3267	28.5404			Q3URE9	Lingo2	Chaotropic Extraction	MB	24.0352	21.9408	22.8898	20.893
Q08460	Calcium-activated potassium channel subunit alpha-1 (BK channel) (BKCA alpha) (Calcium-activated potassium channel, subfamily M subunit alpha-1) (K(VCA)alpha) (KCa1.1) (Maxi K channel) (MaxiK) (Slo-alpha) (Slo1) (mSlo1) (Slowpoke homolog) (Slo homolog) (mSlo)	Solubility Fractionation	MB	23.5986	22.8303	26.4519	26.8947			Q80Y17	Llgl1	Chaotropic Extraction	MB	22.9121	25.0548	24.3117	25.1822
Q08509	Epidermal growth factor receptor kinase substrate 8	Solubility Fractionation	MB	25.9268	26.8603	27.1688	27.3936			Q9D0F3	Lman1	Chaotropic Extraction	MB	23.748	25.5167	24.2985	25.1554
Q08642	Protein-arginine deiminase type-2 (EC 3.5.3.15) (Peptidylarginine deiminase II) (Protein-arginine deiminase type II)	Solubility Fractionation	MB	28.4251	28.2529	29.0847	28.6141			P59481	Lman2l	Chaotropic Extraction	MB	22.8966	22.7227	23.8209	24.3945
Q08943	FACT complex subunit SSRP1 (Facilitates chromatin transcription complex subunit SSRP1) (Recombination signal sequence recognition protein 1) (Structure-specific recognition protein 1) (T160)	Solubility Fractionation	MB	26.295	27.7915	27.6937	27.5258			Q8C3X8	Lmf2	Chaotropic Extraction	MB	23.892	25.1439	22.3441	22.5704
Q0GA42	Metal transporter CNNM1 (Ancient conserved domain-containing protein 1) (mACDP1) (Cyclin-M1) (Cyclin-like protein 1) (CLP-1)	Solubility Fractionation	MB	25.8902	26.7909	26.9863	26.3095			P48678	Lmna	Chaotropic Extraction	MB	35.0704	34.2359	34.2407	33.9154
Q0GNC1	Inverted formin-2	Solubility Fractionation	MB	25.9765	25.4292	25.3986	25.626			P14733	Lmnb1	Chaotropic Extraction	MB	27.7991	30.5673	30.2711	30.1429
Q0KK55	Kinase non-catalytic C-lobe domain-containing protein 1 (KIND domain-containing protein 1) (Protein very KIND) (v-KIND) (Ras-GEF domain-containing family member 2)	Solubility Fractionation	MB	23.8191	25.272	25.7074	25.9124			P21619	Lmnb2	Chaotropic Extraction	MB	29.6247	30.2766	29.7245	29.5866
Q0KL02	Triple functional domain protein (EC 2.7.11.1)	Solubility Fractionation	MB	28.0671	28.3489	28.2917	28.0781			Q5XJV6	Lmtk3	Chaotropic Extraction	MB	26.96	28.2997	27.6812	27.3476
Q0P5W1	Vacuolar protein sorting-associated protein 8 homolog	Solubility Fractionation	MB	22.6936	24.2127	22.8052	23.643			Q7TQ95	Lnpk	Chaotropic Extraction	MB	26.4721	25.7372	26.5715	27.6249
Q0P678	Zinc finger CCCH domain-containing protein 18 (Nuclear protein NHN1)	Solubility Fractionation	MB	25.4608	24.7351	24.3341	26.2552			Q8CGK3	Lonp1	Chaotropic Extraction	MB	22.8017	24.5705	25.7247	26.5283
Q0V8T9	Contactin-associated protein like 5-1 (Cell recognition molecule Caspr5-1) (Cell recognition molecule Caspr5a) (Contactin-associated protein-like 5a)	Solubility Fractionation	MB	24.391	24.8978	24.2425	18.4671			P61793	Lpar1	Chaotropic Extraction	MB	24.2589	24.1475	19.9976	23.1351
Q0VBF8	Protein stum homolog	Solubility Fractionation	MB	21.2585	24.088	23.9616	23.5998			Q6NVG1	Lpcat4	Chaotropic Extraction	MB	22.743	23.7119	24.2111	24.6716
Q0VGY8	Protein TANC1 (Tetratricopeptide repeat, ankyrin repeat and coiled-coil domain-containing protein 1)	Solubility Fractionation	MB	25.1184	25.0422	25.2431	25.1674			Q9ESE1	Lrba	Chaotropic Extraction	MB	22.9639	21.5987	20.3185	21.9912
Q11011	Puromycin-sensitive aminopeptidase (PSA) (EC 3.4.11.14) (Cytosol alanyl aminopeptidase) (AAP-S)	Solubility Fractionation	MB	31.4412	31.6903	31.6238	31.4933			Q2WF71	Lrfn1	Chaotropic Extraction	MB	23.3035	25.3541	25.7859	27.0916
Q148V7	RAB11-binding protein RELCH (LisH domain and HEAT repeat-containing protein KIAA1468) (RAB11-binding protein containing LisH, coiled-coil, and HEAT repeats)	Solubility Fractionation	MB	28.5775	28.9209	28.8019	28.6981			Q80TG9	Lrfn2	Chaotropic Extraction	MB	22.9213	21.1378	21.3692	23.5667
Q149L6	DnaJ homolog subfamily B member 14	Solubility Fractionation	MB	25.8008	22.9575	23.3484	25.1108			Q8BLY3	Lrfn3	Chaotropic Extraction	MB	23.5994	24.6511	24.9568	25.0374
Q14B80	Potassium voltage-gated channel subfamily C member 2 (Shaw-like potassium channel) (Voltage-gated potassium channel Kv3.2)	Solubility Fractionation	MB	23.8526	25.0539	23.066	22.8695			Q80XU8	Lrfn4	Chaotropic Extraction	MB	23.5171	21.7657	22.3813	22.1392
Q14BB9	MAP6 domain-containing protein 1 (21 kDa STOP-like protein) (SL21)	Solubility Fractionation	MB	25.409	26.182	28.0567	27.555			P70193	Lrig1	Chaotropic Extraction	MB	24.2509	23.0645	20.167	21.5445
Q14BI2	Metabotropic glutamate receptor 2 (mGluR2)	Solubility Fractionation	MB	26.2224	26.9203	26.7412	26.9642			Q91ZX7	Lrp1	Chaotropic Extraction	MB	24.4135	26.9137	26.2226	26.8613
Q14C51	Pentatricopeptide repeat domain-containing protein 3, mitochondrial (28S ribosomal protein S39, mitochondrial) (MRP-S39)	Solubility Fractionation	MB	26.3353	26.6056	26.5187	26.0918			Q6PB66	Lrpprc	Chaotropic Extraction	MB	21.9704	22.8786	23.7353	24.3298
Q14CH0	Protein FAM171B	Solubility Fractionation	MB	26.3083	25.7633	26.1615	26.0438			Q99PH1	Lrrc4	Chaotropic Extraction	MB	23.0481	20.1859	21.647	20.8847
Q14CH7	Alanine--tRNA ligase, mitochondrial (EC 6.1.1.7) (Alanyl-tRNA synthetase) (AlaRS)	Solubility Fractionation	MB	23.4036	23.3288	18.4671	20.2008			Q9CRC8	Lrrc40	Chaotropic Extraction	MB	23.101	20.0228	20.7497	20.992
Q1RLL3	Copine-9 (Copine IX)	Solubility Fractionation	MB	24.8584	25.5502	25.6943	25.879			Q505F5	Lrrc47	Chaotropic Extraction	MB	21.6917	22.2085	21.3439	21.5275
Q2EMV9	Protein mono-ADP-ribosyltransferase PARP14 (EC 2.4.2.-) (ADP-ribosyltransferase diphtheria toxin-like 8) (ARTD8) (Collaborator of STAT6) (CoaSt6) (Poly [ADP-ribose] polymerase 14) (PARP-14)	Solubility Fractionation	MB	27.0469	27.1862	26.7685	26.2839			Q91YK0	Lrrc49	Chaotropic Extraction	MB	22.5841	22.2184	23.5256	23.6407
Q2KN98	Cytospin-A (SPECC1-like protein) (Sperm antigen with calponin homology and coiled-coil domains 1-like)	Solubility Fractionation	MB	22.8324	21.4634	20.4484	19.9854			P0C192	Lrrc4b	Chaotropic Extraction	MB	22.7861	28.2283	25.6877	26.2656
Q2M3X8	Phosphatase and actin regulator 1	Solubility Fractionation	MB	27.6157	27.8731	27.7735	27.1657			Q8C031	Lrrc4c	Chaotropic Extraction	MB	21.8603	24.6123	22.5169	23.2918
Q2NL51	Glycogen synthase kinase-3 alpha (GSK-3 alpha) (EC 2.7.11.26) (Serine/threonine-protein kinase GSK3A) (EC 2.7.11.1)	Solubility Fractionation	MB	28.4168	28.4054	28.5085	28.5838			Q3UY51	Lrrc55	Chaotropic Extraction	MB	23.5388	22.0109	22.441	19.8026
Q2PFD7	PH and SEC7 domain-containing protein 3 (Exchange factor for ADP-ribosylation factor guanine nucleotide factor 6 D) (Exchange factor for ARF6 D) (Pleckstrin homology and SEC7 domain-containing protein 3)	Solubility Fractionation	MB	30.5361	30.5275	30.7707	30.6142			Q922Q8	Lrrc59	Chaotropic Extraction	MB	22.5183	23.8429	23.9952	24.5812
Q2TBE6	Phosphatidylinositol 4-kinase type 2-alpha (EC 2.7.1.67) (Phosphatidylinositol 4-kinase type II-alpha)	Solubility Fractionation	MB	26.7663	26.8488	26.6032	26.9252			Q80TE7	Lrrc7	Chaotropic Extraction	MB	28.1303	29.3348	28.3944	29.0525
Q2TPA8	Hydroxysteroid dehydrogenase-like protein 2 (EC 1.-.-.-)	Solubility Fractionation	MB	28.9152	28.4656	28.6596	28.4741			Q80WG5	Lrrc8a	Chaotropic Extraction	MB	23.731	26.4903	25.8425	25.7125
Q3B7Z2	Oxysterol-binding protein 1	Solubility Fractionation	MB	27.5479	27.5311	27.7275	27.8343			Q3UZ39	Lrrfip1	Chaotropic Extraction	MB	24.1522	22.5764	22.0388	20.369
Q3KNM2	E3 ubiquitin-protein ligase MARCHF5 (EC 2.3.2.27) (Membrane-associated RING finger protein 5) (Membrane-associated RING-CH protein V) (MARCH-V) (RING-type E3 ubiquitin transferase MARCHF5)	Solubility Fractionation	MB	24.9257	26.3198	26.3709	26.0617			Q8K377	Lrrtm1	Chaotropic Extraction	MB	29.357	30.2906	29.2936	29.7699
Q3LAC4	Phosphatidylinositol 3,4,5-trisphosphate-dependent Rac exchanger 2 protein (P-Rex2) (PtdIns(3,4,5)-dependent Rac exchanger 2) (DEP domain-containing protein 2)	Solubility Fractionation	MB	22.6438	22.6331	22.982	21.9773			Q8BGA3	Lrrtm2	Chaotropic Extraction	MB	22.9708	27.0863	25.4545	26.2673
Q3TAS6	ER membrane protein complex subunit 10 (Hematopoietic signal peptide-containing membrane domain-containing protein 1)	Solubility Fractionation	MB	23.1776	24.3743	24.0183	23.2233			Q8BZ81	Lrrtm3	Chaotropic Extraction	MB	23.0203	25.0492	23.7066	23.8187
Q3TBW2	39S ribosomal protein L10, mitochondrial (L10mt) (MRP-L10)	Solubility Fractionation	MB	25.9133	25.4664	25.974	25.7147			Q80XG9	Lrrtm4	Chaotropic Extraction	MB	23.5164	25.9946	24.1024	25.5312
Q3TC33	Coiled-coil domain-containing protein 127	Solubility Fractionation	MB	25.6642	26.8952	26.3484	26.5989			Q8BLK3	Lsamp	Chaotropic Extraction	MB	26.6924	27.7241	25.0088	25.1747
Q3TC72	Fumarylacetoacetate hydrolase domain-containing protein 2A (EC 3.-.-.-)	Solubility Fractionation	MB	29.7051	29.8013	29.9409	29.261			Q8BUV6	Lsm11	Chaotropic Extraction	MB	24.2024	27.7666	27.0621	26.7355
Q3TCH7	Cullin-4A (CUL-4A)	Solubility Fractionation	MB	24.4141	23.785	24.5213	20.9054			Q8K2F8	Lsm14a	Chaotropic Extraction	MB	23.5961	20.0097	21.4698	20.8638
Q3TCJ1	BRISC complex subunit Abraxas 2 (Abraxas brother protein 1) (Protein FAM175B)	Solubility Fractionation	MB	25.9804	24.666	23.6243	25.2626			Q8K4G1	Ltbp4	Chaotropic Extraction	MB	22.1735	26.0136	25.2955	25.963
Q3TCN2	Putative phospholipase B-like 2 (EC 3.1.1.-) (66.3 kDa protein) (76 kDa protein) (p76) (LAMA-like protein 2) (Lamina ancestor homolog 2) (Phospholipase B domain-containing protein 2) [Cleaved into: Putative phospholipase B-like 2 28 kDa form; Putative phospholipase B-like 2 40 kDa form; Putative phospholipase B-like 2 15 kDa form]	Solubility Fractionation	MB	24.0564	25.1861	23.1788	24.6163			P02788	LTF	Chaotropic Extraction	MB	23.0535	20.5618	21.0011	23.2118
Q3TDD9	Protein phosphatase 1 regulatory subunit 21 (Coiled-coil domain-containing protein 128) (KLRAQ motif-containing protein 1)	Solubility Fractionation	MB	28.0197	27.4964	27.4128	27.7493			Q9CYI4	Luc7l	Chaotropic Extraction	MB	23.1964	24.0133	23.7927	24.5394
Q3TDK6	Protein rogdi homolog (Leucine-zipper-containing LZF)	Solubility Fractionation	MB	29.6871	30.0677	30.0284	29.8983			Q7TNC4	Luc7l2	Chaotropic Extraction	MB	24.7009	26.237	27.3207	27.3356
Q3TDN2	FAS-associated factor 2 (UBX domain-containing protein 8)	Solubility Fractionation	MB	27.4276	28.2302	28.2612	28.2983			Q5SUF2	Luc7l3	Chaotropic Extraction	MB	22.4875	22.81	24.2335	23.9643
Q3TDQ1	Dolichyl-diphosphooligosaccharide--protein glycosyltransferase subunit STT3B (Oligosaccharyl transferase subunit STT3B) (STT3-B) (EC 2.4.99.18) (B6dom1 antigen) (Source of immunodominant MHC-associated peptides)	Solubility Fractionation	MB	25.7131	25.7975	25.9937	26.2425			Q8R4U7	Luzp1	Chaotropic Extraction	MB	22.3778	22.6532	20.2522	23.5
Q3TEA8	Heterochromatin protein 1-binding protein 3	Solubility Fractionation	MB	30.6967	30.5441	30.4028	31.0115			P0CW02	Ly6c1	Chaotropic Extraction	MB	24.5444	23.6713	21.0366	22.9751
Q3TES0	IQ motif and SEC7 domain-containing protein 3	Solubility Fractionation	MB	27.2051	27.4106	26.6575	26.4963			P0DP60	Lynx1	Chaotropic Extraction	MB	27.2374	27.1755	26.1801	26.2207
Q3TFD2	Lysophosphatidylcholine acyltransferase 1 (LPC acyltransferase 1) (LPCAT-1) (LysoPC acyltransferase 1) (mLPCAT1) (EC 2.3.1.23) (1-acylglycerol-3-phosphate O-acyltransferase) (EC 2.3.1.51) (1-acylglycerophosphocholine O-acyltransferase) (1-alkenylglycerophosphocholine O-acyltransferase) (EC 2.3.1.25) (1-alkylglycerophosphocholine O-acetyltransferase) (EC 2.3.1.67) (Acetyl-CoA:lyso-platelet-activat…	Solubility Fractionation	MB	24.3795	25.2827	24.4608	24.7671			P61626	LYZ	Chaotropic Extraction	MB	25.8716	23.4929	24.8058	27.4162
Q3TFQ1	SPRY domain-containing protein 7 (Chronic lymphocytic leukemia deletion region gene 6 protein homolog) (CLL deletion region gene 6 protein homolog)	Solubility Fractionation	MB	26.378	24.7024	26.4082	27.9321			P60853	Lzts1	Chaotropic Extraction	MB	21.3452	20.5569	20.462	20.6025
Q3THE2	Myosin regulatory light chain 12B (Myosin regulatory light chain 2-B, smooth muscle isoform) (Myosin regulatory light chain 20 kDa) (MLC20) (Myosin regulatory light chain MRLC2)	Solubility Fractionation	MB	29.2007	29.1043	29.8145	29.7002			Q91YU6	Lzts2	Chaotropic Extraction	MB	23.4227	22.6641	22.374	23.2074
Q3THG9	Alanyl-tRNA editing protein Aarsd1 (Alanyl-tRNA deacylase alaX) (AlaX) (AlaXp-II) (Alanyl-tRNA synthetase domain-containing protein 1)	Solubility Fractionation	MB	25.3641	26.3999	26.0408	25.4111			A2AHG0	Lzts3	Chaotropic Extraction	MB	23.7015	27.4391	27.7236	24.3873
Q3THK7	GMP synthase [glutamine-hydrolyzing] (EC 6.3.5.2) (GMP synthetase) (Glutamine amidotransferase)	Solubility Fractionation	MB	28.3159	28.7884	28.9303	28.6072			P24668	M6pr	Chaotropic Extraction	MB	24.9342	23.3881	21.3584	23.0594
Q3THS6	S-adenosylmethionine synthase isoform type-2 (AdoMet synthase 2) (EC 2.5.1.6) (Methionine adenosyltransferase 2) (MAT 2)	Solubility Fractionation	MB	18.2099	23.6181	18.2508	18.2099			Q69ZZ9	Macf1	Chaotropic Extraction	MB	23.2298	20.3214	19.8561	22.889
Q3THW5	Histone H2A.V (H2A.F/Z) (H2A.Z variant histone 2)	Solubility Fractionation	MB	30.441	29.7335	30.5196	30.2603			Q9QXZ0	Macf1.1	Chaotropic Extraction	MB	29.5681	29.7872	30.1769	29.8525
Q3TIR1	Trafficking protein particle complex subunit 13	Solubility Fractionation	MB	25.7999	24.316	25.9572	25.597			Q7TQE6	Maco1	Chaotropic Extraction	MB	23.0125	21.1341	21.1472	20.7057
Q3TIR3	Synembryn-A (Protein Ric-8A)	Solubility Fractionation	MB	21.0727	23.0058	23.0474	23.3783			Q8CCK0	Macroh2a2	Chaotropic Extraction	MB	22.9451	22.1943	24.4143	23.4536
Q3TIV5	Zinc finger CCCH domain-containing protein 15 (DRG family-regulatory protein 1) (Epo-immediate response gene protein FM22)	Solubility Fractionation	MB	27.7122	25.5082	25.9122	26.3405			Q80U28	Madd	Chaotropic Extraction	MB	26.0027	26.7267	27.1437	27.8816
Q3TIX9	U4/U6.U5 tri-snRNP-associated protein 2 (Inactive ubiquitin-specific peptidase 39)	Solubility Fractionation	MB	27.1302	28.1094	27.5667	27.7438			P20917	Mag	Chaotropic Extraction	MB	31.5239	31.0782	30.9413	31.5365
Q3TJD7	PDZ and LIM domain protein 7 (LIM mineralization protein) (LMP) (Protein enigma)	Solubility Fractionation	MB	24.5826	22.406	21.5063	19.9461			Q6PCZ4	Magee1	Chaotropic Extraction	MB	22.9459	24.613	23.7421	24.0645
Q3TJZ6	Protein FAM98A	Solubility Fractionation	MB	26.8668	26.8235	27.2527	25.6705			Q9WVQ1	Magi2	Chaotropic Extraction	MB	23.1527	24.928	24.2581	23.4613
Q3TKT4	Transcription activator BRG1 (EC 3.6.4.-) (ATP-dependent helicase SMARCA4) (BRG1-associated factor 190A) (BAF190A) (Protein brahma homolog 1) (SNF2-beta) (SWI/SNF-related matrix-associated actin-dependent regulator of chromatin subfamily A member 4)	Solubility Fractionation	MB	27.0057	25.0903	25.3213	25.6339			Q9CQY5	Magt1	Chaotropic Extraction	MB	22.5456	23.9835	22.1912	23.1359
Q3TL44	NLR family member X1	Solubility Fractionation	MB	24.9701	25.3356	24.5301	24.9321			Q8BHE8	Maip1	Chaotropic Extraction	MB	22.6564	22.6838	19.9193	21.2638
Q3TLH4	Protein PRRC2C (BAT2 domain-containing protein 1) (HLA-B-associated transcript 2-like 2) (Proline-rich and coiled-coil-containing protein 2C)	Solubility Fractionation	MB	28.0281	27.7213	27.8597	28.2132			Q8BI08	Mal2	Chaotropic Extraction	MB	23.0329	28.4801	28.5096	28.9005
Q3TLI0	Trafficking protein particle complex subunit 10 (Trafficking protein particle complex subunit TMEM1) (Transport protein particle subunit TMEM1) (TRAPP subunit TMEM1)	Solubility Fractionation	MB	26.9974	30.1312	26.8653	26.8386			Q8BRK9	Man2a2	Chaotropic Extraction	MB	23.1541	20.1166	20.2046	19.6476
Q3TLP5	Enoyl-CoA hydratase domain-containing protein 2, mitochondrial	Solubility Fractionation	MB	23.1422	24.9416	24.1153	22.723			Q64133	Maoa	Chaotropic Extraction	MB	23.2916	27.4033	28.6381	27.916
Q3TMH2	Secernin-3	Solubility Fractionation	MB	25.891	26.0043	26.1986	26.3931			Q8BW75	Maob	Chaotropic Extraction	MB	28.0972	27.8708	26.282	26.384
Q3TPE9	Ankyrin repeat and MYND domain-containing protein 2	Solubility Fractionation	MB	23.7206	25.1426	26.1413	26.1024			Q9QYR6	Map1a	Chaotropic Extraction	MB	29.5375	29.3196	30.2996	30.1269
Q3TPX4	Exocyst complex component 5 (Exocyst complex component Sec10)	Solubility Fractionation	MB	28.3034	28.8711	28.7699	28.7794			P14873	Map1b	Chaotropic Extraction	MB	28.4943	27.966	28.5739	28.5896
Q3TQB2	FAD-dependent oxidoreductase domain-containing protein 1 (EC 1.-.-.-)	Solubility Fractionation	MB	29.5639	18.4671	29.8527	22.3014			Q8C052	Map1s	Chaotropic Extraction	MB	25.6541	27.3644	28.3664	28.123
Q3TRM4	Patatin-like phospholipase domain-containing protein 6 (Neuropathy target esterase) (EC 3.1.1.5)	Solubility Fractionation	MB	25.5494	25.7345	25.71	25.7261			P20357	Map2	Chaotropic Extraction	MB	29.7365	28.7845	29.7314	28.8754
Q3TRR0	Microtubule-associated protein 9 (Aster-associated protein)	Solubility Fractionation	MB	25.6346	20.8361	19.9461	23.7196			P31938	Map2k1	Chaotropic Extraction	MB	24.1762	19.9871	23.5074	22.9499
Q3TUH1	Phosphatidate cytidylyltransferase, mitochondrial (EC 2.7.7.41) (CDP-diacylglycerol synthase) (CDP-DAG synthase) (Mitochondrial translocator assembly and maintenance protein 41 homolog) (TAM41)	Solubility Fractionation	MB	27.8741	27.0585	27.0724	27.0384			P47809	Map2k4	Chaotropic Extraction	MB	24.0283	23.6815	24.1741	24.0543
Q3TVA9	Coiled-coil domain-containing protein 136	Solubility Fractionation	MB	29.001	28.1239	29.1066	28.7059			Q8CE90	Map2k7	Chaotropic Extraction	MB	22.7289	20.763	20.8759	20.1927
Q3TW96	UDP-N-acetylhexosamine pyrophosphorylase-like protein 1 (EC 2.7.7.-)	Solubility Fractionation	MB	23.6528	23.7503	21.8139	22.4064			Q66L42	Map3k10	Chaotropic Extraction	MB	24.8003	20.7209	23.1212	20.5749
Q3TWL2	Type 1 phosphatidylinositol 4,5-bisphosphate 4-phosphatase (Type 1 PtdIns-4,5-P2 4-Ptase) (EC 3.1.3.78) (PtdIns-4,5-P2 4-Ptase I) (Transmembrane protein 55B)	Solubility Fractionation	MB	25.6064	25.7227	25.6582	26.8194			Q60700	Map3k12	Chaotropic Extraction	MB	23.504	21.7933	20.8884	22.9469
Q3TWN3	Metal transporter CNNM2 (Ancient conserved domain-containing protein 2) (mACDP2) (Cyclin-M2)	Solubility Fractionation	MB	26.7849	24.1714	24.4497	23.4395			Q1HKZ5	Map3k13	Chaotropic Extraction	MB	23.8034	24.7725	24.5183	25.1071
Q3TWW8	Serine/arginine-rich splicing factor 6 (Pre-mRNA-splicing factor SRP55) (Splicing factor, arginine/serine-rich 6)	Solubility Fractionation	MB	27.484	28.4485	27.9946	28.9322			O35099	Map3k5	Chaotropic Extraction	MB	22.1094	23.6855	23.7043	23.8349
Q3TXS7	26S proteasome non-ATPase regulatory subunit 1 (26S proteasome regulatory subunit RPN2) (26S proteasome regulatory subunit S1)	Solubility Fractionation	MB	29.1655	29.4032	29.3912	29.123			P27546	Map4	Chaotropic Extraction	MB	23.6479	24.2663	23.785	22.1877
Q3TXX3	Protrudin (Zinc finger FYVE domain-containing protein 27)	Solubility Fractionation	MB	21.0727	22.6824	19.1804	21.6556			P97820	Map4k4	Chaotropic Extraction	MB	23.4486	25.8257	25.1829	26.5472
Q3TXX4	Vesicular glutamate transporter 1 (VGluT1) (Brain-specific Na(+)-dependent inorganic phosphate cotransporter) (Solute carrier family 17 member 7)	Solubility Fractionation	MB	30.2868	30.7101	30.705	30.9388			Q7TSJ2	Map6	Chaotropic Extraction	MB	27.4126	28.31	29.085	28.5323
Q3TY60	Protein FAM131B	Solubility Fractionation	MB	27.553	26.3444	27.0506	27.2416			Q14BB9	Map6d1	Chaotropic Extraction	MB	30.9519	30.1583	31.1619	30.8112
Q3TY86	Apoptosis-inducing factor 3 (EC 1.-.-.-) (Apoptosis-inducing factor-like protein)	Solubility Fractionation	MB	27.6734	26.6008	26.7751	26.3564			O88735	Map7	Chaotropic Extraction	MB	29.7583	29.698	30.6574	29.8455
Q3TYP4	Transmembrane protein 88B	Solubility Fractionation	MB	18.4671	24.0571	23.6721	23.8354			A2AJI0	Map7d1	Chaotropic Extraction	MB	31.3003	30.7685	31.1899	31.02
Q3TZM9	GDP-Man:Man(3)GlcNAc(2)-PP-Dol alpha-1,2-mannosyltransferase (EC 2.4.1.131) (Asparagine-linked glycosylation protein 11 homolog) (Glycolipid 2-alpha-mannosyltransferase)	Solubility Fractionation	MB	26.0761	28.287	26.9615	25.8846			P63085	Mapk1	Chaotropic Extraction	MB	23.5594	22.91	20.7222	21.8683
Q3TZX3	Solute carrier family 25 member 33	Solubility Fractionation	MB	22.7237	22.3764	23.6313	22.3677			Q63844	Mapk3	Chaotropic Extraction	MB	24.535	24.3046	20.9351	24.3446
Q3TZZ7	Extended synaptotagmin-2 (E-Syt2)	Solubility Fractionation	MB	26.217	26.7003	26.5721	26.5709			Q9ERE9	Mapk8ip2	Chaotropic Extraction	MB	23.8195	20.5947	21.6891	21.6737
Q3U0M1	Trafficking protein particle complex subunit 9 (NIK- and IKBKB-binding protein)	Solubility Fractionation	MB	27.7404	27.782	26.683	27.4709			Q6PER3	Mapre3	Chaotropic Extraction	MB	25.4861	24.3731	25.3483	25.4528
Q3U0S6	Ras-interacting protein 1 (Rain)	Solubility Fractionation	MB	24.4775	23.6206	24.0829	23.9239			P10637	Mapt	Chaotropic Extraction	MB	23.3153	24.8058	20.2802	22.3497
Q3U0V1	Far upstream element-binding protein 2 (FUSE-binding protein 2) (KH type-splicing regulatory protein) (KSRP)	Solubility Fractionation	MB	29.9907	24.9906	25.7052	24.9955			Q3KNM2	Marchf5	Chaotropic Extraction	MB	22.751	23.3725	27.1258	26.7628
Q3U186	Probable arginine--tRNA ligase, mitochondrial (EC 6.1.1.19) (Arginyl-tRNA synthetase) (ArgRS)	Solubility Fractionation	MB	22.7866	23.6514	24.8139	23.2355			Q9WV66	Marchf7	Chaotropic Extraction	MB	24.025	25.4283	24.8567	25.0139
Q3U1J4	DNA damage-binding protein 1 (DDB p127 subunit) (Damage-specific DNA-binding protein 1) (UV-damaged DNA-binding factor)	Solubility Fractionation	MB	29.1203	30.0607	29.5313	29.6921			Q8VHJ5	Mark1	Chaotropic Extraction	MB	26.0671	26.9257	27.0364	26.8792
Q3U1Y4	DENN domain-containing protein 4B (Brain-specific gene 4 protein) (Brain specific protein 4)	Solubility Fractionation	MB	23.6967	24.7516	25.6029	26.2241			Q05512	Mark2	Chaotropic Extraction	MB	23.3674	25.3635	26.8132	26.2378
Q3U214	Microtubule-associated serine/threonine-protein kinase 3 (EC 2.7.11.1)	Solubility Fractionation	MB	21.475	19.9759	22.1236	22.4252			Q03141	Mark3	Chaotropic Extraction	MB	26.9179	28.1879	28.8416	28.1012
Q3U2A8	Valine--tRNA ligase, mitochondrial (EC 6.1.1.9) (Valyl-tRNA synthetase) (ValRS)	Solubility Fractionation	MB	25.7308	26.2421	23.8106	24.4303			Q8CIP4	Mark4	Chaotropic Extraction	MB	26.5125	28.3481	28.6489	28.0613
Q3U2I3	FHF complex subunit HOOK interacting protein 1B (FTS and Hook-interacting protein) (FHIP)	Solubility Fractionation	MB	23.2129	23.2269	19.9461	22.1122			Q68FL6	Mars1	Chaotropic Extraction	MB	24.0287	22.7774	23.2617	23.3251
Q3U2V3	8-oxo-dGDP phosphatase NUDT18 (EC 3.6.1.58) (2-hydroxy-dADP phosphatase) (7,8-dihydro-8-oxoguanine phosphatase) (MutT homolog 3) (Nucleoside diphosphate-linked moiety X motif 18) (Nudix motif 18)	Solubility Fractionation	MB	21.475	23.3086	22.2694	23.7544			Q9R1L5	Mast1	Chaotropic Extraction	MB	28.443	28.647	29.8318	28.5665
Q3U487	E3 ubiquitin-protein ligase HECTD3 (EC 2.3.2.26) (HECT domain-containing protein 3) (HECT-type E3 ubiquitin transferase HECTD3)	Solubility Fractionation	MB	26.4656	25.0838	25.8089	26.1346			Q3U214	Mast3	Chaotropic Extraction	MB	23.6873	27.3552	27.2902	27.1837
Q3U5Q7	UMP-CMP kinase 2, mitochondrial (EC 2.7.4.14) (Nucleoside-diphosphate kinase) (EC 2.7.4.6) (Thymidylate kinase LPS-inducible member) (TYKi)	Solubility Fractionation	MB	28.3011	28.2619	28.9616	29.1945			Q811L6	Mast4	Chaotropic Extraction	MB	22.637	24.8388	25.6304	25.1004
Q3U7R1	Extended synaptotagmin-1 (E-Syt1) (Membrane-bound C2 domain-containing protein)	Solubility Fractionation	MB	27.7837	27.5546	27.7641	28.242			Q3THS6	Mat2a	Chaotropic Extraction	MB	23.8616	24.2564	23.42	20.8833
Q3U7U3	F-box only protein 7	Solubility Fractionation	MB	25.2637	25.7905	24.257	23.5539			Q99LB6	Mat2b	Chaotropic Extraction	MB	23.1533	21.1347	20.6643	20.7468
Q3U9G9	Delta(14)-sterol reductase LBR (Delta-14-SR) (EC 1.3.1.70) (3-beta-hydroxysterol Delta (14)-reductase) (C-14 sterol reductase) (C14SR) (Integral nuclear envelope inner membrane protein) (Lamin-B receptor) (Sterol C14-reductase)	Solubility Fractionation	MB	22.9025	23.5961	24.6888	22.362			Q8K310	Matr3	Chaotropic Extraction	MB	28.1049	28.8343	28.6783	28.4365
Q3UBX0	Transmembrane protein 109 (Mitsugumin-23) (Mg23)	Solubility Fractionation	MB	25.8287	26.2518	25.506	24.3138			Q8R3I2	Mboat2	Chaotropic Extraction	MB	23.7172	24.7724	20.4759	24.9742
Q3UDE2	Tubulin--tyrosine ligase-like protein 12 (Inactive tubulin--tyrosine ligase-like protein 12)	Solubility Fractionation	MB	25.592	25.2657	25.512	24.6681			Q8CHK3	Mboat7	Chaotropic Extraction	MB	25.6091	26.1539	25.916	25.4462
Q3UDP0	WD repeat-containing protein 41	Solubility Fractionation	MB	24.5635	24.6806	24.8005	24.8388			P04370	Mbp	Chaotropic Extraction	MB	39.9048	39.0174	39.8057	39.3421
Q3UE31	Uncharacterized protein KIAA0930 homolog	Solubility Fractionation	MB	22.8265	18.4671	22.0942	22.1106			Q9WTZ2	Mbtps1	Chaotropic Extraction	MB	29.5308	32.215	33.149	33.3222
Q3UE37	Ubiquitin-conjugating enzyme E2 Z (EC 2.3.2.23) (E2 ubiquitin-conjugating enzyme Z) (Uba6-specific E2 conjugating enzyme 1) (Use1) (Ubiquitin carrier protein Z) (Ubiquitin-protein ligase Z)	Solubility Fractionation	MB	25.3333	26.376	24.9552	26.2344			Q99MR8	Mccc1	Chaotropic Extraction	MB	24.4784	23.6227	25.0049	24.977
Q3UEB3	Poly(U)-binding-splicing factor PUF60 (60 kDa poly(U)-binding-splicing factor)	Solubility Fractionation	MB	28.7938	29.3553	28.8957	29.1309			Q3ULD5	Mccc2	Chaotropic Extraction	MB	23.9688	21.3898	21.788	23.2871
Q3UFF7	Lysophospholipase-like protein 1 (EC 3.1.2.22)	Solubility Fractionation	MB	26.8357	25.8752	24.1038	27.1503			Q3UMR5	Mcu	Chaotropic Extraction	MB	29.1023	28.5315	28.5905	28.4356
Q3UFK8	FERM domain-containing protein 8 (iRhom tail-associated protein) (iTAP)	Solubility Fractionation	MB	25.886	26.3391	24.5399	26.4398			Q9CXD6	Mcur1	Chaotropic Extraction	MB	22.2268	21.4732	21.5901	20.2616
Q3UFS0	Protein zyg-11 homolog B	Solubility Fractionation	MB	24.4998	24.6189	23.7874	23.8691			P14152	Mdh1	Chaotropic Extraction	MB	25.8392	25.6569	25.3682	25.8433
Q3UGR5	Haloacid dehalogenase-like hydrolase domain-containing protein 2	Solubility Fractionation	MB	29.435	29.5412	29.1526	29.4393			P08249	Mdh2	Chaotropic Extraction	MB	26.2188	26.6244	23.7486	26.4257
Q3UGX3	N-acetylaspartate synthetase (NAA synthetase) (EC 2.3.1.17) (N-acetyltransferase 8-like protein) (Protein Shati)	Solubility Fractionation	MB	25.5494	25.055	24.1617	25.7374			P06801	Me1	Chaotropic Extraction	MB	22.8411	20.1991	20.1643	22.8302
Q3UGY8	Brefeldin A-inhibited guanine nucleotide-exchange protein 3 (ARFGEF family member 3)	Solubility Fractionation	MB	27.0474	28.2543	27.3351	27.1703			Q60929	Mef2a	Chaotropic Extraction	MB	23.6061	19.4439	18.8142	20.0206
Q3UH60	Disco-interacting protein 2 homolog B (DIP2 homolog B)	Solubility Fractionation	MB	29.534	30.6431	30.0645	30.0928			Q63943	Mef2d	Chaotropic Extraction	MB	24.0069	20.0077	19.9474	20.694
Q3UH66	Serine/threonine-protein kinase WNK2 (EC 2.7.11.1) (Protein kinase lysine-deficient 2) (Protein kinase with no lysine 2)	Solubility Fractionation	MB	27.4627	27.8141	27.5331	27.2442			P60882	Megf8	Chaotropic Extraction	MB	24.2475	24.0432	23.4352	21.8581
Q3UH68	LIM and calponin homology domains-containing protein 1	Solubility Fractionation	MB	27.0455	27.1479	27.3434	27.5694			Q6PCP5	Mff	Chaotropic Extraction	MB	27.3318	29.0513	28.856	28.1816
Q3UH99	Protein shisa-6 (Cystine-knot AMPAR modulating protein of 52 kDa) (CKAMP52) (Shisa family member 6)	Solubility Fractionation	MB	24.1587	23.6109	24.6261	24.5613			Q80U63	Mfn2	Chaotropic Extraction	MB	29.7659	29.4135	28.9016	28.9383
Q3UHB1	5'-nucleotidase domain-containing protein 3 (EC 3.1.3.-) (GRP94-neighboring nucleotidase)	Solubility Fractionation	MB	30.4496	30.282	30.7477	30.768			Q6PDC8	Mfsd4a	Chaotropic Extraction	MB	22.2396	21.3771	20.7201	22.6847
Q3UHB8	Coiled-coil domain-containing protein 177	Solubility Fractionation	MB	26.9951	27.7327	28.5063	28.1673			Q8CBH5	Mfsd6	Chaotropic Extraction	MB	23.1693	23.5393	21.9609	22.919
Q3UHC7	Disabled homolog 2-interacting protein (DAB2-interacting protein) (ASK-interacting protein 1) (DOC-2/DAB-2 interactive protein)	Solubility Fractionation	MB	27.0404	25.0346	27.4351	26.1908			O35678	Mgll	Chaotropic Extraction	MB	23.7405	19.9675	21.894	19.7432
Q3UHD1	Adhesion G protein-coupled receptor B1 (Brain-specific angiogenesis inhibitor 1) [Cleaved into: Vasculostatin-120 (Vstat120); Vasculostatin-40 (Vstat-40)]	Solubility Fractionation	MB	25.0758	24.9621	25.0664	25.3119			P19788	Mgp	Chaotropic Extraction	MB	23.1886	27.1569	19.1456	20.2568
Q3UHD2	Glucose-fructose oxidoreductase domain-containing protein 1 (EC 1.-.-.-)	Solubility Fractionation	MB	25.1678	21.887	23.9793	23.9302			Q9CPU4	Mgst3	Chaotropic Extraction	MB	29.568	29.2196	28.5718	28.4117
Q3UHD6	Sorting nexin-27	Solubility Fractionation	MB	24.7289	22.2176	18.2508	24.2036			Q8R516	Mib2	Chaotropic Extraction	MB	23.2818	21.531	19.8125	19.8554
Q3UHD9	Arf-GAP with GTPase, ANK repeat and PH domain-containing protein 2 (AGAP-2) (Centaurin-gamma-1) (Cnt-g1) (Phosphatidylinositol 3-kinase enhancer) (PIKE)	Solubility Fractionation	MB	26.5843	27.6035	27.7463	28.1708			Q8CJ19	Mical3	Chaotropic Extraction	MB	23.7177	24.9799	20.8157	25.4658
Q3UHE1	Membrane-associated phosphatidylinositol transfer protein 3 (Phosphatidylinositol transfer protein, membrane-associated 3) (PITPnm 3) (Pyk2 N-terminal domain-interacting receptor 1) (NIR-1)	Solubility Fractionation	MB	24.0465	24.7676	18.4671	21.2249			Q9CTY5	Micu3	Chaotropic Extraction	MB	23.5925	24.6826	23.3516	23.6502
Q3UHH2	Solute carrier family 22 member 23	Solubility Fractionation	MB	27.4176	26.8551	26.2216	27.0152			Q8BGV8	Mief1	Chaotropic Extraction	MB	22.7497	23.3257	22.1014	23.8253
Q3UHI4	Protein TMED8	Solubility Fractionation	MB	23.2392	24.7775	24.4269	24.2933			Q4QQM5	Miga1	Chaotropic Extraction	MB	26.39	25.5382	26.8001	26.0051
Q3UHJ0	AP2-associated protein kinase 1 (EC 2.7.11.1) (Adaptor-associated kinase 1)	Solubility Fractionation	MB	31.7805	32.1258	32.1456	32.1952			Q8BK03	Miga2	Chaotropic Extraction	MB	22.7284	26.4935	24.1663	26.0133
Q3UHK1	Proton myo-inositol cotransporter (H(+)-myo-inositol cotransporter) (Hmit) (H(+)-myo-inositol symporter) (Solute carrier family 2 member 13)	Solubility Fractionation	MB	27.3459	27.1068	26.5772	27.6572			Q9JM52	Mink1	Chaotropic Extraction	MB	26.0748	26.5281	26.9767	27.6137
Q3UHK6	Teneurin-4 (Ten-4) (Downstream of CHOP4) (Protein Odd Oz/ten-m homolog 4) (Tenascin-M4) (Ten-m4) (Teneurin transmembrane protein 4)	Solubility Fractionation	MB	28.4298	26.1308	25.4239	26.3075			Q8VHK5	Mlc1	Chaotropic Extraction	MB	23.1659	26.2806	24.6756	24.2369
Q3UHL1	CaM kinase-like vesicle-associated protein	Solubility Fractionation	MB	30.5823	31.1164	31.1821	31.3985			Q6ZQI3	Mlec	Chaotropic Extraction	MB	23.5682	26.1055	24.61	24.7707
Q3UHX2	28 kDa heat- and acid-stable phosphoprotein (PDGF-associated protein) (PAP) (PDGFA-associated protein 1) (PAP1)	Solubility Fractionation	MB	28.5199	28.1611	28.5904	28.2095			Q9QWV4	Mlf1	Chaotropic Extraction	MB	23.2636	24.4077	25.6394	24.122
Q3UIU2	NADH dehydrogenase [ubiquinone] 1 beta subcomplex subunit 6 (Complex I-B17) (CI-B17) (NADH-ubiquinone oxidoreductase B17 subunit)	Solubility Fractionation	MB	27.811	29.7873	29.7368	30.0362			Q99KX1	Mlf2	Chaotropic Extraction	MB	26.6881	27.7147	28.863	29.2563
Q3UJB9	Enhancer of mRNA-decapping protein 4	Solubility Fractionation	MB	26.1318	26.4832	25.8035	26.4391			Q9DCJ1	Mlst8	Chaotropic Extraction	MB	21.9449	23.6495	22.303	22.7556
Q3UJD6	Ubiquitin carboxyl-terminal hydrolase 19 (EC 3.4.19.12) (Deubiquitinating enzyme 19) (Ubiquitin thioesterase 19) (Ubiquitin-specific-processing protease 19)	Solubility Fractionation	MB	22.5277	18.4671	23.0918	18.4671			Q8K273	Mmgt1	Chaotropic Extraction	MB	22.4932	25.1332	25.5537	25.4283
Q3UJP5	Cilia- and flagella-associated protein 418	Solubility Fractionation	MB	22.7755	23.2133	22.9122	18.4671			Q6PEB6	Mob4	Chaotropic Extraction	MB	22.5275	19.247	21.0248	21.5044
Q3UJU9	Regulator of microtubule dynamics protein 3 (RMD-3) (mRMD-3) (Protein FAM82A2) (Protein FAM82C)	Solubility Fractionation	MB	28.5289	27.8269	28.2534	28.0562			Q9D2P8	Mobp	Chaotropic Extraction	MB	28.8117	28.3848	25.4364	27.7459
Q3UKJ7	WD40 repeat-containing protein SMU1 (Smu-1 suppressor of mec-8 and unc-52 protein homolog) [Cleaved into: WD40 repeat-containing protein SMU1, N-terminally processed]	Solubility Fractionation	MB	25.9914	27.6579	27.4037	27.9431			A2BDX3	Mocs3	Chaotropic Extraction	MB	26.3547	25.0427	20.4368	23.4451
Q3UL36	Arginine and glutamate-rich protein 1	Solubility Fractionation	MB	28.7003	26.9645	26.5494	26.7126			Q61885	Mog	Chaotropic Extraction	MB	32.9535	32.6499	31.9777	32.1807
Q3ULD5	Methylcrotonoyl-CoA carboxylase beta chain, mitochondrial (MCCase subunit beta) (EC 6.4.1.4) (3-methylcrotonyl-CoA carboxylase 2) (3-methylcrotonyl-CoA carboxylase non-biotin-containing subunit) (3-methylcrotonyl-CoA:carbon dioxide ligase subunit beta)	Solubility Fractionation	MB	30.0356	30.1239	29.9774	29.9918			Q80TL7	Mon2	Chaotropic Extraction	MB	22.5548	24.8482	25.59	25.4667
Q3ULF4	Paraplegin (EC 3.4.24.-) (Spastic paraplegia 7 protein)	Solubility Fractionation	MB	26.8494	26.1272	25.5642	25.8945			Q8VEL0	Mospd1	Chaotropic Extraction	MB	24.1815	23.2748	22.4876	21.0087
Q3ULJ0	Glycerol-3-phosphate dehydrogenase 1-like protein (EC 1.1.1.8)	Solubility Fractionation	MB	30.1894	29.7541	30.2097	30.1215			P63030	Mpc1	Chaotropic Extraction	MB	23.3198	27.3132	19.9791	26.2682
Q3UM45	Protein phosphatase 1 regulatory subunit 7 (Protein phosphatase 1 regulatory subunit 22)	Solubility Fractionation	MB	28.7501	29.562	29.1532	29.0921			Q9D023	Mpc2	Chaotropic Extraction	MB	26.2148	28.4989	27.7457	27.6113
Q3UMB5	Guanine nucleotide exchange protein SMCR8 (Smith-Magenis syndrome chromosomal region candidate gene 8 protein homolog)	Solubility Fractionation	MB	25.7789	24.7289	24.2992	25.3664			Q9WV34	Mpp2	Chaotropic Extraction	MB	22.5241	26.2491	26.0423	26.3931
Q3UMB9	WASH complex subunit 4 (WASH complex subunit SWIP)	Solubility Fractionation	MB	26.5411	26.9552	26.102	26.2522			O88910	Mpp3	Chaotropic Extraction	MB	23.8554	21.0825	22.5707	20.8476
Q3UMC0	Ribosome biogenesis protein SPATA5 (EC 3.6.4.10) (Spermatogenesis-associated factor protein) (Spermatogenesis-associated protein 5)	Solubility Fractionation	MB	24.017	24.695	23.6931	24.0592			P97434	Mprip	Chaotropic Extraction	MB	23.4708	22.7488	23.81	24.6912
Q3UMR5	Calcium uniporter protein, mitochondrial	Solubility Fractionation	MB	28.7001	29.3589	28.773	28.5516			P27573	Mpz	Chaotropic Extraction	MB	21.8429	23.8712	21.3473	20.4205
Q3UMT1	Protein phosphatase 1 regulatory subunit 12C (Protein phosphatase 1 myosin-binding subunit of 85 kDa) (Protein phosphatase 1 myosin-binding subunit p85)	Solubility Fractionation	MB	24.9584	25.445	24.773	25.3545			Q9D1I6	Mrpl14	Chaotropic Extraction	MB	22.4569	22.3661	25.1155	19.7792
Q3UMU9	Hepatoma-derived growth factor-related protein 2 (HRP-2)	Solubility Fractionation	MB	26.1009	23.6326	23.8539	24.5635			Q9CPR5	Mrpl15	Chaotropic Extraction	MB	26.7847	27.8066	28.4413	27.1859
Q3UMY5	Echinoderm microtubule-associated protein-like 4 (EMAP-4)	Solubility Fractionation	MB	23.7056	22.9799	23.6019	23.8905			Q9CQL5	Mrpl18	Chaotropic Extraction	MB	23.7822	18.3659	23.1644	20.1345
Q3UN04	Ubiquitin carboxyl-terminal hydrolase 30 (EC 3.4.19.12) (Deubiquitinating enzyme 30) (Ubiquitin thioesterase 30) (Ubiquitin-specific-processing protease 30) (Ub-specific protease 30)	Solubility Fractionation	MB	24.3428	20.6306	19.8674	21.3503			Q9D773	Mrpl2	Chaotropic Extraction	MB	26.9119	27.0228	27.9637	26.6682
Q3UN70	Myelin regulatory factor-like protein	Solubility Fractionation	MB	27.7641	27.5148	18.2508	18.2099			Q8BU88	Mrpl22	Chaotropic Extraction	MB	23.5339	20.6317	20.5731	21.171
Q3UNH4	G protein-regulated inducer of neurite outgrowth 1 (GRIN1)	Solubility Fractionation	MB	29.2715	29.8769	28.7712	29.7904			O35972	Mrpl23	Chaotropic Extraction	MB	22.2689	24.8917	26.5143	26.3369
Q3UNZ8	Quinone oxidoreductase-like protein 2 (EC 1.-.-.-) (Zeta-crystallin homolog 2)	Solubility Fractionation	MB	28.3253	28.4321	28.8645	28.8125			Q9CQ06	Mrpl24	Chaotropic Extraction	MB	23.1324	23.4963	23.4926	21.5075
Q3UPH1	Protein PRRC1 (Proline-rich and coiled-coil-containing protein 1)	Solubility Fractionation	MB	22.8922	20.7383	24.0132	23.2794			Q99N91	Mrpl34	Chaotropic Extraction	MB	22.7569	23.9408	24.7114	23.3981
Q3UPL0	Protein transport protein Sec31A (SEC31-like protein 1) (SEC31-related protein A)	Solubility Fractionation	MB	29.9084	29.413	29.0383	29.0159			Q9CQL6	Mrpl35	Chaotropic Extraction	MB	22.9875	25.6789	26.338	25.3785
Q3UQ84	Threonine--tRNA ligase, mitochondrial (EC 6.1.1.3) (Threonyl-tRNA synthetase) (ThrRS) (Threonyl-tRNA synthetase-like 1)	Solubility Fractionation	MB	26.4223	25.7575	26.1972	25.5168			Q8K2M0	Mrpl38	Chaotropic Extraction	MB	24.1054	26.2964	27.5231	26.7199
Q3UQN2	F-BAR domain only protein 2	Solubility Fractionation	MB	22.7453	22.2198	19.9461	19.9461			Q9DCU6	Mrpl4	Chaotropic Extraction	MB	23.7565	25.7212	26.0182	25.8952
Q3UQU0	Bromodomain-containing protein 9	Solubility Fractionation	MB	23.0376	21.0939	20.7606	19.9461			Q99N89	Mrpl43	Chaotropic Extraction	MB	22.2033	25.4335	28.0288	25.6149
Q3UR70	Transforming growth factor-beta receptor-associated protein 1 (TGF-beta receptor-associated protein 1) (TRAP-1) (TRAP1)	Solubility Fractionation	MB	23.4585	23.4618	24.3351	24.218			Q8K2Y7	Mrpl47	Chaotropic Extraction	MB	24.1289	25.0482	25.4879	24.7968
Q3URD3	Sarcolemmal membrane-associated protein (Sarcolemmal-associated protein)	Solubility Fractionation	MB	24.9938	25.2747	24.9612	22.6453			Q9DCA2	Mrps11	Chaotropic Extraction	MB	21.9809	19.4786	23.0018	23.0982
Q3URE1	Malonate--CoA ligase ACSF3, mitochondrial (EC 6.2.1.76) (Acyl-CoA synthetase family member 3)	Solubility Fractionation	MB	28.5479	28.3109	27.4231	27.8462			Q9CR88	Mrps14	Chaotropic Extraction	MB	22.5207	25.2279	26.5649	26.4268
Q3URQ0	Testis-expressed protein 10	Solubility Fractionation	MB	23.0695	23.0334	21.9377	23.2639			Q9CPX7	Mrps16	Chaotropic Extraction	MB	24.4533	22.7473	24.9728	23.7815
Q3URS9	Mitochondrial potassium channel (MITOK) (Coiled-coil domain-containing protein 51)	Solubility Fractionation	MB	26.087	24.8677	25.7634	25.5473			P58059	Mrps21	Chaotropic Extraction	MB	23.4079	25.9513	26.2396	25.9829
Q3USB7	Inactive phospholipase C-like protein 1 (PLC-L1) (Phospholipase C-related but catalytically inactive protein) (PRIP)	Solubility Fractionation	MB	28.5331	28.7991	31.2093	28.8709			Q80ZS3	Mrps26	Chaotropic Extraction	MB	24.4669	22.0489	20.9166	21.5555
Q3UTH8	Rho guanine nucleotide exchange factor 9 (Collybistin) (Rac/Cdc42 guanine nucleotide exchange factor 9)	Solubility Fractionation	MB	23.1269	23.3695	18.2508	22.2369			Q9JIK9	Mrps34	Chaotropic Extraction	MB	22.7309	26.243	25.8978	25.9484
Q3UTJ2	Sorbin and SH3 domain-containing protein 2 (Arg-binding protein 2) (ArgBP2) (Arg/Abl-interacting protein 2)	Solubility Fractionation	MB	28.9259	28.7139	28.5907	28.66			Q99N87	Mrps5	Chaotropic Extraction	MB	22.761	24.8331	25.9312	24.1178
Q3UTQ8	Cyclin-dependent kinase-like 5 (EC 2.7.11.22)	Solubility Fractionation	MB	18.2099	22.693	25.3301	24.5476			Q9D7N3	Mrps9	Chaotropic Extraction	MB	23.2311	19.6084	21.2899	20.7669
Q3UU96	Serine/threonine-protein kinase MRCK alpha (EC 2.7.11.1) (CDC42-binding protein kinase alpha)	Solubility Fractionation	MB	28.7556	28.1881	28.321	28.8178			Q5NCE8	Mrs2	Chaotropic Extraction	MB	22.1094	26.5813	24.7008	25.0489
Q3UUG6	TBC1 domain family member 24	Solubility Fractionation	MB	27.8382	29.4445	29.8572	29.9446			Q8K4B0	Mta1	Chaotropic Extraction	MB	23.9968	23.8073	25.6902	24.8997
Q3UUI3	Acyl-coenzyme A thioesterase THEM4 (Acyl-CoA thioesterase THEM4) (EC 3.1.2.2) (Carboxyl-terminal modulator protein) (Thioesterase superfamily member 4)	Solubility Fractionation	MB	27.857	28.0099	27.2678	27.836			Q9R190	Mta2	Chaotropic Extraction	MB	24.1053	25.7391	26.4607	25.5653
Q3UUQ7	GPI inositol-deacylase (EC 3.1.-.-) (Post-GPI attachment to proteins factor 1)	Solubility Fractionation	MB	26.0683	26.9449	25.8752	27.0345			Q924K8	Mta3	Chaotropic Extraction	MB	23.8983	21.8078	21.1018	22.5541
Q3UV17	Keratin, type II cytoskeletal 2 oral (Keratin-76) (K76) (Type-II keratin Kb9)	Solubility Fractionation	MB	18.2099	24.3624	27.1754	25.5132			Q922Q1	Mtarc2	Chaotropic Extraction	MB	27.3699	25.635	24.6989	21.165
Q3UV70	[Pyruvate dehydrogenase [acetyl-transferring]]-phosphatase 1, mitochondrial (PDP 1) (EC 3.1.3.43) (Protein phosphatase 2C) (Pyruvate dehydrogenase phosphatase catalytic subunit 1) (PDPC 1)	Solubility Fractionation	MB	28.668	28.1356	27.7105	28.5082			P03930	Mtatp8	Chaotropic Extraction	MB	22.4043	27.2651	27.0299	27.1197
Q3UVG3	Protein FAM91A1	Solubility Fractionation	MB	24.6116	26.7325	25.6961	26.1479			Q791T5	Mtch1	Chaotropic Extraction	MB	30.0256	29.9139	29.5081	29.3038
Q3UVK0	Endoplasmic reticulum metallopeptidase 1 (EC 3.4.-.-) (Felix-ina)	Solubility Fractionation	MB	26.667	26.4685	26.1929	26.1546			Q791V5	Mtch2	Chaotropic Extraction	MB	30.9145	31.1197	30.8383	30.7377
Q3UVL4	Vacuolar protein sorting-associated protein 51 homolog (Protein fat-free homolog)	Solubility Fractionation	MB	27.8446	28.5494	28.2714	28.2099			Q3UHU5	Mtcl1	Chaotropic Extraction	MB	23.4845	26.4077	27.1786	26.5956
Q3UVX5	Metabotropic glutamate receptor 5 (mGluR5)	Solubility Fractionation	MB	25.2853	25.4276	22.151	24.5639			E1U8D0	Mtcl2	Chaotropic Extraction	MB	22.2011	25.3751	26.8875	25.2286
Q3UYC0	Protein phosphatase 1H (EC 3.1.3.16)	Solubility Fractionation	MB	25.4378	24.0093	23.3587	24.3014			Q6NZL0	Mtcl3	Chaotropic Extraction	MB	22.8831	25.5622	26.3819	27.1096
Q3UYG8	ADP-ribose glycohydrolase MACROD2 (MACRO domain-containing protein 2) (O-acetyl-ADP-ribose deacetylase MACROD2) (EC 3.5.1.-) ([Protein ADP-ribosylaspartate] hydrolase MACROD2) (EC 3.2.2.-) ([Protein ADP-ribosylglutamate] hydrolase MACROD2) (EC 3.2.2.-)	Solubility Fractionation	MB	23.9588	18.4671	25.5466	23.8002			P00397	Mtco1	Chaotropic Extraction	MB	29.7991	29.0491	28.9155	28.5834
Q3UYV9	Nuclear cap-binding protein subunit 1 (80 kDa nuclear cap-binding protein) (CBP80) (NCBP 80 kDa subunit)	Solubility Fractionation	MB	23.1423	26.269	26.1252	26.6993			P00405	Mtco2	Chaotropic Extraction	MB	33.3826	32.713	31.5953	31.6952
Q3UZ39	Leucine-rich repeat flightless-interacting protein 1 (LRR FLII-interacting protein 1) (FLI-LRR-associated protein 1) (Flap-1) (H186 FLAP)	Solubility Fractionation	MB	25.2213	24.6464	24.5171	24.3883			P00416	mt-Co3	Chaotropic Extraction	MB	30.6795	20.4408	29.4015	20.6125
Q3UZP4	Small VCP/p97-interacting protein	Solubility Fractionation	MB	26.1391	27.5497	27.6087	27.1092			P00158	Mt-Cyb	Chaotropic Extraction	MB	23.8111	28.0234	27.3084	27.4619
Q3V038	Tetratricopeptide repeat protein 9A (TPR repeat protein 9A)	Solubility Fractionation	MB	22.2878	25.8014	25.2743	25.2225			Q9CRB8	Mtfp1	Chaotropic Extraction	MB	25.3242	26.5837	25.7713	25.5176
Q3V0G7	GTPase-activating Rap/Ran-GAP domain-like protein 3	Solubility Fractionation	MB	22.3466	21.6809	21.0024	22.2778			Q9CWE0	Mtfr1l	Chaotropic Extraction	MB	23.1043	22.9688	21.2943	23.4175
Q3V0K9	Plastin-1	Solubility Fractionation	MB	26.9739	25.7575	27.7536	26.2577			Q922D8	Mthfd1	Chaotropic Extraction	MB	22.9903	23.2417	21.6065	20.827
Q3V1L4	Cytosolic purine 5'-nucleotidase (EC 3.1.3.5) (EC 3.1.3.99) (Cytosolic nucleoside phosphotransferase 5'N) (EC 2.7.1.77)	Solubility Fractionation	MB	26.1566	25.6259	27.1504	25.191			Q9Z2C4	Mtmr1	Chaotropic Extraction	MB	23.0057	23.3714	23.9619	24.7583
Q3V1U8	ELMO domain-containing protein 1	Solubility Fractionation	MB	27.88	27.2452	27.3994	27.3935			Q9Z2D1	Mtmr2	Chaotropic Extraction	MB	22.4321	19.2658	22.1328	21.9577
Q3V384	AFG1-like ATPase (EC 3.6.-.-) (Lactation elevated protein 1)	Solubility Fractionation	MB	23.7194	24.6346	24.3416	25.2151			Q9Z2D0	Mtmr9	Chaotropic Extraction	MB	22.7872	21.0595	20.3713	20.8448
Q3V3Q7	Phosphofurin acidic cluster sorting protein 2 (PACS-2) (PACS1-like protein)	Solubility Fractionation	MB	26.6058	27.3251	27.1096	27.0066			P03888	Mtnd1	Chaotropic Extraction	MB	27.7191	27.586	27.4845	27.1699
Q3V3R1	Monofunctional C1-tetrahydrofolate synthase, mitochondrial (EC 6.3.4.3) (Formyltetrahydrofolate synthetase)	Solubility Fractionation	MB	30.1775	31.1423	29.8636	30.8477			P03893	mt-Nd2	Chaotropic Extraction	MB	22.8366	24.853	24.4776	23.9541
Q3V3V9	Capping protein, Arp2/3 and myosin-I linker protein 2 (Capping protein regulator and myosin 1 linker 2) (F-actin-uncapping protein RLTPR) (Leucine-rich repeat-containing protein 16C) (RGD, leucine-rich repeat, tropomodulin and proline-rich-containing protein)	Solubility Fractionation	MB	26.3133	26.7172	27.7571	27.3297			P03899	mt-Nd3	Chaotropic Extraction	MB	27.9224	26.8166	26.5757	26.0417
Q3ZT31	Sorting nexin-25	Solubility Fractionation	MB	23.3861	22.037	22.9494	23.4892			P03911	Mtnd4	Chaotropic Extraction	MB	22.4416	28.8687	28.0189	27.9797
Q497V5	S1 RNA-binding domain-containing protein 1	Solubility Fractionation	MB	23.2382	22.7396	20.8911	23.2943			P03921	Mtnd5	Chaotropic Extraction	MB	28.0253	27.6363	26.9365	27.3087
Q499X9	Methionine--tRNA ligase, mitochondrial (EC 6.1.1.10) (Methionyl-tRNA synthetase 2) (Mitochondrial methionyl-tRNA synthetase) (MtMetRS)	Solubility Fractionation	MB	24.339	25.3092	24.5971	24.8823			Q9JLN9	Mtor	Chaotropic Extraction	MB	23.9303	26.9942	26.84	26.6398
Q4ACU6	SH3 and multiple ankyrin repeat domains protein 3 (Shank3) (Proline-rich synapse-associated protein 2) (ProSAP2) (SPANK-2)	Solubility Fractionation	MB	27.9297	28.3597	28.5242	28.7269			P47802	Mtx1	Chaotropic Extraction	MB	27.7553	27.0102	26.9508	26.4231
Q4FK66	Pre-mRNA-splicing factor 38A	Solubility Fractionation	MB	24.8442	24.2637	24.2335	24.1813			O88441	Mtx2	Chaotropic Extraction	MB	24.8734	24.6881	25.1926	24.3507
Q4JIM5	Tyrosine-protein kinase ABL2 (EC 2.7.10.2) (Abelson murine leukemia viral oncogene homolog 2) (Abelson tyrosine-protein kinase 2) (Abelson-related gene protein) (Tyrosine-protein kinase ARG)	Solubility Fractionation	MB	25.9842	26.255	26.5254	26.5183			O35682	Myadm	Chaotropic Extraction	MB	30.7701	29.0701	28.6272	28.383
Q4KML4	Costars family protein ABRACL (ABRA C-terminal-like protein)	Solubility Fractionation	MB	25.4837	25.6049	24.5332	25.7621			Q7TPV4	Mybbp1a	Chaotropic Extraction	MB	22.6077	20.5343	20.2766	20.2921
Q4KMM3	Oxidation resistance protein 1 (Protein C7)	Solubility Fractionation	MB	30.9039	30.6332	30.7968	31.063			Q7TPH6	Mycbp2	Chaotropic Extraction	MB	23.8595	25.877	24.9887	25.7032
Q4KUS2	Protein unc-13 homolog A (Munc13-1)	Solubility Fractionation	MB	27.7649	28.1574	27.9824	28.4287			Q8C854	Myef2	Chaotropic Extraction	MB	26.7913	27.2038	27.0913	26.9836
Q4PJX1	Protein odr-4 homolog (mODR-4)	Solubility Fractionation	MB	23.9724	24.8024	24.9043	25.1963			Q5SX40	Myh1	Chaotropic Extraction	MB	24.0067	20.4206	22.1369	28.2678
Q4QQM4	Tumor protein p53-inducible protein 11 (Transformation related protein 53 inducible protein 11) (p53-induced gene 11 protein)	Solubility Fractionation	MB	26.9686	27.2644	27.191	27.1423			Q61879	Myh10	Chaotropic Extraction	MB	29.853	29.0922	29.7553	29.9474
Q4U4S6	Xin actin-binding repeat-containing protein 2 (Beta-xin) (Cardiomyopathy-associated protein 3) (Myogenic MEF2-activated Xin-related protein) (Myomaxin) (mXinbeta)	Solubility Fractionation	MB	26.2532	25.184	25.336	25.878			O08638	Myh11	Chaotropic Extraction	MB	24.1577	24.9308	23.025	25.4827
Q4V9Z5	Seizure 6-like protein 2 (Brain-specific receptor-like protein A) (BSRP-A)	Solubility Fractionation	MB	28.2016	27.0515	27.6465	27.7828			Q6URW6	Myh14	Chaotropic Extraction	MB	29.9294	28.7242	28.8681	29.2986
Q4VA53	Sister chromatid cohesion protein PDS5 homolog B (Androgen-induced proliferation inhibitor) (Androgen-induced prostate proliferative shutoff-associated protein AS3)	Solubility Fractionation	MB	27.3281	28.0906	27.8751	28.1271			Q91Z83	Myh7	Chaotropic Extraction	MB	22.5071	20.4909	18.9884	25.2635
Q4VAA2	Protein CDV3 (Carnitine deficiency-associated protein 3) (Tyrosine-phosphorylated protein 36) (TPP36)	Solubility Fractionation	MB	28.9258	28.8144	28.1951	28.565			Q8VDD5	Myh9	Chaotropic Extraction	MB	30.104	27.8748	28.9477	29.0213
Q4VAE3	Transmembrane protein 65	Solubility Fractionation	MB	29.3024	29.2424	29.2623	29.4508			P05977	Myl1	Chaotropic Extraction	MB	23.1132	20.0648	20.7586	25.0362
Q4VBE8	WD repeat-containing protein 18	Solubility Fractionation	MB	23.6033	24.9485	25.4542	25.2924			P97457	Myl11	Chaotropic Extraction	MB	23.1608	19.4421	20.5185	23.5978
Q4VGL6	Roquin-1 (Roquin) (EC 2.3.2.27) (Protein Sanroque) (RING finger and C3H zinc finger protein 1) (RING finger and CCCH-type zinc finger domain-containing protein 1)	Solubility Fractionation	MB	23.1876	21.9819	20.9996	21.3298			Q3THE2	Myl12b	Chaotropic Extraction	MB	23.4755	24.4569	23.7468	25.2915
Q501J6	Probable ATP-dependent RNA helicase DDX17 (EC 3.6.4.13) (DEAD box protein 17)	Solubility Fractionation	MB	30.3349	30.6839	30.4669	30.6441			P09542	Myl3	Chaotropic Extraction	MB	22.7916	21.1954	21.2119	25.521
Q505D7	Optic atrophy 3 protein homolog	Solubility Fractionation	MB	27.5915	27.202	26.8698	27.1536			Q60605	Myl6	Chaotropic Extraction	MB	23.5709	23.5928	20.6503	23.3554
Q505F5	Leucine-rich repeat-containing protein 47	Solubility Fractionation	MB	28.7353	29.1165	29.3311	29.0461			Q9JMH9	Myo18a	Chaotropic Extraction	MB	22.9326	26.1661	27.2619	27.8648
Q50H33	BTB/POZ domain-containing protein KCTD8	Solubility Fractionation	MB	27.2378	26.1277	24.9149	25.46			P46735	Myo1b	Chaotropic Extraction	MB	28.5016	27.2968	26.2908	27.8811
Q52KF3	Protein spire homolog 1	Solubility Fractionation	MB	25.4945	23.8906	23.3917	25.7021			Q9WTI7	Myo1c	Chaotropic Extraction	MB	22.9993	25.579	24.3457	26.3691
Q52KI8	Serine/arginine repetitive matrix protein 1 (Plenty-of-prolines 101)	Solubility Fractionation	MB	27.1947	27.5536	27.4103	27.6165			Q5SYD0	Myo1d	Chaotropic Extraction	MB	28.167	27.2169	26.8494	27.4213
Q52KR3	Protein prune homolog 2 (BNIP2 motif-containing molecule at the C-terminal region 1)	Solubility Fractionation	MB	27.0754	26.6207	26.1099	26.2695			Q99104	Myo5a	Chaotropic Extraction	MB	32.6014	31.4886	32.1246	32.133
Q569Z5	Probable ATP-dependent RNA helicase DDX46 (EC 3.6.4.13) (DEAD box protein 46)	Solubility Fractionation	MB	26.7252	26.9039	26.9599	27.3441			Q64331	Myo6	Chaotropic Extraction	MB	23.2505	25.537	24.7277	25.3621
Q569Z6	Thyroid hormone receptor-associated protein 3 (Thyroid hormone receptor-associated protein complex 150 kDa component) (Trap150)	Solubility Fractionation	MB	30.6825	29.0335	28.4377	29.4769			Q8C170	Myo9a	Chaotropic Extraction	MB	23.1455	25.3817	25.9862	25.7657
Q56A07	Sodium channel subunit beta-2	Solubility Fractionation	MB	27.5045	28.2822	28.3969	28.4682			Q69ZQ1	Myorg	Chaotropic Extraction	MB	21.9114	23.8089	20.51	21.834
Q58A65	C-Jun-amino-terminal kinase-interacting protein 4 (JIP-4) (JNK-interacting protein 4) (JNK-associated leucine-zipper protein) (JLP) (JNK/SAPK-associated protein 2) (JSAP2) (Mitogen-activated protein kinase 8-interacting protein 4) (Sperm-associated antigen 9)	Solubility Fractionation	MB	26.5551	26.4017	23.2598	28.531			Q8R4U1	Mypop	Chaotropic Extraction	MB	23.1697	22.076	20.4308	21.8551
Q59J78	NADH dehydrogenase [ubiquinone] 1 alpha subcomplex assembly factor 2 (Mimitin) (Myc-induced mitochondrial protein) (MMTN) (NDUFA12-like protein)	Solubility Fractionation	MB	28.7517	27.7481	28.2778	27.5575			Q8K3I4	Myrip	Chaotropic Extraction	MB	24.6094	22.3365	21.7434	22.7443
Q5DQR4	Syntaxin-binding protein 5-like (Lethal(2) giant larvae protein homolog 4) (Tomosyn-2)	Solubility Fractionation	MB	29.0072	29.1334	29.7851	29.5135			Q9CQ25	Mzt2	Chaotropic Extraction	MB	22.7706	22.7425	19.9581	23.6879
Q5DTL9	Sodium-driven chloride bicarbonate exchanger (Solute carrier family 4 member 10)	Solubility Fractionation	MB	28.0581	28.9115	28.4362	28.5742			Q80UM3	Naa15	Chaotropic Extraction	MB	23.5705	22.3246	23.4553	20.7403
Q5DTM8	E3 ubiquitin-protein ligase BRE1A (BRE1-A) (EC 2.3.2.27) (RING finger protein 20) (RING-type E3 ubiquitin transferase BRE1A)	Solubility Fractionation	MB	22.7635	23.9861	22.1736	24.6339			Q7TSZ8	Nacc1	Chaotropic Extraction	MB	23.843	23.0429	21.9436	22.7372
Q5DTN8	Janus kinase and microtubule-interacting protein 3 (Neuroendocrine long coiled-coil protein 2)	Solubility Fractionation	MB	26.1999	25.4496	26.4588	25.8291			Q8C5H8	Nadk2	Chaotropic Extraction	MB	23.0055	22.9591	24.2922	23.3421
Q5DTT2	PH and SEC7 domain-containing protein 1 (Exchange factor for ADP-ribosylation factor guanine nucleotide factor 6) (Exchange factor for ARF6) (Exchange factor for ARF6 A) (Pleckstrin homology and SEC7 domain-containing protein 1)	Solubility Fractionation	MB	23.201	25.3811	24.1242	18.2099			P28663	Napb	Chaotropic Extraction	MB	22.3627	22.8367	20.5695	22.2615
Q5DTX6	Junctional cadherin 5-associated protein (Junctional protein associated with coronary artery disease) (JCAD)	Solubility Fractionation	MB	23.4773	20.5892	24.0874	18.2099			Q8BP47	Nars1	Chaotropic Extraction	MB	23.6996	24.636	24.4037	25.4709
Q5DTY9	BTB/POZ domain-containing protein KCTD16	Solubility Fractionation	MB	27.8211	27.4961	27.1326	27.5788			Q8BVG8	Nat14	Chaotropic Extraction	MB	24.3869	22.689	24.419	24.2029
Q5DU25	IQ motif and SEC7 domain-containing protein 2	Solubility Fractionation	MB	28.0983	28.5458	27.8389	27.6096			Q3UGX3	Nat8l	Chaotropic Extraction	MB	24.3101	23.2848	23.2462	22.4191
Q5DU31	Interactor protein for cytohesin exchange factors 1	Solubility Fractionation	MB	24.1212	23.6943	25.0617	25.3388			Q8CH77	Nav1	Chaotropic Extraction	MB	24.3976	24.0928	20.1669	21.4521
Q5EBJ4	Ermin (Juxtanodin) (JN)	Solubility Fractionation	MB	30.3422	29.0257	28.9263	29.1212			Q9EPN1	Nbea	Chaotropic Extraction	MB	28.5076	27.9966	27.6282	27.868
Q5EG47	5'-AMP-activated protein kinase catalytic subunit alpha-1 (AMPK subunit alpha-1) (EC 2.7.11.1) (Acetyl-CoA carboxylase kinase) (ACACA kinase) (EC 2.7.11.27) (Hydroxymethylglutaryl-CoA reductase kinase) (HMGCR kinase) (EC 2.7.11.31) (Tau-protein kinase PRKAA1) (EC 2.7.11.26)	Solubility Fractionation	MB	26.7659	27.0216	27.731	27.3007			P13595	Ncam1	Chaotropic Extraction	MB	25.7326	27.6964	27.0979	27.106
Q5F285	Transmembrane protein 256	Solubility Fractionation	MB	25.7619	25.0123	24.2407	22.7463			O35136	Ncam2	Chaotropic Extraction	MB	24.1003	25.466	23.8469	25.0308
Q5F2E7	FMR1-interacting protein NUFIP2 (82 kDa FMRP-interacting protein) (82-FIP) (FMRP-interacting protein 2)	Solubility Fractionation	MB	25.3388	26.5913	25.8228	25.7163			P55066	Ncan	Chaotropic Extraction	MB	26.5341	28.4147	27.5326	28.228
Q5F2E8	Serine/threonine-protein kinase TAO1 (EC 2.7.11.1) (Thousand and one amino acid protein 1)	Solubility Fractionation	MB	28.4455	28.6672	29.044	28.8904			G3X9C2	Nccrp1	Chaotropic Extraction	MB	24.1823	21.8816	23.3927	26.3173
Q5FWH7	Zinc transporter ZIP12 (Solute carrier family 39 member 12) (Zrt- and Irt-like protein 12) (ZIP-12)	Solubility Fractionation	MB	24.6903	26.6065	27.7205	27.837			Q9Z0E0	Ncdn	Chaotropic Extraction	MB	27.7234	28.726	28.7723	29.4311
Q5FWK3	Rho GTPase-activating protein 1 (Rho-type GTPase-activating protein 1)	Solubility Fractionation	MB	30.1142	30.4794	30.0222	30.2129			Q8BLF1	Nceh1	Chaotropic Extraction	MB	22.6323	24.59	24.2716	25.1551
Q5H8C4	Intermembrane lipid transfer protein VPS13A (Chorea-acanthocytosis protein homolog) (Chorein) (Vacuolar protein sorting-associated protein 13A)	Solubility Fractionation	MB	26.9604	27.0489	26.7911	26.3462			P28660	Nckap1	Chaotropic Extraction	MB	23.5758	27.5814	26.448	28.2194
Q5HZI2	C2 calcium-dependent domain-containing protein 4C (Nuclear-localized factor 3) (Protein FAM148C)	Solubility Fractionation	MB	25.6518	25.969	29.8344	26.0182			Q9ESJ4	Nckipsd	Chaotropic Extraction	MB	24.4387	27.5259	27.89	27.555
Q5HZI9	Mitochondrial nicotinamide adenine dinucleotide transporter SLC25A51 (Mitochondrial NAD(+) transporter SLC25A51) (Mitochondrial carrier triple repeat protein 1) (Solute carrier family 25 member 51)	Solubility Fractionation	MB	26.4886	26.8711	26.8775	26.9948			P09405	Ncl	Chaotropic Extraction	MB	23.6426	20.5056	20.7501	22.323
Q5IRJ6	Proton-coupled zinc antiporter SLC30A9, mitochondrial (GRIP1-associated coactivator 63) (GAC63) (Solute carrier family 30 member 9) (Zinc transporter 9) (ZnT-9)	Solubility Fractionation	MB	28.1866	28.0895	28.1773	28.3114			Q8VCM8	Ncln	Chaotropic Extraction	MB	24.1391	26.7883	25.9149	26.5513
Q5KU39	Vacuolar protein sorting-associated protein 41 homolog (VAM2 homolog) (mVAM2)	Solubility Fractionation	MB	25.919	25.5673	25.7387	26.1475			Q91W39	Ncoa5	Chaotropic Extraction	MB	32.2171	31.6244	32.1032	31.8011
Q5M8N0	CB1 cannabinoid receptor-interacting protein 1 (CRIP-1)	Solubility Fractionation	MB	29.3945	30.2879	30.4861	30.3941			Q60974	Ncor1	Chaotropic Extraction	MB	24.0253	25.2591	22.8601	25.272
Q5M8N4	Epimerase family protein SDR39U1 (EC 1.1.1.-) (Short-chain dehydrogenase/reductase family 39U member 1)	Solubility Fractionation	MB	29.2877	28.7849	28.5663	28.5007			Q9WU42	Ncor2	Chaotropic Extraction	MB	23.9715	20.7697	20.8463	20.486
Q5NCE8	Magnesium transporter MRS2 homolog, mitochondrial (MRS2-like protein)	Solubility Fractionation	MB	27.0553	26.1101	26.7537	26.262			P57716	Ncstn	Chaotropic Extraction	MB	23.6843	22.5194	21.4915	22.6686
Q5NCF2	Trafficking protein particle complex subunit 1	Solubility Fractionation	MB	26.1492	26.7555	26.9642	26.9545			Q8VCB1	Ndc1	Chaotropic Extraction	MB	23.3936	26.1254	19.6799	25.2463
Q5NCR9	Nuclear speckle splicing regulatory protein 1 (Coiled-coil domain-containing protein 55) (Nuclear speckle-related protein 70) (NSrp70)	Solubility Fractionation	MB	21.475	21.8471	19.9461	22.487			Q62433	Ndrg1	Chaotropic Extraction	MB	22.5163	19.8774	23.1795	23.8402
Q5ND34	WD repeat-containing protein 81	Solubility Fractionation	MB	24.7736	18.4671	26.6695	22.4512			Q9QYG0	Ndrg2	Chaotropic Extraction	MB	24.9008	23.6343	24.7236	21.6281
Q5PR69	Capping protein-inhibiting regulator of actin dynamics (Cancer-related regulator of actin dynamics)	Solubility Fractionation	MB	26.1545	25.9406	26.3778	26.0971			O35683	Ndufa1	Chaotropic Extraction	MB	28.2059	28.4253	27.8549	27.6134
Q5PR73	GTP-binding protein Di-Ras2 (Distinct subgroup of the Ras family member 2)	Solubility Fractionation	MB	28.3574	28.2655	28.696	29.245			Q99LC3	Ndufa10	Chaotropic Extraction	MB	21.7809	27.9105	25.5619	27.6636
Q5RJG7	D-ribitol-5-phosphate cytidylyltransferase (EC 2.7.7.40) (2-C-methyl-D-erythritol 4-phosphate cytidylyltransferase-like protein) (Isoprenoid synthase domain-containing protein)	Solubility Fractionation	MB	18.4671	23.0156	21.7222	23.8403			Q9D8B4	Ndufa11	Chaotropic Extraction	MB	29.4575	28.8152	28.5047	27.9652
Q5RJI5	Serine/threonine-protein kinase BRSK1 (EC 2.7.11.1) (EC 2.7.11.26) (Brain-specific serine/threonine-protein kinase 1) (BR serine/threonine-protein kinase 1) (Serine/threonine-protein kinase SAD-B)	Solubility Fractionation	MB	29.892	29.7797	30.2253	29.9276			Q7TMF3	Ndufa12	Chaotropic Extraction	MB	30.8311	29.6489	28.5563	28.0912
Q5SFM8	RNA-binding protein 27 (Peri-implantation stem cell protein 1) (RNA-binding motif protein 27)	Solubility Fractionation	MB	23.0086	20.2187	19.9461	22.1616			Q9ERS2	Ndufa13	Chaotropic Extraction	MB	26.3678	29.0433	28.342	28.5076
Q5SP85	Coiled-coil domain-containing protein 85A	Solubility Fractionation	MB	25.3713	21.6559	21.7719	23.7325			Q9CQ75	Ndufa2	Chaotropic Extraction	MB	25.7448	27.7374	25.4329	25.9696
Q5SQX6	Cytoplasmic FMR1-interacting protein 2 (p53-inducible protein 121)	Solubility Fractionation	MB	31.9547	32.6009	32.6045	32.3781			Q62425	Ndufa4	Chaotropic Extraction	MB	26.6276	27.2605	27.2973	27.1883
Q5SRX1	TOM1-like protein 2 (Target of Myb-like protein 2)	Solubility Fractionation	MB	29.1297	28.3696	28.0491	28.577			Q9CQZ5	Ndufa6	Chaotropic Extraction	MB	23.2637	26.8214	23.1857	24.6137
Q5SS00	DBF4-type zinc finger-containing protein 2 homolog	Solubility Fractionation	MB	23.8565	25.6122	24.5083	18.2099			Q9Z1P6	Ndufa7	Chaotropic Extraction	MB	25.4323	26.5935	23.6457	23.9343
Q5SSH7	Zinc finger ZZ-type and EF-hand domain-containing protein 1	Solubility Fractionation	MB	25.318	25.2563	25.6243	25.872			Q9DCJ5	Ndufa8	Chaotropic Extraction	MB	24.4516	23.2487	20.7915	21.9378
Q5SSL4	Active breakpoint cluster region-related protein	Solubility Fractionation	MB	29.3557	29.4572	29.5174	29.2588			Q9DC69	Ndufa9	Chaotropic Extraction	MB	31.6005	31.485	30.9074	30.7866
Q5SSM3	Rho GTPase-activating protein 44 (Rho-type GTPase-activating protein RICH2) (RhoGAP interacting with CIP4 homologs protein 2) (RICH-2)	Solubility Fractionation	MB	28.7068	28.4481	29.2598	29.0088			Q9CWX2	Ndufaf1	Chaotropic Extraction	MB	22.5646	20.6908	21.6133	21.3745
Q5SSZ5	Tensin-3 (EC 3.1.3.-) (Tensin-like SH2 domain-containing protein 1)	Solubility Fractionation	MB	26.659	23.9501	24.1073	24.0364			Q9JKL4	Ndufaf3	Chaotropic Extraction	MB	24.3337	19.5963	20.9105	20.8097
Q5SU73	Coilin (p80-coilin)	Solubility Fractionation	MB	24.3743	22.9297	24.531	24.285			Q9DCS9	Ndufb10	Chaotropic Extraction	MB	29.6626	28.1462	28.6276	28.0148
Q5SUC9	Protein SCO1 homolog, mitochondrial	Solubility Fractionation	MB	25.4479	25.8852	25.1675	25.4903			O09111	Ndufb11	Chaotropic Extraction	MB	28.1685	27.046	26.8003	26.0514
Q5SUF2	Luc7-like protein 3 (Cisplatin resistance-associated-overexpressed protein)	Solubility Fractionation	MB	27.8692	26.8406	26.3475	27.2396			Q9CPU2	Ndufb2	Chaotropic Extraction	MB	29.4372	29.1336	29.012	28.3921
Q5SUQ9	CST complex subunit CTC1 (Alpha-accessory factor of 132 kDa) (AAF-132) (AAF132) (Conserved telomere maintenance component 1)	Solubility Fractionation	MB	23.0863	23.093	24.6226	23.1006			Q9CQZ6	Ndufb3	Chaotropic Extraction	MB	24.4515	20.3897	23.7156	21.3476
Q5SUR0	Phosphoribosylformylglycinamidine synthase (FGAM synthase) (FGAMS) (EC 6.3.5.3) (Formylglycinamide ribonucleotide amidotransferase) (FGAR amidotransferase) (FGAR-AT) (Formylglycinamide ribotide amidotransferase)	Solubility Fractionation	MB	22.8296	24.1283	23.7525	24.3869			Q9CQC7	Ndufb4	Chaotropic Extraction	MB	29.71	28.7348	29.6891	28.9528
Q5SVL6	Rap1 GTPase-activating protein 2 (Rap1GAP2) (GTPase-activating Rap/Ran-GAP domain-like protein 4)	Solubility Fractionation	MB	26.2789	27.2141	27.3015	26.8357			Q9CQH3	Ndufb5	Chaotropic Extraction	MB	26.8874	27.2157	26.7274	25.6006
Q5SWP3	NAC-alpha domain-containing protein 1	Solubility Fractionation	MB	23.9225	25.0364	25.1907	25.4209			Q3UIU2	Ndufb6	Chaotropic Extraction	MB	27.3439	30.2817	29.3495	28.8324
Q5SWU9	Acetyl-CoA carboxylase 1 (ACC1) (EC 6.4.1.2) (ACC-alpha) (Acetyl-CoA carboxylase 265)	Solubility Fractionation	MB	28.2439	32.8423	33.3181	32.9394			Q9CR61	Ndufb7	Chaotropic Extraction	MB	28.7842	28.1195	28.0896	27.6317
Q5SXY1	Cytospin-B (Sperm antigen with calponin homology and coiled-coil domains 1)	Solubility Fractionation	MB	28.5142	28.1293	28.2716	28.3763			Q9D6J5	Ndufb8	Chaotropic Extraction	MB	27.2341	28.0571	27.4534	26.5912
Q5SYD0	Unconventional myosin-Id	Solubility Fractionation	MB	30.7985	31.6324	31.744	31.5189			Q9CQJ8	Ndufb9	Chaotropic Extraction	MB	30.1666	29.3426	29.5707	29.3932
Q5SYL3	Bridge-like lipid transfer protein family member 2 (Protein KIAA0100)	Solubility Fractionation	MB	25.1111	24.6901	18.4671	18.4671			Q9CQ54	Ndufc2	Chaotropic Extraction	MB	29.2029	28.6722	28.2763	27.716
Q5U3K5	Rab-like protein 6 (GTP-binding protein Parf) (Rab-like protein 1) (RBEL1)	Solubility Fractionation	MB	27.2497	27.7677	27.4216	27.3498			Q91VD9	Ndufs1	Chaotropic Extraction	MB	31.5288	30.7664	30.4835	30.3062
Q5U458	DnaJ homolog subfamily C member 11	Solubility Fractionation	MB	28.1263	28.1682	28.6431	27.7084			Q91WD5	Ndufs2	Chaotropic Extraction	MB	30.791	30.6268	30.4823	30.3465
Q5U4C1	G-protein coupled receptor-associated sorting protein 1 (GASP-1)	Solubility Fractionation	MB	21.475	20.6898	20.8361	22.1236			Q9DCT2	Ndufs3	Chaotropic Extraction	MB	30.51	29.6978	29.5467	29.2484
Q5U4E0	LHFPL tetraspan subfamily member 4 protein (GABAA receptor regulatory Lhfpl4) (Lipoma HMGIC fusion partner-like 4 protein)	Solubility Fractionation	MB	22.3576	23.455	23.5225	23.5609			Q9CXZ1	Ndufs4	Chaotropic Extraction	MB	22.6315	22.4755	22.7086	20.8296
Q5U5Q9	BRCA1-A complex subunit RAP80 (Receptor-associated protein 80) (Ubiquitin interaction motif-containing protein 1)	Solubility Fractionation	MB	27.2003	26.8935	26.8118	26.7435			Q99LY9	Ndufs5	Chaotropic Extraction	MB	22.7019	23.7962	24.154	23.151
Q5XG69	Soluble lamin-associated protein of 75 kDa (SLAP75) (Protein FAM169A)	Solubility Fractionation	MB	26.1657	25.9976	24.9699	25.1223			P52503	Ndufs6	Chaotropic Extraction	MB	22.4936	23.7292	22.8928	20.4595
Q5XG73	Acyl-CoA-binding domain-containing protein 5	Solubility Fractionation	MB	24.1578	24.1736	24.7982	23.9613			Q9DC70	Ndufs7	Chaotropic Extraction	MB	29.0906	28.6529	28.27	28.4433
Q5XJE5	RNA polymerase-associated protein LEO1	Solubility Fractionation	MB	21.475	23.9239	24.3814	24.3694			Q8K3J1	Ndufs8	Chaotropic Extraction	MB	24.0456	27.0965	27.9108	27.2224
Q5XJV6	Serine/threonine-protein kinase LMTK3 (EC 2.7.11.1) (Apoptosis-associated tyrosine kinase 3) (Lemur tyrosine kinase 3)	Solubility Fractionation	MB	26.0596	24.9029	24.2007	25.3539			Q91YT0	Ndufv1	Chaotropic Extraction	MB	30.916	30.2271	29.8572	29.3783
Q5XJY5	Coatomer subunit delta (Archain) (Delta-coat protein) (Delta-COP)	Solubility Fractionation	MB	30.4749	29.4084	29.1434	29.0865			Q9D6J6	Ndufv2	Chaotropic Extraction	MB	23.4352	25.9941	24.5465	23.9914
Q5XKN4	Protein jagunal homolog 1	Solubility Fractionation	MB	25.4815	25.7682	24.6993	25.2881			Q8BK30	Ndufv3	Chaotropic Extraction	MB	23.5204	26.0463	26.6345	25.809
Q5Y5T1	Palmitoyltransferase ZDHHC20 (EC 2.3.1.225) (Acyltransferase ZDHHC20) (EC 2.3.1.-) (DHHC domain-containing cysteine-rich protein 20) (DHHC-20) (Zinc finger DHHC domain-containing protein 20)	Solubility Fractionation	MB	23.3201	22.9264	23.2878	24.0183			Q9CR95	Necap1	Chaotropic Extraction	MB	23.5018	21.2461	21.9188	21.4773
Q60520	Paired amphipathic helix protein Sin3a (Histone deacetylase complex subunit Sin3a) (Transcriptional corepressor Sin3a)	Solubility Fractionation	MB	23.8639	23.9067	23.7723	23.6747			Q9JKF6	Nectin1	Chaotropic Extraction	MB	23.3206	23.7844	23.8954	23.2351
Q60597	2-oxoglutarate dehydrogenase complex component E1 (E1o) (OGDC-E1) (OGDH-E1) (EC 1.2.4.2) (2-oxoglutarate dehydrogenase, mitochondrial) (Alpha-ketoglutarate dehydrogenase) (Alpha-KGDH-E1) (Thiamine diphosphate (ThDP)-dependent 2-oxoglutarate dehydrogenase)	Solubility Fractionation	MB	33.9064	33.6781	33.7103	33.8206			P46935	Nedd4	Chaotropic Extraction	MB	24.0525	25.124	25.954	25.6059
Q60598	Src substrate cortactin	Solubility Fractionation	MB	30.8975	30.5896	30.8886	30.704			Q8CFI0	Nedd4l	Chaotropic Extraction	MB	27.1143	27.7557	26.8547	28.4974
Q60605	Myosin light polypeptide 6 (17 kDa myosin light chain) (LC17) (Myosin light chain 3) (MLC-3) (Myosin light chain alkali 3) (Myosin light chain A3) (Smooth muscle and nonmuscle myosin light chain alkali 6)	Solubility Fractionation	MB	30.0262	29.7133	29.1231	29.3499			P19246	Nefh	Chaotropic Extraction	MB	33.536	33.516	33.7521	33.6944
Q60625	Intercellular adhesion molecule 5 (ICAM-5) (Telencephalin)	Solubility Fractionation	MB	27.2439	28.7964	28.2427	27.8023			P08551	Nefl	Chaotropic Extraction	MB	36.815	35.9513	36.4892	36.2413
Q60631	Growth factor receptor-bound protein 2 (Adapter protein GRB2) (SH2/SH3 adapter GRB2)	Solubility Fractionation	MB	29.948	29.8213	29.3921	29.6696			P08553	Nefm	Chaotropic Extraction	MB	35.4756	34.6386	35.0109	34.8614
Q60634	Flotillin-2 (Epidermal surface antigen) (ESA) (Membrane component chromosome 17 surface marker 1 homolog)	Solubility Fractionation	MB	29.6105	29.922	29.7988	29.5948			Q80Z24	Negr1	Chaotropic Extraction	MB	24.6054	25.4479	24.5774	23.8919
Q60649	Caseinolytic peptidase B protein homolog (EC 3.6.1.-) (Suppressor of potassium transport defect 3)	Solubility Fractionation	MB	26.3654	26.8621	26.6683	27.1061			P97798	Neo1	Chaotropic Extraction	MB	23.0507	22.2204	22.8051	23.4868
Q60668	Heterogeneous nuclear ribonucleoprotein D0 (hnRNP D0) (AU-rich element RNA-binding protein 1)	Solubility Fractionation	MB	32.8557	31.9724	31.7391	32.17			Q8R4I7	Neto1	Chaotropic Extraction	MB	23.5251	20.7285	21.6581	20.1787
Q60673	Receptor-type tyrosine-protein phosphatase-like N (R-PTP-N) (PTP IA-2) [Cleaved into: ICA512-N-terminal fragment (ICA512-NTF); ICA512-transmembrane fragment (ICA512-TMF); ICA512-cleaved cytosolic fragment (ICA512-CCF)]	Solubility Fractionation	MB	27.3581	28.2057	27.6911	27.9193			Q8BNJ6	Neto2	Chaotropic Extraction	MB	23.0924	22.4619	20.7165	20.1691
Q60675	Laminin subunit alpha-2 (Laminin M chain) (Laminin-12 subunit alpha) (Laminin-2 subunit alpha) (Laminin-4 subunit alpha) (Merosin heavy chain)	Solubility Fractionation	MB	26.346	26.4551	26.9944	26.0319			Q04690	Nf1	Chaotropic Extraction	MB	24.8245	25.565	26.2009	25.7306
Q60676	Serine/threonine-protein phosphatase 5 (PP5) (EC 3.1.3.16) (Protein phosphatase T) (PPT)	Solubility Fractionation	MB	28.9604	28.9075	29.418	29.2744			Q810U3	Nfasc	Chaotropic Extraction	MB	30.6566	30.8073	31.0231	31.3127
Q60692	Proteasome subunit beta type-6 (EC 3.4.25.1) (Low molecular mass protein 19) (Macropain delta chain) (Multicatalytic endopeptidase complex delta chain) (Proteasome delta chain) (Proteasome subunit Y)	Solubility Fractionation	MB	29.3635	29.3822	29.5067	29.291			Q9Z1J3	Nfs1	Chaotropic Extraction	MB	24.5073	20.7525	20.9092	20.2043
Q60710	Deoxynucleoside triphosphate triphosphohydrolase SAMHD1 (dNTPase) (EC 3.1.5.-) (Interferon-gamma-inducible protein Mg11) (SAM domain and HD domain-containing protein 1) (mSAMHD1)	Solubility Fractionation	MB	23.3518	25.635	25.2396	24.977			B1AY10	Nfx1	Chaotropic Extraction	MB	24.0819	26.3151	26.8117	25.9778
Q60714	Long-chain fatty acid transport protein 1 (Arachidonate--CoA ligase) (EC 6.2.1.15) (Fatty acid transport protein) (Fatty acid transport protein 1) (FATP-1) (Long-chain-fatty-acid--CoA ligase) (EC 6.2.1.3) (Solute carrier family 27 member 1) (Vlc27a1) (Very long-chain acyl-CoA synthetase) (EC 6.2.1.-)	Solubility Fractionation	MB	28.8769	28.4773	27.8888	28.1556			Q8CHT1	Ngef	Chaotropic Extraction	MB	23.0149	22.905	24.2241	24.3248
Q60715	Prolyl 4-hydroxylase subunit alpha-1 (4-PH alpha-1) (EC 1.14.11.2) (Procollagen-proline,2-oxoglutarate-4-dioxygenase subunit alpha-1)	Solubility Fractionation	MB	23.9976	22.5164	18.4671	23.395			Q9JHL1	Nherf2	Chaotropic Extraction	MB	23.897	18.3518	20.061	21.4615
Q60737	Casein kinase II subunit alpha (CK II alpha) (EC 2.7.11.1)	Solubility Fractionation	MB	31.2889	31.0186	30.8083	30.7235			Q8CAF4	Nhsl1	Chaotropic Extraction	MB	23.1228	20.4152	23.9288	21.9729
Q60738	Proton-coupled zinc antiporter SLC30A1 (Solute carrier family 30 member 1) (Zinc transporter 1) (ZnT-1)	Solubility Fractionation	MB	26.9256	27.1513	26.2709	26.7987			B1AXH1	Nhsl2	Chaotropic Extraction	MB	23.7213	25.7672	26.497	26.2959
Q60749	KH domain-containing, RNA-binding, signal transduction-associated protein 1 (GAP-associated tyrosine phosphoprotein p62) (Src-associated in mitosis 68 kDa protein) (Sam68) (p21 Ras GTPase-activating protein-associated p62) (p68)	Solubility Fractionation	MB	29.8719	29.4981	29.6986	29.6268			P10493	Nid1	Chaotropic Extraction	MB	29.7998	28.6082	29.9382	29.6855
Q60759	Glutaryl-CoA dehydrogenase, mitochondrial (GCD) (EC 1.3.8.6)	Solubility Fractionation	MB	28.2642	28.1369	28.2085	28.4788			O88322	Nid2	Chaotropic Extraction	MB	28.1546	27.5552	28.5402	28.7917
Q60760	Growth factor receptor-bound protein 10 (GRB10 adapter protein) (Maternally expressed gene 1 protein)	Solubility Fractionation	MB	21.475	21.766	22.4954	19.9759			Q8BHK1	Nipa1	Chaotropic Extraction	MB	23.9845	23.7048	23.3728	23.0473
Q60766	Immunity-related GTPase family M protein 1 (EC 3.6.5.-) (Interferon-inducible GTPase 3) (Interferon-inducible protein 1) (LPS-stimulated RAW 264.7 macrophage protein 47) (LRG-47)	Solubility Fractionation	MB	25.4703	19.8674	23.5583	19.8674			Q8BGN5	Nipal3	Chaotropic Extraction	MB	23.4834	23.4864	24.0422	23.722
Q60770	Syntaxin-binding protein 3 (MUNC-18-3) (Mammalian homolog of Unc-18c) (Munc-18c) (Protein unc-18 homolog 3) (Unc18-3) (Protein unc-18 homolog C) (Unc-18C)	Solubility Fractionation	MB	27.7023	28.5261	28.5863	28.3724			O55125	Nipsnap1	Chaotropic Extraction	MB	23.3011	25.0835	25.3607	24.642
Q60771	Claudin-11 (Oligodendrocyte transmembrane protein) (Oligodendrocyte-specific protein)	Solubility Fractionation	MB	30.1898	30.7203	31.6455	31.2804			O55126	Nipsnap2	Chaotropic Extraction	MB	23.1773	21.1739	21.5355	23.4628
Q60780	Growth arrest-specific protein 7 (GAS-7)	Solubility Fractionation	MB	28.1631	28.7677	28.988	28.7937			Q80TM9	Nisch	Chaotropic Extraction	MB	23.7454	20.5227	23.1524	23.4412
Q60790	Ras GTPase-activating protein 3 (GAP1(IP4BP)) (GapIII) (Ins P4-binding protein)	Solubility Fractionation	MB	27.1392	27.8106	28.2812	27.8274			Q9JMG4	Nkain4	Chaotropic Extraction	MB	22.3328	23.4916	21.7703	20.5606
Q60803	TNF receptor-associated factor 3 (EC 2.3.2.27) (CD40 receptor-associated factor 1) (CRAF1) (CD40-binding protein) (CD40BP) (RING-type E3 ubiquitin transferase TRAF3)	Solubility Fractionation	MB	29.1689	29.085	28.6711	28.7765			Q99K10	Nlgn1	Chaotropic Extraction	MB	24.0852	24.6074	20.7213	23.4752
Q60829	Protein phosphatase 1 regulatory subunit 1B (DARPP-32) (Dopamine- and cAMP-regulated neuronal phosphoprotein)	Solubility Fractionation	MB	27.808	24.8769	25.6933	25.6327			Q69ZK9	Nlgn2	Chaotropic Extraction	MB	28.7023	29.1625	28.5528	28.3548
Q60847	Collagen alpha-1(XII) chain	Solubility Fractionation	MB	22.4179	22.67	18.2508	25.6292			Q8BYM5	Nlgn3	Chaotropic Extraction	MB	23.4307	27.8582	27.1597	27.4601
Q60854	Serpin B6 (Placental thrombin inhibitor) (Proteinase inhibitor 6) (PI-6)	Solubility Fractionation	MB	27.7606	27.82	28.0993	28.1764			B0F2B4	Nlgn4l	Chaotropic Extraction	MB	26.6194	28.4217	28.1509	27.9625
Q60864	Stress-induced-phosphoprotein 1 (STI1) (mSTI1) (Hsc70/Hsp90-organizing protein) (Hop)	Solubility Fractionation	MB	33.2152	33.1102	33.0722	33.1852			O54949	Nlk	Chaotropic Extraction	MB	22.9845	19.5603	21.0997	21.3435
Q60865	Caprin-1 (Cytoplasmic activation- and proliferation-associated protein 1) (GPI-anchored membrane protein 1) (GPI-anchored protein p137) (GPI-p137) (p137GPI) (Membrane component chromosome 11 surface marker 1) (RNA granule protein 105)	Solubility Fractionation	MB	31.2498	30.1647	30.0813	30.3028			Q3TL44	Nlrx1	Chaotropic Extraction	MB	23.7629	24.3154	24.973	24.3358
Q60870	Receptor expression-enhancing protein 5 (GP106) (Polyposis locus protein 1 homolog) (Protein TB2 homolog)	Solubility Fractionation	MB	30.0045	29.8101	30.1688	30.0288			P15532	Nme1	Chaotropic Extraction	MB	28.873	27.5146	27.0783	26.644
Q60875	Rho guanine nucleotide exchange factor 2 (Guanine nucleotide exchange factor H1) (GEF-H1) (LBC'S first cousin) (Lymphoid blast crisis-like 1) (Oncogene LFC) (Rhobin)	Solubility Fractionation	MB	28.6791	28.9554	29.2888	29.0915			Q9WV85	Nme3	Chaotropic Extraction	MB	23.4908	27.0553	24.3612	24.8164
[truncated: 6,957 more rows]
