# Supplementary material for: Midbrain extracellular matrix and microglia are associated with cognition in aging mice
Source: Nat Commun. 2025 Nov 27;16:11319. doi: 10.1038/s41467-025-66434-z (PMC12722224; doi:10.1038/s41467-025-66434-z)
Supplement: Supplementary file 4 — Supplementary Data 2 [file 41467_2025_66434_MOESM4_ESM.xlsx]

## Sheet: Midbrain_CytoplasmicFraction
Entry	Description	Aged Female 1	Aged Female 2	Aged Male 1	Aged Male 2	Young Female 1	Young Male 1	Young Male 2			* Note: All values are log2(intensity)
B9EKR1	sp|B9EKR1|PRPTZ_MOUSE Receptor-type tyrosine-protein phosphatase zeta OS=Mus musculus GN=Ptprz1 PE=1 SV=1	25.5058	23.2554	25.2124	25.7223	26.2471	25.6138	23.9592
CON__A2I7N0	;	24.8286	25.7325	25.4755	25.0305	25.4996	23.4871	25.8061
CON__ENSEMBL:ENSBTAP00000031360	NaN	25.5344	28.6044	29.5317	27.9746	25.153	27.5831	27.0704
CON__P02672	NaN	27.682	29.086	29.6367	28.2946	24.8687	27.1789	29.0208
CON__P02769	NaN	39.1962	39.1962	39.1962	39.1962	39.1962	39.1962	39.1962
CON__P41361	NaN	27.7512	27.9581	28.6044	27.2115	24.5172	26.9275	26.6567
CON__Q2UVX4	NaN	25.5993	27.4831	28.0985	26.3882	24.546	24.8124	23.7434
CON__Q3KUS7	NaN	26.1216	27.1562	27.9581	26.9413	23.4871	26.4986	25.5058
CON__Q3SZR3	NaN	29.2701	29.9775	30.2804	29.2394	29.8199	27.7335	29.203
D3Z7P3	sp|D3Z7P3|GLSK_MOUSE Glutaminase kidney isoform, mitochondrial OS=Mus musculus GN=Gls PE=1 SV=1	26.5336	24.7188	22.4069	21.6784	24.701	23.3852	24.7734
O08539	sp|O08539|BIN1_MOUSE Myc box-dependent-interacting protein 1 OS=Mus musculus GN=Bin1 PE=1 SV=1	24.9764	26.7807	26.2353	26.5989	25.9614	26.694	25.6281
O08553	sp|O08553|DPYL2_MOUSE Dihydropyrimidinase-related protein 2 OS=Mus musculus GN=Dpysl2 PE=1 SV=2	33.9107	33.1128	33.6386	33.1128	33.1128	33.1128	33.1128
O08599	sp|O08599|STXB1_MOUSE Syntaxin-binding protein 1 OS=Mus musculus GN=Stxbp1 PE=1 SV=2	30.2479	28.6993	29.203	29.203	24.7188	29.4223	28.504
O08709	sp|O08709|PRDX6_MOUSE Peroxiredoxin-6 OS=Mus musculus GN=Prdx6 PE=1 SV=3	29.9775	28.0043	27.4105	28.1464	23.9971	27.8589	28.6232
O08749	sp|O08749|DLDH_MOUSE Dihydrolipoyl dehydrogenase, mitochondrial OS=Mus musculus GN=Dld PE=1 SV=2	24.9063	27.0328	26.1052	26.6567	23.4688	26.1216	25.1172
O08788	sp|O08788|DCTN1_MOUSE Dynactin subunit 1 OS=Mus musculus GN=Dctn1 PE=1 SV=3	23.8734	24.4919	24.7188	25.6138	25.8061	25.4755	23.1771
O08807	sp|O08807|PRDX4_MOUSE Peroxiredoxin-4 OS=Mus musculus GN=Prdx4 PE=1 SV=1	28.0752	25.5713	25.8395	25.4755	24.2671	24.8286	26.6212
O09061	sp|O09061|PSB1_MOUSE Proteasome subunit beta type-1 OS=Mus musculus GN=Psmb1 PE=1 SV=1	26.8358	23.8493	24.8124	25.0047	25.0305	24.6476	25.3249
O35098	sp|O35098|DPYL4_MOUSE Dihydropyrimidinase-related protein 4 OS=Mus musculus GN=Dpysl4 PE=1 SV=1	26.359	27.4857	28.2184	27.2952	24.0229	28.3279	28.8332
O35215	sp|O35215|DOPD_MOUSE D-dopachrome decarboxylase OS=Mus musculus GN=Ddt PE=1 SV=3	25.0593	24.7734	24.279	23.9592	19.7086	22.767	24.4079
O35643	sp|O35643|AP1B1_MOUSE AP-1 complex subunit beta-1 OS=Mus musculus GN=Ap1b1 PE=1 SV=2	22.7904	24.3109	24.6476	24.2892	25.5908	23.3458	25.4075
O35685	sp|O35685|NUDC_MOUSE Nuclear migration protein nudC OS=Mus musculus GN=Nudc PE=1 SV=1	25.0473	23.5545	21.6784	20.0611	26.0122	24.7401	21.0142
O35737	sp|O35737|HNRH1_MOUSE Heterogeneous nuclear ribonucleoprotein H OS=Mus musculus GN=Hnrnph1 PE=1 SV=3	23.9592	23.034	24.7071	22.6659	24.7401	24.9764	23.1848
O54774	sp|O54774|AP3D1_MOUSE AP-3 complex subunit delta-1 OS=Mus musculus GN=Ap3d1 PE=1 SV=1	25.6455	23.9134	24.7401	23.5015	24.8614	24.3544	23.8931
O54983	sp|O54983|CRYM_MOUSE Ketimine reductase mu-crystallin OS=Mus musculus GN=Crym PE=1 SV=1	26.6212	24.9125	24.6715	23.2059	24.2892	26.631	26.4507
O55023	sp|O55023|IMPA1_MOUSE Inositol monophosphatase 1 OS=Mus musculus GN=Impa1 PE=1 SV=1	25.8722	25.85	25.85	25.9055	24.2166	25.9614	24.9452
O55042	sp|O55042|SYUA_MOUSE Alpha-synuclein OS=Mus musculus GN=Snca PE=1 SV=2	29.2394	29.0429	28.2683	28.6044	30.1099	28.7891	26.3709
O55131	sp|O55131|SEPT7_MOUSE Septin-7 OS=Mus musculus GN=Sept7 PE=1 SV=1	24.0675	26.5235	26.0482	25.6414	24.7817	24.9226	25.881
O70251	sp|O70251|EF1B_MOUSE Elongation factor 1-beta OS=Mus musculus GN=Eef1b PE=1 SV=5	24.2166	24.6608	25.1708	24.6476	22.2272	22.6469	24.8614
O70435	sp|O70435|PSA3_MOUSE Proteasome subunit alpha type-3 OS=Mus musculus GN=Psma3 PE=1 SV=3	24.546	23.5015	25.1172	24.2358	25.4167	24.3109	23.2554
O70456	sp|O70456|1433S_MOUSE 14-3-3 protein sigma OS=Mus musculus GN=Sfn PE=1 SV=2	25.4396	28.9909	29.0208	29.086	25.7406	28.2632	25.3612
O70493	sp|O70493|SNX12_MOUSE Sorting nexin-12 OS=Mus musculus GN=Snx12 PE=1 SV=1	22.6659	22.767	22.5675	22.9369	25.2883	22.6191	23.8667
O88342	sp|O88342|WDR1_MOUSE WD repeat-containing protein 1 OS=Mus musculus GN=Wdr1 PE=1 SV=3	26.4678	27.6034	27.6917	27.682	23.586	27.9422	28.7891
O88447	sp|O88447|KLC1_MOUSE Kinesin light chain 1 OS=Mus musculus GN=Klc1 PE=1 SV=3	24.6056	23.586	23.1425	23.6221	24.9405	25.095	24.279
O88531	sp|O88531|PPT1_MOUSE Palmitoyl-protein thioesterase 1 OS=Mus musculus GN=Ppt1 PE=1 SV=2	22.742	24.8687	25.4167	25.095	24.9619	22.6987	23.9134
O88543	sp|O88543|CSN3_MOUSE COP9 signalosome complex subunit 3 OS=Mus musculus GN=Cops3 PE=1 SV=3	25.7732	25.5427	25.0996	25.7862	25.5784	25.0838	24.8164
O88544	sp|O88544|CSN4_MOUSE COP9 signalosome complex subunit 4 OS=Mus musculus GN=Cops4 PE=1 SV=1	22.3898	25.6414	23.9895	23.8141	24.9226	25.0538	23.9895
O88569	sp|O88569|ROA2_MOUSE Heterogeneous nuclear ribonucleoproteins A2/B1 OS=Mus musculus GN=Hnrnpa2b1 PE=1 SV=2	23.2921	25.2738	26.4678	25.2124	24.7576	25.1382	24.1799
O88643	sp|O88643|PAK1_MOUSE Serine/threonine-protein kinase PAK 1 OS=Mus musculus GN=Pak1 PE=1 SV=1	27.2415	25.9614	25.9395	24.7734	25.5344	26.6567	26.0998
O88685	sp|O88685|PRS6A_MOUSE 26S protease regulatory subunit 6A OS=Mus musculus GN=Psmc3 PE=1 SV=2	23.5545	24.1799	23.2314	24.0089	24.8742	22.4069	23.4338
O88712	sp|O88712|CTBP1_MOUSE C-terminal-binding protein 1 OS=Mus musculus GN=Ctbp1 PE=1 SV=2	23.0009	22.5814	24.2166	24.3699	25.38	23.8667	24.0607
O88844	sp|O88844|IDHC_MOUSE Isocitrate dehydrogenase [NADP] cytoplasmic OS=Mus musculus GN=Idh1 PE=1 SV=2	25.9395	25.482	26.4825	26.4271	26.4986	26.7576	26.9913
O88851	sp|O88851|RBBP9_MOUSE Putative hydrolase RBBP9 OS=Mus musculus GN=Rbbp9 PE=1 SV=2	24.7071	22.2582	24.7268	24.0675	25.2048	24.5172	26.1688
O88935	sp|O88935|SYN1_MOUSE Synapsin-1 OS=Mus musculus GN=Syn1 PE=1 SV=2	28.9021	29.1107	29.7421	29.3161	26.1876	28.9909	28.0043
O89053	sp|O89053|COR1A_MOUSE Coronin-1A OS=Mus musculus GN=Coro1a PE=1 SV=5	24.8164	26.1876	26.2471	25.5058	20.0611	25.5255	24.8467
P00493	sp|P00493|HPRT_MOUSE Hypoxanthine-guanine phosphoribosyltransferase OS=Mus musculus GN=Hprt1 PE=1 SV=3	27.2163	25.9876	26.4271	25.9163	25.0107	26.9913	25.9876
P00920	sp|P00920|CAH2_MOUSE Carbonic anhydrase 2 OS=Mus musculus GN=Ca2 PE=1 SV=4	27.6034	30.2024	30.2479	29.7421	28.9021	29.8199	29.5975
P04370	sp|P04370|MBP_MOUSE Myelin basic protein OS=Mus musculus GN=Mbp PE=1 SV=2	29.203	29.2701	29.8199	29.0429	29.4223	29.1603	28.4547
P05063	sp|P05063|ALDOC_MOUSE Fructose-bisphosphate aldolase C OS=Mus musculus GN=Aldoc PE=1 SV=4	30.6253	30.7024	31.5131	31.3734	30.7024	30.8197	30.9999
P05064	sp|P05064|ALDOA_MOUSE Fructose-bisphosphate aldolase A OS=Mus musculus GN=Aldoa PE=1 SV=2	32.1557	32.9895	32.5023	32.5023	32.6513	32.5023	32.3561
P05201	sp|P05201|AATC_MOUSE Aspartate aminotransferase, cytoplasmic OS=Mus musculus GN=Got1 PE=1 SV=3	31.3734	30.9999	30.7024	30.7024	30.5965	30.7024	30.5965
P05202	sp|P05202|AATM_MOUSE Aspartate aminotransferase, mitochondrial OS=Mus musculus GN=Got2 PE=1 SV=1	30.3803	29.1603	29.2701	30.0838	27.4857	29.3456	30.0838
P05213	sp|P05213|TBA1B_MOUSE Tubulin alpha-1B chain OS=Mus musculus GN=Tuba1b PE=1 SV=2	33.1128	34.3806	34.3806	34.3806	34.3806	34.3806	34.3806
P06151	sp|P06151|LDHA_MOUSE L-lactate dehydrogenase A chain OS=Mus musculus GN=Ldha PE=1 SV=3	28.9581	29.0534	28.1799	28.4547	29.256	30.2479	27.7335
P06801	sp|P06801|MAOX_MOUSE NADP-dependent malic enzyme OS=Mus musculus GN=Me1 PE=1 SV=2	24.9226	26.3529	26.7296	26.1052	25.4755	26.0306	26.4244
P07724	sp|P07724|ALBU_MOUSE Serum albumin OS=Mus musculus GN=Alb PE=1 SV=3	25.39	29.7421	27.792	28.3678	26.7955	25.6455	25.2048
P07901	sp|P07901|HS90A_MOUSE Heat shock protein HSP 90-alpha OS=Mus musculus GN=Hsp90aa1 PE=1 SV=4	31.67	29.3456	28.8193	29.5975	29.5975	29.6367	29.3456
P08113	sp|P08113|ENPL_MOUSE Endoplasmin OS=Mus musculus GN=Hsp90b1 PE=1 SV=2	27.3193	25.936	25.0473	24.9619	25.095	26.0736	26.5336
P08226	sp|P08226|APOE_MOUSE Apolipoprotein E OS=Mus musculus GN=Apoe PE=1 SV=2	26.9913	24.8124	24.2671	24.8614	24.9452	23.9895	21.2612
P08249	sp|P08249|MDHM_MOUSE Malate dehydrogenase, mitochondrial OS=Mus musculus GN=Mdh2 PE=1 SV=3	29.5317	30.1099	30.0838	30.2804	29.4641	29.5975	30.3803
P09405	sp|P09405|NUCL_MOUSE Nucleolin OS=Mus musculus GN=Ncl PE=1 SV=2	26.3882	23.2738	20.5923	23.8243	24.7734	21.9419	23.2921
P09411	sp|P09411|PGK1_MOUSE Phosphoglycerate kinase 1 OS=Mus musculus GN=Pgk1 PE=1 SV=4	31.5131	31.5131	30.8197	31.0856	31.3734	31.2198	31.5131
P09671	sp|P09671|SODM_MOUSE Superoxide dismutase [Mn], mitochondrial OS=Mus musculus GN=Sod2 PE=1 SV=3	27.7335	26.3709	27.1562	27.1084	24.3033	26.1344	26.067
P10126	sp|P10126|EF1A1_MOUSE Elongation factor 1-alpha 1 OS=Mus musculus GN=Eef1a1 PE=1 SV=3	25.5784	28.2632	28.1151	27.6651	25.8533	27.6034	28.1464
P10605	sp|P10605|CATB_MOUSE Cathepsin B OS=Mus musculus GN=Ctsb PE=1 SV=2	25.8061	25.0745	23.6373	26.6081	23.8141	26.1876	25.39
P10630	sp|P10630|IF4A2_MOUSE Eukaryotic initiation factor 4A-II OS=Mus musculus GN=Eif4a2 PE=1 SV=2	22.5814	25.8533	25.095	25.936	22.6659	25.896	24.2061
P10637	sp|P10637|TAU_MOUSE Microtubule-associated protein tau OS=Mus musculus GN=Mapt PE=1 SV=3	28.8332	28.9021	28.8332	28.9268	24.6715	28.1464	27.2163
P10639	sp|P10639|THIO_MOUSE Thioredoxin OS=Mus musculus GN=Txn PE=1 SV=3	24.7576	26.5989	24.5172	25.6589	24.5633	26.6471	26.7385
P10649	sp|P10649|GSTM1_MOUSE Glutathione S-transferase Mu 1 OS=Mus musculus GN=Gstm1 PE=1 SV=2	28.9268	29.5317	29.256	30.4951	28.5397	29.7421	30.2479
P11499	sp|P11499|HS90B_MOUSE Heat shock protein HSP 90-beta OS=Mus musculus GN=Hsp90ab1 PE=1 SV=3	30.5965	30.3803	29.3711	30.2024	30.6253	30.4951	30.2024
P12382	sp|P12382|PFKAL_MOUSE ATP-dependent 6-phosphofructokinase, liver type OS=Mus musculus GN=Pfkl PE=1 SV=4	26.2184	26.3882	25.6414	26.3039	23.8799	26.2502	26.5989
P12960	sp|P12960|CNTN1_MOUSE Contactin-1 OS=Mus musculus GN=Cntn1 PE=1 SV=1	23.8243	24.546	24.1354	25.1172	26.3039	22.7904	23.4688
P13707	sp|P13707|GPDA_MOUSE Glycerol-3-phosphate dehydrogenase [NAD(+)], cytoplasmic OS=Mus musculus GN=Gpd1 PE=1 SV=3	21.7613	25.5344	25.0107	25.0538	23.1425	26.5235	26.4094
P14152	sp|P14152|MDHC_MOUSE Malate dehydrogenase, cytoplasmic OS=Mus musculus GN=Mdh1 PE=1 SV=3	32.6513	30.8197	31.3734	31.2198	31.8861	31.3734	30.534
P14211	sp|P14211|CALR_MOUSE Calreticulin OS=Mus musculus GN=Calr PE=1 SV=1	24.1113	25.3691	25.9614	25.7465	23.1848	26.5867	24.0311
P14685	sp|P14685|PSMD3_MOUSE 26S proteasome non-ATPase regulatory subunit 3 OS=Mus musculus GN=Psmd3 PE=1 SV=3	21.6272	22.1167	24.1113	23.1771	24.9063	23.5237	23.8243
P14824	sp|P14824|ANXA6_MOUSE Annexin A6 OS=Mus musculus GN=Anxa6 PE=1 SV=3	27.2787	26.1514	27.3584	27.0814	24.0089	27.1945	26.5571
P14873	sp|P14873|MAP1B_MOUSE Microtubule-associated protein 1B OS=Mus musculus GN=Map1b PE=1 SV=2	27.4831	27.393	28.5397	27.3193	25.6927	27.0704	26.0736
P15105	sp|P15105|GLNA_MOUSE Glutamine synthetase OS=Mus musculus GN=Glul PE=1 SV=6	31.0856	31.3734	31.2198	31.67	31.0856	31.0856	31.67
P15532	sp|P15532|NDKA_MOUSE Nucleoside diphosphate kinase A OS=Mus musculus GN=Nme1 PE=1 SV=1	27.393	28.1464	27.5029	28.9021	26.0306	33.9107	27.7056
P16125	sp|P16125|LDHB_MOUSE L-lactate dehydrogenase B chain OS=Mus musculus GN=Ldhb PE=1 SV=2	31.2198	30.2804	29.9775	30.3803	30.8197	30.5965	29.8199
P16330	sp|P16330|CN37_MOUSE 2,3-cyclic-nucleotide 3-phosphodiesterase OS=Mus musculus GN=Cnp PE=1 SV=3	29.1603	27.7512	28.5732	27.8589	24.5734	27.9221	27.2115
P16460	sp|P16460|ASSY_MOUSE Argininosuccinate synthase OS=Mus musculus GN=Ass1 PE=1 SV=1	25.7527	25.4167	25.7325	26.1876	25.5058	25.2738	25.4902
P16546	sp|P16546|SPTN1_MOUSE Spectrin alpha chain, non-erythrocytic 1 OS=Mus musculus GN=Sptan1 PE=1 SV=4	27.0814	25.6927	26.2623	25.482	24.9961	26.4244	24.5633
P17156	sp|P17156|HSP72_MOUSE Heat shock-related 70 kDa protein 2 OS=Mus musculus GN=Hspa2 PE=1 SV=2	23.6221	22.6659	23.5015	21.7613	25.2992	23.6001	24.3109
P17182	sp|P17182|ENOA_MOUSE Alpha-enolase OS=Mus musculus GN=Eno1 PE=1 SV=3	30.9999	32.3561	32.3561	32.1557	32.3561	32.1557	32.5023
P17183	sp|P17183|ENOG_MOUSE Gamma-enolase OS=Mus musculus GN=Eno2 PE=1 SV=2	30.534	30.6253	30.5965	30.5965	29.3711	30.2024	30.7024
P17426	sp|P17426|AP2A1_MOUSE AP-2 complex subunit alpha-1 OS=Mus musculus GN=Ap2a1 PE=1 SV=1	23.2554	25.1708	25.0745	24.6608	23.6221	25.4167	25.7862
P17427	sp|P17427|AP2A2_MOUSE AP-2 complex subunit alpha-2 OS=Mus musculus GN=Ap2a2 PE=1 SV=2	21.9419	23.2314	24.6647	22.742	25.9491	23.8799	24.3141
P17742	sp|P17742|PPIA_MOUSE Peptidyl-prolyl cis-trans isomerase A OS=Mus musculus GN=Ppia PE=1 SV=2	31.8861	31.0856	32.1557	30.9999	31.2198	30.9999	32.1557
P17751	sp|P17751|TPIS_MOUSE Triosephosphate isomerase OS=Mus musculus GN=Tpi1 PE=1 SV=4	29.0429	32.0751	32.0751	32.0751	31.67	31.5131	31.3734
P18242	sp|P18242|CATD_MOUSE Cathepsin D OS=Mus musculus GN=Ctsd PE=1 SV=1	27.051	26.9008	26.6567	27.1945	26.631	25.5784	26.7576
P18760	sp|P18760|COF1_MOUSE Cofilin-1 OS=Mus musculus GN=Cfl1 PE=1 SV=3	25.896	30.0503	29.4223	30.0503	29.086	30.2804	29.4641
P18872	sp|P18872|GNAO_MOUSE Guanine nucleotide-binding protein G(o) subunit alpha OS=Mus musculus GN=Gnao1 PE=1 SV=3	24.5734	22.9369	24.7985	23.586	25.0047	22.742	22.742
P19096	sp|P19096|FAS_MOUSE Fatty acid synthase OS=Mus musculus GN=Fasn PE=1 SV=2	27.2115	27.7668	27.4831	27.5354	25.7862	27.7512	28.1799
P19157	sp|P19157|GSTP1_MOUSE Glutathione S-transferase P 1 OS=Mus musculus GN=Gstp1 PE=1 SV=2	30.1099	29.2394	29.1107	28.8555	26.5571	28.6993	29.2701
P20029	sp|P20029|GRP78_MOUSE 78 kDa glucose-regulated protein OS=Mus musculus GN=Hspa5 PE=1 SV=3	27.7056	23.9895	24.8286	24.9063	25.3493	24.0675	25.7527
P20108	sp|P20108|PRDX3_MOUSE Thioredoxin-dependent peroxide reductase, mitochondrial OS=Mus musculus GN=Prdx3 PE=1 SV=1	26.5811	25.7406	26.2112	24.7985	21.0142	24.8467	22.9815
P20357	sp|P20357|MTAP2_MOUSE Microtubule-associated protein 2 OS=Mus musculus GN=Map2 PE=1 SV=2	29.582	28.6232	27.4355	28.9909	24.1354	29.0429	28.2683
P23506	sp|P23506|PIMT_MOUSE Protein-L-isoaspartate(D-aspartate) O-methyltransferase OS=Mus musculus GN=Pcmt1 PE=1 SV=3	28.504	25.0838	25.9491	26.3529	25.0745	25.7325	25.5292
P24288	sp|P24288|BCAT1_MOUSE Branched-chain-amino-acid aminotransferase, cytosolic OS=Mus musculus GN=Bcat1 PE=1 SV=2	25.153	25.5908	26.1216	25.6613	25.6414	25.4075	25.6138
P24527	sp|P24527|LKHA4_MOUSE Leukotriene A-4 hydrolase OS=Mus musculus GN=Lta4h PE=1 SV=4	22.767	24.5817	22.6987	25.0107	24.8467	26.2653	24.0089
P24529	sp|P24529|TY3H_MOUSE Tyrosine 3-monooxygenase OS=Mus musculus GN=Th PE=1 SV=3	26.0736	21.6272	22.0788	24.1113	25.9876	23.1848	19.7086
P24549	sp|P24549|AL1A1_MOUSE Retinal dehydrogenase 1 OS=Mus musculus GN=Aldh1a1 PE=1 SV=5	25.4755	24.4507	25.5784	26.359	26.633	27.4302	27.8589
P26041	sp|P26041|MOES_MOUSE Moesin OS=Mus musculus GN=Msn PE=1 SV=3	21.9772	25.6138	25.6613	25.4396	25.896	24.9961	25.0047
P26443	sp|P26443|DHE3_MOUSE Glutamate dehydrogenase 1, mitochondrial OS=Mus musculus GN=Glud1 PE=1 SV=1	27.3584	26.7385	27.2626	26.6212	25.1962	26.1514	26.8358
P26638	sp|P26638|SYSC_MOUSE Serine--tRNA ligase, cytoplasmic OS=Mus musculus GN=Sars PE=1 SV=3	23.034	25.896	25.153	25.39	25.7527	25.8318	26.3039
P27773	sp|P27773|PDIA3_MOUSE Protein disulfide-isomerase A3 OS=Mus musculus GN=Pdia3 PE=1 SV=2	27.0704	26.5571	26.4244	26.1216	26.6212	26.4678	26.9336
P28271	sp|P28271|ACOC_MOUSE Cytoplasmic aconitate hydratase OS=Mus musculus GN=Aco1 PE=1 SV=3	25.3249	22.4767	24.4647	24.546	26.084	24.7188	24.9764
P28650	sp|P28650|PURA1_MOUSE Adenylosuccinate synthetase isozyme 1 OS=Mus musculus GN=Adssl1 PE=1 SV=2	21.6784	22.731	24.9063	22.5675	24.9764	23.4178	22.7904
P28656	sp|P28656|NP1L1_MOUSE Nucleosome assembly protein 1-like 1 OS=Mus musculus GN=Nap1l1 PE=1 SV=2	24.3544	25.1962	23.034	24.4079	26.3882	24.0229	24.9226
P28663	sp|P28663|SNAB_MOUSE Beta-soluble NSF attachment protein OS=Mus musculus GN=Napb PE=1 SV=2	21.2612	23.6001	24.1618	22.767	24.834	23.1425	21.6272
P28738	sp|P28738|KIF5C_MOUSE Kinesin heavy chain isoform 5C OS=Mus musculus GN=Kif5c PE=1 SV=3	24.6647	26.0306	25.6873	25.5559	24.8124	26.2112	25.6455
P30416	sp|P30416|FKBP4_MOUSE Peptidyl-prolyl cis-trans isomerase FKBP4 OS=Mus musculus GN=Fkbp4 PE=1 SV=5	26.9413	25.7527	23.2554	23.5237	22.3898	25.7465	23.5545
P31324	sp|P31324|KAP3_MOUSE cAMP-dependent protein kinase type II-beta regulatory subunit OS=Mus musculus GN=Prkar2b PE=1 SV=3	20.5923	24.2449	21.2612	24.9405	24.9125	24.2358	24.7985
P31786	sp|P31786|ACBP_MOUSE Acyl-CoA-binding protein OS=Mus musculus GN=Dbi PE=1 SV=2	24.9125	26.4678	26.6081	26.067	25.0593	25.7223	26.9413
P31938	sp|P31938|MP2K1_MOUSE Dual specificity mitogen-activated protein kinase kinase 1 OS=Mus musculus GN=Map2k1 PE=1 SV=2	26.633	27.1789	26.7576	27.2626	23.8931	27.3064	25.3691
P32921	sp|P32921|SYWC_MOUSE Tryptophan--tRNA ligase, cytoplasmic OS=Mus musculus GN=Wars PE=1 SV=2	24.1354	25.5058	25.6281	25.3612	26.2542	24.834	25.6927
P34022	sp|P34022|RANG_MOUSE Ran-specific GTPase-activating protein OS=Mus musculus GN=Ranbp1 PE=1 SV=2	25.1172	25.7223	25.8061	25.5344	25.8722	24.7576	26.6471
P34884	sp|P34884|MIF_MOUSE Macrophage migration inhibitory factor OS=Mus musculus GN=Mif PE=1 SV=2	28.5911	25.0107	25.6138	24.8687	22.5814	23.8734	25.4167
P35235	sp|P35235|PTN11_MOUSE Tyrosine-protein phosphatase non-receptor type 11 OS=Mus musculus GN=Ptpn11 PE=1 SV=2	23.7434	25.5837	23.9731	25.4996	26.6381	24.4919	23.4871
P35279	sp|P35279|RAB6A_MOUSE Ras-related protein Rab-6A OS=Mus musculus GN=Rab6a PE=1 SV=4	25.7325	24.9619	26.694	26.1979	24.4162	26.2623	26.2623
P35700	sp|P35700|PRDX1_MOUSE Peroxiredoxin-1 OS=Mus musculus GN=Prdx1 PE=1 SV=1	28.7166	28.5216	28.7166	29.4641	25.4396	28.5911	28.2184
P38647	sp|P38647|GRP75_MOUSE Stress-70 protein, mitochondrial OS=Mus musculus GN=Hspa9 PE=1 SV=3	26.067	24.5734	24.0311	25.38	25.6205	24.4079	25.896
P39053	sp|P39053|DYN1_MOUSE Dynamin-1 OS=Mus musculus GN=Dnm1 PE=1 SV=2	29.7421	29.6367	28.9909	29.3711	26.2184	29.3711	29.6367
P40124	sp|P40124|CAP1_MOUSE Adenylyl cyclase-associated protein 1 OS=Mus musculus GN=Cap1 PE=1 SV=4	26.5571	26.359	26.2889	25.85	22.8166	26.8208	26.1216
P40142	sp|P40142|TKT_MOUSE Transketolase OS=Mus musculus GN=Tkt PE=1 SV=1	29.1107	29.4223	29.582	29.6367	24.6056	29.5317	29.1603
P42669	sp|P42669|PURA_MOUSE Transcriptional activator protein Pur-alpha OS=Mus musculus GN=Pura PE=1 SV=1	23.8449	26.2889	27.1084	26.6471	26.0736	24.9452	27.051
P45376	sp|P45376|ALDR_MOUSE Aldose reductase OS=Mus musculus GN=Akr1b1 PE=1 SV=3	27.9422	26.6081	26.4094	26.6381	23.1215	27.051	26.5235
P46460	sp|P46460|NSF_MOUSE Vesicle-fusing ATPase OS=Mus musculus GN=Nsf PE=1 SV=2	29.0534	29.4641	29.3456	29.4223	25.8395	29.9775	29.3161
P46471	sp|P46471|PRS7_MOUSE 26S protease regulatory subunit 7 OS=Mus musculus GN=Psmc2 PE=1 SV=5	24.5942	23.1771	24.0229	24.0311	26.2889	23.8243	25.482
P46660	sp|P46660|AINX_MOUSE Alpha-internexin OS=Mus musculus GN=Ina PE=1 SV=3	26.4507	24.6647	23.8734	24.5172	20.758	24.7985	24.3249
P46664	sp|P46664|PURA2_MOUSE Adenylosuccinate synthetase isozyme 2 OS=Mus musculus GN=Adss PE=1 SV=2	25.0745	23.0009	21.7613	24.0364	25.0473	24.8687	22.3898
P47199	sp|P47199|QOR_MOUSE Quinone oxidoreductase OS=Mus musculus GN=Cryz PE=1 SV=1	25.1962	23.0611	23.1848	22.9815	25.7465	24.6056	22.1679
P47738	sp|P47738|ALDH2_MOUSE Aldehyde dehydrogenase, mitochondrial OS=Mus musculus GN=Aldh2 PE=1 SV=1	22.731	25.3612	24.8742	26.2916	25.8318	24.2892	25.1708
P47754	sp|P47754|CAZA2_MOUSE F-actin-capping protein subunit alpha-2 OS=Mus musculus GN=Capza2 PE=1 SV=3	25.9055	26.1344	25.4396	25.1382	25.2738	26.067	25.7732
P47757	sp|P47757|CAPZB_MOUSE F-actin-capping protein subunit beta OS=Mus musculus GN=Capzb PE=1 SV=3	25.2124	26.2353	25.5058	26.1688	25.6873	25.6613	24.9619
P47809	sp|P47809|MP2K4_MOUSE Dual specificity mitogen-activated protein kinase kinase 4 OS=Mus musculus GN=Map2k4 PE=1 SV=2	23.1215	24.7817	23.5545	24.6056	25.6138	24.9125	24.5942
P47857	sp|P47857|PFKAM_MOUSE ATP-dependent 6-phosphofructokinase, muscle type OS=Mus musculus GN=Pfkm PE=1 SV=3	28.6044	28.7891	28.5911	29.1107	24.7071	29.256	28.5911
P48036	sp|P48036|ANXA5_MOUSE Annexin A5 OS=Mus musculus GN=Anxa5 PE=1 SV=1	27.1562	27.2163	27.1789	27.1562	25.1708	26.8738	27.4355
P48318	sp|P48318|DCE1_MOUSE Glutamate decarboxylase 1 OS=Mus musculus GN=Gad1 PE=1 SV=2	23.8667	24.9961	24.2892	25.881	25.6281	25.1172	25.447
P48320	sp|P48320|DCE2_MOUSE Glutamate decarboxylase 2 OS=Mus musculus GN=Gad2 PE=1 SV=1	24.7401	26.2502	27.7512	26.631	26.359	27.3769	25.8253
P48453	sp|P48453|PP2BB_MOUSE Serine/threonine-protein phosphatase 2B catalytic subunit beta isoform OS=Mus musculus GN=Ppp3cb PE=1 SV=2	23.6001	26.7576	26.2542	27.2163	23.9731	26.5989	26.631
P48722	sp|P48722|HS74L_MOUSE Heat shock 70 kDa protein 4L OS=Mus musculus GN=Hspa4l PE=1 SV=2	25.9163	27.682	27.8274	27.9422	23.8243	27.7056	27.9221
P48758	sp|P48758|CBR1_MOUSE Carbonyl reductase [NADPH] 1 OS=Mus musculus GN=Cbr1 PE=1 SV=3	26.5867	27.02	27.02	27.1789	22.2582	27.4831	27.3289
P48774	sp|P48774|GSTM5_MOUSE Glutathione S-transferase Mu 5 OS=Mus musculus GN=Gstm5 PE=1 SV=1	26.7385	27.792	27.9221	27.3064	24.1113	27.2547	27.5029
P49615	sp|P49615|CDK5_MOUSE Cyclin-dependent-like kinase 5 OS=Mus musculus GN=Cdk5 PE=1 SV=1	24.3109	24.0364	24.7576	24.3249	26.5235	24.5942	25.9163
P49722	sp|P49722|PSA2_MOUSE Proteasome subunit alpha type-2 OS=Mus musculus GN=Psma2 PE=1 SV=3	25.666	24.2166	24.7817	24.5734	25.0538	24.6608	25.6205
P50114	sp|P50114|S100B_MOUSE Protein S100-B OS=Mus musculus GN=S100b PE=1 SV=2	25.482	24.6476	26.1876	25.7732	25.8253	24.8164	26.3529
P50247	sp|P50247|SAHH_MOUSE Adenosylhomocysteinase OS=Mus musculus GN=Ahcy PE=1 SV=3	26.4244	25.8722	26.633	26.2353	21.6272	25.8722	24.7268
P50396	sp|P50396|GDIA_MOUSE Rab GDP dissociation inhibitor alpha OS=Mus musculus GN=Gdi1 PE=1 SV=3	29.8199	30.5965	30.534	30.534	29.3456	30.3803	30.8197
P50516	sp|P50516|VATA_MOUSE V-type proton ATPase catalytic subunit A OS=Mus musculus GN=Atp6v1a PE=1 SV=2	30.0503	29.5975	29.2394	29.3456	25.9239	28.8332	30.1099
P51859	sp|P51859|HDGF_MOUSE Hepatoma-derived growth factor OS=Mus musculus GN=Hdgf PE=1 SV=2	24.3141	21.6784	22.2582	20.758	27.02	22.3898	22.5814
P52480	sp|P52480|KPYM_MOUSE Pyruvate kinase PKM OS=Mus musculus GN=Pkm PE=1 SV=4	32.9895	32.5023	32.9895	32.6513	32.5023	32.3561	32.6513
P53810	sp|P53810|PIPNA_MOUSE Phosphatidylinositol transfer protein alpha isoform OS=Mus musculus GN=Pitpna PE=1 SV=2	25.6414	26.694	27.2242	26.5235	24.3544	25.6873	25.5559
P54071	sp|P54071|IDHP_MOUSE Isocitrate dehydrogenase [NADP], mitochondrial OS=Mus musculus GN=Idh2 PE=1 SV=3	22.9369	25.153	24.3544	24.4507	26.1979	21.2612	24.5817
P56376	sp|P56376|ACYP1_MOUSE Acylphosphatase-1 OS=Mus musculus GN=Acyp1 PE=1 SV=2	23.6373	24.3544	23.3458	22.2272	26.3709	24.3453	24.3812
P56399	sp|P56399|UBP5_MOUSE Ubiquitin carboxyl-terminal hydrolase 5 OS=Mus musculus GN=Usp5 PE=1 SV=1	25.85	26.9413	27.4622	27.2787	26.0998	26.5336	27.5354
P56480	sp|P56480|ATPB_MOUSE ATP synthase subunit beta, mitochondrial OS=Mus musculus GN=Atp5b PE=1 SV=2	28.5397	27.7056	27.6278	27.6034	26.7296	26.7385	27.4105
P57746	sp|P57746|VATD_MOUSE V-type proton ATPase subunit D OS=Mus musculus GN=Atp6v1d PE=1 SV=1	26.5989	24.7985	24.0675	24.9764	25.3612	25.1962	25.095
P57780	sp|P57780|ACTN4_MOUSE Alpha-actinin-4 OS=Mus musculus GN=Actn4 PE=1 SV=1	25.5837	23.8243	23.3852	21.3982	26.1514	22.731	23.8734
P58252	sp|P58252|EF2_MOUSE Elongation factor 2 OS=Mus musculus GN=Eef2 PE=1 SV=2	26.7807	27.4496	27.0704	27.4671	24.0607	27.4105	26.9136
P58389	sp|P58389|PTPA_MOUSE Serine/threonine-protein phosphatase 2A activator OS=Mus musculus GN=Ppp2r4 PE=1 SV=1	24.1618	22.0788	24.6608	24.2671	25.2475	25.6589	22.6191
P59999	sp|P59999|ARPC4_MOUSE Actin-related protein 2/3 complex subunit 4 OS=Mus musculus GN=Arpc4 PE=1 SV=3	25.2992	25.4075	25.5993	24.6715	22.6987	25.2992	26.3882
P60335	sp|P60335|PCBP1_MOUSE Poly(rC)-binding protein 1 OS=Mus musculus GN=Pcbp1 PE=1 SV=1	25.4167	26.5811	26.1344	25.7325	25.85	26.7955	26.2653
P60487	sp|P60487|PLPP_MOUSE Pyridoxal phosphate phosphatase OS=Mus musculus GN=Pdxp PE=1 SV=1	26.6081	27.2242	26.5336	26.8738	22.731	25.8395	27.4857
P60710	sp|P60710|ACTB_MOUSE Actin, cytoplasmic 1 OS=Mus musculus GN=Actb PE=1 SV=1	34.3806	33.6386	33.1128	33.6386	33.9107	32.9895	32.9895
P61161	sp|P61161|ARP2_MOUSE Actin-related protein 2 OS=Mus musculus GN=Actr2 PE=1 SV=1	27.5831	25.9239	25.6455	25.2992	25.1382	25.5908	27.2626
P61202	sp|P61202|CSN2_MOUSE COP9 signalosome complex subunit 2 OS=Mus musculus GN=Cops2 PE=1 SV=1	24.4162	24.6289	24.701	25.7406	26.2082	25.0305	25.7465
P61205	sp|P61205|ARF3_MOUSE ADP-ribosylation factor 3 OS=Mus musculus GN=Arf3 PE=2 SV=2	26.7296	25.5993	25.447	26.0306	23.1771	26.3529	26.9008
P61759	sp|P61759|PFD3_MOUSE Prefoldin subunit 3 OS=Mus musculus GN=Vbp1 PE=1 SV=2	23.2314	21.2612	23.4338	21.9419	27.051	20.0611	23.1425
P61922	sp|P61922|GABT_MOUSE 4-aminobutyrate aminotransferase, mitochondrial OS=Mus musculus GN=Abat PE=1 SV=1	27.8108	28.7166	28.4807	29.256	24.4647	28.1799	27.6917
P61979	sp|P61979|HNRPK_MOUSE Heterogeneous nuclear ribonucleoprotein K OS=Mus musculus GN=Hnrnpk PE=1 SV=1	25.6613	26.2082	25.9876	26.7296	25.0838	26.2184	26.1344
P61982	sp|P61982|1433G_MOUSE 14-3-3 protein gamma OS=Mus musculus GN=Ywhag PE=1 SV=2	27.9221	29.3711	29.0429	29.2701	29.6367	29.582	25.8533
P62192	sp|P62192|PRS4_MOUSE 26S protease regulatory subunit 4 OS=Mus musculus GN=Psmc1 PE=1 SV=1	21.0142	23.9278	24.9125	24.701	26.7385	24.3699	24.6647
P62196	sp|P62196|PRS8_MOUSE 26S protease regulatory subunit 8 OS=Mus musculus GN=Psmc5 PE=1 SV=1	23.7634	21.7613	24.9452	23.9278	25.881	25.0996	23.9971
P62259	sp|P62259|1433E_MOUSE 14-3-3 protein epsilon OS=Mus musculus GN=Ywhae PE=1 SV=1	29.256	30.2479	30.4951	30.1099	30.534	30.0503	28.3678
P62334	sp|P62334|PRS10_MOUSE 26S protease regulatory subunit 10B OS=Mus musculus GN=Psmc6 PE=1 SV=1	24.2061	23.3094	23.5237	24.0229	26.1344	23.8493	25.38
P62631	sp|P62631|EF1A2_MOUSE Elongation factor 1-alpha 2 OS=Mus musculus GN=Eef1a2 PE=1 SV=1	25.9239	28.504	29.1603	29.582	26.9336	29.0534	28.6044
P62761	sp|P62761|VISL1_MOUSE Visinin-like protein 1 OS=Mus musculus GN=Vsnl1 PE=1 SV=2	26.631	26.0482	22.8166	23.0009	25.2124	23.9278	24.4919
P62814	sp|P62814|VATB2_MOUSE V-type proton ATPase subunit B, brain isoform OS=Mus musculus GN=Atp6v1b2 PE=1 SV=1	30.0838	29.256	28.5216	28.9581	24.2061	28.2517	29.256
P62821	sp|P62821|RAB1A_MOUSE Ras-related protein Rab-1A OS=Mus musculus GN=Rab1A PE=1 SV=3	25.8318	24.9764	24.546	24.9452	23.4378	25.85	24.3699
P62835	sp|P62835|RAP1A_MOUSE Ras-related protein Rap-1A OS=Mus musculus GN=Rap1a PE=1 SV=1	23.4178	23.7434	23.9971	22.1167	22.8666	22.0788	23.6221
P62869	sp|P62869|ELOB_MOUSE Transcription elongation factor B polypeptide 2 OS=Mus musculus GN=Tceb2 PE=1 SV=1	26.2623	24.1113	24.4507	22.6987	22.767	24.6185	24.8124
P63005	sp|P63005|LIS1_MOUSE Platelet-activating factor acetylhydrolase IB subunit alpha OS=Mus musculus GN=Pafah1b1 PE=1 SV=2	24.9619	26.9136	27.3769	27.0328	25.5837	27.8108	24.6476
P63011	sp|P63011|RAB3A_MOUSE Ras-related protein Rab-3A OS=Mus musculus GN=Rab3a PE=1 SV=1	25.9491	27.1945	27.7335	26.9336	23.8734	27.4857	26.633
P63017	sp|P63017|HSP7C_MOUSE Heat shock cognate 71 kDa protein OS=Mus musculus GN=Hspa8 PE=1 SV=1	32.3561	31.8861	31.67	31.8861	32.0751	31.67	31.8861
P63028	sp|P63028|TCTP_MOUSE Translationally-controlled tumor protein OS=Mus musculus GN=Tpt1 PE=1 SV=1	22.6987	24.7401	25.39	24.7401	25.3691	24.2671	25.0473
P63038	sp|P63038|CH60_MOUSE 60 kDa heat shock protein, mitochondrial OS=Mus musculus GN=Hspd1 PE=1 SV=1	27.3064	27.3584	26.631	27.393	23.034	26.9336	27.4496
P63054	sp|P63054|PCP4_MOUSE Purkinje cell protein 4 OS=Mus musculus GN=Pcp4 PE=3 SV=2	26.2112	23.6221	21.3982	23.2921	26.7576	23.7434	22.6659
P63101	sp|P63101|1433Z_MOUSE 14-3-3 protein zeta/delta OS=Mus musculus GN=Ywhaz PE=1 SV=1	30.7024	31.67	31.0856	31.5131	31.5131	32.0751	31.0856
P63158	sp|P63158|HMGB1_MOUSE High mobility group protein B1 OS=Mus musculus GN=Hmgb1 PE=1 SV=2	25.7465	27.2415	26.9136	26.633	24.3812	26.4507	26.2889
P63242	sp|P63242|IF5A1_MOUSE Eukaryotic translation initiation factor 5A-1 OS=Mus musculus GN=Eif5a PE=1 SV=2;sp|Q8BGY2|IF5A2_MOUSE Eukaryotic translation initiation factor 5A-2 OS=Mus musculus GN=Eif5a2 PE=1 SV=3	25.5559	25.9491	25.881	26.0998	22.004	25.0473	23.8141
P63260	sp|P63260|ACTG_MOUSE Actin, cytoplasmic 2 OS=Mus musculus GN=Actg1 PE=1 SV=1	26.4094	26.6716	26.8738	26.5811	23.3094	25.8061	27.0328
P63318	sp|P63318|KPCG_MOUSE Protein kinase C gamma type OS=Mus musculus GN=Prkcg PE=1 SV=1	26.6471	25.666	23.9592	24.5942	22.4767	27.02	26.6081
P63328	sp|P63328|PP2BA_MOUSE Serine/threonine-protein phosphatase 2B catalytic subunit alpha isoform OS=Mus musculus GN=Ppp3ca PE=1 SV=1	27.6651	27.4355	25.936	26.4507	23.4338	27.2242	27.393
P63330	sp|P63330|PP2AA_MOUSE Serine/threonine-protein phosphatase 2A catalytic subunit alpha isoform OS=Mus musculus GN=Ppp2ca PE=1 SV=1	25.4902	27.6917	27.5831	27.5831	23.2059	26.9008	28.5216
P68037	sp|P68037|UB2L3_MOUSE Ubiquitin-conjugating enzyme E2 L3 OS=Mus musculus GN=Ube2l3 PE=1 SV=1	27.4355	24.3699	27.2163	27.0704	26.1688	25.5344	25.9491
P68181	sp|P68181|KAPCB_MOUSE cAMP-dependent protein kinase catalytic subunit beta OS=Mus musculus GN=Prkacb PE=1 SV=2	25.095	23.4871	25.5255	24.279	25.2246	22.5675	24.1354
P68254	sp|P68254|1433T_MOUSE 14-3-3 protein theta OS=Mus musculus GN=Ywhaq PE=1 SV=1	25.9614	28.2683	28.504	28.5397	25.936	29.1107	24.7188
P68368	sp|P68368|TBA4A_MOUSE Tubulin alpha-4A chain OS=Mus musculus GN=Tuba4a PE=1 SV=1	29.4641	28.9268	28.9268	29.1603	26.8358	28.4807	28.7166
P68369	sp|P68369|TBA1A_MOUSE Tubulin alpha-1A chain OS=Mus musculus GN=Tuba1a PE=1 SV=1	27.6917	25.6205	28.9581	25.8253	27.2115	29.086	29.582
P68372	sp|P68372|TBB4B_MOUSE Tubulin beta-4B chain OS=Mus musculus GN=Tubb4b PE=1 SV=1	33.6386	32.1557	31.8861	32.3561	32.1557	31.8861	32.0751
P68510	sp|P68510|1433F_MOUSE 14-3-3 protein eta OS=Mus musculus GN=Ywhah PE=1 SV=2	28.0043	28.5732	27.6034	28.1151	27.1789	29.2394	27.6034
P70168	sp|P70168|IMB1_MOUSE Importin subunit beta-1 OS=Mus musculus GN=Kpnb1 PE=1 SV=2	25.2475	25.0047	25.7223	25.153	26.4094	25.7862	25.2883
P70202	sp|P70202|LXN_MOUSE Latexin OS=Mus musculus GN=Lxn PE=1 SV=2	23.586	25.7465	25.9055	24.7268	25.39	23.9731	23.3852
P70296	sp|P70296|PEBP1_MOUSE Phosphatidylethanolamine-binding protein 1 OS=Mus musculus GN=Pebp1 PE=1 SV=3	30.8197	28.1799	28.2517	28.0302	24.7985	27.6917	28.4807
P70349	sp|P70349|HINT1_MOUSE Histidine triad nucleotide-binding protein 1 OS=Mus musculus GN=Hint1 PE=1 SV=3	28.2683	25.3249	25.9163	25.8395	25.5292	25.482	26.5811
P70404	sp|P70404|IDHG1_MOUSE Isocitrate dehydrogenase [NAD] subunit gamma 1, mitochondrial OS=Mus musculus GN=Idh3g PE=1 SV=1	25.447	26.1052	25.6927	25.7527	25.7223	25.8533	26.2916
P80314	sp|P80314|TCPB_MOUSE T-complex protein 1 subunit beta OS=Mus musculus GN=Cct2 PE=1 SV=4	23.1771	23.8667	24.5942	25.3691	25.447	24.1799	25.6613
P80315	sp|P80315|TCPD_MOUSE T-complex protein 1 subunit delta OS=Mus musculus GN=Cct4 PE=1 SV=3	23.1425	24.3033	25.0538	25.2883	26.4507	23.6221	25.936
P80316	sp|P80316|TCPE_MOUSE T-complex protein 1 subunit epsilon OS=Mus musculus GN=Cct5 PE=1 SV=1	26.2542	25.2246	25.0305	24.1354	26.9008	24.7817	25.0593
P80317	sp|P80317|TCPZ_MOUSE T-complex protein 1 subunit zeta OS=Mus musculus GN=Cct6a PE=1 SV=3	25.3691	22.8666	25.6589	24.7188	27.2415	24.6715	24.6289
P80318	sp|P80318|TCPG_MOUSE T-complex protein 1 subunit gamma OS=Mus musculus GN=Cct3 PE=1 SV=1	24.3033	28.8193	30.3803	23.7981	29.0429	27.4355	24.6608
P84084	sp|P84084|ARF5_MOUSE ADP-ribosylation factor 5 OS=Mus musculus GN=Arf5 PE=1 SV=2	24.2671	26.2471	26.4507	26.2542	23.9134	26.8358	26.694
P84091	sp|P84091|AP2M1_MOUSE AP-2 complex subunit mu OS=Mus musculus GN=Ap2m1 PE=1 SV=1	24.6289	24.2061	25.4996	26.084	26.4825	23.8931	24.5734
P97427	sp|P97427|DPYL1_MOUSE Dihydropyrimidinase-related protein 1 OS=Mus musculus GN=Crmp1 PE=1 SV=1	29.3456	30.4951	30.2024	30.2479	30.9999	30.6253	30.6253
P97807	sp|P97807|FUMH_MOUSE Fumarate hydratase, mitochondrial OS=Mus musculus GN=Fh PE=1 SV=3	24.3812	27.5354	27.2547	27.5029	24.4079	27.0328	27.9746
P99024	sp|P99024|TBB5_MOUSE Tubulin beta-5 chain OS=Mus musculus GN=Tubb5 PE=1 SV=1	25.2246	28.3279	28.0752	28.5732	26.1216	27.5354	28.9268
P99026	sp|P99026|PSB4_MOUSE Proteasome subunit beta type-4 OS=Mus musculus GN=Psmb4 PE=1 SV=1	24.4647	24.8614	25.0047	25.2246	25.5427	24.0311	21.9772
P99029	sp|P99029|PRDX5_MOUSE Peroxiredoxin-5, mitochondrial OS=Mus musculus GN=Prdx5 PE=1 SV=2	29.6367	28.2946	28.0043	27.7668	26.0482	27.7668	29.4223
Q01065	sp|Q01065|PDE1B_MOUSE Calcium/calmodulin-dependent 3,5-cyclic nucleotide phosphodiesterase 1B OS=Mus musculus GN=Pde1b PE=1 SV=2	26.1052	23.9971	23.7981	24.3544	25.7732	25.3249	23.586
Q01768	sp|Q01768|NDKB_MOUSE Nucleoside diphosphate kinase B OS=Mus musculus GN=Nme2 PE=1 SV=1	26.1688	26.4507	27.0328	26.6716	24.3141	26.6716	26.9541
Q01853	sp|Q01853|TERA_MOUSE Transitional endoplasmic reticulum ATPase OS=Mus musculus GN=Vcp PE=1 SV=4	28.0985	27.9221	27.9746	28.504	22.742	28.7166	29.0429
Q03265	sp|Q03265|ATPA_MOUSE ATP synthase subunit alpha, mitochondrial OS=Mus musculus GN=Atp5a1 PE=1 SV=1	24.2449	25.9163	25.8318	25.6873	24.7268	25.4902	26.2471
Q04447	sp|Q04447|KCRB_MOUSE Creatine kinase B-type OS=Mus musculus GN=Ckb PE=1 SV=1	32.5023	32.6513	32.6513	32.9895	32.9895	32.6513	33.6386
Q05816	sp|Q05816|FABP5_MOUSE Fatty acid-binding protein, epidermal OS=Mus musculus GN=Fabp5 PE=1 SV=3	26.9275	27.5831	26.9275	27.9581	24.3699	28.3678	27.3193
Q05920	sp|Q05920|PYC_MOUSE Pyruvate carboxylase, mitochondrial OS=Mus musculus GN=Pc PE=1 SV=1	26.2471	25.6873	22.6191	25.5837	26.067	25.447	25.5427
Q07076	sp|Q07076|ANXA7_MOUSE Annexin A7 OS=Mus musculus GN=Anxa7 PE=1 SV=2	22.2582	23.8449	23.0611	24.2061	26.0176	24.5734	23.9731
Q08331	sp|Q08331|CALB2_MOUSE Calretinin OS=Mus musculus GN=Calb2 PE=1 SV=3	28.5216	24.7576	22.9369	24.8164	27.1945	23.5015	24.3453
Q11011	sp|Q11011|PSA_MOUSE Puromycin-sensitive aminopeptidase OS=Mus musculus GN=Npepps PE=1 SV=2	28.4547	27.3289	27.2415	27.3289	22.7904	27.4622	27.7512
Q3THK7	sp|Q3THK7|GUAA_MOUSE GMP synthase [glutamine-hydrolyzing] OS=Mus musculus GN=Gmps PE=1 SV=2	24.7734	24.6056	22.4767	23.8734	26.9913	24.3033	25.0305
Q3TMH2	sp|Q3TMH2|SCRN3_MOUSE Secernin-3 OS=Mus musculus GN=Scrn3 PE=1 SV=1	23.9731	24.4079	25.5427	23.8799	25.4075	22.4767	24.4507
Q3UGR5	sp|Q3UGR5|HDHD2_MOUSE Haloacid dehalogenase-like hydrolase domain-containing protein 2 OS=Mus musculus GN=Hdhd2 PE=1 SV=2	25.7406	25.38	25.7465	26.4678	27.2952	26.1979	26.8738
Q3UHL1	sp|Q3UHL1|CAMKV_MOUSE CaM kinase-like vesicle-associated protein OS=Mus musculus GN=Camkv PE=1 SV=2	23.9278	26.6212	26.6381	25.4902	27.0704	25.7732	25.4396
Q3ULJ0	sp|Q3ULJ0|GPD1L_MOUSE Glycerol-3-phosphate dehydrogenase 1-like protein OS=Mus musculus GN=Gpd1l PE=1 SV=2	23.9971	24.3453	23.2738	22.004	25.5713	25.153	24.2166
Q3UM45	sp|Q3UM45|PP1R7_MOUSE Protein phosphatase 1 regulatory subunit 7 OS=Mus musculus GN=Ppp1r7 PE=1 SV=2	25.8253	24.8467	26.7385	25.1962	25.5559	25.9055	24.0229
Q4KMM3	sp|Q4KMM3|OXR1_MOUSE Oxidation resistance protein 1 OS=Mus musculus GN=Oxr1 PE=1 SV=3	26.2916	26.5336	25.7732	25.5908	26.8208	27.2415	25.7223
Q5FWK3	sp|Q5FWK3|RHG01_MOUSE Rho GTPase-activating protein 1 OS=Mus musculus GN=Arhgap1 PE=1 SV=1	24.0089	24.9405	24.0364	23.1848	25.7325	24.3812	25.9239
Q5PR73	sp|Q5PR73|DIRA2_MOUSE GTP-binding protein Di-Ras2 OS=Mus musculus GN=Diras2 PE=1 SV=1	22.4069	23.4178	23.8799	22.0788	25.4902	24.3141	25.5908
Q5SQX6	sp|Q5SQX6|CYFP2_MOUSE Cytoplasmic FMR1-interacting protein 2 OS=Mus musculus GN=Cyfip2 PE=1 SV=2	23.3458	22.9815	20.0611	22.2582	26.4678	22.1167	24.3033
Q5SRX1	sp|Q5SRX1|TM1L2_MOUSE TOM1-like protein 2 OS=Mus musculus GN=Tom1l2 PE=1 SV=1	24.8467	23.6373	23.4378	23.7634	26.2353	23.9971	24.4647
Q5SSL4	sp|Q5SSL4|ABR_MOUSE Active breakpoint cluster region-related protein OS=Mus musculus GN=Abr PE=1 SV=1	25.6927	23.1425	21.6272	23.9971	27.2626	23.4688	24.6056
Q60598	sp|Q60598|SRC8_MOUSE Src substrate cortactin OS=Mus musculus GN=Cttn PE=1 SV=2	25.0047	24.0089	23.586	24.6185	27.3193	24.1618	23.0611
Q60631	sp|Q60631|GRB2_MOUSE Growth factor receptor-bound protein 2 OS=Mus musculus GN=Grb2 PE=1 SV=1	26.2353	24.3812	22.3898	19.7086	25.9163	20.5923	22.2272
Q60737	sp|Q60737|CSK21_MOUSE Casein kinase II subunit alpha OS=Mus musculus GN=Csnk2a1 PE=1 SV=2	24.0364	22.5675	24.3109	23.4688	27.2163	22.2272	24.701
Q60854	sp|Q60854|SPB6_MOUSE Serpin B6 OS=Mus musculus GN=Serpinb6 PE=1 SV=1	24.701	22.315	23.8449	24.4919	26.2623	23.8141	24.9125
Q60864	sp|Q60864|STIP1_MOUSE Stress-induced-phosphoprotein 1 OS=Mus musculus GN=Stip1 PE=1 SV=1	29.0208	27.4105	27.56	27.792	23.2554	28.5397	27.5831
Q61081	sp|Q61081|CDC37_MOUSE Hsp90 co-chaperone Cdc37 OS=Mus musculus GN=Cdc37 PE=1 SV=1	24.7268	23.8141	23.4178	22.6191	26.8738	23.1771	24.9961
Q61171	sp|Q61171|PRDX2_MOUSE Peroxiredoxin-2 OS=Mus musculus GN=Prdx2 PE=1 SV=3	28.4807	29.203	29.3161	28.8332	27.2547	29.2701	29.3711
Q61206	sp|Q61206|PA1B2_MOUSE Platelet-activating factor acetylhydrolase IB subunit beta OS=Mus musculus GN=Pafah1b2 PE=1 SV=2	26.9336	25.39	21.9772	23.6373	25.9055	22.8666	26.7807
Q61316	sp|Q61316|HSP74_MOUSE Heat shock 70 kDa protein 4 OS=Mus musculus GN=Hspa4 PE=1 SV=1	26.9541	28.5911	28.2946	28.4807	25.0996	28.504	28.9909
Q61361	sp|Q61361|PGCB_MOUSE Brevican core protein OS=Mus musculus GN=Bcan PE=1 SV=2	26.0122	26.4825	26.0122	25.9876	23.5015	26.4825	26.1514
Q61548	sp|Q61548|AP180_MOUSE Clathrin coat assembly protein AP180 OS=Mus musculus GN=Snap91 PE=1 SV=1	22.8666	26.6567	26.9541	26.2502	26.6567	25.9395	25.9614
Q61553	sp|Q61553|FSCN1_MOUSE Fascin OS=Mus musculus GN=Fscn1 PE=1 SV=4	25.936	28.2184	27.6651	27.7056	24.6476	27.6651	28.8193
Q61598	sp|Q61598|GDIB_MOUSE Rab GDP dissociation inhibitor beta OS=Mus musculus GN=Gdi2 PE=1 SV=1	28.2946	28.1151	27.682	28.2517	24.5942	28.6044	28.0302
Q61644	sp|Q61644|PACN1_MOUSE Protein kinase C and casein kinase substrate in neurons protein 1 OS=Mus musculus GN=Pacsin1 PE=1 SV=1	28.1151	28.2517	28.3678	28.0985	24.4507	28.5216	28.3279
Q61699	sp|Q61699|HS105_MOUSE Heat shock protein 105 kDa OS=Mus musculus GN=Hsph1 PE=1 SV=2	27.1945	26.8738	25.3691	26.0122	21.7613	27.0814	26.7296
Q61753	sp|Q61753|SERA_MOUSE D-3-phosphoglycerate dehydrogenase OS=Mus musculus GN=Phgdh PE=1 SV=3	22.6191	26.1688	25.8253	26.9136	23.8493	27.1084	25.5993
Q61768	sp|Q61768|KINH_MOUSE Kinesin-1 heavy chain OS=Mus musculus GN=Kif5b PE=1 SV=3	24.4507	23.2921	23.6221	24.7071	26.5811	25.1708	23.0009
Q61879	sp|Q61879|MYH10_MOUSE Myosin-10 OS=Mus musculus GN=Myh10 PE=1 SV=2	24.6185	22.742	25.666	23.4338	25.9395	25.0745	23.8799
Q61990	sp|Q61990|PCBP2_MOUSE Poly(rC)-binding protein 2 OS=Mus musculus GN=Pcbp2 PE=1 SV=1	24.834	25.5559	25.5344	26.2082	26.5867	25.9239	26.4986
Q62048	sp|Q62048|PEA15_MOUSE Astrocytic phosphoprotein PEA-15 OS=Mus musculus GN=Pea15 PE=1 SV=1	26.2653	24.0311	24.9226	24.2449	25.6589	23.4338	22.8666
Q62188	sp|Q62188|DPYL3_MOUSE Dihydropyrimidinase-related protein 3 OS=Mus musculus GN=Dpysl3 PE=1 SV=1	28.0302	28.3678	28.9021	28.6993	24.6647	29.0208	28.6993
Q62261	sp|Q62261|SPTB2_MOUSE Spectrin beta chain, non-erythrocytic 1 OS=Mus musculus GN=Sptbn1 PE=1 SV=2	24.8614	24.2671	25.5713	23.7434	26.9413	25.2124	24.0675
Q62318	sp|Q62318|TIF1B_MOUSE Transcription intermediary factor 1-beta OS=Mus musculus GN=Trim28 PE=1 SV=3	26.0176	21.3982	23.9278	22.8166	25.6455	23.2738	24.0364
Q62418	sp|Q62418|DBNL_MOUSE Drebrin-like protein OS=Mus musculus GN=Dbnl PE=1 SV=2	24.3699	23.4378	24.2358	24.0607	26.2653	24.6289	22.5675
Q62420	sp|Q62420|SH3G2_MOUSE Endophilin-A1 OS=Mus musculus GN=Sh3gl2 PE=1 SV=2	27.9581	27.6651	26.5989	27.4302	27.1562	27.4496	28.0985
Q63844	sp|Q63844|MK03_MOUSE Mitogen-activated protein kinase 3 OS=Mus musculus GN=Mapk3 PE=1 SV=5	25.5713	24.8286	22.9815	23.8667	27.0814	24.701	25.6589
Q64010	sp|Q64010|CRK_MOUSE Adapter molecule crk OS=Mus musculus GN=Crk PE=1 SV=1	19.7086	24.5942	23.7634	23.3458	26.6716	24.1354	24.5172
Q64105	sp|Q64105|SPRE_MOUSE Sepiapterin reductase OS=Mus musculus GN=Spr PE=1 SV=1	26.8738	25.5784	24.3249	23.9134	26.9136	24.2061	25.2124
Q64332	sp|Q64332|SYN2_MOUSE Synapsin-2 OS=Mus musculus GN=Syn2 PE=1 SV=2	28.6232	28.0985	28.3279	27.4857	24.4919	28.0302	28.0752
Q64433	sp|Q64433|CH10_MOUSE 10 kDa heat shock protein, mitochondrial OS=Mus musculus GN=Hspe1 PE=1 SV=2	25.0838	26.5867	25.5292	27.051	23.4178	25.8253	23.4378
Q64514	sp|Q64514|TPP2_MOUSE Tripeptidyl-peptidase 2 OS=Mus musculus GN=Tpp2 PE=1 SV=3	24.5817	24.701	25.8722	25.1708	26.4244	25.4396	25.0745
Q68FD5	sp|Q68FD5|CLH1_MOUSE Clathrin heavy chain 1 OS=Mus musculus GN=Cltc PE=1 SV=3	28.1464	27.4302	27.7668	28.2683	25.3249	28.4547	28.2632
Q6P1B1	sp|Q6P1B1|XPP1_MOUSE Xaa-Pro aminopeptidase 1 OS=Mus musculus GN=Xpnpep1 PE=1 SV=1	23.8493	23.7981	26.2916	24.4162	27.4302	22.5814	24.9405
Q6P5F9	sp|Q6P5F9|XPO1_MOUSE Exportin-1 OS=Mus musculus GN=Xpo1 PE=1 SV=1	25.8395	24.1354	24.5633	23.3852	26.4271	25.5837	24.7576
Q6PER3	sp|Q6PER3|MARE3_MOUSE Microtubule-associated protein RP/EB family member 3 OS=Mus musculus GN=Mapre3 PE=1 SV=1	26.9136	26.633	26.4986	26.0736	26.2112	26.0998	26.2353
Q6ZQ38	sp|Q6ZQ38|CAND1_MOUSE Cullin-associated NEDD8-dissociated protein 1 OS=Mus musculus GN=Cand1 PE=1 SV=2	25.8533	27.5029	27.4857	28.1799	22.1679	27.9581	27.6651
Q78ZA7	sp|Q78ZA7|NP1L4_MOUSE Nucleosome assembly protein 1-like 4 OS=Mus musculus GN=Nap1l4 PE=1 SV=1	25.0996	24.5172	24.3699	23.1215	27.6651	22.9369	22.004
Q7TMM9	sp|Q7TMM9|TBB2A_MOUSE Tubulin beta-2A chain OS=Mus musculus GN=Tubb2a PE=1 SV=1	32.0751	33.9107	33.9107	33.9107	33.6386	33.6386	33.9107
Q7TQD2	sp|Q7TQD2|TPPP_MOUSE Tubulin polymerization-promoting protein OS=Mus musculus GN=Tppp PE=1 SV=1	28.9909	28.0302	27.5354	27.4105	24.8286	27.2952	27.7668
Q7TQF7	sp|Q7TQF7|AMPH_MOUSE Amphiphysin OS=Mus musculus GN=Amph PE=1 SV=1	25.5427	25.9395	25.7527	25.5292	24.279	25.2048	26.9275
Q7TQI3	sp|Q7TQI3|OTUB1_MOUSE Ubiquitin thioesterase OTUB1 OS=Mus musculus GN=Otub1 PE=1 SV=2	28.2184	27.1084	26.8358	27.3584	23.0611	27.393	27.4302
Q7TSJ2	sp|Q7TSJ2|MAP6_MOUSE Microtubule-associated protein 6 OS=Mus musculus GN=Map6 PE=1 SV=2	28.2517	27.3769	27.4496	28.0043	22.1167	28.2683	27.1084
Q80SW1	sp|Q80SW1|SAHH2_MOUSE Putative adenosylhomocysteinase 2 OS=Mus musculus GN=Ahcyl1 PE=1 SV=1	27.02	25.0473	24.4079	25.5784	23.7981	25.666	24.2358
Q80TB8	sp|Q80TB8|VAT1L_MOUSE Synaptic vesicle membrane protein VAT-1 homolog-like OS=Mus musculus GN=Vat1l PE=1 SV=2	26.0482	26.1216	27.3193	26.5571	23.6373	26.6381	26.5867
Q80TJ1	sp|Q80TJ1|CAPS1_MOUSE Calcium-dependent secretion activator 1 OS=Mus musculus GN=Cadps PE=1 SV=3	25.5292	27.6278	26.6716	27.4355	23.2738	27.792	27.6278
Q80TL0	sp|Q80TL0|PPM1E_MOUSE Protein phosphatase 1E OS=Mus musculus GN=Ppm1e PE=1 SV=2	23.7981	25.4755	25.6205	23.1425	27.2787	24.4647	24.7401
Q80TL4	sp|Q80TL4|PHF24_MOUSE PHD finger protein 24 OS=Mus musculus GN=Phf24 PE=1 SV=2	26.3039	25.2124	25.3612	25.6455	27.3584	25.2883	25.2992
Q80VP1	sp|Q80VP1|EPN1_MOUSE Epsin-1 OS=Mus musculus GN=Epn1 PE=1 SV=3	20.758	23.7634	23.2921	24.8124	27.8589	23.3094	22.1167
Q810U4	sp|Q810U4|NRCAM_MOUSE Neuronal cell adhesion molecule OS=Mus musculus GN=Nrcam PE=1 SV=2	25.0107	24.3249	22.7904	22.3898	26.5989	25.5058	23.2314
Q8BFR5	sp|Q8BFR5|EFTU_MOUSE Elongation factor Tu, mitochondrial OS=Mus musculus GN=Tufm PE=1 SV=1	23.4688	25.0593	24.9764	25.4075	27.3289	25.5427	23.5015
Q8BGB7	sp|Q8BGB7|ENOPH_MOUSE Enolase-phosphatase E1 OS=Mus musculus GN=Enoph1 PE=1 SV=1	23.3094	22.1679	22.6659	23.8449	27.5354	21.7613	23.2059
Q8BGQ7	sp|Q8BGQ7|SYAC_MOUSE Alanine--tRNA ligase, cytoplasmic OS=Mus musculus GN=Aars PE=1 SV=1	24.6715	26.7296	26.1514	26.7955	27.3064	26.359	25.8318
Q8BGT8	sp|Q8BGT8|PHIPL_MOUSE Phytanoyl-CoA hydroxylase-interacting protein-like OS=Mus musculus GN=Phyhipl PE=1 SV=1	24.3453	26.9275	26.1979	26.9008	23.9592	27.2115	25.8722
Q8BHN3	sp|Q8BHN3|GANAB_MOUSE Neutral alpha-glucosidase AB OS=Mus musculus GN=Ganab PE=1 SV=1	24.5172	19.7086	22.004	21.9772	26.694	21.6272	22.767
Q8BK64	sp|Q8BK64|AHSA1_MOUSE Activator of 90 kDa heat shock protein ATPase homolog 1 OS=Mus musculus GN=Ahsa1 PE=1 SV=2	23.9895	25.8395	26.0736	25.6205	27.7335	25.881	26.359
Q8BNW9	sp|Q8BNW9|KBTBB_MOUSE Kelch repeat and BTB domain-containing protein 11 OS=Mus musculus GN=Kbtbd11 PE=1 SV=3	24.4079	20.0611	22.2272	24.4647	27.7056	23.2554	23.4178
Q8BP47	sp|Q8BP47|SYNC_MOUSE Asparagine--tRNA ligase, cytoplasmic OS=Mus musculus GN=Nars PE=1 SV=2	26.2082	24.5633	25.38	26.5867	27.6917	25.7527	26.2542
Q8BTG7	sp|Q8BTG7|NDRG4_MOUSE Protein NDRG4 OS=Mus musculus GN=Ndrg4 PE=1 SV=1	24.0229	23.4688	23.8243	24.3141	26.9275	24.7071	23.3094
Q8BVE3	sp|Q8BVE3|VATH_MOUSE V-type proton ATPase subunit H OS=Mus musculus GN=Atp6v1h PE=1 SV=1	24.6476	26.1979	26.067	27.2415	24.2358	26.3039	27.2952
Q8BVI4	sp|Q8BVI4|DHPR_MOUSE Dihydropteridine reductase OS=Mus musculus GN=Qdpr PE=1 SV=2	29.086	28.4547	28.1464	28.5216	24.1799	27.3289	28.1151
Q8BVQ5	sp|Q8BVQ5|PPME1_MOUSE Protein phosphatase methylesterase 1 OS=Mus musculus GN=Ppme1 PE=1 SV=5	24.2892	25.6455	25.1382	24.5817	26.1052	24.6647	24.4162
Q8BWF0	sp|Q8BWF0|SSDH_MOUSE Succinate-semialdehyde dehydrogenase, mitochondrial OS=Mus musculus GN=Aldh5a1 PE=1 SV=1	25.6589	26.2112	26.9413	26.7576	24.1618	25.936	26.7955
Q8BYI9	sp|Q8BYI9|TENR_MOUSE Tenascin-R OS=Mus musculus GN=Tnr PE=1 SV=2	26.1344	25.8318	25.5559	25.5993	26.6081	25.0593	25.5784
Q8BZ98	sp|Q8BZ98|DYN3_MOUSE Dynamin-3 OS=Mus musculus GN=Dnm3 PE=1 SV=1	26.1876	24.9063	25.5837	25.0473	26.3529	24.0607	25.2246
Q8C0M9	sp|Q8C0M9|ASGL1_MOUSE Isoaspartyl peptidase/L-asparaginase OS=Mus musculus GN=Asrgl1 PE=1 SV=1	26.694	26.2653	26.0306	26.8208	27.1084	26.5571	26.8208
Q8C8R3	sp|Q8C8R3|ANK2_MOUSE Ankyrin-2 OS=Mus musculus GN=Ank2 PE=1 SV=2	21.3982	22.7904	19.7086	23.2314	27.7512	24.9063	22.6987
Q8CAA7	sp|Q8CAA7|PGM2L_MOUSE Glucose 1,6-bisphosphate synthase OS=Mus musculus GN=Pgm2l1 PE=1 SV=1	22.6469	25.1382	24.8164	23.8493	26.2502	26.2916	25.5837
Q8CAY6	sp|Q8CAY6|THIC_MOUSE Acetyl-CoA acetyltransferase, cytosolic OS=Mus musculus GN=Acat2 PE=1 SV=2	27.2242	26.4271	26.6212	26.7385	27.6034	25.6927	26.6381
Q8CDN6	sp|Q8CDN6|TXNL1_MOUSE Thioredoxin-like protein 1 OS=Mus musculus GN=Txnl1 PE=1 SV=3	26.6567	24.8742	25.482	25.2738	26.2916	22.8166	22.0788
Q8CHC4	sp|Q8CHC4|SYNJ1_MOUSE Synaptojanin-1 OS=Mus musculus GN=Synj1 PE=1 SV=3	27.4496	27.7335	26.7807	27.2547	22.6191	28.0752	27.792
Q8CI94	sp|Q8CI94|PYGB_MOUSE Glycogen phosphorylase, brain form OS=Mus musculus GN=Pygb PE=1 SV=3	30.2024	29.8199	29.5975	29.8199	26.6471	30.0838	30.0503
Q8K0S0	sp|Q8K0S0|PHYIP_MOUSE Phytanoyl-CoA hydroxylase-interacting protein OS=Mus musculus GN=Phyhip PE=1 SV=1	23.4378	25.5292	24.0607	25.0745	27.7668	25.7406	24.2671
Q8K0U4	sp|Q8K0U4|HS12A_MOUSE Heat shock 70 kDa protein 12A OS=Mus musculus GN=Hspa12a PE=1 SV=1	25.7862	26.7955	26.2082	26.4825	23.2314	27.2626	27.4671
Q8K183	sp|Q8K183|PDXK_MOUSE Pyridoxal kinase OS=Mus musculus GN=Pdxk PE=1 SV=1	26.8208	25.7862	26.1688	26.1514	24.3249	26.1052	24.2449
Q8K1M6	sp|Q8K1M6|DNM1L_MOUSE Dynamin-1-like protein OS=Mus musculus GN=Dnm1l PE=1 SV=2	27.8589	26.8208	26.9008	27.3769	27.4671	27.56	29.7421
Q8K3H0	sp|Q8K3H0|DP13A_MOUSE DCC-interacting protein 13-alpha OS=Mus musculus GN=Appl1 PE=1 SV=1	24.1799	20.5923	26.0176	23.3094	27.0328	24.3249	21.3982
Q8QZV4	sp|Q8QZV4|ST32C_MOUSE Serine/threonine-protein kinase 32C OS=Mus musculus GN=Stk32c PE=1 SV=1	23.1848	22.4069	22.731	23.034	28.504	22.2582	21.9419
Q8R001	sp|Q8R001|MARE2_MOUSE Microtubule-associated protein RP/EB family member 2 OS=Mus musculus GN=Mapre2 PE=1 SV=1	26.2502	23.9592	26.3882	26.8358	27.56	24.8742	25.9395
Q8R016	sp|Q8R016|BLMH_MOUSE Bleomycin hydrolase OS=Mus musculus GN=Blmh PE=1 SV=1	24.8687	25.6589	25.7862	25.9395	27.4622	24.5633	24.8742
Q8R0A7	sp|Q8R0A7|K0513_MOUSE Uncharacterized protein KIAA0513 OS=Mus musculus GN=Kiaa0513 PE=1 SV=1	24.3249	23.1215	22.8666	22.1679	28.2632	23.2059	26.2112
Q8R0Y6	sp|Q8R0Y6|AL1L1_MOUSE Cytosolic 10-formyltetrahydrofolate dehydrogenase OS=Mus musculus GN=Aldh1l1 PE=1 SV=1	26.7576	27.2952	27.0814	27.7512	28.5911	27.4671	27.4622
Q8R3V5	sp|Q8R3V5|SHLB2_MOUSE Endophilin-B2 OS=Mus musculus GN=Sh3glb2 PE=1 SV=2	23.5015	26.0998	25.4902	24.6289	26.5336	25.39	25.6414
Q8R574	sp|Q8R574|KPRB_MOUSE Phosphoribosyl pyrophosphate synthase-associated protein 2 OS=Mus musculus GN=Prpsap2 PE=1 SV=1	22.315	23.8799	23.3094	23.5545	28.2184	22.315	23.3458
Q8R5C5	sp|Q8R5C5|ACTY_MOUSE Beta-centractin OS=Mus musculus GN=Actr1b PE=1 SV=1	23.4871	25.2048	23.8931	26.2471	23.0009	26.4094	25.4996
Q8VDM4	sp|Q8VDM4|PSMD2_MOUSE 26S proteasome non-ATPase regulatory subunit 2 OS=Mus musculus GN=Psmd2 PE=1 SV=1	20.0611	23.1848	21.0142	23.8931	27.4355	24.546	22.6469
Q8VEK3	sp|Q8VEK3|HNRPU_MOUSE Heterogeneous nuclear ribonucleoprotein U OS=Mus musculus GN=Hnrnpu PE=1 SV=1	24.7188	24.6715	25.5908	25.0996	21.9419	25.3691	25.1962
Q91V12	sp|Q91V12|BACH_MOUSE Cytosolic acyl coenzyme A thioester hydrolase OS=Mus musculus GN=Acot7 PE=1 SV=2	27.7668	27.8274	28.6232	27.8274	25.482	28.0043	27.9581
Q91V41	sp|Q91V41|RAB14_MOUSE Ras-related protein Rab-14 OS=Mus musculus GN=Rab14 PE=1 SV=3	25.0305	25.6281	23.9134	25.8318	28.3678	25.38	24.9063
Q91V92	sp|Q91V92|ACLY_MOUSE ATP-citrate synthase OS=Mus musculus GN=Acly PE=1 SV=1	27.6278	27.2787	27.4671	27.7335	24.0675	27.3193	27.8274
Q91VM9	sp|Q91VM9|IPYR2_MOUSE Inorganic pyrophosphatase 2, mitochondrial OS=Mus musculus GN=Ppa2 PE=1 SV=1	24.4919	23.3852	23.4871	23.2738	28.1151	21.6784	20.5923
Q91VR5	sp|Q91VR5|DDX1_MOUSE ATP-dependent RNA helicase DDX1 OS=Mus musculus GN=Ddx1 PE=1 SV=1	24.2358	21.9772	21.9419	23.4178	27.393	19.7086	23.8493
Q91VW3	sp|Q91VW3|SH3L3_MOUSE SH3 domain-binding glutamic acid-rich-like protein 3 OS=Mus musculus GN=Sh3bgrl3 PE=1 SV=1	27.4671	26.6381	25.9239	25.4167	27.792	25.5993	26.1052
Q91VZ6	sp|Q91VZ6|SMAP1_MOUSE Stromal membrane-associated protein 1 OS=Mus musculus GN=Smap1 PE=1 SV=1	23.8799	21.9419	23.8667	23.4378	28.1464	25.0107	25.0838
Q91Z53	sp|Q91Z53|GRHPR_MOUSE Glyoxylate reductase/hydroxypyruvate reductase OS=Mus musculus GN=Grhpr PE=1 SV=1	26.2889	25.2475	24.834	25.5255	23.5237	25.6205	25.6873
Q91ZJ5	sp|Q91ZJ5|UGPA_MOUSE UTP--glucose-1-phosphate uridylyltransferase OS=Mus musculus GN=Ugp2 PE=1 SV=3	22.1167	26.0122	25.1962	25.8061	28.6232	25.5713	26.0176
Q91ZZ3	sp|Q91ZZ3|SYUB_MOUSE Beta-synuclein OS=Mus musculus GN=Sncb PE=1 SV=1	29.5975	29.0208	29.086	29.0534	25.666	29.203	29.5317
Q921M7	sp|Q921M7|FA49B_MOUSE Protein FAM49B OS=Mus musculus GN=Fam49b PE=1 SV=1	27.5354	26.067	26.3039	25.5427	22.4069	26.6081	26.2082
Q922F4	sp|Q922F4|TBB6_MOUSE Tubulin beta-6 chain OS=Mus musculus GN=Tubb6 PE=1 SV=1	28.3678	27.2547	28.2632	28.3279	24.6608	28.1151	27.0814
Q922R8	sp|Q922R8|PDIA6_MOUSE Protein disulfide-isomerase A6 OS=Mus musculus GN=Pdia6 PE=1 SV=3	22.2272	20.758	22.5814	20.5923	26.9541	20.758	21.6784
Q924M7	sp|Q924M7|MPI_MOUSE Mannose-6-phosphate isomerase OS=Mus musculus GN=Mpi PE=1 SV=1	23.8931	25.447	22.742	24.9961	27.3769	24.4162	25.666
Q93092	sp|Q93092|TALDO_MOUSE Transaldolase OS=Mus musculus GN=Taldo1 PE=1 SV=2	23.4338	27.0814	27.051	26.9913	22.9369	25.0047	21.7613
Q99JY9	sp|Q99JY9|ARP3_MOUSE Actin-related protein 3 OS=Mus musculus GN=Actr3 PE=1 SV=3	24.9429	26.9541	26.2502	26.3709	21.3982	26.6212	27.02
Q99K51	sp|Q99K51|PLST_MOUSE Plastin-3 OS=Mus musculus GN=Pls3 PE=1 SV=3	25.5255	25.0996	25.4075	24.9226	27.5029	25.2475	25.3493
Q99K85	sp|Q99K85|SERC_MOUSE Phosphoserine aminotransferase OS=Mus musculus GN=Psat1 PE=1 SV=1	28.8555	26.4986	25.896	26.0176	28.8332	26.2542	26.6716
Q99KI0	sp|Q99KI0|ACON_MOUSE Aconitate hydratase, mitochondrial OS=Mus musculus GN=Aco2 PE=1 SV=1	29.4223	30.534	30.9999	30.8197	29.5317	30.1099	30.4951
Q99KJ8	sp|Q99KJ8|DCTN2_MOUSE Dynactin subunit 2 OS=Mus musculus GN=Dctn2 PE=1 SV=3	27.8274	23.9731	23.0009	23.4871	29.0208	23.586	23.6001
Q99LC5	sp|Q99LC5|ETFA_MOUSE Electron transfer flavoprotein subunit alpha, mitochondrial OS=Mus musculus GN=Etfa PE=1 SV=2	24.0311	25.3493	26.5571	26.2623	28.0752	23.2314	22.4767
Q99LD4	sp|Q99LD4|CSN1_MOUSE COP9 signalosome complex subunit 1 OS=Mus musculus GN=Gps1 PE=1 SV=1	23.2738	24.3141	25.0838	26.2653	20.5923	24.7268	24.7817
Q99LX0	sp|Q99LX0|PARK7_MOUSE Protein deglycase DJ-1 OS=Mus musculus GN=Park7 PE=1 SV=1	28.5732	27.9422	27.393	28.0752	29.1603	27.8274	28.2517
Q99P72	sp|Q99P72|RTN4_MOUSE Reticulon-4 OS=Mus musculus GN=Rtn4 PE=1 SV=2	24.5633	25.4996	24.9405	24.3109	27.5831	24.4507	24.8687
Q99PL6	sp|Q99PL6|UBXN6_MOUSE UBX domain-containing protein 6 OS=Mus musculus GN=Ubxn6 PE=1 SV=1	23.9134	22.2272	23.2059	21.6272	28.0043	22.9815	26.1876
Q99PT1	sp|Q99PT1|GDIR1_MOUSE Rho GDP-dissociation inhibitor 1 OS=Mus musculus GN=Arhgdia PE=1 SV=3	28.7891	28.8555	28.4547	28.5911	25.1172	28.9581	29.086
Q9CPU0	sp|Q9CPU0|LGUL_MOUSE Lactoylglutathione lyase OS=Mus musculus GN=Glo1 PE=1 SV=3	26.4986	24.2358	24.4162	24.6647	28.6993	21.3982	22.8166
Q9CPV4	sp|Q9CPV4|GLOD4_MOUSE Glyoxalase domain-containing protein 4 OS=Mus musculus GN=Glod4 PE=1 SV=1	27.9746	25.6613	25.2475	25.6927	29.1107	25.2246	25.5713
Q9CPY7	sp|Q9CPY7|AMPL_MOUSE Cytosol aminopeptidase OS=Mus musculus GN=Lap3 PE=1 SV=3	26.4271	25.4396	24.0089	25.666	27.682	25.5292	24.8286
Q9CQI6	sp|Q9CQI6|COTL1_MOUSE Coactosin-like protein OS=Mus musculus GN=Cotl1 PE=1 SV=3	26.084	27.0704	27.3289	26.5336	23.9895	26.0482	25.4755
Q9CQV8	sp|Q9CQV8|1433B_MOUSE 14-3-3 protein beta/alpha OS=Mus musculus GN=Ywhab PE=1 SV=3	29.3161	29.3161	29.4641	29.5317	27.4831	29.3161	27.2787
Q9CQW1	sp|Q9CQW1|YKT6_MOUSE Synaptobrevin homolog YKT6 OS=Mus musculus GN=Ykt6 PE=1 SV=1	22.0788	22.6987	26.5811	22.4767	28.3279	24.5817	24.6185
Q9CR16	sp|Q9CR16|PPID_MOUSE Peptidyl-prolyl cis-trans isomerase D OS=Mus musculus GN=Ppid PE=1 SV=3	22.8166	26.2916	26.084	26.1344	27.2242	26.2471	25.2475
Q9CRB6	sp|Q9CRB6|TPPP3_MOUSE Tubulin polymerization-promoting protein family member 3 OS=Mus musculus GN=Tppp3 PE=1 SV=1	27.5029	26.2542	27.3064	26.2184	23.6001	26.7807	27.3064
Q9CWJ9	sp|Q9CWJ9|PUR9_MOUSE Bifunctional purine biosynthesis protein PURH OS=Mus musculus GN=Atic PE=1 SV=2	24.7985	26.0736	25.7406	25.0593	29.0534	25.9163	25.0107
Q9CWS0	sp|Q9CWS0|DDAH1_MOUSE N(G),N(G)-dimethylarginine dimethylaminohydrolase 1 OS=Mus musculus GN=Ddah1 PE=1 SV=3	24.8742	27.3193	26.8208	27.4831	24.0364	27.1562	27.682
Q9CWZ7	sp|Q9CWZ7|SNAG_MOUSE Gamma-soluble NSF attachment protein OS=Mus musculus GN=Napg PE=1 SV=1	25.5908	23.8734	24.3812	22.4069	28.8193	23.7634	23.7981
Q9CYG7	sp|Q9CYG7|TOM34_MOUSE Mitochondrial import receptor subunit TOM34 OS=Mus musculus GN=Tomm34 PE=1 SV=1	25.0538	23.2059	22.1167	22.5814	28.1799	24.0364	20.758
Q9CZ42	sp|Q9CZ42|NNRD_MOUSE ATP-dependent (S)-NAD(P)H-hydrate dehydratase OS=Mus musculus GN=Carkd PE=1 SV=1	25.1708	24.8164	22.767	24.2166	28.5732	23.1215	22.2582
Q9CZ44	sp|Q9CZ44|NSF1C_MOUSE NSFL1 cofactor p47 OS=Mus musculus GN=Nsfl1c PE=1 SV=1	25.6138	25.8061	23.8493	24.3033	28.2946	24.9405	20.0611
Q9CZC8	sp|Q9CZC8|SCRN1_MOUSE Secernin-1 OS=Mus musculus GN=Scrn1 PE=1 SV=1	27.792	27.3064	26.9336	27.4496	23.7634	26.7296	26.0482
Q9CZU6	sp|Q9CZU6|CISY_MOUSE Citrate synthase, mitochondrial OS=Mus musculus GN=Cs PE=1 SV=1	27.4857	27.8108	26.3709	27.6278	23.8667	26.2889	27.4831
Q9D051	sp|Q9D051|ODPB_MOUSE Pyruvate dehydrogenase E1 component subunit beta, mitochondrial OS=Mus musculus GN=Pdhb PE=1 SV=1	26.9008	24.6185	24.7734	23.6001	27.8108	23.4378	24.834
Q9D0F9	sp|Q9D0F9|PGM1_MOUSE Phosphoglucomutase-1 OS=Mus musculus GN=Pgm1 PE=1 SV=4	27.4622	27.56	28.0302	28.8193	25.6613	28.5732	27.8108
Q9D0K2	sp|Q9D0K2|SCOT1_MOUSE Succinyl-CoA:3-ketoacid coenzyme A transferase 1, mitochondrial OS=Mus musculus GN=Oxct1 PE=1 SV=1	26.5235	25.8253	26.0998	25.8533	22.6469	25.6414	26.2184
Q9D172	sp|Q9D172|ES1_MOUSE ES1 protein homolog, mitochondrial OS=Mus musculus GN=D10Jhu81e PE=1 SV=1	27.1084	26.0176	24.4919	26.0482	27.9221	26.1688	26.084
Q9D1A2	sp|Q9D1A2|CNDP2_MOUSE Cytosolic non-specific dipeptidase OS=Mus musculus GN=Cndp2 PE=1 SV=1	25.6873	25.5255	24.2061	25.3493	22.315	25.5559	26.4825
Q9D1G1	sp|Q9D1G1|RAB1B_MOUSE Ras-related protein Rab-1B OS=Mus musculus GN=Rab1b PE=1 SV=1	22.9815	22.6191	24.2449	22.7904	27.4105	22.1679	24.2892
Q9D394	sp|Q9D394|RUFY3_MOUSE Protein RUFY3 OS=Mus musculus GN=Rufy3 PE=1 SV=1	23.3852	24.7268	23.1215	25.6281	22.0788	25.9491	25.5255
Q9D5V5	sp|Q9D5V5|CUL5_MOUSE Cullin-5 OS=Mus musculus GN=Cul5 PE=1 SV=3	23.5237	21.0142	20.758	21.2612	27.6278	21.0142	22.315
Q9D6F9	sp|Q9D6F9|TBB4A_MOUSE Tubulin beta-4A chain OS=Mus musculus GN=Tubb4a PE=1 SV=3	29.3711	29.582	29.0534	28.7166	25.5255	28.9268	29.1107
Q9D6R2	sp|Q9D6R2|IDH3A_MOUSE Isocitrate dehydrogenase [NAD] subunit alpha, mitochondrial OS=Mus musculus GN=Idh3a PE=1 SV=1	27.56	26.631	26.9913	26.4244	23.3458	25.4996	27.2415
Q9D7X3	sp|Q9D7X3|DUS3_MOUSE Dual specificity protein phosphatase 3 OS=Mus musculus GN=Dusp3 PE=1 SV=1	24.6608	24.4162	24.3453	23.9731	27.9581	24.9619	25.0538
Q9D819	sp|Q9D819|IPYR_MOUSE Inorganic pyrophosphatase OS=Mus musculus GN=Ppa1 PE=1 SV=1	25.6205	26.3039	26.2653	26.7807	28.4807	25.9876	27.56
Q9D892	sp|Q9D892|ITPA_MOUSE Inosine triphosphate pyrophosphatase OS=Mus musculus GN=Itpa PE=1 SV=2	24.8124	23.5237	23.4688	22.315	28.4547	22.004	22.9369
Q9D898	sp|Q9D898|ARP5L_MOUSE Actin-related protein 2/3 complex subunit 5-like protein OS=Mus musculus GN=Arpc5l PE=1 SV=1	25.2048	24.1618	25.2048	23.0611	28.9581	23.2921	25.7406
Q9D8Y0	sp|Q9D8Y0|EFHD2_MOUSE EF-hand domain-containing protein D2 OS=Mus musculus GN=Efhd2 PE=1 SV=1	24.9961	27.2626	22.1679	26.2889	22.9815	26.9413	27.2547
Q9DBF1	sp|Q9DBF1|AL7A1_MOUSE Alpha-aminoadipic semialdehyde dehydrogenase OS=Mus musculus GN=Aldh7a1 PE=1 SV=4	25.4996	25.2883	24.8614	26.9275	29.582	26.0176	27.1789
Q9DBJ1	sp|Q9DBJ1|PGAM1_MOUSE Phosphoglycerate mutase 1 OS=Mus musculus GN=Pgam1 PE=1 SV=3	30.2804	30.0838	30.1099	29.9775	28.9909	29.4641	30.2804
Q9DBP5	sp|Q9DBP5|KCY_MOUSE UMP-CMP kinase OS=Mus musculus GN=Cmpk1 PE=1 SV=1	25.7223	25.881	24.9619	25.5713	27.9422	25.3493	25.85
Q9DCD0	sp|Q9DCD0|6PGD_MOUSE 6-phosphogluconate dehydrogenase, decarboxylating OS=Mus musculus GN=Pgd PE=1 SV=3	22.5675	22.3898	24.1799	24.834	27.4496	23.9592	23.5237
Q9DCT8	sp|Q9DCT8|CRIP2_MOUSE Cysteine-rich protein 2 OS=Mus musculus GN=Crip2 PE=1 SV=1	26.3709	25.0305	25.3493	25.9491	28.0985	27.2787	26.0306
Q9EQ20	sp|Q9EQ20|MMSA_MOUSE Methylmalonate-semialdehyde dehydrogenase [acylating], mitochondrial OS=Mus musculus GN=Aldh6a1 PE=1 SV=1	25.3612	25.7732	24.8467	25.447	28.7166	23.8449	24.1113
Q9EQF6	sp|Q9EQF6|DPYL5_MOUSE Dihydropyrimidinase-related protein 5 OS=Mus musculus GN=Dpysl5 PE=1 SV=1	25.9876	27.4671	27.8108	27.8108	23.2921	28.0985	29.0534
Q9EQH3	sp|Q9EQH3|VPS35_MOUSE Vacuolar protein sorting-associated protein 35 OS=Mus musculus GN=Vps35 PE=1 SV=1	23.8141	24.9452	25.2738	24.8286	30.0503	24.1113	24.546
Q9ERD7	sp|Q9ERD7|TBB3_MOUSE Tubulin beta-3 chain OS=Mus musculus GN=Tubb3 PE=1 SV=1	30.4951	31.2198	30.6253	30.6253	28.9268	30.534	31.2198
Q9JHU4	sp|Q9JHU4|DYHC1_MOUSE Cytoplasmic dynein 1 heavy chain 1 OS=Mus musculus GN=Dync1h1 PE=1 SV=2	28.6993	27.8589	27.2115	28.2184	21.9772	28.8193	28.2946
Q9JII6	sp|Q9JII6|AK1A1_MOUSE Alcohol dehydrogenase [NADP(+)] OS=Mus musculus GN=Akr1a1 PE=1 SV=3	27.4105	25.9055	26.2184	26.4094	23.7434	26.3882	27.2242
Q9JJU8	sp|Q9JJU8|SH3L1_MOUSE SH3 domain-binding glutamic acid-rich-like protein OS=Mus musculus GN=Sh3bgrl PE=1 SV=1	27.0328	22.004	23.1771	22.731	21.2612	22.6659	22.731
Q9JJV2	sp|Q9JJV2|PROF2_MOUSE Profilin-2 OS=Mus musculus GN=Pfn2 PE=1 SV=3	26.1514	27.051	27.2787	27.2242	24.6289	27.2163	27.3769
Q9JLC8	sp|Q9JLC8|SACS_MOUSE Sacsin OS=Mus musculus GN=Sacs PE=1 SV=2	27.2626	28.8332	30.0503	27.4622	30.0838	27.6278	29.9775
Q9JLV5	sp|Q9JLV5|CUL3_MOUSE Cullin-3 OS=Mus musculus GN=Cul3 PE=1 SV=1	22.004	23.4338	24.8687	24.3453	28.2683	25.3612	24.7071
Q9JME5	sp|Q9JME5|AP3B2_MOUSE AP-3 complex subunit beta-2 OS=Mus musculus GN=Ap3b2 PE=1 SV=2	26.0306	24.0229	22.6469	22.8666	30.2479	24.8614	23.1215
Q9JMH6	sp|Q9JMH6|TRXR1_MOUSE Thioredoxin reductase 1, cytoplasmic OS=Mus musculus GN=Txnrd1 PE=1 SV=3	22.4767	23.8931	23.6001	24.7576	29.3161	23.5545	23.034
Q9QUI0	sp|Q9QUI0|RHOA_MOUSE Transforming protein RhoA OS=Mus musculus GN=Rhoa PE=1 SV=1	26.1979	25.095	25.8533	24.8742	24.3453	24.7734	25.0996
Q9QUR7	sp|Q9QUR7|PIN1_MOUSE Peptidyl-prolyl cis-trans isomerase NIMA-interacting 1 OS=Mus musculus GN=Pin1 PE=1 SV=1	25.2883	25.0538	24.3033	24.3812	29.2701	26.5811	26.4271
Q9QXL2	sp|Q9QXL2|KI21A_MOUSE Kinesin-like protein KIF21A OS=Mus musculus GN=Kif21a PE=1 SV=2	22.1679	25.2992	24.5734	25.9239	27.8274	26.2082	25.8395
Q9QXY6	sp|Q9QXY6|EHD3_MOUSE EH domain-containing protein 3 OS=Mus musculus GN=Ehd3 PE=1 SV=2	25.881	24.7071	24.5817	25.2048	29.203	24.2166	24.3544
Q9QYC0	sp|Q9QYC0|ADDA_MOUSE Alpha-adducin OS=Mus musculus GN=Add1 PE=1 SV=2	25.2738	24.4647	25.2883	25.0838	23.5545	26.4271	22.4069
Q9QYG0	sp|Q9QYG0|NDRG2_MOUSE Protein NDRG2 OS=Mus musculus GN=Ndrg2 PE=1 SV=1	28.2632	28.4807	28.6993	29.0208	25.5993	28.9021	29.2394
Q9QZX7	sp|Q9QZX7|SRR_MOUSE Serine racemase OS=Mus musculus GN=Srr PE=1 SV=1	23.0611	22.8166	26.7955	21.0142	28.8555	21.9772	23.7634
Q9R0P3	sp|Q9R0P3|ESTD_MOUSE S-formylglutathione hydrolase OS=Mus musculus GN=Esd PE=1 SV=1	25.4075	26.9913	27.1945	26.694	29.2394	26.9541	27.1945
Q9R0P5	sp|Q9R0P5|DEST_MOUSE Destrin OS=Mus musculus GN=Dstn PE=1 SV=3	26.7955	25.1172	24.9961	25.2475	24.3109	27.682	25.2738
Q9R0P9	sp|Q9R0P9|UCHL1_MOUSE Ubiquitin carboxyl-terminal hydrolase isozyme L1 OS=Mus musculus GN=Uchl1 PE=1 SV=1	28.8193	28.9581	28.8555	28.6232	26.7807	28.2946	28.9021
Q9R0Q7	sp|Q9R0Q7|TEBP_MOUSE Prostaglandin E synthase 3 OS=Mus musculus GN=Ptges3 PE=1 SV=1	24.279	26.2623	26.5867	26.2112	23.9278	26.3709	27.1562
Q9R0Y5	sp|Q9R0Y5|KAD1_MOUSE Adenylate kinase isoenzyme 1 OS=Mus musculus GN=Ak1 PE=1 SV=1	28.3279	27.2115	27.2952	26.4986	24.8164	27.5029	27.9422
Q9R111	sp|Q9R111|GUAD_MOUSE Guanine deaminase OS=Mus musculus GN=Gda PE=1 SV=1	24.0607	26.6471	25.2992	25.3249	24.0311	26.9136	27.3584
Q9R1P3	sp|Q9R1P3|PSB2_MOUSE Proteasome subunit beta type-2 OS=Mus musculus GN=Psmb2 PE=1 SV=1	25.1382	24.0607	23.8141	24.7817	29.7421	23.0009	23.9278
Q9R1Q8	sp|Q9R1Q8|TAGL3_MOUSE Transgelin-3 OS=Mus musculus GN=Tagln3 PE=1 SV=1	25.6281	26.4094	26.6471	25.896	30.2024	25.6281	26.4678
Q9WUA3	sp|Q9WUA3|PFKAP_MOUSE ATP-dependent 6-phosphofructokinase, platelet type OS=Mus musculus GN=Pfkp PE=1 SV=1	27.4302	27.9746	27.7056	27.9221	24.5817	28.2184	28.5397
Q9WUB3	sp|Q9WUB3|PYGM_MOUSE Glycogen phosphorylase, muscle form OS=Mus musculus GN=Pygm PE=1 SV=3	28.1799	27.4622	27.9422	28.7891	22.5675	28.6232	28.5732
Q9WUK2	sp|Q9WUK2|IF4H_MOUSE Eukaryotic translation initiation factor 4H OS=Mus musculus GN=Eif4h PE=1 SV=3	26.0998	26.2184	26.5235	25.8722	24.2449	26.084	26.2502
Q9WUM3	sp|Q9WUM3|COR1B_MOUSE Coronin-1B OS=Mus musculus GN=Coro1b PE=1 SV=1	27.1789	24.834	25.0593	24.5633	28.0302	24.279	23.8449
Q9WUM5	sp|Q9WUM5|SUCA_MOUSE Succinyl-CoA ligase [ADP/GDP-forming] subunit alpha, mitochondrial OS=Mus musculus GN=Suclg1 PE=1 SV=4	25.38	26.4244	25.3249	27.02	30.4951	26.2353	24.6715
Q9WV92	sp|Q9WV92|E41L3_MOUSE Band 4.1-like protein 3 OS=Mus musculus GN=Epb41l3 PE=1 SV=1	24.7817	26.8358	27.4302	27.6917	23.3852	27.9746	26.0122
Q9Z0E0	sp|Q9Z0E0|NCDN_MOUSE Neurochondrin OS=Mus musculus GN=Ncdn PE=1 SV=1	26.6381	28.5397	27.8589	28.2632	24.6185	28.8555	28.8555
Q9Z140	sp|Q9Z140|CPNE6_MOUSE Copine-6 OS=Mus musculus GN=Cpne6 PE=1 SV=1	23.2059	24.0675	24.6289	23.2554	27.9746	23.7981	25.5344
Q9Z1B3	sp|Q9Z1B3|PLCB1_MOUSE 1-phosphatidylinositol 4,5-bisphosphate phosphodiesterase beta-1 OS=Mus musculus GN=Plcb1 PE=1 SV=2	27.2547	24.2892	24.3141	22.6469	28.6044	23.034	25.1382
Q9Z1N5	sp|Q9Z1N5|DX39B_MOUSE Spliceosome RNA helicase Ddx39b OS=Mus musculus GN=Ddx39b PE=1 SV=1	25.3493	24.9226	25.2246	24.9125	29.9775	24.2449	25.7325
Q9Z1S5	sp|Q9Z1S5|SEPT3_MOUSE Neuronal-specific septin-3 OS=Mus musculus GN=Sept3 PE=1 SV=2	26.4825	25.4902	22.315	24.1799	23.8449	23.0611	23.6373
Q9Z2H5	sp|Q9Z2H5|E41L1_MOUSE Band 4.1-like protein 1 OS=Mus musculus GN=Epb41l1 PE=1 SV=2	27.2952	26.084	26.3529	25.9614	21.6784	26.633	25.9055
Q9Z2I9	sp|Q9Z2I9|SUCB1_MOUSE Succinyl-CoA ligase [ADP-forming] subunit beta, mitochondrial OS=Mus musculus GN=Sucla2 PE=1 SV=2	26.3529	26.9336	26.359	26.9541	28.2517	26.0122	26.1979
Q9Z2Q6	sp|Q9Z2Q6|SEPT5_MOUSE Septin-5 OS=Mus musculus GN=Sept5 PE=1 SV=2	27.3289	28.0752	28.7891	27.56	30.2804	27.3584	28.9581
Q9Z2U1	sp|Q9Z2U1|PSA5_MOUSE Proteasome subunit alpha type-5 OS=Mus musculus GN=Psma5 PE=1 SV=1	26.6716	22.6469	23.7434	23.9895	30.3803	23.9134	24.1618
Q9Z2W0	sp|Q9Z2W0|DNPEP_MOUSE Aspartyl aminopeptidase OS=Mus musculus GN=Dnpep PE=1 SV=2	27.3769	24.279	24.6121	24.1618	28.5216	24.0089	25.153
Q9Z2Y8	sp|Q9Z2Y8|PROSC_MOUSE Proline synthase co-transcribed bacterial homolog protein OS=Mus musculus GN=Prosc PE=1 SV=1	24.9429	23.3458	24.6121	24.8467	28.7891	23.6373	23.2738

## Sheet: Midbrain_NuclearFraction
Entry	Description	Aged Female 1	Aged Female 2	Aged Male 1	Aged Male 2	Young Female 1	Young Female 2	Young Male 1	Young Male 2			* Note: All values are log2(intensity)
A2A432	sp|A2A432|CUL4B_MOUSE Cullin-4B OS=Mus musculus GN=Cul4b PE=1 SV=1	24.9317	25.585	24.7986	23.6707	26.8823	25.2963	25.2014	24.7494
A2A5R2	sp|A2A5R2|BIG2_MOUSE Brefeldin A-inhibited guanine nucleotide-exchange protein 2 OS=Mus musculus GN=Arfgef2 PE=1 SV=1	25.1449	27.7007	27.6361	28.0011	25.6815	28.1776	27.3548	27.6666
A2A690	sp|A2A690|TANC2_MOUSE Protein TANC2 OS=Mus musculus GN=Tanc2 PE=1 SV=1	25.2987	25.3739	21.7276	23.8139	22.7596	23.7478	23.271	25.004
A2A6Q5	sp|A2A6Q5|CDC27_MOUSE Cell division cycle protein 27 homolog OS=Mus musculus GN=Cdc27 PE=1 SV=1	26.8809	24.8816	24.4929	25.4522	22.8296	25.7312	24.9371	24.136
A2A8L1	sp|A2A8L1|CHD5_MOUSE Chromodomain-helicase-DNA-binding protein 5 OS=Mus musculus GN=Chd5 PE=1 SV=1	25.8777	25.8813	23.1485	24.6407	25.3133	24.7276	23.8939	24.7254
A2A8L5	sp|A2A8L5|PTPRF_MOUSE Receptor-type tyrosine-protein phosphatase F OS=Mus musculus GN=Ptprf PE=1 SV=1	22.4066	22.6504	23.3871	24.6454	21.3732	23.3108	20.122	22.71
A2AG50	sp|A2AG50|MA7D2_MOUSE MAP7 domain-containing protein 2 OS=Mus musculus GN=Map7d2 PE=1 SV=1	30.9267	29.2748	28.649	29.75	29.8989	29.5694	29.4143	29.2654
A2AGT5	sp|A2AGT5|CKAP5_MOUSE Cytoskeleton-associated protein 5 OS=Mus musculus GN=Ckap5 PE=1 SV=1	30.7048	31.1452	31.1659	31.181	30.3276	30.7955	31.0781	31.0181
A2AHC3	sp|A2AHC3|CAMP1_MOUSE Calmodulin-regulated spectrin-associated protein 1 OS=Mus musculus GN=Camsap1 PE=1 SV=1	24.9082	26.1443	24.9519	25.811	25.0444	25.984	25.7651	26.0897
A2AIV2	sp|A2AIV2|VIR_MOUSE Protein virilizer homolog OS=Mus musculus GN=Kiaa1429 PE=1 SV=1	26.9773	21.7926	19.8568	21.3732	23.6528	21.3019	20.3707	26.9523
A2AJI0	sp|A2AJI0|MA7D1_MOUSE MAP7 domain-containing protein 1 OS=Mus musculus GN=Map7d1 PE=1 SV=1	29.3848	27.3148	27.1843	27.0665	27.3837	27.2713	27.0609	27.5116
A2ALS5	sp|A2ALS5|RPGP1_MOUSE Rap1 GTPase-activating protein 1 OS=Mus musculus GN=Rap1gap PE=1 SV=2	26.3972	27.4397	27.126	27.0257	27.5141	27.6911	27.6592	27.4716
A2AN08	sp|A2AN08|UBR4_MOUSE E3 ubiquitin-protein ligase UBR4 OS=Mus musculus GN=Ubr4 PE=1 SV=1	26.5053	26.9295	26.8426	26.9931	27.9637	27.4971	26.9659	27.2486
A2AP18	sp|A2AP18|PLCH2_MOUSE 1-phosphatidylinositol 4,5-bisphosphate phosphodiesterase eta-2 OS=Mus musculus GN=Plch2 PE=1 SV=2	26.961	26.8554	26.6689	26.4557	25.9487	26.2551	26.5687	25.946
A2APV2	sp|A2APV2|FMNL2_MOUSE Formin-like protein 2 OS=Mus musculus GN=Fmnl2 PE=1 SV=2	23.8688	23.3489	21.3937	26.0676	26.1919	22.9457	21.6986	22.7497
A2AR02	sp|A2AR02|PPIG_MOUSE Peptidyl-prolyl cis-trans isomerase G OS=Mus musculus GN=Ppig PE=1 SV=1	26.7718	26.0388	25.5979	25.6657	23.0227	26.7085	25.516	27.4397
A2ASQ1	sp|A2ASQ1|AGRIN_MOUSE Agrin OS=Mus musculus GN=Agrn PE=1 SV=1	22.7851	25.3479	26.2258	25.341	26.2013	24.9795	25.3378	25.1542
A2BDX3	sp|A2BDX3|MOCS3_MOUSE Adenylyltransferase and sulfurtransferase MOCS3 OS=Mus musculus GN=Mocs3 PE=1 SV=1	25.4765	25.9228	25.734	25.9487	24.7063	25.8998	25.8572	25.9358
A2BE28	sp|A2BE28|LAS1L_MOUSE Ribosomal biogenesis protein LAS1L OS=Mus musculus GN=Las1l PE=1 SV=1	26.3511	22.694	21.9901	21.9742	26.5103	22.0705	23.2205	23.0602
A2BH40	sp|A2BH40|ARI1A_MOUSE AT-rich interactive domain-containing protein 1A OS=Mus musculus GN=Arid1a PE=1 SV=1	26.4896	26.7615	24.3135	26.0322	26.8346	26.3278	27.1989	27.2091
A2RSJ4	sp|A2RSJ4|UH1BL_MOUSE UHRF1-binding protein 1-like OS=Mus musculus GN=Uhrf1bp1l PE=1 SV=2	24.9982	26.6914	25.9869	27.2189	25.2882	26.1326	26.6111	26.4573
A2RT62	sp|A2RT62|FXL16_MOUSE F-box/LRR-repeat protein 16 OS=Mus musculus GN=Fbxl16 PE=1 SV=1	23.8758	26.0914	25.0502	24.7389	23.1104	26.0829	26.0609	24.3985
A2RTL5	sp|A2RTL5|RSRC2_MOUSE Arginine/serine-rich coiled-coil protein 2 OS=Mus musculus GN=Rsrc2 PE=2 SV=1	23.1882	22.776	26.9425	23.4336	23.1829	24.2285	22.5707	23.7352
A6H5Z3	sp|A6H5Z3|EXC6B_MOUSE Exocyst complex component 6B OS=Mus musculus GN=Exoc6b PE=1 SV=1	27.8092	28.4144	28.2552	28.0276	26.2325	28.0499	28.0614	28.2649
B0F2B4	sp|B0F2B4|NLGN4_MOUSE Neuroligin 4-like OS=Mus musculus GN=Nlgn4l PE=1 SV=1	25.5495	24.8241	24.722	24.974	25.6028	23.6901	24.1666	23.9203
B0V2N1	sp|B0V2N1|PTPRS_MOUSE Receptor-type tyrosine-protein phosphatase S OS=Mus musculus GN=Ptprs PE=1 SV=1	23.3997	23.4777	23.9445	23.5329	26.3861	21.9901	23.7313	24.9614
B1AVZ0	sp|B1AVZ0|UPP_MOUSE Uracil phosphoribosyltransferase homolog OS=Mus musculus GN=Uprt PE=1 SV=1	22.3907	22.2388	22.436	23.1608	24.3424	23.0806	26.4847	22.0461
B1AY13	sp|B1AY13|UBP24_MOUSE Ubiquitin carboxyl-terminal hydrolase 24 OS=Mus musculus GN=Usp24 PE=1 SV=1	26.1052	24.0691	27.3225	24.8776	23.6707	24.6407	24.6018	21.5288
B1AZI6	sp|B1AZI6|THOC2_MOUSE THO complex subunit 2 OS=Mus musculus GN=Thoc2 PE=1 SV=1	25.5396	24.8776	23.8098	23.5604	26.5494	23.3788	20.9312	24.215
B2RR83	sp|B2RR83|YTDC2_MOUSE Probable ATP-dependent RNA helicase YTHDC2 OS=Mus musculus GN=Ythdc2 PE=1 SV=1	23.7895	26.2359	25.8421	26.8398	23.4868	26.3315	25.9146	25.5979
B2RXC1	sp|B2RXC1|TPC11_MOUSE Trafficking protein particle complex subunit 11 OS=Mus musculus GN=Trappc11 PE=1 SV=1	25.4094	25.686	25.7312	26.2383	24.1874	26.115	25.4878	25.585
B2RY56	sp|B2RY56|RBM25_MOUSE RNA-binding protein 25 OS=Mus musculus GN=Rbm25 PE=1 SV=2	28.4321	27.4872	27.0921	26.8823	28.079	27.1798	27.1384	27.5956
B9EJ86	sp|B9EJ86|OSBL8_MOUSE Oxysterol-binding protein-related protein 8 OS=Mus musculus GN=Osbpl8 PE=1 SV=1	21.239	25.4626	20.122	20.7008	26.7284	26.4108	21.8748	20.9312
B9EJA2	sp|B9EJA2|CTTB2_MOUSE Cortactin-binding protein 2 OS=Mus musculus GN=Cttnbp2 PE=1 SV=2	26.094	26.8346	24.6407	25.2765	28.135	26.4437	27.0426	27.242
B9EKR1	sp|B9EKR1|PRPTZ_MOUSE Receptor-type tyrosine-protein phosphatase zeta OS=Mus musculus GN=Ptprz1 PE=1 SV=1	30.695	31.088	31.4318	31.1324	30.6274	31.386	31.4589	31.4921
CON__ENSEMBL:ENSBTAP00000031360	NaN	25.4522	26.0156	26.4879	25.8297	25.5305	26.0961	25.1986	25.3801
CON__P00761	NaN	24.0942	27.8065	28.5672	28.0885	24.8726	28.1151	28.4491	28.4405
CON__P02672	NaN	26.0845	25.6323	26.3126	25.9869	25.934	25.7189	25.1493	25.8941
CON__P02769	NaN	37.4608	37.4608	37.4608	37.4608	37.4608	37.4608	37.4608	37.4608
CON__P02777	NaN	26.3245	26.3957	26.6848	25.4546	22.9457	25.0116	24.6809	26.6368
CON__P15636	NaN	24.6001	26.0784	26.7572	25.7559	25.3036	25.0972	26.2574	26.6188
CON__P41361	NaN	26.9195	28.404	28.797	28.4064	28.1225	27.2551	27.0901	27.8615
CON__Q3KUS7	NaN	24.6663	25.2459	25.789	26.4044	25.9119	25.4663	25.1437	25.4586
CON__Q3SZR3	NaN	28.501	26.9931	26.7752	26.5542	28.2552	27.0141	26.169	26.6973
D3YVF0	sp|D3YVF0|AKAP5_MOUSE A-kinase anchor protein 5 OS=Mus musculus GN=Akap5 PE=1 SV=2	24.974	24.5479	27.3218	26.6417	23.8823	24.449	22.1756	25.1782
D3YXK2	sp|D3YXK2|SAFB1_MOUSE Scaffold attachment factor B1 OS=Mus musculus GN=Safb PE=1 SV=2	31.2548	29.3644	29.2748	29.4342	30.3113	29.297	29.1444	29.5381
D3Z7P3	sp|D3Z7P3|GLSK_MOUSE Glutaminase kidney isoform, mitochondrial OS=Mus musculus GN=Gls PE=1 SV=1	25.686	27.0367	27.5731	26.6871	26.2599	27.0161	27.4933	27.0888
E9PVA8	sp|E9PVA8|GCN1_MOUSE eIF-2-alpha kinase activator GCN1 OS=Mus musculus GN=Gcn1 PE=1 SV=1	26.059	27.7954	27.6786	28.6193	27.5081	29.1265	28.6132	28.2533
E9PZM4	sp|E9PZM4|CHD2_MOUSE Chromodomain-helicase-DNA-binding protein 2 OS=Mus musculus GN=Chd2 PE=1 SV=1	26.2835	24.6186	24.3257	23.3108	26.4655	21.766	21.0334	23.5329
E9Q3L2	sp|E9Q3L2|PI4KA_MOUSE Phosphatidylinositol 4-kinase alpha OS=Mus musculus GN=Pi4ka PE=2 SV=2	24.0546	26.2145	26.4259	25.5495	23.3687	25.516	26.0102	25.2508
E9Q401	sp|E9Q401|RYR2_MOUSE Ryanodine receptor 2 OS=Mus musculus GN=Ryr2 PE=1 SV=1	23.4925	25.2177	23.0227	26.0221	26.9175	22.8155	26.6708	20.3707
E9Q5K9	sp|E9Q5K9|YTDC1_MOUSE YTH domain-containing protein 1 OS=Mus musculus GN=Ythdc1 PE=1 SV=2	26.6257	20.8964	21.2923	20.8305	25.5179	22.6471	27.2123	24.6919
E9Q6J5	sp|E9Q6J5|BD1L1_MOUSE Biorientation of chromosomes in cell division protein 1-like 1 OS=Mus musculus GN=Bod1l PE=1 SV=1	26.4417	26.4375	23.4658	23.8246	26.6111	21.5602	23.4525	22.1622
E9Q784	sp|E9Q784|ZC3HD_MOUSE Zinc finger CCCH domain-containing protein 13 OS=Mus musculus GN=Zc3h13 PE=1 SV=1	25.5594	21.1488	26.7537	26.0664	24.6919	20.9312	21.6285	22.9581
E9Q7T7	sp|E9Q7T7|CHADL_MOUSE Chondroadherin-like protein OS=Mus musculus GN=Chadl PE=1 SV=1	26.3702	24.0043	24.0337	24.1716	26.5234	24.852	23.9381	23.2043
E9Q8I9	sp|E9Q8I9|FRY_MOUSE Protein furry homolog OS=Mus musculus GN=Fry PE=1 SV=1	24.1767	23.8379	24.4277	25.4663	26.8876	24.8574	25.4827	24.5355
F6SEU4	sp|F6SEU4|SYGP1_MOUSE Ras/Rap GTPase-activating protein SynGAP OS=Mus musculus GN=Syngap1 PE=1 SV=2	24.5805	25.0487	21.9825	23.0069	23.8939	23.6563	25.0374	25.1424
F6ZDS4	sp|F6ZDS4|TPR_MOUSE Nucleoprotein TPR OS=Mus musculus GN=Tpr PE=1 SV=1	28.5582	27.0193	26.9813	27.1998	27.7602	27.4846	26.9409	27.5103
G3X9K3	sp|G3X9K3|BIG1_MOUSE Brefeldin A-inhibited guanine nucleotide-exchange protein 1 OS=Mus musculus GN=Arfgef1 PE=1 SV=1	26.4623	27.4907	21.1488	21.6012	25.7651	23.9137	23.8335	27.5841
G5E829	sp|G5E829|AT2B1_MOUSE Plasma membrane calcium-transporting ATPase 1 OS=Mus musculus GN=Atp2b1 PE=1 SV=1	25.2632	26.4259	23.4802	22.167	24.5901	23.7688	24.529	24.8914
G5E870	sp|G5E870|TRIPC_MOUSE E3 ubiquitin-protein ligase TRIP12 OS=Mus musculus GN=Trip12 PE=1 SV=1	27.5246	26.9785	26.4538	27.3496	26.4879	26.9719	26.8554	27.0837
G5E8K5	sp|G5E8K5|ANK3_MOUSE Ankyrin-3 OS=Mus musculus GN=Ank3 PE=1 SV=1	26.1714	27.7417	28.3553	27.1323	26.9849	26.8272	27.682	27.4182
O08529	sp|O08529|CAN2_MOUSE Calpain-2 catalytic subunit OS=Mus musculus GN=Capn2 PE=1 SV=4	27.1828	26.4847	26.7161	26.7841	27.3073	26.9252	26.6358	26.3217
O08539	sp|O08539|BIN1_MOUSE Myc box-dependent-interacting protein 1 OS=Mus musculus GN=Bin1 PE=1 SV=1	32.3068	30.8173	30.7048	30.4308	31.3154	30.6274	30.7114	30.4308
O08547	sp|O08547|SC22B_MOUSE Vesicle-trafficking protein SEC22b OS=Mus musculus GN=Sec22b PE=1 SV=3	25.2147	27.0328	25.8197	26.6821	24.9481	26.5234	27.5331	26.9039
O08553	sp|O08553|DPYL2_MOUSE Dihydropyrimidinase-related protein 2 OS=Mus musculus GN=Dpysl2 PE=1 SV=2	33.0207	33.8852	33.8852	33.657	32.9171	33.9595	33.7884	33.396
O08582	sp|O08582|GTPB1_MOUSE GTP-binding protein 1 OS=Mus musculus GN=Gtpbp1 PE=1 SV=2	26.5922	27.5702	26.9279	27.2513	26.533	27.6311	27.3334	27.1406
O08583	sp|O08583|THOC4_MOUSE THO complex subunit 4 OS=Mus musculus GN=Alyref PE=1 SV=3	29.278	29.6545	29.6891	29.4592	28.6402	29.3848	29.7471	29.756
O08585	sp|O08585|CLCA_MOUSE Clathrin light chain A OS=Mus musculus GN=Clta PE=1 SV=2	29.9829	23.5821	23.7787	24.3038	29.496	24.0638	23.4868	23.8777
O08586	sp|O08586|PTEN_MOUSE Phosphatidylinositol 3,4,5-trisphosphate 3-phosphatase and dual-specificity protein phosphatase PTEN OS=Mus musculus GN=Pten PE=1 SV=1	23.2348	23.9998	26.8315	22.3578	26.4686	23.6591	23.4226	24.3825
O08599	sp|O08599|STXB1_MOUSE Syntaxin-binding protein 1 OS=Mus musculus GN=Stxbp1 PE=1 SV=2	33.5146	33.5735	33.7201	33.5735	33.4639	33.617	33.8852	33.617
O08600	sp|O08600|NUCG_MOUSE Endonuclease G, mitochondrial OS=Mus musculus GN=Endog PE=1 SV=1	23.2728	26.1287	26.8539	26.6637	24.0691	26.2359	26.2383	26.216
O08638	sp|O08638|MYH11_MOUSE Myosin-11 OS=Mus musculus GN=Myh11 PE=1 SV=1	26.9735	24.092	24.237	24.2738	24.6204	24.0455	24.0724	24.2689
O08663	sp|O08663|MAP2_MOUSE Methionine aminopeptidase 2 OS=Mus musculus GN=Metap2 PE=1 SV=1	28.3044	28.003	28.1776	28.6385	28.5235	28.2088	28.2052	28.404
O08709	sp|O08709|PRDX6_MOUSE Peroxiredoxin-6 OS=Mus musculus GN=Prdx6 PE=1 SV=3	27.488	26.8944	25.9053	26.3815	27.2616	26.9237	26.3094	26.5022
O08749	sp|O08749|DLDH_MOUSE Dihydrolipoyl dehydrogenase, mitochondrial OS=Mus musculus GN=Dld PE=1 SV=2	30.1863	30.0015	30.2614	30.3422	29.8932	29.8631	30.0695	30.0622
O08756	sp|O08756|HCD2_MOUSE 3-hydroxyacyl-CoA dehydrogenase type-2 OS=Mus musculus GN=Hsd17b10 PE=1 SV=4	25.8297	28.2118	28.381	27.6955	25.5142	27.2743	27.7275	26.9262
O08759	sp|O08759|UBE3A_MOUSE Ubiquitin-protein ligase E3A OS=Mus musculus GN=Ube3a PE=1 SV=2	22.7278	23.841	23.6627	23.7009	24.215	24.3135	23.7818	23.7179
O08784	sp|O08784|TCOF_MOUSE Treacle protein OS=Mus musculus GN=Tcof1 PE=1 SV=1	27.4275	26.5256	26.0417	26.5586	27.771	26.4735	26.5494	26.6739
O08788	sp|O08788|DCTN1_MOUSE Dynactin subunit 1 OS=Mus musculus GN=Dctn1 PE=1 SV=3	30.4833	30.3052	30.4203	30.3915	31.088	30.7816	30.5917	30.474
O08795	sp|O08795|GLU2B_MOUSE Glucosidase 2 subunit beta OS=Mus musculus GN=Prkcsh PE=1 SV=1	24.7021	24.7494	24.3489	23.4713	23.1994	24.7147	24.765	24.8542
O08807	sp|O08807|PRDX4_MOUSE Peroxiredoxin-4 OS=Mus musculus GN=Prdx4 PE=1 SV=1	25.2271	26.6585	26.4573	26.7472	25.4331	26.841	26.6534	26.1026
O08808	sp|O08808|DIAP1_MOUSE Protein diaphanous homolog 1 OS=Mus musculus GN=Diaph1 PE=1 SV=1	27	24.2738	21.6285	23.1431	23.5141	24.3376	22.0705	21.9742
O08810	sp|O08810|U5S1_MOUSE 116 kDa U5 small nuclear ribonucleoprotein component OS=Mus musculus GN=Eftud2 PE=1 SV=1	28.2817	29.7349	29.6828	29.8214	28.5864	29.496	29.3736	29.8535
O08842	sp|O08842|GFRA2_MOUSE GDNF family receptor alpha-2 OS=Mus musculus GN=Gfra2 PE=1 SV=2	26.7254	24.4277	22.5965	23.1685	26.9574	23.641	24.5888	24.2299
O08848	sp|O08848|RO60_MOUSE 60 kDa SS-A/Ro ribonucleoprotein OS=Mus musculus GN=Trove2 PE=1 SV=1	25.1266	24.1716	26.4	25.671	25.1077	25.5356	24.6584	25.1135
O08915	sp|O08915|AIP_MOUSE AH receptor-interacting protein OS=Mus musculus GN=Aip PE=1 SV=1	25.4172	23.3788	23.8599	23.5771	25.5129	24.5325	23.4028	24.3294
O08919	sp|O08919|NUMBL_MOUSE Numb-like protein OS=Mus musculus GN=Numbl PE=1 SV=3	27.3837	28.2361	27.3528	27.9022	26.9252	28.1179	27.8741	28.2559
O09061	sp|O09061|PSB1_MOUSE Proteasome subunit beta type-1 OS=Mus musculus GN=Psmb1 PE=1 SV=1	25.7945	27.5035	27.7489	26.8438	26.4984	27.417	27.2743	27.4252
O09106	sp|O09106|HDAC1_MOUSE Histone deacetylase 1 OS=Mus musculus GN=Hdac1 PE=1 SV=1	25.2508	26.4417	25.9504	26.1133	23.6978	25.7137	25.8081	25.8011
O09126	sp|O09126|SEM4D_MOUSE Semaphorin-4D OS=Mus musculus GN=Sema4d PE=1 SV=2	23.5547	26.8007	24.7328	22.2388	24.0942	22.8296	22.5108	22.7596
O09164	sp|O09164|SODE_MOUSE Extracellular superoxide dismutase [Cu-Zn] OS=Mus musculus GN=Sod3 PE=1 SV=1	25.033	24.3985	23.9137	24.4364	27.0719	22.7546	22.864	23.3489
O09167	sp|O09167|RL21_MOUSE 60S ribosomal protein L21 OS=Mus musculus GN=Rpl21 PE=1 SV=3	28.7793	29.1538	29.5241	29.1845	29.2952	29.0482	29.1888	29.1734
O35075	sp|O35075|DSCR3_MOUSE Down syndrome critical region protein 3 homolog OS=Mus musculus GN=Dscr3 PE=1 SV=1	26.5777	24.4421	24.6852	25.4967	22.416	24.9909	29.0094	25.7137
O35098	sp|O35098|DPYL4_MOUSE Dihydropyrimidinase-related protein 4 OS=Mus musculus GN=Dpysl4 PE=1 SV=1	28.4178	28.4766	28.906	28.5273	28.508	29.4318	29.4778	28.9969
O35136	sp|O35136|NCAM2_MOUSE Neural cell adhesion molecule 2 OS=Mus musculus GN=Ncam2 PE=1 SV=1	23.0088	23.8196	24.1874	22.5127	23.3489	24.8327	24.3461	23.2313
O35143	sp|O35143|ATIF1_MOUSE ATPase inhibitor, mitochondrial OS=Mus musculus GN=Atpif1 PE=1 SV=2	29.6417	27.8678	27.7834	27.5059	30.1942	27.2227	27.535	27.7906
O35144	sp|O35144|TERF2_MOUSE Telomeric repeat-binding factor 2 OS=Mus musculus GN=Terf2 PE=1 SV=3	27.3955	25.741	26.3278	25.5356	25.3875	25.9772	25.6891	26.1606
O35218	sp|O35218|CPSF2_MOUSE Cleavage and polyadenylation specificity factor subunit 2 OS=Mus musculus GN=Cpsf2 PE=1 SV=1	24.5726	27.0407	26.279	26.2731	24.7809	26.279	27.0193	27.2042
O35226	sp|O35226|PSMD4_MOUSE 26S proteasome non-ATPase regulatory subunit 4 OS=Mus musculus GN=Psmd4 PE=1 SV=1	25.671	26.1568	24.0691	27.1384	24.0513	26.5897	24.6683	26.6788
O35250	sp|O35250|EXOC7_MOUSE Exocyst complex component 7 OS=Mus musculus GN=Exoc7 PE=1 SV=2	27.9637	28.6108	28.3194	28.457	28.3253	28.8287	28.8554	28.73
O35286	sp|O35286|DHX15_MOUSE Pre-mRNA-splicing factor ATP-dependent RNA helicase DHX15 OS=Mus musculus GN=Dhx15 PE=1 SV=2	28.3194	28.7595	28.706	28.8462	28.3374	28.706	28.4361	28.3772
O35295	sp|O35295|PURB_MOUSE Transcriptional activator protein Pur-beta OS=Mus musculus GN=Purb PE=1 SV=3	29.9154	29.0943	28.637	29.282	30.2127	29.2654	29.22	29.4711
O35326	sp|O35326|SRSF5_MOUSE Serine/arginine-rich splicing factor 5 OS=Mus musculus GN=Srsf5 PE=1 SV=2	28.8927	27.6666	27.6868	26.8168	28.4508	26.6171	26.0747	27.3441
O35343	sp|O35343|IMA3_MOUSE Importin subunit alpha-3 OS=Mus musculus GN=Kpna4 PE=1 SV=1	26.6889	25.9606	25.8499	25.1986	26.8438	25.5375	24.8432	25.4422
O35344	sp|O35344|IMA4_MOUSE Importin subunit alpha-4 OS=Mus musculus GN=Kpna3 PE=1 SV=1	27.3789	27.4329	27.6758	25.9332	27.6698	27.1749	27.3396	26.8809
O35350	sp|O35350|CAN1_MOUSE Calpain-1 catalytic subunit OS=Mus musculus GN=Capn1 PE=1 SV=1	23.0319	25.0095	23.5088	24.1209	22.3424	24.9519	25.3596	24.1716
O35382	sp|O35382|EXOC4_MOUSE Exocyst complex component 4 OS=Mus musculus GN=Exoc4 PE=1 SV=2	28.649	28.9315	28.6385	28.2649	30.0881	28.5382	28.9014	28.8052
O35393	sp|O35393|EFNB3_MOUSE Ephrin-B3 OS=Mus musculus GN=Efnb3 PE=1 SV=1	27.4064	27.1482	26.3655	26.6889	26.6158	26.6745	26.3071	25.8259
O35405	sp|O35405|PLD3_MOUSE Phospholipase D3 OS=Mus musculus GN=Pld3 PE=1 SV=1	22.9683	25.8844	25.9099	26.6666	21.8157	26.6699	26.7347	26.2413
O35459	sp|O35459|ECH1_MOUSE Delta(3,5)-Delta(2,4)-dienoyl-CoA isomerase, mitochondrial OS=Mus musculus GN=Ech1 PE=1 SV=1	25.9898	24.5151	24.7295	24.7254	27.158	23.2602	24.5408	23.9112
O35495	sp|O35495|CDK14_MOUSE Cyclin-dependent kinase 14 OS=Mus musculus GN=Cdk14 PE=1 SV=2	24.8785	24.7809	22.6759	22.7546	25.2632	24.4392	25.1561	24.3926
O35526	sp|O35526|STX1A_MOUSE Syntaxin-1A OS=Mus musculus GN=Stx1a PE=1 SV=3	26.8591	26.2341	25.2632	23.0116	25.647	25.1834	26.115	25.8798
O35593	sp|O35593|PSDE_MOUSE 26S proteasome non-ATPase regulatory subunit 14 OS=Mus musculus GN=Psmd14 PE=1 SV=2	25.5107	25.1266	25.6891	25.3875	25.5813	26.0235	25.5356	25.1042
O35609	sp|O35609|SCAM3_MOUSE Secretory carrier-associated membrane protein 3 OS=Mus musculus GN=Scamp3 PE=1 SV=3	24.7631	23.4579	24.6663	25.0161	24.7389	22.7851	24.7973	25.3596
O35621	sp|O35621|PMM1_MOUSE Phosphomannomutase 1 OS=Mus musculus GN=Pmm1 PE=1 SV=1	24.5667	26.7744	22.699	23.4448	26.6432	24.4046	23.7551	23.891
O35633	sp|O35633|VIAAT_MOUSE Vesicular inhibitory amino acid transporter OS=Mus musculus GN=Slc32a1 PE=1 SV=3	28.0614	26.7472	28.313	28.045	26.7873	26.9545	26.8845	27.0609
O35638	sp|O35638|STAG2_MOUSE Cohesin subunit SA-2 OS=Mus musculus GN=Stag2 PE=1 SV=3	25.4546	26.6111	26.1714	26.6171	25.789	26.4859	25.9358	25.8636
O35643	sp|O35643|AP1B1_MOUSE AP-1 complex subunit beta-1 OS=Mus musculus GN=Ap1b1 PE=1 SV=2	28.5382	30.2789	30.3422	30.3231	29.1203	30.3953	30.2566	30.1254
O35658	sp|O35658|C1QBP_MOUSE Complement component 1 Q subcomponent-binding protein, mitochondrial OS=Mus musculus GN=C1qbp PE=1 SV=1	26.4686	25.2384	25.2808	25.7312	25.9358	22.9919	24.1484	23.5856
O35668	sp|O35668|HAP1_MOUSE Huntingtin-associated protein 1 OS=Mus musculus GN=Hap1 PE=1 SV=1	24.8484	23.5186	24.8644	25.6721	24.9795	26.0388	24.9958	25.7835
O35678	sp|O35678|MGLL_MOUSE Monoglyceride lipase OS=Mus musculus GN=Mgll PE=1 SV=1	25.004	26.5053	25.7807	25.5075	25.158	25.6815	26.0337	26.1504
O35685	sp|O35685|NUDC_MOUSE Nuclear migration protein nudC OS=Mus musculus GN=Nudc PE=1 SV=1	27.0444	23.8599	24.9758	25.0653	27.2465	26.4153	24.5598	25.7922
O35691	sp|O35691|PININ_MOUSE Pinin OS=Mus musculus GN=Pnn PE=1 SV=4	27.2258	24.3424	25.4854	26.484	25.9797	25.4878	24.3257	25.5568
O35737	sp|O35737|HNRH1_MOUSE Heterogeneous nuclear ribonucleoprotein H OS=Mus musculus GN=Hnrnph1 PE=1 SV=3	30.9923	31.5695	31.3457	31.4796	31.4207	31.5272	31.3154	31.5427
O35841	sp|O35841|API5_MOUSE Apoptosis inhibitor 5 OS=Mus musculus GN=Api5 PE=1 SV=2	27.9598	28.8325	28.4321	28.0635	28.025	27.8566	28.381	28.5273
O35864	sp|O35864|CSN5_MOUSE COP9 signalosome complex subunit 5 OS=Mus musculus GN=Cops5 PE=1 SV=3	26.0886	26.4686	26.9735	27.1756	26.0156	26.8426	26.3957	26.5128
O35887	sp|O35887|CALU_MOUSE Calumenin OS=Mus musculus GN=Calu PE=1 SV=1	23.6129	25.2712	23.3489	22.4066	26.3815	23.333	22.7815	22.3424
O35900	sp|O35900|LSM2_MOUSE U6 snRNA-associated Sm-like protein LSm2 OS=Mus musculus GN=Lsm2 PE=1 SV=1	24.4212	25.7835	25.8338	25.7484	24.8168	25.9707	25.7436	26.2835
O35927	sp|O35927|CTND2_MOUSE Catenin delta-2 OS=Mus musculus GN=Ctnnd2 PE=1 SV=1	27.1006	24.2248	25.2014	26.6257	23.8287	24.6226	25.9869	26.059
O35954	sp|O35954|PITM1_MOUSE Membrane-associated phosphatidylinositol transfer protein 1 OS=Mus musculus GN=Pitpnm1 PE=1 SV=1	26.2413	28.0924	28.1179	28.4321	26.1026	28.4886	28.2779	28.2873
O35988	sp|O35988|SDC4_MOUSE Syndecan-4 OS=Mus musculus GN=Sdc4 PE=1 SV=1	26.8086	25.2147	22.801	24.215	26.5589	23.0706	22.9071	23.9009
O54724	sp|O54724|PTRF_MOUSE Polymerase I and transcript release factor OS=Mus musculus GN=Ptrf PE=1 SV=1	27.916	28.4215	28.9913	28.754	28.0659	27.653	27.4064	27.9302
O54774	sp|O54774|AP3D1_MOUSE AP-3 complex subunit delta-1 OS=Mus musculus GN=Ap3d1 PE=1 SV=1	29.2434	29.8371	29.8371	29.7245	28.9776	29.8071	29.9226	29.8112
O54781	sp|O54781|SRPK2_MOUSE SRSF protein kinase 2 OS=Mus musculus GN=Srpk2 PE=1 SV=2	29.0482	27.677	27.7417	27.3875	28.3748	28.2998	28.4321	28.0726
O54829	sp|O54829|RGS7_MOUSE Regulator of G-protein signaling 7 OS=Mus musculus GN=Rgs7 PE=1 SV=2	27.6572	27.1058	26.7443	27.3168	27.1828	27.1602	27.4716	27.5776
O54833	sp|O54833|CSK22_MOUSE Casein kinase II subunit alpha OS=Mus musculus GN=Csnk2a2 PE=1 SV=1	29.177	28.2602	28.7445	28.2533	29.6648	28.4794	28.5641	28.8287
O54836	sp|O54836|ZMAT3_MOUSE Zinc finger matrin-type protein 3 OS=Mus musculus GN=Zmat3 PE=2 SV=1	23.6275	21.6503	21.917	21.7867	24.1511	21.8434	27.2091	23.0432
O54865	sp|O54865|GCYB1_MOUSE Guanylate cyclase soluble subunit beta-1 OS=Mus musculus GN=Gucy1b3 PE=1 SV=1	25.9707	26.6257	25.7456	25.814	25.1424	26.3582	26.0007	25.5656
O54879	sp|O54879|HMGB3_MOUSE High mobility group protein B3 OS=Mus musculus GN=Hmgb3 PE=1 SV=3	26.6488	24.2705	24.7843	25.2894	25.4854	25.8359	26.3972	25.5396
O54916	sp|O54916|REPS1_MOUSE RalBP1-associated Eps domain-containing protein 1 OS=Mus musculus GN=Reps1 PE=1 SV=2	25.147	25.7922	25.1077	25.6045	24.2125	25.6791	25.4935	25.8531
O54931	sp|O54931|AKAP2_MOUSE A-kinase anchor protein 2 OS=Mus musculus GN=Akap2 PE=1 SV=3	27.8934	26.566	26.6432	26.4635	28.0544	26.7922	27.385	27.5412
O54941	sp|O54941|SMCE1_MOUSE SWI/SNF-related matrix-associated actin-dependent regulator of chromatin subfamily E member 1 OS=Mus musculus GN=Smarce1 PE=1 SV=1	28.003	26.6848	25.8777	25.6441	26.4975	25.9332	26.2737	26.5215
O54983	sp|O54983|CRYM_MOUSE Ketimine reductase mu-crystallin OS=Mus musculus GN=Crym PE=1 SV=1	26.9105	27.3473	27.2486	26.2685	26.0676	27.0384	26.841	27.4469
O54984	sp|O54984|ASNA_MOUSE ATPase Asna1 OS=Mus musculus GN=Asna1 PE=1 SV=2	25.2963	26.1104	25.8998	26.0878	24.9317	26.7238	27.0407	26.392
O54991	sp|O54991|CNTP1_MOUSE Contactin-associated protein 1 OS=Mus musculus GN=Cntnap1 PE=1 SV=2	26.9306	24.6001	26.0322	25.1404	27.0888	24.4711	24.7031	24.5236
O55013	sp|O55013|TPPC3_MOUSE Trafficking protein particle complex subunit 3 OS=Mus musculus GN=Trappc3 PE=1 SV=1	23.4336	23.9044	22.2257	24.2689	26.306	23.3489	23.1485	24.1069
O55022	sp|O55022|PGRC1_MOUSE Membrane-associated progesterone receptor component 1 OS=Mus musculus GN=Pgrmc1 PE=1 SV=4	27.046	22.7497	22.8155	22.2075	27.0275	22.3966	27.3418	22.3578
O55023	sp|O55023|IMPA1_MOUSE Inositol monophosphatase 1 OS=Mus musculus GN=Impa1 PE=1 SV=1	24.6637	25.8421	26.1371	24.5938	24.4596	25.0693	26.0156	25.992
O55028	sp|O55028|BCKD_MOUSE [3-methyl-2-oxobutanoate dehydrogenase [lipoamide]] kinase, mitochondrial OS=Mus musculus GN=Bckdk PE=1 SV=1	26.4465	23.9137	24.1716	24.6584	24.0081	22.5791	20.8964	24.0043
O55029	sp|O55029|COPB2_MOUSE Coatomer subunit beta OS=Mus musculus GN=Copb2 PE=1 SV=2	29.3506	29.4541	29.6465	29.7617	28.8554	29.7617	29.4093	29.5325
O55033	sp|O55033|NCK2_MOUSE Cytoplasmic protein NCK2 OS=Mus musculus GN=Nck2 PE=1 SV=1	26.3753	26.6333	25.7835	25.7609	27.5606	26.056	26.3315	26.5234
O55042	sp|O55042|SYUA_MOUSE Alpha-synuclein OS=Mus musculus GN=Snca PE=1 SV=2	29.857	28.9776	28.6666	28.6075	30.0854	29.0775	28.9124	29.1845
O55057	sp|O55057|PDE6D_MOUSE Retinal rod rhodopsin-sensitive cGMP 3,5-cyclic phosphodiesterase subunit delta OS=Mus musculus GN=Pde6d PE=1 SV=1	26.0182	24.2657	23.483	24.6291	23.5329	24.673	24.8094	24.3007
O55091	sp|O55091|IMPCT_MOUSE Protein IMPACT OS=Mus musculus GN=Impact PE=1 SV=2	27.2984	25.7312	25.9408	26.9039	27.3861	26.6959	25.2808	25.7592
O55100	sp|O55100|SNG1_MOUSE Synaptogyrin-1 OS=Mus musculus GN=Syngr1 PE=1 SV=2	24.7573	26.4465	26.5444	26.0131	25.2963	26.4557	26.0813	26.2737
O55106	sp|O55106|STRN_MOUSE Striatin OS=Mus musculus GN=Strn PE=1 SV=2	25.9669	27.1457	26.3861	25.6747	25.8486	26.6973	27.0483	26.7615
O55125	sp|O55125|NIPS1_MOUSE Protein NipSnap homolog 1 OS=Mus musculus GN=Nipsnap1 PE=1 SV=1	27.4971	28.4886	29.0192	29.22	28.1316	28.0684	28.0885	28.4117
O55126	sp|O55126|NIPS2_MOUSE Protein NipSnap homolog 2 OS=Mus musculus GN=Gbas PE=1 SV=1	27.0351	27.8111	28.4215	28.8641	26.2341	27.5116	27.3012	28.3374
O55128	sp|O55128|SAP18_MOUSE Histone deacetylase complex subunit SAP18 OS=Mus musculus GN=Sap18 PE=1 SV=1	28.0635	26.9018	27.2162	26.9252	28.8738	27.677	26.7667	27.8127
O55131	sp|O55131|SEPT7_MOUSE Septin-7 OS=Mus musculus GN=Sept7 PE=1 SV=1	32.881	32.1933	32.0288	32.0631	32.5735	31.8166	31.8437	32.0368
O55135	sp|O55135|IF6_MOUSE Eukaryotic translation initiation factor 6 OS=Mus musculus GN=Eif6 PE=1 SV=2	25.7499	25.7373	25.533	25.6323	25.533	24.5252	25.0862	25.621
O55142	sp|O55142|RL35A_MOUSE 60S ribosomal protein L35a OS=Mus musculus GN=Rpl35a PE=1 SV=2	28.4886	27.4196	28.0368	28.0076	25.7048	27.9302	27.2145	27.8092
O55143	sp|O55143|AT2A2_MOUSE Sarcoplasmic/endoplasmic reticulum calcium ATPase 2 OS=Mus musculus GN=Atp2a2 PE=1 SV=2	28.706	29.3271	29.0251	29.297	27.6098	29.1538	28.4144	29.0132
O55201	sp|O55201|SPT5H_MOUSE Transcription elongation factor SPT5 OS=Mus musculus GN=Supt5h PE=1 SV=1	24.8726	24.1807	24.955	24.9121	26.6449	24.3717	24.8914	24.4998
O55222	sp|O55222|ILK_MOUSE Integrin-linked protein kinase OS=Mus musculus GN=Ilk PE=1 SV=2	23.4448	27.0141	26.6111	27.677	25.6385	27.1384	27.9132	27.2874
O55234	sp|O55234|PSB5_MOUSE Proteasome subunit beta type-5 OS=Mus musculus GN=Psmb5 PE=1 SV=3	28.1263	26.7161	26.2685	26.7986	28.5312	27.242	27.1798	27.3351
O70133	sp|O70133|DHX9_MOUSE ATP-dependent RNA helicase A OS=Mus musculus GN=Dhx9 PE=1 SV=2	30.3231	30.7771	30.6092	30.8173	29.9064	30.5305	30.4234	30.5399
O70172	sp|O70172|PI42A_MOUSE Phosphatidylinositol 5-phosphate 4-kinase type-2 alpha OS=Mus musculus GN=Pip4k2a PE=1 SV=1	30.3739	29.1102	28.7835	28.4178	29.9927	28.5273	28.3945	28.4886
O70194	sp|O70194|EIF3D_MOUSE Eukaryotic translation initiation factor 3 subunit D OS=Mus musculus GN=Eif3d PE=1 SV=2	28.0885	29.0375	28.508	28.4215	28.364	29.0192	28.8287	28.9167
O70251	sp|O70251|EF1B_MOUSE Elongation factor 1-beta OS=Mus musculus GN=Eef1b PE=1 SV=5	28.3497	28.8263	27.5904	28.7357	28.8822	29.017	29.2654	28.2966
O70252	sp|O70252|HMOX2_MOUSE Heme oxygenase 2 OS=Mus musculus GN=Hmox2 PE=1 SV=1	25.7519	25.6815	25.9735	25.7373	24.6998	26.3245	25.5142	25.4705
O70274	sp|O70274|TP4A2_MOUSE Protein tyrosine phosphatase type IVA 2 OS=Mus musculus GN=Ptp4a2 PE=1 SV=1	26.0664	23.483	25.7519	25.5642	26.2291	25.579	25.6622	25.4331
O70305	sp|O70305|ATX2_MOUSE Ataxin-2 OS=Mus musculus GN=Atxn2 PE=1 SV=1	28.5957	27.2486	26.733	27.3073	28.5189	27.5219	27.1528	27.516
O70310	sp|O70310|NMT1_MOUSE Glycylpeptide N-tetradecanoyltransferase 1 OS=Mus musculus GN=Nmt1 PE=1 SV=1	28.7891	29.0775	29.2359	29.2116	29.1265	29.1444	29.3207	29.356
O70311	sp|O70311|NMT2_MOUSE Glycylpeptide N-tetradecanoyltransferase 2 OS=Mus musculus GN=Nmt2 PE=1 SV=1	22.5204	25.2271	24.7809	25.6971	26.0914	25.9577	25.4274	25.2739
O70318	sp|O70318|E41L2_MOUSE Band 4.1-like protein 2 OS=Mus musculus GN=Epb41l2 PE=1 SV=2	29.3767	28.6849	29.3108	29.0359	30.1362	28.501	28.7129	28.9913
O70422	sp|O70422|TF2H4_MOUSE General transcription factor IIH subunit 4 OS=Mus musculus GN=Gtf2h4 PE=1 SV=1	26.9752	22.0705	24.8256	24.3926	21.4442	25.2857	24.6029	24.6769
O70435	sp|O70435|PSA3_MOUSE Proteasome subunit alpha type-3 OS=Mus musculus GN=Psma3 PE=1 SV=3	26.8377	27.0685	27.675	27.3955	26.2031	27.4317	27.3514	27.2189
O70439	sp|O70439|STX7_MOUSE Syntaxin-7 OS=Mus musculus GN=Stx7 PE=1 SV=3	21.9598	24.511	22.9383	23.7128	26.5382	23.3264	22.9983	23.3148
O70443	sp|O70443|GNAZ_MOUSE Guanine nucleotide-binding protein G(z) subunit alpha OS=Mus musculus GN=Gnaz PE=1 SV=4	26.8944	22.986	20.7008	26.4286	23.8379	21.5008	23.0368	24.292
O70456	sp|O70456|1433S_MOUSE 14-3-3 protein sigma OS=Mus musculus GN=Sfn PE=1 SV=2	26.1568	29.051	28.9358	29.3022	30.0954	29.6031	29.0365	29.282
O70492	sp|O70492|SNX3_MOUSE Sorting nexin-3 OS=Mus musculus GN=Snx3 PE=1 SV=3	26.2258	26.6488	24.3161	25.8777	26.056	25.8636	26.2759	26.4108
O70493	sp|O70493|SNX12_MOUSE Sorting nexin-12 OS=Mus musculus GN=Snx12 PE=1 SV=1	25.4458	26.8447	26.306	27.4688	28.4766	26.5574	27.3621	26.6666
O70503	sp|O70503|DHB12_MOUSE Very-long-chain 3-oxoacyl-CoA reductase OS=Mus musculus GN=Hsd17b12 PE=1 SV=1	25.0218	25.874	25.6791	26.1104	24.5874	26.0495	24.9199	25.6385
O70551	sp|O70551|SRPK1_MOUSE SRSF protein kinase 1 OS=Mus musculus GN=Srpk1 PE=1 SV=2	24.4555	25.4274	26.2341	25.2987	25.3479	25.5264	25.8222	26.0417
O70566	sp|O70566|DIAP2_MOUSE Protein diaphanous homolog 2 OS=Mus musculus GN=Diaph2 PE=1 SV=2	23.545	24.6361	27.0444	20.7399	25.1715	21.9742	26.9813	22.0862
O70589	sp|O70589|CSKP_MOUSE Peripheral plasma membrane protein CASK OS=Mus musculus GN=Cask PE=1 SV=2	26.2383	26.9719	27.5403	26.5382	27.0855	27.0275	26.9252	26.9659
O88196	sp|O88196|TTC3_MOUSE E3 ubiquitin-protein ligase TTC3 OS=Mus musculus GN=Ttc3 PE=1 SV=2	25.734	23.795	24.4046	24.5428	24.753	25.0218	25.3739	26.0007
O88291	sp|O88291|ZN326_MOUSE DBIRD complex subunit ZNF326 OS=Mus musculus GN=Znf326 PE=1 SV=1	25.4214	26.5811	25.4575	26.2517	25.3508	26.665	26.1531	26.7841
O88342	sp|O88342|WDR1_MOUSE WD repeat-containing protein 1 OS=Mus musculus GN=Wdr1 PE=1 SV=3	29.9475	30.2179	29.9755	30.2237	30.0795	30.4308	30.5799	30.3818
O88343	sp|O88343|S4A4_MOUSE Electrogenic sodium bicarbonate cotransporter 1 OS=Mus musculus GN=Slc4a4 PE=1 SV=2	24.8063	26.0221	26.2175	25.8941	25.7395	24.8063	24.9121	24.195
O88447	sp|O88447|KLC1_MOUSE Kinesin light chain 1 OS=Mus musculus GN=Klc1 PE=1 SV=3	27.236	27.3396	27.488	27.0108	27.0706	27.6387	27.5751	26.7004
O88448	sp|O88448|KLC2_MOUSE Kinesin light chain 2 OS=Mus musculus GN=Klc2 PE=1 SV=1	25.9977	26.0297	26.056	26.5735	25.4172	26.8476	26.7284	27.236
O88485	sp|O88485|DC1I1_MOUSE Cytoplasmic dynein 1 intermediate chain 1 OS=Mus musculus GN=Dync1i1 PE=1 SV=2	30.6995	28.9088	29.0045	28.6002	31.0035	29.1334	28.9334	29.22
O88487	sp|O88487|DC1I2_MOUSE Cytoplasmic dynein 1 intermediate chain 2 OS=Mus musculus GN=Dync1i2 PE=1 SV=1	27.9532	28.0944	27.3955	27.5815	27.8969	28.2147	28.0276	28.019
O88507	sp|O88507|CNTFR_MOUSE Ciliary neurotrophic factor receptor subunit alpha OS=Mus musculus GN=Cntfr PE=1 SV=2	25.5129	23.6528	24.8785	23.9792	26.3636	22.71	24.6513	24.7183
O88520	sp|O88520|SHOC2_MOUSE Leucine-rich repeat protein SHOC-2 OS=Mus musculus GN=Shoc2 PE=1 SV=2	24.0337	27.3225	27.1414	26.5362	25.6971	27.1482	27.2407	27.0522
O88531	sp|O88531|PPT1_MOUSE Palmitoyl-protein thioesterase 1 OS=Mus musculus GN=Ppt1 PE=1 SV=2	26.2653	28.6921	28.279	28.4268	24.8295	26.2341	26.595	26.4959
O88532	sp|O88532|ZFR_MOUSE Zinc finger RNA-binding protein OS=Mus musculus GN=Zfr PE=1 SV=2	30.1475	29.5668	29.22	29.6316	30.0197	29.4283	29.6031	29.9064
O88533	sp|O88533|DDC_MOUSE Aromatic-L-amino-acid decarboxylase OS=Mus musculus GN=Ddc PE=1 SV=1	21.9825	23.0602	24.6809	24.1874	24.6001	24.6018	23.9838	23.4362
O88543	sp|O88543|CSN3_MOUSE COP9 signalosome complex subunit 3 OS=Mus musculus GN=Cops3 PE=1 SV=3	27.6868	27.6592	27.9406	27.8406	28.2533	27.8111	28.0476	28.025
O88544	sp|O88544|CSN4_MOUSE COP9 signalosome complex subunit 4 OS=Mus musculus GN=Cops4 PE=1 SV=1	26.9931	26.484	26.0235	26.6739	28.0103	26.5586	26.1072	25.8777
O88545	sp|O88545|CSN6_MOUSE COP9 signalosome complex subunit 6 OS=Mus musculus GN=Cops6 PE=1 SV=1	26.9279	26.6821	26.991	26.8591	26.8168	27.4351	27.3218	26.8509
O88569	sp|O88569|ROA2_MOUSE Heterogeneous nuclear ribonucleoproteins A2/B1 OS=Mus musculus GN=Hnrnpa2b1 PE=1 SV=2	35.7581	33.9595	33.7884	33.9595	34.3549	33.8852	33.9595	34.2301
O88587	sp|O88587|COMT_MOUSE Catechol O-methyltransferase OS=Mus musculus GN=Comt PE=1 SV=2	25.9332	22.1047	23.1431	23.7423	26.0845	23.0498	22.0144	23.3526
O88597	sp|O88597|BECN1_MOUSE Beclin-1 OS=Mus musculus GN=Becn1 PE=1 SV=3	24.215	22.3966	22.4835	22.6659	25.2857	22.9683	23.2675	23.4713
O88643	sp|O88643|PAK1_MOUSE Serine/threonine-protein kinase PAK 1 OS=Mus musculus GN=Pak1 PE=1 SV=1	27.6044	28.4794	28.4405	28.3285	28.1379	28.6959	28.6425	28.6108
O88685	sp|O88685|PRS6A_MOUSE 26S protease regulatory subunit 6A OS=Mus musculus GN=Psmc3 PE=1 SV=2	25.6233	26.4235	26.5837	26.7122	26.0813	27.0308	26.7238	26.6871
O88712	sp|O88712|CTBP1_MOUSE C-terminal-binding protein 1 OS=Mus musculus GN=Ctbp1 PE=1 SV=2	27.3128	28.5273	28.8702	28.364	27.3039	28.6425	28.797	28.754
O88735	sp|O88735|MAP7_MOUSE Ensconsin OS=Mus musculus GN=Map7 PE=1 SV=1	26.7085	26.2175	24.2785	23.2348	27.0932	22.254	23.1882	26.5998
O88737	sp|O88737|BSN_MOUSE Protein bassoon OS=Mus musculus GN=Bsn PE=1 SV=4	28.8462	28.7187	28.5957	27.7489	28.9041	27.9481	28.4886	28.5753
O88746	sp|O88746|TOM1_MOUSE Target of Myb protein 1 OS=Mus musculus GN=Tom1 PE=1 SV=1	25.1112	24.615	22.5153	22.1273	24.0481	21.3507	22.6564	23.7009
O88844	sp|O88844|IDHC_MOUSE Isocitrate dehydrogenase [NADP] cytoplasmic OS=Mus musculus GN=Idh1 PE=1 SV=2	26.2517	26.533	26.5811	26.197	27.5888	26.1568	26.6914	26.4655
O88845	sp|O88845|AKA10_MOUSE A-kinase anchor protein 10, mitochondrial OS=Mus musculus GN=Akap10 PE=1 SV=3	25.449	24.7614	23.1829	25.0374	26.6788	25.1986	25.3508	25.9487
O88851	sp|O88851|RBBP9_MOUSE Putative hydrolase RBBP9 OS=Mus musculus GN=Rbbp9 PE=1 SV=2	23.7719	24.3344	23.6129	23.0706	24.7042	24.2996	24.3797	23.3592
O88874	sp|O88874|CCNK_MOUSE Cyclin-K OS=Mus musculus GN=Ccnk PE=1 SV=3	23.7128	23.7895	23.841	24.3389	24.0979	24.7254	22.8758	24.3673
O88910	sp|O88910|MPP3_MOUSE MAGUK p55 subfamily member 3 OS=Mus musculus GN=Mpp3 PE=1 SV=2	24.1176	21.1812	22.2075	23.1829	23.7128	27.2145	23.7009	23.215
O88935	sp|O88935|SYN1_MOUSE Synapsin-1 OS=Mus musculus GN=Syn1 PE=1 SV=2	34.5016	34.3549	34.5016	34.3549	34.6227	34.6227	34.762	34.6227
O88939	sp|O88939|ZBT7A_MOUSE Zinc finger and BTB domain-containing protein 7A OS=Mus musculus GN=Zbtb7a PE=1 SV=2	24.2826	26.115	25.0903	25.2508	26.5687	25.0937	25.2299	25.1319
O88952	sp|O88952|LIN7C_MOUSE Protein lin-7 homolog C OS=Mus musculus GN=Lin7c PE=1 SV=2	25.0903	23.9243	25.4241	26.5777	26.1052	24.9481	25.8486	26.0878
O88998	sp|O88998|NOE1_MOUSE Noelin OS=Mus musculus GN=Olfm1 PE=1 SV=1	23.0856	24.9121	26.7099	24.4108	26.2125	24.1017	22.1162	23.6934
O89017	sp|O89017|LGMN_MOUSE Legumain OS=Mus musculus GN=Lgmn PE=1 SV=1	21.3362	25.5264	24.9435	24.9256	22.2916	24.3121	25.1189	24.3121
O89023	sp|O89023|TPP1_MOUSE Tripeptidyl-peptidase 1 OS=Mus musculus GN=Tpp1 PE=1 SV=2	26.5266	28.0076	27.6082	27.4252	23.9877	26.3177	26.5897	25.6161
O89026	sp|O89026|ROBO1_MOUSE Roundabout homolog 1 OS=Mus musculus GN=Robo1 PE=1 SV=1	22.1047	22.3508	22.8758	23.6824	23.2387	22.3261	21.8006	26.7718
O89029	sp|O89029|MATN4_MOUSE Matrilin-4 OS=Mus musculus GN=Matn4 PE=1 SV=1	23.9493	25.1189	24.0043	21.5288	24.5325	25.8222	26.094	25.741
O89053	sp|O89053|COR1A_MOUSE Coronin-1A OS=Mus musculus GN=Coro1a PE=1 SV=5	31.7972	30.7114	30.0015	30.4451	31.6741	30.755	31.0181	31.088
O89079	sp|O89079|COPE_MOUSE Coatomer subunit epsilon OS=Mus musculus GN=Cope PE=1 SV=3	26.9813	26.3409	25.5075	26.3177	27.1281	26.1409	25.9332	26.2145
O89084	sp|O89084|PDE4A_MOUSE cAMP-specific 3,5-cyclic phosphodiesterase 4A OS=Mus musculus GN=Pde4a PE=1 SV=2	26.6333	23.395	23.4398	23.0012	23.483	22.8683	24.2538	24.4234
O89086	sp|O89086|RBM3_MOUSE RNA-binding protein 3 OS=Mus musculus GN=Rbm3 PE=1 SV=1	30.3008	28.381	29.2053	29.2715	30.7955	28.8927	29.1203	29.3173
O89112	sp|O89112|LANC1_MOUSE LanC-like protein 1 OS=Mus musculus GN=Lancl1 PE=1 SV=1	26.3217	29.4491	29.4318	29.4541	27.119	28.9776	28.9201	28.7129
P00405	sp|P00405|COX2_MOUSE Cytochrome c oxidase subunit 2 OS=Mus musculus GN=Mtco2 PE=1 SV=1	27.0384	22.3578	23.9381	24.765	22.5108	23.0952	22.7278	24.6052
P00493	sp|P00493|HPRT_MOUSE Hypoxanthine-guanine phosphoribosyltransferase OS=Mus musculus GN=Hprt1 PE=1 SV=3	26.1104	27.3012	28.0584	27.8934	24.6291	27.5503	27.9098	27.3902
P00920	sp|P00920|CAH2_MOUSE Carbonic anhydrase 2 OS=Mus musculus GN=Ca2 PE=1 SV=4	30.0528	30.6329	30.7882	30.2336	29.4184	30.2789	30.3276	30.0448
P01831	sp|P01831|THY1_MOUSE Thy-1 membrane glycoprotein OS=Mus musculus GN=Thy1 PE=1 SV=1	28.5173	29.098	29.4807	28.8287	28.6445	28.6291	28.9913	29.1662
P01837	sp|P01837|IGKC_MOUSE Ig kappa chain C region OS=Mus musculus PE=1 SV=1	26.2097	24.4875	25.3166	25.3739	23.0069	24.7809	22.0259	26.8845
P03995	sp|P03995|GFAP_MOUSE Glial fibrillary acidic protein OS=Mus musculus GN=Gfap PE=1 SV=4	31.4207	32.416	32.0368	31.8635	30.5477	30.0695	30.0099	30.3052
P04370	sp|P04370|MBP_MOUSE Myelin basic protein OS=Mus musculus GN=Mbp PE=1 SV=2	34.3549	34.6227	35.0191	34.762	35.0191	34.3549	34.5016	34.762
P04627	sp|P04627|ARAF_MOUSE Serine/threonine-protein kinase A-Raf OS=Mus musculus GN=Araf PE=1 SV=2	25.5979	26.3536	26.4235	27.0293	25.7767	26.7718	27.1731	26.8659
P04925	sp|P04925|PRIO_MOUSE Major prion protein OS=Mus musculus GN=Prnp PE=1 SV=2	28.5338	27.8226	27.9727	27.5103	25.9577	27.2874	27.2931	27.9085
P05063	sp|P05063|ALDOC_MOUSE Fructose-bisphosphate aldolase C OS=Mus musculus GN=Aldoc PE=1 SV=4	31.8981	31.4077	31.9459	31.9699	32.3068	31.9565	31.8981	31.4694
P05064	sp|P05064|ALDOA_MOUSE Fructose-bisphosphate aldolase A OS=Mus musculus GN=Aldoa PE=1 SV=2	35.0191	34.762	34.6227	34.6227	35.7581	34.762	34.6227	34.5016
P05132	sp|P05132|KAPCA_MOUSE cAMP-dependent protein kinase catalytic subunit alpha OS=Mus musculus GN=Prkaca PE=1 SV=3	25.9487	25.9669	26.1133	26.094	25.814	26.0337	26.4437	25.8222
P05201	sp|P05201|AATC_MOUSE Aspartate aminotransferase, cytoplasmic OS=Mus musculus GN=Got1 PE=1 SV=3	30.1116	31.1087	31.2769	31.2769	29.9444	31.181	31.2173	31.069
P05202	sp|P05202|AATM_MOUSE Aspartate aminotransferase, mitochondrial OS=Mus musculus GN=Got2 PE=1 SV=1	29.4888	30.5705	31.2548	31.0376	30.3614	30.5799	31.1087	30.9727
P05213	sp|P05213|TBA1B_MOUSE Tubulin alpha-1B chain OS=Mus musculus GN=Tuba1b PE=1 SV=2	33.7201	35.2625	35.2625	35.2625	34.5016	35.7581	35.2625	35.2625
P06151	sp|P06151|LDHA_MOUSE L-lactate dehydrogenase A chain OS=Mus musculus GN=Ldha PE=1 SV=3	29.4918	30.1189	29.8701	29.8112	29.2151	30.2237	30.4267	30.0954
P06797	sp|P06797|CATL1_MOUSE Cathepsin L1 OS=Mus musculus GN=Ctsl PE=1 SV=2	24.2285	24.8556	24.6204	25.9408	24.722	23.8451	25.3922	25.4172
P06801	sp|P06801|MAOX_MOUSE NADP-dependent malic enzyme OS=Mus musculus GN=Me1 PE=1 SV=2	29.6778	30.0197	30.3689	30.2291	29.946	30.4012	30.7955	30.4058
P06837	sp|P06837|NEUM_MOUSE Neuromodulin OS=Mus musculus GN=Gap43 PE=1 SV=1	30.9182	26.1486	25.2508	25.5688	31.1452	26.5382	26.0609	27.1104
P07356	sp|P07356|ANXA2_MOUSE Annexin A2 OS=Mus musculus GN=Anxa2 PE=1 SV=2	27.0817	26.841	28.8287	27.6	25.6161	26.7472	26.1486	25.5885
P07724	sp|P07724|ALBU_MOUSE Serum albumin OS=Mus musculus GN=Alb PE=1 SV=3	27.4933	28.6425	28.1956	27.0483	27.1666	29.0658	31.4318	31.7369
P07901	sp|P07901|HS90A_MOUSE Heat shock protein HSP 90-alpha OS=Mus musculus GN=Hsp90aa1 PE=1 SV=4	32.5288	31.1906	31.0547	30.9267	32.5407	31.4318	31.2548	31.1452
P08003	sp|P08003|PDIA4_MOUSE Protein disulfide-isomerase A4 OS=Mus musculus GN=Pdia4 PE=1 SV=3	26.3655	26.0206	25.6815	24.7021	26.4351	25.693	24.615	24.4723
P08113	sp|P08113|ENPL_MOUSE Endoplasmin OS=Mus musculus GN=Hsp90b1 PE=1 SV=2	27.7275	27.7762	28.0556	27.8184	27.9132	28.143	27.6911	27.5751
P08226	sp|P08226|APOE_MOUSE Apolipoprotein E OS=Mus musculus GN=Apoe PE=1 SV=2	27.8019	27.3128	25.8813	27.4547	28.0944	27.3473	26.6449	26.7142
P08249	sp|P08249|MDHM_MOUSE Malate dehydrogenase, mitochondrial OS=Mus musculus GN=Mdh2 PE=1 SV=3	31.1906	32.2613	32.7644	32.5735	30.9503	31.9955	32.6651	32.416
P08414	sp|P08414|KCC4_MOUSE Calcium/calmodulin-dependent protein kinase type IV OS=Mus musculus GN=Camk4 PE=1 SV=2	24.3965	22.0259	21.5008	26.3004	22.6002	24.3207	23.641	22.6027
P08551	sp|P08551|NFL_MOUSE Neurofilament light polypeptide OS=Mus musculus GN=Nefl PE=1 SV=5	31.0181	30.4012	30.7278	30.5523	31.0376	30.1308	29.8471	30.0237
P08553	sp|P08553|NFM_MOUSE Neurofilament medium polypeptide OS=Mus musculus GN=Nefm PE=1 SV=4	32.014	30.9503	30.8627	31.069	32.0631	30.5705	30.2336	30.4171
P08752	sp|P08752|GNAI2_MOUSE Guanine nucleotide-binding protein G(i) subunit alpha-2 OS=Mus musculus GN=Gnai2 PE=1 SV=5	26.0495	28.4361	29.2509	27.5677	25.7559	28.0054	28.019	28.3591
P08775	sp|P08775|RPB1_MOUSE DNA-directed RNA polymerase II subunit RPB1 OS=Mus musculus GN=Polr2a PE=1 SV=3	25.984	24.5938	22.3085	25.3378	21.4789	25.1248	23.952	24.5694
P09103	sp|P09103|PDIA1_MOUSE Protein disulfide-isomerase OS=Mus musculus GN=P4hb PE=1 SV=2	27.3098	26.5022	26.6226	27.0161	27.3198	26.306	26.2803	26.5494
P09405	sp|P09405|NUCL_MOUSE Nucleolin OS=Mus musculus GN=Ncl PE=1 SV=2	31.2173	30.9267	31.088	30.8269	31.2282	31.0547	30.9923	31.1906
P09411	sp|P09411|PGK1_MOUSE Phosphoglycerate kinase 1 OS=Mus musculus GN=Pgk1 PE=1 SV=4	31.4921	32.2186	32.3858	32.1933	32.5004	32.0631	32.3858	32.2613
P09602	sp|P09602|HMGN2_MOUSE Non-histone chromosomal protein HMG-17 OS=Mus musculus GN=Hmgn2 PE=1 SV=2	29.3455	24.6235	25.0693	25.8463	28.8786	24.765	24.438	25.3828
P09671	sp|P09671|SODM_MOUSE Superoxide dismutase [Mn], mitochondrial OS=Mus musculus GN=Sod2 PE=1 SV=3	29.4051	27.8092	28.7752	28.2902	28.5338	27.4577	28.6291	28.5189
P0C090	sp|P0C090|RC3H2_MOUSE Roquin-2 OS=Mus musculus GN=Rc3h2 PE=1 SV=1	26.7684	21.683	22.6471	23.7478	26.9813	21.7276	20.8305	22.3907
P10126	sp|P10126|EF1A1_MOUSE Elongation factor 1-alpha 1 OS=Mus musculus GN=Eef1a1 PE=1 SV=3	32.5407	32.3858	32.166	32.6415	33.0835	32.6415	32.5407	31.8803
P10518	sp|P10518|HEM2_MOUSE Delta-aminolevulinic acid dehydratase OS=Mus musculus GN=Alad PE=1 SV=1	26.0206	23.7352	23.7755	21.0334	20.8305	24.0895	24.0513	20.9781
P10605	sp|P10605|CATB_MOUSE Cathepsin B OS=Mus musculus GN=Ctsb PE=1 SV=2	27.4485	26.9279	26.8897	27.488	27.1864	26.6401	26.8168	26.9931
P10630	sp|P10630|IF4A2_MOUSE Eukaryotic initiation factor 4A-II OS=Mus musculus GN=Eif4a2 PE=1 SV=2	30.3247	30.2964	30.3818	30.4984	31.0181	30.7882	30.755	30.6425
P10637	sp|P10637|TAU_MOUSE Microtubule-associated protein tau OS=Mus musculus GN=Mapt PE=1 SV=3	33.617	33.0835	32.881	32.9171	34.1296	33.3401	33.1631	33.3401
P10639	sp|P10639|THIO_MOUSE Thioredoxin OS=Mus musculus GN=Txn PE=1 SV=3	26.0102	26.2291	25.6323	26.7752	28.3194	26.961	26.6739	26.169
P10649	sp|P10649|GSTM1_MOUSE Glutathione S-transferase Mu 1 OS=Mus musculus GN=Gstm1 PE=1 SV=2	29.0365	29.5735	29.3321	29.8756	29.1334	29.7038	29.5286	29.177
P10711	sp|P10711|TCEA1_MOUSE Transcription elongation factor A protein 1 OS=Mus musculus GN=Tcea1 PE=1 SV=2	27.5191	26.5935	26.0664	26.6293	26.3972	26.8257	26.9574	26.7744
P10833	sp|P10833|RRAS_MOUSE Ras-related protein R-Ras OS=Mus musculus GN=Rras PE=1 SV=1	23.0069	21.9742	25.147	23.5946	26.4194	23.0602	23.3182	23.5511
P10852	sp|P10852|4F2_MOUSE 4F2 cell-surface antigen heavy chain OS=Mus musculus GN=Slc3a2 PE=1 SV=1	24.4081	25.832	25.8788	25.6511	27.2713	25.3991	23.4136	25.4274
P10922	sp|P10922|H10_MOUSE Histone H1.0 OS=Mus musculus GN=H1f0 PE=2 SV=4	27.1364	29.5854	30.3079	29.7944	29.3007	29.2509	29.0658	29.9226
P11031	sp|P11031|TCP4_MOUSE Activated RNA polymerase II transcriptional coactivator p15 OS=Mus musculus GN=Sub1 PE=1 SV=3	28.0924	26.3636	26.7122	25.8813	27.43	26.7026	26.7099	26.5837
P11087	sp|P11087|CO1A1_MOUSE Collagen alpha-1(I) chain OS=Mus musculus GN=Col1a1 PE=1 SV=4	23.4802	24.0455	23.9704	24.3622	23.5771	23.6461	24.7631	24.4632
P11103	sp|P11103|PARP1_MOUSE Poly [ADP-ribose] polymerase 1 OS=Mus musculus GN=Parp1 PE=1 SV=3	29.3695	28.4508	27.9975	28.2338	28.9586	27.9022	27.9897	28.0924
P11352	sp|P11352|GPX1_MOUSE Glutathione peroxidase 1 OS=Mus musculus GN=Gpx1 PE=1 SV=2	24.4328	25.9869	24.4081	26.392	23.3639	25.3556	24.8241	25.1618
P11404	sp|P11404|FABPH_MOUSE Fatty acid-binding protein, heart OS=Mus musculus GN=Fabp3 PE=1 SV=5	25.9535	26.5245	25.49	26.6226	26.5444	26.6333	26.508	25.8755
P11499	sp|P11499|HS90B_MOUSE Heat shock protein HSP 90-beta OS=Mus musculus GN=Hsp90ab1 PE=1 SV=3	30.7771	32.0288	31.6976	31.9113	31.5888	32.1933	32.2186	32.0475
P11531	sp|P11531|DMD_MOUSE Dystrophin OS=Mus musculus GN=Dmd PE=1 SV=3	25.9577	24.2826	25.1561	25.2739	23.1195	24.9614	25.4144	24.4019
P11627	sp|P11627|L1CAM_MOUSE Neural cell adhesion molecule L1 OS=Mus musculus GN=L1cam PE=1 SV=1	22.864	22.0862	24.2538	21.9901	23.4291	23.6627	24.8203	24.0513
P11798	sp|P11798|KCC2A_MOUSE Calcium/calmodulin-dependent protein kinase type II subunit alpha OS=Mus musculus GN=Camk2a PE=1 SV=2	29.4491	30.4451	28.1151	29.9444	30.9579	28.6445	30.6329	29.5122
P11983	sp|P11983|TCPA_MOUSE T-complex protein 1 subunit alpha OS=Mus musculus GN=Tcp1 PE=1 SV=3	30.6389	32.0368	32.3068	32.3858	32.7399	32.3068	32.2613	32.6415
P12023	sp|P12023|A4_MOUSE Amyloid beta A4 protein OS=Mus musculus GN=App PE=1 SV=3	28.3253	27.5841	27.548	27.7376	28.2512	26.3972	26.6171	26.8944
P12367	sp|P12367|KAP2_MOUSE cAMP-dependent protein kinase type II-alpha regulatory subunit OS=Mus musculus GN=Prkar2a PE=1 SV=2	25.93	27.005	26.3753	27.1731	25.1404	27.4688	27.1989	27.1812
P12382	sp|P12382|PFKAL_MOUSE ATP-dependent 6-phosphofructokinase, liver type OS=Mus musculus GN=Pfkl PE=1 SV=4	30.2412	30.0377	29.7526	29.8008	29.2882	29.9106	29.9383	29.7944
P12815	sp|P12815|PDCD6_MOUSE Programmed cell death protein 6 OS=Mus musculus GN=Pdcd6 PE=1 SV=2	26.0897	23.2612	23.9756	22.3261	25.5709	23.6275	22.5791	23.3037
P12849	sp|P12849|KAP1_MOUSE cAMP-dependent protein kinase type I-beta regulatory subunit OS=Mus musculus GN=Prkar1b PE=1 SV=2	23.2043	24.2285	24.4108	25.0444	26.7572	25.4586	23.625	25.0107
P12960	sp|P12960|CNTN1_MOUSE Contactin-1 OS=Mus musculus GN=Cntn1 PE=1 SV=1	30.9503	30.3231	30.4012	30.1475	30.0917	30.272	30.1686	30.3247
P12970	sp|P12970|RL7A_MOUSE 60S ribosomal protein L7a OS=Mus musculus GN=Rpl7a PE=1 SV=2	30.6425	30.272	30.5305	30.5553	30.5399	30.4896	30.1362	30.3502
P13595	sp|P13595|NCAM1_MOUSE Neural cell adhesion molecule 1 OS=Mus musculus GN=Ncam1 PE=1 SV=3	29.7108	29.0192	29.4888	28.6528	29.3896	28.6528	28.9479	29.225
P13707	sp|P13707|GPDA_MOUSE Glycerol-3-phosphate dehydrogenase [NAD(+)], cytoplasmic OS=Mus musculus GN=Gpd1 PE=1 SV=3	27.3875	28.273	28.4622	26.8362	27.385	27.6361	28.2998	27.0921
P13864	sp|P13864|DNMT1_MOUSE DNA (cytosine-5)-methyltransferase 1 OS=Mus musculus GN=Dnmt1 PE=1 SV=5	26.1458	25.1126	25.1355	26.4075	25.9977	25.5438	25.2147	25.734
P14094	sp|P14094|AT1B1_MOUSE Sodium/potassium-transporting ATPase subunit beta-1 OS=Mus musculus GN=Atp1b1 PE=1 SV=1	27.8969	29.017	29.5735	28.4436	28.7129	28.2902	28.4924	28.9334
P14106	sp|P14106|C1QB_MOUSE Complement C1q subcomponent subunit B OS=Mus musculus GN=C1qb PE=1 SV=2	30.4101	30.9379	29.8471	30.3276	28.7752	28.7835	28.7467	28.8212
P14115	sp|P14115|RL27A_MOUSE 60S ribosomal protein L27a OS=Mus musculus GN=Rpl27a PE=1 SV=5	27.4894	29.4143	29.6144	29.356	26.0627	29.256	29.3952	29.4051
P14131	sp|P14131|RS16_MOUSE 40S ribosomal protein S16 OS=Mus musculus GN=Rps16 PE=1 SV=4	28.135	29.3506	29.6648	29.596	28.1263	29.596	29.3695	29.6721
P14148	sp|P14148|RL7_MOUSE 60S ribosomal protein L7 OS=Mus musculus GN=Rpl7 PE=1 SV=2	30.7736	30.4308	30.5598	30.3181	30.9437	30.2291	30.2502	30.4203
P14152	sp|P14152|MDHC_MOUSE Malate dehydrogenase, cytoplasmic OS=Mus musculus GN=Mdh1 PE=1 SV=3	30.907	31.1659	31.1452	31.5272	30.6745	31.5764	31.5427	31.2769
P14206	sp|P14206|RSSA_MOUSE 40S ribosomal protein SA OS=Mus musculus GN=Rpsa PE=1 SV=4	29.0524	30.6389	30.7402	30.7048	28.7357	30.6389	30.6205	30.4552
P14211	sp|P14211|CALR_MOUSE Calreticulin OS=Mus musculus GN=Calr PE=1 SV=1	28.3149	28.0397	27.6199	27.7662	28.0476	27.86	28.0076	27.7834
P14231	sp|P14231|AT1B2_MOUSE Sodium/potassium-transporting ATPase subunit beta-2 OS=Mus musculus GN=Atp1b2 PE=1 SV=2	24.7958	26.5007	26.2737	25.4422	26.2447	24.2868	22.4066	23.5688
P14576	sp|P14576|SRP54_MOUSE Signal recognition particle 54 kDa protein OS=Mus musculus GN=Srp54 PE=1 SV=2	25.1946	27.5776	26.8921	27.0426	25.4094	27.2931	27.3621	27.0989
P14685	sp|P14685|PSMD3_MOUSE 26S proteasome non-ATPase regulatory subunit 3 OS=Mus musculus GN=Psmd3 PE=1 SV=3	27.1684	26.9384	27.1021	26.7718	27.6311	27.2829	27.046	27.3148
P14824	sp|P14824|ANXA6_MOUSE Annexin A6 OS=Mus musculus GN=Anxa6 PE=1 SV=3	28.8263	27.9598	28.5312	27.9598	28.797	28.7257	27.8906	27.7139
P14869	sp|P14869|RLA0_MOUSE 60S acidic ribosomal protein P0 OS=Mus musculus GN=Rplp0 PE=1 SV=3	29.7898	30.3079	30.5799	30.5305	30.0751	30.4101	30.3113	30.1441
P14873	sp|P14873|MAP1B_MOUSE Microtubule-associated protein 1B OS=Mus musculus GN=Map1b PE=1 SV=2	33.396	33.7201	33.5735	33.617	33.9595	33.396	33.7201	33.657
P15105	sp|P15105|GLNA_MOUSE Glutamine synthetase OS=Mus musculus GN=Glul PE=1 SV=6	32.5004	31.9955	32.416	31.9459	31.9955	32.4407	32.1933	32.166
P15508	sp|P15508|SPTB1_MOUSE Spectrin beta chain, erythrocytic OS=Mus musculus GN=Sptb PE=1 SV=4	29.4757	29.833	29.4541	29.9626	29.4757	28.8881	29.1822	29.0875
P15532	sp|P15532|NDKA_MOUSE Nucleoside diphosphate kinase A OS=Mus musculus GN=Nme1 PE=1 SV=1	32.166	33.7884	34.1296	33.7201	31.1659	33.7201	33.396	33.5735
P16054	sp|P16054|KPCE_MOUSE Protein kinase C epsilon type OS=Mus musculus GN=Prkce PE=1 SV=1	27.8836	27.4441	26.4959	26.4511	27.9423	27.0755	27.5423	26.9322
P16125	sp|P16125|LDHB_MOUSE L-lactate dehydrogenase B chain OS=Mus musculus GN=Ldhb PE=1 SV=2	30.14	30.5553	30.9379	30.7882	31.2173	30.9503	30.6425	30.5598
P16254	sp|P16254|SRP14_MOUSE Signal recognition particle 14 kDa protein OS=Mus musculus GN=Srp14 PE=1 SV=1	24.8138	25.2857	25.4561	25.1042	23.7179	24.8542	25.3479	26.1776
P16330	sp|P16330|CN37_MOUSE 2,3-cyclic-nucleotide 3-phosphodiesterase OS=Mus musculus GN=Cnp PE=1 SV=3	33.3401	33.2881	33.4639	33.1631	33.3401	33.1631	33.2229	33.5146
P16460	sp|P16460|ASSY_MOUSE Argininosuccinate synthase OS=Mus musculus GN=Ass1 PE=1 SV=1	28.3712	27.8906	28.5173	28.6959	27.2743	27.9406	27.9022	27.3396
P16546	sp|P16546|SPTN1_MOUSE Spectrin alpha chain, non-erythrocytic 1 OS=Mus musculus GN=Sptan1 PE=1 SV=4	34.762	34.5016	34.3549	34.5016	34.762	34.0278	34.1296	34.3549
P17095	sp|P17095|HMGA1_MOUSE High mobility group protein HMG-I/HMG-Y OS=Mus musculus GN=Hmga1 PE=1 SV=4	29.5694	28.079	28.9143	28.6445	28.501	28.4528	28.4117	28.6035
P17156	sp|P17156|HSP72_MOUSE Heat shock-related 70 kDa protein 2 OS=Mus musculus GN=Hspa2 PE=1 SV=2	27.3039	27.5141	27.0506	27.5004	27.4622	27.2674	27.1709	27.2931
P17182	sp|P17182|ENOA_MOUSE Alpha-enolase OS=Mus musculus GN=Eno1 PE=1 SV=3	31.9459	32.0475	31.9955	32.014	31.5427	32.0925	32.0631	31.7159
P17183	sp|P17183|ENOG_MOUSE Gamma-enolase OS=Mus musculus GN=Eno2 PE=1 SV=2	30.0099	30.695	31.181	30.6389	29.9626	31.1087	30.9835	30.6745
P17225	sp|P17225|PTBP1_MOUSE Polypyrimidine tract-binding protein 1 OS=Mus musculus GN=Ptbp1 PE=1 SV=2	29.1161	28.9358	29.3695	29.2748	28.6075	28.9518	28.5312	28.6385
P17426	sp|P17426|AP2A1_MOUSE AP-2 complex subunit alpha-1 OS=Mus musculus GN=Ap2a1 PE=1 SV=1	31.5272	32.5004	32.6415	32.4635	31.8635	32.3858	32.3424	32.5407
P17427	sp|P17427|AP2A2_MOUSE AP-2 complex subunit alpha-2 OS=Mus musculus GN=Ap2a2 PE=1 SV=2	30.7402	31.8981	31.772	31.4921	31.1324	31.7369	31.6976	31.772
P17742	sp|P17742|PPIA_MOUSE Peptidyl-prolyl cis-trans isomerase A OS=Mus musculus GN=Ppia PE=1 SV=2	30.7816	32.6651	32.7399	32.7937	31.4318	32.9171	32.9171	32.6044
P17751	sp|P17751|TPIS_MOUSE Triosephosphate isomerase OS=Mus musculus GN=Tpi1 PE=1 SV=4	31.1087	31.2173	31.3154	31.0547	31.5695	31.4077	31.2282	31.3682
P18242	sp|P18242|CATD_MOUSE Cathepsin D OS=Mus musculus GN=Ctsd PE=1 SV=1	25.2239	28.6528	27.7539	28.3735	23.641	27.4894	27.0308	27.0351
P18760	sp|P18760|COF1_MOUSE Cofilin-1 OS=Mus musculus GN=Cfl1 PE=1 SV=3	31.5888	32.1291	31.5272	31.772	30.5523	31.8293	32.014	31.8635
P18872	sp|P18872|GNAO_MOUSE Guanine nucleotide-binding protein G(o) subunit alpha OS=Mus musculus GN=Gnao1 PE=1 SV=3	29.9755	29.9106	30.0158	29.3302	29.8152	29.2318	29.2414	29.6545
P19096	sp|P19096|FAS_MOUSE Fatty acid synthase OS=Mus musculus GN=Fasn PE=1 SV=2	29.3896	29.8112	30.0099	29.6465	29.7832	30.0528	29.9706	29.6648
P19157	sp|P19157|GSTP1_MOUSE Glutathione S-transferase P 1 OS=Mus musculus GN=Gstp1 PE=1 SV=2	29.7526	29.4888	29.2952	29.5789	29.5325	29.254	28.9315	28.8848
P19246	sp|P19246|NFH_MOUSE Neurofilament heavy polypeptide OS=Mus musculus GN=Nefh PE=1 SV=3	29.3804	29.1203	29.1444	29.2882	29.857	29.0132	28.706	28.5464
P19253	sp|P19253|RL13A_MOUSE 60S ribosomal protein L13a OS=Mus musculus GN=Rpl13a PE=1 SV=4	27.9897	28.637	28.768	28.7445	26.8554	28.5786	28.6385	28.637
P19783	sp|P19783|COX41_MOUSE Cytochrome c oxidase subunit 4 isoform 1, mitochondrial OS=Mus musculus GN=Cox4i1 PE=1 SV=2	25.2054	25.7767	25.5656	25.2963	23.7406	22.699	23.2808	23.2253
P20029	sp|P20029|GRP78_MOUSE 78 kDa glucose-regulated protein OS=Mus musculus GN=Hspa5 PE=1 SV=3	29.5421	29.6238	29.4374	29.3321	29.6031	29.4491	29.4247	29.3598
P20060	sp|P20060|HEXB_MOUSE Beta-hexosaminidase subunit beta OS=Mus musculus GN=Hexb PE=1 SV=2	29.0192	29.3146	28.8738	29.3644	27.9209	27.9441	28.5603	28.0684
P20108	sp|P20108|PRDX3_MOUSE Thioredoxin-dependent peroxide reductase, mitochondrial OS=Mus musculus GN=Prdx3 PE=1 SV=1	24.8844	27.1104	27.8741	27.8533	25.3017	27.0407	27.1414	27.2123
P20152	sp|P20152|VIME_MOUSE Vimentin OS=Mus musculus GN=Vim PE=1 SV=3	30.0197	29.3736	30.3231	29.7442	29.9106	28.1744	28.8462	28.9586
P20357	sp|P20357|MTAP2_MOUSE Microtubule-associated protein 2 OS=Mus musculus GN=Map2 PE=1 SV=2	34.0278	33.0207	32.6044	33.0207	33.7201	33.2229	32.9647	33.0835
P20444	sp|P20444|KPCA_MOUSE Protein kinase C alpha type OS=Mus musculus GN=Prkca PE=1 SV=3	26.2325	25.9475	23.4291	25.3801	26.3674	26.059	25.4422	25.1355
P20917	sp|P20917|MAG_MOUSE Myelin-associated glycoprotein OS=Mus musculus GN=Mag PE=1 SV=2	28.8504	28.3111	29.239	28.2472	29.9383	28.9167	28.9405	28.7595
P21107	sp|P21107|TPM3_MOUSE Tropomyosin alpha-3 chain OS=Mus musculus GN=Tpm3 PE=1 SV=3	30.0881	28.7793	28.9821	28.4766	28.5143	28.8822	28.7793	29.0482
P21278	sp|P21278|GNA11_MOUSE Guanine nucleotide-binding protein subunit alpha-11 OS=Mus musculus GN=Gna11 PE=1 SV=1	23.0498	21.953	24.0895	26.7221	21.239	22.1047	22.4263	22.2075
P21279	sp|P21279|GNAQ_MOUSE Guanine nucleotide-binding protein G(q) subunit alpha OS=Mus musculus GN=Gnaq PE=1 SV=4	27.4397	26.7347	26.5972	25.7835	28.1086	26.0206	26.5382	26.0044
P21460	sp|P21460|CYTC_MOUSE Cystatin-C OS=Mus musculus GN=Cst3 PE=1 SV=2	26.0829	25.946	25.2963	25.7456	25.5463	25.3444	25.9383	25.3875
P21981	sp|P21981|TGM2_MOUSE Protein-glutamine gamma-glutamyltransferase 2 OS=Mus musculus GN=Tgm2 PE=1 SV=4	24.6129	26.2934	28.3945	27.8226	22.9383	26.5022	26.2685	25.0274
P22315	sp|P22315|HEMH_MOUSE Ferrochelatase, mitochondrial OS=Mus musculus GN=Fech PE=1 SV=2	23.8725	25.2033	25.7073	25.9577	23.1931	26.6902	25.4214	24.1435
P23116	sp|P23116|EIF3A_MOUSE Eukaryotic translation initiation factor 3 subunit A OS=Mus musculus GN=Eif3a PE=1 SV=5	30.8062	30.3113	30.0917	30.4136	31.772	30.6855	30.3953	30.5799
P23198	sp|P23198|CBX3_MOUSE Chromobox protein homolog 3 OS=Mus musculus GN=Cbx3 PE=1 SV=2	26.8509	25.9535	25.3556	26.164	25.6845	26.3753	25.8941	25.9772
P23492	sp|P23492|PNPH_MOUSE Purine nucleoside phosphorylase OS=Mus musculus GN=Pnp PE=1 SV=2	23.2291	24.0546	24.2407	24.6226	27.0974	24.1841	25.0127	24.6226
P23506	sp|P23506|PIMT_MOUSE Protein-L-isoaspartate(D-aspartate) O-methyltransferase OS=Mus musculus GN=Pcmt1 PE=1 SV=3	29.6465	27.3695	26.9067	26.4847	30.2614	27.5731	26.7986	26.6513
P23927	sp|P23927|CRYAB_MOUSE Alpha-crystallin B chain OS=Mus musculus GN=Cryab PE=1 SV=2	28.1065	28.5957	24.0829	28.6666	28.404	28.5235	27.675	27.95
P24288	sp|P24288|BCAT1_MOUSE Branched-chain-amino-acid aminotransferase, cytosolic OS=Mus musculus GN=Bcat1 PE=1 SV=2	25.2808	26.5362	26.5176	26.3409	25.9869	26.3674	26.4655	25.8197
P24369	sp|P24369|PPIB_MOUSE Peptidyl-prolyl cis-trans isomerase B OS=Mus musculus GN=Ppib PE=1 SV=2	28.3093	29.1334	29.5381	29.3271	28.4144	28.8462	29.1161	29.017
P24527	sp|P24527|LKHA4_MOUSE Leukotriene A-4 hydrolase OS=Mus musculus GN=Lta4h PE=1 SV=4	24.8574	25.1248	26.4375	25.7016	24.5252	26.2413	25.9772	25.5911
P24529	sp|P24529|TY3H_MOUSE Tyrosine 3-monooxygenase OS=Mus musculus GN=Th PE=1 SV=3	23.7068	26.6619	23.766	22.6471	22.0615	23.9009	22.8683	21.4442
P24547	sp|P24547|IMDH2_MOUSE Inosine-5-monophosphate dehydrogenase 2 OS=Mus musculus GN=Impdh2 PE=1 SV=2	26.6449	26.6226	26.1568	27.6911	28.2568	27.8226	27.2162	27.3861
P24549	sp|P24549|AL1A1_MOUSE Retinal dehydrogenase 1 OS=Mus musculus GN=Aldh1a1 PE=1 SV=5	25.244	26.0417	26.4686	26.5198	25.8297	28.5582	27.4907	26.9545
P24668	sp|P24668|MPRD_MOUSE Cation-dependent mannose-6-phosphate receptor OS=Mus musculus GN=M6pr PE=1 SV=1	22.2466	23.3264	23.1755	23.1485	24.1403	24.6663	22.699	22.7899
P25444	sp|P25444|RS2_MOUSE 40S ribosomal protein S2 OS=Mus musculus GN=Rps2 PE=1 SV=3	28.0852	30.1475	30.1441	30.0954	28.0972	30.1475	30.3422	30.3113
P25976	sp|P25976|UBF1_MOUSE Nucleolar transcription factor 1 OS=Mus musculus GN=Ubtf PE=1 SV=1	28.2849	27.7087	27.5116	27.7328	28.0307	27.5904	27.7681	28.003
P26039	sp|P26039|TLN1_MOUSE Talin-1 OS=Mus musculus GN=Tln1 PE=1 SV=2	26.1187	26.7122	28.1	27.6387	23.259	26.3071	26.2097	26.2871
P26040	sp|P26040|EZRI_MOUSE Ezrin OS=Mus musculus GN=Ezr PE=1 SV=3	29.4093	27.5815	25.6028	26.9797	29.0875	26.8236	26.4538	26.8398
P26041	sp|P26041|MOES_MOUSE Moesin OS=Mus musculus GN=Msn PE=1 SV=3	30.2566	30.0099	29.8427	30.3346	29.177	29.4851	29.496	29.4541
P26043	sp|P26043|RADI_MOUSE Radixin OS=Mus musculus GN=Rdx PE=1 SV=3	31.2769	28.5672	28.9201	28.8786	31.4589	28.5753	29.0132	28.5641
P26369	sp|P26369|U2AF2_MOUSE Splicing factor U2AF 65 kDa subunit OS=Mus musculus GN=U2af2 PE=1 SV=3	28.9518	30.14	30.0284	30.0197	28.2602	30.2179	29.8152	30.1942
P26443	sp|P26443|DHE3_MOUSE Glutamate dehydrogenase 1, mitochondrial OS=Mus musculus GN=Glud1 PE=1 SV=1	32.9171	33.2229	33.5146	33.3401	32.7937	32.7132	32.881	32.7644
P26450	sp|P26450|P85A_MOUSE Phosphatidylinositol 3-kinase regulatory subunit alpha OS=Mus musculus GN=Pik3r1 PE=1 SV=2	26.0784	19.8568	21.9999	22.7678	23.2987	22.5602	23.5329	22.1876
P26516	sp|P26516|PSMD7_MOUSE 26S proteasome non-ATPase regulatory subunit 7 OS=Mus musculus GN=Psmd7 PE=1 SV=2	22.9457	25.613	25.805	25.8788	24.3389	25.7256	26.3726	25.7189
P26638	sp|P26638|SYSC_MOUSE Serine--tRNA ligase, cytoplasmic OS=Mus musculus GN=Sars PE=1 SV=3	28.5786	28.4436	28.8992	28.7096	27.7795	28.5957	28.6774	28.5493
P26645	sp|P26645|MARCS_MOUSE Myristoylated alanine-rich C-kinase substrate OS=Mus musculus GN=Marcks PE=1 SV=2	29.4664	26.6544	27.4716	26.5103	30.1254	27.3021	27.5004	27.7224
P26883	sp|P26883|FKB1A_MOUSE Peptidyl-prolyl cis-trans isomerase FKBP1A OS=Mus musculus GN=Fkbp1a PE=1 SV=2	26.8028	27.8256	27.2954	27.5841	26.6666	27.682	27.6361	27.8464
P27546	sp|P27546|MAP4_MOUSE Microtubule-associated protein 4 OS=Mus musculus GN=Map4 PE=1 SV=3	32.7399	30.8269	30.6205	31.1906	32.6415	30.9379	30.9503	30.9579
P27601	sp|P27601|GNA13_MOUSE Guanine nucleotide-binding protein subunit alpha-13 OS=Mus musculus GN=Gna13 PE=1 SV=1	23.1295	21.2923	23.7095	23.0806	24.7147	23.2043	22.4835	26.7053
P27612	sp|P27612|PLAP_MOUSE Phospholipase A-2-activating protein OS=Mus musculus GN=Plaa PE=1 SV=4	26.3582	25.7256	25.4878	24.4929	26.9489	26.2031	25.9099	25.671
P27659	sp|P27659|RL3_MOUSE 60S ribosomal protein L3 OS=Mus musculus GN=Rpl3 PE=1 SV=3	29.8756	30.3739	30.695	30.695	29.6465	30.5477	30.3008	30.7114
P27671	sp|P27671|RGRF1_MOUSE Ras-specific guanine nucleotide-releasing factor 1 OS=Mus musculus GN=Rasgrf1 PE=1 SV=2	27.4351	27.9975	27.5875	28.8702	27.8906	27.8359	27.7031	27.7681
P27773	sp|P27773|PDIA3_MOUSE Protein disulfide-isomerase A3 OS=Mus musculus GN=Pdia3 PE=1 SV=2	29.4143	29.278	29.4093	29.239	29.596	28.9969	29.1387	28.8702
P28028	sp|P28028|BRAF_MOUSE Serine/threonine-protein kinase B-raf OS=Mus musculus GN=Braf PE=1 SV=3	26.7537	23.5547	27.5059	22.5461	21.1488	23.4448	23.1104	27.3528
P28184	sp|P28184|MT3_MOUSE Metallothionein-3 OS=Mus musculus GN=Mt3 PE=1 SV=1	23.3388	23.853	23.8758	23.7179	26.5574	23.727	23.4448	24.0161
P28271	sp|P28271|ACOC_MOUSE Cytoplasmic aconitate hydratase OS=Mus musculus GN=Aco1 PE=1 SV=3	24.1807	24.9614	25.1332	26.1052	24.2628	25.7922	25.8549	25.1561
P28352	sp|P28352|APEX1_MOUSE DNA-(apurinic or apyrimidinic site) lyase OS=Mus musculus GN=Apex1 PE=1 SV=2	28.8848	28.8822	28.8822	28.7467	27.9367	28.8249	28.9088	28.4064
P28650	sp|P28650|PURA1_MOUSE Adenylosuccinate synthetase isozyme 1 OS=Mus musculus GN=Adssl1 PE=1 SV=2	26.4879	25.8636	26.3344	26.2835	27.4716	26.0664	26.2517	24.3622
P28652	sp|P28652|KCC2B_MOUSE Calcium/calmodulin-dependent protein kinase type II subunit beta OS=Mus musculus GN=Camk2b PE=1 SV=2	29.6961	31.2769	30.2964	31.2282	30.4267	30.4984	30.9727	31.1087
P28656	sp|P28656|NP1L1_MOUSE Nucleosome assembly protein 1-like 1 OS=Mus musculus GN=Nap1l1 PE=1 SV=2	25.1863	27.1364	27.0855	26.841	23.766	27.0932	26.8426	26.8624
P28658	sp|P28658|ATX10_MOUSE Ataxin-10 OS=Mus musculus GN=Atxn10 PE=1 SV=2	25.4586	26.2325	27.4236	27.063	26.0858	27.4933	27.1666	26.8921
P28659	sp|P28659|CELF1_MOUSE CUGBP Elav-like family member 1 OS=Mus musculus GN=Celf1 PE=1 SV=2	27.5141	27.8184	26.9957	27.4577	27.9085	27.6666	27.5388	27.6472
P28660	sp|P28660|NCKP1_MOUSE Nck-associated protein 1 OS=Mus musculus GN=Nckap1 PE=1 SV=2	30.8269	31.4796	31.069	31.2173	30.4012	31.4207	31.4796	31.386
P28661	sp|P28661|SEPT4_MOUSE Septin-4 OS=Mus musculus GN=Sept4 PE=1 SV=1	29.5828	28.834	29.1734	28.9088	29.8471	28.649	28.3712	28.9541
P28663	sp|P28663|SNAB_MOUSE Beta-soluble NSF attachment protein OS=Mus musculus GN=Napb PE=1 SV=2	31.0452	31.5427	31.8803	31.5695	31.4796	31.4694	31.602	31.5272
P28738	sp|P28738|KIF5C_MOUSE Kinesin heavy chain isoform 5C OS=Mus musculus GN=Kif5c PE=1 SV=3	29.9927	28.6666	28.6075	28.4003	30.0158	28.763	28.8383	28.7752
P28741	sp|P28741|KIF3A_MOUSE Kinesin-like protein KIF3A OS=Mus musculus GN=Kif3a PE=1 SV=2	24.208	23.8139	23.952	23.8758	23.9137	24.6998	25.2926	25.2586
P29341	sp|P29341|PABP1_MOUSE Polyadenylate-binding protein 1 OS=Mus musculus GN=Pabpc1 PE=1 SV=2	30.2852	30.0448	30.1189	30.3953	29.6277	30.4267	30.0881	30.4234
P29416	sp|P29416|HEXA_MOUSE Beta-hexosaminidase subunit alpha OS=Mus musculus GN=Hexa PE=1 SV=2	27.1998	26.8591	27.0407	27.2954	26.2383	25.9181	26.5461	26.1326
P30416	sp|P30416|FKBP4_MOUSE Peptidyl-prolyl cis-trans isomerase FKBP4 OS=Mus musculus GN=Fkbp4 PE=1 SV=5	28.189	28.0276	27.9085	27.6294	29.3695	28.2201	28.3044	28.2361
P30681	sp|P30681|HMGB2_MOUSE High mobility group protein B2 OS=Mus musculus GN=Hmgb2 PE=1 SV=3	26.9018	24.6204	25.6423	25.4113	26.8897	24.8644	25.1248	25.4663
P30999	sp|P30999|CTND1_MOUSE Catenin delta-1 OS=Mus musculus GN=Ctnnd1 PE=1 SV=2	26.4286	26.595	26.4975	26.7772	26.3126	26.5266	26.9629	26.9797
P31230	sp|P31230|AIMP1_MOUSE Aminoacyl tRNA synthase complex-interacting multifunctional protein 1 OS=Mus musculus GN=Aimp1 PE=1 SV=2	28.1584	27.4317	26.7888	27.2897	28.1828	27.4816	27.4816	27.6163
P31324	sp|P31324|KAP3_MOUSE cAMP-dependent protein kinase type II-beta regulatory subunit OS=Mus musculus GN=Prkar2b PE=1 SV=3	24.4108	27.9259	27.6	27.5304	27.3741	28.3149	28.0397	28.3093
P31648	sp|P31648|SC6A1_MOUSE Sodium- and chloride-dependent GABA transporter 1 OS=Mus musculus GN=Slc6a1 PE=1 SV=2	24.527	24.4998	25.253	24.8168	23.841	24.0691	24.4596	24.7131
P31786	sp|P31786|ACBP_MOUSE Acyl-CoA-binding protein OS=Mus musculus GN=Dbi PE=1 SV=2	25.1189	23.6461	25.001	23.6528	26.1531	25.7835	23.4998	23.2291
P31938	sp|P31938|MP2K1_MOUSE Dual specificity mitogen-activated protein kinase kinase 1 OS=Mus musculus GN=Map2k1 PE=1 SV=2	29.5	28.4455	28.3859	28.4117	29.6924	28.6992	28.6741	28.0244
P32067	sp|P32067|LA_MOUSE Lupus La protein homolog OS=Mus musculus GN=Ssb PE=1 SV=1	29.9064	28.589	28.364	28.6579	29.3146	28.9201	28.2966	28.768
P32233	sp|P32233|DRG1_MOUSE Developmentally-regulated GTP-binding protein 1 OS=Mus musculus GN=Drg1 PE=1 SV=1	25.3036	26.9409	26.3582	26.2934	26.1072	26.5007	26.8315	26.6708
P32261	sp|P32261|ANT3_MOUSE Antithrombin-III OS=Mus musculus GN=Serpinc1 PE=1 SV=1	27.0193	23.5489	24.0481	24.1923	27.1843	22.7678	22.7425	22.5153
P32883	sp|P32883|RASK_MOUSE GTPase KRas OS=Mus musculus GN=Kras PE=1 SV=1	26.9719	25.3444	26.0131	25.4601	26.8426	25.4827	25.4601	25.6192
P32921	sp|P32921|SYWC_MOUSE Tryptophan--tRNA ligase, cytoplasmic OS=Mus musculus GN=Wars PE=1 SV=2	27.7178	27.5956	28.1701	28.381	28.4886	28.4664	28.5708	28.3285
P33173	sp|P33173|KIF1A_MOUSE Kinesin-like protein KIF1A OS=Mus musculus GN=Kif1a PE=1 SV=2	27.5035	26.4959	26.0388	26.3674	27.1812	26.8809	27.0108	26.3094
P34022	sp|P34022|RANG_MOUSE Ran-specific GTPase-activating protein OS=Mus musculus GN=Ranbp1 PE=1 SV=2	24.8776	25.6299	25.7861	25.5221	26.1665	26.7597	26.6871	25.5627
P34152	sp|P34152|FAK1_MOUSE Focal adhesion kinase 1 OS=Mus musculus GN=Ptk2 PE=1 SV=3	23.8886	26.8086	26.2447	25.4878	25.5828	27.0257	27.1032	27.1998
P34884	sp|P34884|MIF_MOUSE Macrophage migration inhibitory factor OS=Mus musculus GN=Mif PE=1 SV=2	28.5864	23.8725	23.9269	23.8688	29.356	23.8823	23.8777	21.683
P35235	sp|P35235|PTN11_MOUSE Tyrosine-protein phosphatase non-receptor type 11 OS=Mus musculus GN=Ptpn11 PE=1 SV=2	26.5978	27.2634	27.0755	27.5081	27.1364	27.6413	27.0592	27.6275
P35276	sp|P35276|RAB3D_MOUSE Ras-related protein Rab-3D OS=Mus musculus GN=Rab3d PE=1 SV=1	25.5463	27.2589	27.5246	26.9957	25.585	27.0734	27.119	27.1281
P35278	sp|P35278|RAB5C_MOUSE Ras-related protein Rab-5C OS=Mus musculus GN=Rab5c PE=1 SV=2	24.9036	26.2599	26.2185	26.169	23.5547	25.8876	26.306	26.3646
P35279	sp|P35279|RAB6A_MOUSE Ras-related protein Rab-6A OS=Mus musculus GN=Rab6a PE=1 SV=4	28.4718	28.8848	29.1595	29.0319	28.1744	29.0359	28.8738	28.7891
P35282	sp|P35282|RAB21_MOUSE Ras-related protein Rab-21 OS=Mus musculus GN=Rab21 PE=1 SV=4	25.6092	24.9496	25.1189	24.5025	25.0127	24.3389	25.1014	25.1126
P35283	sp|P35283|RAB12_MOUSE Ras-related protein Rab-12 OS=Mus musculus GN=Rab12 PE=1 SV=3	22.986	22.9239	23.1685	21.7152	26.6257	22.59	23.2253	23.1195
P35288	sp|P35288|RAB23_MOUSE Ras-related protein Rab-23 OS=Mus musculus GN=Rab23 PE=1 SV=2	24.5448	25.7807	25.8518	26.1568	24.6029	25.0356	24.7328	25.9947
P35293	sp|P35293|RAB18_MOUSE Ras-related protein Rab-18 OS=Mus musculus GN=Rab18 PE=1 SV=2	26.4017	26.987	26.8398	26.4603	23.1882	25.6891	25.3686	26.306
P35486	sp|P35486|ODPA_MOUSE Pyruvate dehydrogenase E1 component subunit alpha, somatic form, mitochondrial OS=Mus musculus GN=Pdha1 PE=1 SV=1	29.6721	30.4171	30.8118	30.8377	30.5305	30.2127	30.3079	30.5215
P35505	sp|P35505|FAAA_MOUSE Fumarylacetoacetase OS=Mus musculus GN=Fah PE=1 SV=2	25.5711	26.7284	26.7859	26.5922	25.4967	26.1104	26.484	25.2857
P35550	sp|P35550|FBRL_MOUSE rRNA 2-O-methyltransferase fibrillarin OS=Mus musculus GN=Fbl PE=1 SV=2	29.8371	28.6402	28.2849	29.017	28.5525	29.2116	28.5864	29.2509
P35564	sp|P35564|CALX_MOUSE Calnexin OS=Mus musculus GN=Canx PE=1 SV=1	28.1392	28.2472	28.0684	28.3681	28.2649	28.079	27.5515	27.6413
P35585	sp|P35585|AP1M1_MOUSE AP-1 complex subunit mu-1 OS=Mus musculus GN=Ap1m1 PE=1 SV=3	26.4928	26.7718	26.6358	26.621	27.0609	27.2258	26.6983	26.8168
P35700	sp|P35700|PRDX1_MOUSE Peroxiredoxin-1 OS=Mus musculus GN=Prdx1 PE=1 SV=1	29.22	29.9154	29.8989	30.3739	29.4851	30.3231	30.0917	29.6031
P35762	sp|P35762|CD81_MOUSE CD81 antigen OS=Mus musculus GN=Cd81 PE=1 SV=2	25.0107	27.4519	28.0103	27.0806	24.2316	26.9355	26.9829	27.1666
P35802	sp|P35802|GPM6A_MOUSE Neuronal membrane glycoprotein M6-a OS=Mus musculus GN=Gpm6a PE=1 SV=1	30.5705	29.3385	28.9315	28.0584	31.1087	28.6774	28.763	28.797
P35803	sp|P35803|GPM6B_MOUSE Neuronal membrane glycoprotein M6-b OS=Mus musculus GN=Gpm6b PE=1 SV=2	27.0238	27.4747	26.1846	25.6344	27.3651	26.4017	26.216	26.7284
P35922	sp|P35922|FMR1_MOUSE Fragile X mental retardation protein 1 homolog OS=Mus musculus GN=Fmr1 PE=1 SV=1	27.9367	27.0031	26.7873	27.43	27.4317	26.5935	26.6257	27.0108
P35979	sp|P35979|RL12_MOUSE 60S ribosomal protein L12 OS=Mus musculus GN=Rpl12 PE=1 SV=2	29.3173	29.5381	29.6924	29.8701	26.6821	29.6828	29.6778	29.608
P35980	sp|P35980|RL18_MOUSE 60S ribosomal protein L18 OS=Mus musculus GN=Rpl18 PE=1 SV=3	29.6648	29.4283	29.2715	29.7038	28.5957	29.5166	29.4757	29.2588
P36536	sp|P36536|SAR1A_MOUSE GTP-binding protein SAR1a OS=Mus musculus GN=Sar1a PE=1 SV=1	24.8397	23.6901	25.1042	24.529	21.9901	23.766	24.5726	24.0533
P36916	sp|P36916|GNL1_MOUSE Guanine nucleotide-binding protein-like 1 OS=Mus musculus GN=Gnl1 PE=1 SV=4	24.1568	27.2897	27.2634	27.3148	28.3285	27.1981	27.0755	27.3548
P37040	sp|P37040|NCPR_MOUSE NADPH--cytochrome P450 reductase OS=Mus musculus GN=Por PE=1 SV=2	25.1014	25.9707	24.6029	25.7592	24.1435	25.4522	25.2963	25.4999
P37804	sp|P37804|TAGL_MOUSE Transgelin OS=Mus musculus GN=Tagln PE=1 SV=3	24.4528	26.3344	27.5515	27.5503	25.93	26.8052	26.1606	25.6009
P38647	sp|P38647|GRP75_MOUSE Stress-70 protein, mitochondrial OS=Mus musculus GN=Hspa9 PE=1 SV=3	29.0289	28.8533	29.1049	28.9821	29.3385	28.3945	28.9301	29.1265
P39053	sp|P39053|DYN1_MOUSE Dynamin-1 OS=Mus musculus GN=Dnm1 PE=1 SV=2	33.8852	34.0278	33.9595	34.0278	33.396	33.7884	34.2301	33.9595
P39054	sp|P39054|DYN2_MOUSE Dynamin-2 OS=Mus musculus GN=Dnm2 PE=1 SV=2	28.768	29.8288	29.7349	30.0099	28.8848	29.8471	29.9475	29.8214
P39447	sp|P39447|ZO1_MOUSE Tight junction protein ZO-1 OS=Mus musculus GN=Tjp1 PE=1 SV=2	27.1602	25.5568	27.2785	26.4399	26.6564	25.43	25.647	26.5176
P39749	sp|P39749|FEN1_MOUSE Flap endonuclease 1 OS=Mus musculus GN=Fen1 PE=1 SV=1	24.0829	21.8157	22.6002	24.8755	24.2407	23.6978	23.1431	26.7808
P40124	sp|P40124|CAP1_MOUSE Adenylyl cyclase-associated protein 1 OS=Mus musculus GN=Cap1 PE=1 SV=4	28.7932	29.6465	29.5056	29.4757	29.3848	29.8214	29.7442	29.6417
P40142	sp|P40142|TKT_MOUSE Transketolase OS=Mus musculus GN=Tkt PE=1 SV=1	30.0795	29.8989	30.5553	30.2964	30.2179	30.4171	30.2127	30.1308
P40237	sp|P40237|CD82_MOUSE CD82 antigen OS=Mus musculus GN=Cd82 PE=1 SV=1	27.9423	26.2383	25.828	26.7537	28.457	25.7651	26.6848	26.7099
P40240	sp|P40240|CD9_MOUSE CD9 antigen OS=Mus musculus GN=Cd9 PE=1 SV=2	26.3278	24.7889	24.8241	23.9858	26.4847	25.7048	25.7945	24.1209
P40336	sp|P40336|VP26A_MOUSE Vacuolar protein sorting-associated protein 26A OS=Mus musculus GN=Vps26a PE=1 SV=1	25.7312	27.0108	26.8447	27.4275	26.5634	27.0602	27.6551	27.5304
P40630	sp|P40630|TFAM_MOUSE Transcription factor A, mitochondrial OS=Mus musculus GN=Tfam PE=1 SV=2	23.0432	24.6919	26.0845	25.2573	26.5586	24.092	25.2033	25.4144
P41105	sp|P41105|RL28_MOUSE 60S ribosomal protein L28 OS=Mus musculus GN=Rpl28 PE=1 SV=2	30.4267	29.0658	29.2687	29.0943	28.6385	29.2053	29.1734	29.4247
P41216	sp|P41216|ACSL1_MOUSE Long-chain-fatty-acid--CoA ligase 1 OS=Mus musculus GN=Acsl1 PE=1 SV=2	26.6226	21.2116	24.2657	24.2193	26.8086	23.7225	23.0766	23.9304
P41241	sp|P41241|CSK_MOUSE Tyrosine-protein kinase CSK OS=Mus musculus GN=Csk PE=1 SV=2	20.8305	21.5602	23.5688	23.4398	27.1731	23.4802	22.8155	22.9071
P41242	sp|P41242|MATK_MOUSE Megakaryocyte-associated tyrosine-protein kinase OS=Mus musculus GN=Matk PE=1 SV=2	25.0862	26.3245	24.6513	22.6504	25.6221	25.1782	26.2291	24.9018
P42125	sp|P42125|ECI1_MOUSE Enoyl-CoA delta isomerase 1, mitochondrial OS=Mus musculus GN=Eci1 PE=1 SV=2	24.3294	23.7423	25.2894	25.2229	24.8785	21.7437	24.4555	23.483
P42208	sp|P42208|SEPT2_MOUSE Septin-2 OS=Mus musculus GN=Sept2 PE=1 SV=2	29.3644	29.5056	29.4342	29.8535	29.9829	29.4051	29.2509	29.0524
P42669	sp|P42669|PURA_MOUSE Transcriptional activator protein Pur-alpha OS=Mus musculus GN=Pura PE=1 SV=1	32.0288	31.5272	31.7159	31.7972	32.0368	31.7159	31.5272	31.9699
P42859	sp|P42859|HD_MOUSE Huntingtin OS=Mus musculus GN=Htt PE=1 SV=2	25.6363	26.8823	26.7684	27.0275	26.3726	26.7744	27.1157	27.0644
P42932	sp|P42932|TCPQ_MOUSE T-complex protein 1 subunit theta OS=Mus musculus GN=Cct8 PE=1 SV=3	32.0925	32.0631	32.1291	32.416	32.2613	32.1291	32.1291	32.3068
P43006	sp|P43006|EAA2_MOUSE Excitatory amino acid transporter 2 OS=Mus musculus GN=Slc1a2 PE=1 SV=1	29.2509	28.5493	28.273	26.9773	29.4491	27.4397	27.4485	27.677
P43274	sp|P43274|H14_MOUSE Histone H1.4 OS=Mus musculus GN=Hist1h1e PE=1 SV=2	29.7944	28.4268	29.0837	28.8118	29.6144	28.5814	28.2175	28.6579
P43275	sp|P43275|H11_MOUSE Histone H1.1 OS=Mus musculus GN=Hist1h1a PE=1 SV=2	25.5522	24.129	25.4741	24.8606	25.1863	25.6511	23.7624	25.6092
P43276	sp|P43276|H15_MOUSE Histone H1.5 OS=Mus musculus GN=Hist1h1b PE=1 SV=2	26.3361	25.1355	26.1458	25.4765	26.0235	26.2006	26.2934	26.5634
P43277	sp|P43277|H13_MOUSE Histone H1.3 OS=Mus musculus GN=Hist1h1d PE=1 SV=2	26.5103	30.3181	30.8173	30.083	24.6407	30.1942	30.0197	30.3079
P45376	sp|P45376|ALDR_MOUSE Aldose reductase OS=Mus musculus GN=Akr1b1 PE=1 SV=3	25.789	26.9306	27.0108	27.2743	26.9659	26.7641	26.9752	26.7347
P45591	sp|P45591|COF2_MOUSE Cofilin-2 OS=Mus musculus GN=Cfl2 PE=1 SV=1	29.1834	28.7096	28.6921	28.7752	28.754	28.4622	28.8674	28.6242
P45878	sp|P45878|FKBP2_MOUSE Peptidyl-prolyl cis-trans isomerase FKBP2 OS=Mus musculus GN=Fkbp2 PE=1 SV=1	26.5245	26.7841	26.5382	26.7744	26.1371	26.4959	26.5444	26.056
P45952	sp|P45952|ACADM_MOUSE Medium-chain specific acyl-CoA dehydrogenase, mitochondrial OS=Mus musculus GN=Acadm PE=1 SV=1	25.4741	25.0972	26.0457	25.6161	24.2826	25.2894	25.5107	25.594
P46061	sp|P46061|RAGP1_MOUSE Ran GTPase-activating protein 1 OS=Mus musculus GN=Rangap1 PE=1 SV=2	27.0161	24.8397	22.776	25.579	27.1805	25.363	24.5236	23.0069
P46096	sp|P46096|SYT1_MOUSE Synaptotagmin-1 OS=Mus musculus GN=Syt1 PE=1 SV=1	28.797	30.2852	30.4058	29.8288	28.3842	29.75	29.9291	30.0854
P46097	sp|P46097|SYT2_MOUSE Synaptotagmin-2 OS=Mus musculus GN=Syt2 PE=1 SV=1	26.4847	26.9752	27.6413	27.9209	27.006	26.9295	26.3815	26.8346
P46460	sp|P46460|NSF_MOUSE Vesicle-fusing ATPase OS=Mus musculus GN=Nsf PE=1 SV=2	33.0835	33.5146	33.0835	33.5146	33.5146	33.5146	33.5146	33.2881
P46467	sp|P46467|VPS4B_MOUSE Vacuolar protein sorting-associated protein 4B OS=Mus musculus GN=Vps4b PE=1 SV=2	27.0108	26.6188	21.0561	23.3148	24.5192	22.2916	22.2075	23.2387
P46471	sp|P46471|PRS7_MOUSE 26S protease regulatory subunit 7 OS=Mus musculus GN=Psmc2 PE=1 SV=5	26.9322	26.9252	26.5687	26.8876	27.4152	27.3718	27.1281	26.8426
P46660	sp|P46660|AINX_MOUSE Alpha-internexin OS=Mus musculus GN=Ina PE=1 SV=3	30.3346	30.1441	29.9829	30.3113	30.0528	29.8008	29.3804	29.7169
P46664	sp|P46664|PURA2_MOUSE Adenylosuccinate synthetase isozyme 2 OS=Mus musculus GN=Adss PE=1 SV=2	23.5856	24.7042	25.2546	24.1666	27.3148	25.4144	24.3511	24.9317
P46735	sp|P46735|MYO1B_MOUSE Unconventional myosin-Ib OS=Mus musculus GN=Myo1b PE=1 SV=3	20.7399	20.122	21.2116	20.3707	27.0308	25.9408	21.2116	24.3094
P46737	sp|P46737|BRCC3_MOUSE Lys-63-specific deubiquitinase BRCC36 OS=Mus musculus GN=Brcc3 PE=1 SV=1	24.6251	24.3094	24.2285	24.0161	23.4692	24.5938	24.0533	23.0498
P46935	sp|P46935|NEDD4_MOUSE E3 ubiquitin-protein ligase NEDD4 OS=Mus musculus GN=Nedd4 PE=1 SV=3	26.5735	24.3717	25.2177	25.1601	25.4071	25.2206	25.2882	24.7986
P47199	sp|P47199|QOR_MOUSE Quinone oxidoreductase OS=Mus musculus GN=Cryz PE=1 SV=1	27.1244	26.6358	26.6973	27.3264	25.5979	27.0506	26.9489	27.1384
P47708	sp|P47708|RP3A_MOUSE Rabphilin-3A OS=Mus musculus GN=Rph3a PE=1 SV=2	31.4474	30.4267	30.8269	30.4375	31.7369	30.3276	30.8173	30.8627
P47738	sp|P47738|ALDH2_MOUSE Aldehyde dehydrogenase, mitochondrial OS=Mus musculus GN=Aldh2 PE=1 SV=1	25.1618	26.4017	28.3735	27.8286	25.4575	26.508	27.1058	27.3368
P47740	sp|P47740|AL3A2_MOUSE Fatty aldehyde dehydrogenase OS=Mus musculus GN=Aldh3a2 PE=1 SV=2	22.9383	24.5819	23.5604	23.6773	26.6745	22.1622	26.6513	20.8964
P47753	sp|P47753|CAZA1_MOUSE F-actin-capping protein subunit alpha-1 OS=Mus musculus GN=Capza1 PE=1 SV=4	25.6644	27.1032	27.156	26.9592	25.5928	26.8792	26.8944	26.4194
P47754	sp|P47754|CAZA2_MOUSE F-actin-capping protein subunit alpha-2 OS=Mus musculus GN=Capza2 PE=1 SV=3	29.1049	29.8071	29.297	29.3896	28.8249	29.4592	29.4664	29.4318
P47757	sp|P47757|CAPZB_MOUSE F-actin-capping protein subunit beta OS=Mus musculus GN=Capzb PE=1 SV=3	28.9315	29.8471	29.5694	29.7898	28.9821	29.9383	29.9154	29.9291
P47791	sp|P47791|GSHR_MOUSE Glutathione reductase, mitochondrial OS=Mus musculus GN=Gsr PE=1 SV=3	24.4449	26.6871	25.6747	26.7615	23.1813	24.9758	23.5383	25.1215
P47809	sp|P47809|MP2K4_MOUSE Dual specificity mitogen-activated protein kinase kinase 4 OS=Mus musculus GN=Map2k4 PE=1 SV=2	26.2359	27.8286	27.0806	27.5388	26.4286	27.9209	28.0244	27.2513
P47857	sp|P47857|PFKAM_MOUSE ATP-dependent 6-phosphofructokinase, muscle type OS=Mus musculus GN=Pfkm PE=1 SV=3	32.7644	31.8293	32.014	31.8166	32.3629	32.2613	31.9565	31.8981
P47911	sp|P47911|RL6_MOUSE 60S ribosomal protein L6 OS=Mus musculus GN=Rpl6 PE=1 SV=3	30.6682	30.2566	30.5917	30.3052	30.5095	30.2336	30.0237	30.1863
P47915	sp|P47915|RL29_MOUSE 60S ribosomal protein L29 OS=Mus musculus GN=Rpl29 PE=2 SV=2	29.5789	27.6294	27.4441	27.4747	29.0714	27.4221	26.8921	27.7448
P47934	sp|P47934|CACP_MOUSE Carnitine O-acetyltransferase OS=Mus musculus GN=Crat PE=1 SV=3	26.1745	25.1601	24.597	26.1371	24.0533	24.1666	25.2384	24.9256
P47941	sp|P47941|CRKL_MOUSE Crk-like protein OS=Mus musculus GN=Crkl PE=1 SV=2	25.8673	25.2632	24.092	25.3343	26.0802	25.8531	25.2489	25.3508
P47955	sp|P47955|RLA1_MOUSE 60S acidic ribosomal protein P1 OS=Mus musculus GN=Rplp1 PE=1 SV=1	24.7986	26.1881	26.0747	25.9434	23.8599	25.5495	25.3314	25.5828
P47962	sp|P47962|RL5_MOUSE 60S ribosomal protein L5 OS=Mus musculus GN=Rpl5 PE=1 SV=3	30.7319	30.1686	30.3181	29.9137	30.3008	29.9876	29.8932	29.9171
P47963	sp|P47963|RL13_MOUSE 60S ribosomal protein L13 OS=Mus musculus GN=Rpl13 PE=1 SV=3	30.0158	29.5325	29.7898	29.6924	29.7526	29.7526	29.5122	29.5694
P47964	sp|P47964|RL36_MOUSE 60S ribosomal protein L36 OS=Mus musculus GN=Rpl36 PE=1 SV=2	24.5629	27.4469	27.4362	27.9259	23.886	27.7007	27.5989	28.1316
P48024	sp|P48024|EIF1_MOUSE Eukaryotic translation initiation factor 1 OS=Mus musculus GN=Eif1 PE=1 SV=2	26.5935	28.2266	27.6069	27.7954	26.7099	27.9598	27.7795	27.3741
P48036	sp|P48036|ANXA5_MOUSE Annexin A5 OS=Mus musculus GN=Anxa5 PE=1 SV=1	25.7592	27.5403	28.2052	27.8092	26.3094	27.3073	26.899	26.8438
P48318	sp|P48318|DCE1_MOUSE Glutamate decarboxylase 1 OS=Mus musculus GN=Gad1 PE=1 SV=2	28.5235	28.1065	28.4718	28.2512	29.2289	28.1	28.2849	27.9042
P48320	sp|P48320|DCE2_MOUSE Glutamate decarboxylase 2 OS=Mus musculus GN=Gad2 PE=1 SV=1	29.0658	29.1662	29.4918	29.4491	28.9479	29.5	29.2289	29.2687
P48428	sp|P48428|TBCA_MOUSE Tubulin-specific chaperone A OS=Mus musculus GN=Tbca PE=1 SV=3	26.1443	22.9383	23.5186	24.1545	26.2773	24.39	23.8725	22.8503
P48453	sp|P48453|PP2BB_MOUSE Serine/threonine-protein phosphatase 2B catalytic subunit beta isoform OS=Mus musculus GN=Ppp3cb PE=1 SV=2	26.621	29.9829	29.282	29.256	26.1443	29.8371	30.0622	29.9927
P48678	sp|P48678|LMNA_MOUSE Prelamin-A/C OS=Mus musculus GN=Lmna PE=1 SV=2	29.1538	27.6786	27.6163	27.771	28.2361	27.7632	27.677	28.2817
P48722	sp|P48722|HS74L_MOUSE Heat shock 70 kDa protein 4L OS=Mus musculus GN=Hspa4l PE=1 SV=2	30.7114	30.5095	30.5523	30.5215	30.7402	30.695	30.5399	30.3953
P48758	sp|P48758|CBR1_MOUSE Carbonyl reductase [NADPH] 1 OS=Mus musculus GN=Cbr1 PE=1 SV=3	27.7571	28.4405	28.9334	28.896	28.3149	28.6741	28.8992	28.3413
P48774	sp|P48774|GSTM5_MOUSE Glutathione S-transferase Mu 5 OS=Mus musculus GN=Gstm5 PE=1 SV=1	23.6707	27.0719	27.6592	27.6121	23.6872	27.0817	26.5735	26.7572
P48962	sp|P48962|ADT1_MOUSE ADP/ATP translocase 1 OS=Mus musculus GN=Slc25a4 PE=1 SV=4	24.5325	28.1956	28.4157	28.1316	26.0829	26.8447	26.8809	26.6959
P49025	sp|P49025|CTRO_MOUSE Citron Rho-interacting kinase OS=Mus musculus GN=Cit PE=1 SV=3	27.7834	27.9795	26.6914	27.7087	26.8698	27.4747	27.9727	28.1828
P49117	sp|P49117|NR2C2_MOUSE Nuclear receptor subfamily 2 group C member 2 OS=Mus musculus GN=Nr2c2 PE=1 SV=1	26.6171	22.9761	27.4829	22.3966	21.6643	24.208	21.953	21.2768
P49135	sp|P49135|ERCC3_MOUSE TFIIH basal transcription factor complex helicase XPB subunit OS=Mus musculus GN=Ercc3 PE=2 SV=1	23.1485	24.7113	27.5141	24.6052	24.2943	25.4113	25.5463	24.753
P49312	sp|P49312|ROA1_MOUSE Heterogeneous nuclear ribonucleoprotein A1 OS=Mus musculus GN=Hnrnpa1 PE=1 SV=2	33.657	32.7132	32.7937	32.6861	33.657	32.7399	32.5735	32.9171
P49442	sp|P49442|INPP_MOUSE Inositol polyphosphate 1-phosphatase OS=Mus musculus GN=Inpp1 PE=1 SV=2	26.2551	22.1162	22.167	21.4789	26.3957	22.167	21.7867	22.632
P49443	sp|P49443|PPM1A_MOUSE Protein phosphatase 1A OS=Mus musculus GN=Ppm1a PE=1 SV=1	25.4967	23.7719	24.7722	24.6998	25.253	25.5766	25.7835	25.6845
P49446	sp|P49446|PTPRE_MOUSE Receptor-type tyrosine-protein phosphatase epsilon OS=Mus musculus GN=Ptpre PE=1 SV=3	26.6564	23.8335	24.0638	24.449	24.0963	23.7999	24.8542	23.9559
P49615	sp|P49615|CDK5_MOUSE Cyclin-dependent-like kinase 5 OS=Mus musculus GN=Cdk5 PE=1 SV=1	26.0254	26.7986	26.6488	26.3602	24.9435	26.9195	26.8438	26.3511
P49722	sp|P49722|PSA2_MOUSE Proteasome subunit alpha type-2 OS=Mus musculus GN=Psma2 PE=1 SV=3	26.4437	26.899	27.7571	26.9699	27.0079	27.2761	27.3198	27.0483
P50114	sp|P50114|S100B_MOUSE Protein S100-B OS=Mus musculus GN=S100b PE=1 SV=2	25.9735	25.4172	24.9317	25.5179	25.3922	25.2177	25.1319	24.0591
P50171	sp|P50171|DHB8_MOUSE Estradiol 17-beta-dehydrogenase 8 OS=Mus musculus GN=Hsd17b8 PE=1 SV=2	24.4596	24.1841	24.9588	24.615	26.6188	22.4263	23.7179	22.7851
P50247	sp|P50247|SAHH_MOUSE Adenosylhomocysteinase OS=Mus musculus GN=Ahcy PE=1 SV=3	28.1662	28.8674	29.3598	29.3506	28.5641	29.0524	29.3235	29.278
P50396	sp|P50396|GDIA_MOUSE Rab GDP dissociation inhibitor alpha OS=Mus musculus GN=Gdi1 PE=1 SV=3	29.756	31.0181	31.1324	30.9923	29.8427	31.1659	31.2024	30.9437
P50429	sp|P50429|ARSB_MOUSE Arylsulfatase B OS=Mus musculus GN=Arsb PE=1 SV=3	23.7818	22.1756	22.4302	21.5008	23.6659	22.1273	22.6471	26.987
P50516	sp|P50516|VATA_MOUSE V-type proton ATPase catalytic subunit A OS=Mus musculus GN=Atp6v1a PE=1 SV=2	30.5305	32.0925	32.1933	31.8803	30.8859	32.0475	32.0475	32.014
P50544	sp|P50544|ACADV_MOUSE Very long-chain specific acyl-CoA dehydrogenase, mitochondrial OS=Mus musculus GN=Acadvl PE=1 SV=3	26.2207	27.0806	26.9489	27.4971	24.7958	24.0942	26.7221	25.1641
P50580	sp|P50580|PA2G4_MOUSE Proliferation-associated protein 2G4 OS=Mus musculus GN=Pa2g4 PE=1 SV=3	30.4375	30.3422	30.8377	30.5799	30.3181	30.6745	30.6274	30.6389
P50586	sp|P50586|TUB_MOUSE Tubby protein OS=Mus musculus GN=Tub PE=1 SV=1	24.5901	22.416	25.3991	24.7573	24.4528	24.955	24.9758	26.4859
P50608	sp|P50608|FMOD_MOUSE Fibromodulin OS=Mus musculus GN=Fmod PE=2 SV=1	25.6622	24.0638	28.3977	26.8921	25.9772	24.6186	25.1077	25.1332
P51150	sp|P51150|RAB7A_MOUSE Ras-related protein Rab-7a OS=Mus musculus GN=Rab7a PE=1 SV=2	26.5811	28.0544	28.3093	28.1086	25.8706	27.8448	27.7197	27.9209
P51174	sp|P51174|ACADL_MOUSE Long-chain specific acyl-CoA dehydrogenase, mitochondrial OS=Mus musculus GN=Acadl PE=1 SV=2	27.3514	27.0946	28.5603	27.3334	25.579	26.1919	27.3902	27.2407
P51410	sp|P51410|RL9_MOUSE 60S ribosomal protein L9 OS=Mus musculus GN=Rpl9 PE=1 SV=2	26.991	29.3302	29.7781	29.3952	25.5075	29.3235	29.256	29.1203
P51432	sp|P51432|PLCB3_MOUSE 1-phosphatidylinositol 4,5-bisphosphate phosphodiesterase beta-3 OS=Mus musculus GN=Plcb3 PE=1 SV=2	28.0076	27.2829	27.5191	27.4485	25.874	26.621	27.1684	26.8554
P51660	sp|P51660|DHB4_MOUSE Peroxisomal multifunctional enzyme type 2 OS=Mus musculus GN=Hsd17b4 PE=1 SV=3	23.215	25.1641	23.9337	26.7401	23.0116	23.3451	22.71	23.1813
P51855	sp|P51855|GSHB_MOUSE Glutathione synthetase OS=Mus musculus GN=Gss PE=1 SV=1	19.8568	22.59	22.3508	21.3019	21.7276	21.6285	24.1069	21.8006
P51859	sp|P51859|HDGF_MOUSE Hepatoma-derived growth factor OS=Mus musculus GN=Hdgf PE=1 SV=2	25.5885	26.0845	26.9355	26.6111	25.4458	26.8659	27.063	26.5155
P51863	sp|P51863|VA0D1_MOUSE V-type proton ATPase subunit d 1 OS=Mus musculus GN=Atp6v0d1 PE=1 SV=2	27.4469	27.0257	26.9262	26.4859	27.9727	26.2759	26.152	26.9425
P51881	sp|P51881|ADT2_MOUSE ADP/ATP translocase 2 OS=Mus musculus GN=Slc25a5 PE=1 SV=3	26.6943	28.0684	28.9518	28.5786	22.8893	27.1853	26.9849	27.7031
P52196	sp|P52196|THTR_MOUSE Thiosulfate sulfurtransferase OS=Mus musculus GN=Tst PE=1 SV=3	25.4935	25.8011	26.841	26.1881	26.0131	25.5037	26.6462	25.7622
P52479	sp|P52479|UBP10_MOUSE Ubiquitin carboxyl-terminal hydrolase 10 OS=Mus musculus GN=Usp10 PE=1 SV=3	27.7795	27.5279	27.6121	28.2749	27.5888	27.8533	27.771	27.771
P52480	sp|P52480|KPYM_MOUSE Pyruvate kinase PKM OS=Mus musculus GN=Pkm PE=1 SV=4	32.7132	33.1631	33.2881	33.2229	32.9647	33.0835	33.0207	32.881
P52912	sp|P52912|TIA1_MOUSE Nucleolysin TIA-1 OS=Mus musculus GN=Tia1 PE=1 SV=1	22.9239	22.2782	23.0069	21.239	22.6027	21.945	21.7276	23.4525
P53026	sp|P53026|RL10A_MOUSE 60S ribosomal protein L10a OS=Mus musculus GN=Rpl10a PE=1 SV=3	29.0943	29.3695	29.5789	29.6778	28.7932	29.5381	29.2992	29.4023
P53395	sp|P53395|ODB2_MOUSE Lipoamide acyltransferase component of branched-chain alpha-keto acid dehydrogenase complex, mitochondrial OS=Mus musculus GN=Dbt PE=1 SV=2	24.2125	25.0303	26.094	24.6513	25.6891	24.5025	24.4046	24.3038
P53810	sp|P53810|PIPNA_MOUSE Phosphatidylinositol transfer protein alpha isoform OS=Mus musculus GN=Pitpna PE=1 SV=2	28.6579	28.1179	27.6387	27.7602	28.9124	27.8019	27.9481	27.9423
P53994	sp|P53994|RAB2A_MOUSE Ras-related protein Rab-2A OS=Mus musculus GN=Rab2a PE=1 SV=1	29.0735	28.7039	29.0909	28.4718	28.8992	28.5864	28.6242	28.7096
P53995	sp|P53995|APC1_MOUSE Anaphase-promoting complex subunit 1 OS=Mus musculus GN=Anapc1 PE=1 SV=2	24.511	24.3511	21.7437	24.3276	23.215	23.0167	23.9792	24.4528
P54071	sp|P54071|IDHP_MOUSE Isocitrate dehydrogenase [NADP], mitochondrial OS=Mus musculus GN=Idh2 PE=1 SV=3	26.8068	27.2513	28.3285	27.0041	26.4825	26.2773	27.2761	27.2162
P54103	sp|P54103|DNJC2_MOUSE DnaJ homolog subfamily C member 2 OS=Mus musculus GN=Dnajc2 PE=1 SV=2	23.2675	24.8327	24.6361	25.8259	24.9036	25.8706	25.5522	24.9519
P54227	sp|P54227|STMN1_MOUSE Stathmin OS=Mus musculus GN=Stmn1 PE=1 SV=2	29.1265	25.1782	24.1484	23.5547	25.8531	24.7939	25.1332	24.9082
P54731	sp|P54731|FAF1_MOUSE FAS-associated factor 1 OS=Mus musculus GN=Faf1 PE=1 SV=2	25.1782	24.6584	24.5874	24.4421	24.8606	25.6423	24.8168	25.147
P54775	sp|P54775|PRS6B_MOUSE 26S protease regulatory subunit 6B OS=Mus musculus GN=Psmc4 PE=1 SV=2	27.4773	25.4094	25.2586	25.992	28.9167	26.3636	26.751	26.2125
P54822	sp|P54822|PUR8_MOUSE Adenylosuccinate lyase OS=Mus musculus GN=Adsl PE=1 SV=2	25.7835	26.0747	26.4417	26.1606	25.9808	26.4511	26.1026	25.9099
P54823	sp|P54823|DDX6_MOUSE Probable ATP-dependent RNA helicase DDX6 OS=Mus musculus GN=Ddx6 PE=1 SV=1	28.9989	29.0251	29.098	29.0875	28.637	29.3302	29.0571	29.0045
P54923	sp|P54923|ADPRH_MOUSE [Protein ADP-ribosylarginine] hydrolase OS=Mus musculus GN=Adprh PE=1 SV=1	22.436	21.945	22.59	24.6001	26.279	23.1195	24.5025	23.8043
P55066	sp|P55066|NCAN_MOUSE Neurocan core protein OS=Mus musculus GN=Ncan PE=1 SV=1	28.5708	29.177	28.3149	27.6786	25.7256	27.8934	28.1392	28.4491
P55194	sp|P55194|3BP1_MOUSE SH3 domain-binding protein 1 OS=Mus musculus GN=Sh3bp1 PE=1 SV=2	25.3556	25.6192	25.0127	24.5448	24.3965	25.2546	25.5221	25.0734
P55258	sp|P55258|RAB8A_MOUSE Ras-related protein Rab-8A OS=Mus musculus GN=Rab8a PE=1 SV=2	24.3376	24.7939	25.0356	25.2926	26.7122	25.0487	25.2362	25.0397
P55264	sp|P55264|ADK_MOUSE Adenosine kinase OS=Mus musculus GN=Adk PE=1 SV=2	24.8816	22.6564	26.6368	22.0862	25.1946	24.1923	26.7472	25.1863
P55302	sp|P55302|AMRP_MOUSE Alpha-2-macroglobulin receptor-associated protein OS=Mus musculus GN=Lrpap1 PE=1 SV=1	26.7472	25.0107	24.765	25.1332	25.8393	25.6267	24.5819	25.3314
P55821	sp|P55821|STMN2_MOUSE Stathmin-2 OS=Mus musculus GN=Stmn2 PE=1 SV=1	27.1843	23.4087	23.0116	22.632	27.4275	23.3871	24.1731	23.8886
P55937	sp|P55937|GOGA3_MOUSE Golgin subfamily A member 3 OS=Mus musculus GN=Golga3 PE=1 SV=3	23.9243	23.0319	24.8371	22.699	23.8098	24.8484	24.3866	21.766
P56371	sp|P56371|RAB4A_MOUSE Ras-related protein Rab-4A OS=Mus musculus GN=Rab4a PE=1 SV=2	22.254	23.7068	22.1383	22.7815	22.0259	23.2757	22.776	24.3461
P56375	sp|P56375|ACYP2_MOUSE Acylphosphatase-2 OS=Mus musculus GN=Acyp2 PE=1 SV=2	24.2051	23.1813	22.8591	24.1435	25.1986	23.5395	23.5186	23.841
P56376	sp|P56376|ACYP1_MOUSE Acylphosphatase-1 OS=Mus musculus GN=Acyp1 PE=1 SV=2	25.4827	26.0322	26.0961	26.3957	26.2258	26.5972	26.5837	26.6619
P56380	sp|P56380|AP4A_MOUSE Bis(5-nucleosyl)-tetraphosphatase [asymmetrical] OS=Mus musculus GN=Nudt2 PE=1 SV=3	21.9999	22.1383	27.5956	23.5039	22.5791	26.8377	22.0461	24.3511
P56387	sp|P56387|DYLT3_MOUSE Dynein light chain Tctex-type 3 OS=Mus musculus GN=Dynlt3 PE=1 SV=1	26.8257	25.2299	25.4144	24.9161	20.5292	25.0822	26.8698	25.3036
P56391	sp|P56391|CX6B1_MOUSE Cytochrome c oxidase subunit 6B1 OS=Mus musculus GN=Cox6b1 PE=1 SV=2	26.0131	25.5979	27.1666	24.4998	26.1544	24.4596	25.0218	24.1176
P56399	sp|P56399|UBP5_MOUSE Ubiquitin carboxyl-terminal hydrolase 5 OS=Mus musculus GN=Usp5 PE=1 SV=1	27.9302	28.2849	28.0422	28.4622	27.4441	28.1584	28.1379	28.1584
P56480	sp|P56480|ATPB_MOUSE ATP synthase subunit beta, mitochondrial OS=Mus musculus GN=Atp5b PE=1 SV=2	29.4247	30.9182	31.4474	30.9379	29.4541	29.9444	30.4552	30.1362
P56564	sp|P56564|EAA1_MOUSE Excitatory amino acid transporter 1 OS=Mus musculus GN=Slc1a3 PE=1 SV=2	21.6643	26.5412	26.3315	26.3492	24.6018	24.7614	24.7459	25.5075
P56671	sp|P56671|MAZ_MOUSE Myc-associated zinc finger protein OS=Mus musculus GN=Maz PE=1 SV=1	23.0116	25.533	24.527	25.1683	26.3887	25.2739	25.4172	25.6306
P56812	sp|P56812|PDCD5_MOUSE Programmed cell death protein 5 OS=Mus musculus GN=Pdcd5 PE=1 SV=3	27.0535	24.527	21.6503	26.7667	24.6251	22.7351	22.1472	21.9999
P56959	sp|P56959|FUS_MOUSE RNA-binding protein FUS OS=Mus musculus GN=Fus PE=1 SV=1	32.4635	31.602	31.4589	31.4694	32.4635	31.6518	31.6233	31.6976
P56960	sp|P56960|EXOSX_MOUSE Exosome component 10 OS=Mus musculus GN=Exosc10 PE=1 SV=2	24.4655	26.0829	25.874	26.0747	26.1224	25.832	26.0802	25.832
P57722	sp|P57722|PCBP3_MOUSE Poly(rC)-binding protein 3 OS=Mus musculus GN=Pcbp3 PE=1 SV=3	26.4825	27.1641	27.2513	27.3039	24.7889	27.6955	27.9562	27.4907
P57746	sp|P57746|VATD_MOUSE V-type proton ATPase subunit D OS=Mus musculus GN=Atp6v1d PE=1 SV=1	27.3861	27.6955	28.2568	27.9481	27.95	28.2552	27.9598	28.1623
P57759	sp|P57759|ERP29_MOUSE Endoplasmic reticulum resident protein 29 OS=Mus musculus GN=Erp29 PE=1 SV=2	23.5604	25.5075	25.6845	25.874	24.6108	25.9808	25.0487	25.4241
P57776	sp|P57776|EF1D_MOUSE Elongation factor 1-delta OS=Mus musculus GN=Eef1d PE=1 SV=3	29.5241	29.2434	28.5864	29.2414	30.0377	29.1203	29.3022	28.8881
P57780	sp|P57780|ACTN4_MOUSE Alpha-actinin-4 OS=Mus musculus GN=Actn4 PE=1 SV=1	31.1173	31.386	31.4207	31.5764	31.6233	31.5427	31.2769	31.5888
P57784	sp|P57784|RU2A_MOUSE U2 small nuclear ribonucleoprotein A OS=Mus musculus GN=Snrpa1 PE=1 SV=2	27.4907	26.6293	26.8438	27.0734	26.1469	27.4252	26.7841	27.1934
P58252	sp|P58252|EF2_MOUSE Elongation factor 2 OS=Mus musculus GN=Eef2 PE=1 SV=2	30.2127	30.6092	30.4101	30.4203	30.9835	30.8377	31.0376	30.4833
P58281	sp|P58281|OPA1_MOUSE Dynamin-like 120 kDa protein, mitochondrial OS=Mus musculus GN=Opa1 PE=1 SV=1	27.0079	26.6401	28.1031	26.9355	27.5388	25.8197	26.6188	27.063
P58389	sp|P58389|PTPA_MOUSE Serine/threonine-protein phosphatase 2A activator OS=Mus musculus GN=Ppp2r4 PE=1 SV=1	25.8998	26.9262	27.2145	26.6534	27.5191	26.7537	26.6432	26.8052
P58404	sp|P58404|STRN4_MOUSE Striatin-4 OS=Mus musculus GN=Strn4 PE=1 SV=2	26.306	25.5142	23.4336	25.1815	24.0161	23.9955	23.891	25.4383
P58501	sp|P58501|PAXB1_MOUSE PAX3- and PAX7-binding protein 1 OS=Mus musculus GN=Paxbp1 PE=1 SV=3	24.6018	23.5604	25.686	23.7068	24.6852	24.1435	24.1568	24.0942
P58771	sp|P58771|TPM1_MOUSE Tropomyosin alpha-1 chain OS=Mus musculus GN=Tpm1 PE=1 SV=1	31.6976	27.1021	27.9259	27.4182	30.6855	27.0685	27.4152	27.5677
P58802	sp|P58802|TB10A_MOUSE TBC1 domain family member 10A OS=Mus musculus GN=Tbc1d10a PE=1 SV=1	27.1104	24.3021	23.5547	22.3508	24.8884	25.533	25.9504	23.8139
P58854	sp|P58854|GCP3_MOUSE Gamma-tubulin complex component 3 OS=Mus musculus GN=Tubgcp3 PE=1 SV=2	22.0615	21.239	23.4362	23.2808	24.1903	23.9792	23.6901	23.3871
P58871	sp|P58871|TB182_MOUSE 182 kDa tankyrase-1-binding protein OS=Mus musculus GN=Tnks1bp1 PE=1 SV=2	27.1032	25.6233	22.4431	23.0047	24.4019	25.0532	24.7573	24.3161
P59016	sp|P59016|VP33B_MOUSE Vacuolar protein sorting-associated protein 33B OS=Mus musculus GN=Vps33b PE=1 SV=1	25.3343	26.8659	27.0734	26.8845	25.7945	27.0719	27.3695	26.5007
P59108	sp|P59108|CPNE2_MOUSE Copine-2 OS=Mus musculus GN=Cpne2 PE=1 SV=1	26.1224	21.4789	22.4607	22.5204	26.2737	24.4998	23.3489	24.1874
P59325	sp|P59325|IF5_MOUSE Eukaryotic translation initiation factor 5 OS=Mus musculus GN=Eif5 PE=1 SV=1	28.2902	27.7448	28.2118	27.8503	28.8462	28.3329	28.3553	27.9795
P59326	sp|P59326|YTHD1_MOUSE YTH domain-containing family protein 1 OS=Mus musculus GN=Ythdf1 PE=1 SV=1	28.9201	26.9838	26.0102	27.4846	27.3955	27.2435	27.2189	27.3039
P59644	sp|P59644|PI5PA_MOUSE Phosphatidylinositol 4,5-bisphosphate 5-phosphatase A OS=Mus musculus GN=Inpp5j PE=1 SV=2	25.2229	26.5484	25.2299	25.9277	25.2326	26.4896	26.8876	26.8126
P59708	sp|P59708|SF3B6_MOUSE Splicing factor 3B subunit 6 OS=Mus musculus GN=Sf3b6 PE=1 SV=1	26.056	25.6299	25.6009	26.0829	26.2195	26.0119	26.0206	26.2731
P59764	sp|P59764|DOCK4_MOUSE Dedicator of cytokinesis protein 4 OS=Mus musculus GN=Dock4 PE=1 SV=1	26.0221	23.1104	27.3298	22.1162	27.1528	22.0562	21.9742	22.0562
P59999	sp|P59999|ARPC4_MOUSE Actin-related protein 2/3 complex subunit 4 OS=Mus musculus GN=Arpc4 PE=1 SV=3	27.682	29.4778	29.4184	28.9301	26.9237	29.4778	29.7721	29.2748
P60122	sp|P60122|RUVB1_MOUSE RuvB-like 1 OS=Mus musculus GN=Ruvbl1 PE=1 SV=1	27.3651	28.1114	27.4846	27.9637	27.3021	27.5515	27.5582	27.7007
P60202	sp|P60202|MYPR_MOUSE Myelin proteolipid protein OS=Mus musculus GN=Plp1 PE=1 SV=2	28.3111	30.8118	31.7972	31.0181	28.8641	30.6588	30.5095	30.695
P60229	sp|P60229|EIF3E_MOUSE Eukaryotic translation initiation factor 3 subunit E OS=Mus musculus GN=Eif3e PE=1 SV=1	27.6275	28.8738	28.5753	28.9586	28.3413	29.0094	29.0892	29.1049
P60334	sp|P60334|CDO1_MOUSE Cysteine dioxygenase type 1 OS=Mus musculus GN=Cdo1 PE=1 SV=1	23.853	27.2123	27.0031	27.0079	26.733	26.795	26.8346	27.1843
P60335	sp|P60335|PCBP1_MOUSE Poly(rC)-binding protein 1 OS=Mus musculus GN=Pcbp1 PE=1 SV=1	29.0875	29.5517	29.6277	29.6891	29.1444	29.9927	29.6961	29.3057
P60469	sp|P60469|LIPA3_MOUSE Liprin-alpha-3 OS=Mus musculus GN=Ppfia3 PE=1 SV=2	27.9755	27.6082	27.0328	27.2465	28.4622	28.3093	28.5786	27.8969
P60487	sp|P60487|PLPP_MOUSE Pyridoxal phosphate phosphatase OS=Mus musculus GN=Pdxp PE=1 SV=1	25.7353	26.4511	26.2709	26.2759	25.1266	25.789	26.3887	25.9181
P60521	sp|P60521|GBRL2_MOUSE Gamma-aminobutyric acid receptor-associated protein-like 2 OS=Mus musculus GN=Gabarapl2 PE=1 SV=1	28.5273	27.2713	28.2157	28.135	28.2175	27.9697	27.9042	27.9259
P60670	sp|P60670|NPL4_MOUSE Nuclear protein localization protein 4 homolog OS=Mus musculus GN=Nploc4 PE=1 SV=3	25.5688	26.4557	26.8257	26.8509	25.741	26.6188	26.9735	26.0086
P60710	sp|P60710|ACTB_MOUSE Actin, cytoplasmic 1 OS=Mus musculus GN=Actb PE=1 SV=1	35.2625	35.7581	35.7581	35.7581	35.2625	35.2625	35.7581	35.7581
P60761	sp|P60761|NEUG_MOUSE Neurogranin OS=Mus musculus GN=Nrgn PE=1 SV=1	26.7122	22.499	23.2675	21.1812	26.9279	21.9598	21.9598	22.8296
P60762	sp|P60762|MO4L1_MOUSE Mortality factor 4-like protein 1 OS=Mus musculus GN=Morf4l1 PE=1 SV=2	24.136	23.6627	24.0724	24.0895	22.27	23.7551	23.766	24.7843
P60824	sp|P60824|CIRBP_MOUSE Cold-inducible RNA-binding protein OS=Mus musculus GN=Cirbp PE=1 SV=1	28.4766	28.5582	29.7944	29.0909	28.9642	28.8702	29.051	29.496
P60843	sp|P60843|IF4A1_MOUSE Eukaryotic initiation factor 4A-I OS=Mus musculus GN=Eif4a1 PE=1 SV=1	27.7632	27.682	27.6138	27.682	28.3977	28.2849	28.1623	27.9598
P60867	sp|P60867|RS20_MOUSE 40S ribosomal protein S20 OS=Mus musculus GN=Rps20 PE=1 SV=1	28.2602	28.6132	28.7932	29.098	28.5464	28.7357	28.9253	29.0909
P60879	sp|P60879|SNP25_MOUSE Synaptosomal-associated protein 25 OS=Mus musculus GN=Snap25 PE=1 SV=1	29.3108	27.1883	27.4801	27.2435	28.5708	27.1666	27.1602	27.2761
P60904	sp|P60904|DNJC5_MOUSE DnaJ homolog subfamily C member 5 OS=Mus musculus GN=Dnajc5 PE=1 SV=1	28.9014	27.3334	27.3396	27.9441	29.2748	27.3548	26.8447	27.6199
P61021	sp|P61021|RAB5B_MOUSE Ras-related protein Rab-5B OS=Mus musculus GN=Rab5b PE=1 SV=1	24.0575	25.4705	25.6092	24.2606	21.3019	23.4136	24.2518	23.9955
P61027	sp|P61027|RAB10_MOUSE Ras-related protein Rab-10 OS=Mus musculus GN=Rab10 PE=1 SV=1	27.4829	26.2731	26.5634	25.8442	27.3264	25.946	25.7984	27.0506
P61028	sp|P61028|RAB8B_MOUSE Ras-related protein Rab-8B OS=Mus musculus GN=Rab8b PE=1 SV=1	26.1026	24.7631	25.3091	25.1077	26.2759	25.2147	23.4291	25.4214
P61079	sp|P61079|UB2D3_MOUSE Ubiquitin-conjugating enzyme E2 D3 OS=Mus musculus GN=Ube2d3 PE=1 SV=1;sp|P62838|UB2D2_MOUSE Ubiquitin-conjugating enzyme E2 D2 OS=Mus musculus GN=Ube2d2 PE=1 SV=1;sp|Q6ZWY6|U2D2B_MOUSE Ubiquitin-conjugating enzyme E2 D2B OS=Mus muscu	26.8757	24.5325	24.753	24.7276	24.1209	24.9082	24.5151	23.8335
P61082	sp|P61082|UBC12_MOUSE NEDD8-conjugating enzyme Ubc12 OS=Mus musculus GN=Ube2m PE=1 SV=1	27.548	26.4437	26.4511	26.0845	28.1484	26.4595	26.6039	26.0141
P61087	sp|P61087|UBE2K_MOUSE Ubiquitin-conjugating enzyme E2 K OS=Mus musculus GN=Ube2k PE=1 SV=3	26.297	24.4788	20.9312	23.8939	23.7624	24.4449	24.0293	22.5073
P61161	sp|P61161|ARP2_MOUSE Actin-related protein 2 OS=Mus musculus GN=Actr2 PE=1 SV=1	28.8004	29.9226	29.4143	29.3804	29.5286	29.9171	30.4203	30.2789
P61164	sp|P61164|ACTZ_MOUSE Alpha-centractin OS=Mus musculus GN=Actr1a PE=1 SV=1	29.7349	28.1701	28.1521	28.0519	30.2789	28.364	28.1179	28.0307
P61202	sp|P61202|CSN2_MOUSE COP9 signalosome complex subunit 2 OS=Mus musculus GN=Cops2 PE=1 SV=1	26.3769	27.4547	27.7031	27.4716	27.5219	28.0397	27.8092	27.4329
P61205	sp|P61205|ARF3_MOUSE ADP-ribosylation factor 3 OS=Mus musculus GN=Arf3 PE=2 SV=2	21.2923	28.9405	28.9692	28.8674	21.2116	29.1984	29.2434	28.9989
P61222	sp|P61222|ABCE1_MOUSE ATP-binding cassette sub-family E member 1 OS=Mus musculus GN=Abce1 PE=1 SV=1	27.7681	27.3351	26.5586	27.4351	27.5702	27.5841	27.7224	27.1032
P61226	sp|P61226|RAP2B_MOUSE Ras-related protein Rap-2b OS=Mus musculus GN=Rap2b PE=1 SV=1	26.508	20.5292	22.254	23.2205	26.6959	23.5604	22.2388	23.2205
P61255	sp|P61255|RL26_MOUSE 60S ribosomal protein L26 OS=Mus musculus GN=Rpl26 PE=1 SV=1	31.3457	29.0752	29.2414	29.4093	30.6092	29.2588	28.906	29.1888
P61264	sp|P61264|STX1B_MOUSE Syntaxin-1B OS=Mus musculus GN=Stx1b PE=1 SV=1	30.4984	29.8214	29.9876	29.8932	30.6329	29.5517	29.6465	29.7108
P61329	sp|P61329|FGF12_MOUSE Fibroblast growth factor 12 OS=Mus musculus GN=Fgf12 PE=1 SV=1	29.3057	27.0755	27.4362	26.4108	23.5906	26.2731	27.236	27.1623
P61358	sp|P61358|RL27_MOUSE 60S ribosomal protein L27 OS=Mus musculus GN=Rpl27 PE=1 SV=2	30.1686	30.0284	30.0377	29.9876	29.4342	29.7471	29.7245	29.8427
P61514	sp|P61514|RL37A_MOUSE 60S ribosomal protein L37a OS=Mus musculus GN=Rpl37a PE=1 SV=2	28.4361	28.0054	28.3874	28.3429	26.5035	28.2966	28.1828	28.4436
P61750	sp|P61750|ARF4_MOUSE ADP-ribosylation factor 4 OS=Mus musculus GN=Arf4 PE=1 SV=2	24.4875	22.8758	24.6769	23.3489	25.0513	24.8776	24.6949	24.5552
P61759	sp|P61759|PFD3_MOUSE Prefoldin subunit 3 OS=Mus musculus GN=Vbp1 PE=1 SV=2	20.2457	22.3261	24.1403	22.8821	27.1958	24.4142	23.9923	25.0444
P61922	sp|P61922|GABT_MOUSE 4-aminobutyrate aminotransferase, mitochondrial OS=Mus musculus GN=Abat PE=1 SV=1	28.3859	29.7471	30.8062	30.1116	29.1102	29.6238	30.3689	30.0377
P61963	sp|P61963|DCAF7_MOUSE DDB1- and CUL4-associated factor 7 OS=Mus musculus GN=Dcaf7 PE=1 SV=1	25.6061	25.5396	25.0274	24.3007	25.3187	25.8673	24.6361	25.6441
P61965	sp|P61965|WDR5_MOUSE WD repeat-containing protein 5 OS=Mus musculus GN=Wdr5 PE=1 SV=1	26.7597	26.2737	25.2857	25.0734	26.0886	25.686	24.9036	25.8081
P61967	sp|P61967|AP1S1_MOUSE AP-1 complex subunit sigma-1A OS=Mus musculus GN=Ap1s1 PE=1 SV=1	26.3726	23.6872	24.8484	24.5387	26.5245	25.2459	23.7423	24.8371
P61971	sp|P61971|NTF2_MOUSE Nuclear transport factor 2 OS=Mus musculus GN=Nutf2 PE=1 SV=1	21.6986	23.3037	26.7488	24.1247	24.0498	23.5511	23.9955	23.7068
P61979	sp|P61979|HNRPK_MOUSE Heterogeneous nuclear ribonucleoprotein K OS=Mus musculus GN=Hnrnpk PE=1 SV=1	32.6651	32.6415	32.4407	32.5407	32.6861	32.6861	32.6415	32.7399
P61982	sp|P61982|1433G_MOUSE 14-3-3 protein gamma OS=Mus musculus GN=Ywhag PE=1 SV=2	31.8293	31.1324	31.2934	31.2548	31.9113	31.2024	30.7319	30.6588
P62069	sp|P62069|UBP46_MOUSE Ubiquitin carboxyl-terminal hydrolase 46 OS=Mus musculus GN=Usp46 PE=1 SV=1	22.534	25.7945	25.2239	25.5813	26.508	25.2987	25.734	25.2147
P62071	sp|P62071|RRAS2_MOUSE Ras-related protein R-Ras2 OS=Mus musculus GN=Rras2 PE=1 SV=1	24.0575	23.766	24.2227	24.2487	24.8755	25.4458	24.4421	25.2054
P62082	sp|P62082|RS7_MOUSE 40S ribosomal protein S7 OS=Mus musculus GN=Rps7 PE=2 SV=1	30.755	30.0795	30.2043	30.0015	29.278	29.9706	29.8427	29.9383
P62137	sp|P62137|PP1A_MOUSE Serine/threonine-protein phosphatase PP1-alpha catalytic subunit OS=Mus musculus GN=Ppp1ca PE=1 SV=1	28.1956	29.6367	29.596	29.5421	27.653	29.5122	29.75	29.7349
P62141	sp|P62141|PP1B_MOUSE Serine/threonine-protein phosphatase PP1-beta catalytic subunit OS=Mus musculus GN=Ppp1cb PE=1 SV=3	26.4108	28.038	27.916	28.0944	27.7489	28.0341	28.2157	28.273
P62192	sp|P62192|PRS4_MOUSE 26S protease regulatory subunit 4 OS=Mus musculus GN=Psmc1 PE=1 SV=1	25.0734	26.3375	26.5035	26.7238	25.2271	27.0483	26.2258	26.9222
P62196	sp|P62196|PRS8_MOUSE 26S protease regulatory subunit 8 OS=Mus musculus GN=Psmc5 PE=1 SV=1	23.6824	27.1676	27.6666	27.5606	27.5004	27.7571	27.417	27.5515
P62242	sp|P62242|RS8_MOUSE 40S ribosomal protein S8 OS=Mus musculus GN=Rps8 PE=1 SV=2	30.0377	30.5917	30.6329	30.907	30.6682	30.7736	30.5305	30.8062
P62245	sp|P62245|RS15A_MOUSE 40S ribosomal protein S15a OS=Mus musculus GN=Rps15a PE=1 SV=2	28.079	28.4465	28.4664	28.5603	27.5776	28.4465	28.2798	28.4215
P62259	sp|P62259|1433E_MOUSE 14-3-3 protein epsilon OS=Mus musculus GN=Ywhae PE=1 SV=1	31.9113	30.755	30.6389	30.6682	31.8293	31.0035	30.7459	30.7816
P62264	sp|P62264|RS14_MOUSE 40S ribosomal protein S14 OS=Mus musculus GN=Rps14 PE=1 SV=3	30.2789	29.9064	29.8535	29.9927	29.75	30.1189	29.596	29.6367
P62267	sp|P62267|RS23_MOUSE 40S ribosomal protein S23 OS=Mus musculus GN=Rps23 PE=1 SV=3	28.2201	29.225	29.0524	28.9776	29.9876	29.0837	28.3149	28.7719
P62270	sp|P62270|RS18_MOUSE 40S ribosomal protein S18 OS=Mus musculus GN=Rps18 PE=1 SV=3	30.3818	29.8756	29.8756	29.9171	29.9137	30.0237	29.7349	29.7038
P62274	sp|P62274|RS29_MOUSE 40S ribosomal protein S29 OS=Mus musculus GN=Rps29 PE=3 SV=2	28.6108	26.1504	26.4946	28.0103	28.8052	27.9112	26.4623	26.6488
P62281	sp|P62281|RS11_MOUSE 40S ribosomal protein S11 OS=Mus musculus GN=Rps11 PE=1 SV=3	28.5428	29.9444	30.0448	30.2127	28.1662	30.1362	29.9106	30.2127
P62301	sp|P62301|RS13_MOUSE 40S ribosomal protein S13 OS=Mus musculus GN=Rps13 PE=1 SV=2	27.063	29.4247	29.3804	29.2289	25.1618	28.7187	28.9821	29.1822
P62305	sp|P62305|RUXE_MOUSE Small nuclear ribonucleoprotein E OS=Mus musculus GN=Snrpe PE=1 SV=1	22.8893	26.7752	26.7284	27	21.9742	26.9279	26.7572	27
P62307	sp|P62307|RUXF_MOUSE Small nuclear ribonucleoprotein F OS=Mus musculus GN=Snrpf PE=1 SV=1	23.2808	27.294	26.899	27.6275	24.407	27.3837	26.9105	27.006
P62309	sp|P62309|RUXG_MOUSE Small nuclear ribonucleoprotein G OS=Mus musculus GN=Snrpg PE=1 SV=1	26.6432	27.9022	27.5677	28.2849	27.359	28.273	27.4373	28.1484
P62313	sp|P62313|LSM6_MOUSE U6 snRNA-associated Sm-like protein LSm6 OS=Mus musculus GN=Lsm6 PE=1 SV=1	23.5771	23.4291	23.8626	24.5694	23.7688	24.3622	25.4663	25.2362
P62315	sp|P62315|SMD1_MOUSE Small nuclear ribonucleoprotein Sm D1 OS=Mus musculus GN=Snrpd1 PE=1 SV=1	28.6002	29.297	29.1538	29.3598	28.2817	29.278	29.278	29.2952
P62317	sp|P62317|SMD2_MOUSE Small nuclear ribonucleoprotein Sm D2 OS=Mus musculus GN=Snrpd2 PE=1 SV=1	27.7328	28.4718	28.9642	28.9989	26.8007	29.3057	29.2748	29.2926
P62320	sp|P62320|SMD3_MOUSE Small nuclear ribonucleoprotein Sm D3 OS=Mus musculus GN=Snrpd3 PE=1 SV=1	25.8788	28.4664	28.4847	28.5382	26.9425	28.5547	28.5547	28.8533
P62331	sp|P62331|ARF6_MOUSE ADP-ribosylation factor 6 OS=Mus musculus GN=Arf6 PE=1 SV=2	28.0972	27.9637	28.0635	27.7031	27.9406	27.8464	27.7954	27.8206
P62334	sp|P62334|PRS10_MOUSE 26S protease regulatory subunit 10B OS=Mus musculus GN=Psmc6 PE=1 SV=1	24.7843	27.0989	26.9175	27.0351	28.0276	27.3298	27.0962	27.2551
P62482	sp|P62482|KCAB2_MOUSE Voltage-gated potassium channel subunit beta-2 OS=Mus musculus GN=Kcnab2 PE=1 SV=1	29.3385	30.4234	29.9706	29.833	29.0482	30.0377	30.2291	30.083
P62484	sp|P62484|ABI2_MOUSE Abl interactor 2 OS=Mus musculus GN=Abi2 PE=1 SV=1	25.647	28.2649	27.3651	27.7834	27.2931	27.6698	28.4178	28.12
P62627	sp|P62627|DLRB1_MOUSE Dynein light chain roadblock-type 1 OS=Mus musculus GN=Dynlrb1 PE=1 SV=3	25.8985	24.1545	23.853	23.4658	26.0747	24.2538	23.7719	23.2517
P62631	sp|P62631|EF1A2_MOUSE Elongation factor 1-alpha 2 OS=Mus musculus GN=Eef1a2 PE=1 SV=1	32.3858	33.617	33.657	33.7884	32.6044	34.2301	33.657	33.8852
P62702	sp|P62702|RS4X_MOUSE 40S ribosomal protein S4, X isoform OS=Mus musculus GN=Rps4x PE=1 SV=2	30.7459	30.4058	30.5477	30.4234	30.2502	30.4203	30.4012	30.1686
P62715	sp|P62715|PP2AB_MOUSE Serine/threonine-protein phosphatase 2A catalytic subunit beta isoform OS=Mus musculus GN=Ppp2cb PE=1 SV=1	26.2031	25.6686	25.6836	25.2033	27.1981	25.811	25.5709	25.814
P62717	sp|P62717|RL18A_MOUSE 60S ribosomal protein L18a OS=Mus musculus GN=Rpl18a PE=1 SV=1	27.8049	28.8287	28.7891	29.1102	27.2162	29.0433	28.6992	29.1538
P62743	sp|P62743|AP2S1_MOUSE AP-2 complex subunit sigma OS=Mus musculus GN=Ap2s1 PE=1 SV=1	26.5998	29.0433	29.278	28.7187	27.14	28.8786	29.0482	29.239
P62746	sp|P62746|RHOB_MOUSE Rho-related GTP-binding protein RhoB OS=Mus musculus GN=Rhob PE=1 SV=1	27.3418	25.0903	24.2125	26.0886	27.2435	22.0259	25.2987	24.2125
P62748	sp|P62748|HPCL1_MOUSE Hippocalcin-like protein 1 OS=Mus musculus GN=Hpcal1 PE=1 SV=2	28.3977	26.5589	26.9699	23.395	28.9541	23.3687	24.6291	22.776
P62751	sp|P62751|RL23A_MOUSE 60S ribosomal protein L23a OS=Mus musculus GN=Rpl23a PE=1 SV=1	30.2043	29.4374	29.6721	29.9706	29.282	29.7721	29.6721	29.7721
P62754	sp|P62754|RS6_MOUSE 40S ribosomal protein S6 OS=Mus musculus GN=Rps6 PE=1 SV=1	30.5553	29.4051	29.4283	29.4711	28.3044	29.3173	28.9541	29.098
P62761	sp|P62761|VISL1_MOUSE Visinin-like protein 1 OS=Mus musculus GN=Vsnl1 PE=1 SV=2	30.3052	26.0007	26.7615	25.5142	30.2336	27.0901	26.3536	26.4375
P62806	sp|P62806|H4_MOUSE Histone H4 OS=Mus musculus GN=Hist1h4a PE=1 SV=2	28.3945	27.9697	28.2	27.3218	28.003	27.5141	26.7752	27.4351
P62814	sp|P62814|VATB2_MOUSE V-type proton ATPase subunit B, brain isoform OS=Mus musculus GN=Atp6v1b2 PE=1 SV=1	30.8377	31.5078	31.5427	31.3154	31.2769	31.4921	31.4694	31.4796
P62821	sp|P62821|RAB1A_MOUSE Ras-related protein Rab-1A OS=Mus musculus GN=Rab1A PE=1 SV=3	28.7257	29.2992	29.4592	29.0433	29.3952	28.9405	29.0289	28.8738
P62823	sp|P62823|RAB3C_MOUSE Ras-related protein Rab-3C OS=Mus musculus GN=Rab3c PE=1 SV=1	26.9699	27.4688	28.0054	27.5191	27.6551	27.5751	27.6098	27.4933
P62830	sp|P62830|RL23_MOUSE 60S ribosomal protein L23 OS=Mus musculus GN=Rpl23 PE=1 SV=1	27.2486	29.4093	29.4778	29.5668	27.6387	29.3022	29.3767	29.3455
P62835	sp|P62835|RAP1A_MOUSE Ras-related protein Rap-1A OS=Mus musculus GN=Rap1a PE=1 SV=1	28.1151	27.4275	27.7328	27.0644	27.488	26.987	26.9384	27.5388
P62843	sp|P62843|RS15_MOUSE 40S ribosomal protein S15 OS=Mus musculus GN=Rps15 PE=1 SV=2	28.8599	28.3842	28.003	28.8052	29.0251	28.768	28.3253	28.4321
P62849	sp|P62849|RS24_MOUSE 40S ribosomal protein S24 OS=Mus musculus GN=Rps24 PE=1 SV=1	26.5855	28.5641	28.7357	28.5753	25.9408	28.508	28.273	28.1521
P62852	sp|P62852|RS25_MOUSE 40S ribosomal protein S25 OS=Mus musculus GN=Rps25 PE=1 SV=1	27.5059	29.8535	29.9018	29.9291	26.0664	30.1116	29.833	28.3859
P62855	sp|P62855|RS26_MOUSE 40S ribosomal protein S26 OS=Mus musculus GN=Rps26 PE=1 SV=3	24.7147	28.6075	28.8758	28.9692	24.8644	28.754	28.2749	29.0359
P62858	sp|P62858|RS28_MOUSE 40S ribosomal protein S28 OS=Mus musculus GN=Rps28 PE=1 SV=1	27.1384	27.3496	26.6585	27.3012	25.1561	27.2239	26.9699	27.1709
P62862	sp|P62862|RS30_MOUSE 40S ribosomal protein S30 OS=Mus musculus GN=Fau PE=1 SV=1	23.9955	26.6171	26.9039	26.7347	22.6564	26.6619	26.3344	26.733
P62869	sp|P62869|ELOB_MOUSE Transcription elongation factor B polypeptide 2 OS=Mus musculus GN=Tceb2 PE=1 SV=1	27.4622	25.7073	25.5305	26.0813	26.6871	25.9898	25.9053	25.8813
P62878	sp|P62878|RBX1_MOUSE E3 ubiquitin-protein ligase RBX1 OS=Mus musculus GN=Rbx1 PE=1 SV=1	24.5768	23.673	23.3076	24.3825	25.2177	25.2421	25.4358	25.3091
P62880	sp|P62880|GBB2_MOUSE Guanine nucleotide-binding protein G(I)/G(S)/G(T) subunit beta-2 OS=Mus musculus GN=Gnb2 PE=1 SV=3	28.9358	29.9137	30.0197	29.3695	27.8127	29.2882	29.5056	29.5166
P62881	sp|P62881|GBB5_MOUSE Guanine nucleotide-binding protein subunit beta-5 OS=Mus musculus GN=Gnb5 PE=1 SV=1	29.0837	29.3767	29.8008	29.4247	29.4023	29.2748	29.8071	29.4778
P62889	sp|P62889|RL30_MOUSE 60S ribosomal protein L30 OS=Mus musculus GN=Rpl30 PE=1 SV=2	28.6959	29.2151	29.756	28.9253	26.6619	29.2926	29.6545	29.5
P62900	sp|P62900|RL31_MOUSE 60S ribosomal protein L31 OS=Mus musculus GN=Rpl31 PE=1 SV=1	28.4794	28.9821	29.3506	28.9969	27.9926	28.9541	28.5235	29.1387
P62908	sp|P62908|RS3_MOUSE 40S ribosomal protein S3 OS=Mus musculus GN=Rps3 PE=1 SV=1	29.2748	30.8062	30.9579	30.9835	27.0426	30.8269	30.6745	30.8118
P62911	sp|P62911|RL32_MOUSE 60S ribosomal protein L32 OS=Mus musculus GN=Rpl32 PE=1 SV=2	28.0684	29.5122	29.7038	29.4778	27.2551	29.4247	29.3598	29.2715
P62918	sp|P62918|RL8_MOUSE 60S ribosomal protein L8 OS=Mus musculus GN=Rpl8 PE=1 SV=2	30.3915	30.2237	30.0751	30.2179	30.3502	30.0197	30.0854	29.9876
P62960	sp|P62960|YBOX1_MOUSE Nuclease-sensitive element-binding protein 1 OS=Mus musculus GN=Ybx1 PE=1 SV=3	28.3591	26.7238	26.392	26.6432	27.8406	26.5053	25.828	26.3278
P62996	sp|P62996|TRA2B_MOUSE Transformer-2 protein homolog beta OS=Mus musculus GN=Tra2b PE=1 SV=1	31.2282	28.9041	29.1822	29.0524	30.695	28.8738	28.0972	29.3302
P63005	sp|P63005|LIS1_MOUSE Platelet-activating factor acetylhydrolase IB subunit alpha OS=Mus musculus GN=Pafah1b1 PE=1 SV=2	28.1542	28.0659	28.6193	27.9085	29.051	27.7662	28.2559	28.143
P63011	sp|P63011|RAB3A_MOUSE Ras-related protein Rab-3A OS=Mus musculus GN=Rab3a PE=1 SV=1	28.409	29.7526	29.9154	29.2053	28.4215	29.5286	29.8214	29.8631
P63017	sp|P63017|HSP7C_MOUSE Heat shock cognate 71 kDa protein OS=Mus musculus GN=Hspa8 PE=1 SV=1	34.6227	34.2301	34.0278	34.1296	34.2301	34.5016	34.3549	34.1296
P63028	sp|P63028|TCTP_MOUSE Translationally-controlled tumor protein OS=Mus musculus GN=Tpt1 PE=1 SV=1	28.5603	28.0228	27.8049	28.1623	28.7835	28.5672	28.7397	28.0852
P63037	sp|P63037|DNJA1_MOUSE DnaJ homolog subfamily A member 1 OS=Mus musculus GN=Dnaja1 PE=1 SV=1	28.1	27.242	27.022	27.2138	28.9874	27.119	26.9957	27.2227
P63038	sp|P63038|CH60_MOUSE 60 kDa heat shock protein, mitochondrial OS=Mus musculus GN=Hspd1 PE=1 SV=1	29.2952	28.896	29.3235	28.9913	29.4283	28.8992	29.297	29.1984
P63044	sp|P63044|VAMP2_MOUSE Vesicle-associated membrane protein 2 OS=Mus musculus GN=Vamp2 PE=1 SV=2	27.7417	28.2157	28.2088	27.8615	27.2407	27.5776	27.1372	27.5637
P63046	sp|P63046|ST4A1_MOUSE Sulfotransferase 4A1 OS=Mus musculus GN=Sult4a1 PE=1 SV=1	25.7436	27.3098	26.8346	26.7922	26.3278	27.5191	27.488	27.1482
P63054	sp|P63054|PCP4_MOUSE Purkinje cell protein 4 OS=Mus musculus GN=Pcp4 PE=3 SV=2	24.4678	23.106	26.7071	22.5791	23.342	23.7009	24.0765	23.6021
P63073	sp|P63073|IF4E_MOUSE Eukaryotic translation initiation factor 4E OS=Mus musculus GN=Eif4e PE=1 SV=1	25.8011	28.1031	27.8878	27.9795	27.9562	28.2472	27.8019	27.8691
P63082	sp|P63082|VATL_MOUSE V-type proton ATPase 16 kDa proteolipid subunit OS=Mus musculus GN=Atp6v0c PE=1 SV=1	23.483	28.5708	28.457	27.9663	23.7999	27.7417	28.3742	27.9697
P63087	sp|P63087|PP1G_MOUSE Serine/threonine-protein phosphatase PP1-gamma catalytic subunit OS=Mus musculus GN=Ppp1cc PE=1 SV=1	26.0086	26.197	26.3245	26.2949	25.9535	26.1133	26.8757	26.5286
P63101	sp|P63101|1433Z_MOUSE 14-3-3 protein zeta/delta OS=Mus musculus GN=Ywhaz PE=1 SV=1	32.6861	32.4407	32.5407	32.3068	32.6651	32.5288	32.5288	32.5288
P63143	sp|P63143|KCAB1_MOUSE Voltage-gated potassium channel subunit beta-1 OS=Mus musculus GN=Kcnab1 PE=1 SV=2	22.7678	24.4632	22.503	22.4431	26.4603	21.6137	24.1193	23.6978
P63158	sp|P63158|HMGB1_MOUSE High mobility group protein B1 OS=Mus musculus GN=Hmgb1 PE=1 SV=2	31.1452	29.0319	29.8214	29.4023	30.4552	29.5575	29.8535	29.7832
P63168	sp|P63168|DYL1_MOUSE Dynein light chain 1, cytoplasmic OS=Mus musculus GN=Dynll1 PE=1 SV=1	28.7752	23.4737	22.8412	23.2253	27.4801	26.6943	22.5204	27.3073
P63242	sp|P63242|IF5A1_MOUSE Eukaryotic translation initiation factor 5A-1 OS=Mus musculus GN=Eif5a PE=1 SV=2;sp|Q8BGY2|IF5A2_MOUSE Eukaryotic translation initiation factor 5A-2 OS=Mus musculus GN=Eif5a2 PE=1 SV=3	28.4465	29.7617	29.8932	29.1265	29.5694	29.8989	30.3247	29.0192
P63260	sp|P63260|ACTG_MOUSE Actin, cytoplasmic 2 OS=Mus musculus GN=Actg1 PE=1 SV=1	26.6666	28.3285	27.815	28.0684	26.8606	27.8049	27.5677	27.6336
P63276	sp|P63276|RS17_MOUSE 40S ribosomal protein S17 OS=Mus musculus GN=Rps17 PE=1 SV=2	29.5735	28.501	28.5525	28.6035	25.984	28.6242	28.4455	28.508
P63318	sp|P63318|KPCG_MOUSE Protein kinase C gamma type OS=Mus musculus GN=Prkcg PE=1 SV=1	27.3496	29.4851	28.2147	28.6291	27.5751	28.9358	29.2687	28.6849
P63321	sp|P63321|RALA_MOUSE Ras-related protein Ral-A OS=Mus musculus GN=Rala PE=1 SV=1	28.019	26.3448	26.8624	26.0119	26.4573	26.0764	25.5375	26.3753
P63323	sp|P63323|RS12_MOUSE 40S ribosomal protein S12 OS=Mus musculus GN=Rps12 PE=1 SV=2	25.8549	27.5018	26.5215	27.1709	25.7073	27.0617	27.1744	27.2674
P63325	sp|P63325|RS10_MOUSE 40S ribosomal protein S10 OS=Mus musculus GN=Rps10 PE=1 SV=1	27.3012	28.5312	28.8504	28.5338	27.1414	28.4268	28.4528	28.5143
P63328	sp|P63328|PP2BA_MOUSE Serine/threonine-protein phosphatase 2B catalytic subunit alpha isoform OS=Mus musculus GN=Ppp3ca PE=1 SV=1	31.2934	30.2412	29.3146	29.3848	30.101	29.7944	30.2412	29.9475
P63330	sp|P63330|PP2AA_MOUSE Serine/threonine-protein phosphatase 2A catalytic subunit alpha isoform OS=Mus musculus GN=Ppp2ca PE=1 SV=1	28.8786	29.946	29.9475	29.9226	29.225	30.0099	30.0284	30.0751
P67871	sp|P67871|CSK2B_MOUSE Casein kinase II subunit beta OS=Mus musculus GN=Csnk2b PE=1 SV=1	28.4508	27.3955	27.2465	27.1215	28.8702	27.2954	27.1021	27.7056
P67984	sp|P67984|RL22_MOUSE 60S ribosomal protein L22 OS=Mus musculus GN=Rpl22 PE=1 SV=2	28.0103	28.2698	28.4491	28.3457	27.8691	28.0852	27.8359	28.4003
P68037	sp|P68037|UB2L3_MOUSE Ubiquitin-conjugating enzyme E2 L3 OS=Mus musculus GN=Ube2l3 PE=1 SV=1	26.4959	27.0079	25.741	25.7984	27.3098	26.297	26.2731	25.8463
P68040	sp|P68040|RACK1_MOUSE Receptor of activated protein C kinase 1 OS=Mus musculus GN=Rack1 PE=1 SV=3	29.9291	31.2934	31.386	31.4207	30.0284	31.3457	31.1452	31.2548
P68181	sp|P68181|KAPCB_MOUSE cAMP-dependent protein kinase catalytic subunit beta OS=Mus musculus GN=Prkacb PE=1 SV=2	28.0228	27.7681	28.0463	27.9532	27.8615	28.4491	27.3368	28.2052
P68254	sp|P68254|1433T_MOUSE 14-3-3 protein theta OS=Mus musculus GN=Ywhaq PE=1 SV=1	29.946	29.6648	29.5828	29.5694	30.4896	29.8701	29.5421	29.596
P68368	sp|P68368|TBA4A_MOUSE Tubulin alpha-4A chain OS=Mus musculus GN=Tuba4a PE=1 SV=1	29.2414	31.7369	30.9923	31.3325	29.3302	31.772	31.3682	31.0452
P68369	sp|P68369|TBA1A_MOUSE Tubulin alpha-1A chain OS=Mus musculus GN=Tuba1a PE=1 SV=1	25.6721	29.9171	30.7771	30.5598	25.8066	31.069	30.0751	29.7526
P68372	sp|P68372|TBB4B_MOUSE Tubulin beta-4B chain OS=Mus musculus GN=Tubb4b PE=1 SV=1	33.5735	33.396	33.2229	32.9647	34.0278	33.4639	33.3401	32.9647
P68404	sp|P68404|KPCB_MOUSE Protein kinase C beta type OS=Mus musculus GN=Prkcb PE=1 SV=4	28.4144	29.7108	29.2318	29.2151	27.7954	29.6721	29.8756	29.3644
P68510	sp|P68510|1433F_MOUSE 14-3-3 protein eta OS=Mus musculus GN=Ywhah PE=1 SV=2	32.0631	30.4633	30.4833	30.3818	31.3682	30.7666	30.4833	30.6682
P69566	sp|P69566|RANB9_MOUSE Ran-binding protein 9 OS=Mus musculus GN=Ranbp9 PE=1 SV=1	26.7099	23.1755	23.5383	23.4777	23.891	24.2705	24.9018	24.2889
P70122	sp|P70122|SBDS_MOUSE Ribosome maturation protein SBDS OS=Mus musculus GN=Sbds PE=1 SV=4	28.9124	27.3741	27.4107	28.0544	28.1542	27.6592	27.4005	27.5141
P70168	sp|P70168|IMB1_MOUSE Importin subunit beta-1 OS=Mus musculus GN=Kpnb1 PE=1 SV=2	28.9586	29.2359	29.051	28.8927	29.0775	29.2359	29.0837	28.8822
P70175	sp|P70175|DLG3_MOUSE Disks large homolog 3 OS=Mus musculus GN=Dlg3 PE=1 SV=1	29.0571	28.2201	26.9195	27.4894	28.6666	28.3842	28.1776	27.6758
P70182	sp|P70182|PI51A_MOUSE Phosphatidylinositol 4-phosphate 5-kinase type-1 alpha OS=Mus musculus GN=Pip5k1a PE=1 SV=2	24.2657	23.886	24.0293	21.8748	25.7137	26.7873	20.9781	22.1472
P70188	sp|P70188|KIFA3_MOUSE Kinesin-associated protein 3 OS=Mus musculus GN=Kifap3 PE=1 SV=1	24.5428	22.9632	22.9761	23.2987	22.8155	22.1756	23.8246	22.8758
P70195	sp|P70195|PSB7_MOUSE Proteasome subunit beta type-7 OS=Mus musculus GN=Psmb7 PE=1 SV=1	25.9475	26.0719	25.8011	25.9977	25.6009	26.7888	25.7767	25.8297
P70202	sp|P70202|LXN_MOUSE Latexin OS=Mus musculus GN=Lxn PE=1 SV=2	22.416	25.2014	26.035	26.2145	23.6591	26.4975	26.1544	26.035
P70232	sp|P70232|NCHL1_MOUSE Neural cell adhesion molecule L1-like protein OS=Mus musculus GN=Chl1 PE=1 SV=2	27.5324	25.7456	25.7922	26.0914	27.8019	26.2207	26.5586	26.3004
P70255	sp|P70255|NFIC_MOUSE Nuclear factor 1 C-type OS=Mus musculus GN=Nfic PE=1 SV=1	21.7926	23.8777	25.1449	24.7722	25.1782	24.6809	23.8451	25.2206
P70257	sp|P70257|NFIX_MOUSE Nuclear factor 1 X-type OS=Mus musculus GN=Nfix PE=1 SV=2	26.5472	25.5286	24.5236	24.3135	25.5264	25.1266	24.8844	24.5726
P70288	sp|P70288|HDAC2_MOUSE Histone deacetylase 2 OS=Mus musculus GN=Hdac2 PE=1 SV=1	26.8554	28.0422	27.4485	28.038	29.3321	28.2533	27.7328	28.0972
P70290	sp|P70290|EM55_MOUSE 55 kDa erythrocyte membrane protein OS=Mus musculus GN=Mpp1 PE=1 SV=1	26.1665	26.0858	25.9898	26.3126	25.4586	25.5129	26.4235	25.8985
P70296	sp|P70296|PEBP1_MOUSE Phosphatidylethanolamine-binding protein 1 OS=Mus musculus GN=Pebp1 PE=1 SV=3	29.8214	27.6868	27.3837	27.5731	29.7781	27.7376	27.4971	27.1902
P70297	sp|P70297|STAM1_MOUSE Signal transducing adapter molecule 1 OS=Mus musculus GN=Stam PE=1 SV=3	25.2088	24.8914	23.785	24.1999	26.3375	24.2193	25.6657	25.1437
P70303	sp|P70303|PYRG2_MOUSE CTP synthase 2 OS=Mus musculus GN=Ctps2 PE=1 SV=1	23.5039	24.3866	24.5003	25.6845	22.3907	25.9735	25.1042	24.5857
P70318	sp|P70318|TIAR_MOUSE Nucleolysin TIAR OS=Mus musculus GN=Tial1 PE=1 SV=1	27.95	27.9481	28.0307	27.8065	28.038	28.2175	27.8286	28.0544
P70333	sp|P70333|HNRH2_MOUSE Heterogeneous nuclear ribonucleoprotein H2 OS=Mus musculus GN=Hnrnph2 PE=1 SV=1	27.8256	29.3321	29.0875	29.496	28.6822	29.8535	29.4592	29.6238
P70336	sp|P70336|ROCK2_MOUSE Rho-associated protein kinase 2 OS=Mus musculus GN=Rock2 PE=1 SV=1	29.017	29.2687	28.12	28.6242	28.9253	28.8641	29.3108	29.0433
P70349	sp|P70349|HINT1_MOUSE Histidine triad nucleotide-binding protein 1 OS=Mus musculus GN=Hint1 PE=1 SV=3	27.43	24.6513	24.4711	24.6018	26.2803	24.4019	23.5604	24.6454
P70362	sp|P70362|UFD1_MOUSE Ubiquitin fusion degradation protein 1 homolog OS=Mus musculus GN=Ufd1l PE=1 SV=2	24.9795	26.3361	26.484	24.7939	24.3135	26.4075	26.1745	26.2949
P70372	sp|P70372|ELAV1_MOUSE ELAV-like protein 1 OS=Mus musculus GN=Elavl1 PE=1 SV=2	30.3079	30.1942	29.9291	30.0237	30.1308	30.1789	29.9626	30.3276
P70392	sp|P70392|RGRF2_MOUSE Ras-specific guanine nucleotide-releasing factor 2 OS=Mus musculus GN=Rasgrf2 PE=1 SV=2	28.6425	28.6002	28.8383	28.9479	29.3804	28.5338	28.6193	28.3111
P70398	sp|P70398|USP9X_MOUSE Probable ubiquitin carboxyl-terminal hydrolase FAF-X OS=Mus musculus GN=Usp9x PE=1 SV=2	28.0544	28.8758	28.8786	28.5536	28.6132	29.282	28.8052	28.9143
P70399	sp|P70399|TP53B_MOUSE Tumor suppressor p53-binding protein 1 OS=Mus musculus GN=Tp53bp1 PE=1 SV=2	29.5166	29.3848	29.1102	29.5241	29.5575	29.4143	29.4318	29.6828
P70404	sp|P70404|IDHG1_MOUSE Isocitrate dehydrogenase [NAD] subunit gamma 1, mitochondrial OS=Mus musculus GN=Idh3g PE=1 SV=1	27.5677	28.508	28.9301	28.4491	25.5221	28.4003	28.8118	28.415
P70429	sp|P70429|EVL_MOUSE Ena/VASP-like protein OS=Mus musculus GN=Evl PE=1 SV=2	27.4688	26.2653	25.7945	26.6544	27.8878	26.8944	26.8214	27.0817
P70441	sp|P70441|NHRF1_MOUSE Na(+)/H(+) exchange regulatory cofactor NHE-RF1 OS=Mus musculus GN=Slc9a3r1 PE=1 SV=3	29.2289	26.1665	24.8691	25.5264	29.256	26.0034	25.6306	26.2685
P70460	sp|P70460|VASP_MOUSE Vasodilator-stimulated phosphoprotein OS=Mus musculus GN=Vasp PE=1 SV=4	25.5438	24.0498	24.3389	24.2125	24.4788	23.795	23.4802	23.4998
P70663	sp|P70663|SPRL1_MOUSE SPARC-like protein 1 OS=Mus musculus GN=Sparcl1 PE=1 SV=3	27.2091	22.864	24.3622	23.106	26.8476	23.4658	24.407	22.8591
P70699	sp|P70699|LYAG_MOUSE Lysosomal alpha-glucosidase OS=Mus musculus GN=Gaa PE=1 SV=2	23.673	24.2981	24.4392	25.253	22.5073	23.8725	23.2291	24.2628
P70704	sp|P70704|AT8A1_MOUSE Phospholipid-transporting ATPase IA OS=Mus musculus GN=Atp8a1 PE=1 SV=2	24.8295	26.4588	26.3887	26.216	25.4705	26.0297	25.0795	24.8432
P80313	sp|P80313|TCPH_MOUSE T-complex protein 1 subunit eta OS=Mus musculus GN=Cct7 PE=1 SV=1	30.3113	31.4921	31.5078	31.7159	30.755	31.4796	31.7159	31.602
P80314	sp|P80314|TCPB_MOUSE T-complex protein 1 subunit beta OS=Mus musculus GN=Cct2 PE=1 SV=4	32.416	32.3424	32.3629	32.3629	31.9565	32.3424	32.3629	32.2186
P80315	sp|P80315|TCPD_MOUSE T-complex protein 1 subunit delta OS=Mus musculus GN=Cct4 PE=1 SV=3	31.5078	31.7972	31.8635	32.0368	30.7459	31.9113	31.9113	31.7972
P80316	sp|P80316|TCPE_MOUSE T-complex protein 1 subunit epsilon OS=Mus musculus GN=Cct5 PE=1 SV=1	32.0368	32.166	32.2186	32.2186	31.6518	32.166	32.166	32.1933
P80317	sp|P80317|TCPZ_MOUSE T-complex protein 1 subunit zeta OS=Mus musculus GN=Cct6a PE=1 SV=3	31.5695	31.5764	31.5695	31.8543	31.9459	31.7972	31.8166	31.6233
P80318	sp|P80318|TCPG_MOUSE T-complex protein 1 subunit gamma OS=Mus musculus GN=Cct3 PE=1 SV=1	32.2613	32.3629	32.3424	32.4407	32.416	32.3629	32.4407	32.4407
P83510	sp|P83510|TNIK_MOUSE Traf2 and NCK-interacting protein kinase OS=Mus musculus GN=Tnik PE=1 SV=2	27.8639	27.3073	26.2006	27.2239	27.6758	27.5018	27.8969	27.4547
P83870	sp|P83870|PHF5A_MOUSE PHD finger-like domain-containing protein 5A OS=Mus musculus GN=Phf5a PE=1 SV=1	22.7497	26.4859	25.8941	25.8998	26.3789	26.2013	26.3492	26.4896
P83877	sp|P83877|TXN4A_MOUSE Thioredoxin-like protein 4A OS=Mus musculus GN=Txnl4a PE=1 SV=1	22.694	25.0795	23.1295	25.5766	26.392	24.7328	24.9657	23.3182
P83882	sp|P83882|RL36A_MOUSE 60S ribosomal protein L36a OS=Mus musculus GN=Rpl36a PE=1 SV=2	28.2798	28.0146	28.1379	27.6666	27.1323	27.5327	27.7519	28.3842
P83887	sp|P83887|TBG1_MOUSE Tubulin gamma-1 chain OS=Mus musculus GN=Tubg1 PE=1 SV=1	24.5479	26.3278	25.579	26.2871	24.8063	26.1371	26.2006	26.2551
P83940	sp|P83940|ELOC_MOUSE Transcription elongation factor B polypeptide 1 OS=Mus musculus GN=Tceb1 PE=1 SV=1	25.8393	26.094	25.158	25.8486	28.3681	26.3861	25.9277	25.4575
P84075	sp|P84075|HPCA_MOUSE Neuron-specific calcium-binding protein hippocalcin OS=Mus musculus GN=Hpca PE=1 SV=2	25.0444	24.8691	23.4621	23.7719	25.3166	22.2388	23.8758	22.6227
P84084	sp|P84084|ARF5_MOUSE ADP-ribosylation factor 5 OS=Mus musculus GN=Arf5 PE=1 SV=2	27.4519	29.356	29.4051	29.1203	27.9975	29.5056	29.3644	29.0837
P84089	sp|P84089|ERH_MOUSE Enhancer of rudimentary homolog OS=Mus musculus GN=Erh PE=1 SV=1	28.754	24.8295	24.4364	24.1903	29.1049	24.4555	23.5404	25.6791
P84091	sp|P84091|AP2M1_MOUSE AP-2 complex subunit mu OS=Mus musculus GN=Ap2m1 PE=1 SV=1	30.272	31.8166	31.8981	31.5427	30.7736	31.6233	31.772	31.9113
P84096	sp|P84096|RHOG_MOUSE Rho-related GTP-binding protein RhoG OS=Mus musculus GN=Rhog PE=1 SV=1	26.2006	27.3198	27.6911	26.8606	25.7922	26.991	26.9773	27.0275
P84099	sp|P84099|RL19_MOUSE 60S ribosomal protein L19 OS=Mus musculus GN=Rpl19 PE=1 SV=1	28.7445	28.1662	28.0659	28.3977	28.2338	28.0726	27.7448	28.1392
P84104	sp|P84104|SRSF3_MOUSE Serine/arginine-rich splicing factor 3 OS=Mus musculus GN=Srsf3 PE=1 SV=1	31.6741	30.1789	30.0854	30.2614	30.4171	30.4234	29.7832	30.4375
P85094	sp|P85094|ISC2A_MOUSE Isochorismatase domain-containing protein 2A OS=Mus musculus GN=Isoc2a PE=1 SV=1	26.5897	23.215	26.0719	26.6358	22.776	25.3378	23.5688	23.1431
P97300	sp|P97300|NPTN_MOUSE Neuroplastin OS=Mus musculus GN=Nptn PE=1 SV=3	24.6612	23.6021	23.5141	24.6919	26.6983	19.8568	22.8503	22.5127
P97314	sp|P97314|CSRP2_MOUSE Cysteine and glycine-rich protein 2 OS=Mus musculus GN=Csrp2 PE=1 SV=3	27.86	25.1319	28.2817	26.8624	22.534	25.7592	25.9808	25.934
P97315	sp|P97315|CSRP1_MOUSE Cysteine and glycine-rich protein 1 OS=Mus musculus GN=Csrp1 PE=1 SV=3	30.5477	31.8437	32.0925	31.7369	31.1906	31.6741	32.0925	31.8293
P97351	sp|P97351|RS3A_MOUSE 40S ribosomal protein S3a OS=Mus musculus GN=Rps3a PE=1 SV=3	31.3682	30.4864	30.4984	30.5095	30.3079	30.4633	30.3502	30.6329
P97352	sp|P97352|S10AD_MOUSE Protein S100-A13 OS=Mus musculus GN=S100a13 PE=1 SV=1	25.4878	25.4561	23.2387	25.449	25.4546	22.9983	25.2326	23.0952
P97370	sp|P97370|AT1B3_MOUSE Sodium/potassium-transporting ATPase subunit beta-3 OS=Mus musculus GN=Atp1b3 PE=1 SV=1	26.3409	23.9088	26.4623	24.5479	24.615	23.0368	22.1957	23.7719
P97376	sp|P97376|FRG1_MOUSE Protein FRG1 OS=Mus musculus GN=Frg1 PE=1 SV=2	23.7406	21.0334	26.8757	26.1846	23.6627	24.438	23.2612	23.6707
P97379	sp|P97379|G3BP2_MOUSE Ras GTPase-activating protein-binding protein 2 OS=Mus musculus GN=G3bp2 PE=1 SV=2	31.3154	30.9727	30.7114	30.8627	31.7972	31.0181	30.8118	31.0376
P97382	sp|P97382|KCAB3_MOUSE Voltage-gated potassium channel subunit beta-3 OS=Mus musculus GN=Kcnab3 PE=1 SV=1	26.1544	24.8277	25.1641	25.1112	21.5008	24.3257	24.9909	24.4046
P97386	sp|P97386|DNLI3_MOUSE DNA ligase 3 OS=Mus musculus GN=Lig3 PE=1 SV=2	23.9704	21.6285	24.4142	23.5511	24.5598	24.2628	24.208	24.258
P97390	sp|P97390|VPS45_MOUSE Vacuolar protein sorting-associated protein 45 OS=Mus musculus GN=Vps45 PE=1 SV=1	23.9838	26.6417	26.7841	26.4235	23.6021	26.4399	26.7615	26.5103
P97393	sp|P97393|RHG05_MOUSE Rho GTPase-activating protein 5 OS=Mus musculus GN=Arhgap5 PE=1 SV=2	27.2551	26.9545	27.0592	27.6336	28.2147	26.9773	27.2954	26.9295
P97427	sp|P97427|DPYL1_MOUSE Dihydropyrimidinase-related protein 1 OS=Mus musculus GN=Crmp1 PE=1 SV=1	29.9876	32.014	32.0631	31.8437	30.1475	32.2186	32.0288	31.8543
P97434	sp|P97434|MPRIP_MOUSE Myosin phosphatase Rho-interacting protein OS=Mus musculus GN=Mprip PE=1 SV=2	24.955	21.7152	24.7614	22.8893	26.8757	22.6504	24.6637	23.8196
P97447	sp|P97447|FHL1_MOUSE Four and a half LIM domains protein 1 OS=Mus musculus GN=Fhl1 PE=1 SV=3	24.0043	27.3168	27.3548	27.0617	25.0972	26.9849	27.126	26.8591
P97461	sp|P97461|RS5_MOUSE 40S ribosomal protein S5 OS=Mus musculus GN=Rps5 PE=1 SV=3	27.8503	29.1444	29.1387	29.2509	29.0375	29.051	28.7932	29.1444
P97467	sp|P97467|AMD_MOUSE Peptidyl-glycine alpha-amidating monooxygenase OS=Mus musculus GN=Pam PE=1 SV=2	25.6192	23.8823	23.8335	24.2785	26.3753	24.768	24.1017	24.8776
P97471	sp|P97471|SMAD4_MOUSE Mothers against decapentaplegic homolog 4 OS=Mus musculus GN=Smad4 PE=1 SV=2	23.5906	23.6342	22.3578	24.1841	24.2705	23.5141	24.4234	23.9243
P97496	sp|P97496|SMRC1_MOUSE SWI/SNF complex subunit SMARCC1 OS=Mus musculus GN=Smarcc1 PE=1 SV=2	22.4607	23.2348	27.4397	23.4525	23.2446	22.6659	27.3168	23.8599
P97765	sp|P97765|WBP2_MOUSE WW domain-binding protein 2 OS=Mus musculus GN=Wbp2 PE=1 SV=1	23.0227	24.6226	25.0734	25.4741	27.0901	24.1511	24.0854	23.3264
P97797	sp|P97797|SHPS1_MOUSE Tyrosine-protein phosphatase non-receptor type substrate 1 OS=Mus musculus GN=Sirpa PE=1 SV=1	29.1334	26.9735	26.6983	26.6401	23.3108	26.533	26.9838	27.022
P97798	sp|P97798|NEO1_MOUSE Neogenin OS=Mus musculus GN=Neo1 PE=1 SV=1	26.4319	26.1606	26.4588	26.3375	26.0119	26.2517	26.3126	26.5687
P97807	sp|P97807|FUMH_MOUSE Fumarate hydratase, mitochondrial OS=Mus musculus GN=Fh PE=1 SV=3	27.675	29.0714	29.7169	29.2926	27.0483	29.0289	29.4051	28.9301
P97820	sp|P97820|M4K4_MOUSE Mitogen-activated protein kinase kinase kinase kinase 4 OS=Mus musculus GN=Map4k4 PE=1 SV=1	26.9425	23.6275	22.1756	26.4437	25.0937	26.4319	22.2741	26.6241
P97822	sp|P97822|AN32E_MOUSE Acidic leucine-rich nuclear phosphoprotein 32 family member E OS=Mus musculus GN=Anp32e PE=1 SV=2	26.987	22.6659	23.545	23.952	23.0806	23.886	24.5938	23.7225
P97855	sp|P97855|G3BP1_MOUSE Ras GTPase-activating protein-binding protein 1 OS=Mus musculus GN=G3bp1 PE=1 SV=1	28.8641	29.0045	28.9405	29.1387	29.0658	28.8758	28.8621	28.906
P97863	sp|P97863|NFIB_MOUSE Nuclear factor 1 B-type OS=Mus musculus GN=Nfib PE=1 SV=2	25.8876	23.4336	27.2589	26.566	26.7488	22.5707	23.8067	25.1815
P97868	sp|P97868|RBBP6_MOUSE E3 ubiquitin-protein ligase RBBP6 OS=Mus musculus GN=Rbbp6 PE=1 SV=5	27.3073	24.8454	26.1486	24.4596	24.1807	26.356	25.1135	24.5066
P98084	sp|P98084|APBA2_MOUSE Amyloid beta A4 precursor protein-binding family A member 2 OS=Mus musculus GN=Apba2 PE=1 SV=2	23.0766	24.3147	22.7899	22.9239	24.4655	24.9371	25.1715	22.6471
P98086	sp|P98086|C1QA_MOUSE Complement C1q subcomponent subunit A OS=Mus musculus GN=C1qa PE=1 SV=2	30.6274	31.5888	30.5399	30.8062	29.2654	28.9642	29.4342	29.4143
P99024	sp|P99024|TBB5_MOUSE Tubulin beta-5 chain OS=Mus musculus GN=Tubb5 PE=1 SV=1	29.098	30.0751	30.1475	29.9528	28.7397	30.1863	30.2179	30.2291
P99026	sp|P99026|PSB4_MOUSE Proteasome subunit beta type-4 OS=Mus musculus GN=Psmb4 PE=1 SV=1	25.621	26.7667	26.9409	26.7004	26.5176	26.8509	27.0564	26.7161
P99027	sp|P99027|RLA2_MOUSE 60S acidic ribosomal protein P2 OS=Mus musculus GN=Rplp2 PE=1 SV=3	30.2291	26.7401	26.1224	26.0495	29.4051	25.8259	26.1326	26.2759
P99029	sp|P99029|PRDX5_MOUSE Peroxiredoxin-5, mitochondrial OS=Mus musculus GN=Prdx5 PE=1 SV=2	27.0755	28.5405	28.8599	28.7397	27.4894	28.4924	28.7187	28.3977
Q00493	sp|Q00493|CBPE_MOUSE Carboxypeptidase E OS=Mus musculus GN=Cpe PE=1 SV=2	27.0932	26.5472	26.4984	26.4946	26.3582	26.7772	26.5266	26.9829
Q00PI9	sp|Q00PI9|HNRL2_MOUSE Heterogeneous nuclear ribonucleoprotein U-like protein 2 OS=Mus musculus GN=Hnrnpul2 PE=1 SV=2	30.6205	30.4203	30.3052	30.6274	30.3247	30.2502	30.2043	30.4451
Q01065	sp|Q01065|PDE1B_MOUSE Calcium/calmodulin-dependent 3,5-cyclic nucleotide phosphodiesterase 1B OS=Mus musculus GN=Pde1b PE=1 SV=2	26.8447	26.3315	25.4546	27.1602	27.8741	26.8086	26.392	26.2175
Q01405	sp|Q01405|SC23A_MOUSE Protein transport protein Sec23A OS=Mus musculus GN=Sec23a PE=1 SV=2	29.2654	28.9541	28.6579	29.1888	29.8371	29.5241	28.9143	29.1334
Q01730	sp|Q01730|RSU1_MOUSE Ras suppressor protein 1 OS=Mus musculus GN=Rsu1 PE=1 SV=3	23.8196	25.6791	26.4603	25.7073	21.1812	25.7456	26.7053	26.0747
Q01768	sp|Q01768|NDKB_MOUSE Nucleoside diphosphate kinase B OS=Mus musculus GN=Nme2 PE=1 SV=1	30.3689	29.6778	29.7617	29.0132	30.3231	29.3271	28.6528	28.4718
Q01853	sp|Q01853|TERA_MOUSE Transitional endoplasmic reticulum ATPase OS=Mus musculus GN=Vcp PE=1 SV=4	31.9955	31.8635	31.8543	32.0925	32.0475	31.8635	31.8543	31.8166
Q02105	sp|Q02105|C1QC_MOUSE Complement C1q subcomponent subunit C OS=Mus musculus GN=C1qc PE=1 SV=2	30.0917	31.0376	30.1686	30.6995	28.6242	28.8263	29.3173	29.256
Q02357	sp|Q02357|ANK1_MOUSE Ankyrin-1 OS=Mus musculus GN=Ank1 PE=1 SV=2	28.6242	29.2926	29.5668	29.8071	29.4778	29.2992	29.3057	29.3385
Q02780	sp|Q02780|NFIA_MOUSE Nuclear factor 1 A-type OS=Mus musculus GN=Nfia PE=1 SV=1	22.776	26.0897	26.4825	26.6708	23.4336	26.3887	26.5998	26.7597
Q03141	sp|Q03141|MARK3_MOUSE MAP/microtubule affinity-regulating kinase 3 OS=Mus musculus GN=Mark3 PE=1 SV=2	23.6901	24.9481	23.9838	23.853	24.9657	25.4028	23.7128	24.9563
Q03173	sp|Q03173|ENAH_MOUSE Protein enabled homolog OS=Mus musculus GN=Enah PE=1 SV=2	29.9444	27.0238	26.9659	27.5035	28.9334	27.2465	26.9719	27.4816
Q03265	sp|Q03265|ATPA_MOUSE ATP synthase subunit alpha, mitochondrial OS=Mus musculus GN=Atp5a1 PE=1 SV=1	28.457	30.0954	30.14	30.1308	29.8535	29.3896	29.4374	29.3848
Q04447	sp|Q04447|KCRB_MOUSE Creatine kinase B-type OS=Mus musculus GN=Ckb PE=1 SV=1	31.9565	32.7399	32.9171	32.6651	32.014	32.881	32.6044	32.5004
Q04690	sp|Q04690|NF1_MOUSE Neurofibromin OS=Mus musculus GN=Nf1 PE=1 SV=1	28.9405	30.083	29.9226	30.1992	29.3598	30.0917	30.1308	30.0284
Q04750	sp|Q04750|TOP1_MOUSE DNA topoisomerase 1 OS=Mus musculus GN=Top1 PE=1 SV=2	29.8288	29.1049	29.0132	28.8325	30.2043	29.177	29.239	29.5286
Q04899	sp|Q04899|CDK18_MOUSE Cyclin-dependent kinase 18 OS=Mus musculus GN=Cdk18 PE=1 SV=1	23.8626	24.4734	24.4528	25.5438	25.1834	25.6092	25.7922	25.2489
Q05512	sp|Q05512|MARK2_MOUSE Serine/threonine-protein kinase MARK2 OS=Mus musculus GN=Mark2 PE=1 SV=3	26.2949	27.6733	27.0535	27.5423	24.8117	27.2326	28.003	27.8406
Q05816	sp|Q05816|FABP5_MOUSE Fatty acid-binding protein, epidermal OS=Mus musculus GN=Fabp5 PE=1 SV=3	27.5331	28.1744	28.3457	28.0659	27.4547	28.0244	28.5957	27.8906
Q05920	sp|Q05920|PYC_MOUSE Pyruvate carboxylase, mitochondrial OS=Mus musculus GN=Pc PE=1 SV=1	27.359	27.6336	28.4766	27.7275	27.1744	27.0031	27.8878	27.5191
Q05BC3	sp|Q05BC3|EMAL1_MOUSE Echinoderm microtubule-associated protein-like 1 OS=Mus musculus GN=Eml1 PE=1 SV=1	25.8813	27.4657	27.2138	26.961	26.8068	28.0816	27.6666	27.675
Q05CL8	sp|Q05CL8|LARP7_MOUSE La-related protein 7 OS=Mus musculus GN=Larp7 PE=1 SV=2	23.9792	21.7276	22.632	23.3182	24.0724	23.558	21.7437	24.0829
Q05D44	sp|Q05D44|IF2P_MOUSE Eukaryotic translation initiation factor 5B OS=Mus musculus GN=Eif5b PE=1 SV=2	28.3329	27.8566	27.2435	27.8906	28.9405	28.0307	27.6438	28.0944
Q06138	sp|Q06138|CAB39_MOUSE Calcium-binding protein 39 OS=Mus musculus GN=Cab39 PE=1 SV=2	25.7221	28.1086	28.1114	27.7197	23.5186	28.1263	28.2602	27.119
Q06335	sp|Q06335|APLP2_MOUSE Amyloid-like protein 2 OS=Mus musculus GN=Aplp2 PE=1 SV=4	26.5176	24.9256	24.4632	25.3166	27.1244	25.2362	22.1622	23.106
Q06890	sp|Q06890|CLUS_MOUSE Clusterin OS=Mus musculus GN=Clu PE=1 SV=1	26.4719	25.2206	23.4226	25.2014	25.9898	25.6971	25.1355	24.5667
Q07076	sp|Q07076|ANXA7_MOUSE Annexin A7 OS=Mus musculus GN=Anxa7 PE=1 SV=2	25.7707	27.156	25.946	25.6061	26.1504	26.3126	26.0044	26.2653
Q07235	sp|Q07235|GDN_MOUSE Glia-derived nexin OS=Mus musculus GN=Serpine2 PE=1 SV=2	29.1102	28.7397	29.0359	29.1984	29.3767	29.1734	29.254	28.5672
Q08274	sp|Q08274|DMWD_MOUSE Dystrophia myotonica WD repeat-containing protein OS=Mus musculus GN=Dmwd PE=1 SV=3	26.5007	20.9312	21.2768	25.4057	26.6914	20.122	22.3261	23.7478
Q08288	sp|Q08288|LYAR_MOUSE Cell growth-regulating nucleolar protein OS=Mus musculus GN=Lyar PE=1 SV=2	25.1248	23.259	24.1017	23.3871	22.4607	23.106	25.033	24.1114
Q08331	sp|Q08331|CALB2_MOUSE Calretinin OS=Mus musculus GN=Calb2 PE=1 SV=3	27.5815	21.0561	23.8886	24.0455	28.0852	23.625	23.3108	23.2348
Q08509	sp|Q08509|EPS8_MOUSE Epidermal growth factor receptor kinase substrate 8 OS=Mus musculus GN=Eps8 PE=1 SV=2	26.2599	26.6158	26.3492	26.5176	25.6644	27.1058	27.3351	27.3264
Q08943	sp|Q08943|SSRP1_MOUSE FACT complex subunit SSRP1 OS=Mus musculus GN=Ssrp1 PE=1 SV=2	27.0275	27.9042	28.1065	28.2568	26.0784	28.0276	27.9441	27.7795
Q0KL02	sp|Q0KL02|TRIO_MOUSE Triple functional domain protein OS=Mus musculus GN=Trio PE=1 SV=3	25.8755	25.4241	24.6612	25.4214	25.4028	26.9018	26.8509	26.3344
Q0P678	sp|Q0P678|ZCH18_MOUSE Zinc finger CCCH domain-containing protein 18 OS=Mus musculus GN=Zc3h18 PE=1 SV=1	26.7888	25.1442	24.1069	24.3424	25.2546	25.1561	24.753	26.5972
Q11011	sp|Q11011|PSA_MOUSE Puromycin-sensitive aminopeptidase OS=Mus musculus GN=Npepps PE=1 SV=2	28.0397	28.8212	28.6793	28.3374	27.8934	29.0319	28.5753	28.4664
Q148V7	sp|Q148V7|K1468_MOUSE LisH domain and HEAT repeat-containing protein KIAA1468 OS=Mus musculus GN=Kiaa1468 PE=1 SV=1	25.158	26.4635	25.7373	25.6028	23.9998	26.9322	26.7859	26.3972
Q14BB9	sp|Q14BB9|MA6D1_MOUSE MAP6 domain-containing protein 1 OS=Mus musculus GN=Map6d1 PE=1 SV=1	25.3922	22.3085	23.7719	23.5688	26.6637	26.164	23.106	22.59
Q14C51	sp|Q14C51|PTCD3_MOUSE Pentatricopeptide repeat domain-containing protein 3, mitochondrial OS=Mus musculus GN=Ptcd3 PE=1 SV=2	23.3148	22.8821	26.6449	23.215	21.6503	21.9825	22.2741	20.8305
Q2M3X8	sp|Q2M3X8|PHAR1_MOUSE Phosphatase and actin regulator 1 OS=Mus musculus GN=Phactr1 PE=1 SV=1	21.7437	23.2313	22.1047	23.259	24.8934	21.9007	23.4692	23.7128
Q2NL51	sp|Q2NL51|GSK3A_MOUSE Glycogen synthase kinase-3 alpha OS=Mus musculus GN=Gsk3a PE=1 SV=2	27.6199	27.5368	27.4816	27.8667	27.8836	27.6082	27.4829	27.8256
Q2PFD7	sp|Q2PFD7|PSD3_MOUSE PH and SEC7 domain-containing protein 3 OS=Mus musculus GN=Psd3 PE=1 SV=2	30.9835	30.3689	29.9927	29.0714	30.4101	30.0284	30.1863	30.3422
Q2TPA8	sp|Q2TPA8|HSDL2_MOUSE Hydroxysteroid dehydrogenase-like protein 2 OS=Mus musculus GN=Hsdl2 PE=1 SV=1	26.2175	25.3343	25.9277	25.8636	26.3492	24.3965	25.9535	24.4555
Q3B7Z2	sp|Q3B7Z2|OSBP1_MOUSE Oxysterol-binding protein 1 OS=Mus musculus GN=Osbp PE=1 SV=3	24.6407	24.0533	25.1683	25.5396	24.1716	26.1776	25.0653	24.2657
Q3LAC4	sp|Q3LAC4|PREX2_MOUSE Phosphatidylinositol 3,4,5-trisphosphate-dependent Rac exchanger 2 protein OS=Mus musculus GN=Prex2 PE=1 SV=2	27.294	25.647	22.7425	25.741	21.0334	23.2291	23.3639	22.5204
Q3TBW2	sp|Q3TBW2|RM10_MOUSE 39S ribosomal protein L10, mitochondrial OS=Mus musculus GN=Mrpl10 PE=1 SV=2	26.5215	22.699	22.5602	22.3085	26.7142	21.0561	22.167	21.3937
Q3TC72	sp|Q3TC72|FAHD2_MOUSE Fumarylacetoacetate hydrolase domain-containing protein 2A OS=Mus musculus GN=Fahd2 PE=1 SV=1	20.7008	25.2882	26.0676	26.279	20.9312	25.8844	26.0131	25.4967
Q3TCH7	sp|Q3TCH7|CUL4A_MOUSE Cullin-4A OS=Mus musculus GN=Cul4a PE=1 SV=1	22.632	23.0167	27.4275	19.8568	23.6563	23.4136	21.9007	21.0855
Q3TCJ1	sp|Q3TCJ1|F175B_MOUSE BRISC complex subunit Abro1 OS=Mus musculus GN=Fam175b PE=1 SV=1	22.7815	23.0766	23.0766	23.8823	24.9958	23.7594	23.0116	22.986
Q3TDD9	sp|Q3TDD9|PPR21_MOUSE Protein phosphatase 1 regulatory subunit 21 OS=Mus musculus GN=Ppp1r21 PE=1 SV=2	26.9384	27.0444	26.5286	26.7099	27.5841	26.6241	26.9145	27.0161
Q3TDK6	sp|Q3TDK6|ROGDI_MOUSE Protein rogdi homolog OS=Mus musculus GN=Rogdi PE=1 SV=2	27.2829	28.3977	28.662	28.2	26.9829	28.2798	28.7445	28.6557
Q3TEA8	sp|Q3TEA8|HP1B3_MOUSE Heterochromatin protein 1-binding protein 3 OS=Mus musculus GN=Hp1bp3 PE=1 SV=1	30.4308	29.4711	29.9444	29.5828	29.9706	29.5789	29.4023	29.857
Q3THE2	sp|Q3THE2|ML12B_MOUSE Myosin regulatory light chain 12B OS=Mus musculus GN=Myl12b PE=1 SV=2	27.5304	27.7376	27.5423	27.535	26.6727	27.516	27.7489	27.682
Q3THG9	sp|Q3THG9|AASD1_MOUSE Alanyl-tRNA editing protein Aarsd1 OS=Mus musculus GN=Aarsd1 PE=1 SV=2	25.1519	25.4999	24.9199	25.2672	26.7472	25.6344	25.1519	24.5387
Q3THK7	sp|Q3THK7|GUAA_MOUSE GMP synthase [glutamine-hydrolyzing] OS=Mus musculus GN=Gmps PE=1 SV=2	27.3528	27.4577	27.9132	27.7762	27.0151	28.2	28.0566	27.4846
Q3TIV5	sp|Q3TIV5|ZC3HF_MOUSE Zinc finger CCCH domain-containing protein 15 OS=Mus musculus GN=Zc3h15 PE=1 SV=2	27.156	25.7984	24.673	26.2125	27.9663	25.934	26.2871	26.6689
Q3TIX9	sp|Q3TIX9|SNUT2_MOUSE U4/U6.U5 tri-snRNP-associated protein 2 OS=Mus musculus GN=Usp39 PE=1 SV=2	26.5286	28.1263	27.9598	28.0397	27.2258	28.3497	27.8065	27.9926
Q3TJZ6	sp|Q3TJZ6|FA98A_MOUSE Protein FAM98A OS=Mus musculus GN=Fam98a PE=1 SV=1	26.3548	27.4351	27.0989	27.3368	26.7986	27.0921	27.3875	25.9119
Q3TKT4	sp|Q3TKT4|SMCA4_MOUSE Transcription activator BRG1 OS=Mus musculus GN=Smarca4 PE=1 SV=1	24.49	25.5911	23.7999	25.9803	27.0506	25.4935	25.7073	26.0337
Q3TLH4	sp|Q3TLH4|PRC2C_MOUSE Protein PRRC2C OS=Mus musculus GN=Prrc2c PE=1 SV=3	29.0735	27.7242	26.8236	27.8566	28.2698	27.9727	28.1065	28.4361
Q3TLI0	sp|Q3TLI0|TPC10_MOUSE Trafficking protein particle complex subunit 10 OS=Mus musculus GN=Trappc10 PE=1 SV=2	22.8296	23.7594	24.3965	25.4331	19.8568	24.8011	25.7592	23.5946
Q3TPE9	sp|Q3TPE9|ANKY2_MOUSE Ankyrin repeat and MYND domain-containing protein 2 OS=Mus musculus GN=Ankmy2 PE=1 SV=1	27.119	23.7128	23.9044	24.3207	27.3218	24.9256	24.1193	25.0374
Q3TPX4	sp|Q3TPX4|EXOC5_MOUSE Exocyst complex component 5 OS=Mus musculus GN=Exoc5 PE=1 SV=2	26.6158	28.4971	27.6515	28.2998	27.6361	28.4064	28.4794	28.5582
Q3TRR0	sp|Q3TRR0|MAP9_MOUSE Microtubule-associated protein 9 OS=Mus musculus GN=Map9 PE=1 SV=2	25.0822	26.3861	22.1957	26.0802	25.4422	21.5288	26.7085	24.1731
Q3TWW8	sp|Q3TWW8|SRSF6_MOUSE Serine/arginine-rich splicing factor 6 OS=Mus musculus GN=Srsf6 PE=1 SV=1	28.0584	28.1623	28.0228	28.3859	26.7071	28.505	28.1316	28.9479
Q3TXS7	sp|Q3TXS7|PSMD1_MOUSE 26S proteasome non-ATPase regulatory subunit 1 OS=Mus musculus GN=Psmd1 PE=1 SV=1	27.6786	27.2674	27.0617	27.6698	26.2685	27.7197	28.135	27.3789
Q3TXX4	sp|Q3TXX4|VGLU1_MOUSE Vesicular glutamate transporter 1 OS=Mus musculus GN=Slc17a7 PE=1 SV=2	24.4019	25.9947	23.8139	22.6002	27.0806	24.129	24.9481	26.2063
Q3U0M1	sp|Q3U0M1|TPPC9_MOUSE Trafficking protein particle complex subunit 9 OS=Mus musculus GN=Trappc9 PE=1 SV=2	24.8914	23.5906	23.6591	24.955	24.4081	25.4705	24.3007	23.952
Q3U0S6	sp|Q3U0S6|RAIN_MOUSE Ras-interacting protein 1 OS=Mus musculus GN=Rasip1 PE=1 SV=3	23.785	23.2987	24.2738	24.3511	24.237	24.1069	24.5252	24.3717
Q3U0V1	sp|Q3U0V1|FUBP2_MOUSE Far upstream element-binding protein 2 OS=Mus musculus GN=Khsrp PE=1 SV=2	30.4171	25.6836	25.341	24.9481	30.2412	25.2563	26.0829	25.2926
Q3U1J4	sp|Q3U1J4|DDB1_MOUSE DNA damage-binding protein 1 OS=Mus musculus GN=Ddb1 PE=1 SV=2	26.9489	28.2559	28.2602	27.9112	26.2903	28.1385	28.3093	28.1776
Q3U1Y4	sp|Q3U1Y4|DEN4B_MOUSE DENN domain-containing protein 4B OS=Mus musculus GN=Dennd4b PE=1 SV=2	23.4658	25.7861	25.8755	25.9053	21.766	25.1295	25.9434	26.0254
Q3U214	sp|Q3U214|MAST3_MOUSE Microtubule-associated serine/threonine-protein kinase 3 OS=Mus musculus GN=Mast3 PE=1 SV=3	27.0734	22.5127	23.197	26.9018	27.2513	21.1812	22.6372	23.0227
Q3U2I3	sp|Q3U2I3|F16A2_MOUSE FTS and Hook-interacting protein OS=Mus musculus GN=Fam160a2 PE=1 SV=2	22.566	23.8043	23.6021	26.5155	22.5127	23.7352	27.0723	22.6564
Q3U487	sp|Q3U487|HECD3_MOUSE E3 ubiquitin-protein ligase HECTD3 OS=Mus musculus GN=Hectd3 PE=1 SV=2	24.0691	24.765	25.4214	24.5008	25.3061	24.6251	24.9082	26.1133
Q3UDE2	sp|Q3UDE2|TTL12_MOUSE Tubulin--tyrosine ligase-like protein 12 OS=Mus musculus GN=Ttll12 PE=1 SV=1	22.5965	22.632	21.9742	22.986	23.7895	22.4607	23.1532	20.7008
Q3UDP0	sp|Q3UDP0|WDR41_MOUSE WD repeat-containing protein 41 OS=Mus musculus GN=Wdr41 PE=1 SV=1	22.2782	23.2757	23.967	23.0368	27.1998	23.2728	23.7594	23.395
Q3UEB3	sp|Q3UEB3|PUF60_MOUSE Poly(U)-binding-splicing factor PUF60 OS=Mus musculus GN=Puf60 PE=1 SV=2	28.4528	29.3173	29.0775	29.2359	28.9989	29.5735	29.0943	29.3207
Q3UFK8	sp|Q3UFK8|FRMD8_MOUSE FERM domain-containing protein 8 OS=Mus musculus GN=Frmd8 PE=1 SV=2	23.9877	24.0481	23.4925	23.1813	24.3344	22.9581	21.239	22.9919
Q3UFS0	sp|Q3UFS0|ZY11B_MOUSE Protein zyg-11 homolog B OS=Mus musculus GN=Zyg11b PE=1 SV=2	26.9067	22.7678	21.953	21.8157	27.0781	23.6872	23.967	23.0012
Q3UGR5	sp|Q3UGR5|HDHD2_MOUSE Haloacid dehalogenase-like hydrolase domain-containing protein 2 OS=Mus musculus GN=Hdhd2 PE=1 SV=2	25.5928	26.5998	26.9931	26.6564	25.004	26.5606	25.158	26.0156
Q3UGY8	sp|Q3UGY8|BIG3_MOUSE Brefeldin A-inhibited guanine nucleotide-exchange protein 3 OS=Mus musculus GN=Arfgef3 PE=1 SV=1	22.8591	25.5221	25.7436	25.147	23.9445	26.7424	25.5732	25.8486
Q3UH60	sp|Q3UH60|DIP2B_MOUSE Disco-interacting protein 2 homolog B OS=Mus musculus GN=Dip2b PE=1 SV=1	28.8383	29.857	29.833	29.9383	29.0909	29.9018	29.9137	29.8817
Q3UH66	sp|Q3UH66|WNK2_MOUSE Serine/threonine-protein kinase WNK2 OS=Mus musculus GN=Wnk2 PE=1 SV=2	24.4212	26.9699	23.3264	23.1994	25.175	23.2446	22.986	24.0455
Q3UH68	sp|Q3UH68|LIMC1_MOUSE LIM and calponin homology domains-containing protein 1 OS=Mus musculus GN=Limch1 PE=1 SV=2	27.2713	27.3441	26.6534	27.5116	26.1187	27.0293	27.0506	26.6821
Q3UHB1	sp|Q3UHB1|NT5D3_MOUSE 5-nucleotidase domain-containing protein 3 OS=Mus musculus GN=Nt5dc3 PE=1 SV=1	26.3032	27.3875	26.9797	27.3902	25.8755	26.8028	27.86	28.2266
Q3UHB8	sp|Q3UHB8|CC177_MOUSE Coiled-coil domain-containing protein 177 OS=Mus musculus GN=Ccdc177 PE=1 SV=1	25.8197	23.4226	23.7068	22.5108	26.4	22.7497	23.0167	22.7815
Q3UHC7	sp|Q3UHC7|DAB2P_MOUSE Disabled homolog 2-interacting protein OS=Mus musculus GN=Dab2ip PE=1 SV=1	24.3161	24.7776	23.6563	24.9371	24.5552	25.3596	25.8876	25.4128
Q3UHD2	sp|Q3UHD2|GFOD1_MOUSE Glucose-fructose oxidoreductase domain-containing protein 1 OS=Mus musculus GN=Gfod1 PE=1 SV=1	23.2987	21.9007	27.1364	24.1568	24.5768	22.416	23.5547	23.1931
Q3UHD9	sp|Q3UHD9|AGAP2_MOUSE Arf-GAP with GTPase, ANK repeat and PH domain-containing protein 2 OS=Mus musculus GN=Agap2 PE=1 SV=1	26.0813	26.6241	25.1112	25.6891	24.5501	24.5901	25.4241	26.7772
Q3UHI4	sp|Q3UHI4|TMED8_MOUSE Protein TMED8 OS=Mus musculus GN=Tmed8 PE=2 SV=1	26.9222	22.5461	24.3344	23.7225	27.0837	24.7021	24.3489	23.1882
Q3UHJ0	sp|Q3UHJ0|AAK1_MOUSE AP2-associated protein kinase 1 OS=Mus musculus GN=Aak1 PE=1 SV=2	30.3614	30.7319	30.2237	30.5705	30.272	30.7278	30.6588	30.6855
Q3UHL1	sp|Q3UHL1|CAMKV_MOUSE CaM kinase-like vesicle-associated protein OS=Mus musculus GN=Camkv PE=1 SV=2	29.225	30.2614	29.5	29.0045	28.6959	29.8932	29.8817	30.1116
Q3UHX2	sp|Q3UHX2|HAP28_MOUSE 28 kDa heat- and acid-stable phosphoprotein OS=Mus musculus GN=Pdap1 PE=1 SV=1	28.7467	27.562	27.2239	27.4622	28.1701	27.2616	27.5503	27.5412
Q3UJB9	sp|Q3UJB9|EDC4_MOUSE Enhancer of mRNA-decapping protein 4 OS=Mus musculus GN=Edc4 PE=1 SV=2	24.1247	26.5266	26.1443	26.5245	24.8776	26.4417	25.6747	26.4538
Q3UKJ7	sp|Q3UKJ7|SMU1_MOUSE WD40 repeat-containing protein SMU1 OS=Mus musculus GN=Smu1 PE=2 SV=2	26.7641	27.7224	27.1457	27.6069	24.5355	27.5606	27.1641	27.8741
Q3UL36	sp|Q3UL36|ARGL1_MOUSE Arginine and glutamate-rich protein 1 OS=Mus musculus GN=Arglu1 PE=1 SV=2	29.0319	26.4795	25.8636	26.6745	28.8674	27.156	26.1665	26.6534
Q3ULD5	sp|Q3ULD5|MCCB_MOUSE Methylcrotonoyl-CoA carboxylase beta chain, mitochondrial OS=Mus musculus GN=Mccc2 PE=1 SV=1	27.1902	27.2258	26.7472	27.1457	27.5731	26.5256	27.1623	26.6432
Q3ULJ0	sp|Q3ULJ0|GPD1L_MOUSE Glycerol-3-phosphate dehydrogenase 1-like protein OS=Mus musculus GN=Gpd1l PE=1 SV=2	27.9406	27.653	27.8969	27.8049	25.9947	28.2118	27.8691	28.313
Q3UM45	sp|Q3UM45|PP1R7_MOUSE Protein phosphatase 1 regulatory subunit 7 OS=Mus musculus GN=Ppp1r7 PE=1 SV=2	25.613	27.0706	27.1864	27.1281	24.6584	27.0426	27.2529	27.0141
Q3UMB5	sp|Q3UMB5|SMCR8_MOUSE Smith-Magenis syndrome chromosomal region candidate gene 8 protein homolog OS=Mus musculus GN=Smcr8 PE=1 SV=2	22.6027	20.2457	24.1903	22.694	24.3038	20.5292	23.8043	22.0144
Q3UMB9	sp|Q3UMB9|WASH7_MOUSE WASH complex subunit 7 OS=Mus musculus GN=Kiaa1033 PE=1 SV=2	25.3133	26.6788	25.693	26.8068	25.8518	26.392	26.2551	25.7984
Q3UMT1	sp|Q3UMT1|PP12C_MOUSE Protein phosphatase 1 regulatory subunit 12C OS=Mus musculus GN=Ppp1r12c PE=1 SV=1	26.4351	24.4364	24.4019	25.8338	24.5805	25.8463	25.1126	25.5715
Q3UMU9	sp|Q3UMU9|HDGR2_MOUSE Hepatoma-derived growth factor-related protein 2 OS=Mus musculus GN=Hdgfrp2 PE=1 SV=1	25.5732	24.0293	24.2705	24.8691	25.8985	24.1209	24.292	25.0218
Q3UMY5	sp|Q3UMY5|EMAL4_MOUSE Echinoderm microtubule-associated protein-like 4 OS=Mus musculus GN=Eml4 PE=1 SV=1	23.2313	22.6372	23.8167	23.3264	22.7497	22.7425	23.5856	24.0854
Q3UNZ8	sp|Q3UNZ8|QORL2_MOUSE Quinone oxidoreductase-like protein 2 OS=Mus musculus PE=1 SV=1	28.143	28.8462	29.0289	29.3736	26.2574	27.5035	28.0368	27.6515
Q3UPL0	sp|Q3UPL0|SC31A_MOUSE Protein transport protein Sec31A OS=Mus musculus GN=Sec31a PE=1 SV=2	28.637	27.9562	28.2749	28.5957	29.7471	28.8504	28.768	28.6075
Q3UR70	sp|Q3UR70|TGFA1_MOUSE Transforming growth factor-beta receptor-associated protein 1 OS=Mus musculus GN=Tgfbrap1 PE=1 SV=1	22.1162	23.1295	23.6849	22.9761	22.71	22.8821	24.4019	23.785
Q3URE1	sp|Q3URE1|ACSF3_MOUSE Acyl-CoA synthetase family member 3, mitochondrial OS=Mus musculus GN=Acsf3 PE=1 SV=2	26.2685	26.2871	23.1994	21.2116	23.4737	22.3424	22.3085	23.0806
Q3URQ0	sp|Q3URQ0|TEX10_MOUSE Testis-expressed sequence 10 protein OS=Mus musculus GN=Tex10 PE=1 SV=1	23.2387	24.2487	22.3687	24.3673	22.1582	23.4925	22.436	23.7551
Q3USB7	sp|Q3USB7|PLCL1_MOUSE Inactive phospholipase C-like protein 1 OS=Mus musculus GN=Plcl1 PE=1 SV=3	26.6368	27.3039	26.7597	27.4933	23.3592	26.2383	26.1568	26.8236
Q3UTJ2	sp|Q3UTJ2|SRBS2_MOUSE Sorbin and SH3 domain-containing protein 2 OS=Mus musculus GN=Sorbs2 PE=1 SV=2	25.814	25.2362	27.6572	26.7161	26.1776	25.5953	25.8011	25.9504
Q3UU96	sp|Q3UU96|MRCKA_MOUSE Serine/threonine-protein kinase MRCK alpha OS=Mus musculus GN=Cdc42bpa PE=1 SV=2	28.2147	27.815	27.6098	28.143	28.2426	27.5246	27.7007	27.9481
Q3UUG6	sp|Q3UUG6|TBC24_MOUSE TBC1 domain family member 24 OS=Mus musculus GN=Tbc1d24 PE=1 SV=2	27.1641	28.6774	28.8881	28.3329	26.4588	28.8383	29.1984	29.3235
Q3UVG3	sp|Q3UVG3|F91A1_MOUSE Protein FAM91A1 OS=Mus musculus GN=Fam91a1 PE=1 SV=1	22.27	26.035	26.0495	26.533	23.6934	26.8757	26.0784	26.2934
Q3UVL4	sp|Q3UVL4|VPS51_MOUSE Vacuolar protein sorting-associated protein 51 homolog OS=Mus musculus GN=Vps51 PE=1 SV=2	24.6683	27.9926	27.535	27.6361	25.5286	27.7087	27.7762	27.7602
Q3UYV9	sp|Q3UYV9|NCBP1_MOUSE Nuclear cap-binding protein subunit 1 OS=Mus musculus GN=Ncbp1 PE=1 SV=2	24.5408	26.2031	26.6666	27.0141	21.5288	26.6368	26.279	26.9592
Q3UZ39	sp|Q3UZ39|LRRF1_MOUSE Leucine-rich repeat flightless-interacting protein 1 OS=Mus musculus GN=Lrrfip1 PE=1 SV=2	24.2316	24.7459	24.6001	23.8964	24.584	24.9435	24.6852	24.6361
Q3V038	sp|Q3V038|TTC9A_MOUSE Tetratricopeptide repeat protein 9A OS=Mus musculus GN=Ttc9 PE=1 SV=1	26.3315	24.597	24.615	24.4711	26.4859	26.1486	25.5568	25.6061
Q3V1L4	sp|Q3V1L4|5NTC_MOUSE Cytosolic purine 5-nucleotidase OS=Mus musculus GN=Nt5c2 PE=1 SV=2	24.9657	24.0829	24.6235	24.3094	24.5025	23.271	23.9337	22.4607
Q3V3Q7	sp|Q3V3Q7|PACS2_MOUSE Phosphofurin acidic cluster sorting protein 2 OS=Mus musculus GN=Pacs2 PE=1 SV=2	25.3444	26.5897	25.8985	26.8809	24.9371	26.7004	26.5198	26.0802
Q3V3R1	sp|Q3V3R1|C1TM_MOUSE Monofunctional C1-tetrahydrofolate synthase, mitochondrial OS=Mus musculus GN=Mthfd1l PE=1 SV=2	23.8599	23.7009	25.1834	25.7238	27.2326	24.292	24.4392	25.1493
Q3V3V9	sp|Q3V3V9|CARL2_MOUSE F-actin-uncapping protein RLTPR OS=Mus musculus GN=Rltpr PE=1 SV=2	26.0007	25.8518	24.2943	25.7137	25.5438	26.197	26.7808	26.4928
Q497V5	sp|Q497V5|SRBD1_MOUSE S1 RNA-binding domain-containing protein 1 OS=Mus musculus GN=Srbd1 PE=2 SV=2	23.8139	23.1829	23.9877	24.4019	22.5461	23.3148	21.3019	23.7787
Q4FK66	sp|Q4FK66|PR38A_MOUSE Pre-mRNA-splicing factor 38A OS=Mus musculus GN=Prpf38a PE=1 SV=1	25.1986	24.9958	24.49	25.7353	24.5726	24.7295	24.6454	24.6068
Q4JIM5	sp|Q4JIM5|ABL2_MOUSE Abelson tyrosine-protein kinase 2 OS=Mus musculus GN=Abl2 PE=1 SV=1	25.7048	23.5141	23.886	24.4046	24.1767	23.9923	24.8574	24.4142
Q4KMM3	sp|Q4KMM3|OXR1_MOUSE Oxidation resistance protein 1 OS=Mus musculus GN=Oxr1 PE=1 SV=3	29.1595	27.8878	27.3351	26.8659	29.2116	27.7812	27.5956	27.4688
Q4KUS2	sp|Q4KUS2|UN13A_MOUSE Protein unc-13 homolog A OS=Mus musculus GN=Unc13a PE=1 SV=3	26.2185	25.5375	24.5003	25.0883	23.5489	24.5694	25.4741	25.8442
Q4V9Z5	sp|Q4V9Z5|SE6L2_MOUSE Seizure 6-like protein 2 OS=Mus musculus GN=Sez6l2 PE=1 SV=1	26.0627	24.6612	23.7009	24.0411	24.2981	24.0765	23.1829	22.4431
Q4VA53	sp|Q4VA53|PDS5B_MOUSE Sister chromatid cohesion protein PDS5 homolog B OS=Mus musculus GN=Pds5b PE=1 SV=1	27.9697	28.6959	28.4886	28.4847	27.5103	28.3413	28.1263	28.3735
Q4VAA2	sp|Q4VAA2|CDV3_MOUSE Protein CDV3 OS=Mus musculus GN=Cdv3 PE=1 SV=2	28.9776	27.4933	27.5815	27.7571	28.7891	27.9259	28.0852	28.0011
Q4VBE8	sp|Q4VBE8|WDR18_MOUSE WD repeat-containing protein 18 OS=Mus musculus GN=Wdr18 PE=1 SV=1	26.4375	26.3815	24.0564	25.2239	23.197	25.3314	25.8421	25.693
Q501J6	sp|Q501J6|DDX17_MOUSE Probable ATP-dependent RNA helicase DDX17 OS=Mus musculus GN=Ddx17 PE=1 SV=1	30.2964	30.7402	30.4375	30.7816	30.3739	30.8062	30.5477	30.8377
Q505F5	sp|Q505F5|LRC47_MOUSE Leucine-rich repeat-containing protein 47 OS=Mus musculus GN=Lrrc47 PE=1 SV=1	28.3285	28.763	28.9541	28.8533	28.2902	28.8599	29.1265	28.8504
Q52KI8	sp|Q52KI8|SRRM1_MOUSE Serine/arginine repetitive matrix protein 1 OS=Mus musculus GN=Srrm1 PE=1 SV=2	28.404	27.6438	27.677	27.6472	27.3225	27.7986	27.6515	27.8836
Q52KR3	sp|Q52KR3|PRUN2_MOUSE Protein prune homolog 2 OS=Mus musculus GN=Prune2 PE=1 SV=2	26.8214	22.1582	25.4028	22.4263	27.0108	24.9958	23.333	22.0705
Q569Z5	sp|Q569Z5|DDX46_MOUSE Probable ATP-dependent RNA helicase DDX46 OS=Mus musculus GN=Ddx46 PE=1 SV=2	27.2326	26.7099	26.3726	27.1006	26.6358	27.1958	27.1958	27.5989
Q569Z6	sp|Q569Z6|TR150_MOUSE Thyroid hormone receptor-associated protein 3 OS=Mus musculus GN=Thrap3 PE=1 SV=1	31.6518	29.0524	28.834	28.8992	30.7666	29.1595	28.5173	29.4918
Q58A65	sp|Q58A65|JIP4_MOUSE C-Jun-amino-terminal kinase-interacting protein 4 OS=Mus musculus GN=Spag9 PE=1 SV=2	25.7651	23.3871	23.1608	26.5855	25.6747	26.5484	22.4302	22.436
Q5DTN8	sp|Q5DTN8|JKIP3_MOUSE Janus kinase and microtubule-interacting protein 3 OS=Mus musculus GN=Jakmip3 PE=1 SV=2	27.0989	23.8939	24.9958	23.9337	23.4226	22.7815	23.6824	23.3108
Q5DTY9	sp|Q5DTY9|KCD16_MOUSE BTB/POZ domain-containing protein KCTD16 OS=Mus musculus GN=Kctd16 PE=1 SV=2	26.4399	23.2897	23.641	23.6901	26.5998	23.0766	23.4362	23.5383
Q5DU25	sp|Q5DU25|IQEC2_MOUSE IQ motif and SEC7 domain-containing protein 2 OS=Mus musculus GN=Iqsec2 PE=1 SV=3	26.6871	23.6563	24.0591	24.1114	26.8845	23.8886	23.7999	22.9383
Q5DU31	sp|Q5DU31|ICEF1_MOUSE Interactor protein for cytohesin exchange factors 1 OS=Mus musculus GN=Ipcef1 PE=1 SV=2	21.4789	23.7406	22.1622	26.0156	23.8246	24.1716	25.4458	25.7519
Q5EBJ4	sp|Q5EBJ4|ERMIN_MOUSE Ermin OS=Mus musculus GN=Ermn PE=1 SV=1	27.6592	27.385	26.9574	27.1843	26.7537	26.7684	26.164	26.4
Q5EG47	sp|Q5EG47|AAPK1_MOUSE 5-AMP-activated protein kinase catalytic subunit alpha-1 OS=Mus musculus GN=Prkaa1 PE=1 SV=2	23.7787	24.5252	24.3207	25.4999	26.8659	24.6637	24.897	24.673
Q5F2E7	sp|Q5F2E7|NUFP2_MOUSE Nuclear fragile X mental retardation-interacting protein 2 OS=Mus musculus GN=Nufip2 PE=1 SV=1	24.0803	26.1458	29.0571	26.5053	25.1332	26.9457	26.2125	26.1287
Q5F2E8	sp|Q5F2E8|TAOK1_MOUSE Serine/threonine-protein kinase TAO1 OS=Mus musculus GN=Taok1 PE=1 SV=1	29.9626	28.768	28.6992	28.73	28.5603	28.6579	29.0524	28.8758
Q5FWK3	sp|Q5FWK3|RHG01_MOUSE Rho GTPase-activating protein 1 OS=Mus musculus GN=Arhgap1 PE=1 SV=1	28.1179	28.2088	27.8667	28.2602	26.8809	27.8286	27.7087	27.8448
Q5HZI2	sp|Q5HZI2|C2C4C_MOUSE C2 calcium-dependent domain-containing protein 4C OS=Mus musculus GN=C2cd4cC2CD4 family PE=1 SV=1	25.4057	25.6721	29.0714	25.0356	24.9256	26.3217	26.0897	26.4031
Q5KU39	sp|Q5KU39|VPS41_MOUSE Vacuolar protein sorting-associated protein 41 homolog OS=Mus musculus GN=Vps41 PE=1 SV=1	25.1077	25.7519	25.8844	26.4	25.1683	25.6385	25.6233	26.1919
Q5M8N0	sp|Q5M8N0|CNRP1_MOUSE CB1 cannabinoid receptor-interacting protein 1 OS=Mus musculus GN=Cnrip1 PE=1 SV=1	28.273	29.9291	29.9528	29.7526	27.7834	29.5828	30.101	29.9706
Q5PR69	sp|Q5PR69|K1211_MOUSE Uncharacterized protein KIAA1211 OS=Mus musculus GN=Kiaa1211 PE=1 SV=3	26.1133	24.5066	24.5629	25.8222	25.4999	25.828	25.5264	25.7651
Q5PR73	sp|Q5PR73|DIRA2_MOUSE GTP-binding protein Di-Ras2 OS=Mus musculus GN=Diras2 PE=1 SV=1	24.4632	25.8941	24.7254	25.3036	26.3361	25.9146	26.3789	25.8499
Q5RJI5	sp|Q5RJI5|BRSK1_MOUSE Serine/threonine-protein kinase BRSK1 OS=Mus musculus GN=Brsk1 PE=1 SV=1	28.9041	29.2509	29.1161	29.2992	29.5517	29.1845	29.5	29.4283
Q5SFM8	sp|Q5SFM8|RBM27_MOUSE RNA-binding protein 27 OS=Mus musculus GN=Rbm27 PE=1 SV=3	22.2916	23.5088	21.8748	26.2812	22.0144	21.2768	26.8659	22.7278
Q5SQX6	sp|Q5SQX6|CYFP2_MOUSE Cytoplasmic FMR1-interacting protein 2 OS=Mus musculus GN=Cyfip2 PE=1 SV=2	30.5598	31.6741	31.2024	31.2024	30.7114	31.6976	31.8635	31.4589
Q5SRX1	sp|Q5SRX1|TM1L2_MOUSE TOM1-like protein 2 OS=Mus musculus GN=Tom1l2 PE=1 SV=1	26.3071	26.5837	26.2759	26.7488	25.6221	26.9813	25.832	26.2709
Q5SSH7	sp|Q5SSH7|ZZEF1_MOUSE Zinc finger ZZ-type and EF-hand domain-containing protein 1 OS=Mus musculus GN=Zzef1 PE=1 SV=2	26.1469	25.5688	26.0206	25.9099	24.1923	25.5142	25.5129	26.0206
Q5SSL4	sp|Q5SSL4|ABR_MOUSE Active breakpoint cluster region-related protein OS=Mus musculus GN=Abr PE=1 SV=1	27.771	28.2512	28.038	28.003	27.7178	27.9562	28.5525	28.0659
Q5SSM3	sp|Q5SSM3|RHG44_MOUSE Rho GTPase-activating protein 44 OS=Mus musculus GN=Arhgap44 PE=1 SV=1	27.8448	27.7519	27.006	27.4441	27.6592	27.6733	28.505	28.1
Q5SSZ5	sp|Q5SSZ5|TENS3_MOUSE Tensin-3 OS=Mus musculus GN=Tns3 PE=1 SV=1	24.9758	24.6108	23.2808	23.8451	26.2185	24.3424	24.5008	23.7895
Q5SUF2	sp|Q5SUF2|LC7L3_MOUSE Luc7-like protein 3 OS=Mus musculus GN=Luc7l3 PE=1 SV=1	28.0519	26.5777	26.6871	26.6983	28.1179	27.1457	26.6488	27.4971
Q5SUQ9	sp|Q5SUQ9|CTC1_MOUSE CST complex subunit CTC1 OS=Mus musculus GN=Ctc1 PE=1 SV=2	27.1215	24.2518	23.625	24.3161	22.167	23.5771	25.0274	23.5821
Q5SVL6	sp|Q5SVL6|RPGP2_MOUSE Rap1 GTPase-activating protein 2 OS=Mus musculus GN=Rap1gap2 PE=1 SV=1	24.9519	25.253	25.7651	24.2316	23.5383	25.449	24.8295	25.1077
Q5SWP3	sp|Q5SWP3|NACAD_MOUSE NAC-alpha domain-containing protein 1 OS=Mus musculus GN=Nacad PE=1 SV=1	23.0806	25.4128	25.7098	26.3071	23.5688	25.4172	25.579	25.8421
Q5SWU9	sp|Q5SWU9|ACACA_MOUSE Acetyl-CoA carboxylase 1 OS=Mus musculus GN=Acaca PE=1 SV=1	27.2435	29.3057	30.2412	29.6031	24.8203	26.3361	29.3455	29.5789
Q5SXY1	sp|Q5SXY1|CYTSB_MOUSE Cytospin-B OS=Mus musculus GN=Specc1 PE=1 SV=2	28.2698	26.5035	26.2195	27.0855	27.7376	27.3789	26.4946	27.0734
Q5SYD0	sp|Q5SYD0|MYO1D_MOUSE Unconventional myosin-Id OS=Mus musculus GN=Myo1d PE=1 SV=1	24.1874	26.0131	26.6708	26.4417	23.853	24.9496	24.5387	25.6747
Q5U3K5	sp|Q5U3K5|RABL6_MOUSE Rab-like protein 6 OS=Mus musculus GN=Rabl6 PE=1 SV=2	26.3094	24.9909	25.9947	25.5568	23.8777	26.2291	25.6061	25.7048
Q5XG69	sp|Q5XG69|F169A_MOUSE Soluble lamin-associated protein of 75 kDa OS=Mus musculus GN=Fam169a PE=1 SV=3	26.2803	25.934	26.5198	25.5979	25.9504	26.4194	25.3091	25.5375
Q5XJE5	sp|Q5XJE5|LEO1_MOUSE RNA polymerase-associated protein LEO1 OS=Mus musculus GN=Leo1 PE=1 SV=2	25.9383	24.438	22.7497	24.2868	26.9457	24.3769	24.8277	24.8327
Q5XJY5	sp|Q5XJY5|COPD_MOUSE Coatomer subunit delta OS=Mus musculus GN=Arcn1 PE=1 SV=2	30.3181	28.6992	28.6741	29.0375	30.4984	29.4023	29.0319	28.9642
Q60520	sp|Q60520|SIN3A_MOUSE Paired amphipathic helix protein Sin3a OS=Mus musculus GN=Sin3a PE=1 SV=3	26.8624	25.115	24.292	23.4925	23.5039	24.3489	24.195	24.1247
Q60597	sp|Q60597|ODO1_MOUSE 2-oxoglutarate dehydrogenase, mitochondrial OS=Mus musculus GN=Ogdh PE=1 SV=3	28.3748	29.3455	29.6316	29.7108	28.6002	29.2434	29.2715	29.4851
Q60598	sp|Q60598|SRC8_MOUSE Src substrate cortactin OS=Mus musculus GN=Cttn PE=1 SV=2	29.596	28.5525	28.3253	27.6515	29.6778	28.6921	28.9969	29.2414
Q60605	sp|Q60605|MYL6_MOUSE Myosin light polypeptide 6 OS=Mus musculus GN=Myl6 PE=1 SV=3	27.0328	25.8259	26.0254	25.9669	26.3004	25.9977	25.5885	25.8393
Q60625	sp|Q60625|ICAM5_MOUSE Intercellular adhesion molecule 5 OS=Mus musculus GN=Icam5 PE=1 SV=2	24.1666	27.1602	25.2712	26.987	27.2292	24.9036	23.9756	24.7776
Q60631	sp|Q60631|GRB2_MOUSE Growth factor receptor-bound protein 2 OS=Mus musculus GN=Grb2 PE=1 SV=1	28.12	27.9663	28.079	28.18	28.706	28.3859	28.3413	27.9975
Q60649	sp|Q60649|CLPB_MOUSE Caseinolytic peptidase B protein homolog OS=Mus musculus GN=Clpb PE=1 SV=1	24.2193	25.0068	25.5594	25.3828	21.0855	25.3166	25.4546	25.5732
Q60668	sp|Q60668|HNRPD_MOUSE Heterogeneous nuclear ribonucleoprotein D0 OS=Mus musculus GN=Hnrnpd PE=1 SV=2	32.3629	31.6976	31.4921	31.8981	32.881	31.8981	31.5695	32.1291
Q60676	sp|Q60676|PPP5_MOUSE Serine/threonine-protein phosphatase 5 OS=Mus musculus GN=Ppp5c PE=1 SV=3	27.9063	27.916	28.0944	27.675	27.6413	27.488	28.5382	27.9132
Q60692	sp|Q60692|PSB6_MOUSE Proteasome subunit beta type-6 OS=Mus musculus GN=Psmb6 PE=1 SV=3	25.6385	27.6138	27.5702	27.3651	25.7436	27.3496	27.4747	27.1864
Q60710	sp|Q60710|SAMH1_MOUSE Deoxynucleoside triphosphate triphosphohydrolase SAMHD1 OS=Mus musculus GN=Samhd1 PE=1 SV=2	23.9445	25.4663	25.9643	26.733	22.7678	26.0417	25.6267	25.341
Q60737	sp|Q60737|CSK21_MOUSE Casein kinase II subunit alpha OS=Mus musculus GN=Csnk2a1 PE=1 SV=2	30.5799	29.3598	29.4711	29.4664	30.5598	29.833	29.4807	30.0158
Q60749	sp|Q60749|KHDR1_MOUSE KH domain-containing, RNA-binding, signal transduction-associated protein 1 OS=Mus musculus GN=Khdrbs1 PE=1 SV=2	30.2237	29.7898	29.256	29.4918	29.8214	29.356	29.4888	29.4374
Q60759	sp|Q60759|GCDH_MOUSE Glutaryl-CoA dehydrogenase, mitochondrial OS=Mus musculus GN=Gcdh PE=1 SV=2	22.5073	25.7395	25.814	24.4655	22.6504	22.6372	23.3148	24.2407
Q60770	sp|Q60770|STXB3_MOUSE Syntaxin-binding protein 3 OS=Mus musculus GN=Stxbp3 PE=1 SV=1	23.7999	25.4113	25.4331	24.9614	23.0856	25.4765	25.6045	25.5766
Q60780	sp|Q60780|GAS7_MOUSE Growth arrest-specific protein 7 OS=Mus musculus GN=Gas7 PE=1 SV=1	29.1888	28.9004	27.9532	27.4519	28.1584	28.1662	28.754	28.8383
Q60790	sp|Q60790|RASA3_MOUSE Ras GTPase-activating protein 3 OS=Mus musculus GN=Rasa3 PE=1 SV=2	26.5494	23.5771	24.1247	23.6627	26.7597	23.7047	24.1903	23.1104
Q60854	sp|Q60854|SPB6_MOUSE Serpin B6 OS=Mus musculus GN=Serpinb6 PE=1 SV=1	26.2125	25.0653	23.8777	23.6461	26.3409	24.0043	24.9563	24.0564
Q60864	sp|Q60864|STIP1_MOUSE Stress-induced-phosphoprotein 1 OS=Mus musculus GN=Stip1 PE=1 SV=1	31.5764	31.181	31.1906	31.1659	31.5764	31.3682	31.386	31.5078
Q60865	sp|Q60865|CAPR1_MOUSE Caprin-1 OS=Mus musculus GN=Caprin1 PE=1 SV=2	31.2024	30.1863	30.0881	30.2502	31.386	30.3052	30.1441	30.3689
Q60870	sp|Q60870|REEP5_MOUSE Receptor expression-enhancing protein 5 OS=Mus musculus GN=Reep5 PE=1 SV=1	26.9252	25.6009	26.3217	26.7859	28.2966	26.4595	25.8706	26.4847
Q60875	sp|Q60875|ARHG2_MOUSE Rho guanine nucleotide exchange factor 2 OS=Mus musculus GN=Arhgef2 PE=1 SV=4	27.8566	28.2559	26.1544	26.9279	27.4907	28.2512	28.6849	28.189
Q60899	sp|Q60899|ELAV2_MOUSE ELAV-like protein 2 OS=Mus musculus GN=Elavl2 PE=2 SV=1	27.8615	27.1934	27.1244	27.5331	28.1114	27.3902	27.3073	27.3198
Q60900	sp|Q60900|ELAV3_MOUSE ELAV-like protein 3 OS=Mus musculus GN=Elavl3 PE=1 SV=1	25.6267	27.9532	27.7795	28.1584	26.5978	27.7224	27.9637	27.9562
Q60902	sp|Q60902|EP15R_MOUSE Epidermal growth factor receptor substrate 15-like 1 OS=Mus musculus GN=Eps15l1 PE=1 SV=3	28.2157	26.6708	26.9457	26.9838	28.4847	27.1709	26.6226	26.5484
Q60930	sp|Q60930|VDAC2_MOUSE Voltage-dependent anion-selective channel protein 2 OS=Mus musculus GN=Vdac2 PE=1 SV=2	23.625	26.6534	27.3021	27.3245	25.0693	26.0845	25.5396	27.0719
Q60931	sp|Q60931|VDAC3_MOUSE Voltage-dependent anion-selective channel protein 3 OS=Mus musculus GN=Vdac3 PE=1 SV=1	24.5025	26.1326	25.5179	27.3225	25.4383	25.8572	23.6563	26.5412
Q60932	sp|Q60932|VDAC1_MOUSE Voltage-dependent anion-selective channel protein 1 OS=Mus musculus GN=Vdac1 PE=1 SV=3	27.6666	28.3553	28.5273	28.6921	27.8359	27.1281	27.5904	28.1701
Q60960	sp|Q60960|IMA5_MOUSE Importin subunit alpha-5 OS=Mus musculus GN=Kpna1 PE=1 SV=2	26.0322	25.4791	24.9695	24.7986	27.0031	24.6612	24.852	25.7353
Q60972	sp|Q60972|RBBP4_MOUSE Histone-binding protein RBBP4 OS=Mus musculus GN=Rbbp4 PE=1 SV=5	27.5515	28.9124	28.4508	28.6741	26.3071	28.6557	28.364	28.5382
Q60973	sp|Q60973|RBBP7_MOUSE Histone-binding protein RBBP7 OS=Mus musculus GN=Rbbp7 PE=1 SV=1	25.934	26.8236	24.1545	25.4586	26.8293	25.6363	24.2193	25.1601
Q60996	sp|Q60996|2A5G_MOUSE Serine/threonine-protein phosphatase 2A 56 kDa regulatory subunit gamma isoform OS=Mus musculus GN=Ppp2r5c PE=1 SV=2	24.407	27.1843	27.5751	27.3548	25.6192	27.4829	27.3298	27.3837
Q61024	sp|Q61024|ASNS_MOUSE Asparagine synthetase [glutamine-hydrolyzing] OS=Mus musculus GN=Asns PE=1 SV=3	26.8346	20.3707	20.8305	21.0561	24.5448	20.3707	21.7152	27.3514
Q61029	sp|Q61029|LAP2B_MOUSE Lamina-associated polypeptide 2, isoforms beta/delta/epsilon/gamma OS=Mus musculus GN=Tmpo PE=1 SV=4	26.7859	25.6363	26.3375	26.5589	25.1126	25.7707	25.6815	26.1568
Q61035	sp|Q61035|SYHC_MOUSE Histidine--tRNA ligase, cytoplasmic OS=Mus musculus GN=Hars PE=1 SV=2	26.7284	26.8426	26.6788	27.2123	26.9306	27.7031	27.8836	26.9195
Q61036	sp|Q61036|PAK3_MOUSE Serine/threonine-protein kinase PAK 3 OS=Mus musculus GN=Pak3 PE=1 SV=2	27.5841	24.8168	24.8999	25.4935	24.1017	25.9643	25.6092	24.208
Q61037	sp|Q61037|TSC2_MOUSE Tuberin OS=Mus musculus GN=Tsc2 PE=1 SV=1	24.2868	24.3147	23.7478	23.6659	24.9161	23.9243	24.0546	24.0909
Q61081	sp|Q61081|CDC37_MOUSE Hsp90 co-chaperone Cdc37 OS=Mus musculus GN=Cdc37 PE=1 SV=1	26.9262	26.3753	25.1893	26.4194	25.5656	26.7221	26.7684	26.7922
Q61103	sp|Q61103|REQU_MOUSE Zinc finger protein ubi-d4 OS=Mus musculus GN=Dpf2 PE=1 SV=1	21.0855	25.0218	25.6657	25.1295	22.4431	25.4094	25.3828	26.2447
Q61136	sp|Q61136|PRP4B_MOUSE Serine/threonine-protein kinase PRP4 homolog OS=Mus musculus GN=Prpf4b PE=1 SV=3	25.6441	26.7488	27.0193	27.1777	25.1135	27.022	26.5007	27.359
Q61137	sp|Q61137|ASTN1_MOUSE Astrotactin-1 OS=Mus musculus GN=Astn1 PE=1 SV=4	26.4	26.8845	25.8486	25.832	25.1601	26.0086	26.2903	26.8539
Q61142	sp|Q61142|SPIN1_MOUSE Spindlin-1 OS=Mus musculus GN=Spin1 PE=1 SV=2	25.1424	25.0862	25.655	24.9496	25.1449	24.8785	24.4998	25.3686
Q61151	sp|Q61151|2A5E_MOUSE Serine/threonine-protein phosphatase 2A 56 kDa regulatory subunit epsilon isoform OS=Mus musculus GN=Ppp2r5e PE=1 SV=3	27.4577	28.3457	28.3111	28.1263	25.828	28.1086	28.4847	28.6132
Q61161	sp|Q61161|M4K2_MOUSE Mitogen-activated protein kinase kinase kinase kinase 2 OS=Mus musculus GN=Map4k2 PE=1 SV=1	23.3526	23.9493	22.4678	22.7899	24.4837	24.7444	24.7113	23.197
Q61166	sp|Q61166|MARE1_MOUSE Microtubule-associated protein RP/EB family member 1 OS=Mus musculus GN=Mapre1 PE=1 SV=3	29.5668	27.7906	27.8092	27.2292	29.8071	28.0544	28.0341	27.548
Q61171	sp|Q61171|PRDX2_MOUSE Peroxiredoxin-2 OS=Mus musculus GN=Prdx2 PE=1 SV=3	28.1776	30.0528	30.1789	30.0881	28.4157	30.3422	29.9876	29.8071
Q61187	sp|Q61187|TS101_MOUSE Tumor susceptibility gene 101 protein OS=Mus musculus GN=Tsg101 PE=1 SV=2	24.6584	25.1442	24.2981	23.9704	25.3739	25.004	25.4999	25.4878
Q61191	sp|Q61191|HCFC1_MOUSE Host cell factor 1 OS=Mus musculus GN=Hcfc1 PE=1 SV=2	27.4152	28.1776	27.6717	28.0422	27.4747	28.0635	28.2266	28.0614
Q61206	sp|Q61206|PA1B2_MOUSE Platelet-activating factor acetylhydrolase IB subunit beta OS=Mus musculus GN=Pafah1b2 PE=1 SV=2	27.6361	22.951	23.3037	22.9457	24.4711	22.436	22.8821	22.5602
Q61207	sp|Q61207|SAP_MOUSE Prosaposin OS=Mus musculus GN=Psap PE=1 SV=2	23.6934	26.7641	26.2325	26.9752	27.4577	24.7958	24.2705	22.9457
Q61234	sp|Q61234|SNTA1_MOUSE Alpha-1-syntrophin OS=Mus musculus GN=Snta1 PE=1 SV=1	24.768	27.1805	26.7221	27.0706	24.6663	27.0351	27.0946	26.3769
Q61282	sp|Q61282|PGCA_MOUSE Aggrecan core protein OS=Mus musculus GN=Acan PE=1 SV=2	27.5081	27.0161	27.1104	27.0962	25.033	26.4465	26.961	26.841
Q61301	sp|Q61301|CTNA2_MOUSE Catenin alpha-2 OS=Mus musculus GN=Ctnna2 PE=1 SV=3	22.6707	24.2391	23.8823	20.8964	21.3507	21.7926	24.9406	21.5858
Q61315	sp|Q61315|APC_MOUSE Adenomatous polyposis coli protein OS=Mus musculus GN=Apc PE=1 SV=1	22.7425	25.7484	26.5245	24.1403	26.2835	22.9632	26.3636	24.9695
Q61316	sp|Q61316|HSP74_MOUSE Heat shock 70 kDa protein 4 OS=Mus musculus GN=Hspa4 PE=1 SV=1	31.7369	30.8377	30.7736	30.7955	30.8062	30.8859	31.0035	30.9379
Q61330	sp|Q61330|CNTN2_MOUSE Contactin-2 OS=Mus musculus GN=Cntn2 PE=1 SV=2	26.8659	27.5304	28.2524	28.0228	25.8941	27.7242	28.3842	28.0566
Q61361	sp|Q61361|PGCB_MOUSE Brevican core protein OS=Mus musculus GN=Bcan PE=1 SV=2	29.3952	30.907	30.907	30.7459	29.7721	31.1452	31.1324	31.1324
Q61390	sp|Q61390|TCPW_MOUSE T-complex protein 1 subunit zeta-2 OS=Mus musculus GN=Cct6b PE=1 SV=4	27.5989	27.1709	26.2653	26.0044	28.0397	26.8921	26.0297	25.9383
Q61411	sp|Q61411|RASH_MOUSE GTPase HRas OS=Mus musculus GN=Hras PE=1 SV=2	25.8442	25.9643	26.1504	26.0206	25.3275	25.7622	25.7559	26.2383
Q61425	sp|Q61425|HCDH_MOUSE Hydroxyacyl-coenzyme A dehydrogenase, mitochondrial OS=Mus musculus GN=Hadh PE=1 SV=2	27.2743	26.7597	27.2874	27.3128	25.7484	26.3789	27.294	26.9409
Q61464	sp|Q61464|ZN638_MOUSE Zinc finger protein 638 OS=Mus musculus GN=Znf638 PE=1 SV=2	28.2052	26.7071	25.9358	26.4031	27.7762	26.2871	26.0228	27.3418
Q61466	sp|Q61466|SMRD1_MOUSE SWI/SNF-related matrix-associated actin-dependent regulator of chromatin subfamily D member 1 OS=Mus musculus GN=Smarcd1 PE=1 SV=3	26.8845	27.9132	26.6619	27.3514	26.3655	27.3351	27.4221	27.7242
Q61490	sp|Q61490|CD166_MOUSE CD166 antigen OS=Mus musculus GN=Alcam PE=1 SV=3	24.4392	24.1692	24.9657	24.0533	27.3441	22.864	23.2348	22.8991
Q61510	sp|Q61510|TRI25_MOUSE E3 ubiquitin/ISG15 ligase TRIM25 OS=Mus musculus GN=Trim25 PE=1 SV=2	23.7594	25.3508	26.0802	25.5828	23.9304	24.3926	24.5667	23.727
Q61545	sp|Q61545|EWS_MOUSE RNA-binding protein EWS OS=Mus musculus GN=Ewsr1 PE=1 SV=2	28.8992	28.8554	28.9088	28.9014	28.5582	28.9913	29.1538	28.8263
Q61548	sp|Q61548|AP180_MOUSE Clathrin coat assembly protein AP180 OS=Mus musculus GN=Snap91 PE=1 SV=1	31.6233	31.3325	31.4077	31.3682	32.2186	31.3154	31.3325	31.2173
Q61550	sp|Q61550|RAD21_MOUSE Double-strand-break repair protein rad21 homolog OS=Mus musculus GN=Rad21 PE=1 SV=3	25.1126	26.152	25.2563	26.115	24.8117	23.2808	25.7016	25.9643
Q61553	sp|Q61553|FSCN1_MOUSE Fascin OS=Mus musculus GN=Fscn1 PE=1 SV=4	29.7471	28.9253	29.5421	28.9201	29.9226	29.4918	30.1189	29.4184
Q61584	sp|Q61584|FXR1_MOUSE Fragile X mental retardation syndrome-related protein 1 OS=Mus musculus GN=Fxr1 PE=1 SV=2	27.8691	28.0635	28.5338	28.3149	26.4623	28.4718	28.2559	28.4622
Q61595	sp|Q61595|KTN1_MOUSE Kinectin OS=Mus musculus GN=Ktn1 PE=1 SV=1	24.9614	25.4546	25.6511	22.7497	23.1485	25.4967	24.511	25.0161
Q61598	sp|Q61598|GDIB_MOUSE Rab GDP dissociation inhibitor beta OS=Mus musculus GN=Gdi2 PE=1 SV=1	28.6921	29.0571	29.1662	29.2654	27.7539	29.5325	29.6277	29.0943
Q61599	sp|Q61599|GDIR2_MOUSE Rho GDP-dissociation inhibitor 2 OS=Mus musculus GN=Arhgdib PE=1 SV=3	23.3788	21.8006	22.2388	22.1472	27.417	22.1162	22.1876	21.3204
Q61624	sp|Q61624|ZN148_MOUSE Zinc finger protein 148 OS=Mus musculus GN=Znf148 PE=1 SV=2	26.4538	24.2125	27.3012	23.524	23.1431	23.4713	24.6108	24.6663
Q61644	sp|Q61644|PACN1_MOUSE Protein kinase C and casein kinase substrate in neurons protein 1 OS=Mus musculus GN=Pacsin1 PE=1 SV=1	33.2881	32.5735	32.7132	32.7399	33.1631	32.5735	32.7937	32.6861
Q61655	sp|Q61655|DD19A_MOUSE ATP-dependent RNA helicase DDX19A OS=Mus musculus GN=Ddx19a PE=1 SV=2	27.3334	26.5634	25.811	26.2097	26.3217	27.1641	26.8591	26.5978
Q61656	sp|Q61656|DDX5_MOUSE Probable ATP-dependent RNA helicase DDX5 OS=Mus musculus GN=Ddx5 PE=1 SV=2	32.2186	31.9113	31.5888	31.8293	32.3424	31.8437	31.8803	32.0925
Q61686	sp|Q61686|CBX5_MOUSE Chromobox protein homolog 5 OS=Mus musculus GN=Cbx5 PE=1 SV=1	27.6438	26.4603	26.0007	26.7597	27.1482	26.9052	26.9279	26.6889
Q61687	sp|Q61687|ATRX_MOUSE Transcriptional regulator ATRX OS=Mus musculus GN=Atrx PE=1 SV=3	22.5108	23.8067	23.0319	24.0564	23.6773	24.258	24.0246	24.5151
Q61696	sp|Q61696|HS71A_MOUSE Heat shock 70 kDa protein 1A OS=Mus musculus GN=Hspa1a PE=1 SV=2;sp|P17879|HS71B_MOUSE Heat shock 70 kDa protein 1B OS=Mus musculus GN=Hspa1b PE=1 SV=3	26.7572	27.6623	27.0351	27.2551	27.156	27.2486	27.1244	27.1006
Q61699	sp|Q61699|HS105_MOUSE Heat shock protein 105 kDa OS=Mus musculus GN=Hsph1 PE=1 SV=2	29.6828	29.4318	28.6557	28.9358	29.7944	29.7169	29.5166	29.5241
Q61701	sp|Q61701|ELAV4_MOUSE ELAV-like protein 4 OS=Mus musculus GN=Elavl4 PE=1 SV=1	30.0284	29.2588	29.5166	29.8152	29.9154	29.6961	29.5668	29.6465
Q61704	sp|Q61704|ITIH3_MOUSE Inter-alpha-trypsin inhibitor heavy chain H3 OS=Mus musculus GN=Itih3 PE=1 SV=3	28.6528	28.3413	28.5143	28.1	28.3735	28.4215	28.1114	28.6666
Q61735	sp|Q61735|CD47_MOUSE Leukocyte surface antigen CD47 OS=Mus musculus GN=Cd47 PE=1 SV=2	27.1623	26.6983	27.1058	23.197	21.0561	23.4336	24.237	23.886
Q61753	sp|Q61753|SERA_MOUSE D-3-phosphoglycerate dehydrogenase OS=Mus musculus GN=Phgdh PE=1 SV=3	28.3874	29.2116	29.2588	28.5672	28.6291	28.7467	28.8848	28.6992
Q61768	sp|Q61768|KINH_MOUSE Kinesin-1 heavy chain OS=Mus musculus GN=Kif5b PE=1 SV=3	27.1756	26.4351	26.5494	26.1544	27.5035	26.9306	26.9322	26.6358
Q61771	sp|Q61771|KIF3B_MOUSE Kinesin-like protein KIF3B OS=Mus musculus GN=Kif3b PE=1 SV=1	27.7662	23.9877	22.7596	23.2675	24.0546	25.2384	25.0303	25.1382
Q61792	sp|Q61792|LASP1_MOUSE LIM and SH3 domain protein 1 OS=Mus musculus GN=Lasp1 PE=1 SV=1	30.2336	28.9167	28.6822	28.5189	30.6588	29.4664	29.4918	29.5471
Q61823	sp|Q61823|PDCD4_MOUSE Programmed cell death protein 4 OS=Mus musculus GN=Pdcd4 PE=1 SV=1	25.363	25.516	25.3596	26.2551	22.9761	26.1745	25.9977	25.7395
Q61831	sp|Q61831|MK10_MOUSE Mitogen-activated protein kinase 10 OS=Mus musculus GN=Mapk10 PE=1 SV=2	27.9975	26.7537	27.7906	26.4928	26.2145	26.7142	27.3741	25.9669
Q61879	sp|Q61879|MYH10_MOUSE Myosin-10 OS=Mus musculus GN=Myh10 PE=1 SV=2	30.8118	30.1308	30.4267	30.0795	30.4833	30.0622	29.946	30.3181
Q61885	sp|Q61885|MOG_MOUSE Myelin-oligodendrocyte glycoprotein OS=Mus musculus GN=Mog PE=1 SV=1	25.1815	25.8393	26.5362	25.4854	27.916	25.1014	25.2857	25.2271
Q61937	sp|Q61937|NPM_MOUSE Nucleophosmin OS=Mus musculus GN=Npm1 PE=1 SV=1	32.6044	31.7159	31.8166	32.0288	32.5288	31.9459	31.4474	32.0631
Q61990	sp|Q61990|PCBP2_MOUSE Poly(rC)-binding protein 2 OS=Mus musculus GN=Pcbp2 PE=1 SV=1	28.5525	30.7459	30.6588	30.9579	28.8599	30.9579	31.0547	30.8173
Q62018	sp|Q62018|CTR9_MOUSE RNA polymerase-associated protein CTR9 homolog OS=Mus musculus GN=Ctr9 PE=1 SV=2	25.4144	25.3991	26.3702	26.3861	23.0766	25.6028	26.3278	26.0102
Q62048	sp|Q62048|PEA15_MOUSE Astrocytic phosphoprotein PEA-15 OS=Mus musculus GN=Pea15 PE=1 SV=1	26.7161	21.8434	22.8503	23.2897	25.5715	23.5039	23.8287	21.2116
Q62059	sp|Q62059|CSPG2_MOUSE Versican core protein OS=Mus musculus GN=Vcan PE=1 SV=2	29.255	29.3235	29.4023	28.9334	28.3712	28.662	28.7357	28.9014
Q62077	sp|Q62077|PLCG1_MOUSE 1-phosphatidylinositol 4,5-bisphosphate phosphodiesterase gamma-1 OS=Mus musculus GN=Plcg1 PE=1 SV=2	26.169	23.7624	24.5151	24.2628	24.7021	24.5987	24.2428	22.2466
Q62093	sp|Q62093|SRSF2_MOUSE Serine/arginine-rich splicing factor 2 OS=Mus musculus GN=Srsf2 PE=1 SV=4	26.1486	28.3044	28.5814	28.4924	23.9955	28.7719	28.6075	28.9405
Q62095	sp|Q62095|DDX3Y_MOUSE ATP-dependent RNA helicase DDX3Y OS=Mus musculus GN=Ddx3y PE=1 SV=2	26.5837	30.7048	30.7955	30.9182	27.4846	30.8173	30.8377	31.0547
Q62108	sp|Q62108|DLG4_MOUSE Disks large homolog 4 OS=Mus musculus GN=Dlg4 PE=1 SV=1	28.5547	27.488	27.3168	26.8315	27.7519	27.1998	27.2486	27.6121
Q62165	sp|Q62165|DAG1_MOUSE Dystroglycan OS=Mus musculus GN=Dag1 PE=1 SV=4	27.1058	26.5155	26.5472	26.306	28.5173	26.4879	26.3409	26.5777
Q62172	sp|Q62172|RBP1_MOUSE RalA-binding protein 1 OS=Mus musculus GN=Ralbp1 PE=1 SV=4	25.3775	24.1114	22.6027	22.864	25.9735	25.6009	23.6129	23.9704
Q62178	sp|Q62178|SEM4A_MOUSE Semaphorin-4A OS=Mus musculus GN=Sema4a PE=1 SV=2	27.0855	24.4019	23.558	23.7688	23.2043	23.5395	22.4678	24.3207
Q62188	sp|Q62188|DPYL3_MOUSE Dihydropyrimidinase-related protein 3 OS=Mus musculus GN=Dpysl3 PE=1 SV=1	28.5493	29.4342	29.946	29.6417	29.9018	30.2964	30.1475	30.0197
Q62189	sp|Q62189|SNRPA_MOUSE U1 small nuclear ribonucleoprotein A OS=Mus musculus GN=Snrpa PE=1 SV=3	28.025	29.3952	29.3767	29.3235	24.4734	29.3108	28.9692	29.3321
Q62203	sp|Q62203|SF3A2_MOUSE Splicing factor 3A subunit 2 OS=Mus musculus GN=Sf3a2 PE=1 SV=2	26.3126	26.7443	26.4847	26.9222	25.0903	26.9574	25.6161	26.9306
Q62241	sp|Q62241|RU1C_MOUSE U1 small nuclear ribonucleoprotein C OS=Mus musculus GN=Snrpc PE=1 SV=1	23.197	27.1323	26.5998	26.1714	26.0961	26.8007	26.3217	26.6848
Q62245	sp|Q62245|SOS1_MOUSE Son of sevenless homolog 1 OS=Mus musculus GN=Sos1 PE=1 SV=2	23.1608	24.5025	24.9563	25.1355	23.785	24.5667	25.1815	24.6001
Q62261	sp|Q62261|SPTB2_MOUSE Spectrin beta chain, non-erythrocytic 1 OS=Mus musculus GN=Sptbn1 PE=1 SV=2	33.7884	33.657	33.617	33.8852	33.8852	33.5735	33.5735	33.7884
Q62277	sp|Q62277|SYPH_MOUSE Synaptophysin OS=Mus musculus GN=Syp PE=1 SV=2	26.6585	28.364	28.2649	27.9697	26.197	28.0659	28.0011	28.2175
Q62283	sp|Q62283|TSN7_MOUSE Tetraspanin-7 OS=Mus musculus GN=Tspan7 PE=1 SV=2	25.3378	24.1209	23.9304	23.7313	24.7254	23.6934	23.673	24.8884
Q62318	sp|Q62318|TIF1B_MOUSE Transcription intermediary factor 1-beta OS=Mus musculus GN=Trim28 PE=1 SV=3	27.9926	28.6822	28.5641	28.4664	28.1	29.1662	28.896	28.9692
Q62348	sp|Q62348|TSN_MOUSE Translin OS=Mus musculus GN=Tsn PE=1 SV=1	23.9998	25.1863	25.7256	24.8999	24.7973	25.655	23.727	25.3991
Q62376	sp|Q62376|RU17_MOUSE U1 small nuclear ribonucleoprotein 70 kDa OS=Mus musculus GN=Snrnp70 PE=1 SV=2	31.4694	29.8631	29.75	29.9755	31.602	30.0881	29.6924	30.2964
Q62383	sp|Q62383|SPT6H_MOUSE Transcription elongation factor SPT6 OS=Mus musculus GN=Supt6h PE=1 SV=2	27.126	20.7848	23.2313	22.7192	27.3245	20.8964	23.2313	22.4527
Q62393	sp|Q62393|TPD52_MOUSE Tumor protein D52 OS=Mus musculus GN=Tpd52 PE=1 SV=2	22.9071	22.5707	23.3592	23.1532	26.1326	26.8698	23.0432	23.9269
Q62415	sp|Q62415|ASPP1_MOUSE Apoptosis-stimulating of p53 protein 1 OS=Mus musculus GN=Ppp1r13b PE=1 SV=2	22.5791	20.7399	23.8067	23.4621	26.4557	21.4442	21.2923	22.4263
Q62417	sp|Q62417|SRBS1_MOUSE Sorbin and SH3 domain-containing protein 1 OS=Mus musculus GN=Sorbs1 PE=1 SV=2	27.6758	27.1281	27.95	27.9837	27.548	27.3148	26.8377	27.1021
Q62418	sp|Q62418|DBNL_MOUSE Drebrin-like protein OS=Mus musculus GN=Dbnl PE=1 SV=2	28.9088	28.3149	27.7632	27.5776	29.8817	28.0076	28.2698	28.3681
Q62419	sp|Q62419|SH3G1_MOUSE Endophilin-A2 OS=Mus musculus GN=Sh3gl1 PE=1 SV=1	23.8379	25.8499	25.3214	24.9519	23.9009	25.5568	26.4686	26.3726
Q62420	sp|Q62420|SH3G2_MOUSE Endophilin-A1 OS=Mus musculus GN=Sh3gl2 PE=1 SV=2	30.6588	30.3008	30.6995	30.1362	30.9379	30.4375	30.7771	30.7048
Q62421	sp|Q62421|SH3G3_MOUSE Endophilin-A3 OS=Mus musculus GN=Sh3gl3 PE=1 SV=1	25.3857	26.3769	26.3815	25.4028	24.2051	25.4561	25.8813	26.1052
Q62426	sp|Q62426|CYTB_MOUSE Cystatin-B OS=Mus musculus GN=Cstb PE=1 SV=1	25.8899	23.9598	24.258	23.9269	25.2489	23.8067	24.0081	24.0411
Q62433	sp|Q62433|NDRG1_MOUSE Protein NDRG1 OS=Mus musculus GN=Ndrg1 PE=1 SV=1	29.1834	28.8641	29.3057	28.9143	28.6921	28.0972	28.6445	28.2201
Q62442	sp|Q62442|VAMP1_MOUSE Vesicle-associated membrane protein 1 OS=Mus musculus GN=Vamp1 PE=1 SV=1	25.6791	27.1756	27.3741	27.4397	24.8556	26.751	26.6368	26.5245
Q62443	sp|Q62443|NPTX1_MOUSE Neuronal pentraxin-1 OS=Mus musculus GN=Nptx1 PE=1 SV=1	26.115	27.005	25.1248	25.6791	26.2934	26.2229	27.1805	27.3298
Q62446	sp|Q62446|FKBP3_MOUSE Peptidyl-prolyl cis-trans isomerase FKBP3 OS=Mus musculus GN=Fkbp3 PE=1 SV=2	30.4552	29.8817	30.2336	30.2852	30.5705	30.2852	30.3614	30.0881
Q62448	sp|Q62448|IF4G2_MOUSE Eukaryotic translation initiation factor 4 gamma 2 OS=Mus musculus GN=Eif4g2 PE=1 SV=2	28.6741	28.9989	28.4971	28.637	29.0837	28.9874	29.282	29.2359
Q62465	sp|Q62465|VAT1_MOUSE Synaptic vesicle membrane protein VAT-1 homolog OS=Mus musculus GN=Vat1 PE=1 SV=3	29.9106	30.7955	31.2173	31.5078	30.0099	30.7771	30.8062	30.7771
Q63844	sp|Q63844|MK03_MOUSE Mitogen-activated protein kinase 3 OS=Mus musculus GN=Mapk3 PE=1 SV=5	27.4221	28.5547	28.4144	28.5864	27.3128	28.3874	28.3859	28.2
Q63912	sp|Q63912|OMGP_MOUSE Oligodendrocyte-myelin glycoprotein OS=Mus musculus GN=Omg PE=1 SV=1	27.7056	26.0235	26.6257	26.0961	26.169	28.0146	26.4108	26.8272
Q63918	sp|Q63918|SDPR_MOUSE Serum deprivation-response protein OS=Mus musculus GN=Sdpr PE=1 SV=3	25.7256	25.6747	26.0297	27.2091	27.126	24.9982	25.0068	25.7221
Q64010	sp|Q64010|CRK_MOUSE Adapter molecule crk OS=Mus musculus GN=Crk PE=1 SV=1	25.7861	26.4735	26.5022	26.5484	26.991	26.6039	26.4031	26.4603
Q64012	sp|Q64012|RALY_MOUSE RNA-binding protein Raly OS=Mus musculus GN=Raly PE=1 SV=3	28.6402	28.0011	27	27.7139	27.5503	27.1684	27.5279	27.5606
Q640R3	sp|Q640R3|HECAM_MOUSE Hepatocyte cell adhesion molecule OS=Mus musculus GN=Hepacam PE=1 SV=2	25.6511	25.9504	26.1606	25.8518	23.7068	25.1542	24.974	24.1692
Q64105	sp|Q64105|SPRE_MOUSE Sepiapterin reductase OS=Mus musculus GN=Spr PE=1 SV=1	25.8499	25.6061	24.7776	24.6809	21.3937	25.8798	25.4071	24.5901
Q64152	sp|Q64152|BTF3_MOUSE Transcription factor BTF3 OS=Mus musculus GN=Btf3 PE=1 SV=3	26.1776	27.2227	26.9295	27.5637	27.1157	27.3218	27.4773	27.1602
Q641P0	sp|Q641P0|ARP3B_MOUSE Actin-related protein 3B OS=Mus musculus GN=Actr3b PE=1 SV=1	28.6849	28.1316	26.9752	27.236	27.6121	28.2649	28.6959	28.3497
Q64213	sp|Q64213|SF01_MOUSE Splicing factor 1 OS=Mus musculus GN=Sf1 PE=1 SV=6	29.3207	28.0885	28.0397	27.7632	28.834	27.771	27.3955	28.1179
Q64332	sp|Q64332|SYN2_MOUSE Synapsin-2 OS=Mus musculus GN=Syn2 PE=1 SV=2	31.5427	32.3068	32.4635	32.3424	31.4921	32.416	32.6861	32.3858
Q64337	sp|Q64337|SQSTM_MOUSE Sequestosome-1 OS=Mus musculus GN=Sqstm1 PE=1 SV=1	25.4128	25.6045	26.197	25.686	26.5855	26.5176	25.2088	26.197
Q64362	sp|Q64362|AKTIP_MOUSE AKT-interacting protein OS=Mus musculus GN=Aktip PE=1 SV=1	23.9598	22.7278	23.8964	24.1767	24.4929	25.2785	24.7614	24.6998
Q64433	sp|Q64433|CH10_MOUSE 10 kDa heat shock protein, mitochondrial OS=Mus musculus GN=Hspe1 PE=1 SV=2	26.3789	24.3769	25.2765	23.625	24.5629	23.4579	24.8776	24.9199
Q64442	sp|Q64442|DHSO_MOUSE Sorbitol dehydrogenase OS=Mus musculus GN=Sord PE=1 SV=3	24.6328	24.8138	22.4263	23.7406	24.6637	24.3021	23.215	23.4087
Q64487	sp|Q64487|PTPRD_MOUSE Receptor-type tyrosine-protein phosphatase delta OS=Mus musculus GN=Ptprd PE=1 SV=3	26.6462	27.7031	26.9237	27.1666	26.2949	26.8293	27.2513	27.1981
Q64511	sp|Q64511|TOP2B_MOUSE DNA topoisomerase 2-beta OS=Mus musculus GN=Top2b PE=1 SV=2	29.4851	30.5477	30.1863	30.4833	29.1161	30.2566	30.3346	30.5095
Q64514	sp|Q64514|TPP2_MOUSE Tripeptidyl-peptidase 2 OS=Mus musculus GN=Tpp2 PE=1 SV=3	28.2118	28.2966	28.3497	28.8249	28.2052	28.8212	29.017	28.4924
Q64520	sp|Q64520|KGUA_MOUSE Guanylate kinase OS=Mus musculus GN=Guk1 PE=1 SV=2	21.3507	24.3381	23.4486	23.5088	26.3536	24.2738	24.2889	25.2239
Q64674	sp|Q64674|SPEE_MOUSE Spermidine synthase OS=Mus musculus GN=Srm PE=1 SV=1	26.751	22.9683	24.7276	24.4678	26.9735	24.6584	22.61	24.2518
Q64705	sp|Q64705|USF2_MOUSE Upstream stimulatory factor 2 OS=Mus musculus GN=Usf2 PE=1 SV=1	24.1484	21.3937	22.7678	23.2291	24.3866	22.951	26.991	23.5547
Q64727	sp|Q64727|VINC_MOUSE Vinculin OS=Mus musculus GN=Vcl PE=1 SV=4	28.1031	27.8533	29.2289	29.4051	27.2138	28.4361	27.5018	28.2559
Q64737	sp|Q64737|PUR2_MOUSE Trifunctional purine biosynthetic protein adenosine-3 OS=Mus musculus GN=Gart PE=1 SV=3	25.6028	26.6039	26.8007	26.5472	24.8914	27.0946	26.8028	26.7537
Q68FD5	sp|Q68FD5|CLH1_MOUSE Clathrin heavy chain 1 OS=Mus musculus GN=Cltc PE=1 SV=3	33.2229	34.1296	34.2301	34.2301	33.5735	34.1296	34.0278	34.0278
Q68FF6	sp|Q68FF6|GIT1_MOUSE ARF GTPase-activating protein GIT1 OS=Mus musculus GN=Git1 PE=1 SV=1	26.595	27.8969	27.3198	27.548	27.4829	27.9637	27.7906	27.9112
Q68FL4	sp|Q68FL4|SAHH3_MOUSE Putative adenosylhomocysteinase 3 OS=Mus musculus GN=Ahcyl2 PE=1 SV=1	30.0622	30.3276	30.6425	31.088	29.9475	30.3247	30.4171	30.5523
Q68FL6	sp|Q68FL6|SYMC_MOUSE Methionine--tRNA ligase, cytoplasmic OS=Mus musculus GN=Mars PE=1 SV=1	26.2341	27.8639	27.4469	27.5368	27.6294	28.2602	27.6698	27.5875
Q69Z98	sp|Q69Z98|BRSK2_MOUSE Serine/threonine-protein kinase BRSK2 OS=Mus musculus GN=Brsk2 PE=1 SV=2	27.7007	27.9112	27.6336	28.3253	28.3429	28.381	28.12	27.8429
Q69Z99	sp|Q69Z99|ZN512_MOUSE Zinc finger protein 512 OS=Mus musculus GN=Znf512 PE=2 SV=2	25.9053	26.5382	27.8313	26.7053	25.2672	27.359	26.5128	27.4152
Q69ZK0	sp|Q69ZK0|PREX1_MOUSE Phosphatidylinositol 3,4,5-trisphosphate-dependent Rac exchanger 1 protein OS=Mus musculus GN=Prex1 PE=1 SV=2	25.1382	26.7808	26.8876	26.4896	25.7016	27.0837	27.5702	27.5331
Q69ZK9	sp|Q69ZK9|NLGN2_MOUSE Neuroligin-2 OS=Mus musculus GN=Nlgn2 PE=1 SV=2	24.5192	25.9075	25.7484	25.8798	25.7861	25.9434	25.341	25.8844
Q69ZS7	sp|Q69ZS7|HBS1L_MOUSE HBS1-like protein OS=Mus musculus GN=Hbs1l PE=1 SV=2	23.4136	25.814	25.6061	25.1215	24.0246	25.3857	26.5472	26.0676
Q69ZS8	sp|Q69ZS8|KAZRN_MOUSE Kazrin OS=Mus musculus GN=Kazn PE=1 SV=2	24.8606	23.9939	23.0602	24.5819	25.6686	25.0161	24.8397	25.3166
Q69ZU6	sp|Q69ZU6|THS7A_MOUSE Thrombospondin type-1 domain-containing protein 7A OS=Mus musculus GN=Thsd7a PE=1 SV=2	26.6914	25.1946	26.4017	25.7519	26.899	25.8442	25.5594	26.0784
Q69ZW3	sp|Q69ZW3|EHBP1_MOUSE EH domain-binding protein 1 OS=Mus musculus GN=Ehbp1 PE=1 SV=3	25.9772	25.2808	24.9795	25.93	25.7807	26.1052	25.9669	26.1224
Q6A009	sp|Q6A009|LTN1_MOUSE E3 ubiquitin-protein ligase listerin OS=Mus musculus GN=Ltn1 PE=1 SV=3	23.6461	26.1745	26.4557	26.2599	25.0107	26.2447	26.0764	25.7073
Q6A026	sp|Q6A026|PDS5A_MOUSE Sister chromatid cohesion protein PDS5 homolog A OS=Mus musculus GN=Pds5a PE=1 SV=3	26.3177	26.0182	26.0784	26.899	26.4044	26.216	25.9947	26.2207
Q6A065	sp|Q6A065|CE170_MOUSE Centrosomal protein of 170 kDa OS=Mus musculus GN=Cep170 PE=1 SV=2	28.7595	27.6911	27.0932	27.3695	29.3007	27.5453	28.0726	27.7762
Q6A068	sp|Q6A068|CDC5L_MOUSE Cell division cycle 5-like protein OS=Mus musculus GN=Cdc5l PE=1 SV=2	28.8052	28.5753	28.5428	28.649	29.0359	28.6002	28.2426	28.649
Q6A0A9	sp|Q6A0A9|F120A_MOUSE Constitutive coactivator of PPAR-gamma-like protein 1 OS=Mus musculus GN=FAM120A PE=1 SV=2	28.0726	28.4622	28.1225	28.1521	28.3902	28.6402	28.4215	28.7039
Q6A4J8	sp|Q6A4J8|UBP7_MOUSE Ubiquitin carboxyl-terminal hydrolase 7 OS=Mus musculus GN=Usp7 PE=1 SV=1	25.9797	26.5606	26.4928	25.7651	26.8539	27.0328	26.6745	26.9813
Q6DFW4	sp|Q6DFW4|NOP58_MOUSE Nucleolar protein 58 OS=Mus musculus GN=Nop58 PE=1 SV=1	28.6385	28.6291	28.5493	29.0482	28.3591	28.9143	28.6035	28.8325
Q6DIC0	sp|Q6DIC0|SMCA2_MOUSE Probable global transcription activator SNF2L2 OS=Mus musculus GN=Smarca2 PE=1 SV=1	28.6774	28.4003	28.0244	28.3553	28.2749	28.4144	28.0944	28.5603
Q6DID3	sp|Q6DID3|SCAF8_MOUSE Protein SCAF8 OS=Mus musculus GN=Scaf8 PE=1 SV=1	23.886	25.1172	24.4234	23.9088	21.8748	24.8914	24.1247	25.0487
Q6GYP7	sp|Q6GYP7|RGPA1_MOUSE Ral GTPase-activating protein subunit alpha-1 OS=Mus musculus GN=Ralgapa1 PE=1 SV=1	24.7183	27.86	27.5841	27.9562	25.3378	27.6786	26.9018	27.4005
Q6IR34	sp|Q6IR34|GPSM1_MOUSE G-protein-signaling modulator 1 OS=Mus musculus GN=Gpsm1 PE=1 SV=3	21.2116	24.0564	23.8725	23.886	25.9475	24.0246	23.1195	21.6643
Q6IRU2	sp|Q6IRU2|TPM4_MOUSE Tropomyosin alpha-4 chain OS=Mus musculus GN=Tpm4 PE=1 SV=3	28.0011	25.43	25.3479	25.4705	24.8574	24.6052	24.1692	24.974
Q6IRU5	sp|Q6IRU5|CLCB_MOUSE Clathrin light chain B OS=Mus musculus GN=Cltb PE=1 SV=1	30.4234	25.0161	22.951	26.5461	30.7847	22.6904	24.9342	24.4678
Q6KAR6	sp|Q6KAR6|EXOC3_MOUSE Exocyst complex component 3 OS=Mus musculus GN=Exoc3 PE=1 SV=2	27.9022	28.4178	27.7087	28.0972	28.0924	27.7812	28.189	27.9532
Q6NS52	sp|Q6NS52|DGKB_MOUSE Diacylglycerol kinase beta OS=Mus musculus GN=Dgkb PE=1 SV=2	27.677	28.9913	28.3044	28.6774	27.5453	28.906	28.2817	28.6425
Q6NV83	sp|Q6NV83|SR140_MOUSE U2 snRNP-associated SURP motif-containing protein OS=Mus musculus GN=U2surp PE=1 SV=3	27.6069	27.3528	26.6564	27.4816	27.9302	27.4107	26.6241	27.2785
Q6NVE8	sp|Q6NVE8|WDR44_MOUSE WD repeat-containing protein 44 OS=Mus musculus GN=Wdr44 PE=1 SV=1	26.7443	27.2292	21.6137	20.9781	24.2428	22.7596	23.0856	22.6659
Q6NVF0	sp|Q6NVF0|OCRL_MOUSE Inositol polyphosphate 5-phosphatase OCRL-1 OS=Mus musculus GN=Ocrl PE=1 SV=1	26.4031	26.4538	26.4655	26.3094	25.5568	26.5035	26.7026	26.3841
Q6NVF9	sp|Q6NVF9|CPSF6_MOUSE Cleavage and polyadenylation specificity factor subunit 6 OS=Mus musculus GN=Cpsf6 PE=1 SV=1	28.1744	28.2902	28.2426	28.2118	28.4321	28.404	28.0816	28.2602
Q6NXI6	sp|Q6NXI6|RPRD2_MOUSE Regulation of nuclear pre-mRNA domain-containing protein 2 OS=Mus musculus GN=Rprd2 PE=1 SV=1	24.0513	21.415	23.1882	20.5292	23.6824	22.5127	20.2457	24.5428
Q6NZB0	sp|Q6NZB0|DNJC8_MOUSE DnaJ homolog subfamily C member 8 OS=Mus musculus GN=Dnajc8 PE=1 SV=2	28.6193	25.5766	25.5828	25.9898	27.1641	25.9797	25.7395	25.7373
Q6NZC7	sp|Q6NZC7|S23IP_MOUSE SEC23-interacting protein OS=Mus musculus GN=Sec23ip PE=1 SV=2	24.9435	27.0817	27.5368	23.641	25.8066	25.175	24.8934	22.5965
Q6NZF1	sp|Q6NZF1|ZC11A_MOUSE Zinc finger CCCH domain-containing protein 11A OS=Mus musculus GN=Zc3h11a PE=1 SV=1	26.3375	24.5708	24.7147	25.1493	25.2206	23.5856	24.527	25.9332
Q6NZJ6	sp|Q6NZJ6|IF4G1_MOUSE Eukaryotic translation initiation factor 4 gamma 1 OS=Mus musculus GN=Eif4g1 PE=1 SV=1	30.1789	29.4023	29.3848	29.6277	30.0622	29.9226	29.6828	29.7245
Q6NZL0	sp|Q6NZL0|SOGA3_MOUSE Protein SOGA3 OS=Mus musculus GN=Soga3 PE=1 SV=2	25.7016	26.0664	25.042	25.8499	28.3874	26.8591	26.2812	26.3789
Q6NZN0	sp|Q6NZN0|RBM26_MOUSE RNA-binding protein 26 OS=Mus musculus GN=Rbm26 PE=1 SV=2	27.4547	25.4383	24.8327	25.1014	26.035	25.8499	26.1817	26.3646
Q6P1B1	sp|Q6P1B1|XPP1_MOUSE Xaa-Pro aminopeptidase 1 OS=Mus musculus GN=Xpnpep1 PE=1 SV=1	23.4579	24.4392	23.6461	26.3217	26.2871	23.6718	23.4336	23.5186
Q6P1F6	sp|Q6P1F6|2ABA_MOUSE Serine/threonine-protein phosphatase 2A 55 kDa regulatory subunit B alpha isoform OS=Mus musculus GN=Ppp2r2a PE=1 SV=1	28.8212	28.0307	27.4907	27.8127	28.7187	27.8969	27.8226	27.8111
Q6P1I6	sp|Q6P1I6|PSD2_MOUSE PH and SEC7 domain-containing protein 2 OS=Mus musculus GN=Psd2 PE=1 SV=1	26.467	26.0141	26.508	25.9181	26.8028	26.4031	26.1052	26.3245
Q6P2B1	sp|Q6P2B1|TNPO3_MOUSE Transportin-3 OS=Mus musculus GN=Tnpo3 PE=1 SV=1	24.2407	24.5924	24.8844	24.7444	23.1532	25.8985	25.2206	25.2672
Q6P3D0	sp|Q6P3D0|NUD16_MOUSE U8 snoRNA-decapping enzyme OS=Mus musculus GN=Nudt16 PE=1 SV=1	22.8503	21.2768	23.4777	22.5073	22.7815	23.4777	24.6235	21.9825
Q6P4S6	sp|Q6P4S6|SIK3_MOUSE Serine/threonine-protein kinase SIK3 OS=Mus musculus GN=Sik3 PE=1 SV=3	24.0724	26.751	26.621	26.9175	25.9707	27.2655	26.6821	26.595
Q6P4S8	sp|Q6P4S8|INT1_MOUSE Integrator complex subunit 1 OS=Mus musculus GN=Ints1 PE=1 SV=2	23.9559	25.6344	27.0901	24.8542	24.0803	23.9337	23.5511	22.3508
Q6P4T2	sp|Q6P4T2|U520_MOUSE U5 small nuclear ribonucleoprotein 200 kDa helicase OS=Mus musculus GN=Snrnp200 PE=1 SV=1	29.8427	30.6745	30.5095	30.7666	29.8008	30.474	30.3181	30.4633
Q6P542	sp|Q6P542|ABCF1_MOUSE ATP-binding cassette sub-family F member 1 OS=Mus musculus GN=Abcf1 PE=1 SV=1	28.2779	28.2749	28.0726	28.2817	28.6528	28.5428	28.4971	28.4455
Q6P5D3	sp|Q6P5D3|DHX57_MOUSE Putative ATP-dependent RNA helicase DHX57 OS=Mus musculus GN=Dhx57 PE=1 SV=2	23.1532	23.0952	23.6342	24.0942	26.3511	25.1042	25.2177	25.2229
Q6P5D8	sp|Q6P5D8|SMHD1_MOUSE Structural maintenance of chromosomes flexible hinge domain-containing protein 1 OS=Mus musculus GN=Smchd1 PE=1 SV=2	25.5356	27.1744	26.8068	27.6138	26.8792	26.9659	26.4719	26.8315
Q6P5E4	sp|Q6P5E4|UGGG1_MOUSE UDP-glucose:glycoprotein glucosyltransferase 1 OS=Mus musculus GN=Uggt1 PE=1 SV=4	23.1431	23.0088	24.1114	22.8155	22.0461	23.1755	23.3788	22.4678
Q6P5E8	sp|Q6P5E8|DGKQ_MOUSE Diacylglycerol kinase theta OS=Mus musculus GN=Dgkq PE=1 SV=1	24.4421	26.8068	27.0644	27.3351	25.9146	27.3128	27.4622	26.961
Q6P5F9	sp|Q6P5F9|XPO1_MOUSE Exportin-1 OS=Mus musculus GN=Xpo1 PE=1 SV=1	24.5694	25.9977	26.8476	26.9457	25.2054	27.5388	27.0817	26.9018
Q6P8I4	sp|Q6P8I4|PCNP_MOUSE PEST proteolytic signal-containing nuclear protein OS=Mus musculus GN=Pcnp PE=1 SV=1	25.6686	24.2606	22.5073	23.766	25.7456	25.0595	25.3036	24.6196
Q6P8X1	sp|Q6P8X1|SNX6_MOUSE Sorting nexin-6 OS=Mus musculus GN=Snx6 PE=1 SV=2	23.967	26.9195	24.3021	25.363	24.39	24.7973	26.7888	24.0909
Q6P9K8	sp|Q6P9K8|CSKI1_MOUSE Caskin-1 OS=Mus musculus GN=Caskin1 PE=1 SV=2	32.3424	30.7882	30.9835	30.755	31.9699	30.6995	30.9379	31.0035
Q6P9Q6	sp|Q6P9Q6|FKB15_MOUSE FK506-binding protein 15 OS=Mus musculus GN=Fkbp15 PE=1 SV=2	25.9358	25.9099	25.3036	25.5037	24.8691	26.0141	26.0141	24.6612
Q6P9R2	sp|Q6P9R2|OXSR1_MOUSE Serine/threonine-protein kinase OSR1 OS=Mus musculus GN=Oxsr1 PE=1 SV=1	24.7113	25.1014	24.3376	24.1511	24.4998	25.2836	24.2657	25.0127
Q6P9S0	sp|Q6P9S0|MTSSL_MOUSE MTSS1-like protein OS=Mus musculus GN=Mtss1l PE=1 SV=1	27.7139	26.5687	27.0293	25.9146	28.2	27.4064	26.6619	25.9797
Q6PA06	sp|Q6PA06|ATLA2_MOUSE Atlastin-2 OS=Mus musculus GN=Atl2 PE=1 SV=1	23.4525	24.2538	23.6978	22.3687	26.8944	24.5726	23.6849	24.237
Q6PAJ1	sp|Q6PAJ1|BCR_MOUSE Breakpoint cluster region protein OS=Mus musculus GN=Bcr PE=1 SV=3	25.2489	26.0102	25.2147	25.0274	27.063	26.3602	26.3702	25.8572
Q6PAM0	sp|Q6PAM0|AAKB2_MOUSE 5-AMP-activated protein kinase subunit beta-2 OS=Mus musculus GN=Prkab2 PE=1 SV=1	23.6216	26.4896	23.0088	24.092	24.1484	23.7755	23.3526	24.7973
Q6PAM1	sp|Q6PAM1|TXLNA_MOUSE Alpha-taxilin OS=Mus musculus GN=Txlna PE=1 SV=1	25.8636	25.3686	24.6584	25.1782	25.0374	25.9099	26.3511	25.6686
Q6PB44	sp|Q6PB44|PTN23_MOUSE Tyrosine-protein phosphatase non-receptor type 23 OS=Mus musculus GN=Ptpn23 PE=1 SV=2	23.6342	23.3451	23.8287	26.356	24.5387	24.4189	23.0088	23.6872
Q6PB66	sp|Q6PB66|LPPRC_MOUSE Leucine-rich PPR motif-containing protein, mitochondrial OS=Mus musculus GN=Lrpprc PE=1 SV=2	25.9408	28.1584	28.143	27.8256	25.4935	27.6868	28.0684	27.8065
Q6PCN3	sp|Q6PCN3|TTBK1_MOUSE Tau-tubulin kinase 1 OS=Mus musculus GN=Ttbk1 PE=1 SV=3	26.8426	25.7609	25.0595	24.5552	26.6241	26.2097	26.3655	26.0026
Q6PD03	sp|Q6PD03|2A5A_MOUSE Serine/threonine-protein phosphatase 2A 56 kDa regulatory subunit alpha isoform OS=Mus musculus GN=Ppp2r5a PE=1 SV=1	24.2785	26.9237	27.0888	24.0691	24.3294	26.4044	26.5574	24.5252
Q6PDG5	sp|Q6PDG5|SMRC2_MOUSE SWI/SNF complex subunit SMARCC2 OS=Mus musculus GN=Smarcc2 PE=1 SV=2	29.9018	29.2882	29.0433	29.1444	29.3271	29.3695	29.2359	29.2289
Q6PDI5	sp|Q6PDI5|ECM29_MOUSE Proteasome-associated protein ECM29 homolog OS=Mus musculus GN=Ecm29 PE=1 SV=3	24.8256	26.9574	27.1777	27.0193	26.2619	27.1749	26.6544	26.9105
Q6PDL0	sp|Q6PDL0|DC1L2_MOUSE Cytoplasmic dynein 1 light intermediate chain 2 OS=Mus musculus GN=Dync1li2 PE=1 SV=2	29.1387	28.3712	27.9112	28.313	29.297	27.9423	27.8615	27.9022
Q6PDM2	sp|Q6PDM2|SRSF1_MOUSE Serine/arginine-rich splicing factor 1 OS=Mus musculus GN=Srsf1 PE=1 SV=3	31.069	30.3614	30.3739	30.3008	31.2548	30.3502	30.0448	30.6995
Q6PDN3	sp|Q6PDN3|MYLK_MOUSE Myosin light chain kinase, smooth muscle OS=Mus musculus GN=Mylk PE=1 SV=3	26.4259	23.1994	26.5007	26.2574	23.271	22.8412	24.1716	24.7889
Q6PDQ2	sp|Q6PDQ2|CHD4_MOUSE Chromodomain-helicase-DNA-binding protein 4 OS=Mus musculus GN=Chd4 PE=1 SV=1	29.0909	28.6035	27.6294	28.3194	28.2849	28.5173	28.4436	28.505
Q6PE01	sp|Q6PE01|SNR40_MOUSE U5 small nuclear ribonucleoprotein 40 kDa protein OS=Mus musculus GN=Snrnp40 PE=1 SV=1	27.5956	28.2533	28.1086	28.2361	27.2984	27.9795	27.6076	28.2426
Q6PEB6	sp|Q6PEB6|PHOCN_MOUSE MOB-like protein phocein OS=Mus musculus GN=Mob4 PE=1 SV=1	24.0481	26.7221	25.9146	25.3922	25.4765	26.6821	25.93	27.2138
Q6PEE2	sp|Q6PEE2|CTIF_MOUSE CBP80/20-dependent translation initiation factor OS=Mus musculus GN=Ctif PE=1 SV=2	25.341	24.6454	24.897	24.2428	20.122	25.2499	25.6971	25.9577
Q6PER3	sp|Q6PER3|MARE3_MOUSE Microtubule-associated protein RP/EB family member 3 OS=Mus musculus GN=Mapre3 PE=1 SV=1	30.7278	30.2127	30.6274	30.1441	30.8269	30.3113	30.7048	30.2237
Q6PEV3	sp|Q6PEV3|WIPF2_MOUSE WAS/WASL-interacting protein family member 2 OS=Mus musculus GN=Wipf2 PE=1 SV=1	25.7484	25.001	24.974	26.5978	27.2529	25.992	27.0806	27.1157
Q6PF93	sp|Q6PF93|PK3C3_MOUSE Phosphatidylinositol 3-kinase catalytic subunit type 3 OS=Mus musculus GN=Pik3c3 PE=1 SV=1	25.7189	25.8755	25.2926	25.5715	27.8503	25.9487	25.7373	26.0388
Q6PFE3	sp|Q6PFE3|RA54B_MOUSE DNA repair and recombination protein RAD54B OS=Mus musculus GN=Rad54b PE=2 SV=1	26.3636	25.8442	25.585	25.5463	25.2894	25.3801	26.5542	25.4854
Q6PFR5	sp|Q6PFR5|TRA2A_MOUSE Transformer-2 protein homolog alpha OS=Mus musculus GN=Tra2a PE=1 SV=1	27.1281	26.5574	26.6039	26.6689	25.5766	26.5514	26.2413	26.5922
Q6PFX2	sp|Q6PFX2|BEND6_MOUSE BEN domain-containing protein 6 OS=Mus musculus GN=Bend6 PE=1 SV=1	26.0388	23.5511	25.8359	26.4795	24.597	25.7945	25.805	24.1999
Q6PGB6	sp|Q6PGB6|NAA50_MOUSE N-alpha-acetyltransferase 50 OS=Mus musculus GN=Naa50 PE=1 SV=1	27.9562	26.1224	26.2949	25.9643	27.8313	25.8941	26.4757	25.9707
Q6PGC1	sp|Q6PGC1|DHX29_MOUSE ATP-dependent RNA helicase Dhx29 OS=Mus musculus GN=Dhx29 PE=1 SV=1	26.6293	27.0535	26.6158	27.156	27.0238	26.665	26.8476	26.7254
Q6PGF7	sp|Q6PGF7|EXOC8_MOUSE Exocyst complex component 8 OS=Mus musculus GN=Exoc8 PE=1 SV=1	28.6132	27.9406	27.294	27.385	29.4374	27.8092	27.9697	27.7376
Q6PGL7	sp|Q6PGL7|FAM21_MOUSE WASH complex subunit FAM21 OS=Mus musculus GN=Fam21 PE=1 SV=1	25.8706	25.158	26.4351	25.934	26.9773	26.1072	25.8755	25.9898
Q6PGN3	sp|Q6PGN3|DCLK2_MOUSE Serine/threonine-protein kinase DCLK2 OS=Mus musculus GN=Dclk2 PE=1 SV=1	28.6291	28.5814	28.0816	28.4508	28.0341	28.9088	29.1102	28.6822
Q6PH08	sp|Q6PH08|ERC2_MOUSE ERC protein 2 OS=Mus musculus GN=Erc2 PE=1 SV=2	26.0764	24.3294	23.271	24.258	24.5151	24.5552	24.4954	25.4522
Q6PHN9	sp|Q6PHN9|RAB35_MOUSE Ras-related protein Rab-35 OS=Mus musculus GN=Rab35 PE=1 SV=1	27.7954	26.9039	26.9222	26.6039	26.059	26.5215	26.2013	26.6564
Q6PHQ8	sp|Q6PHQ8|NAA35_MOUSE N-alpha-acetyltransferase 35, NatC auxiliary subunit OS=Mus musculus GN=Naa35 PE=1 SV=1	25.6423	25.8998	25.8899	26.5634	25.7373	26.0322	26.8068	26.0719
Q6PHU5	sp|Q6PHU5|SORT_MOUSE Sortilin OS=Mus musculus GN=Sort1 PE=1 SV=1	24.2538	23.0856	23.8196	24.5192	23.8451	23.5547	26.9355	26.9574
Q6PHZ2	sp|Q6PHZ2|KCC2D_MOUSE Calcium/calmodulin-dependent protein kinase type II subunit delta OS=Mus musculus GN=Camk2d PE=1 SV=1	26.1606	28.4847	27.8111	28.7932	27.6786	27.6438	28.4718	28.5173
Q6PHZ5	sp|Q6PHZ5|RB15B_MOUSE Putative RNA-binding protein 15B OS=Mus musculus GN=Rbm15b PE=1 SV=2	21.9007	24.3622	24.6108	24.2826	27.535	25.1126	24.9435	25.2421
Q6PIC6	sp|Q6PIC6|AT1A3_MOUSE Sodium/potassium-transporting ATPase subunit alpha-3 OS=Mus musculus GN=Atp1a3 PE=1 SV=1	29.4023	30.3953	30.9182	30.0377	29.9291	29.9626	30.0158	30.2566
Q6PNC0	sp|Q6PNC0|DMXL1_MOUSE DmX-like protein 1 OS=Mus musculus GN=Dmxl1 PE=1 SV=1	23.4028	26.1817	25.7984	26.4735	24.3376	25.3875	25.9487	26.2006
Q6R5N8	sp|Q6R5N8|TLR13_MOUSE Toll-like receptor 13 OS=Mus musculus GN=Tlr13 PE=1 SV=1	27.1482	26.8897	25.3314	25.3479	23.8335	25.4214	25.6836	25.4601
Q6R891	sp|Q6R891|NEB2_MOUSE Neurabin-2 OS=Mus musculus GN=Ppp1r9b PE=1 SV=1	27.6515	26.8272	26.4465	27.1744	26.164	27.2091	27.1812	27.2529
Q6RHR9	sp|Q6RHR9|MAGI1_MOUSE Membrane-associated guanylate kinase, WW and PDZ domain-containing protein 1 OS=Mus musculus GN=Magi1 PE=1 SV=1	26.5256	25.8788	25.2033	25.613	26.0297	26.2599	26.1881	26.4984
Q6RI63	sp|Q6RI63|F120B_MOUSE Constitutive coactivator of peroxisome proliferator-activated receptor gamma OS=Mus musculus GN=Fam120b PE=1 SV=1	27.2674	27.3789	28.3429	28.2266	25.1355	28.003	27.3441	27.7178
Q6S5J6	sp|Q6S5J6|KRIT1_MOUSE Krev interaction trapped protein 1 OS=Mus musculus GN=Krit1 PE=1 SV=1	23.1931	24.215	22.9071	23.558	23.9923	22.7192	23.259	22.3687
Q6URW6	sp|Q6URW6|MYH14_MOUSE Myosin-14 OS=Mus musculus GN=Myh14 PE=1 SV=1	23.4998	24.4596	24.9121	24.7494	23.2348	22.8758	22.9683	23.4868
Q6VNB8	sp|Q6VNB8|WDFY3_MOUSE WD repeat and FYVE domain-containing protein 3 OS=Mus musculus GN=Wdfy3 PE=1 SV=1	25.0487	26.9175	26.0337	25.9119	26.4928	26.9829	27.0079	26.5514
Q6WVG3	sp|Q6WVG3|KCD12_MOUSE BTB/POZ domain-containing protein KCTD12 OS=Mus musculus GN=Kctd12 PE=1 SV=1	27.3695	26.9523	26.5922	26.8272	27.1021	26.5454	26.6637	26.6401
Q6X893	sp|Q6X893|CTL1_MOUSE Choline transporter-like protein 1 OS=Mus musculus GN=Slc44a1 PE=1 SV=3	25.7238	26.0254	26.4859	24.7958	23.2291	23.9269	25.4765	25.0356
Q6Y7W8	sp|Q6Y7W8|PERQ2_MOUSE PERQ amino acid-rich with GYF domain-containing protein 2 OS=Mus musculus GN=Gigyf2 PE=1 SV=2	24.1731	27.2239	27.7681	24.6204	23.5088	24.3161	23.7352	23.8067
Q6ZPE2	sp|Q6ZPE2|MTMR5_MOUSE Myotubularin-related protein 5 OS=Mus musculus GN=Sbf1 PE=1 SV=2	28.6992	29.7038	28.6959	29.1049	29.0319	29.3804	29.356	29.6277
Q6ZPJ3	sp|Q6ZPJ3|UBE2O_MOUSE (E3-independent) E2 ubiquitin-conjugating enzyme UBE2O OS=Mus musculus GN=Ube2o PE=1 SV=3	26.8007	27.5388	27.2761	27.359	25.9434	28.2568	27.9259	27.2326
Q6ZPQ6	sp|Q6ZPQ6|PITM2_MOUSE Membrane-associated phosphatidylinositol transfer protein 2 OS=Mus musculus GN=Pitpnm2 PE=1 SV=2	24.753	27.0426	26.0156	24.9036	25.7221	26.7752	26.4319	26.4686
Q6ZPZ3	sp|Q6ZPZ3|ZC3H4_MOUSE Zinc finger CCCH domain-containing protein 4 OS=Mus musculus GN=Zc3h4 PE=1 SV=2	25.4561	25.1295	24.852	24.8094	27.2897	24.1807	25.0595	25.2384
Q6ZQ08	sp|Q6ZQ08|CNOT1_MOUSE CCR4-NOT transcription complex subunit 1 OS=Mus musculus GN=Cnot1 PE=1 SV=2	24.9481	26.621	25.9535	26.5215	24.9909	27.5279	26.5514	27.0685
Q6ZQ38	sp|Q6ZQ38|CAND1_MOUSE Cullin-associated NEDD8-dissociated protein 1 OS=Mus musculus GN=Cand1 PE=1 SV=2	30.1189	30.7736	31.0376	30.9437	30.2566	31.088	30.9579	30.6274
Q6ZQ58	sp|Q6ZQ58|LARP1_MOUSE La-related protein 1 OS=Mus musculus GN=Larp1 PE=1 SV=3	27.0685	28.0341	27.771	28.0816	28.5428	28.2338	27.6199	28.2147
Q6ZQ82	sp|Q6ZQ82|RHG26_MOUSE Rho GTPase-activating protein 26 OS=Mus musculus GN=Arhgap26 PE=1 SV=3	26.5574	27.771	27.6733	27.9869	25.992	28.0368	27.9367	27.7539
Q6ZQ88	sp|Q6ZQ88|KDM1A_MOUSE Lysine-specific histone demethylase 1A OS=Mus musculus GN=Kdm1a PE=1 SV=2	22.1472	22.4678	22.534	20.2457	26.751	22.0461	23.558	22.167
Q6ZQK5	sp|Q6ZQK5|ACAP2_MOUSE Arf-GAP with coiled-coil, ANK repeat and PH domain-containing protein 2 OS=Mus musculus GN=Acap2 PE=1 SV=2	26.6111	25.1215	22.5204	23.0766	22.436	23.9088	25.4967	24.8011
Q6ZWM4	sp|Q6ZWM4|LSM8_MOUSE U6 snRNA-associated Sm-like protein LSm8 OS=Mus musculus GN=Lsm8 PE=1 SV=3	23.8067	24.852	25.4113	25.0883	24.9588	25.4575	25.0532	24.3866
Q6ZWN5	sp|Q6ZWN5|RS9_MOUSE 40S ribosomal protein S9 OS=Mus musculus GN=Rps9 PE=1 SV=3	30.4633	29.9755	29.9383	30.2412	28.763	30.1686	29.5828	30.101
Q6ZWR6	sp|Q6ZWR6|SYNE1_MOUSE Nesprin-1 OS=Mus musculus GN=Syne1 PE=1 SV=2	25.4241	22.5791	23.8451	25.1126	25.0274	23.8043	23.0047	24.1903
Q6ZWU9	sp|Q6ZWU9|RS27_MOUSE 40S ribosomal protein S27 OS=Mus musculus GN=Rps27 PE=1 SV=3	28.2175	28.4924	28.6132	28.7257	28.7719	28.3374	28.5672	28.6291
Q6ZWV7	sp|Q6ZWV7|RL35_MOUSE 60S ribosomal protein L35 OS=Mus musculus GN=Rpl35 PE=1 SV=1	26.6739	27.8127	28.1542	28.0368	25.6061	27.9837	27.7986	28.038
Q6ZWX6	sp|Q6ZWX6|IF2A_MOUSE Eukaryotic translation initiation factor 2 subunit 1 OS=Mus musculus GN=Eif2s1 PE=1 SV=3	29.2715	28.9642	28.9479	29.051	29.239	29.0943	29.4184	29.3271
Q6ZWY3	sp|Q6ZWY3|RS27L_MOUSE 40S ribosomal protein S27-like OS=Mus musculus GN=Rps27l PE=1 SV=3	25.741	24.9588	25.1404	25.1946	25.1295	24.7776	24.7809	24.8168
Q70IV5	sp|Q70IV5|SYNEM_MOUSE Synemin OS=Mus musculus GN=Synm PE=1 SV=2	28.4622	27.5503	27.8359	27.4469	27.1006	26.8897	27.6786	27.6082
Q71LX4	sp|Q71LX4|TLN2_MOUSE Talin-2 OS=Mus musculus GN=Tln2 PE=1 SV=3	29.5325	29.8932	30.0954	30.0622	29.6721	30.101	30.272	30.1789
Q71M36	sp|Q71M36|CSPG5_MOUSE Chondroitin sulfate proteoglycan 5 OS=Mus musculus GN=Cspg5 PE=1 SV=2	25.5711	25.9735	27.5219	26.8257	24.7113	22.3508	23.3388	24.129
Q78JW9	sp|Q78JW9|UBFD1_MOUSE Ubiquitin domain-containing protein UBFD1 OS=Mus musculus GN=Ubfd1 PE=1 SV=2	22.801	24.0246	23.9415	24.2705	24.6769	25.6161	25.4113	25.3556
Q78PY7	sp|Q78PY7|SND1_MOUSE Staphylococcal nuclease domain-containing protein 1 OS=Mus musculus GN=Snd1 PE=1 SV=1	31.4318	31.2282	31.5764	31.3457	31.5078	31.2548	31.1906	31.4077
Q78ZA7	sp|Q78ZA7|NP1L4_MOUSE Nucleosome assembly protein 1-like 4 OS=Mus musculus GN=Nap1l4 PE=1 SV=1	27.8667	27.0609	27.3334	26.8554	27.9697	27.1828	27.0644	27.0806
Q7M6Y3	sp|Q7M6Y3|PICAL_MOUSE Phosphatidylinositol-binding clathrin assembly protein OS=Mus musculus GN=Picalm PE=1 SV=1	28.5464	27.8359	27.9022	27.6758	28.9969	27.6572	27.916	27.8639
Q7SIG6	sp|Q7SIG6|ASAP2_MOUSE Arf-GAP with SH3 domain, ANK repeat and PH domain-containing protein 2 OS=Mus musculus GN=Asap2 PE=1 SV=3	26.6619	25.9898	23.9225	23.6021	25.5356	25.7373	26.0914	26.1881
Q7TMB8	sp|Q7TMB8|CYFP1_MOUSE Cytoplasmic FMR1-interacting protein 1 OS=Mus musculus GN=Cyfip1 PE=1 SV=1	28.4003	28.9143	28.505	28.508	29.2434	28.6822	29.2588	28.457
Q7TMI3	sp|Q7TMI3|UHRF2_MOUSE E3 ubiquitin-protein ligase UHRF2 OS=Mus musculus GN=Uhrf2 PE=1 SV=1	22.7351	23.0498	27.2189	21.7816	23.673	22.801	27.0989	23.9877
Q7TMK9	sp|Q7TMK9|HNRPQ_MOUSE Heterogeneous nuclear ribonucleoprotein Q OS=Mus musculus GN=Syncrip PE=1 SV=2	29.8631	30.4864	30.3008	30.4012	30.3818	30.5598	30.6682	30.7955
Q7TMM9	sp|Q7TMM9|TBB2A_MOUSE Tubulin beta-2A chain OS=Mus musculus GN=Tubb2a PE=1 SV=1	30.474	35.0191	34.762	35.0191	30.7048	35.0191	35.0191	35.0191
Q7TMY8	sp|Q7TMY8|HUWE1_MOUSE E3 ubiquitin-protein ligase HUWE1 OS=Mus musculus GN=Huwe1 PE=1 SV=5	23.333	24.4124	24.8914	25.3314	26.5922	26.0156	24.7843	24.7021
Q7TN29	sp|Q7TN29|SMAP2_MOUSE Stromal membrane-associated protein 2 OS=Mus musculus GN=Smap2 PE=1 SV=1	24.2227	24.258	24.5501	24.5325	25.2088	23.1882	25.2563	25.5522
Q7TN33	sp|Q7TN33|CELF6_MOUSE CUGBP Elav-like family member 6 OS=Mus musculus GN=Celf6 PE=2 SV=1	26.7873	23.641	21.7867	26.4984	23.8167	24.1692	24.0942	21.9901
Q7TN99	sp|Q7TN99|CPEB3_MOUSE Cytoplasmic polyadenylation element-binding protein 3 OS=Mus musculus GN=Cpeb3 PE=1 SV=1	25.1172	26.3032	25.7499	26.508	24.0591	26.5837	25.789	25.7609
Q7TNC4	sp|Q7TNC4|LC7L2_MOUSE Putative RNA-binding protein Luc7-like 2 OS=Mus musculus GN=Luc7l2 PE=1 SV=1	27.4182	27.4894	27.6241	26.5266	26.3841	27.8313	27.1104	27.9406
Q7TNG5	sp|Q7TNG5|EMAL2_MOUSE Echinoderm microtubule-associated protein-like 2 OS=Mus musculus GN=Eml2 PE=1 SV=1	26.1526	27.3245	27.7056	28.2201	27.6717	28.3194	27.8464	27.86
Q7TNM2	sp|Q7TNM2|TRI46_MOUSE Tripartite motif-containing protein 46 OS=Mus musculus GN=Trim46 PE=1 SV=1	26.6513	27.3418	26.4635	26.9067	26.4538	27.0665	27.7242	27.535
Q7TNV0	sp|Q7TNV0|DEK_MOUSE Protein DEK OS=Mus musculus GN=Dek PE=1 SV=1	28.2361	27.43	27.6623	26.9145	26.9797	27.8184	27.3021	27.916
Q7TPD0	sp|Q7TPD0|INT3_MOUSE Integrator complex subunit 3 OS=Mus musculus GN=Ints3 PE=1 SV=2	23.524	25.7559	25.3017	25.9947	23.0368	26.6226	25.2765	26.3361
Q7TPM1	sp|Q7TPM1|PRC2B_MOUSE Protein PRRC2B OS=Mus musculus GN=Prrc2b PE=1 SV=1	25.7559	25.0356	23.1195	24.1731	25.9669	26.0627	25.4854	25.984
Q7TPM6	sp|Q7TPM6|FSD1_MOUSE Fibronectin type III and SPRY domain-containing protein 1 OS=Mus musculus GN=Fsd1 PE=1 SV=1	28.2998	28.9201	28.6445	28.5464	29.3057	28.8004	29.0192	28.6193
Q7TPR4	sp|Q7TPR4|ACTN1_MOUSE Alpha-actinin-1 OS=Mus musculus GN=Actn1 PE=1 SV=1	31.8166	30.3915	29.9171	29.9106	31.4077	29.7832	30.0795	30.2614
Q7TPS5	sp|Q7TPS5|C2CD5_MOUSE C2 domain-containing protein 5 OS=Mus musculus GN=C2cd5 PE=1 SV=2	24.3985	25.8777	26.0914	25.4383	27.5368	25.7221	25.9606	25.8788
Q7TPV4	sp|Q7TPV4|MBB1A_MOUSE Myb-binding protein 1A OS=Mus musculus GN=Mybbp1a PE=1 SV=2	28.3902	27.7328	28.6849	27.8639	28.505	27.8503	27.5219	28.4268
Q7TQD2	sp|Q7TQD2|TPPP_MOUSE Tubulin polymerization-promoting protein OS=Mus musculus GN=Tppp PE=1 SV=1	32.5735	31.8543	31.4796	31.602	32.166	31.8803	31.9699	31.9565
Q7TQF7	sp|Q7TQF7|AMPH_MOUSE Amphiphysin OS=Mus musculus GN=Amph PE=1 SV=1	30.9579	30.8859	30.2127	30.7278	31.2024	30.5095	30.5598	30.4984
Q7TQH0	sp|Q7TQH0|ATX2L_MOUSE Ataxin-2-like protein OS=Mus musculus GN=Atxn2l PE=1 SV=1	27.5637	26.8698	26.4194	26.8362	27.6623	27.4329	26.8539	27.2897
Q7TQI3	sp|Q7TQI3|OTUB1_MOUSE Ubiquitin thioesterase OTUB1 OS=Mus musculus GN=Otub1 PE=1 SV=2	26.1526	27.4152	28.0011	27.8313	26.3245	27.8906	27.95	28.0509
Q7TQK1	sp|Q7TQK1|INT7_MOUSE Integrator complex subunit 7 OS=Mus musculus GN=Ints7 PE=1 SV=1	23.2757	26.6739	26.6401	26.9574	27.8566	27.4182	26.3375	27.9663
Q7TQK4	sp|Q7TQK4|EXOS3_MOUSE Exosome complex component RRP40 OS=Mus musculus GN=Exosc3 PE=1 SV=3	24.6204	23.3076	24.2689	22.9951	23.8196	23.7128	22.7497	23.3997
Q7TQK5	sp|Q7TQK5|CCD93_MOUSE Coiled-coil domain-containing protein 93 OS=Mus musculus GN=Ccdc93 PE=1 SV=1	22.7596	25.4878	25.8572	25.3508	26.7628	26.035	26.2341	25.3378
Q7TSC1	sp|Q7TSC1|PRC2A_MOUSE Protein PRRC2A OS=Mus musculus GN=Prrc2a PE=1 SV=1	29.2359	27.6472	27.2258	27.86	27.6069	28.0011	28.0635	28.1225
Q7TSJ2	sp|Q7TSJ2|MAP6_MOUSE Microtubule-associated protein 6 OS=Mus musculus GN=Map6 PE=1 SV=2	34.2301	32.881	33.0207	33.0835	33.2229	33.0207	33.0835	33.1631
Q7TSY6	sp|Q7TSY6|CELF4_MOUSE CUGBP Elav-like family member 4 OS=Mus musculus GN=Celf4 PE=1 SV=2;sp|Q8CIN6|CELF3_MOUSE CUGBP Elav-like family member 3 OS=Mus musculus GN=Celf3 PE=2 SV=1	25.3214	26.216	25.2054	23.841	26.0064	26.6488	24.6052	26.0813
Q7TT37	sp|Q7TT37|ELP1_MOUSE Elongator complex protein 1 OS=Mus musculus GN=Ikbkap PE=1 SV=2	27.9112	28.143	28.4528	28.6849	27.2123	28.8554	28.3681	28.7187
Q7TT50	sp|Q7TT50|MRCKB_MOUSE Serine/threonine-protein kinase MRCK beta OS=Mus musculus GN=Cdc42bpb PE=1 SV=2	30.0448	30.0237	29.5122	29.8371	30.5917	29.9064	29.7781	29.5735
Q80SW1	sp|Q80SW1|SAHH2_MOUSE Putative adenosylhomocysteinase 2 OS=Mus musculus GN=Ahcyl1 PE=1 SV=1	31.9699	32.9171	33.3401	33.396	32.7132	32.9647	33.4639	33.2229
Q80SY5	sp|Q80SY5|PR38B_MOUSE Pre-mRNA-splicing factor 38B OS=Mus musculus GN=Prpf38b PE=1 SV=1	26.392	25.1893	25.5375	26.5972	25.4144	26.9384	24.5066	26.3957
Q80TA6	sp|Q80TA6|MTMRC_MOUSE Myotubularin-related protein 12 OS=Mus musculus GN=Mtmr12 PE=1 SV=2	26.8438	23.3687	27.3695	21.9007	27.0328	21.4789	23.7225	23.2612
Q80TB8	sp|Q80TB8|VAT1L_MOUSE Synaptic vesicle membrane protein VAT-1 homolog-like OS=Mus musculus GN=Vat1l PE=1 SV=2	28.2512	27.9837	28.763	28.6425	28.662	28.6793	28.501	28.6741
Q80TJ1	sp|Q80TJ1|CAPS1_MOUSE Calcium-dependent secretion activator 1 OS=Mus musculus GN=Cadps PE=1 SV=3	30.0237	30.5523	30.9727	30.474	30.4203	30.7459	30.6855	30.3915
Q80TK0	sp|Q80TK0|K1107_MOUSE Uncharacterized protein KIAA1107 OS=Mus musculus GN=Kiaa1107 PE=1 SV=5	29.8112	28.649	26.8659	27.4829	29.7245	28.4117	28.9358	28.9821
Q80TL0	sp|Q80TL0|PPM1E_MOUSE Protein phosphatase 1E OS=Mus musculus GN=Ppm1e PE=1 SV=2	25.5813	25.7622	25.7189	24.8934	25.7592	25.9606	26.0495	24.4875
Q80TL4	sp|Q80TL4|PHF24_MOUSE PHD finger protein 24 OS=Mus musculus GN=Phf24 PE=1 SV=2	27.5403	27.126	27.1709	27.022	27.6163	27.1021	27.2663	27.3695
Q80TL7	sp|Q80TL7|MON2_MOUSE Protein MON2 homolog OS=Mus musculus GN=Mon2 PE=1 SV=2	27.0921	23.727	26.7667	26.0784	24.6052	23.5821	24.6919	23.6591
Q80TM9	sp|Q80TM9|NISCH_MOUSE Nischarin OS=Mus musculus GN=Nisch PE=1 SV=2	26.0802	24.4929	24.1435	24.9758	27.4182	25.3508	24.5428	23.7423
Q80TR1	sp|Q80TR1|AGRL1_MOUSE Adhesion G protein-coupled receptor L1 OS=Mus musculus GN=Adgrl1 PE=1 SV=2	24.092	25.2836	24.9036	25.1449	24.4392	25.4128	24.8726	27.8878
Q80TS3	sp|Q80TS3|AGRL3_MOUSE Adhesion G protein-coupled receptor L3 OS=Mus musculus GN=Adgrl3 PE=1 SV=3	23.3871	22.4932	27.236	23.1755	23.7225	23.4398	24.1403	22.8412
Q80TT2	sp|Q80TT2|BAIP3_MOUSE BAI1-associated protein 3 OS=Mus musculus GN=Baiap3 PE=1 SV=3	24.4142	26.056	26.5606	26.9409	26.6333	27.675	27.3264	27.7519
Q80TV8	sp|Q80TV8|CLAP1_MOUSE CLIP-associating protein 1 OS=Mus musculus GN=Clasp1 PE=1 SV=2	28.4971	28.3945	28.135	28.8599	28.273	28.4508	28.2338	28.662
Q80TY0	sp|Q80TY0|FNBP1_MOUSE Formin-binding protein 1 OS=Mus musculus GN=Fnbp1 PE=1 SV=2	27.417	26.9355	26.7401	27.0921	26.2517	27.0108	26.5362	25.5142
Q80TZ3	sp|Q80TZ3|AUXI_MOUSE Putative tyrosine-protein phosphatase auxilin OS=Mus musculus GN=Dnajc6 PE=1 SV=2	30.1254	30.9437	30.755	30.7771	30.4375	30.8118	30.9267	30.907
Q80U28	sp|Q80U28|MADD_MOUSE MAP kinase-activating death domain protein OS=Mus musculus GN=Madd PE=1 SV=2	25.5075	26.5514	26.3448	26.297	26.795	27.0041	27.156	27.0755
Q80U49	sp|Q80U49|C170B_MOUSE Centrosomal protein of 170 kDa protein B OS=Mus musculus GN=Cep170b PE=1 SV=2	27.0723	26.6959	25.6267	26.3278	26.1486	26.1504	26.4825	26.6745
Q80U56	sp|Q80U56|AVL9_MOUSE Late secretory pathway protein AVL9 homolog OS=Mus musculus GN=Avl9 PE=1 SV=2	23.8823	26.3887	26.9306	27.0535	26.3702	26.2125	26.5606	26.6727
Q80U57	sp|Q80U57|RIMS3_MOUSE Regulating synaptic membrane exocytosis protein 3 OS=Mus musculus GN=Rims3 PE=1 SV=2	26.5586	24.8371	23.673	22.4527	26.7667	24.1903	24.3135	24.9435
Q80U58	sp|Q80U58|PUM2_MOUSE Pumilio homolog 2 OS=Mus musculus GN=Pum2 PE=1 SV=2	26.4859	22.8683	21.6643	23.795	26.6708	25.3343	23.9225	23.3639
Q80U78	sp|Q80U78|PUM1_MOUSE Pumilio homolog 1 OS=Mus musculus GN=Pum1 PE=1 SV=2	26.4795	26.5586	25.5142	26.0007	26.6943	27.0602	26.5176	26.0495
Q80U87	sp|Q80U87|UBP8_MOUSE Ubiquitin carboxyl-terminal hydrolase 8 OS=Mus musculus GN=Usp8 PE=1 SV=2	26.6417	23.0227	22.9457	25.2573	27.4485	25.5715	25.6192	25.1172
Q80UJ7	sp|Q80UJ7|RB3GP_MOUSE Rab3 GTPase-activating protein catalytic subunit OS=Mus musculus GN=Rab3gap1 PE=1 SV=4	27.5279	27.5004	27.0275	27.8836	28.1065	27.4801	27.6241	27.6241
Q80UM3	sp|Q80UM3|NAA15_MOUSE N-alpha-acetyltransferase 15, NatA auxiliary subunit OS=Mus musculus GN=Naa15 PE=1 SV=1	27.9085	27.8503	27.2984	27.9926	28.4117	27.8691	27.7376	27.3128
Q80UP3	sp|Q80UP3|DGKZ_MOUSE Diacylglycerol kinase zeta OS=Mus musculus GN=Dgkz PE=1 SV=2	27.6623	27.5582	26.6241	26.7026	27.0564	26.9105	27.4469	27.1805
Q80UU9	sp|Q80UU9|PGRC2_MOUSE Membrane-associated progesterone receptor component 2 OS=Mus musculus GN=Pgrmc2 PE=1 SV=2	24.129	24.1484	23.6824	23.8335	27.0351	23.7068	23.4398	24.2428
Q80UW2	sp|Q80UW2|FBX2_MOUSE F-box only protein 2 OS=Mus musculus GN=Fbxo2 PE=1 SV=1	26.8476	27.6121	28.404	28.3591	28.2998	27.5304	27.7539	27.4485
Q80UW8	sp|Q80UW8|RPAB1_MOUSE DNA-directed RNA polymerases I, II, and III subunit RPABC1 OS=Mus musculus GN=Polr2e PE=1 SV=1	22.6504	24.3965	22.7815	24.4555	20.7399	23.6718	23.9243	24.9406
Q80V42	sp|Q80V42|CBPM_MOUSE Carboxypeptidase M OS=Mus musculus GN=Cpm PE=1 SV=2	24.5387	25.2239	25.1618	24.0765	24.7328	23.8758	25.0693	25.9434
Q80V91	sp|Q80V91|DTX3_MOUSE Probable E3 ubiquitin-protein ligase DTX3 OS=Mus musculus GN=Dtx3 PE=1 SV=2	22.4932	25.0513	23.6275	24.8884	22.3578	25.1172	25.4358	24.7389
Q80VC9	sp|Q80VC9|CAMP3_MOUSE Calmodulin-regulated spectrin-associated protein 3 OS=Mus musculus GN=Camsap3 PE=1 SV=1	24.1209	25.3017	24.9496	25.7189	25.7499	24.5408	25.3556	25.9053
Q80VD1	sp|Q80VD1|FA98B_MOUSE Protein FAM98B OS=Mus musculus GN=Fam98b PE=1 SV=1	27.9259	28.3591	28.3902	28.3902	28.4361	28.5312	28.5143	28.501
Q80VP0	sp|Q80VP0|TCPR1_MOUSE Tectonin beta-propeller repeat-containing protein 1 OS=Mus musculus GN=Tecpr1 PE=1 SV=1	23.2612	25.5179	25.7592	24.7809	22.9632	24.0498	25.8393	24.1666
Q80VP1	sp|Q80VP1|EPN1_MOUSE Epsin-1 OS=Mus musculus GN=Epn1 PE=1 SV=3	28.5143	27.5246	27.5324	27.2145	28.2779	27.1364	27.0734	27.3651
Q80W00	sp|Q80W00|PP1RA_MOUSE Serine/threonine-protein phosphatase 1 regulatory subunit 10 OS=Mus musculus GN=Ppp1r10 PE=1 SV=1	26.0044	26.3177	24.0765	24.9657	24.5428	25.2271	25.3166	26.0858
Q80W14	sp|Q80W14|PR40B_MOUSE Pre-mRNA-processing factor 40 homolog B OS=Mus musculus GN=Prpf40b PE=1 SV=2	23.9756	24.3257	23.8043	23.5906	24.092	25.2586	24.2868	25.1986
Q80W21	sp|Q80W21|GSTM7_MOUSE Glutathione S-transferase Mu 7 OS=Mus musculus GN=Gstm7 PE=1 SV=1;sp|P15626|GSTM2_MOUSE Glutathione S-transferase Mu 2 OS=Mus musculus GN=Gstm2 PE=1 SV=2	23.1994	24.753	23.7624	23.9304	22.9071	23.524	23.4621	24.0337
Q80W47	sp|Q80W47|WIPI2_MOUSE WD repeat domain phosphoinositide-interacting protein 2 OS=Mus musculus GN=Wipi2 PE=1 SV=1	23.8098	23.0432	23.4737	23.2043	21.6012	23.197	25.1112	24.6029
Q80WC7	sp|Q80WC7|AGFG2_MOUSE Arf-GAP domain and FG repeat-containing protein 2 OS=Mus musculus GN=Agfg2 PE=1 SV=1	24.9121	23.6707	24.5355	24.6108	25.9277	24.2943	24.9982	23.3388
Q80WJ7	sp|Q80WJ7|LYRIC_MOUSE Protein LYRIC OS=Mus musculus GN=Mtdh PE=1 SV=1	26.1326	26.4573	26.5256	25.6622	25.8777	25.9869	25.9797	26.4259
Q80WM4	sp|Q80WM4|HPLN4_MOUSE Hyaluronan and proteoglycan link protein 4 OS=Mus musculus GN=Hapln4 PE=2 SV=2	25.6306	26.279	26.4319	26.2737	24.5667	25.1893	25.5766	26.0182
Q80WQ2	sp|Q80WQ2|VAC14_MOUSE Protein VAC14 homolog OS=Mus musculus GN=Vac14 PE=1 SV=1	24.0293	28.2338	26.3789	27.2227	25.6423	27.8836	26.4017	27.5219
Q80WS3	sp|Q80WS3|FBLL1_MOUSE rRNA/tRNA 2-O-methyltransferase fibrillarin-like protein 1 OS=Mus musculus GN=Fbll1 PE=2 SV=1	28.2749	27.4485	27.4064	27.9406	28.3497	27.7275	27.3861	27.7662
Q80X41	sp|Q80X41|VRK1_MOUSE Serine/threonine-protein kinase VRK1 OS=Mus musculus GN=Vrk1 PE=1 SV=2	24.3094	25.8463	26.1745	26.4757	23.4998	25.4071	26.0254	25.9228
Q80X50	sp|Q80X50|UBP2L_MOUSE Ubiquitin-associated protein 2-like OS=Mus musculus GN=Ubap2l PE=1 SV=1	29.3022	28.7257	28.2175	28.6402	30.2291	28.9253	28.649	28.7357
Q80X73	sp|Q80X73|PELO_MOUSE Protein pelota homolog OS=Mus musculus GN=Pelo PE=1 SV=3	24.6068	25.1834	26.0119	25.1863	26.6739	25.9053	25.3857	26.0914
Q80X80	sp|Q80X80|C2C2L_MOUSE C2 domain-containing protein 2-like OS=Mus musculus GN=C2cd2l PE=1 SV=3	26.3841	21.6137	21.5288	22.9951	22.503	26.5634	25.2894	27.1828
Q80X82	sp|Q80X82|SYMPK_MOUSE Symplekin OS=Mus musculus GN=Sympk PE=1 SV=1	26.1287	27.9423	27.4773	27.7681	25.8011	27.6336	27.6275	26.9457
Q80X90	sp|Q80X90|FLNB_MOUSE Filamin-B OS=Mus musculus GN=Flnb PE=1 SV=3	25.533	26.3004	26.9719	26.6959	24.673	24.5924	24.4734	24.1568
Q80X95	sp|Q80X95|RRAGA_MOUSE Ras-related GTP-binding protein A OS=Mus musculus GN=Rraga PE=1 SV=1;sp|Q6NTA4|RRAGB_MOUSE Ras-related GTP-binding protein B OS=Mus musculus GN=Rragb PE=2 SV=1	24.2487	23.2253	24.6683	24.4734	23.5604	24.2428	23.9598	22.1162
Q80XA6	sp|Q80XA6|REPS2_MOUSE RalBP1-associated Eps domain-containing protein 2 OS=Mus musculus GN=Reps2 PE=1 SV=1	23.1755	22.4835	23.3182	22.3424	27.4373	23.3639	23.6342	23.9112
Q80XI3	sp|Q80XI3|IF4G3_MOUSE Eukaryotic translation initiation factor 4 gamma 3 OS=Mus musculus GN=Eif4g3 PE=1 SV=2	28.8287	27.3218	26.595	27.4005	29.3455	27.7328	27.8533	27.4773
Q80XI4	sp|Q80XI4|PI42B_MOUSE Phosphatidylinositol 5-phosphate 4-kinase type-2 beta OS=Mus musculus GN=Pip4k2b PE=1 SV=1	29.255	29.608	29.3173	29.5056	28.3111	29.5668	29.6648	29.5668
Q80XQ2	sp|Q80XQ2|TBCD5_MOUSE TBC1 domain family member 5 OS=Mus musculus GN=Tbc1d5 PE=1 SV=2	26.3492	24.0161	23.1931	23.4362	20.2457	21.6643	22.4431	24.8484
Q80Y17	sp|Q80Y17|L2GL1_MOUSE Lethal(2) giant larvae protein homolog 1 OS=Mus musculus GN=Llgl1 PE=1 SV=1	27.2931	28.8702	29.1845	29.5	26.8214	28.6385	28.9167	29.2318
Q80Y56	sp|Q80Y56|RBNS5_MOUSE Rabenosyn-5 OS=Mus musculus GN=Rbsn PE=1 SV=1	24.9256	24.2316	24.7042	25.6306	25.0303	25.0653	25.253	23.1608
Q80Y86	sp|Q80Y86|MK15_MOUSE Mitogen-activated protein kinase 15 OS=Mus musculus GN=Mapk15 PE=1 SV=1	26.2291	26.7026	27.063	26.6788	23.2205	26.9222	27.0041	26.5589
Q80YN3	sp|Q80YN3|BCAS1_MOUSE Breast carcinoma-amplified sequence 1 homolog OS=Mus musculus GN=Bcas1 PE=1 SV=3	30.7666	29.7832	29.9106	29.2687	30.7771	29.9829	29.5735	29.6961
Q80YR5	sp|Q80YR5|SAFB2_MOUSE Scaffold attachment factor B2 OS=Mus musculus GN=Safb2 PE=1 SV=2	24.4046	24.4046	25.2836	24.9406	24.3021	23.7423	25.1893	25.2836
Q80YV3	sp|Q80YV3|TRRAP_MOUSE Transformation/transcription domain-associated protein OS=Mus musculus GN=Trrap PE=1 SV=2	25.1561	26.0337	21.6012	24.407	24.2518	25.7484	26.5589	25.7559
Q80YX1	sp|Q80YX1|TENA_MOUSE Tenascin OS=Mus musculus GN=Tnc PE=1 SV=1	29.0094	28.9479	27.9423	27.6311	28.9201	29.4541	29.6316	29.7442
Q80Z10	sp|Q80Z10|ASTN2_MOUSE Astrotactin-2 OS=Mus musculus GN=Astn2 PE=1 SV=2	24.1716	25.3214	24.3673	24.3866	23.0012	24.5355	25.8297	25.7456
Q80Z24	sp|Q80Z24|NEGR1_MOUSE Neuronal growth regulator 1 OS=Mus musculus GN=Negr1 PE=1 SV=1	26.8236	24.4976	25.0937	23.9756	22.61	24.7459	25.671	24.2705
Q80ZJ1	sp|Q80ZJ1|RAP2A_MOUSE Ras-related protein Rap-2a OS=Mus musculus GN=Rap2a PE=1 SV=2	23.271	22.1273	23.2728	21.766	22.4678	21.6012	22.6659	21.917
Q80ZJ6	sp|Q80ZJ6|ZER1_MOUSE Protein zer-1 homolog OS=Mus musculus GN=Zer1 PE=1 SV=1	26.6544	24.136	21.1812	20.122	22.4284	24.2227	24.0613	23.5088
Q80ZS3	sp|Q80ZS3|RT26_MOUSE 28S ribosomal protein S26, mitochondrial OS=Mus musculus GN=Mrps26 PE=1 SV=1	26.3674	21.9825	21.766	21.683	26.5215	21.239	21.4442	23.7999
Q810A7	sp|Q810A7|DDX42_MOUSE ATP-dependent RNA helicase DDX42 OS=Mus musculus GN=Ddx42 PE=1 SV=3	28.8674	28.1385	27.1482	27.5751	28.2201	28.0228	28.0422	28.0054
Q810B6	sp|Q810B6|ANFY1_MOUSE Rabankyrin-5 OS=Mus musculus GN=Ankfy1 PE=1 SV=2	22.0562	22.6759	21.9007	22.4678	24.2889	22.9071	24.2487	22.694
Q810D6	sp|Q810D6|GRWD1_MOUSE Glutamate-rich WD repeat-containing protein 1 OS=Mus musculus GN=Grwd1 PE=1 SV=2	21.9742	22.436	27.0974	21.3362	22.6471	26.4235	23.8886	22.864
Q810U3	sp|Q810U3|NFASC_MOUSE Neurofascin OS=Mus musculus GN=Nfasc PE=1 SV=1	31.772	31.3682	31.9565	31.6976	31.8543	31.1173	31.3457	31.3457
Q810U4	sp|Q810U4|NRCAM_MOUSE Neuronal cell adhesion molecule OS=Mus musculus GN=Nrcam PE=1 SV=2	29.3321	29.3207	28.8848	28.8881	28.9014	29.1049	29.2116	28.9874
Q811D0	sp|Q811D0|DLG1_MOUSE Disks large homolog 1 OS=Mus musculus GN=Dlg1 PE=1 SV=1	26.4655	26.8624	26.2413	26.7684	25.9643	26.5589	25.9181	26.7667
Q811P8	sp|Q811P8|RHG32_MOUSE Rho GTPase-activating protein 32 OS=Mus musculus GN=Arhgap32 PE=1 SV=2	23.7313	22.2916	27.0483	24.2657	27.1934	26.3448	25.1172	21.3019
Q811S7	sp|Q811S7|UBIP1_MOUSE Upstream-binding protein 1 OS=Mus musculus GN=Ubp1 PE=1 SV=1	25.253	27.4816	26.8168	27.5582	25.8421	27.43	27.5103	27.4107
Q812A2	sp|Q812A2|SRGP3_MOUSE SLIT-ROBO Rho GTPase-activating protein 3 OS=Mus musculus GN=Srgap3 PE=1 SV=1	27.6698	28.2779	28.0276	28.2088	27.8111	28.3712	28.2201	28.0368
Q8BFQ4	sp|Q8BFQ4|WDR82_MOUSE WD repeat-containing protein 82 OS=Mus musculus GN=Wdr82 PE=1 SV=1	27.0041	27.6413	27.0719	27.2874	26.8398	27.4485	27.2634	27.0426
Q8BFQ8	sp|Q8BFQ8|PDDC1_MOUSE Parkinson disease 7 domain-containing protein 1 OS=Mus musculus GN=Pddc1 PE=1 SV=1	24.8011	26.9813	26.6544	26.8052	24.1999	26.8438	27.3138	27.0535
Q8BFR5	sp|Q8BFR5|EFTU_MOUSE Elongation factor Tu, mitochondrial OS=Mus musculus GN=Tufm PE=1 SV=1	26.7026	27.7275	28.1263	28.0726	29.2588	27.4441	28.1584	28.1379
Q8BFV2	sp|Q8BFV2|PCID2_MOUSE PCI domain-containing protein 2 OS=Mus musculus GN=Pcid2 PE=1 SV=1	27.1666	22.8296	23.7352	24.3965	21.3362	24.2689	23.7755	24.7042
Q8BFY6	sp|Q8BFY6|PEF1_MOUSE Peflin OS=Mus musculus GN=Pef1 PE=1 SV=1	24.0533	21.7867	22.0144	22.2916	24.129	23.1431	22.6904	26.7238
Q8BFY9	sp|Q8BFY9|TNPO1_MOUSE Transportin-1 OS=Mus musculus GN=Tnpo1 PE=1 SV=2	24.6235	22.5108	24.9018	25.4561	23.9044	24.0854	26.7718	22.8893
Q8BFZ9	sp|Q8BFZ9|ERLN2_MOUSE Erlin-2 OS=Mus musculus GN=Erlin2 PE=1 SV=1	22.3261	25.1332	24.5924	25.1715	26.5972	25.4057	23.2897	24.3021
Q8BG02	sp|Q8BG02|2ABG_MOUSE Serine/threonine-protein phosphatase 2A 55 kDa regulatory subunit B gamma isoform OS=Mus musculus GN=Ppp2r2c PE=1 SV=1	23.0602	23.0069	22.1273	21.917	24.2738	24.237	22.9383	21.6012
Q8BG05	sp|Q8BG05|ROA3_MOUSE Heterogeneous nuclear ribonucleoprotein A3 OS=Mus musculus GN=Hnrnpa3 PE=1 SV=1	33.9595	33.3401	33.396	33.4639	33.617	33.2881	33.2881	33.7201
Q8BG32	sp|Q8BG32|PSD11_MOUSE 26S proteasome non-ATPase regulatory subunit 11 OS=Mus musculus GN=Psmd11 PE=1 SV=3	25.7984	26.8214	27.1958	26.7254	26.4375	27.1528	26.8398	27.0962
Q8BG39	sp|Q8BG39|SV2B_MOUSE Synaptic vesicle glycoprotein 2B OS=Mus musculus GN=Sv2b PE=1 SV=1	24.765	25.992	24.3926	23.9858	25.4601	25.1135	25.9475	25.5438
Q8BG40	sp|Q8BG40|KTNB1_MOUSE Katanin p80 WD40 repeat-containing subunit B1 OS=Mus musculus GN=Katnb1 PE=1 SV=1	22.6002	24.5577	24.1807	22.6227	25.2739	24.0963	25.4057	24.597
Q8BG73	sp|Q8BG73|SH3L2_MOUSE SH3 domain-binding glutamic acid-rich-like protein 2 OS=Mus musculus GN=Sh3bgrl2 PE=1 SV=1	25.3991	27.0592	27.0041	27.0719	25.6721	26.6534	26.621	26.7443
Q8BG81	sp|Q8BG81|PDIP3_MOUSE Polymerase delta-interacting protein 3 OS=Mus musculus GN=Poldip3 PE=1 SV=1	25.655	22.5204	27.1602	22.5965	24.7631	25.5885	24.3161	25.5179
Q8BG94	sp|Q8BG94|COMD7_MOUSE COMM domain-containing protein 7 OS=Mus musculus GN=Commd7 PE=1 SV=1	26.2145	22.0461	21.8434	23.4802	26.3448	23.2602	21.3362	22.416
Q8BG95	sp|Q8BG95|MYPT2_MOUSE Protein phosphatase 1 regulatory subunit 12B OS=Mus musculus GN=Ppp1r12b PE=1 SV=2	26.1846	24.9036	24.8542	23.9243	26.0388	24.3094	23.8599	24.0546
Q8BGA3	sp|Q8BGA3|LRRT2_MOUSE Leucine-rich repeat transmembrane neuronal protein 2 OS=Mus musculus GN=Lrrtm2 PE=2 SV=1	24.4998	25.9053	21.5602	23.0952	24.6612	24.4528	26.1287	26.152
Q8BGB5	sp|Q8BGB5|LIMD2_MOUSE LIM domain-containing protein 2 OS=Mus musculus GN=Limd2 PE=1 SV=1	27.0308	23.9269	27.385	22.7425	24.6226	23.6342	25.5179	24.9958
Q8BGC0	sp|Q8BGC0|HTSF1_MOUSE HIV Tat-specific factor 1 homolog OS=Mus musculus GN=Htatsf1 PE=1 SV=1	26.4511	24.4449	24.1511	24.0591	26.4319	25.5928	24.9588	25.1266
Q8BGD9	sp|Q8BGD9|IF4B_MOUSE Eukaryotic translation initiation factor 4B OS=Mus musculus GN=Eif4b PE=1 SV=1	31.1324	28.7835	28.73	28.6557	30.8118	29.0714	29.098	29.2116
Q8BGH4	sp|Q8BGH4|REEP1_MOUSE Receptor expression-enhancing protein 1 OS=Mus musculus GN=Reep1 PE=1 SV=1	23.5821	24.0979	24.7631	23.3788	23.1295	24.2487	24.449	24.7328
Q8BGN3	sp|Q8BGN3|ENPP6_MOUSE Ectonucleotide pyrophosphatase/phosphodiesterase family member 6 OS=Mus musculus GN=Enpp6 PE=1 SV=1	25.5766	26.8539	26.5777	25.7256	26.8272	26.6449	27.0351	27.0308
Q8BGQ1	sp|Q8BGQ1|SPE39_MOUSE Spermatogenesis-defective protein 39 homolog OS=Mus musculus GN=Vipas39 PE=1 SV=1	25.2014	25.5438	25.8706	25.8531	25.5107	25.621	25.6791	24.8726
Q8BGQ7	sp|Q8BGQ7|SYAC_MOUSE Alanine--tRNA ligase, cytoplasmic OS=Mus musculus GN=Aars PE=1 SV=1	26.5461	28.3429	26.8809	27.242	26.6488	27	27.0384	26.4557
Q8BGT7	sp|Q8BGT7|SPF30_MOUSE Survival of motor neuron-related-splicing factor 30 OS=Mus musculus GN=Smndc1 PE=1 SV=1	24.3344	25.2229	25.033	24.6949	26.5461	26.2803	25.7048	25.7499
Q8BGT8	sp|Q8BGT8|PHIPL_MOUSE Phytanoyl-CoA hydroxylase-interacting protein-like OS=Mus musculus GN=Phyhipl PE=1 SV=1	27.7232	27.4971	27.516	28.0341	28.0146	28.0566	27.7834	27.6551
Q8BGX0	sp|Q8BGX0|TRI23_MOUSE E3 ubiquitin-protein ligase TRIM23 OS=Mus musculus GN=Trim23 PE=2 SV=1	21.0334	24.449	24.768	24.0963	26.7808	24.1999	24.7295	24.8755
Q8BGZ1	sp|Q8BGZ1|HPCL4_MOUSE Hippocalcin-like protein 4 OS=Mus musculus GN=Hpcal4 PE=1 SV=3	24.5236	26.7922	27.2123	26.5286	25.1519	22.7278	21.4789	21.8748
Q8BGZ4	sp|Q8BGZ4|CDC23_MOUSE Cell division cycle protein 23 homolog OS=Mus musculus GN=Cdc23 PE=1 SV=2	24.2606	24.7973	24.6226	24.7113	22.1622	24.6769	25.0095	25.2894
Q8BH43	sp|Q8BH43|WASF2_MOUSE Wiskott-Aldrich syndrome protein family member 2 OS=Mus musculus GN=Wasf2 PE=1 SV=1	23.1685	24.3461	23.8379	24.39	23.7313	23.7095	25.1449	24.0246
Q8BH44	sp|Q8BH44|COR2B_MOUSE Coronin-2B OS=Mus musculus GN=Coro2b PE=1 SV=2	30.9727	31.4318	30.3247	30.7736	29.6891	30.5215	30.8269	30.9835
Q8BH57	sp|Q8BH57|WDR48_MOUSE WD repeat-containing protein 48 OS=Mus musculus GN=Wdr48 PE=1 SV=1	27.0719	26.2229	26.7744	26.2359	25.3801	26.3655	26.9175	27.0444
Q8BH58	sp|Q8BH58|TIPRL_MOUSE TIP41-like protein OS=Mus musculus GN=Tiprl PE=1 SV=1	23.4868	26.6889	24.8606	23.9493	25.3556	24.8241	24.8606	24.5857
Q8BH59	sp|Q8BH59|CMC1_MOUSE Calcium-binding mitochondrial carrier protein Aralar1 OS=Mus musculus GN=Slc25a12 PE=1 SV=1	21.1488	24.6769	25.4586	24.6029	26.9384	21.2923	21.5858	27.4317
Q8BH64	sp|Q8BH64|EHD2_MOUSE EH domain-containing protein 2 OS=Mus musculus GN=Ehd2 PE=1 SV=1	24.7389	27.2042	28.3748	28.589	25.4057	26.9523	27.2874	26.2258
Q8BH66	sp|Q8BH66|ATLA1_MOUSE Atlastin-1 OS=Mus musculus GN=Atl1 PE=1 SV=1	27.3298	27.5904	27.4005	27.1364	25.7519	27.5103	26.9295	27.5503
Q8BH95	sp|Q8BH95|ECHM_MOUSE Enoyl-CoA hydratase, mitochondrial OS=Mus musculus GN=Echs1 PE=1 SV=1	27.815	28.4064	28.4064	28.706	27.5677	27.5956	27.5368	27.7632
Q8BHA3	sp|Q8BHA3|DTD2_MOUSE Probable D-tyrosyl-tRNA(Tyr) deacylase 2 OS=Mus musculus GN=Dtd2 PE=1 SV=1	26.3004	27.5731	26.2359	27.2258	26.4017	26.8168	27.4397	26.9727
Q8BHD7	sp|Q8BHD7|PTBP3_MOUSE Polypyrimidine tract-binding protein 3 OS=Mus musculus GN=Ptbp3 PE=1 SV=1	25.8798	26.0886	25.9606	26.2207	21.2923	25.5732	25.8531	25.1112
Q8BHE3	sp|Q8BHE3|ATCAY_MOUSE Caytaxin OS=Mus musculus GN=Atcay PE=1 SV=1	25.5179	26.4623	27.417	24.5629	27.3528	27.815	26.5256	26.4319
Q8BHG2	sp|Q8BHG2|CA123_MOUSE UPF0587 protein C1orf123 homolog OS=Mus musculus PE=1 SV=1	23.7179	23.6591	25.2785	24.852	24.2606	23.1485	25.1382	24.6108
Q8BHG9	sp|Q8BHG9|CGBP1_MOUSE CGG triplet repeat-binding protein 1 OS=Mus musculus GN=Cggbp1 PE=1 SV=1	24.8755	23.3108	27.0426	24.4189	27.0946	24.6108	22.503	22.4066
Q8BHJ5	sp|Q8BHJ5|TBL1R_MOUSE F-box-like/WD repeat-containing protein TBL1XR1 OS=Mus musculus GN=Tbl1xr1 PE=1 SV=1	22.1383	22.1876	26.8509	21.6137	25.6306	22.61	24.4108	23.4398
Q8BHL3	sp|Q8BHL3|TB10B_MOUSE TBC1 domain family member 10B OS=Mus musculus GN=Tbc1d10b PE=1 SV=2	29.5575	28.7932	28.9014	28.5582	29.2926	28.6193	28.8621	28.7835
Q8BHL5	sp|Q8BHL5|ELMO2_MOUSE Engulfment and cell motility protein 2 OS=Mus musculus GN=Elmo2 PE=1 SV=1	26.6039	23.558	24.4328	23.2612	23.524	24.974	25.2632	23.6528
Q8BHN3	sp|Q8BHN3|GANAB_MOUSE Neutral alpha-glucosidase AB OS=Mus musculus GN=Ganab PE=1 SV=1	25.2765	27.0293	26.8293	26.9237	24.4364	26.4719	26.2185	26.5256
Q8BHS3	sp|Q8BHS3|RBM22_MOUSE Pre-mRNA-splicing factor RBM22 OS=Mus musculus GN=Rbm22 PE=1 SV=1	27.0888	23.4802	23.2897	23.6934	24.4234	22.5204	22.7851	23.2987
Q8BHZ0	sp|Q8BHZ0|FA49A_MOUSE Protein FAM49A OS=Mus musculus GN=Fam49a PE=1 SV=1	27.1777	23.6216	20.9781	20.7848	22.5153	23.8599	22.4527	22.6372
Q8BI08	sp|Q8BI08|MAL2_MOUSE Protein MAL2 OS=Mus musculus GN=Mal2 PE=1 SV=1	27.0522	23.7225	24.4449	22.8758	27.2239	24.1767	23.5039	24.2538
Q8BI72	sp|Q8BI72|CARF_MOUSE CDKN2A-interacting protein OS=Mus musculus GN=Cdkn2aip PE=1 SV=1	24.0854	24.4711	22.5461	23.6872	25.2563	24.8138	24.6328	25.1449
Q8BIJ6	sp|Q8BIJ6|SYIM_MOUSE Isoleucine--tRNA ligase, mitochondrial OS=Mus musculus GN=Iars2 PE=1 SV=1	24.2628	25.6267	26.7641	26.056	24.0564	24.4632	26.0322	25.4561
Q8BIK4	sp|Q8BIK4|DOCK9_MOUSE Dedicator of cytokinesis protein 9 OS=Mus musculus GN=Dock9 PE=1 SV=2	26.2195	27.046	26.9322	26.6449	24.1618	26.5855	26.6943	26.4044
Q8BIW1	sp|Q8BIW1|PRUNE_MOUSE Protein prune homolog OS=Mus musculus GN=Prune PE=1 SV=1	21.2768	22.534	22.2466	21.3507	22.3085	20.8305	22.0862	22.6904
Q8BIZ1	sp|Q8BIZ1|ANS1B_MOUSE Ankyrin repeat and sterile alpha motif domain-containing protein 1B OS=Mus musculus GN=Anks1b PE=1 SV=3	27.3148	24.6029	23.0012	27.3098	23.1608	24.1176	24.0803	24.8816
Q8BJ05	sp|Q8BJ05|ZC3HE_MOUSE Zinc finger CCCH domain-containing protein 14 OS=Mus musculus GN=Zc3h14 PE=1 SV=1	23.8939	23.8167	22.8821	24.195	23.7594	23.9203	23.6627	22.5461
Q8BJ71	sp|Q8BJ71|NUP93_MOUSE Nuclear pore complex protein Nup93 OS=Mus musculus GN=Nup93 PE=1 SV=1	22.3085	23.5329	20.5292	22.2466	22.7278	23.952	27.2227	23.2637
Q8BJH1	sp|Q8BJH1|ZC21A_MOUSE Zinc finger C2HC domain-containing protein 1A OS=Mus musculus GN=Zc2hc1a PE=1 SV=1	27.1981	26.3674	26.297	26.3972	26.9039	26.152	26.467	26.5811
Q8BJL0	sp|Q8BJL0|SMAL1_MOUSE SWI/SNF-related matrix-associated actin-dependent regulator of chromatin subfamily A-like protein 1 OS=Mus musculus GN=Smarcal1 PE=1 SV=1	22.6372	23.5688	24.6052	25.7707	22.7425	25.5305	24.6663	23.7688
Q8BJU0	sp|Q8BJU0|SGTA_MOUSE Small glutamine-rich tetratricopeptide repeat-containing protein alpha OS=Mus musculus GN=Sgta PE=1 SV=2	28.3772	21.7816	27.7762	21.7276	24.7444	23.3388	24.0161	22.2916
Q8BJW6	sp|Q8BJW6|EIF2A_MOUSE Eukaryotic translation initiation factor 2A OS=Mus musculus GN=Eif2a PE=1 SV=2	28.7039	28.5786	28.8641	28.8263	28.8287	28.5525	28.7096	28.6445
Q8BJY1	sp|Q8BJY1|PSMD5_MOUSE 26S proteasome non-ATPase regulatory subunit 5 OS=Mus musculus GN=Psmd5 PE=1 SV=4	23.8287	25.1135	25.8222	26.0858	21.7816	26.6432	26.2031	24.6291
Q8BJZ4	sp|Q8BJZ4|RT35_MOUSE 28S ribosomal protein S35, mitochondrial OS=Mus musculus GN=Mrps35 PE=1 SV=2	26.6788	23.2517	22.8296	23.3526	23.5856	26.094	22.9632	22.1383
Q8BK63	sp|Q8BK63|KC1A_MOUSE Casein kinase I isoform alpha OS=Mus musculus GN=Csnk1a1 PE=1 SV=2	26.5606	28.1225	28.3712	27.6592	28.6579	28.3772	27.9837	27.8566
Q8BK64	sp|Q8BK64|AHSA1_MOUSE Activator of 90 kDa heat shock protein ATPase homolog 1 OS=Mus musculus GN=Ahsa1 PE=1 SV=2	26.3344	27.1812	26.8086	26.9523	25.8673	27.3514	27.2829	27.1372
Q8BK67	sp|Q8BK67|RCC2_MOUSE Protein RCC2 OS=Mus musculus GN=Rcc2 PE=1 SV=1	27.3548	27.4064	27.1684	26.4719	27.0384	27.7681	27.7571	27.3218
Q8BK72	sp|Q8BK72|RT27_MOUSE 28S ribosomal protein S27, mitochondrial OS=Mus musculus GN=Mrps27 PE=1 SV=2	26.2737	24.1511	23.2757	21.5858	26.4511	26.3815	21.3507	22.0259
Q8BK75	sp|Q8BK75|ELP6_MOUSE Elongator complex protein 6 OS=Mus musculus GN=Elp6 PE=2 SV=1	22.167	23.9415	27.6955	24.0481	26.5606	22.5073	22.2466	23.9493
Q8BKC5	sp|Q8BKC5|IPO5_MOUSE Importin-5 OS=Mus musculus GN=Ipo5 PE=1 SV=3	24.3866	27.2465	26.2773	26.5998	24.897	27.2513	27.5141	26.9838
Q8BKI2	sp|Q8BKI2|TNR6B_MOUSE Trinucleotide repeat-containing gene 6B protein OS=Mus musculus GN=Tnrc6b PE=1 SV=2	24.449	23.625	22.1472	23.8043	26.841	23.8098	21.6012	23.8688
Q8BKT7	sp|Q8BKT7|THOC5_MOUSE THO complex subunit 5 homolog OS=Mus musculus GN=Thoc5 PE=1 SV=2	22.5153	25.49	25.5438	25.1437	24.3717	24.5479	27.4441	25.0595
Q8BKX1	sp|Q8BKX1|BAIP2_MOUSE Brain-specific angiogenesis inhibitor 1-associated protein 2 OS=Mus musculus GN=Baiap2 PE=1 SV=2	29.6891	29.596	29.1984	29.3146	29.4143	29.7898	29.608	29.4093
Q8BKX6	sp|Q8BKX6|SMG1_MOUSE Serine/threonine-protein kinase SMG1 OS=Mus musculus GN=Smg1 PE=1 SV=3	23.8964	24.208	23.891	24.8914	23.6461	24.4734	23.3871	29.1161
Q8BKZ9	sp|Q8BKZ9|ODPX_MOUSE Pyruvate dehydrogenase protein X component, mitochondrial OS=Mus musculus GN=Pdhx PE=1 SV=1	26.0858	25.1077	25.1126	25.6092	26.0064	24.49	25.5928	26.5198
Q8BL65	sp|Q8BL65|ABLM2_MOUSE Actin-binding LIM protein 2 OS=Mus musculus GN=Ablim2 PE=1 SV=1	26.4075	27.0921	27.2091	27.0817	25.2808	26.2812	26.9195	26.7684
Q8BL66	sp|Q8BL66|EEA1_MOUSE Early endosome antigen 1 OS=Mus musculus GN=Eea1 PE=1 SV=2	28.0307	27.6551	27.4933	28.2698	29.4318	28.0885	28.2533	28.3194
Q8BL74	sp|Q8BL74|TF3C2_MOUSE General transcription factor 3C polypeptide 2 OS=Mus musculus GN=Gtf3c2 PE=2 SV=2	22.6904	22.61	23.5039	24.8454	26.5735	24.4875	22.951	24.5008
Q8BL97	sp|Q8BL97|SRSF7_MOUSE Serine/arginine-rich splicing factor 7 OS=Mus musculus GN=Srsf7 PE=1 SV=1	29.356	27.9897	28.5582	28.6793	28.4455	28.6666	28.1701	29.0251
Q8BLF1	sp|Q8BLF1|NCEH1_MOUSE Neutral cholesterol ester hydrolase 1 OS=Mus musculus GN=Nceh1 PE=1 SV=1	25.5305	25.1404	25.2672	23.9225	24.3461	22.4431	23.8167	24.5325
Q8BLJ3	sp|Q8BLJ3|PLCX3_MOUSE PI-PLC X domain-containing protein 3 OS=Mus musculus GN=Plcxd3 PE=1 SV=1	23.2205	24.9199	25.3444	25.4626	22.59	25.1189	24.7958	25.2712
Q8BLK3	sp|Q8BLK3|LSAMP_MOUSE Limbic system-associated membrane protein OS=Mus musculus GN=Lsamp PE=1 SV=1	23.4777	26.5176	25.7353	25.9772	28.3945	26.4795	26.2619	27.2616
Q8BLQ9	sp|Q8BLQ9|CADM2_MOUSE Cell adhesion molecule 2 OS=Mus musculus GN=Cadm2 PE=1 SV=2	23.6627	25.2785	25.832	25.4791	26.5811	25.341	24.9496	24.2227
Q8BLR2	sp|Q8BLR2|CPNE4_MOUSE Copine-4 OS=Mus musculus GN=Cpne4 PE=1 SV=1	23.8167	24.9406	25.9434	25.2271	24.3007	26.2903	26.6158	25.6836
Q8BLU0	sp|Q8BLU0|FLRT2_MOUSE Leucine-rich repeat transmembrane protein FLRT2 OS=Mus musculus GN=Flrt2 PE=1 SV=1	26.3602	25.4422	23.0952	22.7596	26.5155	26.9175	25.3017	25.686
Q8BLY2	sp|Q8BLY2|SYTC2_MOUSE Probable threonine--tRNA ligase 2, cytoplasmic OS=Mus musculus GN=Tarsl2 PE=1 SV=1	24.897	25.2765	24.7573	25.2384	22.6372	26.484	25.693	25.8518
Q8BM85	sp|Q8BM85|TBCK_MOUSE TBC domain-containing protein kinase-like protein OS=Mus musculus GN=Tbck PE=1 SV=1	22.4431	23.6129	23.3388	22.8412	23.6129	23.4291	23.1685	22.1756
Q8BMA6	sp|Q8BMA6|SRP68_MOUSE Signal recognition particle subunit SRP68 OS=Mus musculus GN=Srp68 PE=1 SV=2	28.4847	27.119	27.1623	27.6098	28.3329	27.8639	27.5246	27.8286
Q8BMB3	sp|Q8BMB3|IF4E2_MOUSE Eukaryotic translation initiation factor 4E type 2 OS=Mus musculus GN=Eif4e2 PE=1 SV=1	26.8606	22.503	22.61	23.673	27.0444	23.8626	24.2125	23.8964
Q8BMF4	sp|Q8BMF4|ODP2_MOUSE Dihydrolipoyllysine-residue acetyltransferase component of pyruvate dehydrogenase complex, mitochondrial OS=Mus musculus GN=Dlat PE=1 SV=2	25.5276	28.6793	28.7793	28.6992	25.9606	28.2052	28.3285	28.3553
Q8BMG7	sp|Q8BMG7|RBGPR_MOUSE Rab3 GTPase-activating protein non-catalytic subunit OS=Mus musculus GN=Rab3gap2 PE=1 SV=2	27.6163	28.019	27.3473	27.7417	29.0524	28.045	28.038	28.0397
Q8BMJ2	sp|Q8BMJ2|SYLC_MOUSE Leucine--tRNA ligase, cytoplasmic OS=Mus musculus GN=Lars PE=1 SV=2	26.0961	27.7571	27.3073	27.6868	26.4635	27.8615	27.9795	27.4577
Q8BMJ3	sp|Q8BMJ3|IF1AX_MOUSE Eukaryotic translation initiation factor 1A, X-chromosomal OS=Mus musculus GN=Eif1ax PE=2 SV=3;sp|Q60872|IF1A_MOUSE Eukaryotic translation initiation factor 1A OS=Mus musculus GN=Eif1a PE=2 SV=3	27.2292	26.4075	27.0723	26.5444	26.8315	26.7488	26.987	27.1546
Q8BMP6	sp|Q8BMP6|GCP60_MOUSE Golgi resident protein GCP60 OS=Mus musculus GN=Acbd3 PE=1 SV=3	25.8941	26.733	26.2871	26.4153	26.0337	26.7161	26.4573	26.4153
Q8BMQ2	sp|Q8BMQ2|TF3C4_MOUSE General transcription factor 3C polypeptide 4 OS=Mus musculus GN=Gtf3c4 PE=1 SV=2	24.5598	23.8964	23.2043	23.5404	23.7423	23.7179	24.7939	23.8451
Q8BMS1	sp|Q8BMS1|ECHA_MOUSE Trifunctional enzyme subunit alpha, mitochondrial OS=Mus musculus GN=Hadha PE=1 SV=1	26.841	28.2426	28.7129	29.1734	25.9181	27.3396	27.4688	27.4829
Q8BN59	sp|Q8BN59|LARP6_MOUSE La-related protein 6 OS=Mus musculus GN=Larp6 PE=1 SV=1	26.9545	23.8287	23.4087	24.9695	27.0989	25.1815	24.1114	24.3257
Q8BNU0	sp|Q8BNU0|ARMC6_MOUSE Armadillo repeat-containing protein 6 OS=Mus musculus GN=Armc6 PE=1 SV=1	22.2257	23.8246	24.0498	23.3639	23.0167	24.511	24.2628	22.7678
Q8BNW9	sp|Q8BNW9|KBTBB_MOUSE Kelch repeat and BTB domain-containing protein 11 OS=Mus musculus GN=Kbtbd11 PE=1 SV=3	28.2338	29.8701	30.101	30.14	28.5273	29.6778	29.9018	29.7617
Q8BP47	sp|Q8BP47|SYNC_MOUSE Asparagine--tRNA ligase, cytoplasmic OS=Mus musculus GN=Nars PE=1 SV=2	27.7539	28.7357	29.017	28.9541	28.1151	28.7793	28.8927	28.3748
Q8BP48	sp|Q8BP48|MAP11_MOUSE Methionine aminopeptidase 1 OS=Mus musculus GN=Metap1 PE=1 SV=1	25.5037	27.7795	27.3496	27.9423	25.7984	28.2157	27.9063	27.6069
Q8BP67	sp|Q8BP67|RL24_MOUSE 60S ribosomal protein L24 OS=Mus musculus GN=Rpl24 PE=1 SV=2	24.6769	29.0132	29.2116	29.0799	24.5236	28.637	28.6579	29.0375
Q8BPN8	sp|Q8BPN8|DMXL2_MOUSE DmX-like protein 2 OS=Mus musculus GN=Dmxl2 PE=1 SV=3	30.3422	31.3154	31.4694	31.4077	30.8627	31.4474	31.5764	31.4318
Q8BPU7	sp|Q8BPU7|ELMO1_MOUSE Engulfment and cell motility protein 1 OS=Mus musculus GN=Elmo1 PE=1 SV=2	25.2712	24.8606	24.8816	25.1641	25.8197	23.5946	25.2508	22.9632
Q8BQP9	sp|Q8BQP9|R7BP_MOUSE Regulator of G-protein signaling 7-binding protein OS=Mus musculus GN=Rgs7bp PE=1 SV=1	22.59	22.4066	26.9523	22.4302	27.3396	26.2653	22.1273	20.2457
Q8BQZ4	sp|Q8BQZ4|RLGPB_MOUSE Ral GTPase-activating protein subunit beta OS=Mus musculus GN=Ralgapb PE=1 SV=2	26.4235	27.6698	27.4872	28.0614	26.5007	27.6069	27.1756	27.1958
Q8BQZ5	sp|Q8BQZ5|CPSF4_MOUSE Cleavage and polyadenylation specificity factor subunit 4 OS=Mus musculus GN=Cpsf4 PE=2 SV=1	21.8748	24.7722	27.3245	24.9317	27.6082	25.5594	24.2738	24.4788
Q8BRF7	sp|Q8BRF7|SCFD1_MOUSE Sec1 family domain-containing protein 1 OS=Mus musculus GN=Scfd1 PE=1 SV=1	27.242	24.9795	25.5911	24.584	23.9225	25.033	24.4655	24.3376
Q8BRT1	sp|Q8BRT1|CLAP2_MOUSE CLIP-associating protein 2 OS=Mus musculus GN=Clasp2 PE=1 SV=1	30.5399	30.0917	29.9064	30.1863	30.1189	30.3915	30.0954	30.2043
Q8BRV5	sp|Q8BRV5|K1671_MOUSE Uncharacterized protein KIAA1671 OS=Mus musculus GN=Kiaa1671 PE=2 SV=1	28.906	29.5166	29.7442	29.9018	29.5	29.9755	30.4375	29.7898
Q8BSQ9	sp|Q8BSQ9|PB1_MOUSE Protein polybromo-1 OS=Mus musculus GN=Pbrm1 PE=1 SV=4	27.0665	26.3789	25.5522	26.6914	26.4075	25.9669	25.9119	26.3071
Q8BSS9	sp|Q8BSS9|LIPA2_MOUSE Liprin-alpha-2 OS=Mus musculus GN=Ppfia2 PE=1 SV=2	23.5489	24.0895	24.0942	24.3376	25.2508	25.5286	24.0963	24.8999
Q8BSZ2	sp|Q8BSZ2|AP3S2_MOUSE AP-3 complex subunit sigma-2 OS=Mus musculus GN=Ap3s2 PE=1 SV=1	23.9269	25.1542	25.4458	24.8277	23.4621	24.8556	25.4561	25.115
Q8BTF8	sp|Q8BTF8|RALYL_MOUSE RNA-binding Raly-like protein OS=Mus musculus GN=Ralyl PE=2 SV=1	25.3828	25.2963	25.4383	25.244	26.8509	24.8203	24.4875	25.5286
Q8BTG7	sp|Q8BTG7|NDRG4_MOUSE Protein NDRG4 OS=Mus musculus GN=Ndrg4 PE=1 SV=1	26.6983	26.508	26.3032	27.006	27.5059	27.1902	26.4859	26.279
Q8BTI8	sp|Q8BTI8|SRRM2_MOUSE Serine/arginine repetitive matrix protein 2 OS=Mus musculus GN=Srrm2 PE=1 SV=3	29.0365	29.0359	28.8212	29.2952	28.6849	29.4374	28.6666	29.3896
Q8BTM8	sp|Q8BTM8|FLNA_MOUSE Filamin-A OS=Mus musculus GN=Flna PE=1 SV=5	26.5155	25.4522	28.9167	27.9132	25.5911	24.7183	24.9795	26.9279
Q8BTU1	sp|Q8BTU1|CFA20_MOUSE Cilia- and flagella-associated protein 20 OS=Mus musculus GN=Cfap20 PE=1 SV=1	20.3707	23.4448	21.683	23.2387	27.5116	21.8748	21.415	21.4789
Q8BTV2	sp|Q8BTV2|CPSF7_MOUSE Cleavage and polyadenylation specificity factor subunit 7 OS=Mus musculus GN=Cpsf7 PE=1 SV=2	28.896	27.7197	27.9755	27.8019	28.9301	28.3044	27.653	28.1151
Q8BTW3	sp|Q8BTW3|EXOS6_MOUSE Exosome complex component MTR3 OS=Mus musculus GN=Exosc6 PE=1 SV=1	27.2465	22.5965	26.9384	24.4081	23.2897	24.0803	23.0319	23.8098
Q8BTZ4	sp|Q8BTZ4|APC5_MOUSE Anaphase-promoting complex subunit 5 OS=Mus musculus GN=Anapc5 PE=1 SV=1	24.7939	24.1176	24.7973	24.0803	22.2466	24.1545	23.7068	23.6627
Q8BTZ7	sp|Q8BTZ7|GMPPB_MOUSE Mannose-1-phosphate guanyltransferase beta OS=Mus musculus GN=Gmppb PE=1 SV=1	27.0644	23.8886	23.5404	22.6564	23.0602	23.4998	23.2517	27.0041
Q8BU30	sp|Q8BU30|SYIC_MOUSE Isoleucine--tRNA ligase, cytoplasmic OS=Mus musculus GN=Iars PE=1 SV=2	24.5874	27.1384	27.1006	27.0031	26.7401	27.6163	27.3039	27.2239
Q8BUK6	sp|Q8BUK6|HOOK3_MOUSE Protein Hook homolog 3 OS=Mus musculus GN=Hook3 PE=1 SV=2	27.7906	26.1072	26.2803	25.7767	27.9795	26.9931	27.4846	26.9773
Q8BUR3	sp|Q8BUR3|FOXJ3_MOUSE Forkhead box protein J3 OS=Mus musculus GN=Foxj3 PE=1 SV=1	27.0426	22.27	27.0079	21.0855	22.801	21.8006	22.9581	20.7848
Q8BUR4	sp|Q8BUR4|DOCK1_MOUSE Dedicator of cytokinesis protein 1 OS=Mus musculus GN=Dock1 PE=1 SV=3	26.7071	24.1403	24.0546	23.8098	26.9195	23.841	25.4028	23.8626
Q8BUV3	sp|Q8BUV3|GEPH_MOUSE Gephyrin OS=Mus musculus GN=Gphn PE=1 SV=2	26.6241	28.409	27.5081	27.8878	27.8667	28.0584	27.7632	27.9441
Q8BVE3	sp|Q8BVE3|VATH_MOUSE V-type proton ATPase subunit H OS=Mus musculus GN=Atp6v1h PE=1 SV=1	30.0695	29.8008	29.9626	29.6367	30.3953	29.8112	29.9528	29.8932
Q8BVI4	sp|Q8BVI4|DHPR_MOUSE Dihydropteridine reductase OS=Mus musculus GN=Qdpr PE=1 SV=2	30.4451	31.6233	31.8293	31.386	30.5553	31.5695	31.7369	31.2282
Q8BVI5	sp|Q8BVI5|STX16_MOUSE Syntaxin-16 OS=Mus musculus GN=Stx16 PE=1 SV=3	21.766	20.9781	20.7848	22.6372	26.5412	20.7008	26.7744	21.0334
Q8BVL3	sp|Q8BVL3|SNX17_MOUSE Sorting nexin-17 OS=Mus musculus GN=Snx17 PE=1 SV=2	23.8451	23.8758	23.6773	23.2637	24.4108	23.483	23.6707	23.8758
Q8BVL9	sp|Q8BVL9|JKIP1_MOUSE Janus kinase and microtubule-interacting protein 1 OS=Mus musculus GN=Jakmip1 PE=1 SV=2	26.3861	24.9851	23.5906	24.5874	26.7085	25.1519	24.5552	25.4071
Q8BVQ5	sp|Q8BVQ5|PPME1_MOUSE Protein phosphatase methylesterase 1 OS=Mus musculus GN=Ppme1 PE=1 SV=5	25.5142	26.059	26.467	26.0086	26.6513	26.1544	26.4417	25.9735
Q8BVY0	sp|Q8BVY0|RL1D1_MOUSE Ribosomal L1 domain-containing protein 1 OS=Mus musculus GN=Rsl1d1 PE=1 SV=1	24.5355	23.545	24.3121	22.9632	23.8043	23.0047	22.694	22.6504
Q8BW22	sp|Q8BW22|CREST_MOUSE Calcium-responsive transactivator OS=Mus musculus GN=Ss18l1 PE=1 SV=1	25.5953	23.0047	23.0368	23.2757	26.8447	23.1685	23.2446	24.5501
Q8BW96	sp|Q8BW96|KCC1D_MOUSE Calcium/calmodulin-dependent protein kinase type 1D OS=Mus musculus GN=Camk1d PE=1 SV=2	24.4976	25.5885	24.8094	24.2285	24.3622	26.0747	25.7609	25.579
Q8BWF0	sp|Q8BWF0|SSDH_MOUSE Succinate-semialdehyde dehydrogenase, mitochondrial OS=Mus musculus GN=Aldh5a1 PE=1 SV=1	26.2229	28.3374	29.2654	28.8738	28.0885	28.0519	28.662	28.4971
Q8BWM0	sp|Q8BWM0|PGES2_MOUSE Prostaglandin E synthase 2 OS=Mus musculus GN=Ptges2 PE=1 SV=3	27.0706	22.2466	22.694	22.0562	22.1756	21.3937	21.6643	21.7926
Q8BWQ6	sp|Q8BWQ6|CP062_MOUSE UPF0505 protein C16orf62 homolog OS=Mus musculus PE=1 SV=2	24.9695	26.2447	26.0829	26.8426	25.2987	26.3702	26.7873	26.1486
Q8BWT1	sp|Q8BWT1|THIM_MOUSE 3-ketoacyl-CoA thiolase, mitochondrial OS=Mus musculus GN=Acaa2 PE=1 SV=3	27.6294	28.025	28.9041	28.6108	26.3032	27.3861	28.1	27.417
Q8BWT5	sp|Q8BWT5|DIP2A_MOUSE Disco-interacting protein 2 homolog A OS=Mus musculus GN=Dip2a PE=1 SV=3	27.158	28.8599	28.8004	28.8758	27.1709	28.4157	28.6002	28.3902
Q8BWY3	sp|Q8BWY3|ERF1_MOUSE Eukaryotic peptide chain release factor subunit 1 OS=Mus musculus GN=Etf1 PE=1 SV=4	27.2655	27.7602	28.2902	28.0146	25.8222	27.6551	28.3742	27.8359
Q8BWZ3	sp|Q8BWZ3|NAA25_MOUSE N-alpha-acetyltransferase 25, NatB auxiliary subunit OS=Mus musculus GN=Naa25 PE=1 SV=1	25.992	26.9592	27.0609	27.2761	26.356	27.2589	27.4196	26.9067
Q8BX09	sp|Q8BX09|RBBP5_MOUSE Retinoblastoma-binding protein 5 OS=Mus musculus GN=Rbbp5 PE=1 SV=2	24.7328	22.8412	21.3204	22.1756	22.4066	24.7843	25.0513	23.6461
Q8BX17	sp|Q8BX17|GEMI5_MOUSE Gem-associated protein 5 OS=Mus musculus GN=Gemin5 PE=1 SV=2	23.4621	23.9381	23.2987	25.0397	23.795	26.1531	24.3424	25.0532
Q8BX57	sp|Q8BX57|PXK_MOUSE PX domain-containing protein kinase-like protein OS=Mus musculus GN=Pxk PE=1 SV=2	20.9781	25.7707	25.8442	26.1026	25.4561	25.9535	25.2739	24.3965
Q8BX70	sp|Q8BX70|VP13C_MOUSE Vacuolar protein sorting-associated protein 13C OS=Mus musculus GN=Vps13c PE=1 SV=2	24.529	26.6513	25.0303	25.8985	25.1493	26.1026	25.5286	25.5107
Q8BX94	sp|Q8BX94|OSBL2_MOUSE Oxysterol-binding protein-related protein 2 OS=Mus musculus GN=Osbpl2 PE=1 SV=1	25.2785	23.0368	22.8683	24.8484	24.9199	25.8899	25.0397	24.0803
Q8BXC6	sp|Q8BXC6|COMD2_MOUSE COMM domain-containing protein 2 OS=Mus musculus GN=Commd2 PE=1 SV=1	22.6471	24.5577	24.5694	24.8816	26.8624	24.4655	25.1834	24.9758
Q8BXK8	sp|Q8BXK8|AGAP1_MOUSE Arf-GAP with GTPase, ANK repeat and PH domain-containing protein 1 OS=Mus musculus GN=Agap1 PE=1 SV=1	26.8126	27.2785	26.7922	27.0444	25.5495	26.9409	26.4465	26.4351
Q8BXK9	sp|Q8BXK9|CLIC5_MOUSE Chloride intracellular channel protein 5 OS=Mus musculus GN=Clic5 PE=1 SV=1	24.0638	23.4868	21.3507	23.3388	23.4658	22.4527	22.0562	21.8434
Q8BXR1	sp|Q8BXR1|S7A14_MOUSE Probable cationic amino acid transporter OS=Mus musculus GN=Slc7a14 PE=1 SV=1	24.597	25.3922	24.5598	24.6612	27.0041	24.1484	25.0972	23.9998
Q8BXR9	sp|Q8BXR9|OSBL6_MOUSE Oxysterol-binding protein-related protein 6 OS=Mus musculus GN=Osbpl6 PE=1 SV=1	26.5542	27.4252	26.8698	26.9425	25.2785	27.1934	26.6333	26.8876
Q8BXZ1	sp|Q8BXZ1|TMX3_MOUSE Protein disulfide-isomerase TMX3 OS=Mus musculus GN=Tmx3 PE=1 SV=2	24.6186	21.9999	22.9632	25.2177	24.0829	24.3985	23.9044	24.7131
Q8BYB9	sp|Q8BYB9|PGLT1_MOUSE Protein O-glucosyltransferase 1 OS=Mus musculus GN=Poglut1 PE=1 SV=2	23.6563	24.8644	24.9481	25.3091	24.136	24.9018	25.0903	25.244
Q8BYC6	sp|Q8BYC6|TAOK3_MOUSE Serine/threonine-protein kinase TAO3 OS=Mus musculus GN=Taok3 PE=1 SV=2	25.2421	24.195	27.8448	23.2517	27.3334	23.8167	24.2227	25.158
Q8BYI9	sp|Q8BYI9|TENR_MOUSE Tenascin-R OS=Mus musculus GN=Tnr PE=1 SV=2	31.602	32.5288	32.5288	32.2613	31.8803	32.5407	32.3068	32.5735
Q8BYK6	sp|Q8BYK6|YTHD3_MOUSE YTH domain-containing family protein 3 OS=Mus musculus GN=Ythdf3 PE=1 SV=2	29.6031	27.359	26.795	26.8214	27.0151	27.2785	27.0328	27.2145
Q8BYL4	sp|Q8BYL4|SYYM_MOUSE Tyrosine--tRNA ligase, mitochondrial OS=Mus musculus GN=Yars2 PE=1 SV=2	26.3448	24.897	24.0803	25.9504	26.5053	24.2407	24.1923	23.4448
Q8BYM5	sp|Q8BYM5|NLGN3_MOUSE Neuroligin-3 OS=Mus musculus GN=Nlgn3 PE=1 SV=2	28.0476	26.7053	26.2731	27.1812	26.0417	27.1777	25.992	26.9175
Q8BYN5	sp|Q8BYN5|FSD1L_MOUSE FSD1-like protein OS=Mus musculus GN=Fsd1l PE=1 SV=2	26.8293	25.6891	25.4057	25.43	26.467	25.741	26.7004	25.9606
Q8BYR5	sp|Q8BYR5|CAPS2_MOUSE Calcium-dependent secretion activator 2 OS=Mus musculus GN=Cadps2 PE=1 SV=2	23.1829	21.3019	24.2248	22.1957	26.9067	24.0979	24.4328	23.558
Q8BZ98	sp|Q8BZ98|DYN3_MOUSE Dynamin-3 OS=Mus musculus GN=Dnm3 PE=1 SV=1	30.8173	31.4694	31.602	32.0475	31.3457	31.5888	31.5078	31.4207
Q8BZA9	sp|Q8BZA9|TIGAR_MOUSE Fructose-2,6-bisphosphatase TIGAR OS=Mus musculus GN=Tigar PE=1 SV=1	27.0141	22.9581	22.6564	21.6986	27.1798	24.0161	23.0069	22.6002
Q8BZH4	sp|Q8BZH4|POGZ_MOUSE Pogo transposable element with ZNF domain OS=Mus musculus GN=Pogz PE=1 SV=2	23.2446	25.7238	25.4422	25.7098	23.2637	24.5501	25.8899	26.0131
Q8BZJ7	sp|Q8BZJ7|DCNL2_MOUSE DCN1-like protein 2 OS=Mus musculus GN=Dcun1d2 PE=1 SV=3	23.3639	27.2874	23.4868	23.4136	23.4136	23.8777	21.0855	23.0368
Q8BZX4	sp|Q8BZX4|SREK1_MOUSE Splicing regulatory glutamine/lysine-rich protein 1 OS=Mus musculus GN=Srek1 PE=2 SV=1	25.8359	26.164	26.3094	26.3769	27.9259	26.7254	26.2653	26.6158
Q8C008	sp|Q8C008|DZAN1_MOUSE Double zinc ribbon and ankyrin repeat-containing protein 1 OS=Mus musculus GN=Dzank1 PE=1 SV=2	26.795	26.1026	25.5356	26.9489	26.3602	26.4351	25.811	26.2812
Q8C052	sp|Q8C052|MAP1S_MOUSE Microtubule-associated protein 1S OS=Mus musculus GN=Map1s PE=1 SV=2	29.4541	28.8504	28.8052	28.662	28.4064	28.5493	28.7039	28.6528
Q8C079	sp|Q8C079|STRP1_MOUSE Striatin-interacting protein 1 OS=Mus musculus GN=Strip1 PE=1 SV=2	24.3622	23.0806	27.3861	26.6848	25.4128	22.1582	22.8893	22.5791
Q8C0C7	sp|Q8C0C7|SYFA_MOUSE Phenylalanine--tRNA ligase alpha subunit OS=Mus musculus GN=Farsa PE=1 SV=1	30.3953	30.4552	30.3614	30.7402	30.3052	30.4451	30.4984	30.2412
Q8C0D4	sp|Q8C0D4|RHG12_MOUSE Rho GTPase-activating protein 12 OS=Mus musculus GN=Arhgap12 PE=1 SV=2	24.8644	24.9695	24.9851	24.9199	22.6759	25.2672	23.6659	22.61
Q8C0E2	sp|Q8C0E2|VP26B_MOUSE Vacuolar protein sorting-associated protein 26B OS=Mus musculus GN=Vps26b PE=1 SV=1	29.5471	29.6144	29.5471	29.7781	30.3689	29.4342	29.7617	29.8008
Q8C0L0	sp|Q8C0L0|TMX4_MOUSE Thioredoxin-related transmembrane protein 4 OS=Mus musculus GN=Tmx4 PE=1 SV=2	22.499	24.7958	25.2206	28.8822	24.4678	28.8533	23.0952	25.0068
Q8C0M9	sp|Q8C0M9|ASGL1_MOUSE Isoaspartyl peptidase/L-asparaginase OS=Mus musculus GN=Asrgl1 PE=1 SV=1	22.6707	26.2619	25.3801	25.9535	26.152	26.6417	26.6564	26.467
Q8C0P5	sp|Q8C0P5|COR2A_MOUSE Coronin-2A OS=Mus musculus GN=Coro2a PE=2 SV=1	30.5917	31.2024	29.0943	30.3689	28.0584	29.2414	30.1789	30.1475
Q8C167	sp|Q8C167|PPCEL_MOUSE Prolyl endopeptidase-like OS=Mus musculus GN=Prepl PE=1 SV=1	28.381	29.282	29.6031	30.0695	29.4888	29.857	29.9444	29.9528
Q8C1A5	sp|Q8C1A5|THOP1_MOUSE Thimet oligopeptidase OS=Mus musculus GN=Thop1 PE=1 SV=1	26.566	21.6012	21.3362	22.0461	23.106	23.4028	21.683	21.6503
Q8C1B1	sp|Q8C1B1|CAMP2_MOUSE Calmodulin-regulated spectrin-associated protein 2 OS=Mus musculus GN=Camsap2 PE=1 SV=3	27.6121	27.3298	25.7137	27.1032	25.8338	27.0644	26.6959	27.1684
Q8C1B7	sp|Q8C1B7|SEP11_MOUSE Septin-11 OS=Mus musculus GN=Sept11 PE=1 SV=4	31.088	31.069	31.0181	30.9727	30.9267	30.9437	31.0781	31.1659
Q8C1D8	sp|Q8C1D8|IWS1_MOUSE Protein IWS1 homolog OS=Mus musculus GN=Iws1 PE=1 SV=1	22.3508	21.5858	22.864	22.4607	21.7437	23.7818	26.7772	23.6849
Q8C1S0	sp|Q8C1S0|MED19_MOUSE Mediator of RNA polymerase II transcription subunit 19 OS=Mus musculus GN=Med19 PE=1 SV=1	21.3732	22.5153	22.2782	22.0144	21.6986	23.4362	21.917	27.1777
Q8C1Y8	sp|Q8C1Y8|CCZ1_MOUSE Vacuolar fusion protein CCZ1 homolog OS=Mus musculus GN=Ccz1 PE=1 SV=1	22.8412	21.5288	23.2348	22.566	26.4417	24.2248	23.3592	22.254
Q8C2E7	sp|Q8C2E7|STRUM_MOUSE WASH complex subunit strumpellin OS=Mus musculus GN=Kiaa0196 PE=1 SV=2	24.9342	26.2258	25.6292	26.8028	25.8499	26.0897	26.2949	26.0627
Q8C2Q3	sp|Q8C2Q3|RBM14_MOUSE RNA-binding protein 14 OS=Mus musculus GN=Rbm14 PE=1 SV=1	29.3598	29.4757	28.589	29.0571	29.5421	28.9586	29.3896	29.4491
Q8C3F2	sp|Q8C3F2|F120C_MOUSE Constitutive coactivator of PPAR-gamma-like protein 2 OS=Mus musculus GN=Fam120c PE=1 SV=3	25.3187	27.6275	27.3098	27.95	26.4465	27.9975	27.5453	28.1031
Q8C419	sp|Q8C419|GP158_MOUSE Probable G-protein coupled receptor 158 OS=Mus musculus GN=Gpr158 PE=1 SV=2	26.4984	26.5234	22.3261	26.2903	21.8006	21.3204	22.0615	21.1488
Q8C437	sp|Q8C437|PEX5R_MOUSE PEX5-related protein OS=Mus musculus GN=Pex5l PE=1 SV=2	21.945	25.7137	26.4153	25.0487	24.1666	25.3739	25.4705	24.9996
Q8C4Q6	sp|Q8C4Q6|AIDA_MOUSE Axin interactor, dorsalization-associated protein OS=Mus musculus GN=Aida PE=1 SV=1	26.6534	25.6161	25.8164	25.2785	28.0614	25.5813	25.5438	25.253
Q8C4Y3	sp|Q8C4Y3|NELFB_MOUSE Negative elongation factor B OS=Mus musculus GN=Nelfb PE=1 SV=2	21.8006	22.2257	20.2457	24.4788	21.7152	23.8379	22.3578	27.6623
Q8C522	sp|Q8C522|ENDD1_MOUSE Endonuclease domain-containing 1 protein OS=Mus musculus GN=Endod1 PE=1 SV=2	25.8463	26.2709	26.4795	26.7284	25.686	26.2145	25.533	26.1072
Q8C547	sp|Q8C547|HTR5B_MOUSE HEAT repeat-containing protein 5B OS=Mus musculus GN=Heatr5b PE=1 SV=3	27.3198	24.5629	24.5325	25.4458	22.5204	25.0862	24.0895	24.0481
Q8C570	sp|Q8C570|RAE1L_MOUSE mRNA export factor OS=Mus musculus GN=Rae1 PE=1 SV=1	25.6657	26.7142	26.0627	26.0417	26.1714	26.2949	26.5103	26.1443
Q8C5Q4	sp|Q8C5Q4|GRSF1_MOUSE G-rich sequence factor 1 OS=Mus musculus GN=Grsf1 PE=1 SV=2	26.7808	24.39	24.6186	25.6423	24.7183	24.7889	25.0356	24.8256
Q8C650	sp|Q8C650|SEP10_MOUSE Septin-10 OS=Mus musculus GN=Sept10 PE=1 SV=1	23.5383	25.0374	26.2619	26.1409	24.1731	25.0513	25.1641	23.271
Q8C6G8	sp|Q8C6G8|WDR26_MOUSE WD repeat-containing protein 26 OS=Mus musculus GN=Wdr26 PE=1 SV=3	25.8259	25.1986	24.8755	23.6978	22.1957	24.4421	25.2672	25.1295
Q8C729	sp|Q8C729|F126B_MOUSE Protein FAM126B OS=Mus musculus GN=Fam126b PE=1 SV=1	22.0461	22.7425	24.3769	22.5602	22.0562	21.0334	20.7399	23.4777
Q8C754	sp|Q8C754|VPS52_MOUSE Vacuolar protein sorting-associated protein 52 homolog OS=Mus musculus GN=Vps52 PE=1 SV=1	24.8884	27.2761	26.5978	27.0592	25.8636	27.1006	27.8167	27.4872
Q8C7K6	sp|Q8C7K6|PCYXL_MOUSE Prenylcysteine oxidase-like OS=Mus musculus GN=Pcyox1l PE=1 SV=1	20.7848	24.2889	23.9243	23.4579	27.0755	20.9781	23.6934	23.6824
Q8C7M3	sp|Q8C7M3|TRIM9_MOUSE E3 ubiquitin-protein ligase TRIM9 OS=Mus musculus GN=Trim9 PE=1 SV=2	25.5627	26.1133	27.4317	25.1382	25.001	25.3061	26.3004	26.1458
Q8C854	sp|Q8C854|MYEF2_MOUSE Myelin expression factor 2 OS=Mus musculus GN=Myef2 PE=1 SV=1	30.9437	30.474	30.0622	30.0917	30.7319	30.1254	30.2789	30.7402
Q8C863	sp|Q8C863|ITCH_MOUSE E3 ubiquitin-protein ligase Itchy OS=Mus musculus GN=Itch PE=1 SV=2	24.3717	24.2868	24.2889	24.208	22.4835	25.2808	25.1601	25.1014
Q8C878	sp|Q8C878|UBA3_MOUSE NEDD8-activating enzyme E1 catalytic subunit OS=Mus musculus GN=Uba3 PE=1 SV=2	22.3578	22.7899	25.3133	22.0259	26.4719	23.5489	23.9304	24.449
Q8C8N2	sp|Q8C8N2|SCAI_MOUSE Protein SCAI OS=Mus musculus GN=Scai PE=1 SV=2	26.2759	28.0476	28.1623	27.5956	27.4064	28.3748	28.5493	28.6402
Q8C8R3	sp|Q8C8R3|ANK2_MOUSE Ankyrin-2 OS=Mus musculus GN=Ank2 PE=1 SV=2	31.4077	31.4474	31.7369	31.4318	30.907	31.3325	31.2934	31.4474
Q8C8T8	sp|Q8C8T8|TSR2_MOUSE Pre-rRNA-processing protein TSR2 homolog OS=Mus musculus GN=Tsr2 PE=1 SV=1	24.2705	22.6227	27.5453	23.4692	26.5514	23.5088	24.0481	23.9445
Q8C9B9	sp|Q8C9B9|DIDO1_MOUSE Death-inducer obliterator 1 OS=Mus musculus GN=Dido1 PE=1 SV=4	25.4626	25.8572	24.3866	24.0724	23.4087	24.0829	24.5888	24.955
Q8C9H6	sp|Q8C9H6|STRP2_MOUSE Striatin-interacting proteins 2 OS=Mus musculus GN=Strip2 PE=1 SV=1	26.4557	23.1931	25.2739	25.0595	26.621	25.4601	25.8788	23.3451
Q8CAA7	sp|Q8CAA7|PGM2L_MOUSE Glucose 1,6-bisphosphate synthase OS=Mus musculus GN=Pgm2l1 PE=1 SV=1	25.7395	26.0026	24.4555	24.8203	25.832	25.6306	25.6385	25.1683
Q8CAK3	sp|Q8CAK3|RYDEN_MOUSE Repressor of yield of DENV protein homolog OS=Mus musculus GN=Ryden PE=2 SV=1	24.2738	24.2193	23.9493	25.0107	24.8484	25.253	24.2689	25.6028
Q8CAL5	sp|Q8CAL5|GPC5_MOUSE Glypican-5 OS=Mus musculus GN=Gpc5 PE=2 SV=1	27.0592	24.7389	25.1863	23.2313	23.0706	23.9493	23.2728	24.527
Q8CAY6	sp|Q8CAY6|THIC_MOUSE Acetyl-CoA acetyltransferase, cytosolic OS=Mus musculus GN=Acat2 PE=1 SV=2	24.2518	26.8809	27.1372	26.5007	26.7254	27.3012	27.4519	27.1406
Q8CB77	sp|Q8CB77|ELOA1_MOUSE Transcription elongation factor B polypeptide 3 OS=Mus musculus GN=Tceb3 PE=1 SV=3	23.5404	27.2984	22.5791	21.9598	27.0921	24.8606	22.5965	24.2193
Q8CBE3	sp|Q8CBE3|WDR37_MOUSE WD repeat-containing protein 37 OS=Mus musculus GN=Wdr37 PE=1 SV=1	28.4455	29.5421	29.177	29.278	28.768	29.5421	29.5789	29.6144
Q8CBW3	sp|Q8CBW3|ABI1_MOUSE Abl interactor 1 OS=Mus musculus GN=Abi1 PE=1 SV=3	29.5056	29.2654	28.8325	29.225	29.6238	29.4093	29.5854	29.4664
Q8CBY8	sp|Q8CBY8|DCTN4_MOUSE Dynactin subunit 4 OS=Mus musculus GN=Dctn4 PE=1 SV=1	27.2239	27.6758	27.5103	27.0932	26.9931	27.7139	27.5403	27.6698
Q8CC35	sp|Q8CC35|SYNPO_MOUSE Synaptopodin OS=Mus musculus GN=Synpo PE=1 SV=2	23.3264	24.2428	27.7197	26.9849	23.9381	24.1403	22.6227	24.3135
Q8CCB4	sp|Q8CCB4|VPS53_MOUSE Vacuolar protein sorting-associated protein 53 homolog OS=Mus musculus GN=Vps53 PE=1 SV=1	25.0095	27.548	27.9897	27.5453	26.1817	27.4872	28.2088	27.6302
Q8CCF0	sp|Q8CCF0|PRP31_MOUSE U4/U6 small nuclear ribonucleoprotein Prp31 OS=Mus musculus GN=Prpf31 PE=1 SV=3	25.1834	25.6092	25.5953	24.0246	24.6513	24.8094	24.1511	26.2803
Q8CCJ4	sp|Q8CCJ4|AMER2_MOUSE APC membrane recruitment protein 2 OS=Mus musculus GN=Amer2 PE=1 SV=2	28.313	27.1998	25.8463	27.0837	26.8921	26.6699	27.0781	27.1798
Q8CCN5	sp|Q8CCN5|BCAS3_MOUSE Breast carcinoma-amplified sequence 3 homolog OS=Mus musculus GN=Bcas3 PE=1 SV=2	24.5819	25.4586	24.8295	24.2518	26.1745	25.6622	25.0161	24.8277
Q8CCP0	sp|Q8CCP0|NEMF_MOUSE Nuclear export mediator factor Nemf OS=Mus musculus GN=Nemf PE=1 SV=2	26.2773	25.4827	26.4437	26.6188	25.8359	26.1846	26.3674	26.094
Q8CCS6	sp|Q8CCS6|PABP2_MOUSE Polyadenylate-binding protein 2 OS=Mus musculus GN=Pabpn1 PE=1 SV=3	27.2897	27.516	27.242	27.4221	28.6557	27.0781	26.8272	27.1731
Q8CCT4	sp|Q8CCT4|TCAL5_MOUSE Transcription elongation factor A protein-like 5 OS=Mus musculus GN=Tceal5 PE=1 SV=1	28.8554	25.7016	26.2551	25.621	29.8631	26.7859	26.4399	25.9277
Q8CDG3	sp|Q8CDG3|VCIP1_MOUSE Deubiquitinating protein VCIP135 OS=Mus musculus GN=Vcpip1 PE=1 SV=1	28.7719	26.0676	26.0086	25.7922	24.9121	26.8606	26.6401	26.5362
Q8CDN6	sp|Q8CDN6|TXNL1_MOUSE Thioredoxin-like protein 1 OS=Mus musculus GN=Txnl1 PE=1 SV=3	27.8065	27.3368	27.4196	27.4801	28.2088	27.3039	27.6138	27.5081
Q8CE90	sp|Q8CE90|MP2K7_MOUSE Dual specificity mitogen-activated protein kinase kinase 7 OS=Mus musculus GN=Map2k7 PE=1 SV=1	22.1273	24.0803	22.7851	23.2446	26.0878	25.7807	25.0734	24.1545
Q8CES0	sp|Q8CES0|NAA30_MOUSE N-alpha-acetyltransferase 30 OS=Mus musculus GN=Naa30 PE=1 SV=2	23.841	25.3378	25.2271	25.8393	24.3257	25.5828	26.0719	26.0221
Q8CFE4	sp|Q8CFE4|SCYL2_MOUSE SCY1-like protein 2 OS=Mus musculus GN=Scyl2 PE=1 SV=1	25.9075	24.0942	28.2698	24.3121	27.0257	25.7984	28.1031	25.4765
Q8CFI0	sp|Q8CFI0|NED4L_MOUSE E3 ubiquitin-protein ligase NEDD4-like OS=Mus musculus GN=Nedd4l PE=1 SV=2	24.8691	24.529	24.2518	24.9958	27.4872	25.6721	25.449	23.0088
Q8CFI7	sp|Q8CFI7|RPB2_MOUSE DNA-directed RNA polymerase II subunit RPB2 OS=Mus musculus GN=Polr2b PE=1 SV=2	24.5066	24.6291	24.2606	24.3489	23.0498	25.1641	21.8434	24.9342
Q8CFQ3	sp|Q8CFQ3|AQR_MOUSE Intron-binding protein aquarius OS=Mus musculus GN=Aqr PE=1 SV=2	24.6052	24.974	25.5885	25.647	23.7818	25.4546	25.1683	25.4741
Q8CG76	sp|Q8CG76|ARK72_MOUSE Aflatoxin B1 aldehyde reductase member 2 OS=Mus musculus GN=Akr7a2 PE=1 SV=3	24.7276	25.2054	26.164	24.9342	25.3775	26.3004	25.7456	25.6511
Q8CGA0	sp|Q8CGA0|PPM1F_MOUSE Protein phosphatase 1F OS=Mus musculus GN=Ppm1f PE=1 SV=1	25.1601	22.0562	24.129	22.951	25.4878	24.2889	23.785	23.9337
Q8CGC4	sp|Q8CGC4|LS14B_MOUSE Protein LSM14 homolog B OS=Mus musculus GN=Lsm14b PE=1 SV=3	22.4678	27.0888	24.3007	22.4932	24.7614	22.6227	24.768	24.2487
Q8CGC7	sp|Q8CGC7|SYEP_MOUSE Bifunctional glutamate/proline--tRNA ligase OS=Mus musculus GN=Eprs PE=1 SV=4	28.7096	29.1845	29.0658	28.9124	29.2359	29.3321	29.2053	29.3736
Q8CGF6	sp|Q8CGF6|WDR47_MOUSE WD repeat-containing protein 47 OS=Mus musculus GN=Wdr47 PE=1 SV=2	27.2227	27.6069	27.9663	27.2162	26.9295	27.9532	27.7139	27.7489
Q8CGF7	sp|Q8CGF7|TCRG1_MOUSE Transcription elongation regulator 1 OS=Mus musculus GN=Tcerg1 PE=1 SV=2	29.7617	28.7719	28.5708	28.9315	30.083	28.834	29.0714	28.8118
Q8CGK3	sp|Q8CGK3|LONM_MOUSE Lon protease homolog, mitochondrial OS=Mus musculus GN=Lonp1 PE=1 SV=2	26.9355	23.785	24.195	23.9923	22.5965	22.8991	23.853	24.4392
Q8CGY8	sp|Q8CGY8|OGT1_MOUSE UDP-N-acetylglucosamine--peptide N-acetylglucosaminyltransferase 110 kDa subunit OS=Mus musculus GN=Ogt PE=1 SV=2	27.6336	28.2817	27.43	28.0244	28.8212	28.5708	28.3772	28.3429
Q8CGZ0	sp|Q8CGZ0|CHERP_MOUSE Calcium homeostasis endoplasmic reticulum protein OS=Mus musculus GN=Cherp PE=1 SV=1	25.7622	27.0837	25.9707	27.0308	24.7776	26.595	26.6666	27.3245
Q8CH09	sp|Q8CH09|SUGP2_MOUSE SURP and G-patch domain-containing protein 2 OS=Mus musculus GN=Sugp2 PE=1 SV=2	27.7602	27.562	26.5897	27.2829	25.6292	26.4686	26.0228	27.0592
Q8CH18	sp|Q8CH18|CCAR1_MOUSE Cell division cycle and apoptosis regulator protein 1 OS=Mus musculus GN=Ccar1 PE=1 SV=1	28.7129	29.0482	28.2966	29.0658	28.5753	29.0799	28.73	28.896
Q8CH25	sp|Q8CH25|SLTM_MOUSE SAFB-like transcription modulator OS=Mus musculus GN=Sltm PE=1 SV=1	28.2472	26.5444	26.2013	25.9707	28.0076	26.899	25.946	27.0974
Q8CHC4	sp|Q8CHC4|SYNJ1_MOUSE Synaptojanin-1 OS=Mus musculus GN=Synj1 PE=1 SV=3	31.7159	31.9459	31.6518	31.6233	31.6976	32.0288	31.9955	31.9955
Q8CHG3	sp|Q8CHG3|GCC2_MOUSE GRIP and coiled-coil domain-containing protein 2 OS=Mus musculus GN=Gcc2 PE=1 SV=2	22.9581	21.8748	27.2616	26.5687	22.8503	21.6986	27.1457	21.415
Q8CHG7	sp|Q8CHG7|RPGF2_MOUSE Rap guanine nucleotide exchange factor 2 OS=Mus musculus GN=Rapgef2 PE=1 SV=2	26.4573	28.0566	26.7142	26.4655	25.516	27.2634	28.1744	27.1641
Q8CHH9	sp|Q8CHH9|SEPT8_MOUSE Septin-8 OS=Mus musculus GN=Sept8 PE=1 SV=4	29.5854	29.2289	29.1203	29.1822	29.2687	28.3977	28.589	28.7467
Q8CHI8	sp|Q8CHI8|EP400_MOUSE E1A-binding protein p400 OS=Mus musculus GN=Ep400 PE=1 SV=3	22.0259	23.3388	27.682	23.4291	24.2868	22.2257	21.1812	24.2738
Q8CHP5	sp|Q8CHP5|PYM1_MOUSE Partner of Y14 and mago OS=Mus musculus GN=Pym1 PE=1 SV=2	26.9409	26.5542	27.5388	27.1104	27.5403	26.8315	27.6	27.5018
Q8CHP8	sp|Q8CHP8|PGP_MOUSE Phosphoglycolate phosphatase OS=Mus musculus GN=Pgp PE=1 SV=1	26.9145	25.2421	26.0044	25.6644	22.1047	25.8011	25.6644	25.3444
Q8CHT1	sp|Q8CHT1|NGEF_MOUSE Ephexin-1 OS=Mus musculus GN=Ngef PE=1 SV=1	23.5946	24.4328	24.6637	24.6251	24.0293	25.1424	23.9493	24.49
Q8CHU3	sp|Q8CHU3|EPN2_MOUSE Epsin-2 OS=Mus musculus GN=Epn2 PE=1 SV=1	25.2459	25.8359	25.2374	25.0795	24.7459	25.1683	25.1215	25.7707
Q8CI03	sp|Q8CI03|FWCH1_MOUSE FLYWCH-type zinc finger-containing protein 1 OS=Mus musculus GN=Flywch1 PE=1 SV=2	22.2075	25.1382	20.8964	23.3037	25.0532	23.0116	24.0498	25.033
Q8CI32	sp|Q8CI32|BAG5_MOUSE BAG family molecular chaperone regulator 5 OS=Mus musculus GN=Bag5 PE=1 SV=1	25.4601	26.0651	25.4935	25.8673	24.3489	25.8421	25.8463	26.4399
Q8CI51	sp|Q8CI51|PDLI5_MOUSE PDZ and LIM domain protein 5 OS=Mus musculus GN=Pdlim5 PE=1 SV=4	25.0161	26.6745	24.3825	24.4528	25.7353	24.5236	24.2407	24.4655
Q8CI71	sp|Q8CI71|VPS50_MOUSE Syndetin OS=Mus musculus GN=Vps50 PE=1 SV=2	25.4663	27.7632	27.2674	27.7519	26.7221	28.1031	28.2118	28.0816
Q8CI94	sp|Q8CI94|PYGB_MOUSE Glycogen phosphorylase, brain form OS=Mus musculus GN=Pygb PE=1 SV=3	29.4592	30.101	30.3953	30.1686	29.4093	30.3739	29.9927	29.5421
Q8CIE6	sp|Q8CIE6|COPA_MOUSE Coatomer subunit alpha OS=Mus musculus GN=Copa PE=1 SV=2	29.4807	30.4375	30.4451	30.6588	29.5122	30.9182	30.5523	30.5917
Q8CIG8	sp|Q8CIG8|ANM5_MOUSE Protein arginine N-methyltransferase 5 OS=Mus musculus GN=Prmt5 PE=1 SV=3	24.8203	25.6971	26.0141	25.5286	24.7295	26.0813	25.7861	25.6644
Q8CIM8	sp|Q8CIM8|INT4_MOUSE Integrator complex subunit 4 OS=Mus musculus GN=Ints4 PE=1 SV=1	21.5288	21.917	23.3526	23.7624	21.6137	23.9225	22.6759	23.6659
Q8CIN4	sp|Q8CIN4|PAK2_MOUSE Serine/threonine-protein kinase PAK 2 OS=Mus musculus GN=Pak2 PE=1 SV=1	22.8991	24.6852	25.0809	24.2889	21.953	25.3133	24.8999	24.5629
Q8CIP4	sp|Q8CIP4|MARK4_MOUSE MAP/microtubule affinity-regulating kinase 4 OS=Mus musculus GN=Mark4 PE=1 SV=1	24.6919	23.8098	23.1104	24.1176	25.2299	24.6291	23.6528	23.3076
Q8CIQ7	sp|Q8CIQ7|DOCK3_MOUSE Dedicator of cytokinesis protein 3 OS=Mus musculus GN=Dock3 PE=1 SV=1	23.3108	23.5856	27.6438	22.7851	26.7347	24.5768	22.7351	23.9044
Q8CJ19	sp|Q8CJ19|MICA3_MOUSE Protein-methionine sulfoxide oxidase MICAL3 OS=Mus musculus GN=Mical3 PE=1 SV=2	25.001	23.2637	24.8203	23.4087	26.5022	23.891	24.6186	24.1484
Q8CJ40	sp|Q8CJ40|CROCC_MOUSE Rootletin OS=Mus musculus GN=Crocc PE=1 SV=2	27.3168	27.1372	25.6363	27.0901	26.7859	27.3225	26.0086	28.8786
Q8CJF9	sp|Q8CJF9|AGO3_MOUSE Protein argonaute-3 OS=Mus musculus GN=Ago3 PE=2 SV=2	22.2388	23.3182	23.7423	24.527	22.9983	24.7042	23.2987	23.0766
Q8CJG0	sp|Q8CJG0|AGO2_MOUSE Protein argonaute-2 OS=Mus musculus GN=Ago2 PE=1 SV=3	27.4441	28.8052	28.6528	28.8004	27.6733	28.5143	28.4268	28.7793
Q8JZM7	sp|Q8JZM7|CDC73_MOUSE Parafibromin OS=Mus musculus GN=Cdc73 PE=1 SV=1	27.022	25.1561	25.3828	25.5305	27.1902	24.9657	25.363	26.0235
Q8JZP2	sp|Q8JZP2|SYN3_MOUSE Synapsin-3 OS=Mus musculus GN=Syn3 PE=1 SV=2	28.3413	28.3093	28.4465	28.4971	28.73	28.0924	28.1151	27.9727
Q8JZP9	sp|Q8JZP9|GA2L1_MOUSE GAS2-like protein 1 OS=Mus musculus GN=Gas2l1 PE=1 SV=1	27.0617	21.7437	22.27	22.5707	27.4519	24.0513	22.4607	20.5292
Q8JZQ9	sp|Q8JZQ9|EIF3B_MOUSE Eukaryotic translation initiation factor 3 subunit B OS=Mus musculus GN=Eif3b PE=1 SV=1	29.1444	29.4807	29.3271	29.6238	29.5789	29.8152	29.5381	29.6778
Q8JZS0	sp|Q8JZS0|LIN7A_MOUSE Protein lin-7 homolog A OS=Mus musculus GN=Lin7a PE=1 SV=2	28.8702	27.1777	27.7448	27.3198	28.8325	27.3955	27.2984	27.6592
Q8JZW4	sp|Q8JZW4|CPNE5_MOUSE Copine-5 OS=Mus musculus GN=Cpne5 PE=1 SV=1	22.951	26.5855	24.6998	24.1484	23.2808	23.7313	24.4277	24.9481
Q8JZW5	sp|Q8JZW5|SH2D5_MOUSE SH2 domain-containing protein 5 OS=Mus musculus GN=Sh2d5 PE=1 SV=2	22.5602	21.3732	27.4329	23.0319	27.0592	23.9877	21.1488	27.3098
Q8JZX4	sp|Q8JZX4|SPF45_MOUSE Splicing factor 45 OS=Mus musculus GN=Rbm17 PE=1 SV=1	25.1295	25.7436	24.9256	25.655	24.4189	25.4331	24.9317	26.2341
Q8K012	sp|Q8K012|FBP1L_MOUSE Formin-binding protein 1-like OS=Mus musculus GN=Fnbp1l PE=1 SV=2	26.4044	25.5107	24.9406	26.2803	26.2551	25.4241	25.8777	25.7238
Q8K019	sp|Q8K019|BCLF1_MOUSE Bcl-2-associated transcription factor 1 OS=Mus musculus GN=Bclaf1 PE=1 SV=2	30.3276	27.9441	27.5637	28.3772	29.5854	28.1623	27.4872	28.5864
Q8K021	sp|Q8K021|SCAM1_MOUSE Secretory carrier-associated membrane protein 1 OS=Mus musculus GN=Scamp1 PE=1 SV=1	28.508	27.1528	27.3148	27.1981	27.8464	27.0974	26.9237	26.7472
Q8K070	sp|Q8K070|SAM14_MOUSE Sterile alpha motif domain-containing protein 14 OS=Mus musculus GN=Samd14 PE=1 SV=1	23.4226	25.789	26.1919	25.9803	25.1112	25.1715	25.1618	25.3922
Q8K0G5	sp|Q8K0G5|TSSC1_MOUSE Protein TSSC1 OS=Mus musculus GN=Tssc1 PE=1 SV=2	27.3021	26.7859	26.566	26.9295	27.9112	26.4375	27.2258	27.2292
Q8K0L9	sp|Q8K0L9|ZBT20_MOUSE Zinc finger and BTB domain-containing protein 20 OS=Mus musculus GN=Zbtb20 PE=1 SV=1	23.9088	21.766	22.9683	26.8757	22.9683	22.499	27.4351	27.4373
Q8K0S0	sp|Q8K0S0|PHYIP_MOUSE Phytanoyl-CoA hydroxylase-interacting protein OS=Mus musculus GN=Phyhip PE=1 SV=1	27.2589	27.2326	27.2743	26.5574	28.6793	27.3368	27.0617	26.7888
Q8K0T0	sp|Q8K0T0|RTN1_MOUSE Reticulon-1 OS=Mus musculus GN=Rtn1 PE=1 SV=1	29.8817	29.9383	29.857	30.101	29.6367	30.0158	29.6417	29.9137
Q8K0U4	sp|Q8K0U4|HS12A_MOUSE Heat shock 70 kDa protein 12A OS=Mus musculus GN=Hspa12a PE=1 SV=1	31.8803	31.9699	31.6741	31.9565	32.0288	32.0368	32.0368	31.8437
Q8K0V4	sp|Q8K0V4|CNOT3_MOUSE CCR4-NOT transcription complex subunit 3 OS=Mus musculus GN=Cnot3 PE=1 SV=1	21.1812	26.9222	27.3418	21.7437	26.9262	22.0862	22.7546	23.259
Q8K183	sp|Q8K183|PDXK_MOUSE Pyridoxal kinase OS=Mus musculus GN=Pdxk PE=1 SV=1	29.3736	27.3861	27.14	27.8359	28.5672	27.548	27.6076	26.8823
Q8K194	sp|Q8K194|SNR27_MOUSE U4/U6.U5 small nuclear ribonucleoprotein 27 kDa protein OS=Mus musculus GN=Snrnp27 PE=1 SV=1	26.5362	23.2043	22.5707	24.1618	23.9243	22.503	24.5192	23.0047
Q8K1A6	sp|Q8K1A6|C2D1A_MOUSE Coiled-coil and C2 domain-containing protein 1A OS=Mus musculus GN=Cc2d1a PE=1 SV=2	25.8081	25.6441	25.647	24.2227	25.3091	26.2737	25.7256	25.8706
Q8K1L5	sp|Q8K1L5|PP1RB_MOUSE Protein phosphatase 1 regulatory subunit 11 OS=Mus musculus GN=Ppp1r11 PE=1 SV=1	26.0457	24.6637	24.6328	23.8067	26.2175	23.7895	24.39	24.5448
Q8K1M6	sp|Q8K1M6|DNM1L_MOUSE Dynamin-1-like protein OS=Mus musculus GN=Dnm1l PE=1 SV=2	29.1203	29.7944	29.7721	29.6648	29.4807	29.9475	30.0015	29.75
Q8K1N4	sp|Q8K1N4|SPAS2_MOUSE Spermatogenesis-associated serine-rich protein 2 OS=Mus musculus GN=Spats2 PE=1 SV=1	24.9563	21.9598	27.7662	24.2943	24.1692	24.8454	22.3966	27.5815
Q8K1X1	sp|Q8K1X1|WDR11_MOUSE WD repeat-containing protein 11 OS=Mus musculus GN=Wdr11 PE=1 SV=1	23.9137	27.0308	26.6745	27.4907	25.5396	27.158	27.0444	26.9489
Q8K212	sp|Q8K212|PACS1_MOUSE Phosphofurin acidic cluster sorting protein 1 OS=Mus musculus GN=Pacs1 PE=1 SV=2	29.8932	29.9475	29.496	29.8631	29.833	29.9528	30.2237	30.3008
Q8K221	sp|Q8K221|ARFP2_MOUSE Arfaptin-2 OS=Mus musculus GN=Arfip2 PE=1 SV=2	25.5375	24.3038	25.1815	24.6769	26.1409	24.5874	22.8591	24.897
Q8K224	sp|Q8K224|NAT10_MOUSE RNA cytidine acetyltransferase OS=Mus musculus GN=Nat10 PE=1 SV=1	25.2362	24.768	24.5819	26.0764	24.4421	25.613	25.1424	26.0764
Q8K274	sp|Q8K274|KT3K_MOUSE Ketosamine-3-kinase OS=Mus musculus GN=Fn3krp PE=1 SV=2	27.14	27.063	26.6417	26.9384	27.046	27.0855	27.0535	26.991
Q8K284	sp|Q8K284|TF3C1_MOUSE General transcription factor 3C polypeptide 1 OS=Mus musculus GN=Gtf3c1 PE=1 SV=2	25.0693	25.5656	22.0705	24.8785	23.3871	24.5066	23.197	25.1834
Q8K298	sp|Q8K298|ANLN_MOUSE Actin-binding protein anillin OS=Mus musculus GN=Anln PE=1 SV=2	27.8111	28.3902	28.3842	27.4657	26.5362	27.4657	27.0974	26.8792
Q8K2B3	sp|Q8K2B3|SDHA_MOUSE Succinate dehydrogenase [ubiquinone] flavoprotein subunit, mitochondrial OS=Mus musculus GN=Sdha PE=1 SV=1	23.8335	26.2195	27.046	26.4825	23.9598	26.0457	26.0417	26.3492
Q8K2C9	sp|Q8K2C9|HACD3_MOUSE Very-long-chain (3R)-3-hydroxyacyl-CoA dehydratase 3 OS=Mus musculus GN=Hacd3 PE=1 SV=2	24.5938	26.3726	26.2291	26.3636	24.49	25.7098	25.6686	25.9869
Q8K2D3	sp|Q8K2D3|EDC3_MOUSE Enhancer of mRNA-decapping protein 3 OS=Mus musculus GN=Edc3 PE=1 SV=1	23.3076	24.5008	26.8606	23.967	23.342	24.5805	25.1266	22.801
Q8K2F0	sp|Q8K2F0|BRD3_MOUSE Bromodomain-containing protein 3 OS=Mus musculus GN=Brd3 PE=1 SV=2	27.4005	26.1531	26.2207	26.8792	25.8572	26.1714	26.5053	26.5053
Q8K2F8	sp|Q8K2F8|LS14A_MOUSE Protein LSM14 homolog A OS=Mus musculus GN=Lsm14a PE=1 SV=1	26.8315	25.2508	24.8884	24.8063	27.1756	25.2765	25.6323	25.5495
Q8K2G4	sp|Q8K2G4|BBS7_MOUSE Bardet-Biedl syndrome 7 protein homolog OS=Mus musculus GN=Bbs7 PE=1 SV=1	22.61	26.5286	21.0855	21.2923	22.8591	23.2205	22.4932	20.7399
Q8K2H2	sp|Q8K2H2|OTU6B_MOUSE OTU domain-containing protein 6B OS=Mus musculus GN=Otud6b PE=1 SV=1	21.3937	25.1715	25.1172	24.7776	26.9222	24.5448	25.4522	24.8785
Q8K2K6	sp|Q8K2K6|AGFG1_MOUSE Arf-GAP domain and FG repeat-containing protein 1 OS=Mus musculus GN=Agfg1 PE=1 SV=2	27.385	27.236	26.7808	27.1828	27.2829	27.1104	26.9523	27.2713
Q8K2L8	sp|Q8K2L8|TPC12_MOUSE Trafficking protein particle complex subunit 12 OS=Mus musculus GN=Trappc12 PE=1 SV=2	24.6998	24.2051	23.0167	26.9105	24.438	25.4422	24.722	24.4108
Q8K2T8	sp|Q8K2T8|PAF1_MOUSE RNA polymerase II-associated factor 1 homolog OS=Mus musculus GN=Paf1 PE=1 SV=1	25.828	24.8094	23.6216	25.2808	24.2193	24.4328	24.5355	24.6328
Q8K2X3	sp|Q8K2X3|STN1_MOUSE CST complex subunit STN1 OS=Mus musculus GN=Obfc1 PE=1 SV=2	26.5484	22.7596	23.7179	22.7351	22.694	23.5186	23.3037	22.9683
Q8K2Y9	sp|Q8K2Y9|CCM2_MOUSE Cerebral cavernous malformations protein 2 homolog OS=Mus musculus GN=Ccm2 PE=1 SV=1	22.0862	24.9519	24.7183	25.5594	23.3148	25.0795	25.5305	25.5037
Q8K310	sp|Q8K310|MATR3_MOUSE Matrin-3 OS=Mus musculus GN=Matr3 PE=1 SV=1	32.7937	32.4635	32.0475	32.166	32.4407	32.014	31.9459	32.3424
Q8K327	sp|Q8K327|CHAP1_MOUSE Chromosome alignment-maintaining phosphoprotein 1 OS=Mus musculus GN=Champ1 PE=1 SV=1	23.9923	25.1424	24.0854	24.7147	27.5423	23.1829	24.0979	25.6323
Q8K341	sp|Q8K341|ATAT_MOUSE Alpha-tubulin N-acetyltransferase 1 OS=Mus musculus GN=Atat1 PE=1 SV=1	25.8222	26.6973	22.9581	24.6663	24.8241	25.1112	25.5688	24.7614
Q8K377	sp|Q8K377|LRRT1_MOUSE Leucine-rich repeat transmembrane neuronal protein 1 OS=Mus musculus GN=Lrrtm1 PE=2 SV=1	24.0498	26.6689	25.9181	23.545	23.9269	26.4984	26.7401	25.8673
Q8K394	sp|Q8K394|PLCL2_MOUSE Inactive phospholipase C-like protein 2 OS=Mus musculus GN=Plcl2 PE=1 SV=2	28.0341	27.9302	27.2931	28.2147	27.9481	27.6275	28.409	28.2998
Q8K3E5	sp|Q8K3E5|AHI1_MOUSE Jouberin OS=Mus musculus GN=Ahi1 PE=1 SV=2	25.516	24.8934	25.8081	26.1443	26.7004	26.6871	26.1371	25.2033
Q8K3H0	sp|Q8K3H0|DP13A_MOUSE DCC-interacting protein 13-alpha OS=Mus musculus GN=Appl1 PE=1 SV=1	25.1893	25.4071	25.2987	25.5522	27.6666	26.2835	26.1504	26.1409
Q8K406	sp|Q8K406|LGI3_MOUSE Leucine-rich repeat LGI family member 3 OS=Mus musculus GN=Lgi3 PE=1 SV=1	27.2634	28.0584	28.754	28.3748	27.6515	27.9085	28.3194	28.2798
Q8K409	sp|Q8K409|DPOLB_MOUSE DNA polymerase beta OS=Mus musculus GN=Polb PE=1 SV=3	24.2689	22.4431	27.5035	22.499	21.415	22.1957	24.0455	22.7351
Q8K411	sp|Q8K411|PREP_MOUSE Presequence protease, mitochondrial OS=Mus musculus GN=Pitrm1 PE=1 SV=1	23.3592	23.5404	25.0653	25.0068	22.986	23.4525	23.524	24.0979
Q8K4B0	sp|Q8K4B0|MTA1_MOUSE Metastasis-associated protein MTA1 OS=Mus musculus GN=Mta1 PE=1 SV=1	25.6845	27.4373	26.2145	27.1157	25.8463	27.0989	26.9067	27.4622
Q8K4G5	sp|Q8K4G5|ABLM1_MOUSE Actin-binding LIM protein 1 OS=Mus musculus GN=Ablim1 PE=1 SV=1	25.805	24.3381	24.9614	24.6637	24.6328	24.6949	24.1618	25.655
Q8K4P0	sp|Q8K4P0|WDR33_MOUSE pre-mRNA 3 end processing protein WDR33 OS=Mus musculus GN=Wdr33 PE=1 SV=1	27.7376	25.0397	23.6872	25.9228	26.7922	25.8164	25.4128	26.0664
Q8K4Q0	sp|Q8K4Q0|RPTOR_MOUSE Regulatory-associated protein of mTOR OS=Mus musculus GN=Rptor PE=1 SV=1	26.2934	27.2145	26.6188	27.1058	25.1319	27.2984	27.1828	27.0706
Q8K4R4	sp|Q8K4R4|PITC1_MOUSE Cytoplasmic phosphatidylinositol transfer protein 1 OS=Mus musculus GN=Pitpnc1 PE=1 SV=1	24.7809	24.3489	24.6251	23.3997	27.0522	22.9383	26.0026	25.4094
Q8K4Z3	sp|Q8K4Z3|NNRE_MOUSE NAD(P)H-hydrate epimerase OS=Mus musculus GN=Apoa1bp PE=1 SV=1	22.503	23.1532	24.1923	23.8599	23.1685	23.545	22.499	23.4579
Q8K4Z5	sp|Q8K4Z5|SF3A1_MOUSE Splicing factor 3A subunit 1 OS=Mus musculus GN=Sf3a1 PE=1 SV=1	29.2687	28.4491	28.5235	28.5235	29.1387	28.409	28.3874	28.763
Q8QZT1	sp|Q8QZT1|THIL_MOUSE Acetyl-CoA acetyltransferase, mitochondrial OS=Mus musculus GN=Acat1 PE=1 SV=1	30.5215	31.6518	31.9113	32.1291	30.5799	31.2769	31.6518	31.9459
Q8QZT2	sp|Q8QZT2|CCSAP_MOUSE Centriole, cilia and spindle-associated protein OS=Mus musculus GN=Ccsap PE=1 SV=1	22.3687	23.891	27.9441	27.1623	22.4932	21.917	27.7178	22.8683
Q8QZV4	sp|Q8QZV4|ST32C_MOUSE Serine/threonine-protein kinase 32C OS=Mus musculus GN=Stk32c PE=1 SV=1	24.8168	25.5522	25.1135	24.129	22.4284	24.6683	24.4678	24.438
Q8QZY1	sp|Q8QZY1|EIF3L_MOUSE Eukaryotic translation initiation factor 3 subunit L OS=Mus musculus GN=Eif3l PE=1 SV=1	28.364	29.2414	29.356	29.5166	29.0943	29.7245	29.5517	29.8288
Q8R001	sp|Q8R001|MARE2_MOUSE Microtubule-associated protein RP/EB family member 2 OS=Mus musculus GN=Mapre2 PE=1 SV=1	29.6258	29.6277	29.7471	30.1189	29.3235	30.0448	29.8631	29.8701
Q8R010	sp|Q8R010|AIMP2_MOUSE Aminoacyl tRNA synthase complex-interacting multifunctional protein 2 OS=Mus musculus GN=Aimp2 PE=1 SV=2	24.5924	26.1371	26.1881	26.0141	24.2689	26.5155	26.4879	26.5935
Q8R016	sp|Q8R016|BLMH_MOUSE Bleomycin hydrolase OS=Mus musculus GN=Blmh PE=1 SV=1	26.164	26.2903	26.5542	25.6815	26.4259	26.2063	26.1776	25.7436
Q8R050	sp|Q8R050|ERF3A_MOUSE Eukaryotic peptide chain release factor GTP-binding subunit ERF3A OS=Mus musculus GN=Gspt1 PE=1 SV=2	26.2903	26.8438	26.8028	26.5128	26.5266	27.0193	27.1864	26.5542
Q8R071	sp|Q8R071|IP3KA_MOUSE Inositol-trisphosphate 3-kinase A OS=Mus musculus GN=Itpka PE=1 SV=1	26.1072	27.8406	22.0862	26.5256	24.1568	25.7861	25.9408	26.0119
Q8R081	sp|Q8R081|HNRPL_MOUSE Heterogeneous nuclear ribonucleoprotein L OS=Mus musculus GN=Hnrnpl PE=1 SV=2	33.4639	32.9647	32.9647	32.7132	33.0207	32.7644	32.7644	33.0207
Q8R0A7	sp|Q8R0A7|K0513_MOUSE Uncharacterized protein KIAA0513 OS=Mus musculus GN=Kiaa0513 PE=1 SV=1	24.673	26.0119	24.6291	26.2063	25.2836	26.1606	26.3245	26.5035
Q8R0S2	sp|Q8R0S2|IQEC1_MOUSE IQ motif and SEC7 domain-containing protein 1 OS=Mus musculus GN=Iqsec1 PE=1 SV=2	26.2574	25.7592	25.8673	26.5897	29.2318	26.1817	26.9039	26.4417
Q8R0S4	sp|Q8R0S4|CACB4_MOUSE Voltage-dependent L-type calcium channel subunit beta-4 OS=Mus musculus GN=Cacnb4 PE=1 SV=2	22.5127	22.7851	24.1618	23.483	22.6659	24.407	22.6504	27.2954
Q8R0Y6	sp|Q8R0Y6|AL1L1_MOUSE Cytosolic 10-formyltetrahydrofolate dehydrogenase OS=Mus musculus GN=Aldh1l1 PE=1 SV=1	28.3842	27.9085	28.0499	28.1542	28.8118	29.0375	28.6402	28.0422
Q8R127	sp|Q8R127|SCPDL_MOUSE Saccharopine dehydrogenase-like oxidoreductase OS=Mus musculus GN=Sccpdh PE=1 SV=1	27.006	25.4144	25.984	25.4144	27.1777	25.2054	22.7678	24.0765
Q8R151	sp|Q8R151|ZNFX1_MOUSE NFX1-type zinc finger-containing protein 1 OS=Mus musculus GN=Znfx1 PE=1 SV=3	22.3424	28.5173	22.3424	24.1807	26.6171	22.5965	24.2606	23.6129
Q8R164	sp|Q8R164|BPHL_MOUSE Valacyclovir hydrolase OS=Mus musculus GN=Bphl PE=1 SV=1	23.1104	25.6644	26.115	26.3245	22.1273	25.4626	25.6441	25.8876
Q8R191	sp|Q8R191|SNG3_MOUSE Synaptogyrin-3 OS=Mus musculus GN=Syngr3 PE=1 SV=1	26.5634	27.1244	27.4747	27.3789	27.7328	27.535	27.4577	27.7954
Q8R1A4	sp|Q8R1A4|DOCK7_MOUSE Dedicator of cytokinesis protein 7 OS=Mus musculus GN=Dock7 PE=1 SV=3	21.415	21.3507	21.6986	22.2257	23.3264	23.2253	20.7848	21.3507
Q8R1B4	sp|Q8R1B4|EIF3C_MOUSE Eukaryotic translation initiation factor 3 subunit C OS=Mus musculus GN=Eif3c PE=1 SV=1	29.1984	29.3022	29.4851	29.4184	29.5166	29.7108	29.5575	30.0528
Q8R1F1	sp|Q8R1F1|NIBL1_MOUSE Niban-like protein 1 OS=Mus musculus GN=Fam129b PE=1 SV=2	23.3489	25.8985	25.7622	25.7221	24.6068	23.2637	25.8359	25.3017
Q8R1Q8	sp|Q8R1Q8|DC1L1_MOUSE Cytoplasmic dynein 1 light intermediate chain 1 OS=Mus musculus GN=Dync1li1 PE=1 SV=1	29.8701	29.6828	29.2992	29.3108	30.1863	29.8817	29.7108	29.9106
Q8R2R9	sp|Q8R2R9|AP3M2_MOUSE AP-3 complex subunit mu-2 OS=Mus musculus GN=Ap3m2 PE=1 SV=1	26.9592	28.12	28.0519	28.0307	26.4437	28.1316	28.4405	28.1065
Q8R2T8	sp|Q8R2T8|TF3C5_MOUSE General transcription factor 3C polypeptide 5 OS=Mus musculus GN=Gtf3c5 PE=2 SV=2	26.5198	23.9304	27.8429	22.27	24.1247	23.9415	22.566	23.8823
Q8R2U0	sp|Q8R2U0|SEH1_MOUSE Nucleoporin SEH1 OS=Mus musculus GN=Seh1l PE=2 SV=1	25.0972	25.8197	25.9075	25.6009	22.7351	25.0734	24.7031	26.0322
Q8R2V5	sp|Q8R2V5|ADAP2_MOUSE Arf-GAP with dual PH domain-containing protein 2 OS=Mus musculus GN=Adap2 PE=1 SV=1	21.3019	25.033	25.4094	24.6186	26.566	25.0903	25.43	25.3343
Q8R2Y2	sp|Q8R2Y2|MUC18_MOUSE Cell surface glycoprotein MUC18 OS=Mus musculus GN=Mcam PE=1 SV=1	25.7073	25.4575	26.1326	25.5107	24.2657	25.8518	24.3376	25.4626
Q8R307	sp|Q8R307|VPS18_MOUSE Vacuolar protein sorting-associated protein 18 homolog OS=Mus musculus GN=Vps18 PE=1 SV=2	25.811	26.5128	26.533	27.14	25.7622	26.7284	26.7597	26.8476
Q8R313	sp|Q8R313|EXOC6_MOUSE Exocyst complex component 6 OS=Mus musculus GN=Exoc6 PE=1 SV=2	26.5035	24.2628	27.1641	24.237	25.6363	25.1215	23.6591	22.3966
Q8R326	sp|Q8R326|PSPC1_MOUSE Paraspeckle component 1 OS=Mus musculus GN=Pspc1 PE=1 SV=1	30.1441	30.3818	30.083	30.3079	30.8173	30.3181	30.0377	30.3346
Q8R349	sp|Q8R349|CDC16_MOUSE Cell division cycle protein 16 homolog OS=Mus musculus GN=Cdc16 PE=1 SV=1	23.7624	24.9342	22.4066	25.033	24.7986	25.6292	24.8138	25.363
Q8R361	sp|Q8R361|RFIP5_MOUSE Rab11 family-interacting protein 5 OS=Mus musculus GN=Rab11fip5 PE=1 SV=2	27.8533	26.9957	27.2655	27.7795	28.4178	27.6717	27.3789	27.6786
Q8R366	sp|Q8R366|IGSF8_MOUSE Immunoglobulin superfamily member 8 OS=Mus musculus GN=Igsf8 PE=1 SV=2	28.2	27.14	28.1662	27.6551	28.8504	28.1114	28.3429	28.3457
Q8R3B1	sp|Q8R3B1|PLCD1_MOUSE 1-phosphatidylinositol 4,5-bisphosphate phosphodiesterase delta-1 OS=Mus musculus GN=Plcd1 PE=1 SV=2	24.2428	26.8126	26.1469	26.3789	22.6904	25.7609	26.6889	26.6257
Q8R3F5	sp|Q8R3F5|FABD_MOUSE Malonyl-CoA-acyl carrier protein transacylase, mitochondrial OS=Mus musculus GN=Mcat PE=1 SV=3	23.5688	24.49	25.9228	25.5732	27.6275	24.136	24.1874	25.2963
Q8R3G1	sp|Q8R3G1|PP1R8_MOUSE Nuclear inhibitor of protein phosphatase 1 OS=Mus musculus GN=Ppp1r8 PE=1 SV=1	25.9947	26.1776	25.042	25.789	25.5953	25.6233	25.7622	25.7098
Q8R3L2	sp|Q8R3L2|TCF25_MOUSE Transcription factor 25 OS=Mus musculus GN=Tcf25 PE=1 SV=2	24.3135	24.7573	24.7021	24.7328	27.3514	25.2299	25.3875	25.5129
Q8R3P0	sp|Q8R3P0|ACY2_MOUSE Aspartoacylase OS=Mus musculus GN=Aspa PE=1 SV=2	25.9504	26.4984	26.7026	26.3655	24.6186	26.0007	26.035	26.1371
Q8R3Q2	sp|Q8R3Q2|PP6R2_MOUSE Serine/threonine-protein phosphatase 6 regulatory subunit 2 OS=Mus musculus GN=Ppp6r2 PE=1 SV=1	21.8157	23.7688	21.0334	23.0856	24.2538	22.8503	22.9239	21.7867
Q8R3R8	sp|Q8R3R8|GBRL1_MOUSE Gamma-aminobutyric acid receptor-associated protein-like 1 OS=Mus musculus GN=Gabarapl1 PE=1 SV=2	27.6311	23.1485	23.7895	23.2728	25.2229	23.0432	23.545	25.0303
Q8R3S6	sp|Q8R3S6|EXOC1_MOUSE Exocyst complex component 1 OS=Mus musculus GN=Exoc1 PE=1 SV=4	27.7489	28.9518	28.2472	28.797	28.313	28.7397	28.8881	28.8992
Q8R3T5	sp|Q8R3T5|STXB6_MOUSE Syntaxin-binding protein 6 OS=Mus musculus GN=Stxbp6 PE=1 SV=1	23.0706	25.8297	24.5066	25.2299	23.9688	24.6204	25.655	25.5356
Q8R3V5	sp|Q8R3V5|SHLB2_MOUSE Endophilin-B2 OS=Mus musculus GN=Sh3glb2 PE=1 SV=2	26.0337	27.2931	27.4152	27.3473	24.974	27.1414	27.1482	27.3168
Q8R464	sp|Q8R464|CADM4_MOUSE Cell adhesion molecule 4 OS=Mus musculus GN=Cadm4 PE=1 SV=1	29.0433	28.3859	28.2524	28.4465	28.1521	28.135	28.1086	28.045
Q8R480	sp|Q8R480|NUP85_MOUSE Nuclear pore complex protein Nup85 OS=Mus musculus GN=Nup85 PE=1 SV=1	27.1864	27.0564	27.1756	26.9322	29.4918	26.8624	27.4252	27.653
Q8R4E6	sp|Q8R4E6|PURG_MOUSE Purine-rich element-binding protein gamma OS=Mus musculus GN=Purg PE=1 SV=1	25.2033	25.5732	25.5688	25.1834	24.8844	26.0802	26.5308	26.2599
Q8R4N0	sp|Q8R4N0|CLYBL_MOUSE Citrate lyase subunit beta-like protein, mitochondrial OS=Mus musculus GN=Clybl PE=1 SV=2	23.259	23.9009	24.9355	22.6904	22.632	23.6216	24.4081	24.3424
Q8R4U7	sp|Q8R4U7|LUZP1_MOUSE Leucine zipper protein 1 OS=Mus musculus GN=Luzp1 PE=1 SV=2	29.1662	28.0519	27.8549	28.4455	28.649	28.0103	27.9532	28.0635
Q8R550	sp|Q8R550|SH3K1_MOUSE SH3 domain-containing kinase-binding protein 1 OS=Mus musculus GN=Sh3kbp1 PE=1 SV=1	25.6009	25.5828	25.1424	25.2421	26.0026	24.9342	26.0878	26.0961
Q8R570	sp|Q8R570|SNP47_MOUSE Synaptosomal-associated protein 47 OS=Mus musculus GN=Snap47 PE=1 SV=1	26.2709	27.6	27.8615	27.6163	26.6226	27.8256	27.4329	27.488
Q8R574	sp|Q8R574|KPRB_MOUSE Phosphoribosyl pyrophosphate synthase-associated protein 2 OS=Mus musculus GN=Prpsap2 PE=1 SV=1	28.589	28.9969	27.8286	27.4107	27.8429	27.7762	27.8127	27.5279
Q8R5C5	sp|Q8R5C5|ACTY_MOUSE Beta-centractin OS=Mus musculus GN=Actr1b PE=1 SV=1	28.0659	30.1362	30.1116	30.0448	27.4351	30.5553	30.1254	29.8371
Q8R5H1	sp|Q8R5H1|UBP15_MOUSE Ubiquitin carboxyl-terminal hydrolase 15 OS=Mus musculus GN=Usp15 PE=1 SV=1	23.5186	24.6809	24.4421	25.2546	26.2812	25.5627	25.5828	25.516
Q8R5H6	sp|Q8R5H6|WASF1_MOUSE Wiskott-Aldrich syndrome protein family member 1 OS=Mus musculus GN=Wasf1 PE=1 SV=2	30.1308	29.3108	28.1484	28.2798	30.0015	28.9014	29.1845	29.0319
Q8R5J9	sp|Q8R5J9|PRAF3_MOUSE PRA1 family protein 3 OS=Mus musculus GN=Arl6ip5 PE=1 SV=2	21.4442	23.7095	22.6227	24.5924	22.499	23.1532	24.0829	24.1923
Q8R5L3	sp|Q8R5L3|VPS39_MOUSE Vam6/Vps39-like protein OS=Mus musculus GN=Vps39 PE=1 SV=1	23.9225	27.0855	26.9629	26.5494	24.9406	26.1187	26.8897	26.4511
Q8R5M8	sp|Q8R5M8|CADM1_MOUSE Cell adhesion molecule 1 OS=Mus musculus GN=Cadm1 PE=1 SV=2	23.9009	25.2563	25.7395	26.1469	23.9088	26.2619	26.1409	26.1104
Q8VBT9	sp|Q8VBT9|ASPC1_MOUSE Tether containing UBX domain for GLUT4 OS=Mus musculus GN=Aspscr1 PE=1 SV=1	25.3166	25.244	25.5766	24.6683	24.208	24.6235	25.4626	24.3389
Q8VBV3	sp|Q8VBV3|EXOS2_MOUSE Exosome complex component RRP4 OS=Mus musculus GN=Exosc2 PE=1 SV=1	26.5412	24.8484	24.5025	24.8241	23.3997	24.8726	24.6612	24.8564
Q8VBV7	sp|Q8VBV7|CSN8_MOUSE COP9 signalosome complex subunit 8 OS=Mus musculus GN=Cops8 PE=1 SV=1	25.0127	23.4136	23.1532	22.534	25.8899	22.6759	23.9559	23.7755
Q8VBW6	sp|Q8VBW6|ULA1_MOUSE NEDD8-activating enzyme E1 regulatory subunit OS=Mus musculus GN=Nae1 PE=1 SV=1	25.6747	22.3424	23.3451	24.4392	22.864	24.0533	23.6021	22.9761
Q8VCC9	sp|Q8VCC9|SPON1_MOUSE Spondin-1 OS=Mus musculus GN=Spon1 PE=1 SV=1	26.4588	26.4928	26.6943	26.152	26.7752	26.1224	26.7537	27.0723
Q8VCD6	sp|Q8VCD6|REEP2_MOUSE Receptor expression-enhancing protein 2 OS=Mus musculus GN=Reep2 PE=1 SV=2	25.3017	24.8844	23.795	27.0989	25.0095	23.8939	24.7276	24.8644
Q8VCT3	sp|Q8VCT3|AMPB_MOUSE Aminopeptidase B OS=Mus musculus GN=Rnpep PE=1 SV=2	22.6564	25.6622	24.7063	24.7843	22.5602	25.7016	25.5495	22.1047
Q8VD04	sp|Q8VD04|GRAP1_MOUSE GRIP1-associated protein 1 OS=Mus musculus GN=Gripap1 PE=1 SV=1	28.7397	27.0483	26.7772	27.0384	28.6741	26.9752	27.1843	27.6
Q8VD33	sp|Q8VD33|SGTB_MOUSE Small glutamine-rich tetratricopeptide repeat-containing protein beta OS=Mus musculus GN=Sgtb PE=1 SV=1	24.6226	26.4946	24.0161	23.3687	26.6544	23.8287	24.5694	24.6018
Q8VD37	sp|Q8VD37|SGIP1_MOUSE SH3-containing GRB2-like protein 3-interacting protein 1 OS=Mus musculus GN=Sgip1 PE=1 SV=1	29.9383	29.7781	29.6238	29.5735	30.2237	29.8427	29.8288	29.8756
Q8VD63	sp|Q8VD63|TSYL4_MOUSE Testis-specific Y-encoded-like protein 4 OS=Mus musculus GN=Tspyl4 PE=1 SV=1	25.4999	25.4458	24.9082	26.0337	26.115	26.0676	25.1295	25.8164
Q8VD65	sp|Q8VD65|PI3R4_MOUSE Phosphoinositide 3-kinase regulatory subunit 4 OS=Mus musculus GN=Pik3r4 PE=1 SV=3	26.7238	27.0275	26.6959	27.4773	26.6534	27.2529	27.1902	26.9355
Q8VD72	sp|Q8VD72|TTC8_MOUSE Tetratricopeptide repeat protein 8 OS=Mus musculus GN=Ttc8 PE=1 SV=1	26.8539	22.7192	24.3511	23.5821	23.2612	24.215	23.4713	21.5008
Q8VD75	sp|Q8VD75|HIP1_MOUSE Huntingtin-interacting protein 1 OS=Mus musculus GN=Hip1 PE=1 SV=2	25.4331	24.1731	24.6919	25.1519	22.951	23.3076	22.416	23.641
Q8VDD5	sp|Q8VDD5|MYH9_MOUSE Myosin-9 OS=Mus musculus GN=Myh9 PE=1 SV=4	29.0045	28.9586	28.896	28.9167	28.0228	27.1731	27.6623	27.3875
Q8VDD8	sp|Q8VDD8|WASH1_MOUSE WAS protein family homolog 1 OS=Mus musculus GN=Wash1 PE=1 SV=1	25.5911	25.5953	25.0809	26.2413	26.3177	24.8371	25.5911	25.1519
Q8VDJ3	sp|Q8VDJ3|VIGLN_MOUSE Vigilin OS=Mus musculus GN=Hdlbp PE=1 SV=1	29.8535	30.0881	30.474	30.6425	30.2964	30.3614	30.4896	30.3614
Q8VDK1	sp|Q8VDK1|NIT1_MOUSE Nitrilase homolog 1 OS=Mus musculus GN=Nit1 PE=1 SV=2	26.4635	25.5495	21.415	25.8081	24.4328	22.27	23.1813	21.953
Q8VDM4	sp|Q8VDM4|PSMD2_MOUSE 26S proteasome non-ATPase regulatory subunit 2 OS=Mus musculus GN=Psmd2 PE=1 SV=1	27.535	27.4182	27.9795	27.6733	28.4971	28.038	28.0519	27.6955
Q8VDM6	sp|Q8VDM6|HNRL1_MOUSE Heterogeneous nuclear ribonucleoprotein U-like protein 1 OS=Mus musculus GN=Hnrnpul1 PE=1 SV=1	28.9692	28.135	28.0614	28.2552	28.7793	28.3553	27.9209	27.9869
Q8VDN2	sp|Q8VDN2|AT1A1_MOUSE Sodium/potassium-transporting ATPase subunit alpha-1 OS=Mus musculus GN=Atp1a1 PE=1 SV=1	28.0816	27.6163	27.8226	27.5018	26.5256	26.7808	26.9931	27.385
Q8VDP4	sp|Q8VDP4|CCAR2_MOUSE Cell cycle and apoptosis regulator protein 2 OS=Mus musculus GN=Ccar2 PE=1 SV=2	24.1841	26.5215	26.059	25.2882	23.4028	26.5687	25.7707	26.4635
Q8VDP6	sp|Q8VDP6|CDIPT_MOUSE CDP-diacylglycerol--inositol 3-phosphatidyltransferase OS=Mus musculus GN=Cdipt PE=1 SV=1	27.1528	24.0854	23.2205	24.8556	27.3496	24.9563	20.7008	23.8379
Q8VDQ8	sp|Q8VDQ8|SIR2_MOUSE NAD-dependent protein deacetylase sirtuin-2 OS=Mus musculus GN=Sirt2 PE=1 SV=2	28.4157	29.8427	30.272	29.5122	28.0816	29.3644	29.8112	29.5828
Q8VDS4	sp|Q8VDS4|RPR1A_MOUSE Regulation of nuclear pre-mRNA domain-containing protein 1A OS=Mus musculus GN=Rprd1a PE=1 SV=1	24.5151	24.7021	25.1601	25.8011	25.0795	25.2229	24.5805	23.9792
Q8VE11	sp|Q8VE11|MTMR6_MOUSE Myotubularin-related protein 6 OS=Mus musculus GN=Mtmr6 PE=1 SV=1	26.7401	24.6328	23.215	25.2326	24.0455	22.4835	24.5924	23.1994
Q8VE19	sp|Q8VE19|MIO_MOUSE WD repeat-containing protein mio OS=Mus musculus GN=Mios PE=1 SV=2	23.952	24.3673	24.2051	24.3985	27.022	23.8964	21.3732	22.5707
Q8VE33	sp|Q8VE33|GD1L1_MOUSE Ganglioside-induced differentiation-associated protein 1-like 1 OS=Mus musculus GN=Gdap1l1 PE=1 SV=1	25.7137	26.0961	26.2934	26.5837	26.4735	25.8486	26.9425	26.9145
Q8VE37	sp|Q8VE37|RCC1_MOUSE Regulator of chromosome condensation OS=Mus musculus GN=Rcc1 PE=1 SV=1	27.4657	29.0909	29.3022	28.8383	26.2413	28.1956	28.8504	28.4508
Q8VE47	sp|Q8VE47|UBA5_MOUSE Ubiquitin-like modifier-activating enzyme 5 OS=Mus musculus GN=Uba5 PE=1 SV=2	23.3182	23.1608	24.208	23.3451	23.4802	24.6454	24.6204	23.6216
Q8VE62	sp|Q8VE62|PAIP1_MOUSE Polyadenylate-binding protein-interacting protein 1 OS=Mus musculus GN=Paip1 PE=1 SV=1	27.3368	26.0802	25.1382	26.0254	27.5989	26.3032	24.8327	25.6292
Q8VE70	sp|Q8VE70|PDC10_MOUSE Programmed cell death protein 10 OS=Mus musculus GN=Pdcd10 PE=1 SV=1	24.438	26.7873	26.4896	27.0946	24.8397	26.9838	27.43	27.1323
Q8VE92	sp|Q8VE92|RBM4B_MOUSE RNA-binding protein 4B OS=Mus musculus GN=Rbm4b PE=1 SV=1	23.727	24.3207	25.3275	25.3275	25.7238	25.647	24.2248	25.3275
Q8VE97	sp|Q8VE97|SRSF4_MOUSE Serine/arginine-rich splicing factor 4 OS=Mus musculus GN=Srsf4 PE=2 SV=1	29.7245	26.169	26.5053	26.2325	29.5471	26.5735	25.9643	26.6449
Q8VEE4	sp|Q8VEE4|RFA1_MOUSE Replication protein A 70 kDa DNA-binding subunit OS=Mus musculus GN=Rpa1 PE=1 SV=1	24.8432	24.5501	23.0432	25.1189	24.3121	25.0374	25.7221	25.4113
Q8VEH3	sp|Q8VEH3|ARL8A_MOUSE ADP-ribosylation factor-like protein 8A OS=Mus musculus GN=Arl8a PE=1 SV=1	27.4816	27.5324	27.4547	27.8464	26.2731	27.5004	27.8448	27.689
Q8VEH5	sp|Q8VEH5|EPMIP_MOUSE EPM2A-interacting protein 1 OS=Mus musculus GN=Epm2aip1 PE=1 SV=1	24.7042	24.1666	24.5252	26.3536	25.9228	23.5688	24.8484	26.9629
Q8VEK3	sp|Q8VEK3|HNRPU_MOUSE Heterogeneous nuclear ribonucleoprotein U OS=Mus musculus GN=Hnrnpu PE=1 SV=1	32.6415	32.7644	32.6651	32.7644	32.1291	32.6651	32.7399	32.7937
Q8VEM8	sp|Q8VEM8|MPCP_MOUSE Phosphate carrier protein, mitochondrial OS=Mus musculus GN=Slc25a3 PE=1 SV=1	25.0356	26.5735	26.8944	26.5606	25.4241	25.5656	25.4586	25.9808
Q8VH51	sp|Q8VH51|RBM39_MOUSE RNA-binding protein 39 OS=Mus musculus GN=Rbm39 PE=1 SV=2	26.6689	28.2998	28.4361	28.2052	27.3418	28.3253	28.3977	28.6774
Q8VHH5	sp|Q8VHH5|AGAP3_MOUSE Arf-GAP with GTPase, ANK repeat and PH domain-containing protein 3 OS=Mus musculus GN=Agap3 PE=1 SV=1	26.8168	26.7572	26.6333	26.7873	23.6216	27.2383	27.1006	27.3473
Q8VHI6	sp|Q8VHI6|WASF3_MOUSE Wiskott-Aldrich syndrome protein family member 3 OS=Mus musculus GN=Wasf3 PE=1 SV=1	28.9167	27.6311	27.2042	27.2326	29.0132	27.7178	28.045	28.1662
Q8VHJ5	sp|Q8VHJ5|MARK1_MOUSE Serine/threonine-protein kinase MARK1 OS=Mus musculus GN=Mark1 PE=1 SV=2	27.6717	26.9105	27.5989	28.1662	28.2472	27.3418	27.242	27.1058
Q8VHK9	sp|Q8VHK9|DHX36_MOUSE ATP-dependent RNA helicase DHX36 OS=Mus musculus GN=Dhx36 PE=1 SV=2	25.1042	26.7684	26.2229	26.3887	25.4827	27.14	26.498	26.1187
Q8VHL1	sp|Q8VHL1|SETD7_MOUSE Histone-lysine N-methyltransferase SETD7 OS=Mus musculus GN=Setd7 PE=1 SV=2	26.8876	24.8726	23.7818	26.8086	23.7551	23.7624	24.0411	24.6407
Q8VHN8	sp|Q8VHN8|SDOS_MOUSE Protein syndesmos OS=Mus musculus GN=Nudt16l1 PE=1 SV=2	26.5514	26.2574	26.0182	25.8876	25.2765	26.2175	26.7254	26.4437
Q8VHQ9	sp|Q8VHQ9|ACO11_MOUSE Acyl-coenzyme A thioesterase 11 OS=Mus musculus GN=Acot11 PE=1 SV=1	24.9179	26.467	25.4522	26.4588	26.1846	26.6983	26.4286	26.751
Q8VHR5	sp|Q8VHR5|P66B_MOUSE Transcriptional repressor p66-beta OS=Mus musculus GN=Gatad2b PE=1 SV=1	25.9277	26.9067	24.5901	26.2709	26.2063	26.5454	26.8792	26.9957
Q8VHY0	sp|Q8VHY0|CSPG4_MOUSE Chondroitin sulfate proteoglycan 4 OS=Mus musculus GN=Cspg4 PE=1 SV=3	24.3121	23.4713	23.0806	24.8295	25.341	25.5179	24.8691	25.2987
Q8VIJ6	sp|Q8VIJ6|SFPQ_MOUSE Splicing factor, proline- and glutamine-rich OS=Mus musculus GN=Sfpq PE=1 SV=1	34.1296	32.5407	32.2613	32.6044	33.7884	32.4635	32.416	32.7132
Q91V09	sp|Q91V09|WDR13_MOUSE WD repeat-containing protein 13 OS=Mus musculus GN=Wdr13 PE=1 SV=1	27.5904	26.8792	26.356	26.8944	26.7628	26.6358	27.0932	26.3582
Q91V12	sp|Q91V12|BACH_MOUSE Cytosolic acyl coenzyme A thioester hydrolase OS=Mus musculus GN=Acot7 PE=1 SV=2	27.7519	28.5464	28.7257	28.4794	28.0635	28.9041	28.8822	28.6921
Q91V14	sp|Q91V14|S12A5_MOUSE Solute carrier family 12 member 5 OS=Mus musculus GN=Slc12a5 PE=1 SV=2	25.2299	26.6727	27.1384	27.158	25.946	25.8788	26.1133	26.3674
Q91V41	sp|Q91V41|RAB14_MOUSE Ras-related protein Rab-14 OS=Mus musculus GN=Rab14 PE=1 SV=3	28.3429	29.2952	29.3455	29.0289	27.9598	29.098	28.9874	28.8674
Q91V81	sp|Q91V81|RBM42_MOUSE RNA-binding protein 42 OS=Mus musculus GN=Rbm42 PE=1 SV=1	25.3479	24.584	21.9598	24.5252	22.8412	23.785	23.4925	23.9838
Q91V92	sp|Q91V92|ACLY_MOUSE ATP-citrate synthase OS=Mus musculus GN=Acly PE=1 SV=1	29.8071	30.0854	30.2179	30.0528	29.4592	30.7319	29.9755	30.0695
Q91VC3	sp|Q91VC3|IF4A3_MOUSE Eukaryotic initiation factor 4A-III OS=Mus musculus GN=Eif4a3 PE=1 SV=3	29.4283	28.3681	28.5382	28.2966	28.8263	28.8052	28.143	28.5814
Q91VC7	sp|Q91VC7|PP14A_MOUSE Protein phosphatase 1 regulatory subunit 14A OS=Mus musculus GN=Ppp1r14a PE=1 SV=1	23.4087	25.9408	25.6233	25.5928	27.6199	25.8755	25.686	25.8359
Q91VD9	sp|Q91VD9|NDUS1_MOUSE NADH-ubiquinone oxidoreductase 75 kDa subunit, mitochondrial OS=Mus musculus GN=Ndufs1 PE=1 SV=2	27.4196	24.9563	26.4719	25.49	23.8139	22.5153	27.2897	23.5141
Q91VH2	sp|Q91VH2|SNX9_MOUSE Sorting nexin-9 OS=Mus musculus GN=Snx9 PE=1 SV=1	24.2248	25.2739	25.4128	25.3596	22.9581	24.8295	24.8785	25.2765
Q91VH6	sp|Q91VH6|MEMO1_MOUSE Protein MEMO1 OS=Mus musculus GN=Memo1 PE=1 SV=1	22.4835	23.6659	25.3187	24.0498	26.9752	24.1247	21.5602	23.4658
Q91VI7	sp|Q91VI7|RINI_MOUSE Ribonuclease inhibitor OS=Mus musculus GN=Rnh1 PE=1 SV=1	24.852	24.5667	24.4875	25.6292	25.5375	26.2195	25.585	25.2014
Q91VJ5	sp|Q91VJ5|PQBP1_MOUSE Polyglutamine-binding protein 1 OS=Mus musculus GN=Pqbp1 PE=1 SV=1	25.3739	24.0591	24.1841	24.4449	27.6138	24.7986	24.3985	24.6235
Q91VK1	sp|Q91VK1|BZW2_MOUSE Basic leucine zipper and W2 domain-containing protein 2 OS=Mus musculus GN=Bzw2 PE=1 SV=1	23.6978	24.2227	24.438	24.0043	24.2785	24.3344	23.9137	24.9851
Q91VL8	sp|Q91VL8|TE2IP_MOUSE Telomeric repeat-binding factor 2-interacting protein 1 OS=Mus musculus GN=Terf2ip PE=1 SV=1	25.2882	26.2097	25.6721	27.417	25.4214	27.1215	27.0706	27.0031
Q91VM9	sp|Q91VM9|IPYR2_MOUSE Inorganic pyrophosphatase 2, mitochondrial OS=Mus musculus GN=Ppa2 PE=1 SV=1	21.3204	22.0615	23.9792	24.6068	24.7722	23.967	23.1931	21.7437
Q91VR2	sp|Q91VR2|ATPG_MOUSE ATP synthase subunit gamma, mitochondrial OS=Mus musculus GN=Atp5c1 PE=1 SV=1	26.8823	26.0764	26.1072	25.0822	25.3444	25.147	25.244	25.2299
Q91VR5	sp|Q91VR5|DDX1_MOUSE ATP-dependent RNA helicase DDX1 OS=Mus musculus GN=Ddx1 PE=1 SV=1	29.3302	30.7666	30.6682	30.8118	30.0695	30.9267	30.7882	30.8269
Q91VR7	sp|Q91VR7|MLP3A_MOUSE Microtubule-associated proteins 1A/1B light chain 3A OS=Mus musculus GN=Map1lc3a PE=1 SV=1	28.9253	29.9626	29.9137	29.9064	28.409	29.6545	29.7944	29.833
Q91VR8	sp|Q91VR8|BRK1_MOUSE Protein BRICK1 OS=Mus musculus GN=Brk1 PE=1 SV=1	25.2546	26.6943	26.5103	26.6462	26.4959	26.4825	26.4259	26.7026
Q91VT4	sp|Q91VT4|CBR4_MOUSE Carbonyl reductase family member 4 OS=Mus musculus GN=Cbr4 PE=1 SV=2	22.8155	23.6934	24.3717	25.0513	27.1623	21.3362	24.8556	25.449
Q91VW3	sp|Q91VW3|SH3L3_MOUSE SH3 domain-binding glutamic acid-rich-like protein 3 OS=Mus musculus GN=Sh3bgrl3 PE=1 SV=1	26.216	27.675	26.6889	27.1372	23.5404	27.2138	27.1323	27.0564
Q91VW5	sp|Q91VW5|GOGA4_MOUSE Golgin subfamily A member 4 OS=Mus musculus GN=Golga4 PE=1 SV=2	26.2013	27.0734	27.5304	26.8476	24.0337	23.3037	22.7899	22.8155
Q91VX2	sp|Q91VX2|UBAP2_MOUSE Ubiquitin-associated protein 2 OS=Mus musculus GN=Ubap2 PE=1 SV=1	25.9606	24.4081	24.4788	24.4875	26.6417	25.3686	25.147	25.7016
Q91VZ6	sp|Q91VZ6|SMAP1_MOUSE Stromal membrane-associated protein 1 OS=Mus musculus GN=Smap1 PE=1 SV=1	27.5018	26.2517	25.1519	26.1072	27.0817	26.467	26.4351	26.4075
Q91W18	sp|Q91W18|TDRD3_MOUSE Tudor domain-containing protein 3 OS=Mus musculus GN=Tdrd3 PE=1 SV=4	25.1215	25.3828	23.9203	24.9909	25.43	25.4383	24.8884	24.9121
Q91W39	sp|Q91W39|NCOA5_MOUSE Nuclear receptor coactivator 5 OS=Mus musculus GN=Ncoa5 PE=1 SV=1	28.4664	27.4773	26.8823	27.9042	26.2006	27.5368	27.0921	27.689
Q91W50	sp|Q91W50|CSDE1_MOUSE Cold shock domain-containing protein E1 OS=Mus musculus GN=Csde1 PE=1 SV=1	28.0499	29.0094	28.6402	28.9642	29.2509	29.4888	29.2882	28.7932
Q91W86	sp|Q91W86|VPS11_MOUSE Vacuolar protein sorting-associated protein 11 homolog OS=Mus musculus GN=Vps11 PE=1 SV=3	27.2874	27.95	27.5011	28.12	27.7417	28.0944	28.4003	27.6572
Q91W89	sp|Q91W89|MA2C1_MOUSE Alpha-mannosidase 2C1 OS=Mus musculus GN=Man2c1 PE=1 SV=1	26.7922	22.7815	22.7546	21.2768	22.1472	23.2897	22.3907	20.122
Q91W90	sp|Q91W90|TXND5_MOUSE Thioredoxin domain-containing protein 5 OS=Mus musculus GN=Txndc5 PE=1 SV=2	21.7152	22.167	27.7986	21.8006	23.3182	22.3578	21.3937	27.6098
Q91WC0	sp|Q91WC0|SETD3_MOUSE Histone-lysine N-methyltransferase setd3 OS=Mus musculus GN=Setd3 PE=1 SV=1	25.9146	27.1731	26.9018	27.2931	27.7275	27.3528	27.4317	27.2258
Q91WC3	sp|Q91WC3|ACSL6_MOUSE Long-chain-fatty-acid--CoA ligase 6 OS=Mus musculus GN=Acsl6 PE=1 SV=1	26.6848	28.3194	27.9562	28.3945	25.3828	28.3457	27.2138	27.2589
Q91WG4	sp|Q91WG4|ELP2_MOUSE Elongator complex protein 2 OS=Mus musculus GN=Elp2 PE=1 SV=1	26.9849	27.6572	27.8934	28.2426	26.5542	28.4405	28.0146	28.0103
Q91WG5	sp|Q91WG5|AAKG2_MOUSE 5-AMP-activated protein kinase subunit gamma-2 OS=Mus musculus GN=Prkag2 PE=1 SV=2	26.7053	23.3526	23.7594	24.0546	26.9145	24.0081	23.8098	23.545
Q91WG7	sp|Q91WG7|DGKG_MOUSE Diacylglycerol kinase gamma OS=Mus musculus GN=Dgkg PE=1 SV=1	23.9304	25.4765	22.0562	21.3937	22.5707	25.4274	24.6769	22.0615
Q91WJ8	sp|Q91WJ8|FUBP1_MOUSE Far upstream element-binding protein 1 OS=Mus musculus GN=Fubp1 PE=1 SV=1	29.4342	26.2949	25.8549	25.7395	29.5381	26.6158	26.8126	26.4795
Q91WK0	sp|Q91WK0|LRRF2_MOUSE Leucine-rich repeat flightless-interacting protein 2 OS=Mus musculus GN=Lrrfip2 PE=1 SV=1	26.9574	25.8876	25.8393	25.805	26.7053	25.874	26.0961	26.297
Q91WK2	sp|Q91WK2|EIF3H_MOUSE Eukaryotic translation initiation factor 3 subunit H OS=Mus musculus GN=Eif3h PE=1 SV=1	29.3146	28.7752	28.8927	28.768	29.6417	28.7752	28.7752	28.9041
Q91WM1	sp|Q91WM1|STRBP_MOUSE Spermatid perinuclear RNA-binding protein OS=Mus musculus GN=Strbp PE=1 SV=1	28.4117	27.6199	27.653	27.2616	28.2798	27.5403	27.5841	28.5312
Q91WQ3	sp|Q91WQ3|SYYC_MOUSE Tyrosine--tRNA ligase, cytoplasmic OS=Mus musculus GN=Yars PE=1 SV=3	31.0035	30.8627	30.9267	31.0035	30.9727	31.0452	30.9437	30.9923
Q91WS0	sp|Q91WS0|CISD1_MOUSE CDGSH iron-sulfur domain-containing protein 1 OS=Mus musculus GN=Cisd1 PE=1 SV=1	25.2177	25.2088	22.7278	24.8844	25.4741	24.615	21.7816	24.1767
Q91X20	sp|Q91X20|ASH2L_MOUSE Set1/Ash2 histone methyltransferase complex subunit ASH2 OS=Mus musculus GN=Ash2l PE=1 SV=1	25.2672	24.6068	23.5489	23.8287	24.3094	23.9756	24.215	25.2177
Q91XD6	sp|Q91XD6|VPS36_MOUSE Vacuolar protein-sorting-associated protein 36 OS=Mus musculus GN=Vps36 PE=1 SV=1	24.8277	22.8991	22.566	22.9581	24.8256	24.1114	24.1999	22.6759
Q91XI1	sp|Q91XI1|DUS3L_MOUSE tRNA-dihydrouridine(47) synthase [NAD(P)(+)]-like OS=Mus musculus GN=Dus3l PE=1 SV=1	22.9983	22.566	24.7444	24.2538	27.6336	24.2051	24.3717	23.9225
Q91XL9	sp|Q91XL9|OSBL1_MOUSE Oxysterol-binding protein-related protein 1 OS=Mus musculus GN=Osbpl1a PE=1 SV=2	24.8094	30.3346	30.1362	30.1254	24.7939	25.5107	25.3214	24.7573
Q91XM9	sp|Q91XM9|DLG2_MOUSE Disks large homolog 2 OS=Mus musculus GN=Dlg2 PE=1 SV=2	28.8325	28.3748	28.5189	28.5493	28.9143	28.7096	28.637	28.4528
Q91XU3	sp|Q91XU3|PI42C_MOUSE Phosphatidylinositol 5-phosphate 4-kinase type-2 gamma OS=Mus musculus GN=Pip4k2c PE=1 SV=1	26.9457	27.1798	26.5128	26.9735	26.2359	26.7572	27.0257	26.9849
Q91XV3	sp|Q91XV3|BASP1_MOUSE Brain acid soluble protein 1 OS=Mus musculus GN=Basp1 PE=1 SV=3	33.1631	27.2551	27.5279	26.6943	32.7644	27.0962	27.0837	27.6302
Q91Y86	sp|Q91Y86|MK08_MOUSE Mitogen-activated protein kinase 8 OS=Mus musculus GN=Mapk8 PE=1 SV=1	23.6773	23.6978	23.106	25.1893	26.6293	23.9381	24.7776	24.2981
Q91YD9	sp|Q91YD9|WASL_MOUSE Neural Wiskott-Aldrich syndrome protein OS=Mus musculus GN=Wasl PE=1 SV=1	27.2145	27.2138	26.6513	26.6973	25.8813	26.8876	27.5035	27.0665
Q91YE7	sp|Q91YE7|RBM5_MOUSE RNA-binding protein 5 OS=Mus musculus GN=Rbm5 PE=1 SV=1	24.3769	22.2075	22.8991	23.0602	25.811	22.2466	24.2316	24.5813
Q91YI4	sp|Q91YI4|ARRB2_MOUSE Beta-arrestin-2 OS=Mus musculus GN=Arrb2 PE=1 SV=1	25.115	25.0127	25.6441	25.4128	25.2014	24.9851	25.3801	24.5924
Q91YJ2	sp|Q91YJ2|SNX4_MOUSE Sorting nexin-4 OS=Mus musculus GN=Snx4 PE=1 SV=1	25.1715	24.8432	25.3922	25.3991	25.5037	25.5979	26.0664	25.93
Q91YJ3	sp|Q91YJ3|THYN1_MOUSE Thymocyte nuclear protein 1 OS=Mus musculus GN=Thyn1 PE=1 SV=1	27.9132	27.5219	27.2326	27.2589	26.094	27.0564	27.0855	26.6943
Q91YL3	sp|Q91YL3|UCKL1_MOUSE Uridine-cytidine kinase-like 1 OS=Mus musculus GN=Uckl1 PE=1 SV=1	22.1957	22.4263	23.4486	23.5383	21.7867	23.6659	23.0602	23.2757
Q91YM2	sp|Q91YM2|RHG35_MOUSE Rho GTPase-activating protein 35 OS=Mus musculus GN=Arhgap35 PE=1 SV=3	26.1919	27.6098	27.8836	28.0499	27.682	27.9063	28.3457	27.5368
Q91YM4	sp|Q91YM4|TBRG4_MOUSE Protein TBRG4 OS=Mus musculus GN=Tbrg4 PE=1 SV=1	22.6227	23.2675	23.0856	23.5186	21.9598	22.9239	27.6472	23.3687
Q91YN0	sp|Q91YN0|CL004_MOUSE Protein C12orf4 homolog OS=Mus musculus GN=D6Wsu163e PE=1 SV=1	23.0368	24.5355	21.239	22.8683	23.9337	24.4277	23.1608	22.1273
Q91YP2	sp|Q91YP2|NEUL_MOUSE Neurolysin, mitochondrial OS=Mus musculus GN=Nln PE=1 SV=1	24.6291	26.5103	25.0374	26.795	25.7098	26.6513	26.8823	26.2359
Q91YQ5	sp|Q91YQ5|RPN1_MOUSE Dolichyl-diphosphooligosaccharide--protein glycosyltransferase subunit 1 OS=Mus musculus GN=Rpn1 PE=1 SV=1	24.3424	23.2808	23.3639	24.0313	21.6285	23.5906	21.6503	23.2808
Q91YR1	sp|Q91YR1|TWF1_MOUSE Twinfilin-1 OS=Mus musculus GN=Twf1 PE=1 SV=2	27.1805	27.5751	27.3128	27.0685	27.2634	27.3718	28.0307	28.3149
Q91YR5	sp|Q91YR5|MET13_MOUSE Methyltransferase-like protein 13 OS=Mus musculus GN=Mettl13 PE=1 SV=1	23.6849	23.1431	20.7399	22.71	23.9688	24.0591	23.3451	22.951
Q91YR7	sp|Q91YR7|PRP6_MOUSE Pre-mRNA-processing factor 6 OS=Mus musculus GN=Prpf6 PE=1 SV=1	29.0251	28.5189	28.4003	28.7891	28.6992	28.589	28.0054	28.5525
Q91YT7	sp|Q91YT7|YTHD2_MOUSE YTH domain-containing family protein 2 OS=Mus musculus GN=Ythdf2 PE=1 SV=1	26.5972	23.7313	24.39	23.7895	23.4398	24.4678	23.4087	25.0822
Q91YW3	sp|Q91YW3|DNJC3_MOUSE DnaJ homolog subfamily C member 3 OS=Mus musculus GN=Dnajc3 PE=1 SV=1	21.917	21.0855	23.4998	23.3076	23.9756	23.2348	23.6216	23.2446
Q91Z31	sp|Q91Z31|PTBP2_MOUSE Polypyrimidine tract-binding protein 2 OS=Mus musculus GN=Ptbp2 PE=1 SV=2	30.2179	30.5305	30.3276	30.2789	30.1441	30.6329	30.3231	30.4896
Q91Z49	sp|Q91Z49|UIF_MOUSE UAP56-interacting factor OS=Mus musculus GN=Fyttd1 PE=1 SV=1	23.4362	23.1685	26.961	24.3717	22.6227	24.1874	21.7926	23.853
Q91Z53	sp|Q91Z53|GRHPR_MOUSE Glyoxylate reductase/hydroxypyruvate reductase OS=Mus musculus GN=Grhpr PE=1 SV=1	24.9018	26.8606	26.4399	26.9813	25.0356	27.0723	26.795	25.9475
Q91Z61	sp|Q91Z61|DIRA1_MOUSE GTP-binding protein Di-Ras1 OS=Mus musculus GN=Diras1 PE=1 SV=1	22.9632	23.8626	23.0498	23.7095	23.5946	23.6773	24.6998	23.8167
Q91Z67	sp|Q91Z67|SRGP2_MOUSE SLIT-ROBO Rho GTPase-activating protein 2 OS=Mus musculus GN=Srgap2 PE=1 SV=2	27.2189	27.0781	27.0384	27.0888	26.8257	27.1372	27.2713	27.4221
Q91Z69	sp|Q91Z69|SRGP1_MOUSE SLIT-ROBO Rho GTPase-activating protein 1 OS=Mus musculus GN=Srgap1 PE=1 SV=2	26.2063	26.1846	25.5715	26.2195	26.7684	26.0784	26.4044	25.9146
Q91ZA3	sp|Q91ZA3|PCCA_MOUSE Propionyl-CoA carboxylase alpha chain, mitochondrial OS=Mus musculus GN=Pcca PE=1 SV=2	24.237	24.0081	22.7192	23.9415	23.8626	23.3997	24.1841	24.6852
Q91ZJ5	sp|Q91ZJ5|UGPA_MOUSE UTP--glucose-1-phosphate uridylyltransferase OS=Mus musculus GN=Ugp2 PE=1 SV=3	27.8286	27.5081	27.3368	26.9306	28.0726	27.9755	27.3098	27.2634
Q91ZP9	sp|Q91ZP9|NECA2_MOUSE N-terminal EF-hand calcium-binding protein 2 OS=Mus musculus GN=Necab2 PE=1 SV=1	25.2857	22.9457	23.259	23.1195	24.3985	24.0564	25.6423	24.6251
Q91ZR1	sp|Q91ZR1|RAB4B_MOUSE Ras-related protein Rab-4B OS=Mus musculus GN=Rab4b PE=1 SV=2	24.7295	26.6432	27.1528	26.4351	23.7009	25.1332	26.6585	23.6773
Q91ZR2	sp|Q91ZR2|SNX18_MOUSE Sorting nexin-18 OS=Mus musculus GN=Snx18 PE=1 SV=1	21.9901	25.734	25.93	25.516	26.595	25.5221	25.7238	25.6891
Q91ZS8	sp|Q91ZS8|RED1_MOUSE Double-stranded RNA-specific editase 1 OS=Mus musculus GN=Adarb1 PE=1 SV=1	28.0422	27.9869	27.86	27.7178	26.9322	28.1521	28.079	28.5547
Q91ZU6	sp|Q91ZU6|DYST_MOUSE Dystonin OS=Mus musculus GN=Dst PE=1 SV=2	27.3264	29.5	29.2882	28.9405	25.363	29.0571	29.4541	28.2749
Q91ZW3	sp|Q91ZW3|SMCA5_MOUSE SWI/SNF-related matrix-associated actin-dependent regulator of chromatin subfamily A member 5 OS=Mus musculus GN=Smarca5 PE=1 SV=1	23.9044	25.341	26.2835	25.0095	25.8549	25.8081	25.2054	25.0513
Q91ZX7	sp|Q91ZX7|LRP1_MOUSE Prolow-density lipoprotein receptor-related protein 1 OS=Mus musculus GN=Lrp1 PE=1 SV=1	25.0795	25.9277	26.2063	25.6836	25.6657	26.0886	25.2836	25.43
Q91ZZ3	sp|Q91ZZ3|SYUB_MOUSE Beta-synuclein OS=Mus musculus GN=Sncb PE=1 SV=1	29.496	28.6579	28.2201	27.9727	28.4405	28.1385	28.5464	28.2779
Q920B9	sp|Q920B9|SP16H_MOUSE FACT complex subunit SPT16 OS=Mus musculus GN=Supt16h PE=1 SV=2	27.9869	28.906	28.8118	28.834	28.4003	28.4455	28.508	28.6793
Q920E5	sp|Q920E5|FPPS_MOUSE Farnesyl pyrophosphate synthase OS=Mus musculus GN=Fdps PE=1 SV=1	22.8683	23.4028	24.529	23.5489	27.4469	25.1863	24.3389	23.9598
Q920I9	sp|Q920I9|WDR7_MOUSE WD repeat-containing protein 7 OS=Mus musculus GN=Wdr7 PE=1 SV=3	29.2992	30.3502	30.4308	30.4136	29.6961	30.3818	30.5705	30.3739
Q920M5	sp|Q920M5|CORO6_MOUSE Coronin-6 OS=Mus musculus GN=Coro6 PE=1 SV=1	26.2619	26.2759	26.0026	27.2407	25.8998	26.9699	26.8052	26.5855
Q920P3	sp|Q920P3|BRNP1_MOUSE BMP/retinoic acid-inducible neural-specific protein 1 OS=Mus musculus GN=Brinp1 PE=1 SV=1	25.6971	25.805	25.2882	24.3769	22.1383	24.7113	26.2063	26.3887
Q920P5	sp|Q920P5|KAD5_MOUSE Adenylate kinase isoenzyme 5 OS=Mus musculus GN=Ak5 PE=1 SV=2	25.2894	23.4398	27.3264	26.6513	26.8377	24.722	23.0498	22.1582
Q920Q4	sp|Q920Q4|VPS16_MOUSE Vacuolar protein sorting-associated protein 16 homolog OS=Mus musculus GN=Vps16 PE=1 SV=3	26.4757	27.2407	27.1981	27.4196	27.1058	27.4275	27.5191	27.2435
Q920Q6	sp|Q920Q6|MSI2H_MOUSE RNA-binding protein Musashi homolog 2 OS=Mus musculus GN=Msi2 PE=1 SV=1	25.8421	27.0665	26.5155	26.7641	28.0499	26.8554	26.7488	26.8028
Q921E2	sp|Q921E2|RAB31_MOUSE Ras-related protein Rab-31 OS=Mus musculus GN=Rab31 PE=1 SV=1	24.0246	24.8542	25.2489	23.3592	22.4527	22.0615	23.5946	23.967
Q921F2	sp|Q921F2|TADBP_MOUSE TAR DNA-binding protein 43 OS=Mus musculus GN=Tardbp PE=1 SV=1	31.3325	30.9835	30.8859	31.0452	31.3325	30.907	30.7736	31.1173
Q921F4	sp|Q921F4|HNRLL_MOUSE Heterogeneous nuclear ribonucleoprotein L-like OS=Mus musculus GN=Hnrnpll PE=1 SV=3	29.8152	28.9334	28.8533	29.0251	29.8288	29.1102	29.0799	29.0289
Q921G8	sp|Q921G8|GCP2_MOUSE Gamma-tubulin complex component 2 OS=Mus musculus GN=Tubgcp2 PE=1 SV=2	23.6872	24.8884	22.499	25.1618	27.516	25.244	24.6001	24.5768
Q921I9	sp|Q921I9|EXOS4_MOUSE Exosome complex component RRP41 OS=Mus musculus GN=Exosc4 PE=1 SV=3	24.1999	25.3314	24.8168	23.7833	24.6949	23.4136	25.001	25.1946
Q921J2	sp|Q921J2|RHEB_MOUSE GTP-binding protein Rheb OS=Mus musculus GN=Rheb PE=1 SV=1	23.7423	25.0595	24.0455	24.2981	24.6683	24.6361	23.6872	22.7546
Q921M3	sp|Q921M3|SF3B3_MOUSE Splicing factor 3B subunit 3 OS=Mus musculus GN=Sf3b3 PE=1 SV=1	29.0799	29.2053	29.0375	29.1538	28.6108	29.0251	28.9642	28.8599
Q921M7	sp|Q921M7|FA49B_MOUSE Protein FAM49B OS=Mus musculus GN=Fam49b PE=1 SV=1	25.874	27.5331	27.3875	27.3021	25.7189	27.5702	27.8256	27.1215
Q921W4	sp|Q921W4|QORL1_MOUSE Quinone oxidoreductase-like protein 1 OS=Mus musculus GN=Cryzl1 PE=1 SV=1	26.7004	25.5715	25.6192	25.0937	25.4274	25.9947	25.8164	25.613
Q922B2	sp|Q922B2|SYDC_MOUSE Aspartate--tRNA ligase, cytoplasmic OS=Mus musculus GN=Dars PE=1 SV=2	27.9663	28.6242	28.5464	28.7039	28.143	29.0045	29.2151	28.8249
Q922D8	sp|Q922D8|C1TC_MOUSE C-1-tetrahydrofolate synthase, cytoplasmic OS=Mus musculus GN=Mthfd1 PE=1 SV=4	29.3235	29.5828	29.7108	30.3614	30.6389	30.2043	30.4451	29.9626
Q922E4	sp|Q922E4|PCY2_MOUSE Ethanolamine-phosphate cytidylyltransferase OS=Mus musculus GN=Pcyt2 PE=1 SV=1	23.795	23.4525	23.5821	23.6129	24.3511	25.2239	23.5489	25.811
Q922F4	sp|Q922F4|TBB6_MOUSE Tubulin beta-6 chain OS=Mus musculus GN=Tubb6 PE=1 SV=1	28.6035	30.9923	31.1087	30.7114	25.0862	31.4589	31.1659	30.9182
Q922G2	sp|Q922G2|FA76A_MOUSE Protein FAM76A OS=Mus musculus GN=Fam76a PE=2 SV=1	26.9659	21.6986	27.1812	23.0167	23.8688	22.3687	23.8395	23.5039
Q922H2	sp|Q922H2|PDK3_MOUSE [Pyruvate dehydrogenase (acetyl-transferring)] kinase isozyme 3, mitochondrial OS=Mus musculus GN=Pdk3 PE=1 SV=1	23.6528	25.004	25.4791	25.0303	24.0854	23.3526	24.8256	24.7444
Q922J3	sp|Q922J3|CLIP1_MOUSE CAP-Gly domain-containing linker protein 1 OS=Mus musculus GN=Clip1 PE=1 SV=1	27.5582	26.4719	25.4827	25.2459	27.2145	26.566	26.6973	26.6039
Q922J6	sp|Q922J6|TSN2_MOUSE Tetraspanin-2 OS=Mus musculus GN=Tspan2 PE=1 SV=1	26.279	27.0932	27.1281	27.2042	27.2785	26.9957	27.0665	27.0617
Q922K7	sp|Q922K7|NOP2_MOUSE Probable 28S rRNA (cytosine-C(5))-methyltransferase OS=Mus musculus GN=Nop2 PE=1 SV=1	26.3957	24.0765	24.3461	23.891	26.5472	23.9445	23.7895	24.529
Q922L6	sp|Q922L6|NELFD_MOUSE Negative elongation factor D OS=Mus musculus GN=Nelfcd PE=1 SV=2	22.8758	22.254	21.7816	22.0615	27.3902	21.415	21.0561	21.7276
Q922M7	sp|Q922M7|ASHWN_MOUSE Ashwin OS=Mus musculus PE=1 SV=1	24.5552	25.1618	25.0068	24.673	26.297	24.3866	25.0937	25.3857
Q922P9	sp|Q922P9|GLYR1_MOUSE Putative oxidoreductase GLYR1 OS=Mus musculus GN=Glyr1 PE=1 SV=1	26.0747	26.9457	28.4268	27.3418	24.5694	27.5423	27.2239	27.8049
Q922Q8	sp|Q922Q8|LRC59_MOUSE Leucine-rich repeat-containing protein 59 OS=Mus musculus GN=Lrrc59 PE=1 SV=1	21.7276	23.9203	24.0979	23.4226	26.7238	25.001	22.5127	23.0116
Q922Q9	sp|Q922Q9|CHID1_MOUSE Chitinase domain-containing protein 1 OS=Mus musculus GN=Chid1 PE=1 SV=1	26.6401	26.0044	26.2599	26.4623	24.9018	26.2934	26.3769	26.4825
Q922R1	sp|Q922R1|CP070_MOUSE UPF0183 protein C16orf70 homolog OS=Mus musculus PE=1 SV=2	27.0901	22.8503	23.6528	22.8503	23.0432	23.8196	22.1582	23.6901
Q922R8	sp|Q922R8|PDIA6_MOUSE Protein disulfide-isomerase A6 OS=Mus musculus GN=Pdia6 PE=1 SV=3	25.43	26.3094	26.9773	26.4573	25.655	27.0079	27.4107	27.2465
Q922S4	sp|Q922S4|PDE2A_MOUSE cGMP-dependent 3,5-cyclic phosphodiesterase OS=Mus musculus GN=Pde2a PE=1 SV=3	26.533	25.3275	23.9998	23.8777	22.2388	24.5819	24.136	23.9923
Q922U1	sp|Q922U1|PRPF3_MOUSE U4/U6 small nuclear ribonucleoprotein Prp3 OS=Mus musculus GN=Prpf3 PE=1 SV=1	26.5022	25.8486	25.5495	26.035	24.4449	26.2685	25.8844	26.2325
Q922V4	sp|Q922V4|PLRG1_MOUSE Pleiotropic regulator 1 OS=Mus musculus GN=Plrg1 PE=1 SV=1	29.2926	27.9209	27.8184	27.916	27.7448	27.5875	27.6413	28.381
Q923D5	sp|Q923D5|WBP11_MOUSE WW domain-binding protein 11 OS=Mus musculus GN=Wbp11 PE=1 SV=2	27.5702	27.0723	27.2551	26.3726	25.5885	27.0522	26.4511	26.8897
Q923T9	sp|Q923T9|KCC2G_MOUSE Calcium/calmodulin-dependent protein kinase type II subunit gamma OS=Mus musculus GN=Camk2g PE=1 SV=1	26.6973	28.706	28.2361	29.4318	28.4465	28.189	28.9586	28.1956
Q924C1	sp|Q924C1|XPO5_MOUSE Exportin-5 OS=Mus musculus GN=Xpo5 PE=1 SV=1	20.122	23.9838	23.524	24.2248	22.2782	24.2826	24.7147	23.7624
Q924D0	sp|Q924D0|RT4I1_MOUSE Reticulon-4-interacting protein 1, mitochondrial OS=Mus musculus GN=Rtn4ip1 PE=1 SV=2	22.4263	22.4302	24.2826	23.4868	26.7718	22.7899	22.5602	22.7425
Q924M7	sp|Q924M7|MPI_MOUSE Mannose-6-phosphate isomerase OS=Mus musculus GN=Mpi PE=1 SV=1	27.0781	24.1247	24.8397	25.1266	27.2655	24.2785	24.4189	24.1511
Q924T2	sp|Q924T2|RT02_MOUSE 28S ribosomal protein S2, mitochondrial OS=Mus musculus GN=Mrps2 PE=1 SV=1	27.2513	20.8305	22.416	23.4998	27.5018	21.1488	21.5288	22.3085
Q925E7	sp|Q925E7|2ABD_MOUSE Serine/threonine-protein phosphatase 2A 55 kDa regulatory subunit B delta isoform OS=Mus musculus GN=Ppp2r2d PE=1 SV=1	23.5329	22.9919	23.3788	23.6849	26.8052	23.8139	22.6002	21.9007
Q925J9	sp|Q925J9|MED1_MOUSE Mediator of RNA polymerase II transcription subunit 1 OS=Mus musculus GN=Med1 PE=1 SV=2	26.4153	22.5073	27.2292	25.6686	26.5777	22.0144	22.9457	19.8568
Q93092	sp|Q93092|TALDO_MOUSE Transaldolase OS=Mus musculus GN=Taldo1 PE=1 SV=2	27.8406	25.6657	26.1665	26.8236	27.6572	26.7071	26.5777	25.7861
Q99020	sp|Q99020|ROAA_MOUSE Heterogeneous nuclear ribonucleoprotein A/B OS=Mus musculus GN=Hnrnpab PE=1 SV=1	29.8989	29.6924	29.5325	29.4143	29.5828	29.5471	29.4283	29.7471
Q99J08	sp|Q99J08|S14L2_MOUSE SEC14-like protein 2 OS=Mus musculus GN=Sec14l2 PE=1 SV=1	21.5858	22.6002	24.3094	22.8991	24.4555	24.0481	23.9203	23.1829
Q99J09	sp|Q99J09|MEP50_MOUSE Methylosome protein 50 OS=Mus musculus GN=Wdr77 PE=1 SV=1	23.106	25.147	25.7221	25.9075	27.1602	26.0221	23.8626	24.8691
Q99J31	sp|Q99J31|OPHN1_MOUSE Oligophrenin-1 OS=Mus musculus GN=Ophn1 PE=1 SV=1	23.9415	26.3602	25.5129	25.8755	24.5008	25.5463	25.8442	26.0829
Q99J39	sp|Q99J39|DCMC_MOUSE Malonyl-CoA decarboxylase, mitochondrial OS=Mus musculus GN=Mlycd PE=1 SV=1	27.2407	25.8531	26.1026	27.0723	27.4933	26.4928	26.1458	26.0457
Q99J95	sp|Q99J95|CDK9_MOUSE Cyclin-dependent kinase 9 OS=Mus musculus GN=Cdk9 PE=1 SV=1	26.7142	27.2189	21.945	22.8591	23.3076	23.6021	22.1383	23.795
Q99JB8	sp|Q99JB8|PACN3_MOUSE Protein kinase C and casein kinase II substrate protein 3 OS=Mus musculus GN=Pacsin3 PE=1 SV=1	25.7609	26.8052	27.7139	27.3528	26.9719	25.9119	27.0293	26.6914
Q99JF8	sp|Q99JF8|PSIP1_MOUSE PC4 and SFRS1-interacting protein OS=Mus musculus GN=Psip1 PE=1 SV=1	32.1291	31.772	31.8437	31.6518	31.2934	31.602	31.4921	31.6741
Q99JI4	sp|Q99JI4|PSMD6_MOUSE 26S proteasome non-ATPase regulatory subunit 6 OS=Mus musculus GN=Psmd6 PE=1 SV=1	25.8338	25.4854	25.9808	26.1817	26.1568	26.7424	26.733	26.4735
Q99JI6	sp|Q99JI6|RAP1B_MOUSE Ras-related protein Rap-1b OS=Mus musculus GN=Rap1b PE=1 SV=2	25.4575	23.1195	23.2446	22.1622	25.0068	22.5108	23.1994	23.7594
Q99JN2	sp|Q99JN2|KLH22_MOUSE Kelch-like protein 22 OS=Mus musculus GN=Klhl22 PE=1 SV=1	26.5234	23.952	23.8688	24.0638	23.0088	24.8397	24.2285	23.8725
Q99JP0	sp|Q99JP0|M4K3_MOUSE Mitogen-activated protein kinase kinase kinase kinase 3 OS=Mus musculus GN=Map4k3 PE=1 SV=4	24.6029	25.3061	25.6622	25.7436	25.3214	26.2325	25.7353	26.2619
Q99JP7	sp|Q99JP7|GGT7_MOUSE Gamma-glutamyltransferase 7 OS=Mus musculus GN=Ggt7 PE=1 SV=2	28.2426	29.9528	30.0795	29.9475	29.0571	29.9137	30.7278	29.9444
Q99JW4	sp|Q99JW4|LIMS1_MOUSE LIM and senescent cell antigen-like-containing domain protein 1 OS=Mus musculus GN=Lims1 PE=1 SV=3	22.9761	26.3582	26.5855	27.3441	27.236	26.4946	27.0031	26.7071
Q99JX4	sp|Q99JX4|EIF3M_MOUSE Eukaryotic translation initiation factor 3 subunit M OS=Mus musculus GN=Eif3m PE=1 SV=1	25.0068	28.045	28.2998	28.189	26.9699	28.2779	28.4766	28.415
Q99JX7	sp|Q99JX7|NXF1_MOUSE Nuclear RNA export factor 1 OS=Mus musculus GN=Nxf1 PE=1 SV=3	25.585	25.5305	26.6727	25.158	24.8999	26.0182	24.3094	25.5463
Q99JY0	sp|Q99JY0|ECHB_MOUSE Trifunctional enzyme subunit beta, mitochondrial OS=Mus musculus GN=Hadhb PE=1 SV=1	27.3741	27.8448	27.7519	28.4157	26.9409	27.063	27.5637	27.0946
Q99JY9	sp|Q99JY9|ARP3_MOUSE Actin-related protein 3 OS=Mus musculus GN=Actr3 PE=1 SV=3	29.7721	29.9018	29.4664	29.5381	29.9528	29.8756	30.2614	29.9755
Q99K10	sp|Q99K10|NLGN1_MOUSE Neuroligin-1 OS=Mus musculus GN=Nlgn1 PE=1 SV=2	26.5382	22.3687	27.0706	22.1582	21.917	21.953	21.766	21.5602
Q99K28	sp|Q99K28|ARFG2_MOUSE ADP-ribosylation factor GTPase-activating protein 2 OS=Mus musculus GN=Arfgap2 PE=1 SV=1	26.197	26.1544	25.5286	26.1665	25.613	26.5922	26.0845	25.9535
Q99K48	sp|Q99K48|NONO_MOUSE Non-POU domain-containing octamer-binding protein OS=Mus musculus GN=Nono PE=1 SV=3	32.4407	31.8803	31.6233	31.6741	31.8981	31.9699	31.7972	32.0288
Q99K51	sp|Q99K51|PLST_MOUSE Plastin-3 OS=Mus musculus GN=Pls3 PE=1 SV=3	25.4028	27.1676	26.5735	27.2674	25.4791	27.126	26.8086	26.6544
Q99K70	sp|Q99K70|RRAGC_MOUSE Ras-related GTP-binding protein C OS=Mus musculus GN=Rragc PE=1 SV=1;sp|Q7TT45|RRAGD_MOUSE Ras-related GTP-binding protein D OS=Mus musculus GN=Rragd PE=2 SV=2	27.4317	24.5387	25.3061	24.3276	27.6438	24.3511	24.6226	24.3344
Q99K74	sp|Q99K74|MED24_MOUSE Mediator of RNA polymerase II transcription subunit 24 OS=Mus musculus GN=Med24 PE=1 SV=1	26.8921	22.1622	27.3039	22.416	27.0665	20.2457	23.0227	21.3362
Q99K85	sp|Q99K85|SERC_MOUSE Phosphoserine aminotransferase OS=Mus musculus GN=Psat1 PE=1 SV=1	26.0914	28.3874	28.3413	27.815	26.2653	28.2361	27.9926	27.046
Q99KB8	sp|Q99KB8|GLO2_MOUSE Hydroxyacylglutathione hydrolase, mitochondrial OS=Mus musculus GN=Hagh PE=1 SV=2	29.4184	27.6515	27.6044	27.2529	29.5668	27.6472	27.6121	27.5324
Q99KC8	sp|Q99KC8|VMA5A_MOUSE von Willebrand factor A domain-containing protein 5A OS=Mus musculus GN=Vwa5a PE=1 SV=2	27.9209	26.991	26.5234	27.2486	26.0719	26.0102	26.3361	26.2517
Q99KE1	sp|Q99KE1|MAOM_MOUSE NAD-dependent malic enzyme, mitochondrial OS=Mus musculus GN=Me2 PE=1 SV=1	26.7347	27.0617	24.8776	23.8379	26.9629	20.7399	24.092	22.4835
Q99KF1	sp|Q99KF1|TMED9_MOUSE Transmembrane emp24 domain-containing protein 9 OS=Mus musculus GN=Tmed9 PE=1 SV=2	27.1157	24.5874	22.8893	24.4632	23.4777	24.6068	23.7406	24.2299
Q99KG3	sp|Q99KG3|RBM10_MOUSE RNA-binding protein 10 OS=Mus musculus GN=Rbm10 PE=1 SV=1	27.8313	27.2655	26.6821	26.5811	26.8126	26.9262	26.5022	27.0781
Q99KH8	sp|Q99KH8|STK24_MOUSE Serine/threonine-protein kinase 24 OS=Mus musculus GN=Stk24 PE=1 SV=1	26.4735	28.1484	27.6698	27.5141	26.4896	27.7906	27.9755	28.1086
Q99KI0	sp|Q99KI0|ACON_MOUSE Aconitate hydratase, mitochondrial OS=Mus musculus GN=Aco2 PE=1 SV=1	30.7882	31.3457	31.9699	31.5888	30.8377	31.2173	31.6741	31.3154
Q99KJ8	sp|Q99KJ8|DCTN2_MOUSE Dynactin subunit 2 OS=Mus musculus GN=Dctn2 PE=1 SV=3	29.5381	25.7098	25.4172	26.1224	29.6545	26.4623	26.3602	26.164
Q99KK2	sp|Q99KK2|NEUA_MOUSE N-acylneuraminate cytidylyltransferase OS=Mus musculus GN=Cmas PE=1 SV=2	29.608	30.2336	30.2502	30.4896	30.0237	30.5523	30.3052	30.3231
Q99KK7	sp|Q99KK7|DPP3_MOUSE Dipeptidyl peptidase 3 OS=Mus musculus GN=Dpp3 PE=1 SV=2	26.7841	21.4442	23.6707	22.6027	24.195	23.4621	23.2757	23.625
Q99KN9	sp|Q99KN9|EPN4_MOUSE Clathrin interactor 1 OS=Mus musculus GN=Clint1 PE=1 SV=2	27.3396	26.3972	25.8259	26.3344	27.4005	26.4757	26.4194	25.5594
Q99KP6	sp|Q99KP6|PRP19_MOUSE Pre-mRNA-processing factor 19 OS=Mus musculus GN=Prpf19 PE=1 SV=1	29.5286	30.6855	30.9437	30.5917	29.4711	30.5917	30.6389	30.755
Q99KQ4	sp|Q99KQ4|NAMPT_MOUSE Nicotinamide phosphoribosyltransferase OS=Mus musculus GN=Nampt PE=1 SV=1	24.3825	25.3775	23.5856	24.8327	25.244	25.2033	25.004	25.2882
Q99KR7	sp|Q99KR7|PPIF_MOUSE Peptidyl-prolyl cis-trans isomerase F, mitochondrial OS=Mus musculus GN=Ppif PE=1 SV=1	25.6323	24.7147	25.2374	25.2489	26.6848	23.8246	25.4791	24.2868
Q99KX1	sp|Q99KX1|MLF2_MOUSE Myeloid leukemia factor 2 OS=Mus musculus GN=Mlf2 PE=1 SV=1	27.9727	28.4321	25.3775	26.0026	25.9075	28.313	28.3591	25.6721
Q99KY4	sp|Q99KY4|GAK_MOUSE Cyclin-G-associated kinase OS=Mus musculus GN=Gak PE=1 SV=2	22.1622	25.7353	24.5479	24.7042	27.677	25.1449	25.1542	25.2546
Q99L04	sp|Q99L04|DHRS1_MOUSE Dehydrogenase/reductase SDR family member 1 OS=Mus musculus GN=Dhrs1 PE=1 SV=1	25.5221	26.0495	25.3343	25.7048	23.0319	24.7631	24.3121	24.9161
Q99L13	sp|Q99L13|3HIDH_MOUSE 3-hydroxyisobutyrate dehydrogenase, mitochondrial OS=Mus musculus GN=Hibadh PE=1 SV=1	24.7254	25.0734	26.2031	25.6385	25.3857	24.6513	26.2325	25.5305
Q99L43	sp|Q99L43|CDS2_MOUSE Phosphatidate cytidylyltransferase 2 OS=Mus musculus GN=Cds2 PE=1 SV=1	27.4747	26.795	26.8377	27.0506	27.6911	28.4436	25.9735	26.6585
Q99L45	sp|Q99L45|IF2B_MOUSE Eukaryotic translation initiation factor 2 subunit 2 OS=Mus musculus GN=Eif2s2 PE=1 SV=1	28.9301	28.8249	28.8263	28.6822	28.7595	28.8674	28.5338	28.9315
Q99L47	sp|Q99L47|F10A1_MOUSE Hsc70-interacting protein OS=Mus musculus GN=St13 PE=1 SV=1	29.0775	28.6193	28.3329	28.7129	29.1595	29.3506	29.1049	29.0775
Q99L88	sp|Q99L88|SNTB1_MOUSE Beta-1-syntrophin OS=Mus musculus GN=Sntb1 PE=1 SV=4	27.5004	24.407	23.7406	24.5355	28.2266	24.8432	24.597	25.2088
Q99LB2	sp|Q99LB2|DHRS4_MOUSE Dehydrogenase/reductase SDR family member 4 OS=Mus musculus GN=Dhrs4 PE=1 SV=3	26.899	24.7843	27.6275	26.2031	25.1014	25.5688	25.8985	25.1248
Q99LB6	sp|Q99LB6|MAT2B_MOUSE Methionine adenosyltransferase 2 subunit beta OS=Mus musculus GN=Mat2b PE=1 SV=1	26.9629	24.1889	24.5805	21.5602	27.1032	24.2657	25.3991	23.4136
Q99LC2	sp|Q99LC2|CSTF1_MOUSE Cleavage stimulation factor subunit 1 OS=Mus musculus GN=Cstf1 PE=1 SV=1	24.2943	26.961	26.3602	26.4975	27.4773	26.5286	26.1469	26.356
Q99LC3	sp|Q99LC3|NDUAA_MOUSE NADH dehydrogenase [ubiquinone] 1 alpha subcomplex subunit 10, mitochondrial OS=Mus musculus GN=Ndufa10 PE=1 SV=1	21.6137	23.2728	25.1266	22.801	23.9792	22.694	22.1047	23.4028
Q99LC5	sp|Q99LC5|ETFA_MOUSE Electron transfer flavoprotein subunit alpha, mitochondrial OS=Mus musculus GN=Etfa PE=1 SV=2	24.0081	27.0962	27.9209	27.5875	27.2874	26.9629	27.0685	27.126
Q99LD4	sp|Q99LD4|CSN1_MOUSE COP9 signalosome complex subunit 1 OS=Mus musculus GN=Gps1 PE=1 SV=1	24.6361	27.4716	27.2407	27.1021	26.1104	27.3875	27	26.8377
Q99LE6	sp|Q99LE6|ABCF2_MOUSE ATP-binding cassette sub-family F member 2 OS=Mus musculus GN=Abcf2 PE=1 SV=1	28.73	28.5143	28.3772	28.763	29.3506	28.3429	28.7891	28.5428
Q99LF4	sp|Q99LF4|RTCB_MOUSE tRNA-splicing ligase RtcB homolog OS=Mus musculus GN=Rtcb PE=1 SV=1	30.3502	30.4984	30.4896	30.6329	30.1686	30.7048	30.5553	30.5305
Q99LG2	sp|Q99LG2|TNPO2_MOUSE Transportin-2 OS=Mus musculus GN=Tnpo2 PE=1 SV=1	23.5511	24.4189	24.0081	20.9312	22.7899	24.9588	23.8395	23.333
Q99LI7	sp|Q99LI7|CSTF3_MOUSE Cleavage stimulation factor subunit 3 OS=Mus musculus GN=Cstf3 PE=1 SV=1	25.5276	26.5198	26.3636	26.4686	24.527	26.7099	26.1846	26.7641
[truncated: 543 more rows]

## Sheet: Midbrain_MembraneFraction
Entry	Description	Aged Female 1	Aged Female 2	Aged Male 1	Aged Male 2	Young Female 1	Young Female 2	Young Male 1	Young Male 2			* Note: All values are log2(intensity)
A2A432	sp|A2A432|CUL4B_MOUSE Cullin-4B OS=Mus musculus GN=Cul4b PE=1 SV=1	23.7686	26.0744	26.8118	25.8671	26.5681	26.5205	26.1667	23.8683
A2A5R2	sp|A2A5R2|BIG2_MOUSE Brefeldin A-inhibited guanine nucleotide-exchange protein 2 OS=Mus musculus GN=Arfgef2 PE=1 SV=1	26.4663	27.8411	27.6016	27.4961	27.9648	27.2895	27.6857	27.9138
A2A690	sp|A2A690|TANC2_MOUSE Protein TANC2 OS=Mus musculus GN=Tanc2 PE=1 SV=1	23.8749	23.3171	26.4663	24.1535	24.9628	26.8552	23.3672	23.2282
A2A699	sp|A2A699|F1712_MOUSE Protein FAM171A2 OS=Mus musculus GN=Fam171a2 PE=1 SV=1	27.2077	26.4517	26.7866	25.838	26.8173	27.1732	26.4822	27.0953
A2A8L5	sp|A2A8L5|PTPRF_MOUSE Receptor-type tyrosine-protein phosphatase F OS=Mus musculus GN=Ptprf PE=1 SV=1	23.8483	25.2784	25.1045	22.9974	24.5082	25.1197	23.596	24.6181
A2ADY9	sp|A2ADY9|DDI2_MOUSE Protein DDI1 homolog 2 OS=Mus musculus GN=Ddi2 PE=1 SV=1	26.7926	26.8106	27.4669	23.471	22.03	22.9605	22.1512	24.1675
A2AG50	sp|A2AG50|MA7D2_MOUSE MAP7 domain-containing protein 2 OS=Mus musculus GN=Map7d2 PE=1 SV=1	26.5164	27.203	28.3346	27.824	27.8876	27.9094	28.1696	28.1274
A2AGT5	sp|A2AGT5|CKAP5_MOUSE Cytoskeleton-associated protein 5 OS=Mus musculus GN=Ckap5 PE=1 SV=1	29.7469	29.9716	29.9829	30.1769	30.2153	30.0556	30.1387	30.3001
A2AHC3	sp|A2AHC3|CAMP1_MOUSE Calmodulin-regulated spectrin-associated protein 1 OS=Mus musculus GN=Camsap1 PE=1 SV=1	27.0866	22.0436	23.2896	26.8849	24.0529	23.0351	23.8703	22.5121
A2AIL4	sp|A2AIL4|NDUF6_MOUSE NADH dehydrogenase (ubiquinone) complex I, assembly factor 6 OS=Mus musculus GN=Ndufaf6 PE=1 SV=1	27.7713	27.0833	24.0772	23.4561	24.2104	23.528	23.528	23.2949
A2AJI0	sp|A2AJI0|MA7D1_MOUSE MAP7 domain-containing protein 1 OS=Mus musculus GN=Map7d1 PE=1 SV=1	26.6244	26.2149	26.8522	25.5689	26.1667	26.4421	26.9905	26.9978
A2ALS5	sp|A2ALS5|RPGP1_MOUSE Rap1 GTPase-activating protein 1 OS=Mus musculus GN=Rap1gap PE=1 SV=2	25.3012	28.3998	27.993	28.3555	28.7686	28.6773	28.8417	28.2977
A2AN08	sp|A2AN08|UBR4_MOUSE E3 ubiquitin-protein ligase UBR4 OS=Mus musculus GN=Ubr4 PE=1 SV=1	27.6249	27.4327	27.1858	27.2513	27.7511	27.9805	27.5789	27.569
A2AP18	sp|A2AP18|PLCH2_MOUSE 1-phosphatidylinositol 4,5-bisphosphate phosphodiesterase eta-2 OS=Mus musculus GN=Plch2 PE=1 SV=2	24.6444	23.528	25.8845	23.7363	23.9655	25.3956	23.7438	23.1293
A2APV2	sp|A2APV2|FMNL2_MOUSE Formin-like protein 2 OS=Mus musculus GN=Fmnl2 PE=1 SV=2	24.8883	26.8198	27.2381	25.8965	26.6502	26.2394	24.3864	26.514
A2APY7	sp|A2APY7|NDUF5_MOUSE NADH dehydrogenase [ubiquinone] 1 alpha subcomplex assembly factor 5 OS=Mus musculus GN=Ndufaf5 PE=1 SV=1	24.5163	26.0618	24.8538	29.386	25.6261	25.3042	25.7903	24.8776
A2AQ25	sp|A2AQ25|SKT_MOUSE Sickle tail protein OS=Mus musculus GN=Skt PE=1 SV=1	26.734	27.7887	26.9286	23.7744	22.7452	22.6373	24.996	25.1581
A2ASZ8	sp|A2ASZ8|SCMC2_MOUSE Calcium-binding mitochondrial carrier protein SCaMC-2 OS=Mus musculus GN=Slc25a25 PE=1 SV=1	22.5048	25.3688	25.2835	25.1197	27.2184	24.8538	25.3104	24.3035
A2AWA9	sp|A2AWA9|RBGP1_MOUSE Rab GTPase-activating protein 1 OS=Mus musculus GN=Rabgap1 PE=1 SV=1	27.4069	25.5529	25.8278	23.9096	25.596	25.8519	26.9125	25.004
A2BDX3	sp|A2BDX3|MOCS3_MOUSE Adenylyltransferase and sulfurtransferase MOCS3 OS=Mus musculus GN=Mocs3 PE=1 SV=1	27.6393	24.2765	22.88	22.4048	23.6742	25.6954	25.0384	20.4887
A2RSJ4	sp|A2RSJ4|UH1BL_MOUSE UHRF1-binding protein 1-like OS=Mus musculus GN=Uhrf1bp1l PE=1 SV=2	27.0527	23.4988	24.1011	26.8824	21.9122	23.9208	24.4979	23.7537
A2RT62	sp|A2RT62|FXL16_MOUSE F-box/LRR-repeat protein 16 OS=Mus musculus GN=Fbxl16 PE=1 SV=1	23.7421	26.3234	24.6796	26.1154	25.9664	26.8714	25.5655	26.2527
A6H5Z3	sp|A6H5Z3|EXC6B_MOUSE Exocyst complex component 6B OS=Mus musculus GN=Exoc6b PE=1 SV=1	25.988	25.5754	26.0127	25.381	26.6911	25.7861	27.0541	25.8543
A6H611	sp|A6H611|MIPEP_MOUSE Mitochondrial intermediate peptidase OS=Mus musculus GN=Mipep PE=1 SV=1	25.1753	22.0729	26.8577	24.2765	24.9262	23.3672	24.5582	23.224
A6H630	sp|A6H630|ARMT1_MOUSE Protein-glutamate O-methyltransferase OS=Mus musculus GN=Armt1 PE=1 SV=1	26.8283	25.2671	25.4136	22.9664	24.8669	26.321	25.7465	23.1557
B0F2B4	sp|B0F2B4|NLGN4_MOUSE Neuroligin 4-like OS=Mus musculus GN=Nlgn4l PE=1 SV=1	25.9652	24.4697	23.471	24.7454	25.675	26.844	25.9728	22.5942
B0V2N1	sp|B0V2N1|PTPRS_MOUSE Receptor-type tyrosine-protein phosphatase S OS=Mus musculus GN=Ptprs PE=1 SV=1	27.4749	27.5739	26.7965	26.6052	27.6393	27.3149	27.4797	27.0824
B1AXV0	sp|B1AXV0|FRS1L_MOUSE DOMON domain-containing protein FRRS1L OS=Mus musculus GN=Frrs1l PE=1 SV=1	26.8135	26.6594	25.0384	27.0898	25.1753	26.1167	25.4686	25.4794
B1AY13	sp|B1AY13|UBP24_MOUSE Ubiquitin carboxyl-terminal hydrolase 24 OS=Mus musculus GN=Usp24 PE=1 SV=1	27.5407	22.1512	24.728	21.8367	24.9006	23.8703	24.2939	24.3421
B1AZP2	sp|B1AZP2|DLGP4_MOUSE Disks large-associated protein 4 OS=Mus musculus GN=Dlgap4 PE=1 SV=1	26.8198	24.9144	25.1826	24.5302	27.4816	27.5605	26.1987	27.8411
B2RQC6	sp|B2RQC6|PYR1_MOUSE CAD protein OS=Mus musculus GN=Cad PE=1 SV=1	27.5946	23.4687	27.0833	24.1397	22.2353	23.0879	20.0643	21.368
B2RUJ5	sp|B2RUJ5|APBA1_MOUSE Amyloid beta A4 precursor protein-binding family A member 1 OS=Mus musculus GN=Apba1 PE=1 SV=2	26.1516	25.1581	24.2898	24.9301	25.419	26.2149	25.9277	25.2589
B2RXC1	sp|B2RXC1|TPC11_MOUSE Trafficking protein particle complex subunit 11 OS=Mus musculus GN=Trappc11 PE=1 SV=1	25.7407	26.4637	27.5051	25.75	26.4679	26.8349	26.9441	24.7115
B2RXS4	sp|B2RXS4|PLXB2_MOUSE Plexin-B2 OS=Mus musculus GN=Plxnb2 PE=1 SV=1	27.9201	27.391	28.7403	28.3453	28.1623	27.865	27.8775	28.0659
B7ZMP1	sp|B7ZMP1|XPP3_MOUSE Probable Xaa-Pro aminopeptidase 3 OS=Mus musculus GN=Xpnpep3 PE=1 SV=1	24.9421	23.6118	22.9605	24.6123	23.1993	23.4312	22.1152	23.2735
B9EHT4	sp|B9EHT4|CLIP3_MOUSE CAP-Gly domain-containing linker protein 3 OS=Mus musculus GN=Clip3 PE=1 SV=1	21.368	25.1045	24.9545	22.7733	24.5331	24.461	25.1275	24.4024
B9EJ86	sp|B9EJ86|OSBL8_MOUSE Oxysterol-binding protein-related protein 8 OS=Mus musculus GN=Osbpl8 PE=1 SV=1	26.6463	27.537	27.5739	27.8994	27.8502	27.7829	27.2469	27.9183
B9EJA2	sp|B9EJA2|CTTB2_MOUSE Cortactin-binding protein 2 OS=Mus musculus GN=Cttnbp2 PE=1 SV=2	26.6475	27.251	25.1596	25.4883	26.798	27.179	26.1061	27.3034
B9EKR1	sp|B9EKR1|PRPTZ_MOUSE Receptor-type tyrosine-protein phosphatase zeta OS=Mus musculus GN=Ptprz1 PE=1 SV=1	30.6068	30.4545	29.9857	30.0734	30.6132	29.9144	30.5105	30.057
CON__P00761	NaN	25.7215	29.543	30.3236	29.8631	29.7347	29.6805	30.6855	30.1008
CON__P02769	NaN	35.4375	36.6392	36.6392	36.6392	36.6392	36.6392	36.19	36.6392
D3YVF0	sp|D3YVF0|AKAP5_MOUSE A-kinase anchor protein 5 OS=Mus musculus GN=Akap5 PE=1 SV=2	26.4599	27.8255	24.4956	25.1368	26.6931	28.0534	26.8974	27.0734
D3Z7P3	sp|D3Z7P3|GLSK_MOUSE Glutaminase kidney isoform, mitochondrial OS=Mus musculus GN=Gls PE=1 SV=1	32.4418	32.0107	31.92	31.8315	32.2551	32.2551	32.2404	31.9495
E9PUL5	sp|E9PUL5|PRRT2_MOUSE Proline-rich transmembrane protein 2 OS=Mus musculus GN=Prrt2 PE=1 SV=1	28.9614	28.3555	28.3998	28.1108	28.4369	28.5374	28.9481	29.3866
E9PVA8	sp|E9PVA8|GCN1_MOUSE eIF-2-alpha kinase activator GCN1 OS=Mus musculus GN=Gcn1 PE=1 SV=1	27.3424	19.4943	22.0147	26.0528	24.4064	25.7572	21.1649	23.6548
E9Q3L2	sp|E9Q3L2|PI4KA_MOUSE Phosphatidylinositol 4-kinase alpha OS=Mus musculus GN=Pi4ka PE=2 SV=2	30.5077	31.0583	31.2428	31.052	31.1097	31.2144	31.3711	31.2704
E9Q401	sp|E9Q401|RYR2_MOUSE Ryanodine receptor 2 OS=Mus musculus GN=Ryr2 PE=1 SV=1	28.4968	29.907	28.1508	28.1867	28.6568	29.1369	29.1549	28.8107
E9Q414	sp|E9Q414|APOB_MOUSE Apolipoprotein B-100 OS=Mus musculus GN=Apob PE=1 SV=1	24.3637	24.8502	24.8883	24.8695	23.7103	27.5183	27.3213	22.7807
E9Q6P5	sp|E9Q6P5|TTC7B_MOUSE Tetratricopeptide repeat protein 7B OS=Mus musculus GN=Ttc7b PE=1 SV=1	28.3375	29.7928	29.543	29.543	29.6136	29.8806	29.7729	29.907
E9Q735	sp|E9Q735|UBE4A_MOUSE Ubiquitin conjugation factor E4 A OS=Mus musculus GN=Ube4a PE=1 SV=1	24.2522	25.801	25.6893	27.0629	27.226	26.5176	26.2305	26.4267
E9Q8I9	sp|E9Q8I9|FRY_MOUSE Protein furry homolog OS=Mus musculus GN=Fry PE=1 SV=1	22.2718	24.8098	26.7375	21.8245	24.5908	22.7452	26.8198	23.9165
[truncated: 2,850 more rows]

## Sheet: Midbrain_CytoskeletalFraction
Entry	Description	Aged Female 1	Aged Female 2	Aged Male	Aged Male 2	Young Female 1	Young Female 2	Young Male 1	Young Male 2			* Note: All values are log2(intensity)
[truncated: 2,263 more rows]

[truncated: 6 more sheets: Midbrain_InsolubleFraction, Striatum_CytoplasmicFraction, Striatum_NuclearFraction, Striatum_MembraneFraction, Striatum_CytoskeletalFraction, Striatum_InsolubleFraction]
