# Supplementary material for: Midbrain extracellular matrix and microglia are associated with cognition in aging mice
Source: Nat Commun. 2025 Nov 27;16:11319. doi: 10.1038/s41467-025-66434-z (PMC12722224; doi:10.1038/s41467-025-66434-z)
Supplement: Supplementary file 5 — Supplementary Data 3 [file 41467_2025_66434_MOESM5_ESM.xlsx]

## Sheet: MS_Metrics_FracC,N,M,CS
Protein IDs	Intensity AgedFemale1_Midbrain_CS	Intensity AgedFemale2_Midbrain_C	Intensity AgedFemale2_Midbrain_CS	Intensity AgedFemale2_Midbrain_M	Intensity AgedFemale2_Midbrain_N	Intensity AgedFemale2_Striatum_C	Intensity AgedFemale2_Striatum_CS	Intensity AgedFemale2_Striatum_M	Intensity AgedFemale2_Striatum_N	Intensity AgedMale1_Midbrain_C	Intensity AgedMale1_Midbrain_CS	Intensity AgedMale1_Midbrain_M	Intensity AgedMale1_Midbrain_N	Intensity AgedMale1_Striatum_C	Intensity AgedMale1_Striatum_CS	Intensity AgedMale1_Striatum_M	Intensity AgedMale1_Striatum_N	Intensity AgedMale2_Midbrain_C	Intensity AgedMale2_Midbrain_CS	Intensity AgedMale2_Midbrain_M	Intensity AgedMale2_Midbrain_N	Intensity AgedMale2_Striatum_C	Intensity AgedMale2_Striatum_CS	Intensity AgedMale2_Striatum_M	Intensity AgedMale2_Striatum_N	Intensity YoungFemale1_Midbrain_M	Intensity YoungFemale2_Midbrain_C	Intensity YoungFemale2_Midbrain_CS	Intensity YoungFemale2_Midbrain_M	Intensity YoungFemale2_Midbrain_N	Intensity YoungFemale2_Striatum_C	Intensity YoungFemale2_Striatum_CS	Intensity YoungFemale2_Striatum_M	Intensity YoungFemale2_Striatum_N	Intensity YoungMale1_Midbrain_C	Intensity YoungMale1_Midbrain_CS	Intensity YoungMale1_Midbrain_M	Intensity YoungMale1_Midbrain_N	Intensity YoungMale1_Striatum_C	Intensity YoungMale1_Striatum_CS	Intensity YoungMale1_Striatum_M	Intensity YoungMale1_Striatum_N	Intensity YoungMale2_Midbrain_C	Intensity YoungMale2_Midbrain_CS	Intensity YoungMale2_Midbrain_M	Intensity YoungMale2_Midbrain_N	Intensity YoungMale2_Striatum_C	Intensity YoungMale2_Striatum_CS	Intensity YoungMale2_Striatum_M
A0A0B4J1F4	0	0	0	0	0	0	0	0	0	0	0	0	0	0	0	0	0	0	0	0	0	0	0	0	0	0	0	0	0	0	0	30913000	0	0	0	0	0	0	0	0	0	0	0	0	0	0	0	0	0
A2A432	14356000	0	10636000	65860000	38239000	0	51194000	105580000	31227000	0	0	121840000	15502000	0	0	64674000	14019000	24324000	17233000	52925000	12252000	11863000	19984000	38710000	15293000	92265000	0	7237200	82520000	37427000	6160900	9925700	77421000	16464000	8242300	10028000	76799000	21060000	0	7015700	58086000	13418000	0	49797000	9570200	15903000	0	0	69346000
A2A4P0	0	0	0	0	0	0	0	0	2976400	0	0	0	2558800	0	0	0	6135200	0	0	0	0	0	0	0	4030000	0	0	0	0	0	0	0	0	7413400	0	0	0	0	0	0	0	5463400	0	0	0	1782300	0	0	0
A2A5R2	21510000	0	32827000	249610000	174590000	1885900	110460000	179800000	225350000	0	0	217130000	117270000	0	3021100	177790000	150540000	0	17087000	165000000	247670000	0	13819000	178490000	251740000	256340000	0	12238000	142810000	292800000	0	14400000	125410000	168840000	0	8626900	236850000	106940000	0	9017300	165570000	163320000	0	23438000	187030000	133240000	0	0	237310000
A2A690	1944100	0	7318400	10270000	32266000	0	20473000	41817000	45902000	0	0	0	1981600	0	63563000	20958000	17673000	0	21267000	15115000	13486000	0	101190000	8451300	23196000	31635000	0	66306000	0	14592000	0	902250000	15693000	18020000	0	46655000	9633700	6087900	0	70236000	15528000	13015000	0	460000000	6587100	18423000	0	0	12836000
A2A699	12332000	0	75545000	85323000	0	0	159080000	192860000	0	0	718650	119420000	0	0	64352000	136160000	0	0	40594000	52065000	0	0	93587000	161700000	0	107060000	0	51517000	132310000	0	0	113580000	158370000	0	0	43708000	95247000	0	0	84012000	107740000	0	0	111720000	101170000	0	0	0	170990000
A2A6Q5	0	0	0	0	23309000	0	0	0	67094000	0	0	0	12410000	0	0	0	49781000	0	0	0	41005000	0	0	0	89979000	0	0	0	0	51995000	0	0	0	72751000	0	0	0	17586000	0	0	0	82911000	0	0	0	10384000	0	0	0
A2A6T1	0	0	0	0	0	0	0	0	0	0	0	0	0	0	0	0	9393500	0	0	0	0	0	0	0	0	0	0	0	0	0	0	0	0	0	0	0	0	0	0	0	0	0	0	0	0	0	0	0	0
A2A8L1	0	0	0	0	46087000	0	0	0	75138000	0	0	0	4571100	0	0	0	66263000	0	0	0	24903000	0	0	0	109270000	0	0	0	0	27082000	0	0	0	52322000	0	0	0	9083000	0	0	0	38390000	0	0	0	15574000	0	0	0
A2A8L5	0	0	0	39372000	5711900	0	33312000	12108000	10858000	0	1218500	37965000	5472100	0	6799700	54954000	2786700	0	9502100	6385000	24985000	0	0	37164000	30805000	23316000	0	0	32154000	11113000	0	4180300	51595000	40996000	0	5387300	11881000	943730	0	3720800	59755000	1431200	0	3088400	17536000	4300800	0	0	19813000
A2A8U2	0	0	2961100	0	0	0	4424600	0	0	0	0	0	0	0	16818000	0	0	0	0	0	0	0	9062500	0	0	0	0	8953100	0	0	0	9674800	0	0	0	4227900	0	0	0	4801700	0	0	0	6927100	0	0	0	0	0
A2A8Z1	2279700	0	0	6701000	18666000	0	0	0	5210400	0	0	3938200	0	0	0	0	0	0	0	22153000	2438600	0	0	0	0	0	0	0	5719400	3056700	0	0	0	0	0	0	0	1811500	0	0	0	5285800	0	0	13689000	1738000	0	0	4546000
A2AAE1	0	0	0	3514800	1640700	0	5961400	3048900	0	0	0	0	0	0	0	14810000	27123000	0	0	0	0	0	0	0	0	3115300	0	0	19597000	0	0	0	16576000	0	67480000	1254900	8854300	0	0	12364000	0	21257000	0	8453400	10581000	0	0	0	23346000
A2ABV5	0	0	0	113160000	4339400	0	37279000	0	36431000	0	0	0	0	0	0	51213000	33799000	0	0	0	0	0	0	0	25744000	0	0	0	85976000	0	0	0	27673000	45862000	0	0	0	6010000	0	0	65450000	40141000	0	0	0	3454300	0	0	80553000
A2ADY9	3383900	0	1945800	110580000	0	1173700	8216000	122300000	0	0	0	0	0	0	28199000	4405600	0	0	0	9331600	0	1817800	0	10747000	0	4782800	0	0	7453200	0	1319900	47514000	13476000	0	0	0	4282700	0	1723200	0	8862800	0	0	0	12464000	0	0	0	10620000
A2AG50	15809000	0	14011000	148110000	491770000	0	18587000	87362000	444900000	0	27171000	388090000	224740000	0	18860000	112420000	279220000	1828300	39693000	207300000	809440000	0	39121000	83817000	549150000	241440000	0	40364000	237850000	739590000	0	17813000	92765000	387830000	0	37945000	339150000	403340000	0	24628000	118020000	404410000	0	67405000	217770000	384540000	0	0	145310000
A2AGT5	185200000	0	224290000	1103500000	1.9263e+09	0	478500000	977340000	2438700000	0	82763000	1166100000	1390200000	0	150770000	1293300000	1.8214e+09	0	354610000	1102000000	2243000000	0	291130000	865830000	2361500000	1139800000	0	152420000	1.0411e+09	1.7397e+09	0	149880000	763800000	2.0297e+09	0	196090000	1301400000	1352400000	0	140610000	839870000	1.807e+09	0	271690000	989890000	1247600000	0	0	1298800000
A2AHC3	0	0	0	4182300	55787000	0	10079000	18489000	114070000	0	0	10452000	17067000	0	6612000	38785000	70928000	0	4819900	0	54962000	0	7827300	30516000	107410000	17030000	0	2662300	8023400	61612000	0	5151300	58079000	143730000	0	0	14345000	33518000	0	8501800	37903000	116870000	0	2002900	3789000	40585000	0	0	30968000
A2AHG0	0	0	0	10768000	0	0	0	42421000	0	0	0	5852600	0	0	49569000	11516000	5423800	0	0	0	0	0	71062000	41096000	0	217460000	0	4425000	0	0	0	130220000	47832000	24731000	0	0	0	0	0	62224000	86973000	0	0	0	0	0	0	0	0
A2AHL1	0	0	0	0	0	0	0	0	0	0	0	4090700	0	0	0	0	0	0	0	0	0	0	0	0	0	0	0	0	0	0	0	10623000	0	0	0	0	0	0	0	0	0	0	0	0	0	0	0	0	0
A2AIL4	0	0	0	0	0	0	0	16231000	0	0	0	18063000	0	0	0	16271000	0	0	0	8911600	0	0	0	0	0	19005000	0	0	10815000	0	0	0	5926000	0	0	0	11226000	0	0	0	0	0	0	0	6842800	0	0	0	7774700
A2AIV2	0	0	0	0	3545000	0	0	0	13746000	0	0	0	775280	0	0	0	18135000	0	0	0	2689000	0	0	0	13984000	0	0	0	0	2970800	0	0	0	14750000	0	0	0	1104800	0	0	0	11992000	0	0	0	0	0	0	0
A2AJ15	0	0	0	0	0	0	1899700	0	10098000	0	0	0	0	0	0	0	0	0	0	0	0	0	0	0	0	0	0	0	0	0	0	0	0	0	0	0	0	0	0	0	0	0	0	0	2557300	0	0	0	0
A2AJA9	1582400	0	2059300	1207400	0	0	0	1324000	0	0	5475300	0	0	0	78385000	1650800	0	0	22301000	0	0	0	143240000	0	0	0	0	78452000	0	0	0	325210000	0	0	0	34625000	0	0	0	117450000	0	0	0	89706000	0	0	0	0	0
A2AJI0	42069000	0	18472000	71783000	132340000	0	24605000	126800000	163580000	0	9710700	124570000	89097000	0	60525000	158140000	152240000	0	40533000	41759000	128670000	0	63581000	96050000	147110000	72367000	0	73977000	76263000	163460000	1060700	57122000	73221000	111470000	0	53854000	135100000	87051000	0	81159000	61742000	165830000	0	92417000	92614000	116550000	0	0	74496000
A2AJT4	0	0	0	0	0	0	0	0	0	0	0	0	0	0	0	0	5578500	0	0	0	0	0	0	0	14059000	0	0	0	0	3961800	0	0	0	9379800	0	0	0	0	0	0	0	4824600	0	0	0	0	0	0	0
A2AKG8	0	0	0	0	8596900	0	0	0	10230000	0	0	0	0	0	0	0	0	0	0	0	4637700	0	0	0	0	0	0	0	0	3452400	0	0	0	0	0	0	0	3445600	0	0	0	3539300	0	0	0	0	0	0	0
A2ALI5	0	0	0	0	0	0	0	0	0	0	0	0	0	0	3191100	0	0	0	0	0	0	0	0	0	0	0	0	2757500	0	0	0	20771000	0	0	0	0	0	0	0	0	0	0	0	0	0	0	0	0	0
A2ALS5	56272000	66351000	85132000	374790000	143660000	49270000	220510000	585840000	508680000	19461000	18456000	290330000	85110000	32204000	87224000	490200000	265670000	63359000	76290000	313770000	124830000	43963000	138670000	596700000	595030000	455970000	0	71574000	420210000	222020000	49801000	132590000	635090000	412060000	46275000	66419000	534240000	132950000	69129000	114570000	718880000	387340000	9681700	93521000	256260000	113490000	0	0	563830000
A2AN08	46851000	0	39810000	176110000	99100000	0	125730000	209740000	126550000	0	13352000	158550000	69744000	0	42355000	228230000	54917000	0	70979000	139080000	122060000	0	70673000	193570000	135650000	219300000	0	37933000	251010000	192290000	0	22907000	282350000	68461000	0	31839000	217990000	79623000	0	24018000	221260000	101790000	0	50532000	145740000	99181000	0	0	187900000
A2AP18	0	0	0	11493000	94194000	0	17475000	48591000	209720000	0	0	70403000	60962000	0	19479000	159680000	217760000	0	0	10909000	83833000	0	46164000	101360000	150040000	16079000	0	1872800	38245000	75150000	0	2379000	164090000	84985000	0	0	13121000	59203000	0	8623600	78434000	138990000	0	1516000	6050000	36899000	0	0	124070000
A2APV2	6274600	0	13626000	111150000	8247100	0	23982000	158420000	2573200	0	22284000	165120000	1717500	0	42390000	182150000	3227100	0	43278000	54309000	0	0	64598000	134450000	2580300	97083000	0	41947000	68363000	8841000	0	88023000	161560000	1463800	0	43250000	20435000	2217800	0	23587000	188200000	3808800	0	62999000	64546000	4380900	0	0	156890000
A2APY7	7055900	0	14464000	65304000	0	0	24735000	49644000	0	0	0	32477000	0	0	3859500	59290000	0	0	10652000	616770000	0	0	6708000	38881000	0	48645000	0	1871500	36542000	0	0	0	44871000	0	0	6200900	58130000	0	0	9470100	45061000	0	0	3602800	20956000	0	0	0	55430000
CON__ENSEMBL:ENSBTAP00000025008;A2AQ07	0	0	0	0	0	0	0	0	0	0	0	0	0	0	0	0	0	0	0	0	0	0	0	0	0	0	0	40246000	0	0	0	0	0	0	0	0	5692400	0	0	0	0	0	0	0	0	0	0	0	0
A2AQ25	1957100	0	0	243350000	0	0	28118000	14312000	12538000	0	12320000	0	0	0	140670000	8148200	0	0	82395000	11734000	0	0	183410000	28391000	0	6903500	0	151230000	6100800	0	0	600140000	6445400	0	0	206150000	31345000	0	0	99680000	27342000	0	0	330370000	24687000	0	0	0	14164000
A2AR02	1000700	0	0	0	53065000	0	0	0	59930000	0	0	0	26912000	0	5117500	0	97083000	0	0	0	48463000	0	2184300	0	126220000	0	0	0	0	103910000	0	0	0	62270000	0	0	0	27186000	0	0	0	65435000	0	47950000	0	111540000	0	0	0
A2ARP1	0	0	4931200	0	0	0	0	0	0	0	0	0	0	0	0	541460	0	0	0	0	0	0	0	1206900	0	0	0	0	644340	0	0	0	0	0	0	0	8226300	0	0	0	764400	0	0	0	0	0	0	0	0
A2ARS0	0	0	0	0	0	4621600	205470000	657650000	139420000	0	0	0	0	0	122150000	531710000	130990000	0	0	3306700	0	0	176260000	349310000	205730000	78038000	0	0	0	0	0	283960000	801070000	222520000	0	0	0	0	3387000	211840000	754100000	194130000	0	0	0	0	0	0	651550000
A2ASQ1	0	0	0	0	31690000	0	2262300	0	35097000	0	0	0	42680000	0	57472000	0	45729000	0	4646500	0	38001000	0	2426200	0	2557000	2051600	0	115290000	3872100	31080000	0	429230000	0	16257000	0	26388000	99055000	23774000	0	23226000	0	12599000	0	20908000	0	20380000	0	0	1097400
A2ASZ8	55702000	0	51810000	41326000	0	0	38228000	10953000	0	0	169820000	44919000	0	0	173240000	40136000	0	0	289130000	30365000	0	0	169950000	35217000	0	0	0	321210000	26668000	1499100	0	278490000	13332000	0	0	261730000	40334000	0	0	201910000	13944000	0	0	455190000	13793000	0	0	0	42010000
A2AWA9	1695200	0	3589900	47229000	6039500	0	34605000	165270000	3559500	0	0	66663000	0	0	0	57595000	7102000	0	3500100	12949000	0	0	6566200	120770000	20120000	46987000	0	2774000	52435000	4602800	1552600	8521700	74085000	4008800	0	0	126440000	0	0	0	73905000	7166700	0	0	22266000	4980800	0	0	52821000
A2BDX3	0	0	1794800	21072000	47235000	0	26968000	0	74772000	0	0	7967900	30301000	0	0	46871000	55897000	0	4684700	4595200	60728000	0	31910000	16158000	53252000	12578000	0	14491000	46360000	57412000	0	21304000	24890000	53740000	0	0	32378000	35597000	0	0	2353300	83433000	0	3141100	1136100	36501000	0	0	34300000
A2BE28	0	0	0	0	5920300	0	0	0	7865900	0	0	0	2242300	0	0	0	11512000	0	0	0	4200800	0	0	0	12437000	0	0	0	0	4636300	0	0	0	15342000	0	0	0	5784800	0	0	0	7677800	0	0	0	5050000	0	0	0
A2BH40	0	0	0	0	88206000	0	0	40661000	298130000	0	0	0	10859000	0	0	0	225750000	0	0	0	64162000	0	0	0	316540000	0	0	0	0	79334000	0	0	0	245560000	0	0	0	95656000	0	0	0	209870000	0	0	0	96010000	0	0	0
A2CG49;Q9CWR0	0	0	2558800	7325000	0	0	12070000	20165000	0	0	0	0	0	0	23425000	50341000	2395800	0	2818000	2910900	0	0	31453000	22205000	5815800	11207000	0	2670600	2826800	0	0	40660000	18851000	3238800	0	9079400	12720000	0	0	27288000	19521000	7347800	0	6902300	10244000	0	0	0	77797000
A2RSJ4	0	0	2296200	11366000	84073000	0	5941800	6976700	82831000	0	0	18404000	36096000	0	0	13240000	140510000	0	4444200	0	141570000	0	3655600	38962000	175840000	4079900	0	3312800	14087000	69469000	0	4067100	15172000	166050000	0	2972400	22312000	60620000	0	1044700	4295400	151970000	0	0	8938600	52395000	0	0	38506000
A2RSQ0	0	0	0	2538700	0	0	0	1802000	9826700	0	0	3056400	0	0	0	4586100	8610900	0	0	3930200	15739000	0	0	6455500	16772000	0	0	0	0	18986000	0	0	0	11222000	0	0	0	4604700	0	0	0	10611000	0	0	0	8701000	0	0	3950900
A2RSY6	0	0	0	0	1844900	0	0	0	12142000	0	0	0	3885300	0	0	0	10166000	0	0	0	12709000	0	0	0	19130000	0	0	0	0	15673000	0	0	0	25672000	0	0	0	0	0	0	0	20729000	0	0	0	2029000	0	0	0
A2RT62	20673000	2819700	30337000	77915000	54154000	43810000	191390000	349150000	424010000	0	2415300	28188000	18014000	7972000	65218000	431430000	135710000	0	12625000	63073000	26573000	25068000	143510000	324270000	366330000	63719000	0	21348000	104360000	66769000	33666000	102090000	335150000	317260000	6421500	11837000	49451000	40909000	27366000	100040000	355120000	342430000	2829000	15760000	55987000	12362000	0	0	367630000
A2RTL5	0	0	0	0	6199100	0	0	0	34437000	0	0	0	0	0	0	0	20306000	0	0	0	10706000	0	0	0	6523300	0	0	0	0	19704000	0	0	0	22516000	0	0	0	3904000	0	0	0	26663000	0	0	0	7877600	0	0	0
A3KMP2	0	0	1447800	0	0	0	0	0	0	0	0	0	0	0	0	2310000	0	0	0	2333000	0	0	0	3016300	0	3098100	0	0	1845500	0	0	0	2966000	0	0	0	0	0	0	0	0	0	0	0	0	0	0	0	4171500
A6H5Z3	14674000	0	42419000	47707000	277830000	0	72765000	88559000	384750000	0	4244700	75671000	171210000	0	11840000	81497000	253410000	0	22747000	36373000	251800000	0	16227000	33281000	332210000	99142000	0	13279000	49180000	274290000	0	4562400	69866000	269510000	0	12726000	139400000	165680000	0	18018000	51877000	256580000	0	15057000	43268000	195750000	0	0	52044000
A6H611	2701500	0	2275800	4298100	0	0	2000700	34091000	0	0	0	125150000	0	0	0	7011900	0	0	2085000	17023000	0	0	3858200	6788800	0	31199000	0	0	9984300	0	0	0	49867000	0	0	0	23281000	0	0	0	13432000	0	0	2076100	6569200	0	0	0	20822000
A6H630	10599000	0	2296700	38956000	0	0	53256000	126550000	5814700	0	0	47836000	0	2809000	0	104310000	0	0	3655200	6252600	0	4271000	21988000	25011000	0	29946000	0	0	71738000	2069500	0	0	29889000	0	4983100	2558700	56981000	0	2264100	3111400	26463000	0	0	0	6262800	0	0	0	63246000
A6H6A9	0	0	0	0	0	0	2115100	0	0	0	0	0	0	0	0	0	0	0	0	0	0	0	0	4022100	0	0	0	0	0	0	0	0	4068300	0	0	0	6144900	0	0	0	0	0	0	0	0	0	0	0	0
A6H6E9	0	0	0	0	0	0	0	5615900	0	0	0	3182800	0	0	0	0	0	0	0	2648100	0	0	0	0	0	0	0	0	5635500	0	0	0	3975600	0	0	0	0	0	0	0	7834200	0	0	0	1215700	0	0	0	0
A6X8Z5	944340	0	677290	3727200	1340200	0	2530700	5316300	4861100	0	722500	1928800	723360	0	3083300	3686200	2607700	0	1660000	2226100	0	0	6534600	0	4140300	3607700	0	2814800	0	0	0	12393000	5942600	5454200	0	1669100	2925000	2251800	0	4718900	5520000	3290100	0	3210700	788140	997570	0	0	5112500
A6X919	0	0	0	0	0	0	0	0	0	0	1315800	0	0	0	14766000	0	0	0	9066800	9882400	0	0	0	0	21220000	0	0	2348700	0	0	0	6398100	0	0	0	3098400	0	0	0	20400000	0	15395000	0	3310100	0	0	0	0	0
B0F2B4	4229300	0	15982000	24224000	22120000	0	19741000	0	47094000	0	2069600	11759000	14661000	0	5682800	24396000	57625000	0	13066000	23412000	29949000	0	10128000	8301000	69814000	50685000	0	10744000	0	13836000	0	5696400	0	42842000	0	10210000	64967000	10553000	0	12185000	13605000	25813000	0	21235000	3920000	9106800	0	0	24423000
B0V2N1	32082000	0	39634000	204680000	8784000	0	233930000	331920000	45835000	0	4638200	119800000	8288800	0	192020000	385210000	19983000	0	62574000	84862000	11474000	0	199000000	496990000	61061000	200300000	0	81617000	146760000	4399600	0	366250000	476640000	37557000	0	50202000	196670000	8187100	0	201810000	490880000	34106000	0	72108000	99008000	18062000	0	0	517670000
B1AR13	34387000	0	19270000	94827000	0	0	23746000	0	0	0	16277000	226700000	0	0	18529000	159920000	0	0	28200000	64098000	0	0	23783000	21158000	0	88514000	0	51222000	59817000	0	0	39128000	13086000	0	0	23215000	78226000	0	0	15399000	25992000	0	0	59454000	47146000	0	0	0	0
B1AS29	0	0	0	0	0	0	2872000	263020000	0	0	0	0	0	0	0	57479000	0	0	0	0	0	0	34713000	13561000	0	0	0	0	0	0	0	0	203100000	0	0	0	0	0	0	10492000	29168000	0	0	0	0	0	0	0	25661000
B1AVZ0	0	0	807400	0	4369400	0	4075800	12439000	10630000	0	0	0	3019100	0	0	0	3214600	0	1864200	0	9010000	0	0	0	3763700	12811000	0	0	0	9779000	0	0	0	0	0	0	12028000	0	0	0	0	0	0	0	0	2695900	0	0	0
B1AXH1	0	0	0	0	0	0	0	0	0	0	0	0	0	0	16604000	0	0	0	0	0	0	0	10805000	0	9196100	0	0	0	0	0	0	36968000	0	0	0	0	0	0	0	14993000	0	3165700	0	1327600	0	0	0	0	0
B1AXV0	16668000	0	16462000	100690000	0	0	42390000	102230000	0	0	5429000	36695000	0	0	32926000	90361000	0	0	9069400	0	0	0	41960000	81553000	0	35591000	0	11538000	64127000	0	0	141890000	111070000	0	0	13785000	45308000	0	0	40572000	95573000	0	0	8225200	32052000	0	0	397930	70335000
B1AY13	2652400	0	2601400	4568600	13855000	0	13939000	33406000	12246000	0	0	29276000	0	0	4016800	4509300	9338400	0	7065300	2918500	28393000	0	4201400	0	19292000	30670000	0	7867200	13879000	25898000	0	0	22223000	7477900	0	1784000	19302000	13999000	456870	692710	1410500	12320000	0	1717700	14021000	2003500	0	0	12301000
B1AZA5	0	0	0	0	0	0	0	0	0	0	1629300	28932000	0	0	3449900	9453600	21937000	0	0	2275300	0	0	0	0	0	0	0	0	0	0	0	0	0	0	0	1501800	0	0	0	1892500	0	0	0	0	0	0	0	0	0
B1AZI6	0	0	0	0	23207000	0	0	0	55136000	0	0	0	7533100	0	0	0	106610000	0	0	0	11562000	0	0	0	12396000	0	0	0	0	11544000	0	0	0	54101000	0	0	0	1474800	0	0	0	26078000	0	0	0	10920000	0	0	0
B1AZP2	9747600	0	16277000	31263000	0	0	34057000	27486000	0	0	2344800	40283000	0	0	103870000	94347000	5659700	0	32373000	20276000	0	0	78516000	85969000	3024300	0	0	91022000	0	0	0	614240000	110560000	4810300	0	40006000	78316000	0	0	108420000	36574000	0	0	80684000	0	0	0	0	47141000
B2RPV6	0	0	0	0	0	0	0	0	0	0	0	0	0	0	0	41433000	0	0	0	0	0	0	0	0	0	15702000	0	0	15635000	4209700	0	0	0	0	0	0	63908000	0	0	0	34976000	30014000	0	0	18049000	0	0	0	44846000
B2RQC6	1245300	0	0	11067000	0	0	0	12376000	0	0	0	0	3970300	0	1460200	7162600	0	0	5510400	14896000	1338400	0	3636700	7260700	0	5332400	0	4551000	8329200	4876800	0	2779700	7254400	0	0	0	1513900	0	0	0	5835400	0	0	2149300	1884300	0	0	0	3414900
B2RR83	0	0	0	0	59772000	0	0	3316100	99808000	0	0	2521700	32479000	0	0	3376400	71769000	0	0	5505400	110270000	0	0	0	179240000	0	0	0	0	79373000	0	0	2129100	126950000	0	0	0	37027000	0	0	0	117970000	0	0	0	28657000	0	0	3996500
B2RRE7	0	0	0	0	0	0	0	0	20863000	0	0	0	0	0	0	0	10405000	0	0	0	6841100	0	0	0	30340000	0	0	0	0	4078700	0	0	0	20321000	0	0	0	3661500	0	0	0	19710000	0	0	0	4911000	0	0	0
B2RSH2;P20612;Q3V3I2	257400000	0	267820000	1.0167e+09	49002000	0	500440000	1444500000	66423000	0	177340000	1264500000	33425000	0	532700000	1.7702e+09	61987000	0	257440000	1.037e+09	35300000	0	487670000	1.5915e+09	48851000	872310000	0	378610000	1240900000	41240000	0	1.0702e+09	1.64e+09	47766000	0	378210000	1.4897e+09	21359000	0	503530000	1.6112e+09	44272000	0	469350000	925520000	30481000	0	2487700	1.8083e+09
B2RUJ5	8194200	0	0	35738000	7112500	0	30450000	67007000	0	0	0	22370000	2213500	0	0	54507000	0	0	4512000	27506000	6539000	0	16410000	45993000	6630700	41406000	0	0	67775000	6210800	0	0	41577000	0	0	0	63187000	6783800	0	4827200	64405000	0	0	6501000	27308000	11913000	0	0	44006000
B2RUR8	3092600	0	7808300	6180800	0	0	1798700	6436900	18743000	0	0	15820000	0	0	0	8838000	0	0	9970500	9627400	11069000	0	0	2439800	4995500	18277000	0	3213000	5863000	0	0	0	0	0	0	6637400	2647300	1746400	0	1279800	0	0	0	1094100	0	0	0	0	50421000
B2RWJ3	0	0	0	0	0	0	0	6926400	0	0	0	0	0	0	0	60192000	0	0	0	0	0	0	5102800	76184000	0	0	0	0	93257000	0	0	0	38952000	0	0	0	0	0	0	0	93948000	0	0	4538100	53357000	0	0	0	0
B2RX12	4048300	0	0	0	0	0	6924700	0	0	0	0	0	0	0	0	0	0	0	0	0	0	0	0	0	0	0	0	8400900	0	0	0	0	0	0	0	0	12836000	0	0	0	0	0	0	0	0	0	0	0	0
B2RXC1	8029700	0	4459200	86853000	41043000	0	23739000	64661000	57931000	0	1643900	200120000	30199000	0	1994500	35164000	14424000	0	8716600	48057000	73008000	150760000	2376600	51538000	76094000	85946000	0	3984200	100840000	68603000	0	0	61075000	28785000	0	5655100	130170000	26759000	0	2202700	67297000	62905000	0	4886000	18590000	28426000	0	0	34666000
B2RXS4	34799000	0	36517000	169990000	0	0	37666000	132850000	0	0	10609000	512140000	0	0	5716300	217600000	0	0	45665000	307620000	0	0	33432000	240490000	0	297920000	0	12392000	229920000	0	0	0	143100000	0	0	23263000	263790000	0	0	12036000	159860000	0	0	54756000	208410000	0	0	0	129280000
B2RY04	1723700	0	3177900	850610	0	0	0	0	0	0	0	5220100	0	0	1474500	17806000	0	0	8652500	796410	0	0	1784200	0	0	758810	0	1947400	796140	2941600	0	0	22262000	0	0	2368200	0	0	0	0	0	0	0	3984800	0	0	0	0	0
B2RY56	0	0	0	0	147020000	0	0	0	261190000	0	0	0	83166000	0	0	0	180610000	0	1304900	0	112430000	0	5815800	0	289460000	0	0	0	0	153210000	0	13946000	0	218460000	0	1964800	0	92384000	0	3331100	0	211080000	0	1738400	0	124780000	0	0	0
B5TVM2	0	0	0	0	0	0	0	0	0	0	7466900	0	0	0	31919000	9104000	0	0	3333400	0	0	0	53577000	0	0	0	0	70026000	0	0	0	42110000	0	0	0	76622000	0	0	0	33454000	0	0	0	152980000	0	0	0	0	0
B7ZMP1	0	0	0	11925000	0	0	5807300	0	2261600	0	0	8248200	7936500	0	0	52098000	9564900	0	801920	21284000	0	0	7217800	15338000	30856000	9794300	0	0	10068000	0	0	5948600	9510100	24180000	0	0	4130100	0	0	5430600	52207000	0	0	0	6759300	0	0	0	11048000
B9EHT4	3337800	0	0	34587000	0	0	5332400	34617000	0	0	0	34805000	0	0	3466900	48259000	0	0	0	5429900	0	0	0	4496900	0	23697000	0	0	20832000	0	0	0	827250	0	0	0	35282000	0	0	0	18868000	0	0	5275600	14955000	0	0	0	30082000
B9EJ86	50987000	0	91010000	198020000	34273000	0	224750000	393690000	85458000	0	4251200	211970000	806390	0	84365000	470530000	65730000	0	59926000	221150000	1524000	0	167510000	331440000	54792000	235410000	0	43490000	215440000	0	0	177500000	471030000	77316000	3057100	38301000	161820000	2476000	0	148100000	751670000	65520000	0	54259000	187330000	1503300	0	0	550790000
B9EJA2	9219700	0	27222000	154800000	92119000	0	111680000	439620000	305380000	0	0	39249000	13986000	0	63368000	553690000	167190000	0	2621900	39596000	36471000	0	165510000	529210000	295930000	105920000	0	7036400	132440000	85203000	0	83771000	437640000	217070000	0	2799800	73155000	84487000	0	101040000	449670000	232110000	0	21488000	117270000	97903000	0	0	498870000
B9EJI9	0	0	0	0	0	0	0	0	0	0	0	14524000	0	0	0	0	0	0	3088700	0	0	0	0	0	0	0	0	3404100	0	0	0	0	0	0	0	0	0	0	0	0	0	0	0	3021800	0	0	0	0	0
B9EKR1	223120000	13075000	188930000	1.5256e+09	1.8611e+09	50289000	162550000	1273800000	3.1019e+09	17073000	245060000	1169200000	1.6376e+09	58092000	451430000	655460000	2903800000	90761000	400890000	1.0015e+09	2188000000	57748000	376680000	957260000	4.151e+09	1.5153e+09	0	317520000	929610000	2601500000	28666000	402120000	587360000	2573600000	67807000	503690000	1.7513e+09	1.7316e+09	8680800	470240000	980700000	3.0992e+09	10739000	662480000	829320000	1.8614e+09	0	1592600	598740000
CON__A2I7N0	0	66317000	0	0	0	14407000	0	0	0	19217000	0	0	0	12812000	0	0	0	59213000	0	0	5061100	31762000	0	0	0	0	0	0	0	0	21481000	0	0	0	18573000	0	0	0	28288000	0	0	0	38387000	0	0	0	0	0	0
CON__A2I7N1	0	30664000	0	0	0	21474000	0	0	0	25962000	0	0	0	3548900	0	0	0	29333000	0	0	0	8052400	0	0	0	0	0	0	0	2540400	1955500	0	0	0	0	0	0	0	9867200	0	0	0	0	0	0	0	0	0	0
CON__ENSEMBL:ENSBTAP00000014147	0	19550000	0	0	0	10982000	0	0	0	15668000	0	0	4548200	4887000	0	0	0	13620000	0	0	6772800	7726800	0	0	4796000	0	0	0	0	0	8032600	0	0	0	4573300	0	0	4095300	8884400	0	0	4119900	0	0	0	9017500	0	0	0
CON__ENSEMBL:ENSBTAP00000018574	0	0	0	0	0	4143600	0	0	0	0	0	0	0	2836100	0	0	0	16243000	0	0	0	0	0	0	0	0	0	0	0	0	0	0	0	0	0	0	0	0	5009300	0	0	0	13619000	0	0	0	0	0	0
CON__ENSEMBL:ENSBTAP00000031360	0	652380000	0	0	51492000	543290000	0	0	61341000	618440000	0	0	51672000	289220000	0	0	13943000	499470000	0	0	55587000	429680000	0	0	44770000	0	19603000	0	0	68028000	340800000	0	0	59779000	276420000	0	0	21006000	290510000	0	0	39772000	95890000	0	0	24175000	2173300	0	0
CON__ENSEMBL:ENSBTAP00000038253	0	0	0	0	0	0	0	0	0	0	0	0	0	0	0	0	0	0	0	0	0	0	0	0	0	0	0	0	0	0	0	0	0	0	0	0	0	0	0	0	0	0	0	1413900	0	0	0	0	0
CON__ENSEMBL:ENSBTAP00000038329	0	0	0	0	0	0	0	0	0	0	0	0	0	3739800	0	0	0	0	0	0	0	0	0	0	0	0	0	0	0	0	0	0	0	0	0	0	0	0	0	0	0	0	0	0	0	0	0	0	0
CON__P00761	481430000	0	343430000	834790000	187970000	36967000	427130000	635440000	278060000	0	530720000	1.5002e+09	212930000	47304000	424030000	1115000000	260780000	0	331060000	884130000	261620000	0	387030000	618000000	302930000	854300000	3646300	313690000	789610000	284240000	0	314310000	868280000	249980000	0	374970000	1.936e+09	208240000	0	324450000	699750000	312040000	0	402470000	877270000	217180000	0	520140000	1.0608e+09
CON__P00978	0	62593000	0	0	0	15557000	0	0	0	16409000	0	0	0	18913000	0	0	0	27618000	0	0	0	32001000	0	0	0	0	0	0	0	0	52935000	0	0	0	13231000	0	0	0	43457000	0	0	0	18561000	0	0	0	0	0	0
CON__P01966	26561000	0	35376000	0	0	761870000	0	0	107340000	0	25126000	0	26018000	0	24745000	286720000	0	415440000	29229000	192420000	35265000	226660000	36374000	199360000	0	275880000	111810000	73023000	0	89147000	526670000	82279000	0	53109000	0	18130000	0	24584000	0	22395000	182150000	15269000	0	23986000	0	12415000	0	0	0
CON__P02533;Q61781;CON__Q04695;CON__Q6IFX2;Q6IFX2;CON__Q61782	0	0	0	0	0	0	0	166700000	0	0	0	0	0	0	0	0	0	0	0	0	0	0	0	0	0	0	0	0	0	0	0	0	0	0	0	0	0	0	0	0	0	0	0	0	0	0	0	0	0
CON__P02538;CON__O95678;CON__Q8VED5;Q8VED5;CON__H-INV:HIT000016045;CON__Q32MB2	0	0	0	0	0	0	0	369330000	0	0	0	0	0	0	0	0	0	0	0	0	0	0	0	0	2275100	0	0	0	0	0	0	0	5441900	10996000	0	0	0	0	0	0	0	0	0	0	0	0	0	0	0
CON__P02672	0	897890000	8522300	0	39744000	344450000	3241200	0	75591000	740770000	5990200	20832000	45481000	113150000	0	0	21877000	600090000	9212400	0	61795000	255050000	0	0	58117000	0	17085000	0	0	51752000	263860000	3469600	0	40272000	181990000	2047300	0	20192000	359840000	2703900	0	42086000	353790000	11676000	0	35400000	727880	0	0
CON__P02768-1	0	121730000	0	0	0	56322000	0	599560000	0	136850000	0	0	0	2746100	0	0	0	94252000	1.0064e+09	0	0	5473400	0	0	0	0	0	0	0	0	60363000	0	0	0	43729000	0	0	0	37662000	0	0	0	7212000	0	0	0	0	0	0
CON__P02769	22503000000	1146900000000	33531000000	129740000000	214470000000	843070000000	48145000000	142110000000	257640000000	1037300000000	15506000000	191640000000	199740000000	463810000000	10411000000	82938000000	108390000000	1023700000000	27790000000	102620000000	230650000000	588370000000	21014000000	85850000000	212520000000	125950000000	223900000000	17228000000	106080000000	234780000000	683000000000	17219000000	91786000000	153290000000	570970000000	11737000000	74071000000	127180000000	732240000000	18443000000	109670000000	176560000000	388430000000	22604000000	96362000000	146590000000	64584000000	1447700000	146280000000
CON__P02777	0	4917100	15265000	20617000	66130000	0	8813900	18002000	46323000	0	8126500	34746000	61848000	0	0	9943000	76918000	0	6449600	35039000	41065000	0	3785800	0	23149000	24595000	0	3321900	32501000	31592000	0	0	7663700	29285000	0	3790400	0	14800000	0	0	22991000	84202000	0	12463000	4865100	60491000	0	0	29414000
CON__P04258	0	0	0	0	0	0	0	0	0	0	0	0	0	0	0	0	0	0	3429600	0	0	0	0	0	0	0	0	0	0	0	0	21019000	0	0	0	0	0	0	0	0	0	0	0	0	0	0	0	0	0
CON__P04264	0	0	39663000	22291000	35203000	0	20990000	8.3359e+09	9739000	0	52036000	0	14928000	0	80278000	0	9082100	0	6239000	1957200	12781000	0	9583900	0	317660000	2884700	0	2968100	7433900	0	0	19395000	97910000	20116000	0	3225800	0	20615000	0	23034000	3264000	0	0	15283000	0	64217000	0	122590000	0
CON__P08779;CON__Q9Z2K1;CON__Q3ZAW8;Q9Z2K1	0	80403000	0	0	0	0	0	71640000	0	0	0	0	0	0	0	0	0	0	0	0	0	0	0	0	0	0	0	0	0	0	0	0	0	212870000	0	0	245220000	0	0	0	0	0	0	0	0	0	0	0	0
CON__P12763	0	14616000	0	0	0	0	0	0	0	7565200	0	0	0	0	0	0	0	0	0	0	0	0	0	0	0	0	0	0	0	0	0	0	0	0	0	0	0	0	0	0	0	0	0	0	0	0	0	0	0
CON__P13645;CON__P02535-1;P02535;CON__P05784;CON__Q7Z3Y8;CON__Q2M2I5;P05784;CON__Q14532;CON__O76015;CON__O76014;Q6IFX3;Q8VCW2;Q9Z320;A1L317	0	0	0	0	0	0	21084000	8.116e+09	0	0	26411000	0	0	0	10722000	0	0	0	0	0	0	0	0	0	244930000	0	0	0	0	0	0	0	0	1557600	0	0	0	0	0	5807800	0	0	0	0	0	0	0	84777000	0
CON__P13647	0	0	0	0	0	0	0	131970000	0	0	0	0	0	0	0	323240000	0	0	0	0	0	0	0	0	0	0	0	0	0	0	0	0	0	0	0	0	0	0	0	0	0	0	0	0	0	0	0	0	0
CON__P15497	0	10397000	0	0	0	4508300	0	0	0	4808900	0	0	0	0	0	0	0	5485800	0	0	0	3204300	0	0	0	0	0	0	0	0	0	0	0	0	2075500	0	0	0	4475300	0	0	0	4418600	0	0	0	0	0	0
CON__P15636	150650000	0	121340000	9616900	53693000	0	120260000	0	52373000	0	169040000	193450000	65289000	0	106810000	18782000	77300000	0	72030000	0	51860000	0	84972000	0	48796000	19878000	0	66347000	10965000	32743000	0	20130000	0	53952000	0	65425000	0	47383000	0	90924000	17846000	35521000	0	85695000	14391000	59526000	0	133010000	17291000
CON__P34955	0	16476000	0	0	0	0	0	0	0	14280000	0	0	0	0	0	0	0	25620000	0	0	0	2647000	0	0	0	0	0	0	0	0	0	0	0	0	0	0	0	0	0	0	0	0	14914000	0	0	0	0	0	0
CON__P35527	0	0	13416000	0	9173800	0	2003300	51194000	0	0	1696700	0	1741600	0	22894000	0	0	0	0	0	0	0	0	0	3352100	0	0	0	0	0	0	0	14105000	45166000	0	0	0	0	0	0	5061000	0	0	10034000	0	71296000	0	23997000	0
CON__P35908v2;CON__P35908	0	0	0	0	0	0	3145500	794550000	0	0	5214000	0	0	0	1891400	0	0	0	0	0	0	0	0	0	28285000	0	0	0	0	0	0	0	13001000	7242700	0	0	0	0	0	0	0	0	0	0	0	0	0	25899000	0
CON__P41361	1821000	397060000	5652700	15511000	274240000	248470000	5295200	10459000	318030000	328600000	3900900	2741000	249670000	136520000	0	0	65084000	262620000	0	0	329220000	180230000	0	81602000	131740000	0	8223100	0	0	162370000	137920000	0	0	133400000	160970000	0	0	89949000	190060000	3020700	0	138090000	76482000	2038100	0	150960000	0	0	9245400
CON__P81644	0	25518000	0	0	0	0	0	0	0	30672000	0	0	0	0	0	0	0	0	0	0	0	0	0	0	0	0	0	0	0	0	0	0	0	0	0	0	0	0	0	0	0	0	25268000	0	0	0	0	0	0
CON__Q29443;CON__Q0IIK2	0	157810000	0	0	0	38387000	0	0	0	68667000	0	0	0	14369000	0	0	0	36865000	11343000	0	0	33905000	0	0	0	0	4030300	0	14544000	0	31591000	0	0	0	20119000	0	0	0	47033000	0	0	0	28511000	0	0	0	0	0	0
CON__Q1RMN8	0	0	0	0	0	0	0	0	0	0	0	0	0	0	0	0	0	0	0	0	0	0	0	0	0	0	0	0	0	4979600	0	0	0	0	0	0	0	4713700	0	0	0	0	0	0	0	6004700	0	0	0
CON__Q2UVX4	1991300	303160000	3964200	0	10602000	171230000	6576000	0	9010600	209030000	0	13118000	7873000	38736000	0	0	5005200	139460000	0	0	5620900	95244000	0	16814000	0	0	8360300	0	0	6957700	54228000	0	8002200	5051300	41546000	0	0	8283500	61095000	0	10111000	4979100	8876200	2827900	78322000	4645800	1310300	0	0
CON__Q32PI4	0	0	0	489470000	0	0	0	485690000	110300000	0	0	577570000	0	0	0	483430000	71011000	3453400	0	301780000	0	0	0	269310000	0	515340000	0	0	446280000	0	0	0	0	0	0	0	442600000	83364000	0	0	319930000	0	0	0	307340000	0	0	0	453760000
CON__Q3KUS7	28442000	197940000	1041700	0	29323000	164150000	1377200	0	55867000	199890000	0	3119600	31469000	83347000	0	0	9082000	215310000	0	0	82008000	122830000	0	0	16785000	0	2357300	0	0	42355000	91124000	0	0	57191000	110820000	102120000	0	20141000	162900000	0	0	50808000	30369000	0	0	25925000	0	0	0
CON__Q3SX28;P58774;Q7TMK6	0	0	0	0	10488000	0	0	0	0	0	0	0	92506000	0	0	0	22423000	0	0	0	104320000	0	0	6782400	22478000	0	0	0	0	24345000	0	0	0	13121000	0	0	0	21398000	0	0	0	21447000	0	0	6805400	38040000	0	0	0
CON__Q3SZR3	0	1409100000	0	16785000	103950000	793350000	0	0	123820000	1.0605e+09	0	0	66425000	286870000	0	0	28160000	1.0434e+09	0	0	91762000	462090000	0	0	98611000	0	79314000	0	0	131230000	468600000	0	0	47780000	306680000	0	0	44921000	603690000	0	0	92643000	428580000	0	0	64153000	6061200	0	0
CON__Q3TTY5;Q3TTY5	0	0	0	0	0	0	0	0	0	0	0	0	0	0	0	0	0	0	0	0	0	0	0	0	0	0	0	0	0	0	0	0	0	0	0	2514500	0	0	0	0	0	0	0	0	0	0	0	0	0
CON__Q6IFZ6;Q6IFZ6;CON__Q7Z794	0	0	0	0	0	0	0	1359300	0	0	0	0	0	0	0	0	0	0	0	0	0	0	0	0	0	0	0	0	0	0	0	0	0	0	0	0	0	0	0	0	0	0	0	0	0	0	0	0	0
D3YVE8	0	0	0	0	0	0	0	0	0	0	3728700	33217000	0	0	0	0	0	0	6023300	0	0	0	0	0	0	28837000	0	0	0	0	0	6354000	0	0	0	2971900	0	0	0	0	0	0	0	0	20217000	0	0	0	0
D3YVF0	0	0	4121900	247620000	18771000	139370000	478710000	3.3083e+09	1.4616e+09	0	0	25590000	0	115150000	175910000	3.0242e+09	843680000	0	0	30758000	0	81330000	248470000	2639400000	1.4957e+09	99145000	0	0	266230000	22909000	152270000	529460000	3.6128e+09	1201400000	0	0	125610000	3181500	189680000	245520000	3.9039e+09	1078000000	0	8537200	98724000	20732000	0	0	3.9238e+09
D3YXK2	6272100	0	3472400	0	540350000	0	14880000	7334900	722690000	0	10937000	6948900	350130000	0	36663000	0	804740000	0	17271000	0	660450000	0	80834000	0	925030000	0	0	42401000	0	603200000	0	43333000	0	667960000	0	26843000	0	334720000	0	63994000	7594700	682460000	0	57359000	24186000	468970000	0	0	0
D3YZG8	756740	123960000	4610000	17384000	0	42086000	0	0	0	0	756770	41990000	0	0	0	2147300	0	89764000	15319000	21137000	0	45508000	0	0	0	4741200	0	3384800	11938000	0	50867000	0	0	0	0	9136900	17638000	0	49317000	0	0	0	74021000	12762000	17777000	0	0	0	0
D3YZP9;REV__Q6PEM6	1333200	0	1541300	35264000	9078100	0	24540000	26462000	18158000	0	2112800	0	0	1039500	0	56115000	19571000	4225700	0	13881000	2731100	1051800	10235000	8979800	7032400	0	0	5173700	46225000	26371000	0	0	13863000	8269900	0	0	0	8734800	0	1906000	28344000	10441000	0	8224200	7575300	13569000	0	0	57243000
D3YZU1	49133000	0	65855000	6113200	0	0	30755000	0	0	0	12402000	32186000	0	0	163020000	1586300	0	0	98728000	0	0	0	281050000	4784000	0	0	0	167430000	0	0	0	357770000	19663000	0	0	135060000	6459000	0	0	134290000	0	0	0	272780000	8748300	0	0	0	35558000
D3Z6Q9	0	0	0	0	0	0	0	0	0	0	0	3777200	0	0	0	1685800	0	0	0	0	0	0	0	0	0	0	0	0	1795600	0	0	0	0	8912100	0	0	0	0	0	0	2010200	0	0	0	0	0	0	0	0
D3Z7P3	830860000	35301000	1124000000	4733800000	107420000	30220000	2284200000	4944600000	207030000	2276700	343540000	4595100000	113100000	16025000	929190000	6.2619e+09	111280000	9207700	1.0662e+09	3.5927e+09	100190000	80228000	1412800000	4860200000	286950000	4910300000	0	762280000	4679800000	131400000	41235000	1170900000	5299800000	160340000	17559000	987970000	5468200000	117880000	39566000	1.0075e+09	5092700000	132350000	17463000	1159800000	3.3003e+09	86965000	0	0	6.2655e+09
E0CZ16	0	0	0	0	0	0	0	0	3703100	0	0	0	0	0	0	0	2192600	0	0	0	0	0	0	0	3573900	0	0	0	0	0	0	0	0	1828000	0	0	0	0	0	0	0	7172900	0	0	0	0	0	0	0
E9PUL5	169140000	0	174090000	358690000	0	0	257410000	188880000	5455700	0	76944000	411130000	0	0	159540000	435270000	0	0	230120000	254200000	0	0	309610000	359480000	0	364180000	0	257580000	374770000	4377100	0	390340000	337550000	0	0	179900000	571320000	0	0	216670000	382750000	0	0	317100000	515290000	3989700	0	0	436250000
E9PV24	0	0	0	0	12955000	0	0	0	0	0	0	0	0	0	0	0	0	0	0	0	0	0	0	0	0	0	0	0	0	0	0	0	0	0	0	0	0	0	0	0	0	0	0	0	0	0	0	0	0
E9PVA8	1657100	0	0	724570	186430000	0	0	20893000	268000000	0	0	4019200	120150000	0	0	1835200	239980000	0	0	59422000	387890000	0	0	13131000	561400000	22128000	0	0	48482000	539970000	0	0	38045000	241850000	0	0	2283300	240510000	0	0	54923000	393880000	0	3018400	8127700	194810000	0	0	0
E9PYL2	0	0	0	0	4972700	0	0	0	0	0	0	0	0	0	0	0	9821500	0	0	0	7964900	0	0	0	22400000	0	0	0	0	0	0	0	0	0	0	0	0	1866500	0	0	0	12485000	0	0	0	4379500	0	0	0
E9PZJ8	0	0	0	0	12240000	0	0	0	36015000	0	0	0	12282000	0	0	0	30083000	0	0	0	16435000	0	0	0	49590000	0	0	0	0	0	0	0	0	26453000	0	0	0	0	0	0	0	22351000	0	0	0	0	0	0	0
E9PZM4	0	0	0	0	19680000	0	0	0	21188000	0	0	0	10952000	0	0	0	47165000	0	0	0	10083000	0	0	0	14319000	0	0	0	0	4060700	0	0	0	16231000	0	0	0	1583800	0	0	0	13476000	0	0	0	6984800	0	0	0
E9Q3L2	599090000	0	698940000	2274000000	58235000	0	1224500000	2478000000	35531000	0	211280000	2824400000	49411000	0	403660000	2504200000	53316000	0	805360000	1.9708e+09	44348000	0	877140000	2395400000	27697000	2267700000	0	670850000	2229300000	44566000	0	601000000	2238800000	23648000	0	516210000	3.0358e+09	38910000	0	486180000	2513200000	35878000	0	782150000	2.0108e+09	21999000	0	0	2484900000
E9Q401	108200000	0	158760000	1.0688e+09	28059000	0	425350000	1283200000	120170000	0	26513000	326180000	4278900	0	227150000	1193600000	100850000	0	87904000	269930000	0	0	406610000	1330600000	69733000	423520000	0	99864000	551510000	8108900	0	267550000	1.0395e+09	118400000	0	75504000	664170000	0	0	201460000	1114100000	43338000	0	141390000	365970000	1195800	0	0	1329000000
E9Q414	11420000	0	5421600	29771000	31489000	0	10949000	44694000	30523000	0	0	33645000	0	0	0	16495000	0	0	5730000	25797000	0	0	3378800	94758000	0	12994000	0	5919800	0	0	0	0	65771000	0	0	0	0	0	0	4892500	0	0	0	0	4432500	4455700	0	0	64455000
E9Q4S1	0	0	0	0	0	0	2832800	0	0	0	0	0	0	0	0	0	0	0	0	0	0	0	0	0	0	0	0	0	0	0	0	3639500	0	0	0	0	0	0	0	1271900	0	0	0	0	0	0	0	0	0
E9Q555	0	0	0	0	4985800	0	0	0	1942500	0	0	0	4613500	0	0	0	1561500	0	0	70988000	6158400	0	0	161400000	4162500	259140000	0	0	9439800	0	0	0	0	0	0	0	9539900	0	0	0	0	0	0	0	0	0	0	0	117730000
E9Q557	0	0	0	0	0	0	0	4344300	0	0	0	0	0	0	0	0	0	0	0	0	0	0	0	0	0	0	0	0	0	0	0	0	61775000	0	0	0	0	1985500	0	0	0	0	0	0	0	0	0	0	19533000
E9Q5K9	0	0	0	0	2301800	0	0	0	5038400	0	0	0	1644500	0	0	0	16100000	0	0	0	1872200	0	0	0	9869600	0	0	0	0	7237700	0	0	0	7092100	0	0	0	0	0	0	0	14441000	0	0	0	15354000	0	0	0
E9Q6C8	0	0	0	0	0	0	0	0	0	0	0	0	0	0	1971600	0	0	0	1255000	0	0	0	0	0	0	0	0	7181600	0	0	0	5426600	0	0	0	1726800	0	0	0	1333100	0	0	0	3319400	0	0	0	0	0
E9Q6J5	0	0	0	0	0	0	0	0	3861100	0	0	0	5768300	0	0	0	7981800	0	0	0	13583000	0	0	0	13504000	0	0	0	0	3643100	0	0	0	6425500	0	0	0	6855500	0	0	0	3602000	0	0	0	2947100	0	0	0
E9Q6P5	180950000	0	217280000	1.005e+09	1978900	0	345000000	965860000	0	0	67228000	866970000	0	0	86252000	1092500000	15876000	0	194090000	701020000	0	0	216150000	711010000	0	779900000	0	161300000	907750000	0	0	203520000	764950000	0	0	122920000	1.0249e+09	0	0	106330000	964890000	0	0	198540000	756230000	0	0	0	952780000
E9Q735	17099000	0	15539000	54201000	4316500	0	25249000	57110000	4037500	0	6121400	58820000	6290800	0	0	32800000	7595900	0	7661900	118900000	6341300	0	5546800	38252000	3225900	146520000	0	8167500	82194000	7069500	0	0	29024000	9046100	0	11031000	80026000	0	0	8948600	53223000	3513900	0	8275000	60854000	0	0	0	27762000
E9Q784	6480100	0	0	0	2466500	0	0	0	20760000	0	0	0	0	0	0	38006000	15760000	0	0	0	0	0	0	0	18062000	25989000	0	0	0	2359100	0	0	0	11179000	0	0	0	2104700	0	0	0	9341400	0	0	0	4862500	0	0	38570000
E9Q7T7	0	0	0	0	13303000	0	0	0	24943000	0	0	0	8799000	0	0	0	46432000	0	0	0	17449000	0	0	0	39877000	0	0	0	0	28948000	0	0	0	22995000	0	0	0	9426100	0	0	0	41304000	0	0	0	5546800	0	0	0
E9Q8I9	7627200	0	13386000	28886000	11975000	0	22642000	6470700	66328000	0	581710	0	11685000	0	26057000	40413000	43004000	0	8461100	2905400	41864000	0	75094000	21205000	93572000	24161000	0	27210000	6569500	29273000	0	137270000	16041000	58149000	0	10266000	0	26615000	0	16792000	23039000	39506000	0	26999000	10014000	13705000	0	0	39734000
F6SEU4	51283000	0	85834000	516330000	25369000	0	106270000	236320000	124590000	0	74990000	59323000	2229300	0	2468000000	547850000	163290000	0	196630000	5521000	8252100	0	2348100000	195210000	96813000	34696000	0	1.0693e+09	27078000	13252000	0	6.1482e+09	333430000	162830000	0	852860000	111630000	19048000	0	2400200000	284680000	129590000	0	1350900000	29961000	20127000	0	1299700	298580000
F6ZDS4	0	0	0	0	105640000	3031500	0	0	246620000	0	0	0	77238000	0	1483300	0	197490000	1159500	0	29683000	140230000	819870	1980600	0	329210000	0	0	8332400	0	191010000	0	0	0	197730000	0	3424200	0	78176000	0	4996600	0	196870000	0	0	0	116350000	0	0	0
F7BWT7	13162000	0	6338000	0	0	0	10215000	0	0	0	0	14883000	0	0	6021000	8138600	0	0	0	0	0	0	0	0	0	0	0	0	0	0	0	0	0	0	0	8451800	0	0	0	0	0	0	0	0	9087700	0	0	0	0
F8VPU2;Q91VS8	94707000	0	87782000	409960000	105460000	0	153610000	395030000	145380000	0	30924000	336250000	117960000	0	63413000	554940000	246470000	0	149890000	452910000	181940000	0	147660000	497630000	302090000	366960000	0	95770000	444170000	202160000	0	83031000	359510000	136910000	0	54203000	416270000	154310000	0	78739000	440780000	142960000	0	108020000	461060000	79060000	0	0	461890000
G3X9K3	0	0	1570300	38288000	147820000	0	4969600	9715400	214510000	0	0	19393000	1530400	0	0	9058000	326690000	0	2561000	34307000	3338800	0	0	26631000	12755000	45029000	0	0	35172000	16096000	0	0	36760000	5503300	0	0	18657000	8853700	0	0	21734000	169580000	0	0	50215000	124540000	0	0	54306000
G3XA57	0	0	0	11189000	0	0	14752000	23935000	14748000	0	0	19141000	0	0	39562000	58628000	17079000	0	5563100	0	0	0	13829000	68816000	8210200	3186300	0	0	7504300	5654400	0	38117000	1.0529e+09	5913400	0	0	17274000	0	0	27638000	93780000	0	0	4855600	17262000	0	0	0	47316000
G5E829	604870000	0	554610000	4416900000	67944000	0	1.4762e+09	5.8309e+09	64113000	0	294940000	2.94e+09	5843400	0	1.888e+09	6.3224e+09	65882000	0	833750000	1.8458e+09	4705300	0	1.6263e+09	5454900000	118720000	2719700000	0	1227200000	3.1158e+09	14729000	0	5.8583e+09	6.599e+09	91869000	0	1.6476e+09	5235700000	13472000	0	2380300000	7.4279e+09	66361000	0	2.1088e+09	3.2909e+09	17247000	0	2153300	8.0619e+09
G5E870	0	0	0	3508300	103030000	0	0	5063800	212620000	0	0	0	50391000	0	0	8568100	173170000	0	0	3987600	156040000	0	0	7246800	243240000	2454300	0	0	2463500	127240000	0	0	6611500	158930000	0	0	5731100	74228000	0	0	1737800	142690000	0	0	3463800	86861000	0	0	4247700
G5E8K5	222490000	0	247090000	1.5563e+09	180410000	0	324210000	943520000	292790000	0	354690000	1.8001e+09	182440000	0	945230000	1.6764e+09	337500000	0	847050000	900610000	134450000	0	1118100000	953190000	384940000	1162500000	0	792890000	1.0599e+09	112520000	0	1355700000	1122400000	315450000	0	857060000	1.6868e+09	134380000	0	884660000	1246000000	267880000	0	1324800000	1.0323e+09	110730000	0	0	1.7054e+09
O08529	112280000	103680000	129000000	370270000	71395000	25104000	210750000	227090000	70195000	49951000	34968000	483760000	63210000	17237000	59981000	386170000	31061000	112920000	190680000	434920000	107100000	14846000	136740000	261750000	94918000	401140000	1878400	100250000	352410000	121690000	16632000	46115000	289270000	26585000	67366000	71180000	402480000	61514000	41501000	50583000	374510000	32061000	3369700	119360000	247310000	46893000	0	0	259320000
O08530	8094600	0	7137400	27367000	0	0	13857000	47704000	0	0	10679000	51684000	0	0	32694000	68384000	0	0	15708000	25340000	0	0	20080000	50166000	0	6838600	0	31643000	17024000	0	0	42512000	33628000	0	0	13844000	60107000	0	0	23338000	40860000	0	0	26915000	15867000	0	0	0	51406000
O08532	65215000	0	83739000	822060000	0	0	140600000	786700000	2728600	0	69914000	994800000	2244200	0	385140000	708230000	9146000	0	207640000	527260000	0	0	359620000	693280000	0	342590000	0	349280000	518830000	0	0	1.5809e+09	568490000	9181900	0	293690000	607710000	0	0	297720000	599140000	0	0	389090000	534930000	0	0	0	705480000
O08539	520660000	147760000	505150000	3.1809e+09	1.5489e+09	90127000	808180000	3.2502e+09	1.878e+09	39599000	497170000	3.1102e+09	916050000	56738000	692920000	3.0113e+09	936150000	158690000	1188400000	2489800000	1333200000	68676000	1135700000	2.9663e+09	1.852e+09	2449300000	0	777770000	2313500000	1.5178e+09	64776000	1.001e+09	2429800000	1.0129e+09	133410000	854300000	3.0056e+09	1.0361e+09	113010000	665310000	2.096e+09	1114200000	33789000	1081200000	1.9348e+09	860000000	0	435110	2796600000
O08547	121590000	0	139920000	523090000	106960000	0	184020000	490200000	151130000	0	60722000	601660000	32062000	0	107580000	572230000	77221000	0	161720000	474270000	99435000	0	196230000	376560000	147120000	539440000	0	128880000	395750000	91732000	0	192470000	584600000	145910000	0	133730000	463430000	121580000	0	125500000	491000000	113640000	0	166970000	405140000	74924000	0	0	396330000
O08553	12007000000	11956000000	12724000000	36981000000	12991000000	9526400000	27444000000	44018000000	17090000000	6.5162e+09	3.6031e+09	44018000000	9992300000	6.4425e+09	7.4112e+09	39222000000	10973000000	13195000000	14240000000	38110000000	13803000000	8.3184e+09	14438000000	36656000000	18725000000	32489000000	613080000	8674300000	35445000000	17187000000	8.0695e+09	14289000000	37118000000	13048000000	10686000000	8.3972e+09	47180000000	9632900000	8.4468e+09	7.6188e+09	33523000000	13239000000	6.0513e+09	10649000000	25987000000	7.179e+09	53190000	86990000	34194000000
O08576	18147000	0	20323000	33612000	4039600	0	22821000	33841000	0	0	9704100	690010000	3378300	0	13024000	25617000	15244000	0	17396000	15364000	3174200	0	28015000	34190000	0	9451300	0	17292000	444300000	5377100	0	3827300	5985900	6212500	0	22489000	19732000	2795500	0	21329000	11079000	0	0	13991000	7622500	0	0	0	25257000
O08579	13941000	0	7244200	103190000	0	0	32032000	97870000	16822000	0	9943600	181060000	0	0	19719000	127530000	0	0	20105000	164430000	9629700	0	31857000	98699000	6467000	150590000	0	29037000	148340000	0	0	54882000	101770000	0	0	13198000	372810000	0	0	21552000	182180000	5481000	0	61091000	214680000	4232900	0	0	161610000
O08580	0	0	0	0	4124300	0	0	0	0	0	0	0	2659700	0	0	0	0	0	0	0	0	0	0	0	0	0	0	0	0	5035900	0	0	0	3631100	0	0	0	0	0	0	0	0	0	0	0	1280100	0	0	0
O08581	0	0	0	0	0	0	0	0	0	0	0	0	0	0	0	0	0	0	0	0	0	0	0	0	0	5371500	0	0	3672700	0	0	0	0	0	0	0	0	0	0	0	2674100	0	0	0	0	0	0	0	2529000
O08582	0	0	0	11353000	158540000	0	0	10714000	253030000	0	0	0	73772000	0	0	6137400	166230000	0	0	0	143780000	0	8135100	8372500	285280000	5599500	0	0	6655300	215000000	0	0	8519800	179590000	0	0	7577000	104540000	0	0	8113500	171860000	0	0	5727300	91440000	0	0	6870600
O08583	11990000	0	26510000	45594000	644200000	0	39621000	73369000	1.0302e+09	0	6867100	67885000	451350000	0	31350000	94445000	784320000	0	17969000	41004000	673400000	0	40684000	52980000	1192400000	74923000	0	17005000	37192000	654660000	0	25897000	62300000	744540000	0	30840000	143800000	495890000	0	30985000	43393000	707530000	0	27352000	11884000	517590000	0	0	89678000
O08585	31343000	0	22186000	360980000	9682500	0	29456000	351430000	20601000	0	18605000	149040000	7371200	0	27622000	372910000	5842700	0	26383000	335290000	19303000	0	37174000	396520000	15016000	376950000	0	2980400	270320000	17485000	0	20207000	369140000	8352200	0	19053000	406450000	7036400	0	24277000	342270000	7378200	0	17466000	182600000	8762100	0	0	314440000
O08586	9881600	0	4954500	14825000	13298000	0	21707000	24541000	41422000	0	0	12968000	0	1170500	0	43460000	7058700	1814400	0	36908000	5234600	2669800	2838800	24862000	27715000	0	0	1767700	33251000	13293000	2085000	5175500	35849000	5713000	0	0	25177000	6810200	9960200	0	25041000	21062000	0	0	13532000	12121000	0	0	33432000
O08599	6.8321e+09	679200000	7.6013e+09	37877000000	11149000000	619230000	14943000000	37600000000	11856000000	464200000	4389300000	43597000000	8985200000	630930000	9580000000	43503000000	8.3178e+09	1.0415e+09	11078000000	37598000000	11896000000	491820000	12083000000	35781000000	12324000000	38437000000	15656000	9078200000	37508000000	13233000000	474220000	15492000000	33863000000	9151800000	869160000	10440000000	48308000000	9899400000	728790000	9893900000	36403000000	9891800000	273810000	14885000000	35969000000	7.7741e+09	0	158790000	43257000000
O08600	5541800	0	5525300	31939000	55634000	0	5620100	26307000	67216000	0	6376400	23590000	70269000	0	0	16771000	58343000	0	25667000	31838000	98693000	0	12282000	14508000	24256000	33934000	0	12210000	24164000	74455000	0	3469000	9082100	31678000	0	6107200	12536000	47130000	0	3692400	18043000	17855000	0	22622000	25999000	43987000	0	0	17003000
O08601	11974000	0	0	0	0	0	0	1376300	0	0	0	0	0	0	12315000	1160300	0	0	0	1483700	0	0	0	0	0	0	0	0	0	0	0	0	0	0	0	0	0	0	0	0	0	0	0	17008000	1264100	0	0	0	0
O08638	1462600	0	0	0	13980000	3556300	7301800	0	25051000	0	6893200	0	10346000	2289100	43225000	49135000	18490000	0	13558000	103740000	18893000	2033900	21130000	0	26233000	0	0	24226000	0	17268000	1612100	108810000	0	19507000	0	12779000	0	10027000	2926000	32641000	164870000	17591000	0	45235000	0	11288000	0	0	0
O08663	2820200	0	0	0	207900000	0	0	12453000	250650000	0	0	9935500	164420000	0	0	0	152760000	0	0	0	390130000	0	3141200	5708600	324330000	0	0	0	5836500	297450000	0	0	0	243240000	0	0	26980000	181210000	0	0	15054000	218320000	0	2574500	0	214010000	0	0	0
O08688	0	0	0	48058000	0	0	6235500	43116000	3608500	0	1706100	108790000	0	0	17387000	99254000	4851800	0	14194000	31094000	0	0	13447000	26928000	2646200	57819000	0	54509000	134730000	0	0	167030000	67691000	3293700	0	43045000	146090000	0	0	25173000	79082000	0	0	48909000	43391000	0	0	0	157930000
O08709	210950000	419670000	369430000	893140000	96951000	370590000	678190000	931530000	139480000	113860000	85212000	740070000	34264000	142090000	251090000	1147300000	88397000	525270000	455450000	849200000	80419000	368980000	485860000	984060000	106940000	843230000	3767800	222220000	835550000	121460000	168090000	269620000	910960000	34193000	330750000	256420000	709900000	49312000	321360000	287370000	992610000	69189000	303580000	352310000	513850000	54726000	0	0	1.0645e+09
O08715	0	0	0	0	0	0	4166400	0	0	0	0	0	0	0	0	0	0	0	0	0	3745900	0	5346300	0	0	0	0	0	0	4035200	0	7224800	0	0	0	2966500	0	0	0	8144300	0	0	0	0	0	0	0	0	0
O08739;Q3V1D3	0	0	0	6276600	77298000	0	1720900	30403000	100110000	0	0	48878000	85675000	0	0	13815000	63528000	0	1706300	16495000	127330000	0	0	7214700	128800000	87922000	0	0	49913000	162440000	0	1525800	21380000	66552000	0	0	10141000	62639000	0	0	14291000	90262000	0	0	46165000	66862000	0	0	11233000
O08747	0	0	0	4043300	0	0	0	0	12626000	0	0	3034400	0	0	0	0	0	0	4179500	0	0	0	0	4228400	20847000	6229200	0	0	0	0	0	0	4057000	0	0	0	0	0	0	0	0	0	0	0	0	0	0	0	0
O08749	1.6112e+09	181640000	1190700000	11387000000	826300000	141500000	1.8136e+09	10840000000	1.5352e+09	37589000	1300500000	11332000000	705550000	63283000	2187800000	11708000000	696960000	166660000	2.9584e+09	9964000000	1264200000	112060000	2672200000	9820300000	1.9732e+09	9697600000	2351200	2.0757e+09	10681000000	895190000	58786000	2704300000	9811900000	1.042e+09	91423000	1.7617e+09	11808000000	650790000	96350000	1.8322e+09	10556000000	1.0219e+09	23773000	3.0156e+09	8.5663e+09	630170000	878520	14233000	10983000000
O08756	135820000	7000300	251440000	981380000	239370000	18882000	641820000	1.5175e+09	690230000	2249200	81865000	1291300000	185900000	7409600	228510000	1277800000	304960000	7516800	299600000	1151200000	207110000	19649000	327120000	910500000	605070000	1101600000	0	151610000	977650000	165130000	9917000	257700000	942800000	282570000	3110500	184910000	1301300000	138040000	5839700	124410000	935860000	287310000	1883300	194520000	887790000	76807000	0	0	1.0535e+09
O08759	14915000	1517300	2369400	43637000	11994000	0	107910000	81434000	29619000	0	0	25183000	6591100	0	2479400	63864000	4174100	1374500	12807000	29671000	12500000	0	7409000	60198000	34418000	104530000	0	2227300	74539000	21114000	0	0	90902000	13610000	1248500	4653100	91071000	8484300	3280800	2516300	54599000	17500000	0	0	26023000	7867000	0	0	100350000
O08784	0	0	0	0	75379000	0	0	0	154920000	0	0	0	37902000	0	0	0	96300000	0	0	0	92046000	0	0	0	129300000	0	0	0	0	86920000	0	0	0	91952000	0	0	0	58510000	0	0	0	96262000	0	0	0	62759000	0	0	0
O08788	532330000	30879000	624500000	3.0732e+09	1.0435e+09	42782000	969480000	2809700000	1319900000	11406000	284190000	3.467e+09	792490000	65342000	376270000	3.1469e+09	673750000	84215000	945510000	2684500000	1300500000	34878000	793180000	2757000000	1.4831e+09	2684400000	0	582390000	2733600000	1.7027e+09	42752000	589060000	2895500000	1.0587e+09	61548000	564620000	3.5145e+09	930970000	52857000	427200000	2720900000	1076400000	6207800	808040000	2572100000	882440000	0	0	3.1433e+09
O08795	19851000	0	32412000	776410000	21247000	0	41931000	599390000	39416000	0	8104600	212130000	11186000	1080300	6910900	582820000	37326000	7849300	33260000	649360000	11158000	2816200	22642000	372340000	28194000	856290000	0	8890100	529130000	26870000	0	22366000	362670000	18452000	2005000	37889000	368490000	15393000	0	14247000	596430000	17768000	0	21988000	288620000	16835000	0	0	333510000
O08807	120100000	60201000	99853000	504000000	81753000	47287000	115690000	458000000	100440000	29813000	67953000	503000000	50401000	25298000	66158000	472660000	68753000	73999000	123170000	497410000	104030000	42438000	123970000	561870000	146620000	513820000	5101600	81808000	386610000	114610000	29641000	60251000	388780000	70043000	42236000	84359000	360320000	62255000	34463000	72549000	357230000	69912000	68928000	113890000	275470000	40892000	0	0	356370000
O08808	4127000	0	0	14236000	15702000	0	20944000	84445000	45335000	0	0	17078000	1927700	0	0	53123000	16080000	0	0	25009000	8842500	0	11747000	63401000	300030000	32537000	0	0	26505000	21244000	0	0	44611000	19886000	0	0	24683000	2949800	0	0	69481000	32177000	0	0	21758000	2541500	0	0	65906000
O08810	21887000	0	20928000	0	671910000	0	8439900	0	1095100000	0	12405000	0	451280000	0	64782000	0	875150000	0	50819000	0	858590000	0	82683000	0	981990000	2135500	0	33189000	29294000	703670000	0	88075000	0	882670000	0	41069000	2004800	393850000	0	126630000	0	755990000	0	71932000	51689000	547900000	0	0	4817900
O08842	1144600	0	0	18269000	17425000	0	3879500	10681000	29394000	0	1645200	54876000	3269700	0	14110000	0	9622500	0	2463400	20315000	9062800	0	14131000	15679000	19695000	0	0	10217000	0	13194000	0	74989000	27409000	30748000	0	11753000	45396000	13831000	0	22209000	24102000	4938700	0	18853000	16182000	11014000	0	0	12943000
O08848	21891000	0	4975600	96284000	14687000	0	15696000	59763000	39794000	0	3849900	52256000	48799000	1178600	2332700	16624000	26266000	0	12181000	155930000	48723000	1292700	0	63228000	31152000	72690000	0	2978000	64152000	45354000	0	3745900	30016000	17591000	2795500	7884500	80910000	14536000	0	2597200	61478000	15047000	2352200	0	29502000	19527000	0	0	79825000
O08863	0	0	0	0	0	0	0	0	0	0	0	0	0	0	0	0	0	1062600	0	0	0	0	0	0	0	0	0	0	0	3921500	0	0	0	0	0	0	0	0	2474000	0	0	0	0	0	0	2355600	0	0	0
O08908	0	0	0	0	0	0	0	0	0	0	0	0	0	0	0	0	0	0	0	0	0	0	0	0	3750500	0	0	0	0	0	0	0	0	0	0	0	0	1283500	0	0	0	2206400	0	0	0	0	0	0	0
O08914	20456000	0	31678000	202030000	24112000	0	54730000	114850000	20942000	0	1676900	77061000	0	0	66657000	116440000	10470000	0	43413000	87856000	5502400	0	51428000	104320000	10197000	112980000	0	54305000	139580000	4386800	0	113300000	138330000	8931500	0	66339000	174070000	1186200	47580000	41738000	144740000	8095200	0	79056000	130680000	3769300	0	0	135860000
O08915	3466800	0	9387200	30811000	8397700	0	10230000	35576000	7863400	0	1738300	15205000	7811400	0	2093500	27112000	3724300	0	4055600	29426000	11674000	2166300	17183000	32997000	20324000	12438000	0	3771400	18048000	24167000	0	11781000	23509000	9981200	1114100	0	14750000	6764400	0	3538600	26707000	14451000	0	7810800	17688000	11829000	0	0	36937000
O08917	33875000	0	32131000	1.6782e+09	0	0	80134000	613680000	0	0	61849000	1341900000	1167000	0	321530000	458630000	0	0	189230000	960890000	0	0	145290000	1139300000	0	784810000	0	226610000	295260000	0	0	756700000	1104500000	0	0	152730000	414520000	0	0	188520000	362480000	0	0	331260000	663400000	0	0	0	1249800000
O08919	87652000	0	73657000	357250000	242980000	0	168750000	599250000	407540000	0	17036000	311100000	98747000	0	61580000	722290000	267370000	0	69373000	277950000	232930000	0	155500000	657230000	486360000	304010000	0	53805000	342600000	284340000	0	101130000	738250000	432570000	0	38303000	517990000	148840000	0	104090000	561830000	361290000	0	68476000	333950000	195280000	0	0	697840000
O08989	10136000	0	14564000	283630000	0	0	33141000	361190000	4536800	0	2073000	440940000	3533800	0	10867000	387420000	8528800	0	0	237680000	0	0	26782000	325750000	17744000	345200000	0	6395600	200380000	0	0	74374000	207030000	3371200	0	16486000	380310000	0	0	31979000	313510000	2810300	0	10634000	185020000	2913900	0	0	339500000
O08992	5200000	0	7035500	34123000	7386400	0	40513000	40468000	7000500	0	2371100	48998000	0	0	16847000	27339000	9491600	0	0	1688000	7516400	0	16414000	40782000	11464000	25199000	0	17290000	39701000	13760000	0	61683000	36963000	8416800	0	17082000	21551000	3124800	0	13948000	32458000	4113100	0	13295000	21293000	0	0	0	16638000
O08997	0	0	0	0	0	9311000	2688700	5459800	0	0	0	0	0	0	0	0	0	5896500	0	13942000	0	2937100	0	17003000	0	11956000	0	0	0	0	0	0	0	0	5977700	0	17611000	0	0	0	3665100	0	5415500	0	0	0	0	0	8871200
O09005	0	0	0	0	0	0	0	0	0	0	0	0	0	0	0	0	0	0	4259600	16293000	0	0	0	0	0	0	0	0	6555300	0	0	0	0	0	0	0	0	0	0	0	0	0	0	0	0	0	0	0	0
O09061	99933000	20969000	101900000	573160000	149960000	32274000	224640000	423110000	182420000	12130000	26771000	553950000	123150000	16300000	78095000	551480000	101090000	58601000	140670000	214760000	110460000	44499000	148070000	436020000	154580000	361600000	0	82696000	282950000	180060000	37906000	117550000	465460000	112330000	39040000	94407000	737960000	101010000	36187000	80984000	506670000	100770000	26292000	122700000	296960000	110900000	0	0	620960000
O09106	0	0	0	0	68083000	0	0	0	74583000	0	0	0	35081000	0	0	0	61012000	0	0	0	68035000	0	5296800	0	78092000	0	0	0	0	51495000	0	0	0	46201000	0	0	0	34176000	0	0	0	39536000	0	0	0	33014000	0	0	0
O09111	0	0	0	204450000	0	0	0	150120000	0	0	0	104760000	0	0	23072000	138890000	0	0	35096000	102140000	0	0	10693000	147020000	0	81041000	0	125570000	102160000	0	0	714860000	119270000	0	0	34555000	134340000	0	0	9137100	113530000	0	0	89350000	77831000	0	0	0	143990000
O09114	20719000	0	12791000	57357000	14210000	0	11574000	94111000	7252400	9546500	10079000	609450000	33895000	2934300	0	130190000	11669000	0	0	163170000	0	0	0	76085000	15066000	139190000	0	6116800	41979000	16292000	0	0	29090000	0	1254800	0	127960000	3054500	0	0	26182000	0	0	0	61414000	0	0	0	48744000
O09117	7566500	0	7946400	102480000	0	0	6204800	71965000	0	0	6490700	253320000	2259400	0	0	69873000	0	0	12329000	156470000	1851100	0	5786200	80887000	0	105120000	0	23282000	95900000	0	0	46236000	84119000	0	0	34026000	120150000	0	0	6558600	39526000	0	0	15133000	96950000	0	0	0	60554000
O09126	12419000	0	13201000	35312000	0	0	36443000	0	12897000	0	0	32986000	14808000	0	2894200	57251000	0	0	17635000	0	4968100	0	14140000	18366000	13524000	65569000	0	13389000	10511000	8323500	0	19698000	0	7024100	0	0	63206000	3738900	0	21363000	56257000	23267000	0	31743000	46035000	4410600	0	0	2849600
O09131;Q8K2Q2	213010000	23741000	187510000	962140000	3761700	79435000	190440000	260480000	189360000	57903000	706350000	170530000	3679000	111190000	1302000000	1.679e+09	0	9299300	13075000	130500000	143110000	115760000	991260000	1309400000	308750000	1127200000	0	1140900000	1092300000	163870000	125500000	231640000	1398900000	4381500	3952800	152160000	165710000	0	15595000	1.0429e+09	1390500000	171170000	7242000	3901500	172030000	66806000	0	0	1322600000
O09159	0	0	1009400	0	0	0	0	0	0	0	0	0	0	0	0	0	0	0	0	0	0	0	0	20067000	0	0	0	0	0	0	0	0	0	0	0	0	0	0	0	0	0	0	0	0	0	0	0	0	0
O09161	0	0	0	0	17716000	0	0	0	21245000	0	0	0	14815000	0	0	0	20965000	0	0	0	48840000	0	0	0	28670000	0	0	0	0	0	0	0	0	0	0	0	0	0	0	0	0	0	0	0	0	0	0	0	0
O09164	0	0	0	0	17016000	0	0	0	25668000	0	0	0	8072000	0	0	0	5376800	0	0	0	21067000	0	0	0	13838000	0	0	0	0	7752300	0	0	0	10394000	0	0	0	4720800	0	0	0	7352600	0	0	0	6184000	0	0	0
O09167	67825000	0	75938000	132540000	454330000	0	89308000	334150000	679300000	0	70858000	184050000	409990000	2931900	59149000	313630000	349690000	0	147730000	69924000	552510000	4768600	133320000	253800000	645990000	224070000	0	135000000	126990000	512750000	0	167330000	198670000	475590000	0	140130000	263840000	343820000	3211300	99346000	328520000	465780000	0	144370000	125660000	358400000	0	0	301140000
O09172	13499000	0	21652000	10009000	5820500	0	32313000	3623500	0	0	0	15856000	2095000	0	7648000	6955300	8993300	0	17984000	31766000	3590600	2170500	17275000	9258600	0	24074000	0	9509000	36807000	5449200	1905400	0	33448000	3623800	6402400	10839000	65644000	2238400	0	0	9514400	0	0	4577900	13934000	0	0	0	28124000
O09174	0	0	2896100	28147000	0	0	9418400	3880000	0	0	0	18376000	0	0	0	21161000	0	0	1732900	6202600	0	0	2884700	3694400	0	30248000	0	0	29418000	0	0	0	0	0	0	0	26667000	0	0	1458800	0	0	0	0	19669000	0	0	0	10692000
O35074	0	0	0	2305700	0	0	0	0	0	0	1067500	28637000	0	0	0	2344800	0	0	0	7652600	0	0	0	1302000	0	2295300	0	0	4310400	0	0	0	0	0	0	0	3259700	0	0	0	2611500	0	0	0	1983500	0	0	0	0
O35075	0	0	327010000	9253900	17507000	0	14498000	6998300	392950000	0	0	9824400	14403000	0	2478100	5299400	20263000	0	0	4424900	42922000	0	1688000	15065000	39127000	4889100	0	0	4489800	31177000	0	1553500	3449700	14974000	0	0	6015800	305280000	0	0	4213300	36924000	0	0	3553400	31209000	0	0	6393000
O35083	5156700	0	17462000	61296000	4688200	0	33318000	108520000	0	0	2898100	78629000	6027700	0	27570000	98344000	7333700	0	31722000	63683000	3514200	0	33892000	25091000	8855200	52053000	0	25759000	67441000	0	0	54646000	58857000	11378000	0	18607000	78386000	1284700	0	42401000	62545000	12370000	0	44318000	50991000	0	0	0	101150000
O35098	198920000	307260000	251410000	892310000	292390000	282060000	752950000	1.6531e+09	487550000	232780000	54391000	1.0577e+09	270690000	238790000	261750000	2272400000	403650000	279150000	278210000	941350000	359960000	214350000	521260000	1.625e+09	732930000	1366600000	4061100	242090000	1420500000	683370000	232700000	548540000	2.0442e+09	520870000	413430000	249630000	2243900000	428280000	352840000	331210000	2.0232e+09	581370000	323970000	391020000	1.4751e+09	323370000	0	0	2253100000
O35099;A2AQW0	0	0	0	0	0	0	2048200	0	0	0	0	0	0	0	0	0	0	0	9143000	0	0	0	0	0	2970200	0	0	0	0	0	0	0	0	0	0	0	2901400	0	0	0	2379100	7520700	0	0	0	0	0	0	2828600
O35114	26289000	0	30248000	262500000	0	0	30340000	150100000	6663600	0	2799700	334740000	0	0	17057000	141470000	6916600	0	52977000	227360000	0	0	24152000	79490000	3515600	166440000	0	10939000	128520000	0	0	22124000	61752000	0	0	26755000	141340000	0	0	3472900	87492000	0	0	12032000	98895000	0	0	0	47477000
O35129	89100000	0	86153000	407120000	0	0	86361000	117470000	0	0	448960000	148700000	0	0	1.8849e+09	198170000	0	0	791860000	232230000	0	0	687190000	258980000	0	128500000	0	987530000	196210000	0	0	3.1923e+09	120460000	0	0	1100100000	141690000	0	0	1.5793e+09	183040000	0	0	1.7192e+09	86243000	0	0	11989000	206570000
O35130	0	0	0	0	1337800	0	0	0	2851900	0	0	0	926500	0	0	0	2601700	0	0	0	0	0	0	0	2788800	0	0	0	0	0	0	0	0	0	0	0	0	0	0	0	0	0	0	0	0	1327400	0	0	0
O35136	267030000	0	254300000	1.6805e+09	11774000	0	566070000	2.1299e+09	6975800	0	107000000	2.0676e+09	9918000	0	224330000	2.1429e+09	6971400	0	320580000	1.5375e+09	6208500	0	353320000	1.8459e+09	20139000	2.1268e+09	0	354720000	2.1325e+09	28556000	0	506590000	2232300000	18010000	0	292270000	2279000000	11874000	0	273850000	2.1402e+09	2423700	0	489480000	1.6576e+09	5668000	0	0	2326000000
O35143	234910000	0	218930000	1.7314e+09	195860000	0	289130000	2284900000	454510000	0	281830000	2381700000	125470000	5116000	407300000	1.5759e+09	165530000	65514000	475110000	1091300000	178710000	0	449920000	1289800000	342450000	1.6106e+09	0	365430000	1345700000	158420000	0	674510000	807110000	217200000	0	342780000	1.9676e+09	121590000	0	426020000	1.5985e+09	162290000	0	528740000	930110000	142860000	0	6860100	2.0869e+09
O35144	0	0	0	0	42409000	0	0	0	72996000	0	0	0	46067000	0	0	0	88179000	0	0	0	44120000	0	0	0	79748000	0	0	0	0	61408000	0	0	0	59360000	0	0	0	31638000	0	0	0	42896000	0	0	0	42253000	0	0	0
O35166	3942100	0	2755000	6637500	0	0	12468000	30796000	0	0	3830700	30430000	0	0	4520000	0	3512200	0	8575700	96136000	0	0	6273000	24261000	0	34912000	0	5538000	48639000	0	0	7292200	5446700	0	0	5205500	42230000	0	0	10451000	7460200	0	0	0	32068000	0	0	0	4165000
O35215	4745900	36632000	7137800	59299000	0	11110000	18763000	51719000	0	8146700	2194600	88901000	0	1700600	4856500	85552000	0	30565000	37387000	94424000	0	5954800	31772000	80084000	8835700	92789000	370880	10449000	92083000	4319000	3743000	0	19797000	0	12007000	7120600	106640000	0	6402200	0	0	0	14464000	12907000	49913000	0	0	0	71028000
O35218	0	0	0	0	107710000	0	0	0	220880000	0	0	0	44356000	0	0	0	187520000	0	0	0	74165000	0	0	0	154170000	0	0	3679200	0	76542000	0	0	0	164060000	0	0	0	82622000	0	0	0	133780000	0	0	0	95784000	0	0	0
O35226	42969000	0	34143000	202530000	56459000	2432000	65234000	199510000	66999000	0	16094000	189400000	9104100	1453200	20028000	301770000	24946000	2300600	36820000	259240000	135230000	1745900	36808000	351360000	69253000	301530000	0	24544000	317320000	95706000	1903100	54648000	277850000	74900000	2546500	27159000	249410000	14675000	2452400	38618000	264560000	59993000	5357300	31339000	168740000	63292000	0	0	300950000
O35239	16232000	0	37589000	178240000	0	0	104190000	282370000	7350400	0	5117800	81672000	5617500	0	18280000	217680000	0	0	26432000	185510000	0	0	36559000	159840000	0	198250000	0	40617000	168450000	0	0	8108900	145980000	0	0	10240000	237310000	0	0	28158000	178770000	3080100	0	39266000	149580000	0	0	0	300450000
O35250	32186000	0	53309000	83813000	319920000	0	90322000	124730000	559330000	0	1603500	137590000	177940000	0	17978000	207180000	332790000	0	42542000	99137000	347180000	0	64435000	100050000	612290000	170690000	0	15626000	172730000	452750000	0	9046800	150760000	428040000	0	28802000	210100000	278720000	0	42864000	204200000	467150000	0	37053000	84895000	264940000	0	0	219820000
O35261	0	0	0	0	2936700	0	0	0	3920900	0	0	0	0	0	0	0	0	0	0	0	0	0	0	0	5064500	0	0	0	0	2270600	0	0	0	4028700	0	0	0	0	0	0	0	1849400	0	0	0	0	0	0	0
O35286	8384100	0	8168900	0	348540000	1161200	18441000	0	542250000	0	16833000	0	235950000	0	97125000	0	497500000	0	50435000	0	446010000	0	110010000	180290	656260000	0	0	59365000	0	416280000	0	73344000	0	455610000	0	59154000	0	205790000	0	116320000	0	347360000	0	76390000	0	210540000	0	0	0
O35295	40116000	12970000	30960000	102990000	438360000	18929000	106810000	172710000	1.0109e+09	0	24822000	193480000	219120000	8824000	46662000	266250000	547910000	8001700	31862000	80331000	589440000	9654200	83809000	99411000	1159600000	95421000	0	41563000	139840000	586680000	9948200	92623000	213620000	673300000	11105000	34543000	278530000	348320000	6939400	58588000	206210000	748520000	8926700	50742000	158090000	444980000	0	0	268520000
O35304	0	0	0	0	0	0	0	0	0	0	0	0	0	0	0	0	0	0	0	0	0	0	0	631230	0	0	0	0	180810	0	0	0	609670	0	0	0	0	0	0	0	658800	0	0	0	0	0	0	0	0
O35326	4115400	0	0	0	169960000	0	0	0	268110000	0	0	34912000	120650000	0	5607300	23378000	192980000	0	0	0	108970000	0	9117000	25513000	190980000	0	0	0	29142000	97401000	0	0	0	111530000	0	5370100	0	41399000	0	11301000	19409000	117820000	0	22873000	34337000	106610000	0	0	26224000
O35343	6572500	0	7637000	108080000	48274000	0	11549000	80685000	35656000	0	1472400	23630000	32824000	0	967050	23046000	33962000	11349000	17334000	98247000	34224000	0	22744000	31576000	66340000	69746000	0	11895000	71157000	45363000	0	16236000	59774000	41383000	0	16402000	124850000	16171000	0	10496000	74196000	46609000	0	16410000	9492100	25458000	0	0	29650000
O35344	21778000	4940400	34260000	152790000	142440000	10810000	126000000	106070000	231720000	0	10677000	213320000	119950000	5394500	62558000	181690000	81996000	3656500	42832000	172510000	60000000	5952000	73696000	146010000	165050000	122590000	0	40797000	244320000	151720000	0	39802000	225070000	134100000	0	34775000	286570000	105060000	10305000	47948000	154410000	148060000	4570700	15990000	181030000	73531000	0	0	251500000
O35345	18906000	2269100	26383000	49687000	67809000	4110000	32041000	63590000	118080000	0	8540500	88554000	44429000	0	37515000	39510000	51786000	5043400	35592000	40072000	55366000	3930200	45022000	42953000	128650000	51567000	0	26926000	12976000	124580000	4743000	37899000	32123000	83365000	2692000	37579000	18315000	71820000	0	34590000	18754000	92567000	1642000	52890000	34187000	54669000	0	0	23883000
O35350	0	0	1724800	26169000	24855000	0	8397000	2617200	14657000	0	0	11798000	5991200	0	4809500	8772000	9321700	0	7727600	4282400	16749000	1359500	5121100	3826800	23625000	18147000	0	8389100	12324000	30798000	0	0	14283000	20886000	0	0	7241800	23957000	0	0	8468800	24058000	0	6177400	3742700	10665000	0	0	6102000
O35372	0	0	0	0	3879300	0	7308000	0	0	0	0	0	0	0	0	13098000	0	0	0	8469300	0	0	0	0	0	0	0	0	0	0	0	0	7252300	0	0	0	10799000	0	0	0	0	0	0	3107100	7044300	0	0	0	0
O35375	1046900	0	0	0	0	0	3905700	5931000	0	0	0	0	0	0	0	16086000	0	0	0	0	0	0	4792800	0	0	9711100	0	0	23799000	0	0	0	8616000	0	0	2939500	0	0	0	0	27111000	0	0	3258600	34986000	0	0	0	0
O35381;Q64G17	3419700	93377000	12544000	245670000	199950000	92401000	22472000	468560000	297890000	7125800	1930500	167840000	65265000	58535000	11473000	337340000	132370000	72796000	10658000	143310000	205730000	87223000	34003000	342420000	448730000	344060000	0	11423000	186360000	325460000	48239000	48777000	184300000	175090000	45028000	10334000	169450000	165530000	72040000	25525000	350880000	266650000	35199000	24077000	89176000	146110000	0	0	332440000
O35382	45098000	0	103730000	162660000	396910000	0	102310000	285180000	621290000	0	10775000	204480000	220550000	0	20863000	236050000	512130000	0	50552000	24955000	298960000	0	53027000	114110000	683130000	130840000	0	31982000	95453000	383020000	0	36753000	130220000	527030000	0	33021000	97575000	287230000	0	34939000	193470000	520440000	0	37172000	120650000	281790000	0	0	228890000
O35386	0	0	0	0	0	0	0	0	0	0	0	0	0	0	0	12284000	0	0	0	0	0	0	0	0	0	0	0	0	0	0	0	0	0	0	0	0	19256000	0	0	0	0	0	0	0	0	0	0	0	0
O35387	0	0	0	0	0	0	5483100	0	0	0	1084500	0	0	0	6042200	6012300	0	0	7451000	0	0	0	12389000	0	0	7799500	0	0	0	0	0	7794400	0	0	0	2488500	8504100	0	0	7395400	9471800	0	0	9896600	0	0	0	0	12019000
O35393	44844000	0	54399000	117360000	118010000	0	79932000	81441000	106530000	0	21121000	157130000	47325000	0	7793900	83491000	89350000	0	87717000	119820000	100220000	0	46845000	95757000	129830000	115300000	0	32066000	110930000	101850000	0	28178000	61820000	73425000	0	36136000	124970000	49292000	0	28837000	44056000	31618000	0	42904000	107530000	33413000	0	0	59727000
O35405	13585000	0	12636000	187350000	46121000	0	59050000	258980000	327800000	0	7134100	163730000	34525000	0	32464000	287060000	190770000	0	20592000	137120000	98738000	0	37766000	228410000	355330000	125240000	0	18601000	184080000	101220000	0	92738000	245330000	242750000	0	14347000	207380000	67024000	0	53157000	193520000	250580000	1089200	30607000	130020000	44532000	0	0	301310000
O35409;Q9CZR2	100100000	0	96979000	345580000	11144000	0	69814000	120940000	0	0	61377000	834700000	13398000	0	35113000	126740000	2865000	0	156710000	281630000	9744800	0	75665000	145690000	8135100	425690000	0	63430000	326260000	0	0	67427000	22834000	0	0	70227000	283260000	0	0	21587000	37086000	0	0	99291000	322970000	0	0	0	28735000
O35425	0	0	0	2238600	0	0	0	13090000	0	0	0	1676100	0	0	6627700	2381700	0	0	0	0	0	0	4879100	0	0	0	0	0	1728800	0	0	0	2443000	0	0	0	0	0	0	3936900	2692800	0	0	5942000	0	0	0	0	2499800
O35435	24562000	0	25839000	140100000	105810000	0	58402000	248240000	0	0	6314400	315000000	0	0	28552000	229250000	0	0	63467000	226730000	0	0	35013000	84178000	0	141590000	0	16559000	197590000	0	0	48572000	165260000	0	0	28181000	193810000	0	0	29672000	266450000	0	0	38871000	193720000	0	0	0	129030000
O35449	5014500	0	6290500	69691000	0	0	15897000	34404000	0	0	0	47045000	0	0	26800000	110550000	0	0	0	16491000	0	0	24316000	31571000	0	22526000	0	8251400	29452000	0	0	29016000	63471000	0	0	8845100	42126000	0	0	6869200	77457000	0	0	0	35155000	0	0	0	113380000
O35450	0	0	0	0	0	0	0	0	0	0	0	21288000	0	0	0	0	0	0	0	0	0	0	0	0	0	0	0	0	0	0	0	0	0	0	0	0	0	0	0	0	0	0	0	0	0	0	0	0	0
O35454	0	0	0	40689000	0	0	0	46377000	0	0	0	40852000	0	0	2170800	1391900	0	0	0	25076000	0	0	0	26502000	0	22119000	0	2836000	11648000	0	0	27002000	5693300	0	0	5596700	22920000	0	0	1429000	3113900	0	0	16447000	12888000	0	0	0	9206900
O35459	34179000	0	52814000	309190000	18238000	0	65857000	238880000	7400000	0	18926000	555560000	14774000	0	17829000	238150000	12582000	0	47472000	501500000	26377000	0	30881000	226880000	15264000	371760000	0	11752000	280770000	10792000	0	1434400	96299000	11856000	0	18736000	421760000	13491000	0	8789100	158290000	10450000	0	23889000	200210000	9103600	0	0	192170000
O35465	77035000	0	78269000	268790000	7784200	0	122720000	412020000	15597000	0	49518000	519190000	7638900	0	53331000	402800000	13691000	0	83800000	342990000	28148000	0	94444000	206110000	16786000	463440000	0	80204000	323320000	7716200	0	72131000	410650000	31589000	0	54435000	396700000	0	0	70836000	399060000	6053800	0	97336000	342140000	7216300	0	0	429640000
O35474	15093000	0	15863000	68581000	0	0	5895300	27202000	0	0	5471700	88119000	0	0	7720300	6341000	0	0	62699000	128600000	0	0	20654000	22508000	0	46397000	0	9082400	55338000	0	0	4376700	0	0	0	10525000	77143000	0	0	0	0	0	0	33829000	38155000	0	0	0	0
O35488	0	0	0	2079500	0	0	0	0	0	0	0	4445100	0	0	0	0	0	0	0	0	0	0	0	0	0	0	0	0	3216900	0	0	0	0	0	0	0	0	0	0	0	1295600	0	0	0	0	0	0	0	0
O35492	0	0	0	15062000	0	0	0	0	0	0	0	0	0	0	0	0	2770600	0	0	0	2156000	0	0	15906000	3144800	0	0	0	0	3003500	0	0	21021000	2509300	0	0	0	1299500	0	0	0	1558000	0	0	0	0	0	0	0
O35495	0	0	0	12669000	21396000	0	2902700	110770000	10671000	0	0	20810000	3379700	0	0	18432000	7888200	0	0	0	7055700	0	0	10532000	5339300	10977000	0	0	4905800	22757000	0	0	25295000	9072400	0	0	11505000	20413000	0	0	12515000	4333800	0	0	6730100	12310000	0	0	0
O35526	113800000	0	143400000	2472600000	59572000	0	773250000	4737500000	180230000	0	20842000	1.5454e+09	21645000	1823800	327130000	4.1678e+09	77253000	0	151900000	1183000000	8268600	0	442290000	4746800000	204680000	1.774e+09	0	216550000	2.1313e+09	34973000	0	1.8384e+09	4.0903e+09	89470000	0	135890000	2593600000	43030000	0	402270000	3.9278e+09	122420000	0	391010000	2554700000	35050000	0	0	4813600000
O35544	0	0	0	4955400	0	0	0	0	0	0	0	8200000	0	0	0	0	0	0	5929600	8063100	0	0	0	0	0	6015100	0	0	4959800	0	0	0	0	0	0	1132500	2349100	0	0	0	3183600	0	0	1444600	9364400	0	0	0	0
O35566	0	0	0	0	0	0	4193200	0	0	0	4529500	0	0	0	3832700	0	0	0	14955000	0	0	0	0	0	0	10285000	0	3692600	0	0	0	0	0	0	0	8822800	0	0	0	4612400	0	0	0	5309800	0	0	0	0	0
O35593	18082000	0	12362000	40927000	26256000	8155000	44980000	67152000	72004000	0	7213000	91360000	29272000	1473200	8658500	143200000	9575400	19374000	27322000	142300000	39049000	6742400	31310000	76776000	82222000	73542000	0	6745800	30271000	64335000	5736100	17279000	86967000	22853000	7416100	14033000	61340000	27493000	9376200	23170000	185290000	42953000	5981300	17588000	38664000	19476000	0	0	65480000
O35598	68954000	0	93276000	103380000	0	0	55273000	30703000	0	0	35740000	331220000	3842400	0	35501000	100100000	3965800	0	103980000	110460000	0	0	66439000	23197000	0	60639000	0	24697000	26748000	0	0	32425000	37933000	3958400	0	37022000	58157000	1694100	0	42047000	14360000	0	0	43960000	60273000	0	0	0	60854000
O35604	0	0	0	16468000	0	0	0	22368000	0	0	0	22008000	0	0	2746900	0	0	0	2790700	19072000	0	0	0	6364800	0	13174000	0	0	6478000	0	0	13337000	6846000	0	0	2203300	12655000	0	0	0	6362400	0	0	0	3581400	0	0	0	3334900
O35607	1618500	0	4142500	46186000	0	0	29776000	110200000	0	0	0	2922000	0	0	2254600	77980000	0	0	10465000	42191000	0	0	4355900	71564000	0	60476000	0	0	0	0	0	0	60853000	0	0	0	3743600	0	0	1944200	67525000	0	0	2672400	22987000	0	0	0	124780000
O35609	21974000	0	13556000	301010000	8568400	0	46750000	357310000	17005000	0	16974000	416470000	14156000	0	51121000	231510000	8154800	0	22042000	314590000	30642000	0	26099000	258360000	17104000	273110000	0	52196000	333910000	7954900	0	112380000	307680000	6076400	0	46628000	412880000	15804000	0	34419000	300900000	10139000	0	51434000	218120000	23909000	0	0	258140000
O35621	11348000	4256400	15234000	24764000	0	3044000	48515000	85323000	16483000	2024400	0	70953000	3505100	1380300	12850000	177560000	4657400	3859100	11162000	17731000	10893000	2376500	38593000	69570000	24952000	81272000	0	4771700	46189000	22138000	4704100	5388500	150600000	12863000	2626600	5618200	52806000	8344400	3080100	10884000	21181000	2524000	2672800	13405000	64023000	8877500	0	0	113610000
O35623	0	0	0	17680000	0	0	0	9457300	0	0	0	0	0	0	0	0	0	0	0	0	0	0	0	0	0	12091000	0	0	0	0	0	0	0	0	0	0	0	0	0	0	0	0	0	0	0	0	0	0	0
O35633	66922000	0	39003000	1.6825e+09	87205000	0	113880000	1241300000	34462000	0	58095000	2.1137e+09	176550000	0	155090000	1361200000	101030000	0	281870000	2.017e+09	255320000	0	88240000	1.0633e+09	49108000	1405800000	0	335480000	1.6074e+09	124440000	0	699590000	980840000	52035000	0	235790000	1376400000	75376000	0	120080000	964260000	54265000	0	377990000	1356500000	85427000	0	0	951990000
O35638	1697100	0	2525100	0	78531000	0	0	0	147230000	0	851270	0	40958000	0	0	0	123540000	0	0	0	94611000	0	0	0	169180000	0	0	0	0	88147000	0	0	0	93542000	0	0	0	37366000	0	0	0	98249000	0	0	0	34288000	0	0	0
O35639	2011200	0	5416400	18407000	10501000	1587900	23960000	34749000	0	0	1633700	8808200	3788800	1564900	0	20986000	62471000	2707300	6960900	28600000	7497300	0	2343300	13208000	0	24778000	0	6009200	22303000	8358400	0	0	42430000	3487600	0	0	16569000	8319800	2512900	1449200	30323000	10503000	0	2594100	8536400	1305500	0	0	17145000
O35643	310910000	26850000	381760000	1383000000	1.0384e+09	17657000	575250000	1174700000	1280700000	10865000	171250000	1412900000	756110000	8490100	388530000	1.6204e+09	954000000	36368000	514140000	1194900000	1248600000	25563000	512750000	1309400000	1075200000	1401900000	0	305750000	1445100000	1325900000	17159000	408020000	1277800000	1.0344e+09	17458000	467190000	1.9322e+09	719500000	12938000	414240000	1.4586e+09	864110000	27842000	572730000	1284000000	668000000	0	0	1.5747e+09
O35654	0	0	0	20644000	1988700	0	0	0	3994000	0	0	0	10284000	0	0	0	42942000	0	0	0	6312300	0	0	0	4978400	0	0	0	0	5838600	0	0	14808000	1944900	0	0	0	0	0	0	0	0	0	0	0	0	0	0	0
O35658	2505500	0	5127300	230150000	29079000	0	7056600	203360000	11538000	0	0	114610000	21818000	0	5521000	142830000	10852000	0	7498300	279080000	50918000	0	2977800	186360000	75608000	224440000	0	12099000	171330000	9172200	0	54582000	146410000	28918000	0	8226300	172230000	10483000	0	8342600	137200000	16903000	0	12011000	111910000	7228200	0	0	162990000
O35668	35150000	0	9960000	21185000	9109400	0	25330000	33057000	30943000	0	32117000	35308000	16222000	0	32911000	19453000	14625000	0	128310000	101970000	49133000	0	23567000	0	10253000	50184000	0	184230000	93574000	64882000	0	59187000	34658000	11742000	0	61368000	44213000	18386000	0	27716000	5572500	15282000	0	247850000	53044000	32606000	0	0	0
O35671	0	0	0	0	4693300	0	0	0	50275000	0	0	0	0	0	0	0	13610000	0	0	0	2802900	0	0	0	59089000	0	0	0	0	0	0	0	0	38880000	0	0	0	2946100	0	0	0	45143000	0	0	0	0	0	0	0
O35678	100430000	2224400	158190000	932530000	73241000	2777100	377710000	1333800000	166240000	0	25896000	830250000	31224000	922270	122470000	1.511e+09	76227000	0	111430000	593960000	43066000	1213500	281460000	1151300000	151360000	759280000	0	90139000	759350000	50827000	1990400	217960000	1320000000	107220000	1507400	123050000	1122300000	40313000	3024900	178490000	1197300000	111850000	1217400	147460000	808630000	41972000	0	0	1.5714e+09
O35681	16716000	0	14534000	179900000	0	0	23823000	94758000	0	0	11073000	249720000	0	0	24639000	235480000	0	0	34146000	180090000	2677600	0	24974000	97291000	0	192650000	0	25767000	142410000	0	0	6227800	86734000	0	0	22901000	107380000	2133900	0	25292000	209270000	0	0	22800000	88690000	0	0	0	149170000
O35682	1923400	0	2160600	67283000	2400400	0	5173400	45880000	0	0	1639300	3256400	0	0	10939000	61653000	0	0	8977400	46585000	2172600	0	4431100	51741000	0	36977000	0	9461300	55917000	0	0	84820000	31611000	0	0	20404000	57652000	0	0	6593500	71362000	0	0	30726000	56371000	0	0	0	59406000
O35683	4613300	0	2986000	0	0	0	7029100	0	0	0	27562000	0	0	0	120760000	0	0	0	45352000	0	0	0	30937000	0	0	0	0	61966000	0	0	0	211140000	0	0	0	80322000	0	0	0	93761000	0	0	0	130840000	0	0	0	1575500	0
O35684	0	0	0	3633100	0	0	0	7269100	0	0	0	16803000	0	0	0	14925000	1010100	0	0	6444500	0	0	10214000	11101000	0	6143100	0	0	2245000	0	0	0	3581000	0	0	0	8683000	0	0	0	4866800	0	0	0	4621500	0	0	0	4822400
O35685	32279000	16777000	31266000	209750000	12047000	7718400	43231000	420580000	56247000	1321200	5576100	232670000	17325000	10953000	0	533280000	7285800	2529700	37266000	300100000	31478000	7408700	66867000	319750000	17606000	421660000	0	27048000	375890000	83343000	5615900	3874400	273860000	19858000	40454000	15989000	731680000	13605000	7802200	28158000	373280000	22442000	2126100	0	455000000	32834000	0	0	452200000
O35691	9386300	0	4623100	11139000	16463000	0	2337400	0	103590000	0	4144000	7547900	24632000	0	26161000	0	78780000	0	0	0	85054000	0	32515000	0	102260000	0	0	26961000	0	43263000	0	4691400	0	43618000	0	5887100	0	11701000	0	36309000	0	30285000	18039000	23654000	0	27670000	0	0	0
O35704	0	0	0	0	0	0	0	0	0	0	0	0	0	0	0	0	0	0	0	0	0	0	0	0	0	6341300	0	0	0	0	0	0	0	0	0	0	0	0	0	0	0	0	0	0	0	0	0	0	0
O35710	1761400	0	0	0	0	0	7949200	3641300	0	0	0	5373400	0	0	0	8489300	2075300	0	0	0	0	0	11272000	3332800	0	7352700	0	0	7224200	0	0	0	27879000	0	0	0	4097400	0	0	0	0	0	0	0	7933400	0	0	0	22058000
O35730	0	0	0	0	2356900	0	0	0	2990400	0	0	0	1708200	0	0	0	3142000	0	0	0	9986700	0	0	0	4555400	0	0	0	0	0	0	0	0	2453100	0	0	0	2629600	0	0	0	0	0	0	0	1763000	0	0	0
O35737	142090000	11406000	144190000	327260000	2550600000	17629000	260750000	441880000	4865500000	11380000	108680000	641030000	1.5879e+09	113280000	257240000	486500000	3.243e+09	14984000	242280000	461200000	2815800000	35459000	358420000	474210000	4658900000	620530000	0	296930000	488890000	2836800000	29678000	353550000	537460000	3.5261e+09	45137000	214910000	550700000	1.576e+09	54744000	343200000	558780000	3.3944e+09	6214200	291000000	402650000	1.9153e+09	0	0	661920000
O35841	2449200	0	465490	0	362210000	0	3686200	130930000	612690000	0	0	0	192380000	0	0	17006000	337610000	2211900	3199100	5691700	257740000	0	0	9950400	473970000	16138000	0	2287600	6163100	244790000	0	0	2800200	268510000	0	2015200	5026700	199180000	0	1754500	13117000	291850000	0	0	10532000	229290000	0	0	3726100
O35855	21183000	0	29799000	107830000	0	0	48401000	107630000	0	0	5716300	277220000	0	0	6617700	136260000	0	0	34128000	125670000	0	0	26167000	117190000	0	125720000	0	10411000	161340000	0	0	23941000	94600000	0	0	19192000	141410000	0	0	17244000	136850000	0	0	16508000	105160000	0	0	0	109620000
O35857	91226000	0	106900000	620060000	2639900	0	206390000	415490000	2604800	0	19750000	725030000	0	0	38079000	425700000	0	0	114970000	598030000	0	0	100550000	310960000	1788600	551900000	0	51459000	560120000	0	0	51038000	418290000	0	0	67583000	722510000	0	0	48544000	403320000	0	0	80631000	441240000	0	0	0	416370000
O35864	47497000	0	48512000	172790000	70908000	0	105030000	230130000	96730000	3063100	19930000	285670000	76741000	5110200	29394000	181160000	59572000	1923500	89378000	187510000	138360000	14391000	57269000	157810000	98906000	213460000	0	51360000	111640000	114680000	11051000	44171000	285920000	56498000	10879000	23946000	147070000	51826000	22302000	37011000	153170000	77565000	6197300	48140000	85732000	55252000	0	0	271130000
O35874	15210000	0	14751000	338810000	0	0	44681000	177600000	0	0	32146000	193390000	0	0	130360000	213370000	0	0	144210000	110960000	0	0	66819000	145650000	0	163080000	0	172830000	135390000	0	0	377460000	116390000	0	0	141640000	132400000	0	0	100010000	149040000	0	0	214100000	91791000	0	0	0	153260000
O35887	0	0	0	38249000	29671000	0	0	34925000	24838000	0	0	19091000	5422100	0	0	0	8141100	0	1364300	50740000	5428800	0	0	14632000	12485000	75478000	0	0	0	11222000	0	0	27891000	11946000	0	4452900	37126000	4565400	0	0	13489000	12663000	0	0	11151000	3337100	0	0	15730000
O35900	2804500	0	0	5963000	43385000	0	8234200	3739300	86206000	0	0	13559000	32402000	830600	4749200	0	64980000	2270800	4111300	0	51615000	1278300	12197000	8083800	87525000	8025500	0	4071100	10688000	61173000	1609800	0	7484500	68390000	1975200	3827700	8403100	32930000	2231200	5472400	8772700	53502000	0	6276800	0	45994000	0	0	7230000
O35926	0	0	0	0	0	0	1090500	15967000	0	0	0	0	0	0	0	3675200	1064700	0	0	0	0	0	0	3147500	0	3162900	0	0	4036800	0	0	0	0	2369600	0	0	12336000	0	0	0	0	0	0	0	2132000	0	0	0	3505100
O35927	323340000	0	273310000	620850000	15124000	0	429330000	682520000	43295000	0	129150000	555640000	20780000	0	394760000	831870000	34078000	0	396040000	363400000	95550000	0	631060000	725690000	28532000	493430000	0	439430000	507180000	25632000	0	693390000	786370000	24153000	0	339160000	1092500000	38423000	0	493430000	746830000	37821000	0	598190000	797080000	39509000	0	0	727260000
O35945	0	0	0	0	0	0	12590000	0	0	0	0	0	0	0	0	0	6931400	0	0	0	0	0	6914400	0	0	0	0	0	0	0	0	0	0	2573000	0	0	0	0	0	7516600	0	9104900	0	0	0	0	0	0	0
O35954	44524000	0	41496000	397830000	223720000	0	91670000	366910000	314770000	0	33604000	274830000	158120000	0	117060000	372420000	297310000	0	93881000	271860000	335830000	0	112480000	344800000	396140000	397060000	0	99749000	233590000	366060000	0	137490000	356960000	227070000	2491300	97209000	338490000	187720000	0	87622000	384520000	254160000	0	133290000	252410000	197520000	0	0	437680000
O35963	23272000	0	35467000	124690000	0	0	35015000	93331000	0	0	9027900	201950000	2499800	0	19835000	130970000	0	0	34389000	168980000	0	0	19443000	96314000	3237500	166160000	0	17842000	69321000	0	0	19349000	103700000	0	0	18703000	142330000	0	0	11794000	107150000	0	0	8284000	77535000	0	0	0	81189000
O35969	0	0	0	0	0	0	0	0	0	0	0	17384000	0	0	0	0	0	1736500	10055000	6757500	0	2324300	0	0	0	3145000	0	4741300	7398500	0	2568300	0	2809500	0	0	0	3460800	3138500	0	0	2386900	0	0	1658600	1692600	0	0	0	0
O35972	3037300	0	2415300	6456600	0	0	8649700	12604000	0	0	1138300	52462000	0	0	4005400	28874000	0	0	9027100	9586900	0	0	11168000	0	0	6733300	0	3949900	16297000	0	0	6192500	21356000	0	0	3431100	35524000	0	0	2793400	37381000	0	0	4361200	19382000	0	0	0	18930000
O35988	0	0	0	0	27958000	0	0	15133000	53582000	0	0	0	3741800	0	0	0	13733000	0	0	0	18203000	0	4138000	11618000	48489000	0	0	0	0	9714900	0	0	0	23971000	0	0	0	4907100	0	0	0	16350000	0	0	0	9003500	0	0	0
O54692	0	0	1072600	3882200	0	0	0	10787000	5696800	0	0	17701000	6519900	0	0	3231900	7663400	0	6115000	5043800	5722100	0	4900800	11916000	0	11207000	0	7103100	4672500	8945200	0	0	3148800	2497600	0	5456600	6287000	4366400	0	0	4959400	6634400	0	4864700	4443700	6467900	0	0	5162500
O54724	41479000	0	34080000	70757000	279850000	0	35851000	3973300	194160000	0	35710000	62773000	289130000	0	19241000	9144000	150720000	0	29953000	100230000	418560000	0	24739000	18463000	228720000	79072000	0	20813000	23832000	219210000	0	0	2745700	153450000	0	48666000	34561000	109040000	0	6743700	17509000	135470000	0	33419000	50681000	155250000	0	0	0
O54734	6017700	0	1650800	243720000	9136800	0	11835000	218890000	36341000	0	32504000	108960000	0	0	92837000	66236000	14490000	0	107960000	77172000	8640400	0	57461000	161160000	0	133530000	0	87122000	106330000	0	0	268140000	192730000	3118700	0	67108000	119420000	0	0	101860000	118890000	8680900	0	160560000	64357000	1336700	0	0	88269000
O54750;O54749	0	0	0	19627000	0	0	0	0	0	0	0	7683200	0	0	0	0	0	0	0	28097000	0	0	0	0	0	19420000	0	0	11448000	0	0	0	0	0	0	3481400	9267600	0	0	0	0	0	0	0	23331000	0	0	0	0
O54774	72048000	22644000	69301000	1304000000	715390000	21013000	485940000	1111200000	1.0257e+09	11664000	6264600	707570000	511500000	21223000	188820000	1385300000	496430000	23164000	61830000	972850000	797230000	30162000	95686000	1319000000	965060000	986540000	0	56794000	1217200000	852500000	21916000	503630000	1244400000	602850000	35138000	69693000	956700000	583790000	23741000	209890000	1437000000	701540000	10082000	113290000	756670000	527540000	0	0	1222800000
O54781	7272300	0	7682000	14118000	171410000	0	22124000	48604000	300860000	0	2561900	2401500000	122890000	0	13330000	55941000	200980000	0	4186400	22590000	160190000	0	24170000	53258000	306060000	11618000	0	13770000	39559000	310480000	0	36945000	53049000	262430000	0	12305000	30638000	205640000	0	28773000	55548000	267820000	0	31038000	32120000	171580000	0	0	46092000
O54784;Q8VDF3	0	0	0	0	27599000	0	0	0	4777500	0	0	0	4796500	0	0	0	0	0	0	0	24053000	0	0	0	13209000	0	0	0	0	16528000	0	0	0	9368000	0	0	0	4921400	0	0	0	3535900	0	0	0	21105000	0	0	0
O54818	2732600	0	7482800	19959000	0	0	16198000	0	4581700	0	0	22572000	0	0	4667400	0	0	0	2410700	12993000	0	0	6073300	18828000	0	0	0	2105000	16126000	0	0	4400300	11655000	0	0	4184200	0	0	0	2363500	15375000	0	0	4713400	0	0	0	0	0
O54828	0	0	0	0	0	0	50564000	274680000	104920000	0	0	0	0	0	94213000	71146000	65354000	0	7525800	0	0	0	84780000	73246000	83899000	0	0	0	11760000	0	0	249600000	258660000	114040000	0	0	0	0	0	143980000	386090000	98907000	0	0	16760000	2627400	0	0	189910000
O54829	36123000	0	32796000	375340000	115120000	0	83398000	557950000	194510000	0	28463000	327970000	64922000	0	153330000	907810000	136940000	0	150060000	367170000	152500000	0	189400000	532550000	163890000	554510000	0	77582000	634870000	149880000	0	106740000	688290000	81238000	0	83676000	617580000	114240000	0	167520000	754770000	124890000	0	128330000	529100000	124090000	0	0	800770000
O54833	48570000	0	49504000	229240000	244450000	0	157240000	184140000	396350000	0	14155000	345780000	240390000	2531300	81594000	179940000	332310000	0	96200000	124330000	296530000	0	142370000	259710000	414190000	342770000	0	64651000	432810000	362400000	0	124960000	238800000	344930000	2007800	89406000	510350000	233560000	3981500	104580000	199630000	344820000	0	119770000	272220000	287160000	0	0	221720000
O54834	0	0	0	0	0	0	0	0	0	0	0	0	0	0	0	3758100	1625500	0	0	0	0	0	0	0	0	0	0	0	2042300	0	0	0	5582900	4401000	0	0	0	0	0	0	1992100	0	0	0	0	0	0	0	2537700
O54836	0	0	0	0	3317200	0	0	0	8155600	0	0	0	2192300	0	0	0	5545500	0	0	0	3813300	0	0	0	9779700	0	0	0	0	4185500	0	0	0	5456600	0	0	0	0	0	0	0	4569400	0	0	0	5024600	0	0	0
O54865	52842000	0	58166000	218050000	79375000	8895500	176190000	497860000	108750000	0	19991000	431560000	30684000	3475400	77772000	559280000	69743000	6327200	114730000	337800000	55036000	1092800	127430000	331830000	65215000	1.0545e+09	0	47855000	222390000	81221000	4364400	103650000	299100000	82369000	0	69012000	306880000	38810000	4109600	93961000	512750000	110400000	0	70309000	209330000	27843000	0	0	478630000
O54879	0	0	0	0	15685000	0	0	96591000	83012000	0	0	0	15365000	0	0	10122000	115510000	0	0	0	36830000	0	0	0	254110000	0	0	0	0	55335000	0	0	0	164660000	0	0	0	52228000	0	0	0	164140000	0	0	0	27385000	0	0	0
O54901	185890000	0	171020000	1191500000	5168000	0	317670000	1164500000	0	0	99594000	1.5863e+09	5735200	0	147980000	973740000	6108400	0	210780000	902090000	12726000	0	198170000	982210000	10577000	827920000	0	227480000	1090200000	10816000	0	303040000	916300000	12194000	0	150790000	1285900000	0	0	194320000	901530000	9686100	0	236590000	1192500000	11044000	0	0	1.0345e+09
O54916	12681000	0	11350000	56984000	43503000	0	37353000	99658000	93416000	0	5302400	27186000	18618000	0	14184000	102940000	49044000	0	29268000	74129000	46172000	0	42986000	99118000	71649000	122280000	0	9420700	86017000	50820000	0	13288000	115420000	62740000	0	14681000	103370000	26813000	0	13350000	74168000	53972000	0	41425000	28303000	34124000	0	0	73833000
O54931	39649000	0	22687000	0	76763000	0	0	0	34992000	0	9254700	8526900	59650000	0	2741800	0	32782000	0	59028000	0	84589000	0	48761000	0	24912000	0	0	99938000	6985400	109580000	0	0	0	16410000	0	213010000	64583000	108090000	0	20306000	0	2236400	0	298430000	30568000	119200000	0	0	11252000
O54940	6133000	0	0	111920000	0	0	10805000	0	0	0	0	93511000	0	0	0	79520000	0	0	4824600	0	0	0	0	67679000	0	0	0	0	0	0	0	0	67968000	0	0	0	51261000	0	0	0	82763000	0	0	0	47533000	0	0	0	0
O54941	0	0	0	0	83109000	0	0	0	191290000	0	0	0	33303000	0	0	0	137480000	0	0	0	47913000	0	0	0	171090000	0	0	0	0	58759000	0	0	0	115700000	0	0	0	47991000	0	0	0	131240000	0	0	0	55801000	0	0	0
O54946;Q9QYI8	3711300	0	8557300	17151000	21348000	0	27499000	20401000	30309000	0	0	18213000	0	0	55230000	47203000	34094000	0	24844000	0	15676000	0	72245000	0	43980000	11890000	0	8813700	0	6903800	0	96624000	0	27086000	0	11274000	0	4604900	0	27318000	13423000	26737000	0	10464000	2441000	25005000	0	0	0
O54950	8310700	0	5445600	10678000	5948600	0	17618000	0	8593200	0	2447800	70510000	13687000	0	2277900	18006000	12578000	0	16669000	26179000	10554000	0	5904900	9352000	7065900	26393000	0	10398000	0	16090000	0	0	6058400	7630500	0	6627600	0	8613500	0	0	0	0	0	7292600	17593000	2781300	0	0	22825000
O54962	0	0	0	3511300	0	0	0	17659000	0	0	8407500	0	0	0	3365000	3733600	0	0	110190000	0	0	0	76124000	0	0	0	0	131070000	0	0	0	191020000	0	0	0	9590300	3201200	0	0	0	0	0	0	2422200	0	0	0	0	4686700
O54967	0	0	0	0	0	0	0	0	0	0	0	2114400	0	0	0	4480300	0	0	0	0	0	0	0	0	0	0	0	0	0	0	0	0	0	0	0	0	0	0	0	0	0	0	0	0	0	0	0	0	0
O54983	169340000	38873000	222740000	1202400000	135130000	224940000	657760000	2215700000	338510000	11229000	33287000	777530000	92137000	224670000	225530000	2197000000	279580000	19022000	153890000	731510000	73918000	308370000	419590000	1.7805e+09	433940000	1076900000	5233100	166150000	1.5602e+09	132980000	201770000	325980000	2272100000	364250000	130910000	118020000	1332200000	72884000	426870000	306680000	2.0516e+09	286640000	60951000	146120000	1.0127e+09	111770000	0	0	2461900000
O54984	57993000	4482000	76217000	358290000	55215000	3320000	120900000	401230000	115770000	0	18518000	351540000	34099000	0	36910000	384660000	73917000	8132600	97946000	236960000	67002000	3025600	67457000	399300000	114510000	300690000	0	55156000	389270000	105660000	1407100	63310000	299710000	90155000	2751400	50759000	420510000	84307000	4799700	48256000	341240000	46997000	0	58802000	279560000	50106000	0	0	367480000
O54988;O55098	1325800	0	1888700	69005000	3840900	7551800	34951000	200480000	23493000	0	0	81815000	9243700	2826000	2656600	278220000	14974000	2361100	2392000	148610000	3300100	22605000	16658000	135890000	36487000	55509000	0	3037000	73038000	3864700	1326000	5109200	186920000	17323000	0	0	69048000	5888400	15945000	5966800	250920000	33766000	0	0	121440000	4585000	0	0	198410000
O54990	0	0	0	0	0	0	0	0	0	0	0	0	0	0	0	0	0	0	0	0	0	0	0	0	0	0	0	20484000	18275000	29632000	0	12824000	6116500	12543000	0	26343000	10616000	9632600	0	12980000	4451500	8116500	0	27903000	5571800	11298000	0	0	0
O54991	224100000	0	212890000	1.5198e+09	19482000	0	218390000	465220000	16466000	0	563610000	1.5094e+09	37678000	0	980700000	662470000	32949000	0	1417700000	1182900000	32769000	0	829930000	619380000	40107000	528390000	0	1216600000	602730000	23263000	0	1.6118e+09	532780000	18788000	0	1148400000	976260000	14984000	0	604470000	432360000	12212000	0	1.6719e+09	737820000	13581000	0	0	632950000
O55013	3290200	0	3298200	157460000	12400000	0	13716000	28861000	13776000	0	3101100	101880000	2668200	0	5939500	138320000	11317000	0	14300000	82192000	18814000	0	9071300	148660000	11846000	127260000	0	13319000	140680000	11364000	0	12817000	121430000	15328000	0	7011500	172480000	5526100	0	13245000	143710000	16320000	0	18584000	98847000	10289000	0	0	118560000
O55017	0	0	0	63339000	0	0	0	11152000	0	0	0	0	0	0	69119000	27209000	0	0	8408200	0	4487100	0	42215000	16762000	0	0	0	32747000	0	0	0	182160000	13199000	0	0	9323200	3721200	0	0	51817000	15693000	0	0	26644000	0	0	0	0	5962800
O55022	35944000	0	35877000	176450000	6114800	0	50082000	162070000	7746400	0	22548000	452250000	3748600	0	14216000	281600000	4749700	0	36846000	108250000	4917100	0	33417000	123110000	8695500	214190000	0	32622000	168260000	5786300	0	84026000	163930000	7285800	0	12700000	222130000	0	0	24934000	186840000	6360400	0	34826000	170810000	3358800	0	0	324690000
O55023	84022000	72505000	100340000	592060000	44758000	77501000	176430000	700750000	64364000	29968000	32927000	687030000	40037000	42786000	61267000	857320000	48273000	99872000	88779000	608600000	23999000	36066000	118920000	631410000	47155000	502110000	4721600	52051000	612600000	32463000	29486000	40506000	639760000	42174000	84026000	79100000	618370000	39326000	105950000	59979000	541870000	20841000	19753000	62243000	463540000	38081000	0	0	779880000
O55026	27643000	0	38282000	142310000	0	0	55724000	142150000	0	0	8522000	254870000	0	0	25523000	251140000	0	0	29939000	105430000	0	0	14409000	36769000	0	201570000	0	20473000	136420000	0	0	26373000	52544000	0	0	36625000	106370000	0	0	18456000	191410000	0	0	31228000	53202000	0	0	0	126800000
O55028	5502800	0	5632300	20684000	12438000	0	3693500	16602000	15907000	0	4948700	36099000	9763000	0	33332000	27841000	7320700	0	37783000	49361000	25074000	0	13759000	6492800	33828000	58033000	0	6965200	54457000	6822500	0	2475300	0	15584000	0	50348000	29540000	1463600	0	7659200	19502000	11697000	0	25482000	32445000	9636400	0	0	32390000
O55029	14726000	0	13980000	251220000	576750000	0	26259000	49270000	990120000	0	3174800	290080000	446550000	0	6354100	45305000	612420000	0	9641800	78527000	817190000	0	8830800	29095000	1075300000	61684000	0	25571000	76615000	835480000	1798600	16998000	97242000	885730000	0	20931000	104010000	400770000	0	21912000	62986000	737220000	0	24567000	69543000	467560000	0	0	9947400
O55033	8475300	0	3591600	38990000	79496000	0	15843000	39103000	95410000	0	0	7083500	31308000	0	6883500	29800000	72210000	0	1986900	22567000	52075000	0	29275000	16431000	120460000	46752000	0	6128000	40150000	65923000	0	18321000	35048000	95032000	0	16837000	13294000	49856000	0	16177000	41173000	90583000	0	19971000	31181000	55858000	0	0	41607000
O55042	408270000	845440000	559760000	4.1837e+09	410900000	1.0573e+09	1435200000	7.1438e+09	911010000	250880000	163370000	3.6226e+09	228440000	530720000	686580000	5379000000	540160000	700900000	528200000	2.9436e+09	383310000	982910000	1147200000	6.6487e+09	863500000	4437400000	82331000	577660000	4427300000	520360000	857870000	1215600000	7.3741e+09	681340000	528820000	429440000	5.9723e+09	289660000	1170500000	903280000	6.7522e+09	813620000	57638000	714880000	3.8844e+09	361500000	0	10720000	9957500000
O55057	0	0	0	22663000	15516000	0	0	18184000	0	0	0	0	5847300	0	0	8563400	14062000	0	5795200	17734000	24658000	0	2483600	9572500	27002000	30481000	0	9871800	10154000	26351000	0	0	21681000	22053000	0	5247000	5169000	15891000	0	0	0	2981100	0	0	4773500	11560000	0	0	0
O55060	0	0	0	1526100	0	0	0	0	0	0	0	0	0	0	0	936880	0	0	0	1075700	0	0	0	1302900	0	1461000	0	0	1500500	0	0	0	0	0	0	0	1705200	0	0	0	0	0	0	0	0	0	0	0	0
O55074;Q7TN79	0	0	0	49148000	0	0	0	0	0	0	0	77759000	0	0	0	0	0	0	0	10396000	0	0	0	6157300	0	0	0	0	0	0	0	0	8556100	0	0	0	37647000	0	0	0	11666000	0	0	0	40886000	0	0	0	56553000
O55091	12977000	0	39754000	137780000	42141000	19199000	58434000	124360000	72679000	20087000	8622700	163090000	34998000	9297900	19933000	226130000	28610000	69584000	31792000	248110000	115110000	19111000	33246000	128820000	37013000	129720000	0	43021000	138360000	103050000	16593000	9467700	101150000	29810000	46096000	0	166280000	22997000	49211000	24579000	88371000	27132000	30927000	39852000	173780000	32281000	0	0	80359000
O55100	37480000	0	37595000	810610000	0	4267100	69759000	967250000	0	0	17238000	763680000	55206000	2574200	235070000	942900000	64345000	9101700	256770000	686470000	63217000	0	447970000	900490000	30145000	1125700000	0	264340000	690570000	85577000	0	583480000	836360000	82732000	1889800	210490000	930770000	41817000	3146000	399420000	896700000	82854000	0	53718000	680100000	45505000	0	5351200	1113400000
O55106	74630000	0	273630000	328870000	117730000	5462000	369390000	1076100000	536170000	0	36163000	395410000	48702000	1732000	308560000	1.0341e+09	314130000	2015100	116140000	419650000	49152000	0	432770000	974320000	490090000	435340000	0	96702000	349050000	103310000	4901700	468450000	1.0591e+09	429180000	1569800	92638000	586310000	85725000	8835500	388880000	1108300000	475750000	0	130210000	314440000	67217000	0	0	1330300000
O55125	721990000	4664900	788260000	3.4096e+09	294830000	4828500	1281200000	2.9873e+09	918240000	0	301580000	2631700000	292770000	2203900	657370000	3.0301e+09	396810000	0	836020000	2836700000	561340000	11438000	865910000	2.0606e+09	561090000	3.2546e+09	0	725790000	2524300000	278040000	0	733310000	2437300000	671280000	3399500	614160000	2483200000	167560000	4330900	716180000	2749600000	449360000	0	810220000	1.7096e+09	215270000	0	1924400	2860400000
O55126	636400000	0	550660000	2881300000	189850000	0	816430000	3.1365e+09	670320000	0	286130000	2878700000	191870000	12550000	448030000	3.7509e+09	332350000	0	667610000	2.9239e+09	452920000	42393000	755670000	2401000000	899470000	3.1253e+09	0	490180000	2204800000	194530000	10162000	686270000	2485000000	521620000	0	466950000	3.0727e+09	102550000	27164000	540650000	2870300000	458150000	0	751330000	2153800000	204100000	0	0	2.9296e+09
O55128	0	0	2528700	0	97290000	0	0	0	184650000	0	4354100	0	90584000	0	11270000	0	150300000	0	0	0	116600000	0	39488000	0	192300000	0	0	0	0	221370000	0	54055000	0	139210000	0	18006000	0	68549000	0	23842000	0	123710000	0	8541300	0	146380000	0	0	0
O55131	294030000	122560000	235270000	6.8079e+09	3.7559e+09	65666000	1.0312e+09	8.3046e+09	5518100000	35901000	486390000	4673900000	2491000000	36615000	2625000000	8.528e+09	3.5333e+09	86178000	1.0607e+09	5466900000	3.8866e+09	73201000	1348200000	7.6675e+09	5171600000	5767500000	0	1.6232e+09	5.9252e+09	3.4654e+09	126420000	5318500000	7.6636e+09	3.5899e+09	43612000	1.8102e+09	7.1707e+09	2178000000	118300000	2197500000	8.5118e+09	3.3426e+09	41230000	3.2734e+09	3.9507e+09	2491100000	0	24181000	8.2564e+09
O55135	0	0	0	0	42257000	0	0	0	73789000	0	0	0	25618000	0	0	0	22487000	0	0	161330000	47309000	0	5131900	0	22487000	14619000	0	0	0	24061000	0	0	0	26436000	0	0	238420000	19495000	0	0	0	27567000	0	5990900	149520000	28992000	0	0	39707000
O55137;Q32Q92;Q9QYR7;Q6Q2Z6	0	0	0	2574700	0	0	3723300	0	0	0	0	34539000	0	0	0	0	0	0	0	7356100	0	0	0	2759500	0	0	0	0	0	0	0	0	5536200	0	0	0	13175000	0	0	0	0	0	0	0	0	0	0	0	0
O55142	21280000	0	10804000	81508000	141820000	0	8784900	25268000	225320000	0	16642000	40471000	145120000	0	27066000	66354000	153310000	0	22704000	17878000	249420000	0	39513000	107690000	291600000	32439000	0	54238000	91749000	256530000	0	33464000	107060000	206800000	0	21479000	103710000	96725000	0	16868000	51774000	216260000	0	38579000	9434700	145220000	0	0	49276000
O55143	654550000	0	605780000	6.3381e+09	521380000	0	1249100000	7.4216e+09	949020000	0	456440000	3.8698e+09	296360000	0	1.7112e+09	7.1902e+09	683240000	0	1268900000	4636300000	594230000	0	1.7255e+09	6.3145e+09	893330000	5066400000	0	1.4968e+09	5068200000	544900000	0	7.0054e+09	7.3412e+09	1154800000	0	1.4809e+09	6.4674e+09	203160000	0	1.6785e+09	6.5362e+09	629750000	0	2.0946e+09	4715300000	323990000	0	5378400	8.466e+09
O55201	0	0	0	0	14756000	0	0	0	24479000	0	0	0	17094000	0	0	39933000	30837000	0	0	0	29056000	0	1929500	0	72750000	0	0	0	0	21691000	0	0	0	28315000	0	0	0	17020000	0	0	0	40904000	0	0	0	13097000	0	0	0
O55222	0	0	0	0	105260000	0	2587200	5180600	130090000	0	0	8901500	58733000	0	1738700	6648200	99458000	0	0	6495600	204270000	0	0	3897800	200420000	5469200	0	0	6410000	148350000	0	0	6408600	112070000	0	1393000	2553800	151540000	0	0	19476000	152750000	0	0	5267600	101020000	0	0	5038800
O55229	2576700	0	3128600	9151300	0	0	9116200	9842800	2957500	0	0	6778200	0	0	0	0	0	0	5481800	0	0	0	2048600	10190000	0	5512000	0	1800100	0	4524200	0	0	4307100	0	2009000	0	5035600	0	0	5238700	9500400	2929100	0	3859700	0	0	0	0	17888000
O55234	63528000	44566000	68470000	601460000	86129000	21667000	138950000	842660000	229450000	0	35664000	918920000	43733000	30981000	52459000	845900000	68090000	19635000	143430000	865090000	107920000	20230000	108250000	702980000	183570000	652180000	0	61646000	837140000	160980000	28920000	87667000	582980000	115400000	47975000	87780000	971950000	94647000	53164000	42575000	607620000	168800000	0	118090000	644770000	105360000	0	0	805690000
O55242	3364000	0	3787500	17557000	0	0	0	6301500	0	0	0	3949000	0	0	4839900	0	0	0	4373300	29089000	0	0	4794500	0	0	16164000	0	0	0	0	0	0	13473000	0	0	4717800	4299300	0	0	4671100	0	0	0	0	8380200	0	0	0	0
O70133	225930000	0	251370000	31985000	1.4839e+09	0	364440000	59936000	2316700000	0	246660000	0	868920000	0	583000000	19823000	1.7742e+09	0	416830000	11776000	1.7841e+09	0	787300000	11754000	1.7074e+09	48227000	0	496790000	21752000	1413400000	0	586690000	15613000	1.6142e+09	0	426300000	17423000	827020000	0	620230000	18304000	1309300000	0	641190000	0	898960000	0	0	63623000
O70152	2637300	0	6908700	47402000	0	0	10792000	73161000	0	0	7555200	98402000	2219500	0	12866000	28243000	2965400	0	22476000	34871000	5267400	0	22492000	59693000	4309000	53349000	0	19458000	43555000	4375100	0	15282000	22725000	5140300	0	13226000	45722000	0	0	22489000	16504000	2298600	0	18428000	50570000	1416000	0	0	51973000
O70161;P70181	107150000	19816000	177750000	779610000	425520000	46878000	433900000	1211100000	720900000	0	37475000	618770000	274050000	19017000	211470000	1448100000	518830000	24166000	135020000	445500000	322190000	55795000	350050000	1296600000	823130000	605150000	0	171880000	641440000	479750000	33517000	315420000	1095300000	669510000	41574000	71342000	677260000	324630000	53013000	256850000	1165000000	643670000	13318000	158110000	630450000	359460000	0	0	1123600000
O70166	15776000	0	6088200	91265000	0	0	44976000	70388000	0	0	8038200	46558000	0	0	11490000	83765000	0	0	18246000	72206000	0	0	31810000	47203000	0	114930000	0	23796000	92473000	0	0	21106000	89900000	0	0	18174000	33844000	0	0	20923000	119120000	2671100	0	6243300	20578000	2842100	0	0	96334000
O70172	44638000	23469000	36555000	228100000	444120000	8231800	129650000	170140000	383160000	0	35434000	170960000	246150000	5560900	54858000	293950000	217050000	0	72954000	144370000	331860000	8779600	99663000	117660000	337700000	219180000	0	75276000	142720000	381220000	6173400	64093000	135910000	227770000	15447000	80772000	152420000	201090000	6816300	49767000	115690000	279540000	9971900	113670000	130010000	226870000	0	0	240880000
O70174	0	0	0	0	0	0	0	0	0	0	0	20033000	0	0	0	0	0	0	0	0	0	0	0	0	0	0	0	5133000	0	0	0	0	0	0	0	0	27282000	0	0	0	0	0	0	20081000	0	0	0	0	0
O70176	0	0	0	0	0	0	0	0	0	0	0	24848000	0	0	0	0	0	0	0	0	0	0	0	0	0	0	0	0	0	0	0	0	0	0	0	0	22229000	0	0	0	0	0	0	0	0	0	0	0	0
O70194	10534000	0	8841400	19993000	425010000	0	28633000	5622600	834190000	0	1901000	69161000	203390000	2708100	15290000	44590000	398420000	6520200	3270500	52469000	332180000	0	3856700	19348000	649460000	29255000	0	0	20014000	502540000	0	0	22482000	476850000	0	2070500	91333000	273540000	0	8007800	54856000	360070000	0	0	22666000	306180000	0	0	48175000
O70209	0	0	0	0	0	0	0	0	0	0	0	0	28449000	0	0	0	3175700	0	0	0	26679000	0	0	0	0	0	0	0	0	0	0	0	0	3079000	0	0	0	4993800	0	0	0	2630500	0	0	0	0	0	0	0
O70228	0	0	0	141260000	2395300	0	0	87417000	3557900	0	6503600	112730000	0	0	17592000	132730000	0	0	9973900	44512000	0	0	12910000	58259000	0	56725000	0	39415000	71279000	0	0	96613000	67045000	0	0	20152000	63283000	2811000	0	21001000	50911000	1640300	0	47811000	40693000	2308000	0	0	77916000
O70250	0	0	0	8538400	0	0	8764200	82470000	0	0	0	3546200	0	0	4022800	65847000	0	0	0	8538400	0	0	0	65714000	0	7428300	0	0	12028000	0	0	0	77735000	0	0	0	6720900	0	0	0	43451000	0	0	0	4312100	0	0	0	66396000
O70251	0	33807000	0	48093000	358850000	17751000	0	43751000	565020000	16901000	0	29733000	114200000	0	0	0	450750000	44571000	3165500	49223000	415370000	18268000	3188600	58514000	649700000	82739000	1122000	0	41558000	502410000	12578000	8585000	49802000	396720000	10035000	11683000	35695000	359830000	18834000	6625400	48302000	472390000	18251000	13433000	24151000	198170000	0	0	20170000
O70252	176450000	0	259050000	526140000	40893000	0	281960000	447380000	18432000	0	93280000	689180000	35781000	0	155070000	472660000	47666000	0	261660000	716120000	51140000	0	319870000	518390000	63630000	628150000	0	180880000	600630000	79311000	0	184840000	368260000	87110000	0	154080000	734530000	27125000	0	178340000	464230000	37288000	0	255260000	400240000	26038000	0	0	423880000
O70274	33682000	0	27400000	113980000	8833300	0	59929000	114000000	39006000	0	2911500	219880000	30860000	0	26107000	166820000	41847000	0	42569000	68231000	44683000	0	39455000	97471000	42523000	144050000	0	28094000	115930000	47582000	0	43994000	131610000	39960000	0	19122000	168030000	30771000	0	25335000	124390000	47062000	0	37492000	109610000	25236000	0	0	134020000
O70293;O70291	0	0	0	24608000	16581000	0	0	53376000	60849000	0	0	9257000	9610600	0	5836700	40691000	56192000	0	0	28867000	20665000	0	0	48274000	72123000	32797000	0	0	27312000	33309000	0	0	20604000	84825000	0	0	33327000	7336700	0	0	37800000	68997000	0	0	25139000	15219000	0	0	42416000
Q8BPP1;O70299	0	0	0	0	0	0	0	0	0	0	0	0	0	0	0	0	0	0	0	0	7059600	0	0	0	0	0	0	0	0	0	0	0	0	0	0	0	0	0	0	0	0	0	0	0	0	0	0	0	0
O70305	3450100	0	1868700	0	128080000	0	0	0	142410000	0	2238300	2843600	63846000	0	0	0	111160000	0	3656000	0	151860000	0	7829500	0	165160000	0	0	0	0	196210000	0	0	0	134020000	0	5380000	0	92766000	0	0	0	96971000	0	8731000	0	116930000	0	0	0
O70309	1801200	0	2232600	27845000	0	0	2680000	0	0	0	0	5145800	0	0	0	7609000	0	0	0	0	0	0	0	13448000	0	0	0	0	0	0	0	0	0	0	0	0	0	0	0	0	0	0	0	0	0	0	0	0	0
O70310	2549400	0	10381000	16924000	435560000	0	46735000	25184000	792600000	0	0	33250000	338460000	5506500	0	153620000	525560000	9397500	14066000	33408000	560930000	19043000	36768000	61232000	988610000	60159000	0	6684700	58972000	544870000	4034300	26972000	50863000	547290000	3020100	15982000	69683000	377970000	7650500	12356000	74844000	568440000	3415700	18697000	67080000	413110000	0	0	84336000
O70311	0	0	0	16494000	28526000	0	11138000	24943000	81094000	0	0	0	15354000	0	0	38676000	47466000	0	0	3937600	49971000	0	6302600	35387000	116120000	12214000	0	0	5244900	60446000	0	1898600	24818000	37105000	0	0	24538000	25124000	0	0	6378400	47694000	0	0	0	22422000	0	0	33626000
O70318	1122100000	3658600	1.0653e+09	1.9562e+09	338630000	1653900	464710000	1.9216e+09	332390000	6996900	200830000	2568300000	365680000	36484000	1305400000	1.9029e+09	307450000	0	609010000	2208600000	512690000	2662400	554330000	1.6588e+09	530430000	2424900000	0	1310600000	1.6385e+09	371480000	2500800	2.0638e+09	1302400000	269090000	28517000	1187000000	2253800000	256470000	22756000	1317000000	1284300000	231620000	0	1.935e+09	1.7862e+09	320670000	0	0	2156500000
O70325;Q91XR9	144450000	7649000	86712000	433740000	245770000	3148900	121200000	468410000	246170000	3128100	132740000	699940000	121830000	2731000	112060000	528900000	206330000	16359000	220570000	612050000	359760000	10282000	200510000	325020000	328900000	534730000	0	253560000	469160000	325440000	4990200	328230000	371870000	200980000	12872000	127280000	546210000	188910000	8174600	126150000	368270000	152810000	3887800	269780000	351280000	229470000	0	0	477520000
O70378	10789000	0	15229000	47300000	0	0	5520700	19603000	0	0	9864600	0	0	0	27284000	47856000	0	0	31145000	14848000	0	0	24497000	10141000	0	106380000	0	53435000	34642000	0	0	108280000	18053000	0	0	32381000	21919000	0	0	26838000	11923000	0	0	68608000	26205000	1282300	0	0	6069300
O70400	15743000	0	5935800	0	0	0	11471000	0	0	0	13056000	0	0	0	11600000	0	0	0	2810800	0	0	0	12996000	0	0	0	0	11365000	0	0	0	4147400	0	0	0	0	0	1577000	0	0	0	2971300	0	0	0	4615600	0	0	0
O70401	0	0	0	0	0	0	0	0	0	0	1695400	64978000	0	0	2506200	15963000	0	0	0	0	0	0	0	0	0	13501000	0	3640400	0	0	0	0	0	0	0	0	0	0	0	0	0	0	0	0	8079600	0	0	0	7615100
O70422	0	0	0	0	4018700	0	0	34148000	29793000	0	0	0	15787000	0	0	70653000	32692000	0	0	0	20342000	0	0	0	30141000	0	0	4727400	0	37113000	0	0	66591000	39887000	0	7664800	0	14015000	0	0	45869000	31744000	0	0	42485000	15264000	0	0	0
O70423;Q812C9	0	0	0	0	0	0	0	0	0	0	1121600	329000000	0	0	0	8074600	0	0	0	228070000	0	0	0	0	0	33410000	0	0	0	0	0	0	0	0	0	0	11047000	0	0	0	0	0	0	0	4988100	0	0	0	0
O70433	0	0	1980200	0	0	0	13613000	0	4550900	0	0	10179000	0	0	0	0	5930200	0	0	0	0	0	4738600	0	18832000	0	0	0	0	0	0	0	0	8655700	0	0	0	0	0	2499200	0	0	0	0	9852600	0	0	0	13295000
O70435	77276000	16380000	53256000	508840000	110020000	20912000	122220000	504750000	131930000	15910000	35254000	526800000	119740000	21371000	35046000	458580000	57305000	35592000	91911000	587750000	161460000	40575000	67444000	367090000	181470000	407140000	0	62545000	397900000	184360000	21004000	75430000	396300000	108590000	33846000	48696000	441000000	106050000	32573000	38699000	428990000	125390000	6501100	76022000	426870000	96902000	0	0	420680000
O70439	48332000	0	54140000	264250000	18220000	0	113140000	167110000	12288000	0	35543000	401280000	3937100	0	86882000	404250000	11528000	0	92481000	180010000	12609000	0	46175000	281930000	13316000	174600000	0	89043000	234680000	11196000	0	200340000	204150000	11238000	0	47133000	256230000	5108500	0	62227000	243040000	5475900	0	117640000	324370000	6074400	0	0	213040000
O70443	242490000	0	274570000	1.7986e+09	6650600	0	645520000	2477200000	5660500	0	124770000	2.0896e+09	1007100	0	416990000	1.8003e+09	22899000	0	391700000	1.4681e+09	0	0	505870000	1.9334e+09	12323000	1.6005e+09	0	335650000	1.515e+09	3435500	0	722370000	2.0151e+09	12575000	0	301760000	1.7619e+09	5271000	0	427750000	2161000000	22798000	0	538110000	1428800000	11475000	0	0	2315500000
O70456	531590000	792650000	427310000	4.2119e+09	428870000	599600000	549760000	4.2265e+09	624490000	391490000	310610000	1.8963e+09	278470000	177250000	313570000	4425500000	290540000	1.0096e+09	564270000	1.6228e+09	597590000	461170000	686910000	2632100000	708240000	3.459e+09	24091000	441150000	1.7918e+09	764190000	315370000	770950000	2430800000	530930000	406060000	343860000	2646600000	313590000	921460000	498830000	2678500000	562910000	0	684450000	2293600000	388090000	2627300	8315100	5490300000
O70480	3649900	0	0	38138000	0	0	3608200	52848000	14795000	0	2022400	52755000	0	0	0	19833000	5898300	0	0	13059000	0	0	0	0	4364200	0	0	0	22206000	0	0	9243000	0	0	0	0	39443000	0	0	4372700	22331000	0	0	0	29461000	0	0	0	10118000
O70481	0	0	0	24398000	7347300	0	0	20363000	8189800	0	0	14764000	1311500	0	0	34263000	5990300	1346000	0	34498000	5436300	0	0	10901000	7994500	28604000	0	5775800	15152000	13457000	0	0	11732000	7865700	0	0	23037000	4545100	0	0	19934000	8467800	1165300	0	0	5293300	0	0	0
O70492	10845000	0	23065000	112490000	81111000	0	36776000	211440000	83559000	0	4896900	422110000	10884000	0	14677000	193990000	40741000	0	28560000	118780000	57449000	0	12799000	189690000	77336000	202080000	0	15003000	168710000	55937000	0	9370800	153120000	18966000	0	12284000	437360000	48011000	3067600	3197900	110940000	32154000	0	8884300	135550000	50966000	0	0	148470000
O70493	42843000	9372300	38399000	293750000	93278000	10202000	52403000	308010000	143760000	2455100	8386100	260880000	45357000	10938000	12515000	178060000	88153000	16111000	27211000	332820000	172610000	19788000	43721000	302370000	155160000	194240000	0	13393000	297430000	93960000	20863000	69644000	192940000	83266000	9954400	19594000	358590000	107040000	33417000	25245000	213610000	126550000	9905700	34577000	216980000	62398000	0	0	258010000
O70494	0	0	0	0	4984900	0	0	0	7060300	0	0	0	0	0	0	0	5805800	0	0	0	0	0	0	0	10009000	0	0	0	0	7778600	0	0	0	0	0	0	0	0	0	0	0	10049000	0	0	0	4541400	0	0	0
O70503	134570000	0	172410000	729150000	45702000	0	203980000	559940000	58420000	0	38383000	867040000	28973000	0	95262000	370520000	26308000	0	233490000	580890000	68031000	0	119360000	466110000	42535000	821430000	0	134230000	550510000	65677000	0	179300000	266370000	65211000	0	175010000	672720000	17451000	0	94880000	316060000	24329000	0	227710000	384270000	29388000	0	0	316040000
O70507	1010400	0	550110	0	0	0	0	0	0	0	0	0	0	0	0	0	0	0	3642100	2180000	0	0	0	0	0	5033800	0	4646200	10942000	0	0	0	0	0	0	4140300	0	0	0	0	2127600	0	0	41511000	0	0	0	0	0
O70551	0	0	0	0	33567000	0	0	0	52196000	0	0	0	42888000	0	0	0	48092000	0	0	0	37136000	0	0	0	73523000	0	0	0	0	45048000	0	0	0	71569000	0	0	0	34367000	0	0	0	59743000	0	0	0	39422000	0	0	0
O70566	0	0	0	25243000	19854000	0	3868600	48527000	72121000	0	0	0	0	0	0	70781000	31549000	0	0	6014600	1709100	0	6214400	22469000	75501000	0	0	0	47894000	4365600	0	0	24220000	35297000	0	0	0	0	0	0	37131000	54164000	0	0	8031000	2804300	0	0	74983000
O70572	0	0	0	17889000	0	0	4196800	12321000	0	0	0	46186000	0	0	0	34061000	0	0	5496700	44655000	0	0	0	2032400	0	35178000	0	1355600	17377000	0	0	0	11570000	0	0	2217700	35766000	0	0	0	4442200	0	0	0	16111000	0	0	0	25004000
O70585	3210300	0	1685200	0	6789300	0	10760000	0	5010200	0	0	0	0	0	0	0	4476200	0	5347700	0	0	0	5953200	0	0	0	0	0	0	0	0	4423800	6361200	16390000	0	3554300	0	0	0	0	0	11022000	0	7574900	0	2233200	0	0	0
O70589	114250000	0	157320000	898290000	102390000	0	317340000	1.602e+09	120990000	0	78003000	971060000	112030000	0	246240000	1.5755e+09	94169000	1917900	349630000	881320000	90818000	0	402410000	1115900000	175490000	972650000	0	302130000	1.0089e+09	131810000	0	450400000	1418400000	75020000	1224200	238920000	1144600000	77569000	1679100	327210000	1180300000	113480000	0	359200000	919630000	78818000	0	0	1.6312e+09
O70591	15571000	0	15946000	28350000	5475400	3009000	25833000	79474000	0	0	5516400	23588000	0	1835800	4035600	69871000	0	3362200	21106000	19146000	0	3140900	23566000	13213000	0	58101000	0	10664000	71979000	0	2914700	6166200	25223000	0	3353600	9726700	10632000	0	4179300	8697900	57022000	0	3317600	15037000	44340000	2719200	0	0	42514000
O70622	0	0	0	0	0	0	8995600	0	0	0	2930600	0	0	0	0	11231000	0	0	3869100	0	0	0	0	11875000	0	24749000	0	0	12501000	0	0	0	0	0	0	0	17528000	0	0	0	18931000	0	0	0	10706000	0	0	0	0
O88196	0	0	0	0	11538000	0	0	0	40103000	0	0	0	11555000	0	0	1732000	31415000	0	0	0	23304000	0	0	0	310560000	0	0	2611800	0	31676000	0	0	0	62658000	0	0	0	24085000	0	0	1633500	27130000	0	3626200	0	38290000	0	0	0
O88291	0	0	10557000	0	77068000	0	12142000	0	263510000	0	0	0	24187000	0	31607000	0	166820000	0	0	0	73320000	0	38101000	0	181550000	0	0	8178400	0	100900000	0	45953000	0	172150000	0	8285900	0	44491000	0	26040000	0	154640000	0	16388000	0	68037000	0	0	0
O88307	2275700	0	4136800	33442000	11333000	0	15546000	13090000	0	0	0	34940000	0	0	0	45467000	2268800	0	5282300	14416000	0	0	0	8789000	2305200	43025000	0	1910400	29330000	2618600	0	0	4513200	7033500	0	2954100	73125000	0	0	0	16089000	0	0	2929600	56649000	0	0	0	2618600
O88322	0	0	0	0	0	0	0	0	0	0	0	0	0	0	576470	0	0	0	0	0	0	0	0	0	0	0	0	4562100	0	0	0	87692000	0	0	0	0	0	0	0	0	0	0	0	0	0	0	0	0	0
O88342	681660000	330300000	821920000	3.114e+09	981670000	340970000	1430500000	3.4244e+09	1224700000	166700000	264800000	2546200000	615830000	132820000	541110000	3.3778e+09	641030000	423070000	972570000	2449200000	1176000000	331660000	931390000	2713600000	1.7317e+09	2737900000	2520200	664780000	3.1729e+09	1375400000	344720000	673010000	2.9169e+09	908840000	343370000	657800000	3.9573e+09	929820000	367670000	620630000	2680600000	1147400000	308930000	706950000	2668200000	827820000	0	0	3.0013e+09
O88343	187700000	0	187260000	2507400000	51932000	0	149600000	1079400000	30067000	0	561150000	1429700000	42294000	0	703260000	1133100000	16868000	0	1.8309e+09	1.7817e+09	58105000	0	168400000	824150000	22922000	1160000000	0	1.5716e+09	1359500000	28055000	0	1421600000	761090000	16333000	0	1.5634e+09	2163100000	17397000	0	524220000	955290000	8891200	0	2808200000	1.0277e+09	10784000	0	878880	667110000
O88384	1713200	0	0	48588000	0	0	6611500	69777000	7885600	0	0	203090000	0	0	16628000	141890000	4496600	0	4539700	43461000	3677300	0	9238200	21579000	6152800	77121000	0	10485000	52697000	0	0	70247000	86447000	2748900	0	4617000	138040000	0	0	15676000	41096000	4792900	0	10978000	105620000	0	0	0	98916000
O88441	3542400	0	0	20992000	0	0	0	14709000	0	0	7865800	5720400	0	0	101370000	0	0	0	65423000	5629100	0	0	29540000	5933400	0	0	0	134220000	2651900	0	0	800540000	7645100	0	0	74275000	1639700	0	0	62571000	0	0	0	85990000	0	0	0	0	9898000
O88444	0	0	0	19191000	0	0	0	6395100	0	0	6822100	14867000	0	0	25249000	20906000	0	0	0	0	0	0	27132000	22610000	0	0	0	18635000	0	0	0	47477000	14925000	0	0	47133000	44702000	0	0	21080000	10818000	0	0	36879000	0	0	0	0	13109000
O88447	111600000	17748000	143780000	781870000	134390000	21160000	328620000	1107700000	159810000	3513300	42137000	831520000	105520000	4334900	73820000	753310000	116680000	25152000	150910000	850100000	124180000	8501000	154300000	829090000	116800000	638320000	0	115500000	802080000	216620000	7650500	93261000	982640000	101790000	50026000	109770000	940870000	125340000	18241000	104820000	900730000	108430000	13411000	150520000	552970000	64414000	0	0	951530000
O88448	58755000	19360000	57388000	428110000	52457000	2071700	106760000	519370000	53375000	1914100	17072000	446470000	38066000	6195200	25403000	286590000	57524000	11412000	75457000	474000000	92571000	0	60112000	342280000	97773000	628880000	0	39177000	581210000	115110000	1309300	50364000	504510000	84603000	30911000	41125000	452430000	66685000	7924200	34514000	447270000	67754000	12344000	86075000	488680000	97627000	0	0	380570000
O88455	0	0	0	21626000	0	0	0	15831000	0	0	6147300	0	0	0	15177000	0	0	0	7757800	25055000	0	0	4238600	0	0	28636000	0	14648000	20711000	0	0	31799000	0	0	0	5099800	0	0	0	8490400	0	0	0	19712000	14624000	0	0	0	0
O88456;Q9D7J7	7576000	0	17556000	153330000	14029000	0	31156000	127900000	22752000	15029000	3407200	141030000	10709000	0	7138000	85833000	12561000	11674000	24907000	169520000	34725000	3768700	18634000	134650000	13689000	106300000	0	12299000	145850000	52727000	0	7631100	43160000	0	6735600	15997000	143100000	13705000	5969400	5668300	55789000	3015800	0	17258000	72081000	16764000	0	0	76343000
O88485	98224000	14792000	125770000	393660000	390070000	6216800	259730000	429160000	541830000	13060000	42967000	445970000	291020000	7234300	46713000	416180000	322940000	44363000	177260000	238040000	380690000	7456000	103430000	233310000	620480000	439010000	0	77519000	314230000	542410000	4257700	83633000	277320000	413610000	20122000	99700000	394860000	293640000	10258000	69014000	265400000	429800000	10603000	89496000	308650000	364490000	0	0	483520000
O88487	111740000	0	108890000	293380000	224560000	14723000	192410000	456250000	397440000	0	48893000	427340000	100470000	2524600	99129000	395250000	183870000	9688700	142030000	360840000	189690000	0	98094000	447450000	314710000	369080000	0	84048000	357540000	297780000	4517600	92221000	233290000	278580000	0	95949000	486850000	161360000	2144900	77174000	280560000	314340000	0	141550000	362900000	164710000	0	0	445800000
O88492	50800000	0	10480000	20270000	0	0	8699100	0	0	0	0	4180100	0	0	0	0	0	0	0	0	0	0	0	0	0	2962700	0	0	0	0	0	0	0	0	0	0	28935000	0	0	0	0	0	0	0	0	0	0	0	0
O88502	0	7474000	0	6013800	0	3531900	0	0	0	7805800	0	0	0	0	1855800	0	0	3039500	0	0	0	0	0	0	0	0	0	4493500	0	0	0	10465000	0	0	0	7999200	3345500	0	0	0	0	0	0	11335000	0	0	0	0	0
O88507	8342500	0	4584900	170690000	9960000	0	21773000	80013000	7123800	0	11493000	245700000	16449000	0	56609000	132550000	10498000	0	56835000	108390000	15406000	0	36668000	200310000	7257400	44010000	0	54249000	53527000	7470700	0	294290000	64954000	14447000	0	44427000	80022000	14490000	0	42216000	77126000	0	0	79766000	59951000	15571000	0	0	127730000
O88520	0	0	0	0	133120000	0	0	0	189640000	0	0	0	86057000	0	7085800	6601300	93422000	0	1944200	0	90650000	0	2330100	1832500	141090000	0	0	4041100	8375400	148770000	0	6087600	12000000	114360000	0	0	4320800	98255000	0	2171000	9596400	147910000	0	0	0	83993000	0	0	7406700
O88531	113140000	38578000	136530000	428730000	339140000	27032000	223860000	353420000	510910000	18864000	46271000	643170000	173920000	11026000	123370000	448470000	375160000	62017000	188660000	463970000	333230000	25514000	142670000	310970000	597190000	203860000	0	36585000	214030000	74277000	8041600	20777000	180510000	44286000	10757000	59173000	251450000	59675000	11200000	25553000	174170000	48117000	10276000	78622000	168060000	54482000	0	0	156480000
O88532	1627800	0	7857300	2132800	616700000	0	18099000	8552000	959010000	0	1046300	0	333780000	0	10792000	0	894970000	0	7450900	0	767670000	0	30476000	0	1137500000	0	0	10090000	0	682510000	0	4267400	0	976170000	0	3515700	0	461850000	0	16485000	0	848440000	0	15809000	0	568820000	0	0	0
O88533	40431000	2140100	51883000	96992000	7180900	47401000	319340000	556580000	121000000	4612300	6581200	170810000	14379000	12021000	88947000	714280000	62215000	9923200	65455000	316630000	17728000	20000000	132480000	503510000	55696000	216800000	0	27676000	192060000	25351000	28532000	97890000	869540000	53846000	7530400	21368000	223090000	9616500	36208000	95715000	687530000	55657000	4438900	14370000	146550000	6579800	0	0	926290000
O88543	116870000	58632000	132430000	423530000	169730000	46300000	279220000	473280000	229420000	15828000	9488500	418630000	136960000	27538000	49951000	416660000	128400000	94103000	132730000	428160000	225710000	48000000	143990000	362530000	216340000	304490000	0	71882000	435870000	237780000	18292000	83185000	514540000	156450000	49267000	100120000	567420000	163570000	41424000	52010000	349850000	189430000	17909000	61895000	388590000	166320000	0	0	463870000
O88544	67362000	62253000	40565000	433920000	71148000	33681000	99887000	477350000	90201000	6146200	2893700	310970000	37531000	10054000	23989000	640830000	49177000	26465000	112400000	446570000	99089000	28649000	95466000	408690000	76508000	497410000	0	35881000	615260000	93989000	16933000	12981000	472580000	53010000	48245000	32203000	499270000	42865000	28087000	36997000	574570000	68736000	11003000	53731000	453460000	34783000	0	0	662440000
O88545	35497000	7298200	41248000	242040000	83025000	7650900	99041000	336420000	144680000	4828800	5474000	300530000	77490000	2432100	17855000	308870000	84672000	7412200	74588000	230730000	111060000	5253700	83619000	168140000	79485000	345260000	0	36714000	333590000	184830000	9248400	37554000	217830000	61531000	19703000	23510000	396070000	103660000	14567000	29007000	209300000	112560000	7036700	30578000	275040000	72985000	0	0	347050000
O88559	0	0	0	0	0	0	0	0	5730000	0	0	0	0	0	0	0	0	0	0	0	4498900	0	0	0	9614200	0	0	0	0	6682000	0	0	0	15054000	0	0	0	0	0	0	0	9114900	0	0	0	0	0	0	0
O88569	606540000	49462000	802620000	1.7704e+09	14283000000	66162000	1.6567e+09	2.1058e+09	23139000000	47455000	309950000	1.9898e+09	9950000000	86482000	1.0491e+09	1.9909e+09	21703000000	63824000	808280000	1307600000	15947000000	46114000	2.0281e+09	1408500000	25571000000	2.0628e+09	0	949030000	1429200000	16599000000	77294000	1.6192e+09	1.7187e+09	20728000000	52560000	944100000	1.9918e+09	10897000000	64886000	1.684e+09	1.8562e+09	19605000000	12771000	1141700000	1.8266e+09	13030000000	0	23335000	2808500000
O88587	44836000	0	39847000	165890000	4077000	0	89546000	156580000	31720000	0	11801000	224970000	4551000	0	17376000	146940000	22198000	0	43316000	146530000	12777000	0	42575000	179470000	21137000	204150000	0	37348000	118470000	9629500	0	30736000	98189000	25470000	0	35949000	278290000	2855000	0	32405000	140610000	19056000	0	29773000	119000000	6197600	0	0	114180000
O88597	0	0	0	15875000	4653400	0	8375000	31065000	7787000	0	0	12562000	3090600	0	0	0	13225000	0	0	0	6742600	0	2097400	0	17943000	22351000	0	0	16005000	8926700	0	0	0	12031000	0	0	2472400	6080700	0	0	0	9530700	0	0	0	6773800	0	0	0
O88602	0	0	3527300	6410500	0	0	0	0	0	0	11747000	0	0	0	32829000	0	0	0	29996000	0	0	0	35539000	0	0	0	0	49314000	0	0	0	64531000	0	0	0	36281000	0	0	0	27333000	0	0	0	56388000	0	0	0	0	0
O88630	1703500	0	1788700	11297000	0	0	0	0	0	0	1436200	4334700	0	0	0	0	0	0	1940500	10166000	0	0	4888700	0	0	0	0	4003400	8304200	0	0	0	0	0	0	0	23222000	0	0	0	0	0	0	2504300	6024700	0	0	0	6898000
O88643	223930000	82644000	261530000	1.4866e+09	292910000	74277000	538680000	1.9832e+09	454750000	33428000	83426000	1.6629e+09	193880000	82860000	217050000	2454200000	321640000	48020000	215760000	852320000	312030000	103260000	381860000	1.7093e+09	459420000	1321200000	0	181240000	1450200000	411540000	99158000	349390000	1.7803e+09	356970000	132290000	203510000	2442700000	245750000	113170000	278650000	1.7181e+09	328320000	47751000	359070000	1358400000	243220000	0	0	2412600000
O88653	16367000	0	24424000	34828000	1873900	0	44885000	83976000	41351000	0	7435800	103460000	1894500	0	43367000	7339900	17895000	0	42074000	24786000	3276700	0	31206000	6683200	32932000	30027000	0	42639000	9315500	22175000	0	83713000	42001000	19382000	0	31898000	31205000	0	0	41641000	6288900	2035300	0	38452000	20237000	0	0	0	8820000
O88665	0	0	0	0	0	0	0	0	5086700	0	0	0	0	0	0	0	12874000	0	0	0	10056000	0	0	0	12947000	0	0	0	0	0	0	0	0	14112000	0	0	0	4332000	0	0	0	0	0	0	0	2605600	0	0	0
O88668	0	0	1006200	8462300	0	0	2548700	0	1532900	0	0	3091600	0	0	0	0	0	0	0	0	1817700	0	0	0	0	0	0	0	2432500	0	0	0	1282400	0	0	0	3472000	0	0	0	0	0	0	0	3018000	0	0	0	1563700
O88685	31232000	25831000	36252000	123760000	67873000	13774000	92575000	262880000	140650000	3559500	8833700	105760000	57562000	7827300	29343000	150150000	66957000	31528000	50434000	141690000	102260000	45141000	68943000	224770000	159000000	198390000	0	35730000	139190000	132660000	24301000	50134000	141340000	71055000	9004300	46753000	171410000	66361000	24139000	29476000	135360000	72108000	7524400	53231000	113860000	63620000	0	0	145440000
O88696	24357000	0	25318000	247590000	0	0	50240000	243670000	0	0	9476100	141120000	1873600	0	21095000	175010000	0	0	59173000	290580000	0	0	26029000	204930000	0	386040000	0	41017000	265960000	0	0	18368000	119630000	0	0	25999000	165620000	0	0	17672000	148350000	0	0	47350000	164590000	0	0	0	155800000
O88703	222960000	0	170720000	474410000	0	0	42436000	105030000	0	0	94224000	894870000	2602400	0	48576000	228960000	0	0	374620000	418070000	0	0	81581000	179660000	0	485230000	0	239500000	470150000	0	0	64280000	193950000	0	0	268670000	691660000	0	0	55173000	153050000	0	0	302710000	396520000	0	0	0	188920000
O88704	25188000	0	42175000	113240000	0	0	28412000	63927000	0	0	13066000	83703000	0	0	13470000	107320000	0	34041000	89828000	60648000	0	0	43947000	38029000	0	119970000	0	47057000	100090000	0	0	44055000	25932000	0	0	70666000	137950000	0	0	35983000	50244000	0	0	100300000	54477000	0	0	0	99204000
O88705	0	0	0	0	0	0	0	2982200	0	0	0	9107600	0	0	0	0	0	0	0	0	0	0	0	0	0	0	0	0	3391200	0	0	0	0	0	0	0	2599400	0	0	0	0	0	0	0	2196700	0	0	0	0
O88712	392570000	8080000	455650000	1124300000	302640000	10945000	861030000	1274600000	381410000	7321800	158450000	900110000	262850000	13761000	485110000	1279500000	231720000	38356000	516540000	857830000	318080000	15566000	730820000	1081300000	427820000	1.0266e+09	0	378080000	1162200000	403020000	15058000	675700000	1075900000	266080000	22141000	433880000	1113800000	266450000	23287000	565770000	1.051e+09	317920000	11647000	598460000	869850000	270040000	0	489090	1386000000
O88735	8700000	0	6881200	14360000	58392000	0	21777000	26278000	61308000	0	0	20593000	10563000	0	26523000	94233000	87275000	0	0	0	9462100	0	31286000	40960000	52595000	0	0	36277000	0	5546400	0	3142500	52041000	38550000	0	2335000	21199000	5727400	0	27656000	33225000	43640000	0	2983100	0	0	0	0	80183000
O88736	2321800	0	2281900	30445000	0	0	3844900	8838700	0	0	1624100	11446000	0	0	0	11159000	0	0	9249700	11798000	0	0	11952000	0	0	25577000	0	0	13369000	0	0	0	5535300	0	0	3894900	11816000	0	0	0	6466600	0	0	3905700	8616700	0	0	0	5529300
O88737	44732000	0	88652000	1120100000	342560000	2184800	321700000	1.5838e+09	594500000	0	175940000	452050000	215110000	0	2685900000	1.7003e+09	584020000	0	823230000	234060000	212270000	988570	1.7357e+09	1.5097e+09	492410000	361250000	0	1.9785e+09	428420000	258890000	0	8.0535e+09	1.5064e+09	399070000	0	1310400000	733610000	217350000	4470600	2211700000	1.6133e+09	537120000	0	2506800000	515380000	237890000	0	0	1.5866e+09
O88738	954180	0	14934000	18100000	2528100	0	9761300	0	0	0	0	1064300	1274500	0	0	20676000	0	0	21969000	0	0	67425000	0	14840000	0	8419200	0	0	0	9724700	0	0	19784000	0	0	0	21803000	2014900	0	0	16620000	12102000	0	0	7239800	0	0	0	11042000
O88741	319630000	0	304240000	1.5677e+09	3037100	0	480810000	965350000	3464300	0	83632000	2868700000	3137800	0	151570000	1212900000	2987000	0	463880000	1.4909e+09	3160600	0	267130000	953050000	2089700	1.7628e+09	0	330180000	1.7742e+09	3608500	0	372480000	1216000000	0	0	211310000	2845300000	1199400	0	255990000	1260400000	0	0	367720000	1.4975e+09	1510500	0	0	1246600000
O88745	1206800	0	9426800	11724000	39041000	0	13380000	0	82387000	0	0	0	3209100	0	8308800	15170000	61510000	0	1833700	0	3898500	0	19239000	0	63808000	0	0	21515000	0	56983000	0	38247000	21102000	62691000	0	35140000	13316000	27278000	0	13442000	10890000	80341000	0	22643000	0	32304000	0	0	14595000
O88746	1542800	1977100	7151500	40223000	19671000	646540	14593000	15887000	6215100	0	2869300	8656200	3171500	0	10062000	18296000	15279000	1981100	24465000	26465000	4617900	0	11135000	19688000	11650000	48142000	0	7285800	19648000	3098600	0	12988000	11476000	0	609370	10883000	29461000	4170400	719170	5328300	21162000	3639500	957270	13239000	10889000	7690100	0	0	19793000
O88783	0	0	4894600	155960000	0	0	0	101000000	0	0	7990800	11067000	0	0	11220000	29122000	0	0	0	15217000	0	0	12959000	84733000	15842000	77782000	0	11265000	41700000	0	0	0	26240000	0	0	8153000	0	7748700	0	14126000	75609000	13070000	0	15284000	33946000	0	0	0	131550000
O88796	0	0	0	0	0	0	0	0	12665000	0	0	0	0	0	0	0	11674000	0	0	0	5672400	0	0	0	11245000	0	0	0	0	10242000	0	0	0	4394300	0	0	0	2712800	0	0	0	5768700	0	0	0	4432700	0	0	0
O88809	0	0	0	0	0	0	0	0	0	0	0	0	0	0	0	0	2938800	0	0	0	0	0	0	0	0	0	0	0	0	0	0	0	0	7878700	0	0	0	0	0	0	0	2051900	0	0	0	0	0	0	0
O88811	0	0	0	0	0	0	0	6055100	0	0	0	0	0	0	0	0	0	0	0	0	0	0	0	0	0	0	0	0	0	0	0	0	0	0	0	0	0	0	0	0	0	0	0	0	0	0	0	0	0
O88819	0	0	0	0	0	0	1344400	0	0	0	0	3191900	0	0	0	0	0	0	0	0	0	0	826830	0	0	0	0	774600	1193900	0	0	0	0	0	0	953090	2972300	0	0	0	0	0	0	0	2840200	0	0	0	2168800
O88844	115200000	56664000	140220000	449210000	75510000	68825000	262810000	670540000	75982000	48841000	29683000	540650000	57491000	60740000	111570000	673420000	47061000	146160000	207020000	316290000	71737000	84302000	169500000	453280000	91910000	621040000	0	127610000	573710000	70485000	77983000	103020000	497330000	40844000	139560000	139760000	708480000	64787000	93393000	110290000	500560000	44283000	93768000	161470000	434210000	53405000	0	0	839370000
O88845	9741700	0	6204000	55191000	21343000	0	22879000	24982000	32148000	0	0	50011000	4656500	0	0	46522000	14801000	0	0	53582000	30986000	0	18778000	54588000	49408000	44786000	0	0	44257000	35167000	0	3998600	18203000	27159000	0	1687200	22473000	23924000	0	4602700	36420000	32013000	0	3098300	60815000	37018000	0	0	26985000
O88848	4172700	0	2849600	11791000	0	0	14132000	32718000	0	0	0	28619000	0	0	3389100	20539000	0	0	5655600	18193000	0	0	11732000	35622000	0	8199300	0	0	36902000	0	0	0	35772000	0	0	0	4020600	0	0	0	31980000	0	0	0	19842000	0	0	0	37739000
O88851	7179800	7311600	24027000	75015000	16368000	31696000	27099000	113750000	43714000	11520000	0	120540000	6364800	8342600	11685000	174060000	6796100	34095000	22797000	171180000	8557900	17225000	28387000	88937000	27587000	53888000	0	12386000	163380000	20916000	13312000	9310000	125020000	12792000	36755000	19818000	64992000	12060000	18687000	14962000	69873000	21041000	50003000	21306000	53451000	6200600	0	0	131730000
O88874	0	0	0	0	11405000	0	0	0	39051000	0	0	0	7758600	0	0	0	31092000	0	0	0	19746000	0	0	0	35650000	0	0	0	0	27037000	0	0	0	21979000	0	0	0	4820400	0	0	0	23444000	0	0	0	12049000	0	0	0
O88910	37844000	0	49943000	258280000	2497500	0	118900000	313810000	12066000	0	38541000	170160000	2661900	0	122940000	384940000	6179900	0	90746000	217590000	9120200	0	132940000	325930000	4592000	193100000	0	66986000	121130000	157410000	0	143780000	338590000	80518000	0	62871000	196170000	8075500	0	131480000	348490000	6169800	0	85252000	129290000	5557300	0	0	227450000
O88935	3.0779e+09	919110000	3.2312e+09	20399000000	17109000000	644940000	7.865e+09	25575000000	21508000000	769070000	2.1286e+09	22162000000	12935000000	440090000	7.9681e+09	25709000000	16731000000	1105600000	5658900000	16704000000	19979000000	430430000	8.5723e+09	21596000000	24069000000	18639000000	28095000	6.5052e+09	19617000000	22263000000	509760000	13795000000	22188000000	18934000000	644180000	5448900000	22933000000	18117000000	680560000	8794200000	23156000000	23341000000	204530000	9243900000	17928000000	17480000000	3891000	120280000	31451000000
O88939	0	0	0	0	55327000	0	0	0	61181000	0	0	0	18322000	0	0	0	45230000	0	0	0	35461000	0	0	0	63619000	0	0	0	0	32689000	0	0	0	52393000	0	0	0	21697000	0	0	0	53872000	0	0	0	19914000	0	0	0
O88951	3014600	0	8519000	52695000	0	0	15780000	105230000	9110600	0	5407700	0	0	0	31956000	100640000	0	0	27703000	0	0	0	33222000	65784000	0	58838000	0	25641000	0	0	0	33955000	18513000	0	0	32987000	20732000	5652600	0	40627000	4679400	5297200	0	30518000	9356900	0	0	0	194290000
O88952	82310000	0	70222000	408930000	12532000	0	73988000	256730000	31031000	0	46829000	453810000	23647000	0	50371000	283040000	21652000	9242200	136260000	340520000	92917000	0	83321000	206610000	27048000	294130000	0	83167000	322600000	30668000	0	54456000	255770000	27023000	0	69030000	402970000	35182000	0	54401000	248000000	29687000	0	110250000	257340000	40458000	0	0	244340000
O88958	22468000	0	33031000	78187000	5564400	4853100	73948000	81602000	4893100	0	6883300	43345000	0	5015400	17564000	82875000	5280800	0	44554000	69140000	0	0	29800000	72611000	25602000	70620000	0	18846000	58173000	37410000	0	6494300	56709000	4798100	0	15585000	47357000	3644900	4254900	15468000	75999000	8743400	0	17362000	44513000	1431800	0	0	61861000
O88967	0	0	3144700	18521000	0	0	3463800	17456000	0	0	0	75587000	0	0	0	0	0	0	7482300	9730900	0	0	3274900	21198000	0	18436000	0	0	30829000	0	0	0	8329900	0	0	0	28169000	0	0	0	36916000	0	0	5833600	22901000	0	0	0	58751000
O88983	0	0	0	46556000	0	0	0	3680700	0	0	0	6532300	0	0	1628900	47464000	0	0	2122600	14579000	0	0	0	4642400	0	14674000	0	0	5609000	0	0	7189600	8625100	0	0	2231200	3757100	0	0	0	4711700	0	0	2331300	4426100	0	0	0	15336000
O88986	13732000	0	32089000	191280000	0	0	43216000	108990000	0	0	0	152490000	0	0	13471000	62970000	0	0	51077000	188340000	0	0	16076000	87152000	0	137970000	0	11419000	102770000	0	0	0	55757000	0	0	28159000	207280000	0	0	2336600	77923000	0	0	11455000	80741000	0	0	0	20535000
O88998	3967000	0	5533500	48531000	23557000	0	21585000	61809000	54896000	0	32264000	40264000	0	0	151870000	85074000	62335000	0	59405000	0	20671000	0	179160000	42954000	94138000	0	0	118310000	0	17873000	0	491090000	68083000	85913000	0	83423000	0	2982300	0	204380000	31003000	66759000	0	118530000	15765000	7637700	0	0	68823000
O89001	0	0	3962700	4791500	0	0	9651200	6179500	0	0	0	5089500	0	0	0	12784000	0	0	0	4668800	0	0	4229800	4214600	0	4251400	0	0	149460000	0	0	0	14342000	0	0	0	2646800	0	0	0	0	0	0	0	5035300	0	0	0	15769000
O89017	0	0	0	0	36127000	0	6140500	0	55632000	0	0	2302300	16991000	0	0	0	13813000	8403200	6596600	0	29191000	3952300	0	0	66531000	0	0	0	0	21102000	0	0	0	26642000	0	0	0	19834000	0	0	0	25023000	0	0	5734100	11717000	0	0	0
O89023	109250000	50885000	68000000	333750000	207970000	42835000	99493000	288660000	299010000	5845800	49053000	290120000	114810000	26927000	50679000	159930000	198870000	47564000	76529000	422830000	166970000	31168000	114020000	222260000	280170000	140170000	0	37273000	178720000	78666000	10678000	43262000	164170000	73623000	6813100	41206000	187170000	59526000	17238000	48906000	95083000	71835000	0	62155000	171180000	28956000	0	0	144840000
O89026	0	0	2363600	21587000	4617800	0	8085300	0	6311000	0	0	63800000	3856400	0	1468900	33094000	4679900	0	0	16448000	12357000	0	0	0	14395000	50082000	0	0	8674600	5655100	0	0	2267300	7862100	0	0	19488000	2398000	0	0	46677000	8189500	0	0	13480000	0	0	0	19548000
O89029	0	0	0	0	26220000	0	0	0	16428000	0	0	0	8665500	0	0	0	28341000	0	0	0	3043700	0	0	0	23730000	0	0	0	0	54656000	0	0	0	76464000	0	0	0	42679000	0	0	0	36850000	0	0	0	31877000	0	0	0
O89032	0	0	0	0	0	0	2413700	0	0	0	0	11009000	0	0	0	3148100	0	0	0	0	0	0	0	0	0	0	0	0	0	0	0	0	3029600	0	0	0	0	0	0	0	2869800	0	0	0	0	0	0	0	3356000
O89050	0	0	0	0	0	0	0	98388000	0	0	0	123880000	0	0	0	244250000	0	0	0	3063200	0	0	0	177850000	0	0	0	0	97024000	0	0	0	121570000	0	0	0	2665300	0	0	0	86503000	0	0	0	99373000	0	0	0	0
O89051	3800600	0	16332000	133110000	0	0	10028000	112610000	0	0	4136700	228210000	0	0	6190000	31944000	0	0	3014500	129550000	2292700	0	2876600	123020000	0	107310000	0	2297600	95533000	0	0	8659800	140510000	0	0	8515400	112270000	0	0	6707500	96872000	0	0	7328800	99347000	0	0	0	91611000
O89053	229730000	97455000	236210000	2.0596e+09	1355300000	161760000	531800000	3.698e+09	3.0035e+09	40286000	114950000	1.0168e+09	622430000	113050000	640430000	3.5971e+09	1.7138e+09	76554000	264070000	1.4976e+09	1341100000	98858000	863290000	2706800000	3.7189e+09	1.6617e+09	471660	347830000	1.5133e+09	1.6489e+09	70776000	903910000	3.3829e+09	2.0208e+09	63919000	288710000	2858600000	1312300000	157600000	599360000	3.0431e+09	2364500000	18209000	524580000	1.7928e+09	1319700000	0	1990400	3.9452e+09
O89079	0	0	0	6849100	64226000	0	2670500	12049000	105390000	0	0	14683000	25152000	0	3242900	13911000	55883000	0	0	0	77002000	0	2039700	12330000	121710000	12928000	0	0	6605500	69723000	0	4004800	11772000	85713000	0	3030800	13162000	37349000	0	0	11324000	45420000	0	3791300	7798900	43933000	0	0	13476000
O89084	17050000	0	11814000	72001000	8408200	1355400	52500000	112830000	25578000	0	5975200	54186000	5635500	0	30073000	70905000	11186000	0	18275000	10295000	8179600	0	22498000	87058000	28246000	62421000	0	9673700	54340000	8595000	0	51610000	104660000	9195200	0	18593000	72689000	11142000	0	41390000	84995000	18111000	0	24820000	68800000	12633000	0	0	95011000
O89086	0	0	0	0	266920000	0	8943100	0	464030000	0	6989400	96920000	331190000	7988100	12466000	106960000	844040000	0	14800000	34760000	588160000	0	33812000	37123000	1272700000	38034000	0	0	17732000	469610000	0	14268000	22830000	519900000	0	10801000	60242000	331700000	0	13815000	43418000	619800000	0	15117000	10487000	405060000	0	0	103820000
O89106	0	0	0	0	0	0	0	0	0	0	0	0	0	0	0	0	0	0	0	4526700	0	0	0	5319900	0	0	0	0	0	0	0	0	0	0	0	0	0	0	0	0	0	0	0	0	0	0	0	0	0
O89112	58033000	17090000	67525000	371440000	576260000	53293000	150490000	619340000	823720000	0	48295000	223480000	385750000	23937000	154670000	579140000	481160000	8107300	200230000	291960000	672140000	35480000	169260000	519860000	947320000	455190000	0	157220000	375480000	494640000	49951000	274150000	506120000	544310000	50039000	117180000	363020000	290770000	77337000	157450000	524720000	531300000	0	139720000	248470000	263660000	0	0	539290000
O89116	2213600	0	1872000	0	0	0	4588300	27979000	0	0	0	86717000	0	0	0	56277000	0	0	0	19682000	0	0	4131700	15030000	0	0	0	0	19591000	0	0	0	19636000	0	0	5650100	0	0	0	4208100	29588000	0	0	0	15420000	0	0	0	46987000
P00158	0	0	0	20109000	0	0	0	0	0	0	19037000	10684000	0	0	48580000	14266000	0	0	27357000	0	0	0	0	11783000	0	0	0	44205000	0	0	0	77117000	10791000	0	0	39104000	11081000	0	0	0	10947000	0	0	51843000	9348000	0	0	0	15599000
P00397	0	0	0	26877000	0	0	2807000	18826000	0	0	7563800	20900000	0	0	21414000	0	0	0	145000000	17267000	0	0	16276000	106270000	0	31219000	0	235310000	57102000	0	0	1.5933e+09	25793000	0	0	135430000	6210200	0	0	15908000	56258000	0	0	105980000	0	0	0	0	0
P00405	28438000	0	9864700	1258000000	4624900	0	72868000	608130000	12410000	0	38884000	582610000	8243900	0	320290000	669900000	8937600	0	494040000	516900000	26768000	0	151090000	808400000	18213000	375010000	0	1.744e+09	512070000	9846900	0	6.4782e+09	508970000	29818000	0	1288700000	935000000	4329000	0	224330000	745000000	0	0	945550000	389950000	14315000	0	0	690530000
P00416	12283000	0	0	61722000	0	0	0	36317000	0	0	16434000	123060000	3348200	0	0	173060000	0	0	93021000	16957000	0	0	31212000	39306000	0	40884000	0	230410000	29235000	0	0	861030000	36657000	0	0	115150000	21802000	0	0	32903000	115410000	0	0	88390000	20927000	0	0	0	239610000
P00493	204850000	82664000	153570000	744120000	131010000	60194000	428850000	678550000	232630000	44960000	62705000	1277300000	150540000	105770000	162280000	818740000	117760000	100610000	298610000	762320000	232180000	121470000	228640000	744540000	219410000	787160000	0	166890000	779930000	199150000	49856000	220520000	732760000	147830000	168520000	154480000	1.0157e+09	151510000	85089000	153960000	730070000	170440000	45006000	218970000	658800000	109330000	0	0	939100000
P00848	44974000	0	29611000	297280000	0	0	57211000	193860000	0	0	83382000	566300000	0	0	165700000	227670000	0	0	156270000	334290000	0	0	93513000	162670000	0	209770000	0	131800000	246150000	0	0	104680000	170870000	0	0	127700000	445340000	0	0	136590000	204270000	0	0	144850000	148460000	0	0	4584500	173670000
P00920	2150500000	1.6072e+09	2236800000	8.2129e+09	1290800000	967120000	2243300000	5507700000	1160600000	990000000	1.0475e+09	12519000000	975760000	498470000	794070000	5591400000	591850000	1.5469e+09	2894500000	8.1352e+09	1179600000	535270000	1.5669e+09	4843800000	1125700000	6.7724e+09	63533000	1341200000	5.9861e+09	1225900000	580570000	995590000	3.1565e+09	775440000	1174500000	1.6927e+09	7.6932e+09	758120000	569150000	710300000	3.0633e+09	575170000	555180000	1.8273e+09	5332500000	621220000	4647000	0	3.704e+09
P01029	0	0	11903000	58307000	61175000	0	60009000	22775000	104860000	0	0	6065700	0	0	0	0	2416500	0	1397100	7624400	6936900	0	33263000	264190000	186700000	0	0	0	45195000	0	0	0	0	0	0	0	102700000	0	0	0	0	0	0	0	0	0	0	0	241080000
P01647;P01645;P01644;P01643	0	0	0	0	9327800	0	0	0	10363000	0	0	0	0	0	0	0	0	0	0	0	0	0	0	0	0	183210000	0	0	0	0	0	0	0	0	0	0	0	0	0	0	0	0	0	0	0	0	0	0	0
P01756;P01757;P06330	0	0	0	0	3647300	0	0	0	0	0	0	0	0	0	0	0	2576100	0	0	0	6988700	0	0	0	0	0	0	0	0	0	0	0	0	0	0	0	0	0	0	0	0	0	0	0	0	0	0	0	0
P01831	406240000	7083400	246970000	9831000000	440680000	9824200	484630000	6.7603e+09	507170000	0	270760000	5.9461e+09	402270000	3162200	1139000000	3.6333e+09	361190000	4038200	1250200000	4.2151e+09	441000000	8548300	796240000	4899400000	542420000	2809400000	0	2760100000	3.1688e+09	400360000	7185400	11692000000	4.2797e+09	492110000	23789000	2.0406e+09	5374100000	302220000	5580600	856900000	3.4722e+09	297510000	4961800	1.6367e+09	2768900000	357660000	0	21058000	3.4772e+09
P01837	0	0	0	0	17947000	0	0	0	40387000	0	0	0	22417000	0	0	0	22684000	5278700	0	0	38783000	0	0	0	26295000	0	0	0	0	27728000	0	0	0	15134000	0	0	0	2860800	0	0	0	0	0	0	0	0	0	0	0
P01864;P01863;P01865	7145500	0	0	24696000	82750000	0	0	0	66846000	0	0	0	35717000	0	0	0	42776000	0	0	0	0	0	0	0	0	0	0	5366100	24424000	34597000	0	0	0	35878000	0	0	0	7500500	0	0	0	0	0	0	0	10523000	0	0	0
P01867	0	0	0	0	35644000	0	0	0	23951000	0	0	0	18669000	0	0	0	0	0	0	0	0	0	0	0	0	0	0	0	0	23508000	0	0	0	7637100	0	0	0	0	0	0	0	0	0	0	0	0	0	0	0
P01872	4278600	0	794140	4070900	59408000	0	0	0	63349000	0	0	3490200	59647000	0	970920	0	50242000	0	8976900	4644800	122450000	0	4154800	4276400	157290000	0	0	0	0	5445700	0	0	0	0	0	0	0	0	0	0	0	0	0	0	0	0	0	0	0
P01899;P01897;P14430;P14429;P14431;P01898	8580300	0	4750200	16919000	0	0	10688000	0	0	0	1801400	73381000	0	0	0	26376000	0	0	30947000	79614000	3027400	0	13169000	16605000	0	0	0	0	0	0	0	0	12192000	0	0	0	6818800	0	0	0	0	0	0	0	0	0	0	0	0
P04223;P01901;P14428;P14426;P03991	0	0	0	0	0	0	0	0	0	0	0	36949000	0	0	0	0	0	0	0	0	0	0	0	0	0	0	0	0	0	0	0	0	0	0	0	0	0	0	0	0	0	0	0	0	0	0	0	0	0
P01942;P06467	134770000	3.3072e+09	349740000	1.9925e+09	307760000	3.1015e+09	635250000	1.6506e+09	404350000	786420000	189370000	978820000	123360000	1386900000	145270000	1170000000	156810000	2.0031e+09	184720000	462370000	176640000	1.6053e+09	235660000	846730000	332130000	1308300000	318410000	337360000	2497200000	673470000	2353100000	323770000	1.4853e+09	325180000	954530000	96923000	569490000	96875000	738820000	76529000	287430000	73409000	332830000	82242000	271710000	51999000	2516400	0	258130000
P02088;CON__Q3SX09;CON__P02070;P02104	624920000	6.5884e+09	1240400000	4.2941e+09	1.7434e+09	5.9194e+09	2.0978e+09	3.8575e+09	2759500000	1438600000	559200000	2511500000	700800000	3.2627e+09	643900000	3.8098e+09	1.0315e+09	4484900000	776130000	2.0232e+09	966520000	3.7711e+09	890420000	2482700000	1.9001e+09	2608900000	732880000	1417900000	5809300000	3.5625e+09	7.4459e+09	1165700000	4.2361e+09	2.1155e+09	2.0551e+09	433980000	1.6425e+09	623230000	1.9688e+09	309020000	1260900000	515910000	1.6977e+09	550950000	1.0531e+09	443800000	10772000	0	1.0541e+09
P84244;P84228;P68433;P02301	227070000	0	305720000	169130000	49420000	0	227540000	37994000	42192000	0	2.0253e+09	133140000	33957000	0	6.5586e+09	29465000	57162000	0	3.0634e+09	15992000	8462500	0	4.2672e+09	0	40510000	23045000	0	5384500000	0	26509000	0	7.5059e+09	24878000	43078000	0	3.2403e+09	0	12754000	0	5.8683e+09	21103000	28768000	0	6.1377e+09	0	40352000	0	167450000	305040000
P02463	0	0	0	0	0	0	0	0	0	0	6375000	0	0	0	0	0	0	0	0	0	0	0	0	0	0	0	0	17535000	0	0	0	13639000	0	0	0	0	0	0	0	0	0	0	0	0	0	0	0	0	0
P02468	0	0	0	0	0	0	0	0	0	0	0	0	1480200	0	1750700	0	3999500	0	0	0	0	0	0	0	0	0	0	106600000	0	0	0	499940000	0	0	0	6328300	0	0	0	0	0	5561200	0	7303900	0	3177300	0	0	0
P02798;CON__P67983	9125600	11642000	8584100	0	0	9153300	17425000	32150000	10637000	0	3749300	0	5309500	9669100	0	23162000	4997600	24785000	12026000	16220000	0	24682000	14449000	22758000	13513000	0	0	8085700	0	9532600	10374000	15192000	20172000	6773600	14712000	7361000	0	4493200	16003000	10231000	28852000	10112000	0	9479100	0	6049300	0	0	44012000
P02802	24648000	0	29749000	54500000	13236000	0	55811000	45108000	35461000	0	7328600	41564000	5170400	34175000	13407000	57956000	10828000	83394000	36483000	22596000	25039000	61944000	51011000	8398100	29582000	102720000	5249300	28073000	17706000	15503000	0	23531000	7293600	14928000	62104000	15628000	20659000	7426700	0	24356000	25336000	18187000	0	27967000	23638000	13247000	0	0	99583000
P03888	2573700	0	1980100	35368000	0	0	9047000	9074100	0	0	11885000	15883000	0	0	100840000	27672000	0	0	40962000	15437000	0	0	21862000	37074000	0	10291000	0	104740000	9787500	0	0	344130000	9101100	0	0	79180000	29198000	0	0	51935000	24722000	0	0	101560000	20815000	0	0	0	35543000
P03893	0	0	0	0	0	0	0	0	0	0	0	0	0	0	8699600	0	0	0	2137100	0	0	0	0	0	0	0	0	23040000	0	0	0	51657000	5504900	0	0	12914000	0	0	0	5347300	0	0	0	0	0	0	0	0	0
P03899	5100800	0	2766300	14073000	0	0	6068100	0	0	0	6753800	16260000	0	0	40866000	8312200	0	0	22649000	12210000	0	0	11479000	10761000	0	0	0	48618000	14173000	0	0	168290000	9026900	0	0	35119000	22065000	0	0	21727000	14123000	0	0	46001000	9641000	0	0	0	14022000
P03911	6274000	0	1942400	117800000	0	0	6027900	45181000	0	0	5029400	39258000	0	0	15747000	96803000	0	0	34496000	78238000	0	0	9995000	123820000	0	31044000	0	86589000	46595000	0	0	297640000	52970000	0	0	36378000	41473000	0	0	17528000	83883000	0	0	125970000	39275000	0	0	0	120350000
P03921	0	0	0	36557000	0	0	0	32052000	0	0	6476900	44515000	0	0	22979000	38488000	0	0	32243000	50708000	0	0	11359000	69842000	0	0	0	80389000	40005000	0	0	274180000	36240000	0	0	47030000	58133000	0	0	19437000	38451000	0	0	56694000	22423000	0	0	0	28150000
P03930	4267900	0	69402000	294520000	0	0	88490000	355250000	0	0	191770000	495490000	0	0	454270000	477740000	0	0	306410000	359180000	0	0	275740000	519180000	0	289740000	0	356000000	384250000	0	0	748250000	552640000	0	0	308090000	10798000	0	0	395410000	616550000	0	0	500920000	442920000	0	0	8184100	601450000
P03995	1409400000	29566000	2783700000	10184000000	4314800000	1394900	1304800000	4595600000	2319000000	10633000	879420000	8.2144e+09	2534200000	14570000	1.4579e+09	3.4743e+09	1413800000	38267000	4.1037e+09	8640000000	3.4713e+09	15353000	2.0254e+09	2.9861e+09	2290400000	4974000000	0	2.9231e+09	3.6357e+09	1.0553e+09	1041600	2335300000	889360000	545310000	3912900	1258800000	4795700000	633130000	1180400	681400000	1.4983e+09	494500000	0	1.8879e+09	2687100000	759390000	0	981490	1.0519e+09
P04370	55821000000	1.0636e+09	45376000000	170080000000	20032000000	392500000	43289000000	107120000000	10132000000	773480000	32792000000	287740000000	22303000000	136060000	31230000000	99411000000	8.0092e+09	990630000	31557000000	180920000000	27892000000	179130000	39256000000	89208000000	13663000000	182880000000	73300000	38483000000	144550000000	19829000000	198660000	29972000000	92633000000	10992000000	728820000	44644000000	172370000000	14251000000	217770000	22087000000	87528000000	9701000000	267060000	57383000000	126220000000	17794000000	0	878760000	101410000000
P04627	20116000	0	20245000	123850000	64530000	0	33045000	187730000	120570000	0	15128000	192800000	49393000	898340	20239000	150010000	77383000	0	29373000	157110000	125470000	0	28038000	75859000	107460000	138600000	0	25229000	124200000	108430000	0	17452000	114530000	84943000	0	20951000	270100000	94175000	0	25279000	396840000	113070000	0	42847000	156480000	73269000	0	0	92368000
P04919	0	0	0	0	0	0	0	0	0	0	0	0	0	0	0	0	0	0	0	0	0	0	0	0	0	0	0	13192000	0	0	0	65207000	0	0	0	0	0	0	0	0	0	0	0	0	0	0	0	0	0
P04925	94926000	0	101170000	796540000	190860000	0	275680000	827920000	203290000	0	70254000	971420000	139150000	0	337190000	1093400000	226910000	0	198350000	549190000	178980000	0	340680000	765710000	226190000	829150000	0	287650000	629920000	165630000	0	880340000	735300000	202360000	0	270970000	987290000	101930000	0	271580000	981050000	170620000	0	363730000	621280000	154210000	0	0	1179500000
P05063	1155000000	2679600000	1279100000	5797000000	2324800000	1421200000	1.6303e+09	4773900000	1.7821e+09	1.9509e+09	382830000	6.37e+09	2304000000	857790000	630250000	4574000000	1.0611e+09	4.2194e+09	2.1464e+09	7.2585e+09	3.6834e+09	1121900000	1103400000	3.998e+09	1.7615e+09	7.5951e+09	122140000	1142800000	6.9948e+09	3.7684e+09	1.0174e+09	878240000	3.6752e+09	1128400000	3.0498e+09	1171200000	11365000000	2334800000	1189200000	718210000	3.8915e+09	1204700000	1.5616e+09	1.4838e+09	6.7159e+09	1.7366e+09	1383000	691100	4343000000
P05064	4834300000	10060000000	5387500000	34883000000	20069000000	8908100000	11171000000	45854000000	28780000000	5091200000	2.0741e+09	28028000000	14511000000	4308600000	6.0041e+09	51366000000	23230000000	9443900000	7.1477e+09	27705000000	22541000000	6.556e+09	8892000000	38286000000	32522000000	29615000000	376690000	5333200000	31010000000	23875000000	5276600000	9646700000	40973000000	24407000000	7.2312e+09	4450700000	41248000000	16056000000	7.1118e+09	6.1171e+09	37190000000	23719000000	2718300000	6.7476e+09	27056000000	15564000000	72728000	82806000	47651000000
P05132	79948000	9119800	24742000	143140000	48493000	8298600	189290000	191060000	157210000	7812000	30859000	217000000	39595000	12291000	62896000	215090000	90134000	14985000	117320000	122960000	67430000	8834100	93418000	191330000	183680000	189800000	0	87519000	173010000	64723000	6631200	127430000	189700000	138080000	6000200	94197000	268690000	54274000	9586300	87713000	183720000	132070000	0	146300000	177530000	33386000	0	0	225880000
P05201	2360800000	3.0541e+09	2532600000	11918000000	1.89e+09	2273800000	4952900000	13225000000	2705300000	1370000000	860190000	12217000000	1.533e+09	1255000000	1.6157e+09	12042000000	1.6851e+09	3.291e+09	3.1448e+09	11025000000	2328500000	1.7923e+09	2908300000	10638000000	2402500000	10659000000	103980000	1.7827e+09	10756000000	2227200000	1.5002e+09	2162600000	10868000000	1.7909e+09	2323500000	1.9109e+09	13868000000	1.49e+09	2.1044e+09	1.8445e+09	10443000000	1.7226e+09	1275800000	2203300000	8.0828e+09	1314500000	9797300	5244400	12605000000
P05202	9611700000	934240000	9903400000	50077000000	1253600000	1350000000	15073000000	42906000000	2.0549e+09	559520000	4.1168e+09	56067000000	1.4834e+09	673590000	6.3166e+09	48461000000	1.4865e+09	1.8548e+09	10888000000	44661000000	2.0437e+09	1426600000	8647900000	35893000000	2334200000	49656000000	42509000	7.0435e+09	42797000000	1.4673e+09	1132600000	7.1452e+09	36200000000	1.7347e+09	816850000	7.505e+09	50386000000	1359600000	986260000	7.0907e+09	39953000000	1.6063e+09	707040000	9630200000	30088000000	1232600000	4030000	94048000	40155000000
P05213	22783000000	21678000000	23335000000	58367000000	34584000000	14650000000	45093000000	73598000000	53877000000	9789500000	15794000000	60350000000	23977000000	10767000000	35481000000	68862000000	30568000000	24554000000	44088000000	64243000000	37442000000	17800000000	41933000000	72567000000	54770000000	56500000000	1100500000	31574000000	65313000000	47284000000	14036000000	58077000000	63748000000	35358000000	17200000000	32321000000	72189000000	25302000000	18270000000	30712000000	73519000000	35662000000	15034000000	38560000000	43324000000	22260000000	189290000	295020000	65652000000
P05214	0	0	0	0	0	0	0	0	0	0	0	0	0	0	2811100	0	0	0	0	0	0	0	0	0	0	0	0	0	0	0	0	0	0	0	0	0	0	2173900	0	0	0	0	0	0	0	0	0	0	0
P05480;P06240;Q922K9;P16056	7772400	0	12364000	239800000	41446000	0	47279000	387850000	52849000	0	16302000	209910000	48076000	0	142290000	496440000	87379000	0	100440000	153660000	98261000	0	119270000	313690000	66442000	144810000	0	72855000	194360000	31974000	0	186380000	652070000	44324000	0	72134000	294190000	27435000	0	113770000	243520000	25956000	0	83422000	163100000	13975000	0	0	447000000
P05532;P09581;Q00342	0	0	0	0	0	0	2122600	9167900	0	0	0	8190200	0	0	0	24431000	0	0	0	0	0	0	0	8311700	0	0	0	0	16726000	0	0	0	17119000	0	0	0	0	0	0	0	15933000	0	0	0	0	0	0	0	24357000
P05555	0	0	1339800	47865000	8021400	0	7244400	49405000	4462800	0	0	45947000	0	0	0	8985300	6830200	0	0	35308000	2746800	0	0	27917000	5106100	36050000	0	0	15001000	0	0	0	36460000	3488500	0	0	15501000	0	0	0	19913000	3144200	0	0	13386000	0	0	0	14286000
P05622	0	0	0	288780000	0	0	0	0	0	0	0	2824800	0	0	0	0	0	0	0	3336400	0	0	0	0	0	332670000	0	0	0	0	0	0	0	0	0	0	0	0	0	0	3789800	0	0	0	25391000	0	0	0	0
P06151	898540000	870220000	1.0637e+09	6.201e+09	903110000	971700000	2693800000	8694800000	1.8487e+09	220820000	246710000	6.2387e+09	528980000	1.0032e+09	903310000	9106300000	1.0097e+09	614850000	1147900000	5089500000	853820000	1.5918e+09	1361000000	7.9411e+09	1.5707e+09	5312400000	70329000	836710000	6.4419e+09	1156200000	1210200000	1.7509e+09	8.5773e+09	1351300000	1378600000	728020000	8.2031e+09	833530000	1.9002e+09	1.0682e+09	7.3671e+09	1385800000	171660000	1.026e+09	5.8775e+09	653770000	2702700	6454700	10418000000
P06745;CON__Q3ZBD7	2.1209e+09	2598100000	2415400000	8.5694e+09	1.7972e+09	2518400000	5129000000	9960400000	2863200000	1.5001e+09	674430000	7.7136e+09	1418300000	1.5178e+09	1.8201e+09	10839000000	1.8475e+09	3.4571e+09	2.943e+09	9357500000	2488600000	2438200000	3.0936e+09	9204300000	3.0999e+09	8.477e+09	76018000	1.5852e+09	9950500000	2502000000	1.9572e+09	2249600000	9557600000	2274400000	2179300000	1.6952e+09	8750000000	1438900000	2858500000	1.8893e+09	9396100000	2219500000	1183600000	2227200000	7.5703e+09	1251400000	915260	5565900	9892700000
P06797	6740700	0	0	0	22868000	0	16258000	0	29552000	0	0	0	13693000	0	0	0	20071000	0	9788500	0	60295000	5895300	8363000	0	88603000	0	0	12052000	0	15563000	0	22999000	0	16077000	0	12502000	0	24472000	0	8472100	0	18985000	0	12796000	4339300	25074000	0	0	0
P06800	0	0	0	1957700	0	0	1579500	0	0	0	0	0	0	0	0	0	0	0	0	2551200	0	0	0	0	0	0	0	0	0	0	0	0	0	0	0	0	0	0	0	0	0	0	0	0	0	0	0	0	0
P06801	132510000	110940000	119010000	399710000	839440000	48738000	265830000	434030000	920160000	60283000	49239000	367220000	761910000	31447000	90351000	435770000	892370000	110170000	186780000	385460000	1176400000	24434000	144070000	341210000	1190700000	687330000	0	119530000	378860000	1327100000	12704000	124350000	377590000	663130000	86506000	133900000	475190000	1143400000	29798000	115570000	351850000	849500000	60055000	140900000	312900000	839910000	0	0	342200000
P06802	5513800	0	3865500	13882000	0	0	3561100	2334600	0	0	0	37040000	2443800	0	0	3940000	0	0	15804000	48138000	8710700	0	0	3335700	0	19466000	0	6763600	22066000	0	0	0	0	0	0	4011400	24129000	0	0	0	2163200	0	0	5724500	7191800	0	0	0	0
P06837	404720000	0	553270000	1250400000	55995000	0	618900000	1309000000	66161000	0	220200000	859210000	21564000	0	468220000	1386400000	78037000	0	707800000	963080000	44816000	5575100	583590000	1.0665e+09	116920000	1201000000	0	639320000	1381900000	92678000	1051400	1.6938e+09	1396900000	54001000	13631000	597760000	1.5567e+09	40909000	1713100	750640000	1254400000	55391000	0	857450000	984730000	89392000	0	0	1.4904e+09
P06879	0	0	8497700	0	0	0	39427000	40578000	5828100	0	0	0	0	0	0	0	0	0	0	0	0	0	0	0	0	0	0	0	0	0	0	0	0	0	0	0	0	0	0	0	0	0	0	0	0	0	0	0	0
P06909	0	0	0	0	8847800	0	0	0	3557700	0	0	0	2355800	0	0	0	8149300	0	0	0	22699000	0	0	0	23151000	0	0	0	0	11073000	0	0	0	6818100	0	0	0	0	0	0	0	6690800	0	0	0	0	0	0	0
P07214	0	0	0	11335000	0	0	0	5119500	0	0	0	49052000	0	0	0	16622000	0	0	0	169900000	0	0	0	0	0	32680000	0	0	31172000	4392000	0	0	0	0	862640	0	55374000	0	0	0	0	0	0	0	74678000	2650700	0	0	0
P07310	0	0	0	11773000	0	0	0	17719000	0	0	0	10747000	0	0	0	24217000	0	0	19044000	18932000	0	0	0	19225000	0	14385000	0	0	20899000	0	0	0	26052000	0	0	0	13185000	0	0	0	16846000	0	0	0	13089000	0	0	0	19444000
P07356	0	1745100	0	7488200	92832000	0	0	33893000	40002000	6837100	6767700	341750000	254240000	0	28366000	0	46939000	15805000	0	75513000	192000000	1801400	0	3364800	290050000	32671000	0	1799700	7448000	106830000	0	0	2580300	20672000	0	1195400	19387000	44413000	0	1229400	0	44426000	0	5652400	3300200	28459000	0	0	3192200
P07724	220470000	1246700000	453380000	7.4407e+09	329520000	654310000	491390000	781490000	365120000	178560000	60992000	674100000	165120000	112020000	25172000	206550000	918800000	611660000	267580000	789700000	126530000	372010000	201700000	701410000	162000000	895330000	33503000	275070000	1.7419e+09	518250000	382120000	73634000	654410000	1.7006e+09	69599000	71525000	278530000	1.7255e+09	92232000	40276000	177040000	2.0197e+09	24449000	52939000	171550000	2198900000	0	0	92807000
Q00896;P22599;P07758;Q00898	0	6027200	1536000	5808000	2893400	0	0	0	0	0	0	4111200	2271000	0	0	4912000	0	0	4241600	11430000	2804600	3437400	0	0	0	0	0	0	6015100	3682000	0	0	0	0	0	0	5327300	1735800	0	0	0	0	0	1327000	4332500	0	0	0	3100800
P07901	1283300000	1084300000	1213300000	5636200000	1.9431e+09	1092600000	2283000000	7.2824e+09	2557800000	360230000	441860000	5131900000	1253200000	481140000	669290000	5085200000	1147800000	1404700000	1351900000	4824200000	1.8487e+09	700500000	1247800000	4909000000	2393300000	6.0791e+09	75688000	909980000	5457700000	2666100000	721490000	1256300000	5790800000	1.7337e+09	1131500000	847920000	6.8805e+09	1.5623e+09	899910000	973740000	5481000000	1.7947e+09	467780000	1196900000	4486900000	1449700000	1698600	1888800	5602200000
P07903	0	0	0	0	0	0	0	0	6248000	0	0	0	4175100	0	0	0	0	0	0	0	0	0	0	0	8376500	0	0	0	0	4109000	0	0	0	0	0	0	0	5871800	0	0	0	3818500	0	0	0	0	0	0	0
P08003	85354000	0	95784000	632230000	51690000	7285200	197350000	591490000	60807000	0	31082000	734020000	28993000	1154400	40993000	563270000	24034000	12981000	73754000	514880000	26031000	3139600	106490000	430750000	79417000	812210000	0	72152000	642330000	51230000	1872500	123110000	567750000	62439000	8139000	49877000	716330000	14142000	4172200	66951000	413390000	48290000	0	84920000	607030000	12933000	0	0	684990000
P08030	559940	800180	833650	12716000	0	1193200	3109500	16172000	20147000	0	0	0	16267000	0	1314200	14697000	0	0	0	0	0	0	4353900	0	0	13279000	0	18966000	1853000	0	0	0	1414900	20644000	0	0	747610	0	0	0	1671100	0	0	0	0	16755000	0	0	2402100
P08074	0	0	0	0	102810000	0	0	0	218730000	0	0	54868000	66160000	0	0	0	0	0	0	18100000	0	0	0	0	0	9960200	0	0	0	0	0	0	0	0	0	0	0	84137000	0	0	0	0	0	0	9265100	57435000	0	0	0
P08113	425640000	81270000	439370000	3.772e+09	185390000	77431000	937720000	4.0874e+09	423350000	15114000	199010000	5610100000	149120000	45754000	276820000	3.8137e+09	323000000	57341000	445490000	3.7753e+09	222970000	61919000	500370000	3.1131e+09	333830000	4.2041e+09	0	382710000	3.8112e+09	287580000	63631000	476580000	3.5095e+09	368270000	87916000	335280000	6.4894e+09	134730000	76470000	317560000	3.2481e+09	295840000	65144000	467370000	3.9354e+09	123880000	0	0	3.6074e+09
P08122	0	0	0	0	0	0	0	0	0	0	0	0	2697000	0	0	0	2038900	0	0	0	0	0	0	0	0	0	0	30289000	0	0	0	119170000	0	0	0	0	0	2505100	0	0	0	0	0	0	0	0	0	0	0
P08226	185430000	37337000	162070000	1.7637e+09	132170000	49914000	223130000	1.548e+09	146380000	7950300	73663000	1.806e+09	33788000	6869800	55680000	1382100000	61438000	51779000	272260000	1.4959e+09	170200000	33797000	145290000	853890000	227780000	1421700000	0	95998000	1.0702e+09	174620000	19048000	72095000	836950000	103890000	24817000	140020000	1.5334e+09	61890000	33777000	86699000	809760000	146890000	2192000	142380000	826660000	65601000	0	0	927960000
P08228	0	0	0	10949000	0	0	0	37984000	0	0	0	11839000	0	0	0	16007000	0	0	0	32771000	0	0	0	12050000	0	0	0	0	15837000	0	0	0	19327000	0	0	0	0	0	0	0	31403000	0	0	0	28688000	0	0	0	9352600
P08249	15764000000	1.5935e+09	15403000000	39751000000	3.8158e+09	2.0625e+09	24746000000	40801000000	7.4201e+09	847480000	6.6894e+09	60871000000	3.8495e+09	972670000	10688000000	45914000000	5483200000	2206400000	18135000000	42484000000	6.0099e+09	1.6685e+09	15250000000	35448000000	9479100000	46311000000	73849000	11305000000	39223000000	3.969e+09	1278800000	13215000000	34873000000	5751700000	1.0384e+09	12586000000	59228000000	3.9619e+09	1208700000	11396000000	38190000000	4929300000	866610000	17238000000	38679000000	3.3924e+09	3414900	140140000	42285000000
P08414	7144200	0	8839800	66664000	3949600	16997000	78528000	221310000	74001000	0	1432400	40041000	1780800	5975500	44073000	149580000	34924000	0	7949500	84186000	0	14973000	52575000	55904000	91849000	109300000	0	23951000	82719000	21182000	17638000	40996000	180230000	79195000	2138500	5676200	70663000	7697800	22123000	35871000	257890000	75396000	6651900	12549000	49767000	4031000	0	0	208890000
P08551	1.8286e+09	38506000	1.6172e+09	3.835e+09	1120000000	0	543090000	1190100000	465960000	1871800	3.169e+09	5078100000	918610000	961290	3.0487e+09	2.0119e+09	404560000	33998000	6.9512e+09	3.9614e+09	1.4724e+09	1399300	2.9453e+09	1168700000	545370000	3.2918e+09	0	9011400000	3.1572e+09	1103400000	9274400	11617000000	1.5052e+09	565000000	28244000	5.987e+09	3.2097e+09	542190000	1264900	2629500000	1.7925e+09	276600000	13988000	6.8278e+09	2187100000	606660000	0	22068000	1229200000
P08553	1.875e+09	34670000	1.6307e+09	5.8623e+09	1.6356e+09	2741700	645080000	2361300000	682880000	28265000	3.2289e+09	8.5174e+09	1.0497e+09	3269400	3.7917e+09	3.0957e+09	614910000	106770000	8.0548e+09	5794700000	2.0765e+09	0	3.6173e+09	2.0623e+09	805360000	4420300000	0	10622000000	3.9828e+09	1.4575e+09	8084300	15927000000	2473000000	724990000	30330000	7.1639e+09	5194800000	715540000	19135000	3.5968e+09	2419900000	515920000	28635000	9027500000	2.9714e+09	848300000	0	27146000	2.0323e+09
P08556	6258900	0	10234000	71083000	10318000	0	15683000	55494000	15036000	0	5340400	88478000	9572400	915180	13766000	54294000	14387000	0	7524800	73057000	9776900	0	14880000	55627000	17872000	77823000	0	11084000	70724000	10972000	1551500	46928000	70435000	11589000	0	13552000	68545000	10035000	1520100	13420000	64188000	11317000	0	21074000	39848000	7921100	0	0	47916000
P08752	1.9275e+09	0	1.822e+09	6.426e+09	282070000	2837000	2718300000	9590100000	356240000	0	1.5345e+09	9892700000	342270000	2229100	3.0515e+09	8.4041e+09	365240000	2440600	2.9157e+09	6.9931e+09	187230000	2569100	3.0598e+09	7.8302e+09	520860000	5.9819e+09	0	2290500000	7.1107e+09	267180000	3342800	3.9549e+09	7.9224e+09	407150000	1678700	2220300000	8.2438e+09	160190000	3224100	2454000000	8.3548e+09	313090000	0	3.1751e+09	5347200000	206570000	0	47286000	7.7595e+09
P08775	0	0	0	0	19391000	0	0	0	18047000	0	1073400	0	2784400	0	0	0	39478000	0	0	0	37813000	0	1109300	0	33776000	0	0	6525200	0	33214000	0	0	0	33484000	0	0	0	9564200	0	0	0	33765000	0	0	0	14142000	0	0	0
P08905;P17897	0	0	1389400	0	29190000	0	0	0	16961000	0	0	0	6893400	0	0	0	5185500	0	0	0	25387000	0	0	0	4467700	0	0	0	0	0	0	0	0	0	0	0	0	0	0	0	0	0	0	0	0	0	0	0	0
P08923	0	0	0	0	0	0	0	0	0	0	0	0	0	0	0	0	0	0	0	0	0	0	0	0	0	0	0	0	0	0	0	0	0	0	0	0	54791000	20901000	0	0	0	0	0	0	0	0	0	0	0
P09055	32566000	0	41496000	124740000	0	0	35621000	56610000	0	0	12789000	351730000	0	0	12892000	127680000	0	0	36007000	149410000	0	0	22388000	126130000	0	197260000	0	33481000	182510000	0	0	42366000	87083000	0	0	20580000	258570000	0	0	32063000	71928000	0	0	40226000	192170000	0	0	0	92987000
P09103	69124000	14463000	86568000	1.9761e+09	72821000	8745400	107320000	2426900000	117260000	0	28076000	2397200000	59006000	2703100	52210000	1.7823e+09	71906000	32624000	157260000	2356900000	124570000	3668400	106060000	1.8755e+09	118390000	2309600000	0	81359000	1.7335e+09	78294000	2067700	197340000	1.5339e+09	129170000	16749000	91335000	1.9661e+09	48333000	9183400	101510000	1455300000	96837000	9620500	92711000	1264200000	56776000	0	0	1.6782e+09
P09240	0	0	2471200	0	0	0	9510300	80406000	0	0	0	0	0	0	6225300	53117000	0	0	0	0	0	0	0	50589000	0	0	0	0	0	0	0	0	59960000	0	0	0	0	0	0	5902000	47951000	0	0	0	16155000	0	0	0	57652000
P09242	0	0	0	0	0	0	0	0	0	0	0	29571000	0	0	0	0	0	0	0	0	0	0	0	0	0	0	0	0	0	0	0	27859000	0	0	0	0	0	0	0	0	0	0	0	0	0	0	0	0	0
P09405	76450000	13456000	94877000	126230000	1.6029e+09	18052000	146520000	196500000	2443300000	960870	80222000	199730000	1305200000	38810000	69957000	87355000	1.8056e+09	26955000	71371000	184150000	1.7889e+09	26034000	164390000	121110000	2.9219e+09	227300000	0	95161000	120800000	2.0553e+09	25841000	96487000	127970000	2154700000	7266000	137520000	136500000	1272900000	17127000	86507000	157220000	2.1197e+09	6781900	132820000	110940000	1.4867e+09	0	0	145940000
P09411	2635800000	3.3398e+09	2728700000	10563000000	3.7689e+09	3.0705e+09	5215400000	13805000000	4810500000	1428100000	943090000	11021000000	2911200000	1.7492e+09	1.8503e+09	12090000000	3.3213e+09	3.7758e+09	2810700000	8706500000	4480800000	2325400000	3.1005e+09	10703000000	4749900000	10263000000	209430000	2232400000	10544000000	4330000000	2.1226e+09	2.9368e+09	9679700000	3.3764e+09	3.2721e+09	2.1118e+09	11066000000	3.3463e+09	2874100000	2168700000	10336000000	3.2982e+09	1.9278e+09	2733400000	8.0819e+09	2.9859e+09	7781900	13842000	12213000000
P09470	2460600	0	2142500	0	0	0	2310500	0	0	0	948170	161220000	5855300	0	0	0	0	6059500	2189200	19450000	2961300	0	0	0	3063300	15626000	0	0	2629300	0	0	2484900	0	18510000	0	0	11990000	0	0	0	4232500	0	0	0	27097000	0	0	0	0
P09528	8432400	0	4886900	222430000	2329100	9637800	16551000	207810000	0	0	1930100	110350000	0	0	28755000	172440000	0	5115300	88202000	304610000	3694900	0	36191000	166000000	4463200	128500000	0	4569300	144710000	0	0	5663600	31171000	0	0	14181000	45347000	0	5209100	3126800	33769000	0	0	18861000	70079000	0	0	0	37069000
P09602	0	0	0	0	19715000	0	0	0	56642000	0	0	0	18191000	0	0	0	16904000	0	0	0	56003000	0	0	0	76208000	0	0	0	0	27549000	0	11947000	0	33053000	0	0	0	12675000	0	0	0	35938000	0	0	0	24192000	0	0	0
P09671	2190800000	112430000	2.0709e+09	10649000000	188360000	134190000	2437100000	8.0063e+09	200370000	82950000	936350000	13969000000	244890000	48169000	887920000	7.9236e+09	162400000	244390000	2.1146e+09	9419300000	303630000	109750000	1.6147e+09	6.6211e+09	253470000	10560000000	5735200	1.4656e+09	8916300000	188410000	58361000	1220400000	6.3819e+09	171470000	91786000	1376900000	9319900000	243440000	98028000	1150300000	6.0277e+09	183800000	47037000	2386200000	6.6562e+09	228410000	0	2716200	6.3116e+09
P09925	0	0	0	0	0	0	0	0	0	0	875290	21749000	0	0	23724000	0	0	0	17401000	0	0	0	8949600	0	0	0	0	13556000	0	0	0	30268000	6466300	0	0	17215000	0	0	0	20272000	0	0	0	18854000	0	0	0	0	0
P0C027;P0C028;Q8R2U6	0	0	5843300	18931000	0	0	19146000	29442000	0	0	0	23680000	0	2743000	0	0	0	0	0	67743000	0	6808600	0	0	0	0	0	0	99491000	0	2865200	0	75909000	0	13668000	0	0	0	4780200	0	67647000	0	0	0	0	0	0	0	0
P0C090	0	0	0	0	3336600	0	0	0	19964000	0	0	0	3330100	0	0	0	13872000	0	0	0	12883000	0	0	0	7097500	0	0	0	0	3996800	0	0	0	16135000	0	0	0	1458200	0	0	0	3446300	0	0	0	3432100	0	0	0
P0C0A3	5588500	0	4621000	98849000	0	0	10842000	66237000	0	0	11269000	127580000	0	0	23305000	89211000	0	0	26973000	60910000	0	0	30698000	64930000	0	52412000	0	24639000	49230000	0	0	38663000	73632000	0	0	22133000	188870000	3128200	0	21452000	57067000	0	0	39388000	61674000	0	0	0	80580000
Q3THW5;P0C0S6	49950000	0	61497000	0	0	0	21826000	0	15977000	0	154130000	0	0	0	293330000	0	0	0	178040000	0	0	0	301500000	0	0	0	0	195890000	0	0	0	327730000	0	0	0	226100000	0	0	0	303100000	0	2130700	0	357040000	0	0	0	4517200	0
P0C192;Q99PH1	17039000	0	27922000	44040000	32639000	0	60593000	94169000	22732000	0	1324200	56817000	9287700	0	36806000	135140000	32726000	0	22112000	44742000	16271000	0	54474000	108300000	53428000	43737000	0	18120000	35775000	10007000	0	47896000	146920000	29953000	0	20326000	99099000	15823000	0	59545000	143620000	22069000	0	23091000	37489000	18202000	0	0	152270000
P0C5J4	0	0	0	0	0	0	3541700	0	0	0	0	0	0	0	0	0	0	0	0	0	0	0	0	0	0	0	0	0	0	0	0	0	38397000	0	0	0	0	0	0	0	0	0	0	0	0	0	0	0	0
P0C673	0	0	2693500	0	0	0	0	0	0	0	0	0	0	0	10436000	0	0	0	4041500	0	0	0	9847100	0	0	0	0	5885000	0	0	0	11346000	0	0	0	2856400	0	0	0	7541900	0	0	0	7424300	0	0	0	0	0
P0C7L0	5436200	0	10047000	60162000	51052000	4428700	40613000	69045000	83874000	0	0	0	0	1765200	14302000	164230000	63492000	0	1832500	3169800	0	953840	32328000	36876000	110910000	0	0	2230200	0	4468200	1217000	22449000	46303000	82413000	0	3693700	14148000	7582800	4157300	20368000	71717000	84725000	0	3529900	9180000	11281000	0	0	155620000
P0C7M9	53540000	0	36712000	55492000	0	0	11259000	41315000	0	0	17043000	265160000	0	0	1357400	39272000	0	0	55427000	44150000	0	0	29928000	39123000	0	106500000	0	43299000	54624000	0	0	8658400	47682000	0	0	21547000	230630000	0	0	29217000	45043000	0	0	50520000	163320000	0	0	0	51295000
P0C871	0	0	12768000	9949100	0	0	0	0	0	0	0	0	0	0	0	0	0	0	0	0	0	0	0	0	0	0	0	0	0	0	0	0	0	0	0	0	0	0	0	0	0	0	0	0	0	0	0	0	0
P0C8K7	2751100	0	0	0	0	0	0	0	0	0	2827300	35269000	2633700	0	9281200	0	0	0	4710900	27915000	2444600	0	0	17423000	0	0	0	14468000	35384000	0	0	20000000	14392000	0	0	9746600	31891000	0	0	7304200	0	0	0	15021000	31759000	2367400	0	0	0
P0CW02	0	0	0	13447000	0	0	0	0	0	0	0	20201000	0	0	5026400	0	0	0	4975700	24509000	12209000	0	4996100	0	0	0	0	10855000	7415500	0	0	28193000	0	0	0	6676100	15833000	0	0	5362800	0	0	0	12468000	12962000	0	0	0	0
P0DN34	0	0	0	70729000	0	0	0	30918000	0	0	2233800	36303000	0	0	0	33927000	0	0	15193000	34811000	0	0	0	35527000	0	13614000	0	4035300	22111000	0	0	206920000	3746500	0	0	2354000	32031000	0	0	6623800	36760000	0	0	0	11300000	0	0	0	44233000
P10085	12476000	1.5914e+09	17533000	515200000	111810000	755180000	38899000	371110000	166450000	676200000	0	449870000	69738000	373450000	0	274450000	31774000	2770100000	0	347290000	132400000	844260000	0	304940000	152140000	497200000	164980000	15192000	280040000	146370000	571940000	0	200550000	77362000	1.6308e+09	0	45761000	55193000	722740000	0	238540000	87194000	0	0	272130000	67937000	6559400	0	505340000
P10107	0	0	0	0	0	0	0	0	0	0	0	2805500	0	0	0	0	0	0	0	0	0	0	0	0	0	0	0	0	0	0	0	0	0	0	0	0	0	0	0	0	0	0	0	0	0	0	0	0	2271800
P10126	1127600000	518040000	1.4659e+09	3.3048e+09	4.0574e+09	479540000	2855700000	2.9344e+09	7.6703e+09	216060000	658890000	4618200000	2647300000	191600000	1.8394e+09	3.405e+09	4872600000	394230000	2.0776e+09	2.9936e+09	6.0999e+09	336750000	2182200000	2850600000	10192000000	3.4238e+09	0	1.7224e+09	2724200000	6.0781e+09	238820000	2531800000	2808400000	5487500000	276650000	1451400000	2443700000	3.8009e+09	400350000	1.5774e+09	3.0418e+09	6.1391e+09	215880000	2209600000	2546500000	2354900000	0	3332800	3.4658e+09
P10417	0	0	0	0	0	0	0	0	0	0	0	0	0	0	0	0	0	0	0	0	0	0	0	0	0	10363000	0	0	6584400	0	0	0	0	0	0	0	0	0	0	2014400	0	0	0	0	0	0	0	0	0
P10493	0	0	0	0	0	0	0	0	0	0	0	0	0	0	0	0	0	0	0	0	0	0	0	0	0	0	0	27455000	0	0	0	257050000	0	0	0	1661300	1.788e+09	0	0	0	0	3525100	0	6787600	0	1551400	0	0	4418700
P10518	10001000	9477200	18119000	136690000	10974000	8257700	50231000	180260000	10952000	820510	0	106220000	7349800	0	11986000	122890000	16940000	26003000	30070000	110990000	2215000	8964000	6998600	107940000	0	109900000	0	1151100	72913000	17722000	7653000	0	91711000	2780600	6941700	7193000	115480000	9890500	1221800	2418200	87204000	2253000	2226800	1320400	101430000	1532900	0	0	86628000
P10605	119670000	42921000	137440000	810160000	98873000	114470000	167260000	850660000	240340000	4961000	62154000	1304900000	71950000	62073000	73121000	844410000	124790000	160200000	182990000	1283200000	176610000	118330000	149120000	928020000	304340000	1.0645e+09	2955800	102280000	871090000	99050000	127380000	79493000	792320000	107600000	93231000	115820000	1079300000	71979000	124210000	100410000	865490000	145080000	27577000	151500000	806730000	79748000	421540	0	784460000
P10630	151190000	72735000	132470000	673230000	1.0406e+09	68927000	224620000	600970000	1.6849e+09	15605000	78644000	849210000	765970000	44541000	117550000	667000000	1.0455e+09	101840000	120120000	333700000	1390900000	84870000	224150000	613360000	1.8093e+09	744490000	1305500	182090000	746430000	1.7221e+09	59372000	121050000	836240000	1.5724e+09	79558000	144300000	744790000	1085200000	95974000	132340000	848120000	1.5915e+09	12810000	229040000	301090000	968980000	0	0	406630000
P10637	1.0327e+09	756900000	982030000	8.3372e+09	7.2559e+09	792320000	2167300000	11713000000	11798000000	362420000	565110000	10369000000	4.2662e+09	302030000	1.5905e+09	9350600000	8.0554e+09	893810000	2.0719e+09	7.4551e+09	8.014e+09	572180000	2767200000	9448600000	13102000000	7.9313e+09	14994000	1.5732e+09	7.5493e+09	10704000000	320490000	2633700000	8691500000	9733500000	379730000	1.5553e+09	10161000000	5.8773e+09	376100000	1.9466e+09	8753300000	10732000000	102280000	2331800000	6.1394e+09	6.5291e+09	0	20721000	10208000000
P10639	33311000	133350000	25983000	257960000	59504000	123070000	46316000	317860000	147060000	9949200	18425000	74416000	27606000	83559000	25394000	232440000	56483000	86393000	47435000	166120000	106750000	137770000	52696000	183840000	99406000	303980000	8378200	43925000	213010000	125400000	113380000	38024000	201280000	66728000	131900000	25462000	284400000	63906000	155520000	45403000	190280000	75141000	78248000	32048000	189820000	42441000	0	0	319520000
P10649	591700000	1129700000	729320000	3.8306e+09	618240000	986920000	952470000	3.5993e+09	784280000	526820000	280890000	3.1196e+09	370770000	884770000	393500000	3.3726e+09	373540000	2424600000	926040000	3.8485e+09	899740000	1248200000	721550000	3.8646e+09	981830000	3.2407e+09	54790000	507700000	3.4722e+09	786890000	767650000	356950000	1446100000	310620000	1153400000	428150000	3.3179e+09	448070000	929200000	434700000	2853200000	395130000	786640000	667260000	2287300000	358420000	4744700	0	2382100000
P10711	0	0	1919500	4388600	77572000	0	2557600	8729300	184220000	0	0	0	38275000	0	1741400	0	93977000	0	2361300	0	95617000	1329900	0	3059900	159350000	0	0	3052600	0	112090000	2038200	0	10075000	108690000	0	4187800	4630000	78882000	1989100	0	0	123240000	0	0	4305400	67527000	0	0	3837300
P10833	7739300	0	1752700	16913000	3863700	0	12577000	0	3355400	0	0	60604000	19592000	0	1474200	20511000	0	0	16486000	15180000	11768000	0	8092900	4833500	4200800	16536000	0	6198700	37783000	9707600	0	13749000	24176000	2841200	0	8992500	7088900	6482800	0	6638000	7195200	2335100	0	14912000	23324000	7114100	0	0	12395000
P10852	429660000	0	437370000	3.2769e+09	44528000	0	396350000	2.9846e+09	52517000	0	738980000	2278500000	33320000	0	1113200000	2314800000	26665000	0	1.6174e+09	1.7581e+09	48118000	0	1.0683e+09	1.8612e+09	57721000	1.6398e+09	0	1.8111e+09	1.8138e+09	40376000	0	2247600000	2.005e+09	51382000	0	1.5815e+09	3.1073e+09	6796500	0	1259500000	2229500000	29362000	0	2335800000	1.6595e+09	25178000	0	11281000	2201100000
Q8CGP2;Q6ZWY9;Q64525;Q64478;Q64475;P10854;P10853;Q8CGP1;P70696	1.0333e+09	8892300	982640000	15110000	227210000	8235400	653280000	66408000	277390000	5351200	4709200000	118000000	184090000	5308400	12991000000	43815000	296820000	7623500	6.7375e+09	34412000	148400000	4488300	9274500000	26462000	293400000	36053000	7867000	8.5368e+09	27750000	170150000	3630600	17205000000	53770000	164860000	6607600	8763100000	42562000	84241000	12736000	10698000000	71745000	162270000	5680100	11573000000	27929000	128730000	0	195120000	340560000
P10922	36518000	0	20871000	330810000	625330000	0	35471000	197280000	494790000	0	200470000	289640000	720880000	9134000	443520000	311150000	560360000	11981000	372010000	169850000	847220000	0	333730000	112410000	638270000	73587000	0	510100000	0	582640000	0	1.6577e+09	37365000	397370000	0	489550000	109290000	320270000	0	457160000	54855000	380790000	0	1107800000	56933000	579510000	0	9475400	452160000
P11031	0	0	0	6404000	64885000	0	0	0	216070000	0	0	0	63032000	6695000	4455000	16576000	135030000	0	0	0	57584000	18446000	0	20279000	241750000	9967600	0	1667800	7924600	103680000	0	0	13600000	155890000	4548500	0	14093000	65870000	4473400	2640600	20461000	167420000	0	0	0	58047000	0	0	10002000
P11087	0	0	3174300	27998000	13493000	0	2699000	0	18846000	0	0	12777000	8377900	0	15215000	24293000	13384000	0	8971800	0	19950000	0	17811000	0	22870000	0	0	11255000	0	13205000	0	51395000	26165000	13439000	0	6099700	0	15364000	0	11489000	0	22410000	0	11688000	0	12860000	0	0	0
P11103	0	0	0	0	288940000	0	0	0	452980000	0	0	0	140810000	0	0	0	262430000	0	0	0	292630000	0	3815100	0	439330000	0	0	0	0	251750000	0	0	0	310060000	0	0	0	157100000	0	0	0	345460000	0	0	0	173870000	0	0	0
P11276	1104500	0	0	0	3308500	0	0	0	26724000	0	0	0	3302600	0	0	0	0	0	0	0	0	0	1335600	0	3908000	0	0	0	0	0	0	0	0	0	0	0	0	0	0	0	0	0	0	0	0	0	0	0	0
P11352	39034000	1817400	32877000	169680000	49323000	8846400	30117000	197580000	42012000	0	21981000	157190000	11613000	2384700	25359000	102120000	25402000	0	60637000	129880000	81027000	5594700	43300000	124380000	106700000	161570000	0	49543000	157040000	38873000	17533000	57486000	147730000	39056000	5463100	23285000	149900000	15989000	9138200	27575000	115240000	38893000	2300100	54160000	81327000	20518000	0	0	170460000
P11404	82744000	95103000	94760000	810630000	75360000	148600000	267160000	1305400000	174900000	13966000	30650000	507560000	24717000	125320000	69510000	1147600000	129040000	79450000	99081000	640580000	94969000	147840000	205060000	943230000	212200000	770140000	0	90921000	703120000	98762000	166510000	112670000	1.0017e+09	142920000	128860000	52083000	1.0153e+09	56678000	144300000	160900000	1180600000	162610000	19677000	124200000	509680000	34782000	0	0	1.5575e+09
P11438	75369000	0	75310000	218430000	11168000	0	84365000	172620000	14110000	0	41151000	484370000	20057000	0	35045000	187410000	8286400	0	76917000	295120000	11397000	0	55358000	188110000	17137000	168200000	0	45063000	228990000	0	0	48799000	153520000	3895300	0	39280000	256230000	2392500	0	41015000	113270000	4419400	0	55315000	240640000	3724900	0	0	145000000
P11499	1.868e+09	1.9686e+09	2.0896e+09	8863700000	3.1634e+09	2.1271e+09	3.9147e+09	11180000000	5257100000	581000000	722180000	8.0256e+09	2.0114e+09	861990000	1.0412e+09	8654500000	2278600000	2.0023e+09	2.114e+09	7.6319e+09	3.5548e+09	1419300000	2.0368e+09	8.123e+09	4846500000	8.5569e+09	114780000	1.7742e+09	9600900000	4651300000	1415500000	2.1324e+09	9267200000	4.0659e+09	1.6386e+09	1269800000	10985000000	3.0476e+09	1.9198e+09	1.5698e+09	9145300000	3.9294e+09	777770000	2.0424e+09	6.9888e+09	2534000000	1790000	6505900	10138000000
P11531	35523000	0	31089000	205990000	15839000	0	39194000	54388000	28618000	0	22664000	118670000	19778000	0	26185000	68565000	46453000	0	68927000	110830000	36423000	0	30338000	41615000	17976000	61669000	0	107280000	90119000	30920000	0	29486000	37804000	112250000	0	42190000	77159000	24912000	0	34784000	59528000	17901000	0	98705000	164270000	12363000	0	0	22481000
P11627	366880000	0	371260000	1.5093e+09	4045400	0	749300000	1.8597e+09	9287600	0	187750000	2309500000	10393000	0	398480000	2620600000	21460000	0	491510000	1.4842e+09	4221300	0	536950000	1406200000	19253000	1.8714e+09	0	416730000	1.749e+09	13375000	0	477360000	1.5772e+09	16366000	0	366440000	2.0305e+09	15968000	0	434010000	1.797e+09	19706000	0	514750000	1.8506e+09	9864600	0	0	2334100000
P11798	572670000	63485000	796270000	9702300000	1149000000	179950000	1.9031e+09	9250700000	2840400000	0	178600000	1.6669e+09	158110000	76920000	2846300000	6.3216e+09	1379400000	31382000	1358100000	2475500000	962980000	107330000	4.111e+09	7.5523e+09	3.4001e+09	3.5872e+09	0	3.3739e+09	2816000000	403220000	62753000	21433000000	5567000000	1.5758e+09	71561000	2.1066e+09	4.0765e+09	942610000	175080000	3.1016e+09	6.3867e+09	2340200000	38353000	2640300000	2760900000	456190000	0	29896000	7.4322e+09
P11835	0	0	0	26532000	9456900	0	15065000	7052100	16704000	0	0	21414000	0	0	0	9910400	12890000	0	0	18207000	8310500	0	0	5558100	7166000	6937600	0	0	5203500	0	0	1988400	7882200	4888500	0	0	0	0	0	0	5805400	3514000	0	0	10502000	0	0	0	9113100
P11859	0	0	0	0	0	0	0	0	0	0	0	1962800	0	0	0	0	0	0	0	0	0	0	0	0	0	0	0	0	1792900	0	0	0	0	0	0	0	1566600	0	0	0	0	0	0	0	970620	0	0	0	0
P11862	0	0	0	0	8108000	0	0	0	2922200	0	0	0	0	0	0	0	0	0	0	0	13475000	0	0	0	4476700	0	0	0	0	12814000	0	0	0	0	0	0	0	6186100	0	0	2583500	1987500	0	0	1757200	6060700	0	0	0
P11881	41987000	0	53795000	389230000	1373600	0	413750000	1.6528e+09	236980000	0	13877000	41549000	0	0	649590000	1291700000	220230000	0	36229000	55159000	0	0	698000000	1319800000	213370000	145900000	0	58440000	88717000	0	0	1.6046e+09	1.6331e+09	303380000	0	89690000	164790000	0	0	815990000	1427100000	200070000	0	117740000	118430000	0	0	0	1.5644e+09
P11930	0	0	0	0	0	0	0	0	0	0	0	13488000	0	0	0	0	0	0	0	5632500	0	0	0	0	0	4249800	0	0	0	0	0	0	0	0	0	0	4880200	0	0	0	0	0	0	0	3100600	0	0	0	0
P11983	209510000	22209000	258090000	1374000000	3.1847e+09	45215000	402810000	1427300000	4508600000	9186200	164850000	1165700000	2788900000	20218000	275840000	1.0663e+09	4.0325e+09	42983000	411980000	983640000	5025100000	7492500	378490000	1.0639e+09	5689900000	1353400000	0	320660000	900150000	4901700000	29435000	387410000	974640000	4338600000	65451000	237020000	1165900000	3.1012e+09	26915000	283220000	1134900000	5093500000	13955000	349540000	776070000	3.9993e+09	0	0	1.0563e+09
P12023	89749000	18519000	104010000	1.6685e+09	160590000	0	156980000	1158600000	132910000	44578000	39578000	1.0221e+09	112440000	0	55840000	1226500000	68047000	0	92566000	1280400000	210460000	7796000	95387000	1.0219e+09	277450000	1248900000	0	50503000	908880000	82486000	0	66298000	657230000	127340000	7543500	49749000	845210000	60940000	12469000	49885000	999270000	127410000	0	97272000	911130000	74283000	0	0	1074200000
P12367	142330000	8810700	126490000	516570000	104720000	18611000	165910000	927580000	287070000	7787700	66206000	322590000	48046000	13904000	118950000	781470000	138920000	11866000	149470000	600110000	138200000	0	160390000	661850000	263620000	880950000	0	119630000	903090000	189670000	8905400	205110000	827520000	149320000	11150000	130280000	613780000	95656000	13006000	116990000	777770000	158630000	16153000	154160000	494510000	94243000	0	0	811600000
P12382	244750000	116570000	300880000	1247300000	857550000	186000000	859520000	1.547e+09	1453100000	23737000	87965000	769970000	483160000	47861000	242270000	1329300000	787790000	131520000	338530000	814580000	847750000	119620000	477360000	1146700000	2.0694e+09	860740000	3139900	260410000	1.0123e+09	927980000	86760000	425120000	1173500000	1.0237e+09	97099000	193950000	1.0326e+09	587810000	145310000	252600000	1129100000	1218000000	66792000	255940000	727370000	525430000	2554300	3384300	1329400000
P12657	2632400	0	3910100	34274000	0	0	14503000	85778000	0	0	0	0	0	0	17312000	124190000	0	0	0	0	0	0	19421000	89750000	0	0	0	0	7557600	0	0	30730000	99103000	0	0	0	30447000	0	0	17499000	97516000	0	0	0	18552000	0	0	0	120330000
P12658	0	6297300	0	0	0	21658000	2984800	163100000	0	0	0	0	0	1999100	0	24255000	0	24132000	0	1058300	0	18973000	0	35591000	0	10178000	0	0	65538000	0	5432800	0	50930000	0	3691400	0	32788000	0	4869200	0	188300000	0	0	0	1033300	0	0	0	44536000
P12787	0	0	0	99083000	0	0	0	99427000	0	0	0	45340000	0	0	10389000	64292000	0	0	19838000	27700000	0	0	3784200	80337000	0	23905000	0	41593000	20123000	0	0	403510000	76502000	0	0	31367000	57004000	0	0	4887600	108730000	0	0	20199000	6216000	0	0	0	103430000
P12815	75795000	0	69393000	163790000	7856000	0	135730000	174520000	22057000	0	57795000	233910000	8450100	4819200	63832000	199130000	15993000	19980000	109340000	146450000	5098400	4155400	144810000	207610000	39108000	136820000	0	81082000	147020000	13156000	6137100	117190000	262800000	19321000	7180000	78162000	255370000	3910600	6690500	81250000	291540000	21044000	3397200	90639000	147900000	5916700	0	0	223020000
P12849	11660000	0	28515000	129110000	15191000	0	63258000	167570000	33591000	0	18872000	159220000	11638000	0	64516000	121940000	26545000	1725700	40559000	46897000	31170000	0	78101000	87487000	59129000	142430000	0	41503000	56000000	42098000	1090100	114650000	99187000	25586000	0	50283000	126840000	7657000	0	62139000	89662000	14342000	0	91842000	122880000	18610000	0	0	94595000
P12960	625610000	31629000	564520000	6.2696e+09	1.0518e+09	21687000	965970000	4801900000	1248000000	6923900	917960000	4860400000	769710000	9912200	2342900000	4488000000	701080000	62522000	2.0892e+09	3.8032e+09	1144500000	77054000	2.0768e+09	4.1059e+09	1.5969e+09	3.0303e+09	0	2506600000	3.2451e+09	1221800000	48568000	6.5563e+09	3.4401e+09	908140000	12135000	2165500000	4754000000	686180000	41966000	1.8644e+09	3.3566e+09	854050000	7616000	3.1046e+09	2855100000	782290000	0	9213700	3.9976e+09
P12970	197190000	0	143440000	665360000	1.0272e+09	8537900	113210000	824370000	1.4765e+09	0	136170000	602960000	826110000	8348900	155420000	781650000	1.0263e+09	0	328710000	470300000	1.4735e+09	4775500	312380000	596470000	1.6945e+09	443960000	0	269500000	679230000	1395000000	3788600	320310000	707200000	1269200000	0	285120000	465290000	680780000	1738200	159930000	617180000	1141300000	0	447440000	351790000	815570000	0	0	549060000
P13020;CON__Q3SX14	143260000	0	131830000	361630000	157080000	4102900	166240000	286130000	111210000	0	98879000	1104900000	74532000	0	148730000	174710000	88910000	0	210330000	464880000	166120000	1723300	200250000	202830000	205740000	309660000	0	126560000	384870000	112270000	0	201830000	228920000	211870000	0	238050000	373940000	64694000	0	96341000	240090000	175050000	0	304070000	393140000	212900000	0	0	134430000
P13439	0	0	0	7334200	0	0	3109400	8501300	0	0	0	0	0	0	0	6223500	0	0	0	2600700	0	0	0	5121700	0	4333500	0	0	2380900	0	0	0	3007600	0	0	0	0	0	0	0	2296500	0	0	0	1611100	0	0	0	7255200
P13504	0	0	25401000	110210000	3248800	0	60009000	220910000	4478200	0	0	101450000	2716800	0	2827400	140730000	7729800	0	24711000	70300000	2664900	0	42031000	188890000	0	78689000	0	0	109660000	12394000	0	0	177700000	2422500	0	22388000	198490000	5780600	0	42722000	172750000	4396800	0	31011000	92759000	0	0	0	199430000
P13595	1.6188e+09	3456700	1.4671e+09	10358000000	418400000	2308300	2313400000	8.5812e+09	410000000	2846800	1.009e+09	12292000000	405660000	0	1.5782e+09	9136700000	308630000	2916300	2510500000	9356300000	397100000	5162500	1.918e+09	7.8495e+09	518740000	8.4273e+09	0	2446500000	10071000000	403970000	2432200	4728000000	9637300000	329660000	5188800	1.9179e+09	11033000000	295880000	2084400	1.7022e+09	9336100000	285660000	2657600	2.9858e+09	8.5122e+09	366090000	0	6821200	9149900000
P13597	0	0	0	2773200	0	0	962140	0	0	0	0	3153700	0	0	0	0	0	0	0	2383900	0	0	0	0	0	0	0	0	0	0	0	0	0	0	0	0	0	0	0	0	0	0	0	0	0	0	0	0	0
P13707	208000000	58307000	224130000	915600000	247240000	46837000	335210000	812600000	269260000	14726000	52168000	934660000	196980000	23554000	66979000	536950000	95660000	59549000	233630000	881260000	110080000	65199000	178060000	662270000	217720000	785220000	1673600	157160000	947560000	216050000	40109000	102160000	724790000	127030000	116260000	124820000	1.0225e+09	190510000	54611000	90432000	566390000	104080000	59426000	187780000	765350000	87376000	0	0	759910000
P13864	0	0	0	0	26112000	0	0	0	52842000	0	0	0	19327000	0	0	0	33253000	0	0	0	82016000	0	0	0	56431000	0	0	0	0	45991000	0	0	0	33284000	0	0	0	21195000	0	0	0	49337000	0	0	0	31634000	0	0	0
P14094	1314700000	0	723360000	20781000000	417190000	0	2501900000	18470000000	349120000	0	1126200000	15438000000	423570000	0	2724300000	17874000000	365800000	0	6.5752e+09	12839000000	339880000	0	1.9778e+09	17328000000	433310000	10231000000	0	9132400000	14693000000	309910000	0	23204000000	16030000000	311670000	0	8.0758e+09	20242000000	219310000	0	2227500000	15266000000	329780000	0	10143000000	10124000000	310420000	0	66327000	17073000000
P14106	3258000	0	11370000	44030000	1.6125e+09	0	4056900	0	1.7078e+09	0	10243000	0	512760000	0	2380500	0	801710000	0	25190000	14691000	1262600000	0	16592000	21150000	1.5466e+09	0	0	7978200	0	436890000	0	9189300	16456000	489750000	0	7888700	0	259960000	0	2976400	0	555830000	0	14665000	0	285140000	0	0	0
P14115	117270000	0	97947000	225210000	561670000	2155100	114040000	318610000	584170000	0	90164000	97703000	440590000	1839200	94963000	101660000	427730000	0	262260000	103390000	623110000	2008200	219530000	143160000	608080000	107620000	0	228270000	110670000	584430000	0	250070000	115740000	529970000	0	241150000	114030000	399050000	1668900	152590000	215240000	463120000	0	255000000	68838000	425540000	0	0	107250000
P14131	68921000	0	60546000	225400000	534440000	3665000	51670000	313360000	855700000	0	88263000	169910000	449790000	1292300	102660000	321110000	562960000	0	142580000	259870000	760370000	1077100	155160000	358550000	877520000	278600000	0	172570000	289150000	755970000	3105800	235860000	278190000	705890000	0	149550000	340450000	392190000	0	129910000	194710000	696720000	0	194020000	179070000	499260000	0	452670	237210000
P14148	134040000	0	133480000	789990000	1141300000	29816000	127810000	877290000	1.8083e+09	0	122660000	560950000	848830000	9926700	105300000	612630000	1187800000	17519000	391840000	523230000	1248500000	12680000	317790000	535770000	1.6648e+09	650730000	0	346280000	400920000	1163000000	11709000	376150000	694190000	1187700000	5583900	335160000	852860000	719390000	16202000	158450000	544990000	1095400000	3710900	372290000	474590000	848640000	0	0	635340000
P14152	2854400000	2766800000	2712200000	10572000000	1.9389e+09	2395500000	5629900000	11221000000	2808500000	1.9149e+09	1170600000	14050000000	1375200000	2209200000	1.893e+09	13738000000	1.7713e+09	3.8576e+09	3.2016e+09	10527000000	2882600000	2845400000	3.3378e+09	8761100000	2873500000	11590000000	274500000	2521400000	11470000000	2907900000	2548500000	2726900000	11766000000	2451600000	3.5219e+09	2.0069e+09	15741000000	1.8979e+09	3.7439e+09	2424600000	11803000000	2354000000	1120200000	2.9751e+09	9981600000	1.5749e+09	33066000	35292000	13600000000
P14206	144900000	10849000	151740000	350670000	1303800000	16088000	174250000	352950000	2220300000	0	140730000	228710000	929720000	13730000	180710000	229800000	1.4613e+09	11740000	311070000	247400000	1.6348e+09	13223000	296550000	279160000	2.0289e+09	261870000	0	311760000	270510000	1.5321e+09	29818000	357340000	309610000	1441600000	3626100	253190000	424930000	935800000	9343700	206300000	288950000	1393100000	4192900	360710000	186280000	876960000	0	0	260390000
P14211	259820000	51718000	328600000	3.4779e+09	213520000	50265000	584190000	2.9823e+09	350010000	33872000	109720000	3.1899e+09	116070000	59679000	182230000	3.3362e+09	294930000	92808000	397020000	3.5574e+09	214220000	78183000	318450000	2683800000	443010000	3.7855e+09	1753700	296240000	3.7524e+09	244960000	130190000	350820000	3.4962e+09	395290000	128110000	269590000	3.9863e+09	159320000	190260000	325780000	3.1315e+09	278680000	11546000	315970000	2733600000	142330000	0	0	3.5203e+09
P14231	511140000	0	380680000	6.4364e+09	72807000	0	450930000	3.1355e+09	45195000	0	766840000	6.1213e+09	43979000	0	889860000	3.932e+09	15798000	0	2582300000	4.1211e+09	40663000	0	527890000	2429800000	9572700	2868600000	0	2735100000	4.2127e+09	20736000	0	3.1951e+09	2338000000	8277200	0	2599100000	6.2192e+09	3519900	0	848730000	2762300000	4460100	0	4.2297e+09	3.7857e+09	7159900	0	7374100	2640700000
P14576	7973800	0	10778000	26443000	160140000	0	7073400	71670000	178310000	0	1606300	36776000	72156000	0	1785900	44105000	126510000	0	7883600	72238000	126450000	0	3715300	46044000	234410000	62601000	0	0	42915000	166520000	0	0	30090000	172000000	0	8981900	24165000	107040000	0	0	52495000	137620000	0	3856500	39871000	88442000	0	0	31196000
P14685	63227000	6890800	63165000	264790000	99432000	19841000	105230000	439370000	144360000	6815500	45390000	423970000	84458000	8207700	47114000	381030000	62201000	18818000	71260000	220490000	106570000	31570000	100010000	365050000	188070000	294510000	0	60400000	374990000	165610000	16163000	58239000	266640000	112050000	18972000	47355000	274070000	85712000	26806000	27861000	364140000	107270000	9689600	38565000	204340000	103560000	0	0	510820000
P14733	0	0	1464700	0	0	0	0	0	0	0	104250000	0	0	0	621030000	0	0	0	433360000	0	0	0	250780000	0	0	0	0	741480000	0	0	0	1404100000	0	0	0	447590000	0	0	0	582730000	0	0	0	884460000	0	0	0	0	5693100
P14824	305590000	92856000	291880000	1281600000	205040000	90033000	513360000	1381200000	244250000	109980000	123870000	1.7137e+09	207860000	68915000	188270000	1.5182e+09	151710000	235590000	386870000	1.5052e+09	240710000	124850000	344980000	1151500000	313390000	1431000000	3833100	249410000	1.5715e+09	422510000	147710000	226920000	1447500000	212740000	188190000	211170000	1.4696e+09	149400000	167190000	229270000	1340200000	193620000	65386000	195650000	1.0058e+09	137470000	0	0	1208700000
P14869	130610000	0	111560000	187810000	1.0437e+09	4744400	99483000	237140000	1430600000	0	191560000	205330000	851410000	3174500	201160000	157690000	1142600000	4526000	287200000	194250000	1416000000	7652700	295670000	207440000	1326900000	239310000	0	289490000	180600000	1343000000	14251000	418770000	179700000	1.0488e+09	0	301550000	365630000	749990000	2818200	212860000	151390000	936850000	0	341120000	119010000	688490000	0	0	171100000
P14873	62701000	259370000	81544000	4.0818e+09	12215000000	197850000	567440000	3.6214e+09	15385000000	319300000	659570000	2.9202e+09	7.966e+09	134220000	3.274e+09	4545300000	9646600000	290360000	1.8478e+09	2583900000	13072000000	158350000	2781100000	3.1664e+09	13909000000	2859100000	0	3.0508e+09	2.9868e+09	11281000000	190580000	7.9171e+09	3.6278e+09	10949000000	170720000	2261900000	4364900000	7.8992e+09	158030000	3.2416e+09	3.8461e+09	10220000000	47353000	4431500000	2346300000	8.1448e+09	0	3558400	3.4407e+09
P15066	0	0	0	0	0	0	0	0	7442500	0	0	0	3038900	0	0	0	9079300	0	0	0	0	0	0	0	8501400	0	0	0	0	6820100	0	0	0	8935700	0	0	0	3145400	0	0	0	6702500	0	0	0	4437200	0	0	0
P15105	6.1999e+09	3.3221e+09	6.0445e+09	18834000000	3.1243e+09	2521400000	5007400000	13511000000	3.3285e+09	1.8634e+09	3.4164e+09	26238000000	2.9745e+09	1284900000	2452300000	13621000000	1.7581e+09	4866300000	8.1316e+09	17249000000	3.6435e+09	2402400000	3.9731e+09	10107000000	4714400000	18373000000	166470000	5430600000	12469000000	5459600000	1.702e+09	3.711e+09	8787300000	2604800000	3.1595e+09	4704600000	20062000000	2.9485e+09	2697900000	2403400000	9097000000	2830500000	1.944e+09	6.1497e+09	13014000000	2710700000	3032400	32033000	11599000000
P15116	60012000	0	83173000	190040000	4033100	0	103180000	131710000	8908100	0	45969000	302470000	3729700	0	141050000	237250000	4951100	0	162430000	133200000	0	0	177400000	157190000	5328900	154820000	0	136340000	148350000	4111700	0	247150000	94806000	0	0	181060000	258920000	0	0	128540000	239680000	0	0	296460000	154190000	3905900	0	0	191590000
P15208	0	0	2791600	20242000	0	0	0	0	0	0	0	27387000	0	0	0	0	0	0	0	0	0	0	1796500	0	0	7703300	0	0	13744000	0	0	0	0	0	0	0	0	0	0	0	10625000	0	0	0	6072900	0	0	0	0
P15209;Q3UFB7	90785000	0	122360000	422980000	53308000	0	300350000	666990000	83464000	0	26945000	395920000	25119000	0	115660000	665660000	61124000	0	110440000	266020000	28829000	0	180860000	546490000	62196000	438280000	0	120030000	404600000	44744000	0	191600000	390940000	31863000	0	85604000	488170000	32547000	0	114340000	493500000	14536000	0	128570000	436580000	31643000	0	0	670740000
P15327	2504100	3878200	0	15116000	0	3525000	5581300	0	0	0	0	17455000	0	0	0	5277000	0	0	0	0	0	0	0	0	0	0	0	0	29475000	0	0	0	11094000	0	0	0	22874000	0	0	0	14167000	0	0	0	34853000	0	0	0	44869000
P15379	0	0	0	12164000	4318600	0	0	0	0	0	0	5579200	0	0	0	0	0	0	0	0	0	0	0	0	0	0	0	0	8458300	0	0	0	4742100	0	0	0	0	0	0	3352800	0	0	0	0	2739700	0	0	0	3225400
P15388	0	0	0	35237000	0	0	0	29157000	0	0	10381000	103910000	0	0	3535800	11356000	0	0	0	25862000	0	0	0	9493500	0	15119000	0	16141000	42493000	0	0	0	0	0	0	6474900	31530000	0	0	2945100	12539000	0	0	14648000	27386000	0	0	0	0
P15508	5293300	0	10472000	55493000	708200000	0	31849000	146530000	1.0694e+09	0	92730000	69405000	391010000	0	687440000	236880000	899360000	0	191940000	1781900	971880000	6854300	575920000	122120000	980380000	30858000	0	299870000	13631000	469270000	0	1164100000	62624000	867430000	0	181510000	98314000	339150000	0	609530000	176230000	837450000	0	322310000	10853000	339000000	0	537090	274470000
P15532	2462100000	472470000	1141500000	4.0865e+09	12967000000	20713000000	2194700000	5.9093e+09	13760000000	143170000	1.8306e+09	9208700000	10980000000	13673000000	1.0135e+09	5155800000	6.0969e+09	874020000	2738900000	4487300000	13863000000	15527000000	2564300000	5177100000	12036000000	4.1229e+09	26276000	1388500000	4.2184e+09	13822000000	19675000000	1.4851e+09	4988700000	8672500000	16756000000	1134500000	4476100000	6.9051e+09	901770000	1358900000	4790100000	9141000000	163330000	2297400000	3.2087e+09	7.3925e+09	1450300	13653000	5148800000
P15864;Q07133	0	0	0	0	16570000	0	0	0	27227000	0	12885000	0	25426000	0	49152000	0	22645000	0	24500000	0	26979000	0	25096000	0	25869000	0	0	31051000	0	26898000	0	53410000	0	23270000	0	34662000	0	17927000	0	46193000	0	25391000	0	33529000	0	14578000	0	0	0
P16045	0	9731700	0	0	0	5271400	0	0	0	0	0	0	0	0	0	0	0	0	0	0	0	8631900	0	0	0	0	0	0	0	0	0	0	0	0	0	0	0	0	0	0	0	0	0	0	0	0	0	0	0
P16054	36286000	11366000	33636000	903080000	143980000	44947000	189770000	1268300000	435170000	0	7768800	464580000	52451000	25491000	161510000	1.0483e+09	247870000	4375500	75797000	401850000	83628000	55438000	210430000	1.0226e+09	436200000	626290000	0	95712000	613560000	139670000	47260000	332380000	1099800000	261860000	33467000	96715000	981160000	122260000	70103000	186980000	924730000	267190000	7799100	88966000	544270000	77301000	0	1573200	1369500000
P16110	0	0	0	0	4160800	0	0	0	0	0	0	0	0	0	0	0	0	0	0	0	5223100	0	0	0	0	0	0	0	0	0	0	0	0	0	0	0	0	0	0	0	0	0	0	0	0	0	0	0	0
P16125	1179500000	1.8541e+09	1163900000	8.521e+09	1227200000	1.613e+09	2292400000	10407000000	1.7239e+09	788450000	498980000	7.8486e+09	1079200000	912100000	785610000	9986300000	928520000	2409200000	1.5211e+09	8663700000	1.7413e+09	1428800000	1.4834e+09	8704100000	1.9828e+09	8.5367e+09	132870000	1107300000	7.6196e+09	1.9506e+09	1103700000	1391800000	8.5706e+09	1336100000	1.8717e+09	812980000	9982500000	973070000	1.6279e+09	930470000	8.1347e+09	1.4873e+09	609880000	1278500000	6.8798e+09	912520000	1250800	1196400	10092000000
P16254	6938000	0	2113800	5791200	30021000	0	10618000	5602300	95646000	0	2222400	12096000	24181000	0	2489100	4517400	28687000	0	2725800	3905100	31801000	0	6596900	4574100	39808000	6473600	0	2989400	6190900	29200000	0	3727800	3720700	28190000	0	5519000	9177600	23858000	0	4630200	5528900	41158000	0	2403900	3942600	42724000	0	0	0
P16283;P13808	8882000	0	11265000	21742000	0	0	8724700	24626000	0	0	7962500	25378000	0	0	31353000	91115000	0	0	49412000	15728000	0	0	24794000	15100000	0	0	0	54222000	0	0	0	45838000	8698500	0	0	37588000	0	0	0	34733000	38956000	0	0	90904000	0	0	0	0	66531000
P16330	23067000000	354850000	22622000000	85615000000	8.4253e+09	221770000	17367000000	53044000000	7.3518e+09	320440000	14669000000	125340000000	7.6482e+09	129620000	11084000000	54861000000	5546800000	476760000	32246000000	89420000000	9197500000	146710000	21890000000	54580000000	9436700000	93825000000	8679800	25412000000	89248000000	9700800000	188070000	19195000000	52186000000	7.8175e+09	337410000	26414000000	129610000000	6.2242e+09	213920000	12343000000	49619000000	5.8936e+09	101170000	32653000000	73153000000	7.299e+09	0	197170000	57558000000
P16332	110670000	0	125540000	502270000	0	10988000	224380000	581920000	10063000	0	28233000	528300000	16336000	0	59970000	627990000	6801000	0	153190000	541700000	26224000	0	106030000	281900000	6115700	428900000	0	42397000	463340000	0	0	20025000	357840000	7074400	0	52559000	341130000	0	0	49465000	315650000	10187000	0	96187000	253120000	0	0	0	271820000
P16388;P59053	68545000	0	76680000	253090000	0	0	30815000	109620000	0	0	111080000	534100000	0	0	112780000	213100000	0	0	202150000	211170000	0	0	76469000	186330000	0	204120000	0	216660000	230700000	0	0	274260000	199820000	0	0	239300000	337140000	0	0	119940000	136960000	0	0	338210000	163000000	0	0	0	211290000
P16390	0	0	0	0	0	0	0	0	0	0	0	0	0	0	0	0	0	0	0	0	0	0	0	0	0	0	0	2723300	0	0	0	16049000	0	0	0	0	0	0	0	0	0	0	0	4005100	0	0	0	0	0
P16406	0	0	0	0	48251000	0	0	0	0	0	0	2104500	0	0	27203000	125680000	0	0	0	2783400	0	0	0	0	0	0	0	26688000	0	0	0	0	0	0	0	0	0	0	0	0	143650000	0	0	0	0	0	0	0	160290000
P16460	98184000	53761000	131630000	842500000	197820000	57747000	386530000	1168200000	370660000	27980000	58069000	1259500000	203810000	47305000	95019000	1319400000	235130000	114360000	189460000	1326100000	405180000	84129000	205660000	934200000	422700000	754370000	0	158720000	925240000	256830000	33092000	113570000	795550000	193200000	56868000	37731000	913700000	150590000	85868000	85568000	823040000	212170000	29367000	129900000	537090000	105750000	0	0	810670000
P16546	3.7828e+09	64171000	4.127e+09	15922000000	18865000000	79393000	5036300000	13542000000	26587000000	41110000	4824300000	21250000000	11980000000	72578000	27009000000	24569000000	20314000000	74143000	13807000000	10172000000	21503000000	63988000	19251000000	15376000000	26307000000	10242000000	0	20614000000	14414000000	17638000000	75263000	58851000000	18157000000	24897000000	106530000	15873000000	11755000000	11807000000	79860000	25669000000	19976000000	21111000000	15270000	24548000000	12868000000	13599000000	0	291630000	27160000000
P16675	1178600	0	11609000	27267000	0	0	16941000	10082000	3826400	0	0	0	1591100	1592800	0	0	11865000	0	0	29073000	3256000	0	4822700	0	8739300	28060000	0	0	14187000	3022200	0	0	11236000	0	0	0	0	1504900	0	0	0	0	0	4598300	0	0	0	0	7464800
P16858;Q64467	15620000000	19672000000	16859000000	29355000000	45787000000	14694000000	37017000000	39266000000	59562000000	11871000000	6.153e+09	31093000000	30401000000	8.3389e+09	14371000000	40728000000	58779000000	23178000000	19299000000	33354000000	53300000000	11632000000	19856000000	33699000000	79429000000	31697000000	817080000	9391100000	33332000000	50985000000	11467000000	17347000000	33164000000	43475000000	14557000000	14856000000	33212000000	48304000000	15473000000	14409000000	33918000000	48462000000	11320000000	15191000000	24133000000	27194000000	148350000	162290000	37882000000
P16951;Q8R0S1	0	0	0	0	16246000	0	0	0	37795000	0	0	0	6349500	0	0	0	33189000	0	0	0	11667000	0	0	0	35637000	0	0	0	0	21676000	0	0	0	24836000	0	0	0	14730000	0	0	0	26788000	0	0	0	24555000	0	0	0
P17047	1869000	0	0	227400000	0	0	0	34038000	0	0	0	21244000	0	0	0	71534000	0	0	3835500	59035000	0	0	0	44699000	0	247550000	0	0	53639000	0	0	0	39108000	0	0	0	9534900	0	0	0	47759000	0	0	0	30509000	0	0	0	41643000
P17095	0	0	0	0	220410000	0	0	0	259120000	0	4899800	0	272970000	0	8406300	0	227570000	0	14612000	0	393450000	0	11016000	0	276480000	0	0	22650000	0	355500000	0	32131000	0	200770000	0	8092200	0	203140000	0	12238000	0	245160000	0	9897400	0	243180000	0	0	0
P17141	0	0	0	0	14457000	0	0	0	5762000	0	0	0	3275200	0	0	0	0	0	0	0	5432500	0	0	0	11514000	0	0	0	0	7211400	0	0	0	0	0	0	0	1875800	0	0	0	6524700	0	0	0	0	0	0	0
P17156	61152000	8776800	83146000	220990000	151210000	20521000	216530000	349830000	214210000	4583600	27056000	274120000	80660000	21574000	137180000	363960000	210780000	9626000	86288000	101530000	177980000	26365000	159850000	351180000	369350000	119050000	0	70443000	202630000	163310000	7704700	105060000	227970000	177160000	19373000	40521000	189830000	94118000	13663000	91077000	317050000	210070000	13541000	88023000	84147000	101210000	0	0	240760000
P17182	3.6387e+09	5812100000	4518700000	15094000000	3.3301e+09	5516100000	11251000000	21062000000	5594200000	3.043e+09	1274100000	17497000000	2417900000	3.3035e+09	3.9027e+09	25041000000	3.7709e+09	5.8834e+09	5387400000	14449000000	3.7755e+09	4637400000	6.7556e+09	19087000000	6.403e+09	15242000000	356810000	3.4708e+09	16331000000	4408500000	4.0468e+09	5756900000	18795000000	3.9874e+09	4685900000	3.5106e+09	20363000000	2780700000	5786900000	4544300000	19493000000	4.0269e+09	3.3115e+09	4368400000	13544000000	2179800000	50846000	30401000	24599000000
P17183	1259400000	2650200000	1.4711e+09	7.043e+09	1317000000	2441100000	2.9404e+09	7.5276e+09	2559600000	1135800000	339320000	7.2516e+09	1394100000	1.0113e+09	1126100000	7.2928e+09	1340700000	2647700000	2165100000	6.4843e+09	1.5434e+09	1.6034e+09	1.8893e+09	5737700000	2.0683e+09	6.9169e+09	73059000	1164700000	6.5853e+09	2.0959e+09	1452200000	1.5065e+09	6.1168e+09	1.5486e+09	1367900000	1167400000	7.9109e+09	1272300000	1.482e+09	1349400000	5803800000	1405000000	1355100000	1.5417e+09	5305600000	975470000	28890000	0	7.7776e+09
P17225	3521000	0	10021000	0	399040000	0	3132200	0	495720000	0	4560600	3237800	373920000	0	3881100	0	377800000	0	25732000	0	588400000	0	25192000	0	427120000	1664200	0	23131000	0	489420000	0	1878500	1572300	364640000	0	10489000	0	225970000	0	10178000	0	322840000	0	3500800	0	246940000	0	0	0
P17426	1.9781e+09	45495000	1.9298e+09	8725300000	4622600000	62137000	3.5396e+09	11310000000	6.706e+09	15518000	1.5536e+09	10181000000	3.4703e+09	79755000	3.3115e+09	12649000000	5362900000	44978000	3.6772e+09	6.6576e+09	5512900000	49253000	4828400000	9737700000	7.0443e+09	7.611e+09	2596000	3.0529e+09	8.4566e+09	5391300000	75143000	4682200000	9277300000	5587600000	60183000	3.1116e+09	8616000000	3.2486e+09	64190000	3.9209e+09	9421800000	5052700000	38086000	4316600000	6.5901e+09	3.6422e+09	0	25469000	11805000000
P17427	949850000	12996000	1.0026e+09	4348700000	3.0248e+09	40038000	2298100000	6.2558e+09	5152400000	11125000	708580000	4.0304e+09	2.0429e+09	27936000	2282700000	6.8567e+09	4.0923e+09	15769000	1.8838e+09	2.9728e+09	2829600000	36659000	3.1093e+09	6.0125e+09	5586800000	3.5839e+09	0	1.6109e+09	4.1251e+09	3.2687e+09	40307000	2.9867e+09	5.9501e+09	4506500000	23123000	1.7261e+09	4490600000	2.0163e+09	45063000	2155800000	6.4104e+09	3.7735e+09	13666000	2196300000	3.5853e+09	2240100000	0	12057000	7.2896e+09
P17439	9508900	0	12084000	613520000	0	0	5620200	13714000	0	0	0	70472000	0	0	4553500	9774500	0	0	0	29950000	0	0	7837300	0	0	32876000	0	4120200	6409900	3721300	0	0	26582000	0	0	6274000	33211000	0	0	0	10537000	0	0	16993000	9461400	0	0	0	14723000
P17563;Q63836	6403000	0	10779000	3657400	0	0	26135000	10336000	1577000	0	0	70559000	0	0	0	0	0	3133600	11532000	9984200	0	936000	4859200	14621000	0	13658000	0	2456000	4095400	0	0	0	0	1613000	0	0	7143000	0	0	3304500	2349700	0	0	0	2520100	0	0	0	5658000
P17665	0	0	0	84939000	0	0	0	49875000	0	0	0	0	0	0	0	10862000	0	0	0	0	0	0	0	63711000	0	45362000	0	0	0	0	0	346040000	49496000	0	0	0	0	0	0	0	48132000	0	0	0	0	0	0	0	0
P17710;O08528	1116300000	115750000	1206800000	6.8818e+09	2574600000	60189000	1.8e+09	4475200000	2675800000	67542000	2687400000	5421400000	2245000000	40646000	12524000000	4502400000	2.1168e+09	246540000	4591300000	4983900000	3.6375e+09	65414000	3.8853e+09	4.0421e+09	2.9974e+09	4319300000	4504400	6.5494e+09	4.1609e+09	2545400000	84784000	19200000000	3.821e+09	1.9227e+09	128790000	6.5872e+09	5360200000	2.0818e+09	103460000	8.5405e+09	3.6667e+09	2213400000	172150000	10561000000	3.0755e+09	1.8768e+09	0	131330000	4530600000
P17742	2893300000	3.2456e+09	3.0906e+09	7.7442e+09	5006700000	2480800000	5433100000	9561600000	7.3869e+09	2708500000	1260300000	8.1479e+09	3.8006e+09	1.9602e+09	2413100000	11059000000	4678400000	3.6843e+09	4.0471e+09	10211000000	6.6444e+09	2.9723e+09	4.1039e+09	11007000000	9091200000	9240700000	173430000	2434800000	11402000000	8.054e+09	2556800000	3.7139e+09	10746000000	5.9558e+09	3.1156e+09	2675700000	12592000000	5327900000	3.1922e+09	2618300000	10594000000	6.3282e+09	2402100000	2.924e+09	6.3435e+09	3.8528e+09	12629000	10002000	11609000000
P17751	2650200000	4991300000	2526200000	11096000000	1.9637e+09	3.4971e+09	5.9104e+09	12813000000	3.3349e+09	2690100000	914160000	13161000000	1.5764e+09	2412300000	1.8986e+09	13425000000	2.0795e+09	5633700000	3.489e+09	10393000000	2.0753e+09	3.1339e+09	3.7113e+09	10058000000	3.121e+09	11251000000	269600000	2327100000	10529000000	2605100000	3.4758e+09	3.1731e+09	10058000000	2.1461e+09	3.6082e+09	1.7818e+09	16081000000	1.5312e+09	4927400000	2.0756e+09	11005000000	2202600000	1.8177e+09	2362000000	9233200000	1.6158e+09	22644000	35044000	14115000000
P17809	11173000	0	15740000	162900000	0	0	11295000	171570000	0	0	97342000	339480000	0	0	157860000	99684000	0	0	164710000	245830000	11918000	0	107570000	93990000	0	110130000	0	283010000	213960000	1401800	0	364570000	138730000	0	0	206470000	236180000	0	0	163030000	121300000	6169500	0	308820000	173410000	0	0	0	109150000
P18052	87729000	0	88895000	267010000	2504000	0	148590000	283490000	0	0	60287000	235610000	2132400	0	68568000	342180000	2704700	0	174840000	170350000	0	0	87008000	167260000	0	142320000	0	92735000	185310000	0	0	98980000	151770000	0	0	113240000	150690000	0	0	66926000	187920000	0	0	147250000	100080000	3136100	0	0	284840000
P18242	202160000	162170000	216160000	1.0402e+09	331310000	216850000	349950000	668490000	443810000	57732000	61484000	1.0214e+09	123410000	49449000	61530000	705360000	207460000	249920000	263580000	950170000	318470000	134800000	224110000	638380000	468160000	933810000	0	135000000	727260000	191430000	58233000	151770000	476130000	123910000	66172000	87760000	442960000	83255000	78032000	89206000	532980000	122330000	78688000	151160000	472730000	83301000	0	0	600350000
P18572	160130000	0	154350000	640930000	8077900	0	168790000	650710000	0	0	72994000	609470000	6708300	0	182010000	683440000	5275100	0	162550000	431160000	0	0	253390000	707550000	8066900	528630000	0	210680000	579370000	5088200	0	319350000	820100000	5436700	0	216800000	619700000	3207500	0	210200000	799110000	4236600	0	299420000	438660000	0	0	0	780840000
P18581	0	0	0	0	0	0	0	0	0	0	2160800	0	0	0	1273500	0	0	0	0	0	0	0	0	3806100	0	0	0	0	0	0	0	4733300	0	0	0	0	0	0	0	5063000	0	0	0	5984800	0	0	0	0	0
P18653	0	0	2307800	4456100	4495500	0	1905300	0	0	0	0	18702000	2895100	0	0	4974100	1767500	0	0	0	0	0	10270000	0	0	4986900	0	0	4380700	0	0	0	2564800	0	0	0	5224800	0	0	0	0	0	0	0	3842000	2042300	0	0	2078500
P18760	1445700000	1.5206e+09	1.6845e+09	6.0814e+09	3.4081e+09	1287600000	3.3405e+09	8.0395e+09	3.9043e+09	589710000	549460000	7.1842e+09	1.7546e+09	1.0566e+09	1.4749e+09	7.491e+09	1.9347e+09	1.7445e+09	1.9957e+09	6.0471e+09	3.336e+09	1219700000	2623500000	7.5867e+09	4803600000	5.9434e+09	66622000	1337100000	6.1348e+09	3.476e+09	1.0527e+09	2225800000	7.6743e+09	3.0235e+09	1398400000	1291600000	7.875e+09	2601100000	1.6325e+09	1.7625e+09	7.7565e+09	3.2864e+09	516980000	1.8344e+09	4.2155e+09	2350300000	20332000	14603000	6.8958e+09
P18826	0	0	0	28376000	0	0	0	0	0	0	0	0	0	0	0	5224700	0	0	2772700	23501000	0	0	12504000	0	0	0	0	0	5248400	0	0	0	0	0	0	0	0	0	0	0	0	0	0	0	0	0	0	0	0
P18872	3.9311e+09	10589000	4.2949e+09	18667000000	768490000	31938000	7.6211e+09	24856000000	1.0416e+09	11883000	2466300000	18330000000	623930000	12736000	6.002e+09	24154000000	822090000	24584000	5.9483e+09	14033000000	609020000	16905000	7.8968e+09	17427000000	1098400000	14952000000	0	4531400000	14841000000	574550000	21219000	11604000000	17720000000	802410000	11499000	4.0907e+09	20751000000	355940000	24250000	6.021e+09	20926000000	619700000	4760900	6.1475e+09	13928000000	496860000	0	48896000	24278000000
P19096	713910000	360290000	761010000	3.9186e+09	698620000	233450000	1340100000	3.7938e+09	904620000	139750000	353750000	4362700000	623560000	128270000	479570000	3.661e+09	519490000	374670000	1229500000	4839600000	774690000	155140000	861930000	3.3879e+09	894770000	4817100000	0	716630000	3.9753e+09	1.0385e+09	124580000	636010000	3.2841e+09	586510000	308330000	769190000	4711900000	616700000	195060000	479530000	2663400000	627570000	218270000	922050000	3.3907e+09	498160000	0	0	3.2175e+09
P19137	0	0	0	0	0	0	0	0	0	0	0	0	0	0	0	0	0	0	0	0	0	0	0	0	17439000	0	0	0	0	0	0	13914000	34783000	0	0	0	0	0	0	0	0	0	0	0	0	10898000	0	0	0
P19157	856970000	1.0449e+09	817070000	2268600000	589760000	756950000	1.4996e+09	2890500000	675900000	449670000	469950000	3.5528e+09	358800000	374030000	539890000	2257200000	450760000	870680000	1.6151e+09	2848400000	736080000	738510000	1234500000	2497000000	1.0267e+09	1.7291e+09	31807000	722930000	2.0507e+09	583410000	463580000	699850000	1.8466e+09	388990000	504620000	739280000	2294900000	291880000	602430000	615640000	1.7391e+09	369320000	458560000	854600000	1119300000	301050000	0	0	1.9822e+09
P19246	656750000	4817600	608310000	1133800000	447960000	0	164100000	207910000	74364000	0	1151700000	3.3401e+09	320500000	0	851640000	511540000	104880000	0	3.012e+09	1365100000	589580000	0	879310000	327030000	130880000	1127700000	0	3.914e+09	983260000	501120000	0	3.1238e+09	318240000	125580000	1133400	2503400000	1255500000	256070000	0	825320000	403650000	51914000	0	3.371e+09	874660000	231790000	0	705250	251810000
P19253	80888000	0	68729000	193750000	326980000	0	53343000	201360000	470470000	0	55329000	12458000	244060000	6828000	63539000	150460000	390210000	0	127190000	137390000	417110000	869070	96215000	80190000	486170000	152110000	0	150280000	140130000	392090000	0	146900000	159160000	409910000	0	90792000	38195000	244000000	0	68118000	218920000	322330000	0	86301000	11665000	246650000	0	0	127370000
P19258	0	0	0	0	0	0	0	0	0	0	0	0	0	0	5273300	0	0	0	4439100	0	0	0	0	0	0	0	0	3405800	0	0	0	0	0	0	0	4140300	0	0	0	2892200	0	0	0	4492900	0	0	0	0	0
P19324	23496000	0	20901000	19827000	0	0	24390000	6652500	0	0	13792000	78539000	3253600	0	18477000	15354000	0	0	37413000	14375000	0	0	17286000	14131000	0	73304000	0	19491000	34110000	0	0	7632500	17998000	0	0	16897000	53239000	0	0	4275400	6025700	0	0	29345000	43747000	0	0	0	17832000
P19426	0	0	0	0	3120300	0	0	0	14524000	0	0	0	0	0	0	0	3618500	0	0	0	2864600	0	0	0	22418000	0	0	0	0	0	0	0	0	0	0	0	0	1828700	0	0	0	9521100	0	0	0	1269600	0	0	0
P19536	2997700	0	0	30747000	0	0	0	16752000	0	0	0	0	0	0	7601500	0	0	0	26992000	0	0	0	5084000	70895000	0	19949000	0	69891000	0	0	0	594310000	0	0	0	41924000	25676000	0	0	6140000	72180000	0	0	30920000	19858000	0	0	0	20194000
P19783	123170000	0	67397000	1.7941e+09	43341000	0	181410000	1.0394e+09	20166000	0	155220000	1138200000	26375000	0	353190000	1111500000	30920000	0	1.0182e+09	823930000	36939000	0	302790000	1255000000	37431000	556890000	0	2.0236e+09	895590000	7442500	0	8631800000	1.0144e+09	36808000	0	1.469e+09	1.7018e+09	6291100	0	256840000	1166600000	11723000	0	904960000	648180000	5612700	0	0	1.5428e+09
P20029	827000000	23287000	884300000	5787000000	631740000	21929000	1.4826e+09	5757900000	827520000	12510000	444140000	5644700000	388540000	4980700	702300000	4521500000	519640000	54817000	1.0641e+09	4539700000	609900000	21497000	1157000000	4343400000	938220000	5.9809e+09	0	876580000	5095700000	686220000	10958000	1200400000	5100400000	742090000	28514000	993410000	6.053e+09	407200000	27282000	913280000	5038000000	598000000	36839000	1302700000	3.9968e+09	413650000	0	3873500	4739800000
P20060	11969000	0	10955000	199950000	517740000	0	38949000	185270000	1.0343e+09	0	6307900	104860000	264140000	0	11486000	145870000	465420000	7531400	42084000	223640000	629410000	21553000	26359000	186120000	1145700000	150400000	0	18444000	70072000	258280000	0	25119000	61295000	465140000	0	0	100790000	233320000	0	25536000	88036000	499020000	0	23828000	22233000	171520000	0	0	60776000
P20065	0	42833000	0	0	0	30470000	0	0	0	0	0	0	17101000	0	0	0	0	14474000	0	0	0	15758000	0	0	0	0	0	0	0	0	9968100	0	0	0	0	0	0	0	14762000	0	0	0	0	0	0	0	0	0	0
P20108	388880000	67139000	497050000	2402000000	115200000	26533000	687000000	2.0413e+09	171720000	39476000	162020000	2710100000	133780000	13682000	320660000	2.0507e+09	114050000	48557000	823320000	2467700000	228100000	61359000	405360000	1.6769e+09	177980000	2577900000	691200	456880000	2179000000	133070000	66091000	428720000	1.691e+09	81518000	42602000	493300000	2.9792e+09	92500000	10764000	357880000	2.075e+09	72668000	5301800	747240000	1.8459e+09	96065000	0	0	1.8135e+09
P20152	502910000	0	518610000	859870000	544610000	0	312700000	496380000	453930000	61770000	555070000	970380000	739140000	3946300	870190000	555460000	432720000	9180300	1143600000	500490000	804680000	0	1.5896e+09	390320000	496780000	351060000	0	934640000	251720000	292510000	0	1195500000	248040000	313610000	1592200	800700000	316800000	274540000	0	684000000	237900000	298190000	0	1306500000	267600000	315160000	0	995960	354400000
P20352	24921000	0	16288000	27832000	0	0	14300000	47029000	0	0	12369000	147910000	0	0	7583700	86763000	0	0	13278000	94431000	0	0	6051300	73565000	0	57522000	0	12272000	91538000	0	0	9244400	47448000	0	0	10221000	94040000	0	0	7456200	65527000	0	0	29065000	52651000	0	0	0	52309000
P20357	569620000	667660000	491770000	4965200000	6.9473e+09	986810000	1.5799e+09	7.6201e+09	13200000000	119250000	302250000	4454400000	3.4181e+09	515730000	1247900000	8698900000	8.0001e+09	961530000	935640000	4.111e+09	8882200000	753920000	1.697e+09	7.4501e+09	14835000000	5355800000	4498500	1.0309e+09	6.218e+09	10519000000	619090000	2.0271e+09	7.083e+09	11256000000	684750000	761930000	5353000000	5428900000	893020000	1304400000	8.2741e+09	11563000000	243880000	1360900000	4589100000	5.9702e+09	0	3095500	7.9345e+09
P20444	20332000	0	6954000	131370000	47737000	7529300	146640000	327670000	175610000	0	8923500	107930000	5601500	0	124800000	402670000	116800000	0	20086000	67287000	38902000	10448000	60198000	331760000	269770000	75252000	0	27172000	70547000	65940000	2598000	206690000	253810000	157610000	0	18951000	58071000	25287000	4597800	93265000	264480000	140060000	0	43988000	69661000	19996000	0	0	290810000
P20917	2173500000	0	2.1104e+09	3.1406e+09	255110000	0	1427700000	1.5236e+09	115730000	0	1.0597e+09	5586300000	339460000	0	851930000	1285800000	87524000	0	2501900000	3.8807e+09	296160000	0	1222600000	1.6247e+09	125140000	4.1021e+09	0	2440700000	4.1066e+09	480370000	0	1.9762e+09	1.6752e+09	192960000	0	2269700000	4566900000	294410000	0	1.0221e+09	1.6332e+09	165060000	0	2853700000	3.5228e+09	270990000	0	2624000	2.0616e+09
P20934	8057100	0	8859700	9807400	4756600	0	7286200	3716100	4626400	0	3612700	9480200	2863000	0	2755500	0	0	0	13032000	12051000	4409100	0	7646800	3376600	0	0	0	7992600	13393000	0	0	0	0	0	0	5458900	10953000	1975100	0	1992700	0	0	0	8635000	9508200	1998600	0	0	0
P21107	9114300	93904000	10269000	39614000	349940000	114960000	9931100	128520000	506430000	0	14313000	34233000	285200000	88740000	16452000	29471000	320740000	174500000	29610000	18367000	350570000	101300000	37873000	80845000	651630000	27275000	0	16164000	15751000	467930000	17505000	89760000	51629000	383070000	68372000	14960000	50023000	264650000	177450000	22622000	66310000	486030000	28603000	2993800	10259000	332250000	0	0	42127000
P21126	10230000	0	7110300	36033000	2417400	0	23043000	63182000	4000800	0	2477500	88913000	0	0	10931000	35826000	0	0	9079700	11682000	3056900	0	16671000	64598000	0	62131000	0	0	69273000	3446600	0	15695000	63755000	2120700	0	8066900	40739000	1710000	0	10597000	66659000	3844900	0	7258100	47065000	1839400	0	0	57978000
P21278	178070000	0	181310000	606970000	3830700	0	299060000	752760000	5671700	0	89465000	908770000	9227000	0	166110000	940810000	7594200	0	211420000	621230000	0	0	224390000	713530000	39040000	613650000	0	166210000	678240000	4713300	0	212230000	662460000	14306000	0	134460000	731450000	3540800	0	160940000	858160000	11991000	0	180950000	518240000	3038400	0	0	1.01e+09
P21279	876290000	0	853130000	2846400000	86737000	0	1171900000	2827900000	68425000	0	400670000	2332100000	58589000	0	680130000	2741800000	88474000	0	1.0493e+09	1.935e+09	53235000	0	974500000	2.1288e+09	86205000	2.9773e+09	0	688120000	2.127e+09	63597000	0	1.0068e+09	2327600000	90133000	0	688740000	2788400000	57823000	0	736290000	2370100000	65355000	0	862590000	2.0508e+09	38376000	0	1610500	2652300000
P21300	26430000	0	23521000	98672000	0	0	9413500	50561000	0	0	0	41165000	0	0	0	17539000	0	4111000	14641000	98017000	0	0	0	0	0	109280000	0	14939000	26761000	0	0	0	0	0	0	3822200	82834000	0	0	0	0	0	0	15698000	0	0	0	0	0
P21447	0	0	0	48433000	0	0	0	0	0	0	0	330900000	0	0	15620000	19267000	11110000	0	0	59465000	0	0	0	0	0	63989000	0	10592000	16558000	0	0	94472000	14477000	0	0	7102500	26438000	0	0	18874000	0	0	0	15979000	32973000	0	0	0	0
P21460	41759000	32539000	52409000	262810000	47590000	0	79707000	269080000	109560000	0	24720000	342630000	22017000	17798000	36909000	228170000	45568000	23050000	68712000	237740000	51467000	43347000	84357000	387510000	95527000	154700000	0	43792000	164730000	38478000	7279600	46206000	171050000	40461000	13185000	28059000	302240000	37433000	12025000	52306000	173890000	42212000	0	44922000	172320000	24261000	0	0	150970000
P21550	0	0	0	0	0	0	0	27204000	0	0	0	0	0	0	0	0	0	0	0	0	0	0	0	0	0	0	0	0	0	0	0	0	0	0	0	0	0	0	0	0	0	0	0	0	0	0	0	0	0
P21619	1671300	0	3741000	0	2598800	0	1806400	0	0	0	153080000	0	0	0	442460000	0	0	0	454320000	0	4538200	0	277830000	0	0	0	0	462520000	0	0	0	723680000	0	0	0	222940000	0	0	0	317890000	0	0	0	490010000	0	0	0	0	0
P21661	12758000	0	8313900	5319900	5066100	0	50074000	16763000	6355600	0	5682100	58151000	3870000	0	9851500	39032000	9293700	0	18992000	38629000	0	0	17206000	112310000	11250000	96033000	0	10924000	69552000	0	0	8777800	51832000	6523700	0	12700000	136960000	0	0	16809000	39459000	2022700	0	13286000	32977000	5745900	0	0	92212000
P21836	15514000	0	17566000	92948000	0	0	193790000	665620000	10142000	0	7194300	273040000	0	0	83854000	609850000	0	0	47853000	156530000	0	0	137480000	589930000	8585200	224710000	0	21212000	132690000	0	0	59300000	609460000	0	0	13146000	145690000	0	0	122500000	681950000	0	0	28833000	64802000	0	0	0	576900000
P21956	1759200	0	0	0	0	0	0	0	0	0	0	30356000	0	0	4517500	3623800	0	0	0	0	0	0	5794800	0	0	0	0	0	0	0	0	0	0	0	0	0	0	1812700	0	0	0	0	0	0	0	0	0	0	0
P21981	1378200	0	0	0	62094000	0	0	0	28130000	903450	2805500	0	187890000	0	0	0	59765000	3058000	0	0	223010000	1186000	0	0	140580000	0	0	1781200	0	90185000	0	1825800	0	26535000	0	0	0	47757000	0	0	0	26290000	0	0	0	18742000	0	0	0
P21995	15795000	0	18903000	73984000	0	0	5082000	40575000	0	0	14682000	236440000	0	0	7652800	3975000	0	0	38892000	111930000	0	0	9447300	6569400	0	143070000	0	22870000	147240000	0	0	34124000	6023600	0	0	27603000	36087000	0	0	5021400	6041400	0	0	45272000	50869000	0	0	0	12897000
P22005	0	0	0	0	0	1811600	17497000	33193000	2449100	0	0	29450000	0	0	5520100	35098000	0	0	0	16109000	0	0	3526400	27660000	0	17453000	0	0	14087000	0	0	13450000	45382000	2527200	0	0	15195000	0	0	7980600	38234000	2913900	0	0	11750000	0	0	0	30260000
P22315	104190000	0	83365000	748780000	27669000	0	259600000	844330000	81881000	0	24424000	994220000	29820000	0	77046000	974090000	59259000	0	170310000	817740000	61154000	0	132370000	724500000	108920000	699540000	0	70742000	710300000	102710000	0	123340000	681540000	36353000	0	85382000	858010000	25038000	0	85251000	767880000	35810000	0	88237000	475700000	10433000	0	0	662190000
P22437	0	0	0	0	0	0	0	0	0	0	0	8346200	0	0	0	0	0	0	0	1158200	0	0	0	846590	0	0	0	0	583180	0	0	0	535180	0	0	0	899810	0	0	0	893280	0	0	0	522060	0	0	0	0
P22682	0	0	0	10319000	0	0	6513700	14579000	6471400	0	0	0	0	0	0	5332900	8168600	0	0	13580000	2050700	0	0	8817000	0	8532100	0	0	5004000	9256300	0	0	17497000	4496300	0	1440200	10537000	1230500	0	0	14159000	4437400	0	0	4812400	0	0	0	11498000
P22723	6152600	0	8306600	158270000	0	0	5719100	73310000	0	0	26299000	108270000	0	0	56867000	110900000	0	0	58189000	146460000	0	0	37041000	65918000	0	130590000	0	91085000	103700000	0	0	118330000	85129000	0	0	38147000	99714000	0	0	46843000	86298000	0	0	104150000	112580000	0	0	0	126400000
Q8CGP6;Q8R1M2;Q8CGP7;Q8CGP5;Q8BFU2;P22752;Q64523;Q6GSS7	627830000	0	688660000	162070000	180710000	5077400	446470000	119750000	198040000	0	2.9393e+09	279400000	166000000	11341000	9219300000	166940000	220980000	4415600	5297600000	50346000	138650000	3258600	6.4909e+09	78887000	202970000	126080000	0	7.3786e+09	103940000	155510000	0	13506000000	192370000	99673000	3563400	6.3447e+09	141720000	71325000	4088500	7.6405e+09	233280000	83854000	5351100	10678000000	116780000	92236000	0	147790000	601790000
P22892;O88512	72583000	0	83737000	504940000	224610000	1513500	207210000	549310000	308480000	0	17602000	491810000	146400000	6133200	29589000	472970000	164620000	12385000	85900000	403690000	228380000	2873600	111050000	451080000	316220000	500570000	0	96595000	434010000	298550000	6182100	72235000	399990000	193540000	31406000	56917000	426470000	175210000	4283000	63861000	452560000	199090000	2641900	88267000	285380000	115220000	0	0	376270000
P22933	0	0	0	0	0	0	0	0	0	0	0	0	0	0	2030400	0	0	0	0	0	0	0	2277700	9608900	0	0	0	0	0	0	0	3941300	12276000	0	0	3977000	0	0	0	5002400	0	0	0	7322600	13578000	0	0	0	0
P23116	22697000	0	33944000	201480000	1.044e+09	1291800	75726000	251460000	2.0239e+09	0	13661000	362590000	661960000	12805000	21978000	509790000	1090100000	0	46308000	174750000	1309500000	7948700	52848000	229810000	1.7998e+09	321610000	0	10083000	282160000	1.5726e+09	15239000	6862300	262370000	1.493e+09	1764800	48544000	335430000	792730000	8046600	29471000	222020000	1390300000	4800900	61706000	305170000	923390000	0	0	347300000
P23198	3816700	6933000	6010000	0	48067000	5280300	0	0	61021000	3920400	2694500	0	22736000	21630000	0	13421000	66270000	6108200	8713300	0	70859000	6242400	15783000	0	124460000	0	0	7528500	9342800	81935000	4036000	18255000	0	67359000	16348000	8197700	0	36496000	5010500	19320000	16077000	79089000	6644900	4825000	0	37532000	0	0	0
P23242	133060000	0	112820000	1294000000	0	0	61248000	187130000	0	0	184030000	750620000	0	0	260880000	328600000	0	0	571110000	560340000	7388100	0	182420000	202900000	0	238270000	0	862650000	341740000	0	0	1360500000	105930000	0	0	533220000	459590000	0	0	162840000	160160000	0	0	742620000	206520000	0	0	0	24273000
P23492	16682000	3941800	27912000	15320000	13620000	3410200	52981000	60390000	31639000	16815000	937070	46485000	10357000	1543400	6143400	28972000	20188000	36627000	32392000	48639000	24580000	1940700	8882400	53746000	11627000	98481000	0	16686000	85466000	18875000	14318000	6078000	59663000	22809000	49430000	11924000	112960000	18605000	2409100	2794100	35933000	18164000	17248000	24580000	81970000	14613000	0	0	80658000
P23506	199290000	43292000	250270000	836870000	137010000	59477000	517990000	1.068e+09	121870000	33853000	78846000	579850000	72495000	23363000	200040000	1.0417e+09	93911000	133880000	249590000	820360000	85379000	48933000	292080000	831580000	132800000	947950000	0	233270000	957970000	202270000	31685000	309630000	937340000	58139000	72831000	192280000	699550000	71133000	89143000	230790000	1.0483e+09	104290000	30601000	226610000	747940000	61312000	0	0	1124600000
P23591	0	0	0	4052700	0	0	4778600	11086000	0	0	0	13510000	0	0	0	46565000	0	0	0	13938000	0	0	0	8693500	0	0	0	0	0	0	0	0	11976000	0	0	0	0	0	0	0	19002000	0	0	0	0	0	0	0	21046000
P23780	3925800	0	7562300	0	1714700	0	11039000	0	10645000	0	0	33720000	1314800	0	0	3860800	2298600	0	1918500	4036700	0	0	1171700	8584800	6363500	49185000	0	5243700	16346000	2842900	0	0	10857000	1515300	0	4585800	40772000	1290900	0	982850	5036000	0	0	8651600	19364000	1064400	0	0	10282000
P23818	16361000	0	24745000	273790000	0	0	10304000	52431000	9206100	0	29966000	45349000	0	0	307000000	68493000	0	0	72072000	3968200	0	0	323660000	54808000	0	26271000	0	123970000	37101000	0	0	545560000	50894000	0	0	138540000	106740000	0	0	285460000	33822000	0	0	150980000	30146000	0	0	0	43291000
P23819	46482000	0	101370000	1.0542e+09	6556600	0	164220000	503220000	9878800	0	164130000	139080000	830140	0	1228900000	783610000	94845000	0	293260000	143220000	0	0	1104600000	808090000	12054000	186230000	1125000	510070000	283130000	0	0	2.0064e+09	926740000	11370000	0	397910000	390470000	0	0	1.0611e+09	622330000	6476400	0	588600000	249440000	860270	0	673500	647620000
P23927	135030000	28393000	146180000	516280000	317360000	0	121990000	249610000	17137000	0	57767000	1.048e+09	9188400	0	26446000	186930000	16906000	23205000	254090000	583490000	399930000	0	35660000	216420000	344110000	486670000	0	59287000	454450000	380320000	0	28468000	185240000	232770000	24903000	62935000	410030000	133740000	0	31862000	121450000	255200000	0	76955000	396660000	156040000	0	0	367720000
P24270	118200000	0	122630000	455080000	13956000	0	133700000	270850000	30874000	0	38915000	1.7022e+09	5249400	0	15284000	322840000	2693300	0	136740000	1224400000	0	0	68314000	345070000	0	786820000	0	72205000	719150000	5511600	0	64573000	132930000	0	0	80236000	1189700000	0	0	33880000	276270000	0	0	106900000	388360000	0	0	0	263140000
P24288	159520000	60698000	163850000	1.0102e+09	75570000	11104000	139790000	548640000	25329000	37653000	44101000	919240000	53994000	11927000	38321000	572950000	28956000	86825000	245440000	1140300000	77672000	16139000	109270000	398000000	27105000	1119300000	0	127660000	886250000	81679000	17566000	95745000	421480000	10520000	60143000	115700000	938710000	55308000	15027000	59630000	486660000	23349000	33446000	163970000	661260000	33373000	0	0	508540000
P24369	27351000	3035700	14033000	419130000	451100000	0	52212000	370700000	625100000	0	15665000	497380000	412210000	973760	68918000	440930000	424950000	0	63234000	327870000	608620000	1672700	63544000	312790000	690720000	357290000	0	119100000	279010000	455750000	0	501680000	334050000	434450000	0	92538000	590580000	331680000	0	82619000	331670000	398760000	0	82926000	253470000	325850000	0	0	266550000
P24457;P24456	0	0	0	21328000	0	0	2844900	16471000	0	0	0	22120000	0	0	0	0	0	0	6869000	25722000	0	0	0	26950000	0	0	0	5521500	0	0	0	0	0	0	0	3005400	41835000	0	0	0	0	0	0	0	26091000	0	0	0	0
P24472;P13745	32519000	28014000	50164000	301250000	39026000	18446000	74702000	355930000	78734000	9833600	4717800	361550000	42507000	20887000	28846000	335000000	12147000	100270000	102730000	452950000	70874000	13819000	40654000	326890000	46856000	560690000	1601400	27512000	475140000	85578000	20697000	15790000	308380000	13498000	71384000	10648000	652950000	27024000	32789000	4972100	355170000	22703000	16798000	37651000	292790000	15218000	0	0	323720000
P24527	90267000	32235000	115260000	407200000	26250000	30452000	241460000	543850000	67937000	2736800	30650000	390600000	49801000	39562000	45739000	679950000	64935000	58790000	138180000	538170000	49974000	74879000	135440000	487990000	70533000	423770000	0	51896000	474100000	75038000	39055000	42774000	618280000	18812000	98190000	42473000	412770000	38155000	73035000	64855000	426890000	50683000	11119000	54847000	305630000	28483000	0	0	439050000
P24529	4579000	4193700	0	0	0	59656000	468840000	751300000	127490000	1768100	0	12517000	7249500	28670000	149150000	1.0149e+09	101700000	34954000	0	18128000	6705700	44108000	268900000	880190000	159350000	4009600	0	10014000	14832000	16061000	56123000	255730000	856190000	104160000	15050000	3368000	8804300	4746000	88299000	202430000	879380000	51163000	1260600	0	1849900	1978900	0	0	1.0051e+09
P24547	18796000	0	8530800	132290000	79057000	0	12542000	98043000	180980000	0	6456400	119450000	40769000	0	0	98891000	113910000	0	45915000	77417000	206570000	0	24064000	28467000	338450000	68521000	0	4264300	88406000	240500000	0	5776000	18403000	131850000	0	3421800	91876000	96895000	0	1992900	67672000	134380000	0	11580000	62848000	108960000	0	0	55937000
P24549	118740000	30040000	98464000	1.0323e+09	53066000	213560000	970090000	3.5353e+09	558280000	22052000	58681000	676810000	50830000	51421000	213680000	2.0281e+09	137540000	137720000	138430000	1283900000	89232000	156810000	482030000	2373400000	503920000	1.0335e+09	0	132570000	1.061e+09	385570000	150910000	583600000	3.306e+09	271580000	232890000	105320000	1163800000	117630000	167900000	350570000	1.8729e+09	330900000	178130000	161140000	591750000	77980000	0	0	4301500000
P24638	1255300	0	4521900	54833000	0	0	8710000	23061000	0	0	0	33985000	0	0	1659100	42796000	0	0	4448700	31410000	0	0	3009900	18675000	0	45792000	0	3908700	57754000	0	0	0	15806000	0	0	1908100	38425000	0	0	1676600	35637000	0	0	4819200	62574000	0	0	0	10672000
P24668	27302000	0	20190000	94113000	8147300	0	12888000	66164000	0	0	0	372850000	4612300	0	18232000	354500000	12271000	0	22606000	122060000	8847100	0	16412000	84133000	12916000	154460000	0	14982000	98421000	26221000	0	33774000	118140000	10297000	0	25676000	161630000	4284700	0	8562900	77765000	10730000	0	19260000	70694000	4523200	0	0	134450000
P24788	0	0	0	0	24730000	0	0	0	27210000	0	0	0	0	0	0	0	35460000	0	0	0	15172000	0	0	0	35734000	0	0	0	0	19549000	0	0	0	43894000	0	0	0	9288900	0	0	0	33965000	0	0	0	19275000	0	0	0
P25444	170690000	2986600	143200000	398670000	932320000	4416000	149230000	348170000	1454200000	0	235160000	308470000	680340000	4739700	177320000	239940000	1123700000	1109000	270010000	311340000	1108400000	12947000	223940000	259980000	1.4841e+09	328870000	0	244510000	235720000	1113200000	5888300	227480000	281920000	1116300000	7821300	272870000	318130000	764840000	11414000	163310000	224080000	1.0334e+09	0	211720000	215640000	770560000	0	0	185620000
P25785	2702300	0	2878000	0	2520600	0	6102900	0	0	0	0	6353200	1889200	0	0	2176200	0	0	0	5921600	0	0	0	3301000	0	2531700	0	0	7677200	7256100	0	0	0	0	0	0	5219100	5534900	0	0	3070200	0	0	0	12299000	0	0	0	3334400
P25976	0	0	0	0	175530000	0	0	0	444270000	0	0	0	108020000	0	0	0	278130000	0	0	0	210090000	0	0	0	452480000	0	0	0	0	204600000	0	0	0	371280000	0	0	0	139600000	0	0	0	357670000	0	0	0	163640000	0	0	0
P26039	80674000	2553900	94491000	164450000	85855000	0	75110000	89317000	48324000	0	70181000	455810000	156840000	0	44055000	77267000	52563000	10110000	195050000	261960000	197310000	2618700	119210000	175590000	80263000	218960000	0	87188000	114400000	78404000	0	12165000	51289000	37695000	1157400	90792000	94405000	46136000	0	57417000	44709000	48182000	0	127860000	136400000	46047000	0	0	35236000
P26040	0	0	0	11532000	160520000	14153000	2821600	129400000	367450000	0	0	0	26966000	17073000	57837000	110890000	269110000	0	1967800	0	120880000	8138600	43263000	88684000	565820000	0	0	5404800	0	112080000	6358800	142270000	104300000	231150000	2811900	6586400	0	54744000	4806200	47721000	86025000	214250000	0	7274700	2500300	70810000	0	0	117720000
P26041	1937500	61500000	0	445370000	830380000	52469000	3779600	445410000	842070000	25632000	37957000	142050000	511690000	29911000	215680000	272310000	412490000	72433000	91460000	276610000	1263900000	61816000	92296000	343150000	1203200000	274650000	0	90304000	227910000	697500000	23348000	351590000	253430000	501650000	45176000	99933000	217450000	438430000	46371000	158340000	172360000	550400000	20324000	126770000	83851000	442720000	0	0	223460000
P26043	0	4409900	0	55660000	309560000	0	0	102210000	245750000	2846900	8560700	104800000	274040000	0	63945000	53396000	223770000	6076800	40800000	63471000	456990000	2265900	17761000	43968000	303890000	76477000	0	37304000	39895000	391830000	0	131330000	56404000	201810000	3758000	43074000	91829000	306500000	2184100	65751000	43923000	191400000	3333900	109270000	12242000	237070000	0	0	27384000
P26048	0	0	0	0	0	0	0	0	0	0	0	0	0	0	5602700	0	0	0	0	0	0	0	4576600	6409200	0	0	0	0	0	0	0	34010000	0	0	0	0	0	0	0	12377000	0	0	0	0	0	0	0	0	0
P26049	1076500	0	0	12954000	0	0	1439200	8562400	0	0	2747100	8342800	0	0	28481000	19872000	0	0	8195500	0	0	0	22224000	18031000	0	0	0	14227000	0	0	0	55637000	8269900	0	0	9380700	6583900	0	0	10300000	15822000	0	0	15779000	3578600	0	0	0	28417000
P26231	105510000	0	150550000	186290000	0	0	192630000	344310000	0	0	75758000	379270000	0	0	124620000	403010000	0	0	196230000	112390000	21602000	0	325040000	286890000	0	250650000	0	193400000	265250000	0	0	104670000	231080000	0	0	159270000	349830000	0	0	106150000	240370000	0	0	247260000	237260000	0	0	0	344680000
P26350	0	0	0	0	42990000	0	0	0	0	0	0	0	0	0	0	0	0	9147200	0	0	48848000	7818100	0	0	0	0	0	0	0	0	3854200	0	0	0	2754200	0	0	0	0	0	0	47878000	0	0	0	0	0	0	0
P26369	25456000	0	33209000	7814700	924990000	0	67372000	12706000	1.6707e+09	0	14309000	42579000	625610000	1159900	76392000	25717000	1395200000	2322000	31372000	43838000	1.0318e+09	487390	56531000	42762000	1.7566e+09	47764000	0	49176000	56085000	1144800000	1753800	62610000	37734000	1235800000	0	46665000	12682000	533100000	2274700	57876000	65593000	1190100000	0	59295000	24157000	717230000	0	0	61390000
P26443	2862700000	141940000	2.9225e+09	18759000000	7.9446e+09	65661000	2.9789e+09	16658000000	6.949e+09	97403000	2274300000	23950000000	7.6555e+09	43006000	3.0416e+09	14519000000	5093600000	161690000	5170300000	20697000000	10343000000	25038000	2.9584e+09	11070000000	6.375e+09	21663000000	0	3.8324e+09	16803000000	6.6772e+09	71169000	3.9973e+09	12007000000	4811900000	91963000	3.789e+09	22290000000	5104300000	25890000	2647400000	12014000000	4622300000	79935000	6.2027e+09	16253000000	4741800000	0	19612000	12331000000
P26450	926020	0	0	0	1098500	0	5347800	8468100	14874000	0	0	7327800	2264200	0	0	16854000	4410200	0	0	7743400	7114100	0	2075100	9203200	16148000	0	0	0	2908200	6748900	0	519830000	115600000	4472500	0	0	2866300	7143600	0	669060	13690000	3155300	0	45959000	0	3019000	0	0	16593000
P26516	28971000	4334000	17274000	188250000	38875000	45791000	71220000	197310000	41244000	0	20703000	187810000	31717000	6178600	35269000	256930000	30670000	6680100	29607000	162510000	57484000	2300800	38623000	195310000	57839000	193190000	0	29756000	240210000	51950000	3954300	8018100	240730000	34275000	20134000	22859000	118140000	51190000	37926000	31208000	171490000	34255000	6353700	35618000	129130000	31228000	0	0	188390000
P26638	85350000	76213000	108050000	448820000	282770000	23516000	251080000	480690000	247230000	16540000	35658000	549740000	270350000	11296000	71627000	540850000	219260000	69400000	155510000	400170000	407310000	68276000	135120000	449080000	357340000	957510000	0	81504000	743540000	393630000	56894000	91884000	449410000	201500000	77501000	69896000	502530000	251560000	36338000	83282000	458900000	215560000	56783000	99755000	410120000	232100000	0	0	546350000
P26645	53343000	40683000	31249000	318840000	81353000	0	66039000	249720000	50594000	19498000	43512000	783750000	104120000	0	91727000	509570000	130860000	28518000	46095000	359200000	88930000	0	73832000	290980000	82628000	412150000	0	101890000	610400000	167690000	9060700	257280000	555200000	147420000	12666000	107200000	776310000	118040000	16225000	117430000	575080000	174950000	0	174640000	570210000	137940000	0	0	561270000
P26883	369470000	395990000	436140000	1.8443e+09	191020000	521100000	1077400000	2905200000	572550000	164840000	114080000	1.5045e+09	94624000	280960000	373320000	2579900000	194020000	316020000	396460000	1106700000	189700000	263880000	619180000	1.778e+09	539020000	1.52e+09	21794000	316630000	2.0553e+09	221530000	308290000	549120000	1.6326e+09	416860000	293520000	315600000	1.6044e+09	130390000	457100000	571880000	1.7761e+09	445870000	0	408850000	1.7904e+09	148500000	0	4517500	2.919e+09
P27048;P63163	12401000	0	9121500	0	234860000	0	10804000	37144000	422280000	0	2517500	13748000	150790000	0	15642000	8263500	328160000	0	10607000	0	335710000	0	56354000	13276000	479330000	13008000	0	7698800	0	336060000	1476400	27618000	0	376780000	0	6379500	0	169920000	0	22344000	0	343510000	0	28373000	0	201770000	0	0	7820400
P27545	0	0	0	31784000	0	0	0	7292900	0	0	0	16137000	0	0	15319000	41096000	1482700	0	0	27813000	0	0	6152100	29133000	2670400	36671000	0	4999300	39808000	1644400	0	24897000	48975000	2355800	0	10429000	0	0	0	4740500	49028000	0	0	0	7347700	0	0	0	33163000
P27546	90664000	6983200	76680000	863910000	1.5496e+09	6609400	89142000	514830000	1.4958e+09	1032600	80286000	600390000	871700000	3657400	103890000	411150000	1.0091e+09	17451000	261530000	475720000	2248600000	14970000	211250000	497340000	2300300000	871370000	0	213300000	403310000	1.9257e+09	6438200	208040000	318730000	1203800000	16414000	211850000	734350000	1225500000	5753700	140100000	449030000	1335900000	0	303990000	392900000	1211900000	0	0	330120000
P27573	0	0	5416000	17223000	0	0	0	0	0	0	10939000	15159000	0	0	0	0	0	0	0	10646000	0	0	0	0	0	31206000	0	0	0	0	0	0	0	0	0	0	0	0	0	0	0	0	0	0	11946000	0	0	0	0
P27600	1706500	0	7035600	51988000	0	0	1.6919e+09	0	0	0	2160200	80960000	0	0	0	4104100	0	0	0	54006000	0	0	6011100	0	0	56189000	0	3556900	28517000	0	0	0	0	0	0	0	41823000	0	0	0	0	0	0	0	17345000	1199000	0	0	0
P27601	242270000	0	302590000	1220400000	2640900	0	248860000	1131600000	1812700	0	151420000	1349800000	6965500	0	210090000	935470000	4652400	0	444340000	1446100000	8635200	0	259620000	617320000	9079100	1308500000	0	247540000	1351100000	10519000	0	170080000	578830000	5105000	0	304870000	1294200000	3631700	0	167970000	1081100000	3178500	0	409420000	795370000	0	0	0	920590000
P27612	36703000	4728200	34648000	82143000	42125000	4776200	83214000	111110000	52626000	0	0	14310000	24684000	0	8472400	88598000	21843000	7620200	24219000	78465000	22160000	0	25269000	61519000	91795000	133010000	0	13412000	35512000	72214000	5216000	1820900	100210000	36756000	3615500	7580700	70923000	36769000	0	12363000	43688000	37110000	2824300	13760000	58139000	30078000	0	0	97917000
P27659	152210000	0	113650000	611730000	1089900000	17337000	143590000	823330000	1.834e+09	0	145890000	380090000	906970000	10436000	171670000	500010000	1358500000	9183600	328830000	953750000	1.6089e+09	10626000	333240000	663370000	1.9566e+09	683920000	0	328900000	563060000	1426300000	10873000	382590000	566000000	1.5362e+09	4076500	269910000	668460000	740880000	9238400	211760000	548830000	1316600000	0	331870000	286170000	1.0092e+09	0	880240	488390000
P27661	0	0	0	0	4132700	0	22750000	0	0	0	0	0	3159200	0	253500000	0	0	0	113930000	0	0	0	0	0	0	0	0	0	0	0	0	3409500	0	0	0	158020000	0	0	0	0	0	0	0	0	0	0	0	0	1166400
P27671	8536200	0	6958400	16538000	206990000	0	18807000	5055400	202740000	0	17084000	41879000	114150000	0	38429000	49796000	157180000	0	37895000	51886000	454960000	0	26526000	26820000	370920000	33819000	0	10587000	25479000	241660000	0	7364400	0	112410000	0	17499000	22199000	135480000	0	10347000	34606000	175350000	0	15770000	19087000	141430000	0	0	2344100
P27773	886280000	124240000	983090000	4587000000	492710000	99752000	1.7538e+09	4947200000	667640000	44758000	447230000	6.7569e+09	381310000	46487000	674230000	4759300000	449850000	111350000	1.0427e+09	5086400000	572270000	76544000	951300000	4.1646e+09	673220000	5671500000	0	887960000	5322400000	500320000	60177000	1.0121e+09	4.1091e+09	472860000	110540000	866390000	7.1707e+09	334420000	135440000	882420000	4.2602e+09	446580000	89161000	1110400000	4595200000	298520000	0	2000100	4378200000
P28028	5866000	0	14000000	87244000	9375800	0	49310000	115230000	10078000	0	5853200	75732000	0	2339100	15978000	147190000	4677600	0	15283000	76759000	6304400	0	22266000	55405000	17247000	123050000	0	12255000	95554000	12126000	2245100	45230000	140730000	12800000	0	21305000	131230000	5466700	3081600	11992000	117520000	32040000	0	22034000	60361000	0	0	0	144440000
P28063	0	0	0	0	0	0	0	0	0	0	0	0	0	0	0	0	0	0	0	0	0	0	0	0	0	0	0	0	0	0	0	0	0	0	0	0	14615000	0	0	0	0	0	0	0	0	0	0	0	0
P28184	56769000	0	14075000	0	12036000	10670000	93678000	0	16462000	0	0	38977000	7914300	0	32549000	137700000	10627000	66733000	60728000	0	12616000	33778000	89365000	0	7661400	0	0	13038000	0	14370000	29491000	9815900	0	9519200	10494000	43843000	0	6843600	38376000	12511000	0	28257000	0	65414000	7788100	9695000	0	0	155060000
P28230	0	0	2053400	0	0	0	0	0	0	0	1640900	0	0	0	0	0	0	0	4018300	0	0	0	0	0	0	0	0	5743400	0	0	0	2005600	0	0	0	4882400	0	0	0	0	0	0	0	4880100	0	0	0	0	0
P28271	22863000	7966100	39175000	113860000	24161000	11651000	108230000	146610000	24464000	9641800	1650500	199550000	19220000	10311000	6746800	113540000	29802000	41869000	43407000	158560000	67807000	15818000	36644000	100330000	44523000	222340000	0	21628000	175230000	53831000	9332200	14624000	132830000	24221000	40143000	29458000	239110000	35486000	26291000	28214000	174060000	11717000	20210000	33894000	141200000	20408000	0	0	172050000
P28334	0	0	0	0	0	0	0	0	0	0	0	0	0	0	0	0	0	0	0	0	0	0	0	0	0	0	0	4941400	0	0	0	0	0	0	0	0	0	0	0	0	0	0	0	3792500	0	0	0	0	0
P28352	0	0	0	2539400	376370000	2093900	0	13534000	801300000	0	0	8738000	266340000	1096700	0	18409000	498420000	2398500	0	2422700	418380000	4828200	0	5931200	811620000	12093000	0	4829900	5338200	446850000	2339900	6718200	17680000	554890000	0	7481400	8271400	288990000	3912500	9931200	24229000	464150000	0	0	7732200	214510000	0	0	12585000
P28474;Q64437	125210000	102040000	136370000	443160000	119630000	97394000	209590000	446580000	137330000	74556000	42570000	553730000	72580000	96740000	51803000	534630000	93507000	165890000	137710000	438650000	133010000	71005000	109710000	368540000	155480000	666720000	0	92076000	411010000	124740000	76338000	112790000	416310000	96142000	113940000	100180000	709520000	88454000	109920000	67064000	363090000	92439000	84102000	114620000	442460000	34643000	0	0	408060000
P28571	48236000	0	32497000	188750000	0	0	2776700	32545000	0	0	155020000	86853000	0	0	71415000	82039000	0	0	276710000	104650000	0	0	34868000	9268900	0	127380000	0	345430000	155160000	0	0	120010000	55587000	0	0	235970000	97300000	0	0	66261000	73172000	0	0	376130000	55466000	0	0	0	0
P28574	0	0	0	0	2376300	0	0	0	0	0	0	0	0	0	0	0	17080000	0	0	0	0	0	0	0	0	0	0	0	0	0	0	0	0	0	0	0	0	0	0	0	0	0	0	0	0	0	0	0	0
P28650	2295200	9204900	3039700	14343000	45291000	11481000	9025700	16197000	46784000	13711000	0	86812000	46150000	2339100	0	6872500	5534400	13537000	4337500	54091000	74869000	15412000	3377100	14759000	93002000	26612000	0	0	14566000	66341000	2333800	0	8532100	17349000	17752000	0	33912000	47269000	1594300	1756100	0	14568000	4918500	0	22329000	12036000	0	0	0
P28652	822690000	182120000	1.0317e+09	6.0789e+09	2.052e+09	252030000	2903900000	6.0179e+09	5480000000	55891000	538350000	3.1679e+09	714720000	136430000	4.1211e+09	4.2487e+09	2319600000	141430000	3.5623e+09	3.4332e+09	2315700000	180860000	5026700000	4318400000	5327900000	3.4704e+09	0	5448500000	2.9785e+09	1401600000	101040000	32519000000	3.5297e+09	2646300000	121100000	3.7734e+09	5325400000	1259900000	237500000	4342900000	4716300000	3.9704e+09	70844000	4568600000	3.2464e+09	1337100000	0	33784000	4869400000
P28656	6758300	46736000	7611500	50922000	116490000	64265000	25490000	216490000	302520000	3358300	4275200	23777000	82840000	32641000	21891000	66367000	175480000	38687000	6737000	41123000	110290000	45035000	22089000	120950000	306820000	85745000	0	0	52104000	143330000	44859000	45114000	72294000	190410000	27758000	8248600	126630000	72930000	59928000	17658000	94914000	217670000	19404000	3025400	53383000	73218000	0	0	71890000
P28658	12714000	0	24600000	143780000	59508000	28107000	43490000	119830000	74520000	0	2200900	142330000	102670000	0	3353300	115300000	42716000	12720000	37357000	155150000	128510000	0	17976000	78269000	110520000	193850000	0	11566000	148710000	191760000	0	16280000	65079000	82761000	9571800	10368000	176820000	93248000	1579200	10500000	90741000	72987000	0	3376200	108090000	74154000	0	0	50291000
P28659	7753900	0	3648600	0	190850000	0	35230000	29503000	533610000	0	0	17979000	78022000	0	6259300	26392000	387010000	0	0	0	170300000	0	31378000	30970000	453780000	0	0	12355000	27089000	220790000	0	26664000	58883000	436910000	0	0	34908000	121700000	0	24595000	55686000	452000000	0	17656000	0	129730000	0	0	24873000
P28660	194710000	3023800	271800000	1.806e+09	2432000000	49157000	603150000	2.0984e+09	4725300000	0	230180000	1315800000	1303700000	26819000	831850000	2647600000	3.2014e+09	19084000	672440000	1087200000	2290500000	17551000	1353400000	2.0541e+09	4954700000	1.5952e+09	0	549340000	1425800000	2648800000	29389000	1201000000	2.0183e+09	3.5529e+09	11926000	574810000	1.8226e+09	1.8136e+09	48971000	928360000	2401100000	3.8875e+09	9520100	784300000	1.5348e+09	1.6395e+09	0	0	2530100000
P28661	20196000	1415000	12750000	634620000	362820000	0	16372000	388260000	315370000	0	102870000	568930000	323850000	0	263560000	391730000	123920000	0	149610000	329630000	470110000	0	52641000	395690000	267430000	428950000	0	232820000	392730000	403320000	0	620440000	229080000	168340000	0	257730000	546630000	198920000	0	162070000	219310000	129990000	0	507830000	421210000	314400000	0	537560	232100000
P28663	604540000	17852000	617170000	5250900000	2527400000	23068000	1228600000	5632900000	3.071e+09	7066300	650210000	5.988e+09	2185200000	9191600	1.5636e+09	6.4224e+09	1.9078e+09	15828000	1.6898e+09	4.1944e+09	2.9528e+09	32129000	1.9211e+09	5628400000	3.3697e+09	4787900000	0	1183600000	4680400000	2768000000	32188000	2.0565e+09	5479300000	2252800000	14822000	1145500000	7.1876e+09	1.9909e+09	29309000	1.6235e+09	5.983e+09	2472400000	2419600	1.5673e+09	4637700000	1.9118e+09	0	1169900	6.0296e+09
P28667	1796300	0	0	0	0	0	5214900	0	0	0	0	13719000	0	0	4173200	0	1891700	0	0	0	0	0	3092400	0	0	0	0	6962600	0	0	0	6270400	2668100	0	0	4089400	0	1750000	0	7141300	16945000	0	0	0	21000000	0	0	0	0
P28704	0	0	0	0	4353600	0	0	0	17649000	0	0	0	1006000	0	0	0	12212000	0	0	0	6511400	0	0	0	5180700	0	0	0	0	0	0	0	0	13935000	0	0	0	0	0	0	0	8957500	0	0	0	1134500	0	0	0
P28738	263280000	85622000	301730000	2.065e+09	334240000	77622000	642170000	2495000000	356620000	26605000	77506000	2.1123e+09	215540000	72950000	150190000	2410000000	282520000	80958000	409640000	1.7246e+09	325890000	41384000	372730000	1.7123e+09	332000000	1.8395e+09	0	244920000	1.8438e+09	431070000	47526000	245540000	2.0565e+09	272710000	94425000	231820000	2320500000	274490000	49333000	234640000	1.7588e+09	288520000	33916000	305680000	1.5146e+09	277890000	0	0	2396400000
P28740;Q8C0N1;Q922S8	179850000	0	177620000	494120000	996720000	0	287130000	640440000	1297300000	0	71499000	702260000	718290000	0	159010000	717220000	1.0633e+09	4291200	327930000	384950000	1153900000	0	308380000	569070000	1363800000	586930000	0	260340000	426690000	1143200000	0	332390000	758640000	1298000000	3704600	223060000	808870000	819940000	0	218390000	628210000	1268500000	0	374140000	429700000	849610000	0	0	888080000
P28741	4454200	0	2981700	34558000	11735000	0	29384000	47333000	39270000	0	6196000	59976000	8309900	0	9128500	84752000	20539000	0	4733400	33111000	14127000	0	11734000	29987000	50276000	41302000	0	5285300	10430000	26593000	0	3209600	38564000	70060000	0	5410400	22321000	23198000	2754800	8760600	21537000	54161000	0	5533400	56394000	22196000	0	0	53534000
P28798	3094200	0	2430400	0	0	0	7111300	0	0	0	5399100	0	0	0	0	0	0	0	0	0	0	0	3134000	0	0	0	0	0	0	0	0	0	0	0	0	0	0	0	0	0	0	0	0	0	0	0	0	0	0
P28867;Q02111	0	0	2705200	102440000	87932000	0	21271000	49562000	53529000	0	0	12501000	1806500	0	5157700	94645000	22416000	0	0	20148000	27491000	0	23834000	73921000	122020000	87622000	0	12329000	98251000	96619000	0	34974000	87800000	46629000	7512000	43061000	242200000	187540000	0	20537000	89894000	47524000	5783200	30250000	101540000	114860000	0	0	116470000
P29341	205430000	26435000	207590000	452490000	861030000	39239000	386370000	787790000	1.511e+09	7473800	109210000	774420000	671790000	48968000	158650000	875560000	968900000	19037000	253660000	466460000	1302000000	47138000	364280000	690090000	1.5703e+09	663330000	0	212900000	731590000	1373100000	72601000	230830000	605800000	1201400000	41664000	239910000	763470000	667250000	47490000	229030000	818940000	1160700000	13381000	293950000	546590000	849650000	0	0	907980000
P29387	11352000	0	11052000	74518000	0	0	101920000	187360000	0	0	12064000	223000000	1217100	0	90125000	340540000	4296500	0	36974000	29120000	0	0	84534000	252520000	5100200	75593000	0	57137000	122080000	0	0	240280000	347830000	7717200	0	40067000	171900000	0	0	85317000	282280000	10393000	0	74233000	127930000	0	0	0	351670000
P29391;P49945	0	0	0	9913700	0	0	0	0	0	0	0	0	0	0	6798800	0	0	0	3297900	10374000	0	0	0	5790100	0	0	0	0	4000500	0	0	0	0	0	0	0	0	0	0	0	0	0	0	0	0	0	0	0	0
P29416	0	0	1543100	35593000	94244000	0	2887800	6480500	170870000	0	1267300	7608500	80153000	0	1485800	0	80213000	0	3151300	13330000	150240000	0	3690200	9402400	205710000	13317000	0	4844500	0	58284000	0	11702000	0	77426000	0	3094800	17158000	58377000	0	0	0	69502000	0	0	0	41524000	0	0	4510800
P29533	4855900	0	12302000	22988000	0	0	26356000	56604000	8984300	0	0	63788000	0	0	12308000	99140000	0	0	5976700	30063000	0	0	13648000	103050000	12314000	40453000	0	0	67430000	0	0	16950000	67041000	0	0	7839000	33649000	0	0	7582900	58601000	5391500	0	13728000	33820000	0	0	0	120070000
P29758	213760000	16921000	300710000	2232600000	0	13840000	431270000	1450500000	0	0	73292000	2451100000	15061000	0	128470000	1.8384e+09	10459000	3225500	346200000	1.8243e+09	14280000	1837900	231620000	1357500000	21594000	1.4742e+09	0	158030000	1.7062e+09	5413000	0	117800000	1244000000	6003400	0	149450000	2.0626e+09	0	0	146720000	1381600000	18381000	0	207700000	1.049e+09	4649600	0	0	1404400000
P30275;Q6P8J7	626110000	301120000	660620000	6.4889e+09	7.8735e+09	204200000	2.0961e+09	8641300000	9183800000	249760000	646930000	8.1835e+09	7.2112e+09	245790000	594290000	8.5105e+09	6.9242e+09	381080000	1445800000	7.1121e+09	11211000000	98143000	1.0124e+09	7.8467e+09	6.2783e+09	7.8156e+09	4053200	1.8446e+09	6.9044e+09	8.265e+09	165830000	6.3733e+09	8843500000	6.549e+09	405380000	3.1178e+09	9474100000	5.8727e+09	279240000	1.0361e+09	9066000000	5506700000	257590000	2.0601e+09	6.3484e+09	6.1549e+09	0	1454600	11462000000
P30416	108390000	67378000	114070000	464680000	210950000	25330000	213680000	383720000	176360000	3631200	12371000	459710000	135410000	13555000	45892000	227090000	65097000	23374000	89466000	305170000	196870000	19831000	78867000	238080000	156550000	391750000	1179500	79063000	699040000	299230000	10671000	38660000	359040000	109910000	73333000	51230000	642530000	191400000	35517000	46672000	299180000	121140000	8385900	66302000	458310000	192120000	0	0	443000000
P30677	0	0	0	99974000	0	0	0	0	0	0	0	0	0	0	0	0	0	0	24088000	26483000	0	0	0	0	2756700	0	0	0	0	0	0	0	22779000	0	0	0	0	0	0	0	37085000	0	0	0	0	0	0	0	70120000
P30681	0	0	0	0	19702000	0	0	0	90625000	0	0	0	27843000	0	0	0	49277000	0	0	0	39800000	0	0	0	80138000	0	0	0	0	29348000	0	0	0	71979000	0	0	0	19862000	0	0	0	65155000	0	9354500	0	26005000	0	0	0
P30999	21715000	0	42075000	93404000	77637000	0	76548000	132860000	107120000	0	19956000	45176000	52515000	0	56415000	215240000	76196000	0	87798000	26854000	106780000	0	109220000	86652000	135930000	101820000	0	73089000	98503000	92075000	0	124930000	178230000	332670000	0	82342000	172210000	79520000	0	61139000	139800000	88753000	0	164000000	86451000	79270000	0	0	170000000
P31001	0	0	0	0	0	0	0	0	0	0	911290	0	0	0	9350800	0	0	0	0	0	0	0	5044600	0	0	0	0	2213000	0	0	0	4780300	0	0	0	835430	0	0	0	3478700	0	0	0	4336200	0	0	0	0	0
P31230	5020600	4746800	4442200	117560000	142250000	5574200	38354000	123240000	280900000	2462100	10973000	100240000	66996000	13161000	29766000	140550000	213690000	14245000	25582000	79088000	149080000	27291000	37719000	84407000	306330000	128110000	0	35116000	112330000	190430000	16349000	59248000	74435000	226450000	14170000	30137000	73346000	115330000	30595000	29202000	116320000	237400000	0	40624000	77463000	126510000	0	0	155540000
P31324	405860000	26154000	381000000	921990000	202370000	179090000	904360000	2296900000	1.8376e+09	1216700	172640000	858320000	114550000	86318000	583900000	2.1314e+09	999220000	56203000	373470000	498000000	182580000	97155000	749680000	1.9185e+09	1.5635e+09	1.0552e+09	0	429260000	1142600000	313300000	114870000	1.0569e+09	1.9951e+09	1336500000	30501000	560040000	1338800000	162810000	120920000	753180000	2601300000	1277500000	17601000	769720000	1.0547e+09	199680000	0	4125400	3.4081e+09
P31361;P31360	0	0	0	0	11391000	0	0	0	13271000	0	0	0	6630800	0	0	0	9190900	0	0	0	9721000	0	0	0	17607000	0	0	0	0	3859100	0	0	0	14666000	0	0	0	2272000	0	0	0	10385000	0	0	0	2281100	0	0	0
P31648	54871000	0	77622000	1201600000	18039000	0	127230000	582530000	22547000	0	425790000	1.069e+09	21584000	0	695560000	738370000	2329500	0	1284500000	985620000	27363000	0	449690000	640700000	14856000	584870000	0	1.0326e+09	935610000	17507000	0	1.461e+09	768690000	15598000	0	886010000	939790000	12948000	0	644960000	724680000	12890000	0	1426900000	688070000	15530000	0	690300	529280000
P31649	0	0	0	0	0	0	0	0	0	0	4229800	25585000	0	0	0	0	0	0	0	0	0	0	0	0	0	0	0	0	0	0	0	0	0	0	0	0	0	0	0	0	0	0	0	0	0	0	0	0	0
P31650;P31651;O55192	780620000	0	436200000	6.9131e+09	13268000	0	245660000	2.0798e+09	10555000	0	2780500000	4325000000	76142000	0	1200300000	1190800000	0	0	5460100000	4.2563e+09	94488000	0	525960000	1.5113e+09	0	3.2842e+09	0	5056900000	2711000000	70383000	0	2391000000	1120300000	15826000	0	4407600000	4.1189e+09	23656000	0	1136600000	1226400000	0	0	6.887e+09	2548000000	46025000	0	7651700	994420000
P31750	0	0	0	0	0	0	0	0	0	0	0	12375000	0	0	0	0	0	0	3801100	0	0	0	0	23717000	0	0	0	0	0	0	0	0	0	0	0	0	0	0	0	0	0	0	0	0	0	0	0	0	0
P31786	226690000	121040000	177190000	335730000	9913100	51004000	59196000	305940000	38228000	55464000	70265000	321500000	17730000	31334000	82576000	429240000	20434000	105860000	239750000	413410000	12205000	50246000	177150000	239430000	9668100	302440000	0	154270000	341650000	53711000	46764000	129080000	212380000	7073400	72356000	194570000	326060000	7078900	48872000	87553000	261720000	24888000	92958000	261260000	379860000	5621700	0	0	299290000
P31938	166500000	201520000	286280000	2258400000	287830000	350800000	773480000	2521300000	830860000	61910000	68398000	1183400000	186520000	235510000	318110000	3.2542e+09	407380000	274120000	362240000	1242200000	330490000	218170000	453310000	2267000000	668110000	1230900000	3202100	276310000	1236500000	414700000	209970000	416140000	2438300000	508840000	210220000	207140000	1349600000	251550000	280960000	292890000	2350500000	437210000	27230000	276520000	1317400000	165590000	2197500	0	3.3274e+09
P32020	125070000	0	149690000	860020000	0	0	203570000	822300000	0	0	60858000	1195800000	0	0	64280000	1.0139e+09	0	0	167070000	922980000	3650300	0	122220000	813860000	8647200	938100000	0	113730000	967620000	6317700	0	94428000	738970000	5296900	0	114470000	1366900000	5180100	0	84423000	880600000	0	0	125230000	690580000	7668100	0	4815800	708010000
P32037	32281000	0	25140000	944770000	0	0	82364000	812330000	7763500	0	41256000	358980000	2407900	0	271310000	1.0559e+09	0	0	191880000	377770000	0	0	119200000	455980000	0	267440000	0	108760000	385880000	0	0	892070000	647240000	7360600	0	236700000	377200000	0	0	249720000	675460000	1970600	0	352540000	277250000	2048700	0	0	610380000
P32067	37292000	2355200	25361000	21099000	317120000	14802000	72282000	37913000	515950000	0	18471000	35628000	182810000	4895800	73781000	23322000	364140000	16557000	31968000	24267000	398320000	144470000	137030000	26039000	538450000	30394000	0	52771000	25433000	480570000	4310400	56146000	32920000	445080000	2745500	41213000	13173000	190050000	10994000	89300000	16415000	359550000	4318700	63788000	25227000	274620000	0	0	21954000
P32211	0	0	0	0	0	0	50516000	110150000	0	0	0	0	0	0	19326000	69247000	0	0	0	0	0	0	23943000	61881000	0	0	0	0	0	0	0	34893000	90533000	0	0	0	0	0	0	22676000	34292000	0	0	0	0	0	0	0	0
P32233	0	0	797610	3803600	99445000	0	1288600	2948400	164030000	0	0	4020800	46644000	0	1787500	3957500	113390000	0	1285900	2920300	75283000	0	1772300	2042900	210510000	3206500	0	1231700	2424800	89985000	0	2627100	3268200	126590000	0	0	2148600	72193000	0	1072200	3524400	138800000	0	1441100	2061200	62593000	0	0	3542600
P32261	0	0	0	0	9308100	0	0	11000000	19827000	0	0	8537600	8862500	2910300	0	0	5037600	0	0	0	17804000	9807700	0	0	11839000	0	0	0	0	7893500	0	0	0	6755700	7940400	0	0	4430800	13715000	0	0	7808500	0	0	0	3832700	0	0	0
P32507	0	0	0	3744300	0	0	0	0	0	0	0	2165200	0	0	0	0	0	0	0	32342000	0	0	0	6402600	0	5288000	0	0	5480700	0	0	0	3077600	0	0	0	2492000	0	0	0	3776600	0	0	0	0	0	0	0	19513000
P32848	0	8396200	0	8656300	0	0	0	0	0	0	0	0	0	0	0	0	0	3838500	0	12222000	0	0	0	0	0	0	0	0	0	0	0	0	0	0	5232200	0	0	0	0	0	0	0	15958000	0	0	0	0	0	0
P32883	3527500	0	6233400	245320000	31575000	3245400	14656000	126960000	6442000	0	5012500	93093000	37157000	0	25072000	268040000	34442000	3075200	18790000	119370000	41632000	0	14765000	95163000	50802000	211270000	0	22758000	236150000	42973000	0	103590000	77016000	35192000	0	30620000	246970000	26057000	0	25247000	191410000	34568000	0	30285000	67962000	28990000	0	0	152160000
P32921	71605000	57361000	78620000	197930000	161400000	35372000	164200000	384210000	314890000	23386000	20871000	245670000	164040000	6817700	66257000	247830000	143190000	67855000	108510000	172590000	321390000	40490000	114510000	190720000	380600000	272080000	0	58576000	279030000	359660000	33084000	82466000	185280000	234530000	42361000	54614000	301420000	235780000	43900000	67558000	175810000	208760000	34685000	74993000	147310000	203500000	0	0	229710000
P33173	75233000	7493900	77989000	516890000	72587000	16933000	306780000	811970000	81834000	0	6250800	443350000	37768000	11245000	69192000	729650000	42139000	14221000	95184000	488230000	79300000	23104000	121790000	655960000	105920000	513190000	0	49272000	421220000	117690000	8188100	63969000	606580000	57539000	21606000	44270000	601360000	81754000	18255000	29970000	588960000	58149000	8863100	70439000	436470000	46436000	0	0	670490000
P33175	1577800	1113700	0	45961000	0	0	0	57644000	0	0	2758300	24645000	1708600	0	0	12550000	3697000	0	34471000	37421000	0	0	6536800	17106000	0	65266000	0	5298800	17358000	12419000	0	7467900	42130000	0	2073600	10018000	35362000	1832600	0	2581600	32967000	0	0	1643300	23389000	0	0	0	19214000
P34022	50288000	65828000	100460000	161470000	39620000	59941000	141040000	327090000	114140000	28641000	8059800	217010000	31348000	16354000	56541000	287120000	61708000	79379000	73356000	169910000	43358000	29811000	89633000	265280000	115120000	180240000	0	30347000	151760000	107480000	10975000	62934000	284670000	38431000	40598000	21014000	175980000	64448000	53924000	51544000	234810000	74864000	75594000	70842000	138400000	27725000	0	0	339990000
P34152	3722300	0	12742000	51653000	90763000	0	56109000	95033000	228780000	0	0	5126800	43121000	0	16162000	80696000	136620000	0	6766000	7491100	42637000	0	37285000	50893000	313240000	39886000	0	2294600	43963000	131790000	0	17794000	83654000	140020000	0	9439700	18506000	90858000	0	13611000	43301000	137370000	0	9603700	23451000	95606000	0	0	91753000
P34884	30335000	41866000	28839000	175980000	12105000	26201000	67520000	153200000	8904000	22719000	14307000	158900000	8133700	15179000	14342000	241480000	9392500	52635000	56308000	97262000	14084000	32639000	38385000	60673000	18188000	209470000	1228900	37734000	112230000	15827000	11584000	55123000	124660000	14127000	22348000	37048000	97505000	8945300	28959000	30777000	115940000	16367000	28003000	30715000	118070000	2135900	0	0	212670000
P34914	3766100	0	5974200	14546000	0	4603800	44218000	118250000	0	0	0	7968400	0	0	7527400	102920000	2913800	0	0	18502000	0	4329600	26614000	58208000	0	4839800	0	0	10023000	0	2342400	2642700	133350000	0	0	0	7323800	0	3553400	0	90305000	0	0	0	3451700	0	0	0	30175000
P35123	0	0	0	4136000	0	0	4927500	0	0	0	0	3612500	0	0	0	4804600	0	0	1264300	0	0	0	0	0	0	9592800	0	0	6598600	0	0	0	14716000	0	0	0	10640000	0	0	0	0	0	0	0	5049200	0	0	0	4501300
P35235	112290000	60696000	109750000	318370000	129350000	26460000	208210000	334100000	212920000	6133800	15598000	402680000	82455000	19756000	54578000	315690000	135150000	74409000	131030000	332150000	178820000	36593000	88081000	313080000	215480000	376890000	0	78366000	366760000	216630000	17670000	75897000	339250000	153820000	36683000	85493000	412370000	86930000	49601000	69087000	298610000	127240000	7809600	141780000	288570000	127670000	0	0	331330000
P35276	295730000	0	329320000	1.8261e+09	129140000	0	636160000	2380700000	178450000	0	142070000	2264200000	109950000	2877200	375030000	1.5683e+09	130640000	55075000	397730000	862880000	122250000	0	487000000	1.5601e+09	142450000	1292000000	3609700	376070000	1371100000	139370000	2857800	517390000	1.6378e+09	124640000	44078000	345960000	1.577e+09	91516000	3289200	431040000	1.6522e+09	129230000	28172000	564770000	905920000	90525000	0	10020000	1099000000
P35278	198510000	6299200	225040000	1214400000	60296000	20338000	317600000	692160000	72110000	12173000	124360000	932210000	42397000	12292000	219080000	979060000	88019000	27116000	322020000	756170000	71088000	17658000	331600000	818840000	80532000	1202500000	0	251340000	759920000	56723000	11452000	360790000	715130000	78693000	38291000	218450000	1273900000	49248000	14507000	240220000	775410000	66527000	0	277530000	781000000	48692000	0	1299200	844470000
P35279	1096800000	40011000	1131300000	2781100000	379780000	70129000	1.7272e+09	2.9503e+09	494520000	59147000	414220000	3.203e+09	321070000	80874000	809360000	3.1496e+09	423720000	116600000	932700000	2612600000	509100000	82868000	1393800000	3.1168e+09	661930000	2650800000	7516900	796400000	2.968e+09	508490000	95507000	1114900000	3.0342e+09	479910000	98129000	574000000	3.7484e+09	279240000	135600000	1.0224e+09	3.2503e+09	471820000	54108000	1.0071e+09	2418100000	279190000	0	17240000	3.6932e+09
P35282	145440000	0	130900000	351860000	24047000	0	175370000	257440000	7793200	0	32871000	553690000	19061000	0	55359000	357930000	8328100	8464500	217280000	374020000	22259000	0	139930000	299640000	13290000	431070000	0	97711000	394980000	21247000	0	122300000	232600000	10949000	0	95379000	557410000	19561000	0	110430000	287630000	24711000	0	178850000	401470000	19515000	0	0	371120000
P35283	27767000	0	38327000	238980000	6563300	0	71510000	319880000	6547200	0	4381800	375020000	4595300	0	32131000	287770000	12887000	0	46960000	194240000	3633300	0	60205000	303520000	16375000	233390000	0	32457000	274470000	6837000	0	40183000	283410000	7482800	0	22401000	330850000	5793500	0	45001000	351220000	20540000	0	35447000	136770000	5252400	0	0	291590000
P35285	3868200	0	6844000	29597000	0	0	17683000	23027000	0	0	2077000	27620000	0	0	6234900	48270000	2105500	0	5865600	14364000	0	0	5923700	64717000	0	19996000	0	7142700	37446000	0	0	8105700	41258000	0	0	4696000	48516000	2186100	0	6716600	12398000	0	0	3243600	32054000	0	0	0	55772000
P35288	22113000	0	19645000	57615000	43342000	0	35796000	59550000	57625000	0	7319300	77556000	32915000	0	17739000	66612000	45950000	0	38110000	56937000	70585000	0	16933000	63817000	39063000	79790000	0	24939000	62555000	32029000	0	41237000	97742000	40569000	0	17582000	221380000	15182000	0	23473000	26586000	16619000	0	34802000	78874000	38137000	0	0	78917000
P35290	4911400	0	21891000	60357000	0	0	6854200	67403000	0	0	2563500	87682000	0	0	7293100	94762000	0	0	19211000	100590000	0	0	9165100	0	0	28050000	0	4811500	25616000	0	0	7952500	40041000	0	0	15780000	69257000	0	0	7979400	61873000	0	0	10361000	52449000	0	0	0	82282000
P35293	97776000	0	114040000	464270000	103710000	0	135140000	462370000	75534000	0	54369000	586420000	69678000	0	98500000	453530000	73472000	0	151480000	555230000	84364000	0	126580000	400050000	107450000	346110000	0	111260000	468440000	51172000	0	145210000	403000000	75610000	0	84213000	662980000	24082000	0	89643000	354640000	77140000	0	126830000	360240000	46405000	0	0	391540000
P35436	0	0	0	5818900	0	0	0	0	0	0	0	0	0	0	68062000	0	0	0	0	0	0	0	12602000	0	0	0	0	25307000	0	0	0	258500000	0	0	0	17211000	0	4172700	0	40131000	0	0	0	38548000	0	0	0	0	0
P35438	10646000	0	5565600	173450000	0	0	2872300	0	0	0	29181000	0	0	0	322960000	43893000	0	0	52993000	8693800	0	0	160460000	0	0	0	0	218200000	3569400	0	0	1240500000	0	0	0	133930000	37363000	0	0	333550000	21272000	0	0	247070000	11764000	0	0	0	0
P35441	0	0	0	0	0	0	0	0	0	0	0	0	2594600	0	0	0	0	0	0	0	0	0	0	0	0	0	0	0	0	0	0	0	0	0	0	0	0	0	0	0	0	3674900	0	0	0	0	0	0	0
P35486	2296000000	18214000	1.9249e+09	7.5933e+09	1130100000	86739000	2589600000	8.1162e+09	1.5052e+09	0	1.8233e+09	9325400000	985490000	9856200	3.4695e+09	8934300000	1.0634e+09	48659000	3.3861e+09	6.5865e+09	1.7929e+09	26845000	3.4253e+09	7.5012e+09	2337000000	7.4017e+09	0	3.0494e+09	7.4599e+09	1144300000	28897000	5473400000	7.311e+09	1.5613e+09	9640900	2.9405e+09	10156000000	747190000	27363000	2.925e+09	8.0719e+09	1307600000	5901300	4357600000	6.8442e+09	896260000	0	33773000	8.5603e+09
P35505	149290000	47745000	181430000	473790000	86542000	10186000	177490000	321050000	58447000	14691000	69495000	540440000	66735000	6530800	32637000	244140000	28019000	32361000	190500000	494320000	93711000	5333400	87322000	247670000	120630000	282260000	0	74396000	215450000	68500000	0	4600500	126280000	34977000	15795000	78545000	339980000	55691000	5103300	18904000	95155000	16117000	7682900	75233000	175040000	22735000	0	0	130960000
P35546	0	0	0	0	0	0	0	886900	0	0	0	0	0	0	0	0	0	0	0	0	0	0	0	0	0	0	0	0	0	0	0	0	0	0	0	0	0	0	0	10962000	1523400	0	0	0	0	0	0	0	979760
P35550	6105500	0	2892300	0	329330000	0	0	0	369300000	0	18073000	0	174250000	0	59340000	0	305600000	0	55417000	31064000	501400000	0	44250000	0	335390000	18981000	0	70084000	0	565810000	0	63379000	0	253390000	0	69697000	0	238290000	0	43925000	0	225940000	0	85608000	0	376350000	0	0	0
P35561	0	0	0	0	0	0	0	13826000	0	0	0	0	0	0	3439900	0	0	0	0	0	0	0	0	0	0	0	0	0	0	0	0	8170900	0	0	0	0	0	0	0	2867400	0	0	0	0	0	0	0	0	0
P35564	722000000	0	744660000	2.932e+09	243130000	0	902590000	3.0219e+09	249970000	0	346380000	4.064e+09	152350000	0	450770000	2811200000	238470000	0	862130000	3.618e+09	318140000	0	641390000	2461500000	360930000	3.7903e+09	0	654750000	3.2197e+09	278920000	0	837610000	2216100000	274150000	0	672730000	4.1079e+09	123730000	0	479970000	2734300000	171380000	0	880820000	3.0247e+09	129700000	0	197600	3.057e+09
P35585	47508000	4940800	50652000	350470000	89048000	3720100	90905000	327670000	124260000	0	9077900	283280000	59340000	10132000	55366000	455410000	50287000	10168000	41843000	443290000	94907000	8268800	56308000	423680000	161800000	368620000	0	74488000	315890000	159420000	11018000	46658000	297880000	124370000	32740000	49537000	409950000	65146000	10830000	42207000	361080000	120550000	4507400	33629000	308590000	70105000	0	0	434720000
P35700	1171900000	618380000	1175200000	4.2841e+09	772870000	539510000	1.8193e+09	4662600000	1283800000	338990000	510230000	5142600000	537780000	326220000	865740000	4.2605e+09	668820000	1209600000	1.8287e+09	4857800000	1293100000	589110000	1435100000	5323100000	1.8487e+09	4.2101e+09	21516000	778120000	3.8248e+09	1266700000	385280000	1.0331e+09	3.6077e+09	734820000	473400000	939760000	3.4279e+09	667850000	448810000	762900000	3.7466e+09	704390000	225520000	1.0345e+09	2.9961e+09	482090000	0	0	3.2807e+09
P35762	948050000	0	860270000	888740000	144440000	0	938950000	622240000	179390000	0	681100000	1.7353e+09	142850000	0	1416200000	723840000	103810000	3894300	1.7996e+09	1.0093e+09	130130000	0	1105800000	747200000	200100000	860580000	0	1.9173e+09	934850000	123360000	0	3.2454e+09	730390000	288900000	3178400	1.6058e+09	861170000	80257000	0	1161000000	723500000	251120000	0	2653200000	955350000	92571000	0	13393000	833500000
P35802	493420000	0	571370000	9687800000	524700000	0	945520000	10866000000	1111800000	0	529980000	6.339e+09	278090000	0	2.9838e+09	18102000000	924560000	0	1.5655e+09	4510400000	257110000	20576000	2396300000	8919300000	987430000	4515400000	4576300	1.9775e+09	4806300000	407650000	0	6.8375e+09	8755300000	1.0267e+09	0	2.0796e+09	11863000000	263030000	0	3.751e+09	5136400000	652550000	0	2786900000	8654100000	280800000	0	46148000	20842000000
P35803	165740000	0	221410000	2.0754e+09	145790000	0	413600000	2304100000	230890000	0	198580000	1157000000	41219000	0	826320000	2.9821e+09	238950000	0	556210000	520490000	47312000	0	763140000	2.0949e+09	357930000	1.0438e+09	0	606210000	1430500000	82578000	0	2300300000	2713000000	273500000	0	478380000	1.6368e+09	46516000	0	879510000	2826300000	260390000	0	841530000	637530000	66120000	0	9676800	2435800000
P35821	8174400	0	12471000	5254500	0	0	12923000	17730000	0	0	0	3285600	0	0	5527600	5423800	0	0	4623100	4088100	0	0	18838000	14587000	0	0	0	0	10476000	0	8918700	4286600	3117600	0	0	1837000	0	0	13057000	3928400	15580000	0	0	2479000	4691400	0	0	0	34112000
P35922	7897700	0	5963500	0	104410000	0	22630000	22123000	180090000	0	6826600	30976000	66907000	0	7831800	50506000	237150000	0	9080000	12204000	167130000	0	26828000	9816800	144730000	0	0	14220000	6044500	95885000	0	10245000	0	207850000	0	13254000	25475000	61216000	0	24165000	0	132780000	0	12368000	0	81287000	0	0	3280800
P35979	91784000	0	86161000	203220000	608980000	0	88671000	240670000	907510000	0	91385000	124930000	451810000	6770900	118030000	143150000	630880000	0	228270000	188810000	897350000	0	164380000	142830000	1.0047e+09	206590000	0	179000000	156830000	782520000	2728700	277250000	177800000	712040000	0	168310000	150450000	477430000	0	120400000	220600000	642420000	0	238780000	88041000	482660000	0	0	173740000
P35980	101930000	0	73391000	580300000	567940000	0	74678000	591140000	783690000	0	88193000	414570000	349670000	8615300	71037000	407010000	605420000	0	163460000	431200000	789120000	3322100	193710000	463170000	991680000	429050000	0	181130000	468900000	721360000	8598600	172080000	461480000	713310000	3868000	154400000	516640000	425710000	0	121640000	446890000	610280000	0	287350000	364460000	384130000	0	0	468370000
P36536	14902000	2598500	24165000	50212000	10416000	2705700	46433000	68434000	35143000	922150	7754800	55926000	18595000	7472700	23034000	122790000	26570000	4567500	46550000	57133000	22938000	2164600	43473000	6550200	17165000	56273000	0	32437000	64817000	14727000	1743900	52315000	16501000	16250000	1627600	27770000	38271000	13731000	0	25658000	56172000	27514000	3199900	12844000	31503000	9871700	0	0	64175000
P36552	10519000	0	6454800	106060000	0	0	38901000	109860000	0	0	0	162870000	1749600	0	0	103410000	0	0	4576300	74855000	0	0	4565600	73644000	0	103770000	0	8163100	67193000	0	0	0	52679000	0	0	2893100	159130000	1670600	0	2256800	73487000	2063300	0	4852200	73928000	0	0	0	94637000
P36916	28370000	461480000	30091000	141320000	130310000	250040000	113010000	156620000	245800000	0	5498300	64174000	92772000	88422000	45688000	160540000	138440000	3765200	38024000	132320000	152410000	38761000	75528000	221130000	280400000	200190000	0	38966000	210210000	155570000	43431000	23541000	189220000	170680000	10323000	19248000	227710000	89109000	47375000	51588000	203650000	188830000	51850000	18526000	118590000	107680000	0	0	258740000
P36993	0	0	0	0	0	0	0	0	0	0	0	0	0	0	0	30193000	0	0	0	7179600	4400000	0	0	5030800	0	11036000	0	0	0	0	0	0	0	0	0	0	0	0	0	0	0	0	0	0	0	0	0	0	0
P37040	230910000	0	249620000	769060000	48546000	0	401360000	915180000	110900000	0	85931000	1.035e+09	13518000	0	165990000	824770000	94846000	0	287070000	827830000	51876000	0	194340000	725230000	69812000	866070000	0	167100000	831460000	41728000	0	307960000	823210000	94849000	0	224010000	929620000	23210000	0	183410000	778000000	32402000	0	316980000	787900000	26505000	0	0	961660000
P37238	0	0	0	28909000	0	0	0	0	0	0	0	0	0	0	0	0	0	0	0	0	0	0	0	0	0	0	0	0	0	0	0	0	0	0	0	0	0	0	0	0	0	0	0	0	0	0	0	0	0
P37804	9376500	0	0	0	0	0	0	0	0	39593000	12999000	439240000	112490000	12090000	0	76261000	76356000	49776000	13174000	74495000	186530000	21938000	4955200	6976200	45272000	50771000	0	8834800	30728000	110880000	960590	0	0	29355000	35115000	6564200	6928800	44665000	38794000	0	20059000	70281000	0	0	11858000	28676000	0	0	0
P38060	45189000	0	72383000	268400000	0	0	99688000	391060000	0	0	9187600	423020000	1572400	0	35814000	425270000	3775100	0	61241000	313460000	0	0	61734000	344310000	6308200	303540000	0	33201000	327500000	0	0	12479000	270600000	0	0	27327000	253500000	644660	0	58817000	318810000	0	0	31132000	208560000	0	0	0	347750000
P38647	1.9789e+09	31935000	1.8678e+09	7.6003e+09	365100000	64712000	2571900000	6.628e+09	549300000	6483600	1.0221e+09	10534000000	312730000	19796000	1.48e+09	6.7325e+09	274230000	69020000	2431600000	7.3271e+09	490130000	83841000	2.106e+09	5017800000	670060000	7.8273e+09	0	1.6945e+09	7.1111e+09	335710000	61502000	1.7952e+09	5803400000	439600000	35726000	1.7676e+09	7.8509e+09	290900000	65187000	1.761e+09	6.1471e+09	378590000	41984000	2631800000	4971000000	348660000	0	3813100	7.4103e+09
P39053	1.4892e+09	1236200000	1.465e+09	7.105e+09	15314000000	924050000	1.5332e+09	8597500000	19012000000	380540000	3.1215e+09	3.1886e+09	10215000000	506650000	8.3769e+09	7.3188e+09	12534000000	1174100000	5.83e+09	3.1524e+09	16613000000	627350000	9965300000	7.2617e+09	20075000000	5118700000	28349000	6.1553e+09	4700500000	16476000000	529840000	9067900000	8.4877e+09	12796000000	852870000	5790300000	6.1398e+09	11842000000	773910000	7.1734e+09	8.0279e+09	14067000000	585080000	8.3963e+09	3.8209e+09	10239000000	0	85463000	10660000000
P39054	93399000	0	82254000	757840000	706210000	0	71044000	804830000	898370000	0	213080000	229120000	467930000	30193000	376470000	640720000	652690000	0	358940000	420120000	1.0276e+09	51350000	388060000	663710000	1185200000	64759000	0	247370000	541790000	880830000	50579000	297200000	920620000	785770000	39013000	241980000	541130000	598230000	46516000	306140000	889900000	878900000	0	382490000	371570000	538000000	0	12218000	984920000
P39061	1237700	0	0	0	0	0	0	0	0	0	2776900	10280000	7092400	0	0	0	0	0	0	0	5828900	0	0	0	0	0	0	0	0	0	0	5632000	0	0	0	0	0	0	0	0	0	0	0	0	0	0	0	0	0
P39087	0	0	0	2786900	0	0	9493000	2908600	0	0	0	3293900	0	0	32100000	14095000	0	0	3260400	1557200	0	0	14340000	1904700	0	7915400	0	2850300	1898400	0	0	62463000	13558000	0	0	3377400	5404100	0	0	34027000	7169700	0	0	12478000	4143800	0	0	0	3471900
P39098	0	0	0	0	0	0	0	10896000	0	0	0	1842700	0	0	0	0	0	0	0	3629800	0	0	0	0	0	0	0	0	5471100	0	0	0	0	0	0	0	0	0	0	0	0	0	0	0	0	0	0	0	1891900
P39447	0	0	1222200	5187800	37011000	0	1498600	0	27089000	0	51669000	0	93582000	0	206210000	0	69221000	0	118450000	0	83419000	0	176430000	0	65406000	0	0	177730000	0	41092000	0	280120000	0	57132000	0	150830000	58192000	30562000	0	250040000	0	32109000	0	374900000	35771000	55557000	0	0	0
P39688	20177000	0	29355000	58494000	0	0	47612000	50088000	0	0	19611000	127040000	4493700	0	41785000	61722000	0	0	51774000	36871000	0	0	70462000	40243000	0	23220000	0	70321000	64531000	0	0	80349000	42338000	96227000	0	61298000	198110000	0	0	53177000	72925000	0	0	76728000	34675000	3150500	0	0	32461000
P39749	0	0	0	0	3588500	0	3485400	0	13487000	0	0	0	3290400	0	0	0	22151000	0	0	0	28327000	0	0	0	38063000	0	0	2158000	0	14076000	0	5780700	0	9410400	0	0	0	5523200	0	0	0	13959000	0	0	0	0	0	0	0
P40124	577960000	111000000	628450000	2744900000	643190000	167970000	1397200000	3.9295e+09	1194400000	41673000	226120000	3.4887e+09	408080000	157090000	414510000	4.1315e+09	561860000	95885000	614390000	2602900000	677450000	135220000	858720000	3.739e+09	1283800000	2357600000	1425200	444550000	3.1279e+09	861660000	237090000	773700000	3.6143e+09	986060000	143420000	354290000	3.9114e+09	495360000	249280000	552610000	3.6859e+09	1119700000	48884000	529270000	2623900000	492910000	334510	0	4.1655e+09
P40142	958170000	1115600000	1.0632e+09	4.1546e+09	750240000	666460000	1.4865e+09	4.0095e+09	932150000	724200000	396500000	4939400000	846310000	490460000	411540000	4.0929e+09	546290000	1.4623e+09	1358100000	3.5149e+09	1221800000	717920000	942130000	3.2559e+09	1146400000	4.1193e+09	11321000	822080000	3.8476e+09	1346800000	468350000	606490000	3.1041e+09	582400000	932740000	676240000	4663500000	701760000	662630000	487870000	3.0241e+09	678430000	419700000	803180000	3.0358e+09	677060000	5611200	0	3.0498e+09
P40237	238690000	0	167110000	441540000	59886000	0	94816000	206560000	117070000	0	75475000	760820000	32346000	0	141070000	250340000	85600000	0	250530000	424650000	104660000	0	147570000	203700000	145120000	453510000	0	280440000	413870000	53248000	0	262060000	241330000	44311000	0	204750000	396020000	64326000	0	125090000	242080000	40534000	0	297870000	405790000	65487000	0	0	310500000
P40240	171510000	0	172760000	447230000	21589000	0	62863000	257890000	105650000	0	100660000	859900000	15749000	0	268540000	91073000	69912000	0	229400000	386930000	15416000	0	184840000	274670000	122540000	344570000	0	240310000	303590000	51330000	0	410490000	182060000	52048000	0	265930000	433690000	33973000	0	115040000	176380000	48879000	0	327390000	274110000	10326000	0	0	249830000
P40336	40754000	2398800	28938000	164550000	105110000	0	126990000	242120000	123090000	0	5024100	84909000	69983000	0	20549000	180610000	87473000	0	23331000	126920000	167020000	944930	45927000	177990000	151600000	188580000	0	22339000	139300000	136110000	0	31924000	169940000	98808000	0	26714000	162000000	132690000	1881100	35470000	178970000	128800000	0	21736000	111950000	117430000	0	0	180980000
P40630	51158000	0	84624000	832240000	20405000	0	150080000	940420000	35481000	0	17671000	970590000	38705000	0	47695000	787930000	24632000	0	107230000	917190000	35901000	0	61117000	457830000	71313000	692940000	0	55851000	952680000	17785000	0	34779000	674400000	10600000	0	86527000	1.0033e+09	21072000	0	62394000	568690000	26502000	0	84989000	608830000	25032000	0	0	478580000
P41105	83817000	0	45126000	217290000	432310000	6003000	38455000	226130000	604210000	0	93627000	190140000	349000000	0	64425000	80663000	463920000	0	117600000	212050000	533460000	0	121510000	203070000	672040000	235500000	0	99503000	162800000	564720000	0	139330000	206330000	570830000	2504800	133800000	169640000	336640000	0	43460000	218660000	544700000	0	150960000	10196000	429170000	0	0	138700000
P41216	137270000	0	138110000	773760000	2499200	0	284770000	926210000	8531400	0	51304000	1131700000	10469000	0	74779000	927360000	16739000	0	146890000	831160000	18226000	0	177950000	706870000	18768000	894380000	0	95957000	876740000	14274000	0	92841000	778610000	12150000	0	112500000	964770000	5397600	0	100990000	780060000	13026000	0	122230000	691890000	9195100	0	0	857360000
P41233	0	0	0	0	0	0	0	0	0	0	0	0	0	0	0	5316700	0	0	0	3056900	0	0	0	0	0	0	0	0	2043800	0	0	0	0	0	0	0	2492600	0	0	0	0	0	0	0	0	16955000	0	0	3346200
P41234	0	0	4802600	45205000	0	0	0	0	0	0	1335000	39265000	0	0	0	4587900	0	0	1298700	19939000	0	0	0	4560000	0	56366000	0	2810300	4934000	0	0	0	0	0	0	0	43077000	0	0	0	4387600	0	0	0	21223000	0	0	0	7161100
P41241	2110000	0	2685600	0	3145100	0	8562200	0	2311800	0	0	0	6267100	0	0	0	10949000	0	0	10342000	10793000	0	0	9293400	9059300	7987700	0	0	0	12424000	0	0	0	4438500	0	0	0	4613900	0	0	0	5547000	0	0	0	4738600	0	0	0
P41242	0	0	0	7688300	63173000	0	4476600	10168000	49877000	0	0	4868700	14000000	0	0	8185200	33639000	0	0	0	6711700	0	0	11390000	12231000	8992300	0	0	8508900	34601000	0	4205000	0	41864000	0	0	0	46982000	0	0	0	29914000	0	0	22557000	17452000	0	0	0
P41731	9507200	0	9488100	0	6184200	0	9117100	0	4355700	0	9872000	22545000	6591200	0	6398400	0	6212800	0	9155700	0	8108600	0	10518000	11298000	13314000	0	0	8702400	0	4835600	0	13548000	0	4014300	0	9413600	8823900	3021700	0	4800700	0	4574800	0	12467000	0	3511000	0	0	0
P41778;O35317	0	0	0	0	0	0	0	0	11124000	0	0	0	2633700	0	0	0	2162200	0	0	0	9977900	0	0	0	17001000	0	0	0	0	0	0	0	0	19340000	0	0	0	2235500	0	0	0	8015700	0	0	0	0	0	0	0
P42125	245630000	3922200	253880000	1241400000	11019000	1958200	259680000	792370000	0	2254800	87033000	1127500000	21975000	0	105140000	985940000	7513300	17212000	382070000	1.7534e+09	34586000	0	185000000	758590000	3034800	1355700000	0	128970000	1107700000	4046600	3484500	103510000	601890000	4414400	2472300	119780000	1349200000	12929000	979450	92979000	696730000	2907900	2458300	185860000	1.0597e+09	6840200	0	0	604020000
P42208	15332000	1156500	10248000	307300000	597370000	0	31650000	343190000	921490000	0	28591000	150430000	388200000	0	145290000	275980000	558000000	0	75224000	228410000	878080000	0	49336000	327730000	776320000	306150000	0	134000000	239820000	667120000	0	463990000	263910000	427770000	0	180020000	189830000	357140000	0	143580000	303310000	473960000	0	253760000	117750000	333980000	0	0	313250000
P42209	0	0	0	0	0	0	0	0	0	0	0	0	108990000	0	0	0	0	0	0	0	0	0	0	269100000	487750000	264510000	0	0	0	0	0	0	0	0	0	0	0	0	0	104360000	0	0	0	0	242450000	0	0	0	0
P42225	0	0	0	9843200	0	0	960780	0	0	0	0	23354000	0	0	0	4360500	6499500	1545900	2014200	18503000	7654900	1840800	0	0	6194500	3356800	0	1789200	0	3416700	0	0	0	0	0	0	0	1923500	0	0	0	0	0	0	6059700	0	0	0	0
P42227	0	0	0	0	24611000	0	7186800	4530400	0	0	0	0	2482900	0	2254900	4491200	0	0	2248100	3140900	1807000	0	0	4413800	4809200	0	0	0	0	9151500	0	0	0	0	0	2499000	3162100	0	0	6039800	0	5315400	0	0	0	0	0	0	0
P42232;P42230	0	0	0	4032200	1342900	0	2384000	4752600	0	0	0	3494700	0	0	0	3525700	0	0	0	4555500	0	0	0	4786500	0	4495200	0	0	4267000	0	0	0	4270900	0	0	0	5674900	0	0	0	3652200	0	0	0	2464100	0	0	0	0
P42337	0	0	0	0	0	0	0	0	0	0	0	0	0	0	0	0	0	0	0	879450	0	0	0	0	0	720600	0	0	0	0	0	0	0	0	0	0	0	0	0	0	0	0	0	0	0	1824000	0	0	0
P42567	4212400	0	0	8760200	3016100	0	0	17803000	0	0	0	22466000	0	0	2647900	13002000	0	0	12184000	8714500	0	0	2229600	10396000	0	23059000	0	1613100	20869000	7573400	0	0	12983000	0	0	3643000	25841000	0	0	0	13865000	0	0	10746000	14400000	0	0	0	23509000
P42669	273910000	108690000	288180000	966620000	2513600000	104930000	354140000	854040000	3.5568e+09	82099000	246310000	586800000	2.023e+09	42710000	227370000	873970000	2390900000	163750000	356550000	674400000	3.3562e+09	105920000	434070000	409150000	3.6878e+09	1.0586e+09	0	334610000	671840000	3.2493e+09	97334000	285700000	490500000	2714400000	43921000	260550000	613570000	1.8677e+09	105770000	272980000	737780000	2847500000	95695000	374090000	538700000	2425600000	0	0	728340000
P42859	25339000	0	31115000	299810000	96410000	0	175760000	377720000	157890000	0	3757700	212020000	66169000	0	7817000	405860000	67278000	0	38909000	180840000	124970000	0	60180000	426660000	287370000	388450000	0	22974000	336680000	108490000	734310	12336000	407550000	77722000	871740	18420000	255910000	91495000	1258800	12239000	303640000	106310000	0	41051000	269760000	85858000	0	0	494840000
P42866;P32300;P33534	0	0	0	0	0	0	0	0	0	0	0	0	0	0	0	0	0	0	0	0	0	0	0	0	0	0	0	0	0	0	0	0	0	0	0	0	0	0	0	0	0	0	0	0	0	0	0	0	16704000
P42932	397190000	0	395530000	1.5972e+09	3.3309e+09	3317800	562080000	1.8954e+09	4722200000	0	245320000	1.6449e+09	2624500000	3863400	341840000	1.7317e+09	3.4009e+09	57673000	513920000	1.6011e+09	5076300000	22685000	489900000	1.4747e+09	5019400000	1.6158e+09	0	375060000	1.6767e+09	4549100000	28295000	367210000	1342000000	4.1851e+09	26474000	362490000	1.6491e+09	2888400000	26680000	368660000	1393300000	4.2191e+09	3625700	479490000	1243400000	3.0558e+09	0	0	1.8291e+09
P43006	2.0284e+09	0	1.9226e+09	22897000000	304590000	6866100	2781600000	20881000000	494020000	0	4.0179e+09	9412200000	173580000	0	10544000000	21485000000	389320000	0	8743700000	8.5576e+09	120810000	0	7.5349e+09	22774000000	690880000	7.9679e+09	19443000	9503200000	9688600000	187160000	0	23977000000	17774000000	369380000	0	8.0968e+09	13968000000	112270000	0	9662300000	17073000000	300550000	0	12176000000	8.0212e+09	134800000	0	73571000	15208000000
P43024	0	0	0	294750000	0	0	0	131570000	0	0	0	74318000	0	0	36646000	172460000	0	0	37781000	133840000	0	0	0	169120000	0	24345000	0	14502000	40062000	0	0	310350000	116310000	0	0	36683000	35358000	0	0	23373000	109370000	0	0	86012000	66292000	0	0	0	132210000
P43135	0	0	0	0	6288300	0	0	0	4322400	0	0	0	3582500	0	0	0	5846200	0	0	0	3730700	0	0	0	0	0	0	0	0	20120000	0	0	0	2915700	0	0	0	4864100	0	0	0	2453500	0	0	0	10097000	0	0	0
P43136	0	0	0	0	0	0	0	0	0	0	0	0	864450	0	0	0	3222200	0	0	0	0	0	0	0	6617400	0	0	0	0	0	0	0	0	9143200	0	0	0	0	0	0	0	0	0	0	0	1032000	0	0	0
P43274	111290000	0	90364000	87529000	280750000	0	35230000	126810000	291120000	0	134940000	165640000	309120000	0	325920000	198180000	290050000	0	252210000	107030000	435920000	0	226720000	103030000	308500000	122590000	0	370790000	122020000	392210000	0	663360000	92300000	243010000	0	333760000	215530000	183750000	0	282820000	93897000	215970000	0	538170000	163930000	248800000	0	6116100	284630000
P43275	0	0	0	0	14413000	0	0	0	43060000	0	0	0	24491000	0	11400000	0	23869000	0	4708500	0	28046000	0	13240000	0	37128000	0	0	8025200	0	49963000	0	73021000	0	34479000	0	9865300	0	8405500	0	32190000	0	47369000	0	23100000	0	28862000	0	0	29976000
P43276	0	0	0	10001000	26786000	0	0	0	27641000	0	6365900	0	40354000	0	29272000	0	29765000	0	21817000	0	42134000	0	28263000	0	29581000	24382000	0	63522000	0	72070000	0	213420000	0	67032000	0	57594000	32170000	48741000	0	106300000	23038000	64030000	0	106080000	19413000	57411000	0	0	83679000
P43277	239960000	0	233190000	1.0358e+09	1.0458e+09	0	131680000	990840000	1.5236e+09	0	219540000	504610000	994470000	7350800	1193300000	817460000	1428400000	0	732270000	420400000	1081800000	7305700	1.0652e+09	457740000	1415300000	444660000	0	1240600000	401060000	1137100000	5889100	3.0733e+09	1.0135e+09	1105100000	4548500	984620000	850410000	634790000	6517800	1.6015e+09	624190000	1.0251e+09	0	1.6004e+09	108410000	769630000	0	29543000	1.9289e+09
P43300	0	0	0	0	0	0	0	0	34294000	0	0	0	0	0	0	0	14037000	0	0	0	0	0	0	0	24456000	0	0	0	0	0	0	0	0	12439000	0	0	0	0	0	0	0	14512000	0	0	0	4483200	0	0	0
P43406	135600000	0	122830000	380040000	2740300	0	117790000	343130000	0	0	45846000	602450000	0	0	25769000	327840000	3074000	0	81304000	190650000	0	0	88944000	269000000	5435800	567940000	0	62700000	349680000	0	0	9130900	130150000	3276200	0	82555000	463530000	0	0	31063000	310830000	0	0	125830000	292970000	0	0	0	156570000
P45376	206270000	134310000	200500000	677490000	99120000	188340000	482740000	1124500000	215870000	43965000	73550000	1.0571e+09	78907000	124270000	114640000	1.0625e+09	90903000	163010000	230930000	827640000	146830000	155930000	300160000	1.0688e+09	169510000	636110000	1594400	139270000	756220000	107960000	158530000	115290000	762630000	131630000	170060000	100370000	1098300000	80111000	148510000	115130000	784650000	142280000	64983000	162880000	495070000	66262000	0	0	1119400000
P45377	40211000	20668000	36585000	184600000	4298500	23228000	13237000	260600000	7239300	9625900	10204000	81387000	5881600	2344800	6286700	66682000	0	41600000	20668000	94770000	0	12796000	12038000	96763000	9855100	333540000	0	13170000	285260000	12150000	2435500	0	126660000	0	4111500	10493000	200360000	4895700	2538600	5492800	113750000	8640100	0	41322000	228180000	0	0	0	194350000
P45481	0	0	0	0	5538500	0	0	25768000	13649000	0	0	0	23054000	0	0	0	24168000	0	0	0	5582900	0	0	0	19440000	30700000	0	0	20732000	0	0	0	30088000	14267000	2845200	0	0	0	0	0	0	4906700	0	0	0	2917900	0	0	0
P45591	98911000	97227000	89479000	585450000	341780000	9297900	147500000	474200000	197330000	30661000	53284000	855990000	232200000	40179000	55532000	509080000	129370000	69181000	148140000	317700000	422280000	16650000	128450000	360920000	281840000	622790000	0	81886000	407170000	357190000	32909000	101770000	206890000	159380000	51325000	94339000	654080000	279100000	22070000	76585000	225700000	182940000	32060000	115390000	410370000	245790000	0	0	464490000
P45878	64109000	0	43615000	382700000	89944000	0	142950000	444200000	90684000	0	15062000	755240000	55115000	5336000	53638000	401870000	59657000	0	70624000	363040000	106720000	6481800	63194000	333730000	75009000	456310000	0	95243000	412750000	89111000	6398800	112390000	505980000	97178000	5559000	55497000	489460000	57874000	6120500	60600000	352120000	81563000	8889100	104230000	266620000	39500000	0	0	397320000
P45952	108690000	0	102900000	641930000	25885000	0	197920000	465610000	13179000	0	63882000	743070000	37925000	0	67712000	653030000	58798000	1384800	147340000	728060000	46507000	0	98070000	468090000	35428000	688240000	0	61975000	474540000	37253000	0	54416000	365750000	34569000	2084400	65467000	361760000	27016000	0	76462000	393700000	43186000	0	97286000	347890000	28495000	0	0	495650000
P46061	8719100	0	2270500	23022000	22365000	2787400	15799000	44870000	75572000	0	0	8353300	3724000	0	1863200	3644200	20611000	0	14418000	21400000	45181000	3602300	31626000	27224000	57016000	32083000	0	11381000	28615000	39328000	1970200	1706500	23431000	45737000	4214600	4223300	3272300	13432000	952710	8667800	8972900	35983000	0	11930000	13313000	4959500	0	0	16528000
P46062	0	0	0	0	0	0	0	0	0	0	0	0	0	0	8185800	0	0	0	0	0	0	0	9235400	0	0	0	0	0	0	0	0	0	31012000	0	0	0	0	0	0	0	34617000	0	0	0	0	0	0	0	0
P46096	880160000	2395500	890980000	10640000000	1.0388e+09	0	3.2336e+09	12590000000	1.5326e+09	0	535190000	9137500000	772640000	8540500	3.4435e+09	13277000000	1157700000	1781300	1419300000	6.1492e+09	867960000	4821700	2405400000	12358000000	1357700000	8.0343e+09	0	2.0549e+09	8.0492e+09	817230000	7438500	9069300000	11225000000	1242100000	0	2260000000	11034000000	586790000	7916300	3.2668e+09	11759000000	1.0253e+09	0	3.1057e+09	8.1827e+09	642050000	0	68924000	12888000000
P46097	94497000	0	77686000	1.5625e+09	102940000	0	32602000	153460000	0	0	116890000	1.5275e+09	117420000	0	53350000	240050000	18517000	0	317760000	1.9005e+09	235870000	0	20528000	148820000	0	1.8122e+09	0	254380000	1235400000	122770000	0	112290000	186790000	3243500	0	304170000	1.5025e+09	51616000	0	61315000	183430000	6168200	0	440500000	1155400000	70557000	0	0	169160000
P46460	3.9323e+09	1118200000	4.2286e+09	24467000000	10836000000	997650000	8.117e+09	25920000000	12696000000	579160000	2.0391e+09	23317000000	5085800000	801080000	4715600000	26748000000	6.0104e+09	1177100000	6.5242e+09	20947000000	11264000000	691170000	7.5256e+09	24046000000	14743000000	23268000000	24778000	4455900000	22658000000	11662000000	677290000	8.4402e+09	24054000000	8.1415e+09	1198900000	4.1736e+09	28469000000	7.0803e+09	915440000	5058100000	25634000000	9216900000	465140000	5.8441e+09	19322000000	6.3306e+09	2547800	39852000	27857000000
P46467	0	0	1254600	26662000	0	0	4199800	15951000	5098100	0	0	7199300	1515400	0	0	39270000	2785000	0	1341800	19056000	10087000	0	0	9192500	15954000	31391000	0	0	9029500	5607800	0	0	29887000	2923100	0	0	10289000	3239500	0	0	41226000	3466000	0	0	7682800	5673900	0	0	7181000
P46471	44556000	12626000	56565000	240600000	98025000	22722000	85149000	302830000	87280000	6352700	26141000	318570000	56753000	12865000	26571000	660110000	54027000	33249000	56482000	299690000	113570000	15882000	80070000	371770000	153670000	358620000	0	42067000	290510000	175980000	16666000	36158000	304750000	85857000	21206000	22606000	422010000	91961000	17524000	33693000	344610000	115460000	0	57235000	339820000	72356000	0	0	372680000
P46638;P62492;Q9WTL2	296760000	19222000	351080000	2.1036e+09	78098000	12462000	433820000	1217100000	62259000	6868300	191670000	2.1309e+09	35533000	27597000	269310000	1.9763e+09	40640000	20198000	493790000	1.5814e+09	64517000	15359000	402070000	1286600000	97981000	1.7268e+09	0	354000000	1.46e+09	66456000	34814000	416620000	1118300000	40092000	18536000	310430000	1.6723e+09	45911000	19467000	327590000	1248900000	40326000	3157500	534190000	1.6386e+09	45284000	0	622800	1.7667e+09
P46660	1.8772e+09	34102000	1.6906e+09	3.6521e+09	925200000	0	871960000	1.8784e+09	474430000	5559200	2.9503e+09	6.0836e+09	618780000	4244700	4.1579e+09	2664900000	520020000	41734000	6.225e+09	3.2151e+09	1233100000	7161400	3.8672e+09	1.5334e+09	594400000	3.3356e+09	660180	7.8822e+09	2496900000	852260000	12279000	10988000000	1.9018e+09	420180000	41296000	6.1814e+09	3.8323e+09	396240000	13932000	3.7169e+09	1.8276e+09	355920000	13762000	8.1696e+09	2621100000	506800000	0	39510000	1.4832e+09
P46664	35997000	11067000	25797000	149250000	20556000	0	56027000	173290000	28959000	1565700	6594700	103360000	21595000	11808000	14248000	180950000	17123000	33250000	26889000	158150000	17395000	26768000	28405000	151630000	24392000	172330000	0	14900000	167040000	40612000	25857000	9665900	150910000	6574200	43245000	13916000	110560000	11951000	68812000	25228000	132170000	12004000	3752700	49948000	73789000	17692000	0	0	189210000
P46735	0	0	0	0	1155400	0	0	56135000	21390000	0	1050100	0	1596700	0	128440000	0	72174000	0	4693300	0	1447100	0	87949000	0	26304000	0	0	38190000	0	0	0	266900000	35130000	76089000	0	28203000	0	1692500	0	144650000	0	35653000	0	49879000	0	11654000	0	0	0
P46737	2604400	0	3330400	49628000	16140000	0	10464000	40352000	12289000	0	0	9803400	10284000	0	0	66135000	3550000	0	0	48225000	15642000	0	5052700	56332000	9653700	51799000	0	2341300	58049000	25270000	0	4953100	10882000	5415700	0	2754400	6676600	9925200	0	0	23541000	9734200	0	0	52681000	5027500	0	0	39984000
P46935	20987000	3319100	15272000	40204000	16608000	2079300	45927000	71505000	30079000	0	5391700	43295000	20978000	0	12217000	68997000	26965000	1880700	33020000	45542000	33453000	7265100	46130000	72174000	39474000	19713000	0	13280000	36742000	35478000	0	5994200	74524000	9948600	0	11380000	60292000	23078000	0	7617200	69735000	26342000	0	6957100	38663000	16308000	0	0	39987000
P46978	0	0	0	0	0	0	0	0	0	0	11829000	0	0	0	34512000	0	0	0	25337000	21293000	0	0	12301000	0	0	0	0	35854000	0	0	0	78251000	0	0	0	18638000	0	0	0	17523000	4764100	0	0	48627000	0	0	0	0	4632600
P47199	46594000	11656000	50575000	200500000	79643000	12964000	113300000	307800000	156910000	3547400	3708300	149470000	62294000	19871000	26745000	276850000	142780000	16347000	63411000	241650000	153510000	30263000	53635000	254380000	267530000	252080000	0	26759000	175140000	135540000	22668000	25193000	249170000	134680000	38375000	10834000	239170000	78458000	7793500	30874000	207010000	180870000	3323400	39916000	205910000	90923000	0	0	253710000
P47708	535630000	8999100	651350000	2889900000	1140700000	9352400	717640000	3.5633e+09	1.0205e+09	3597300	236840000	3.7411e+09	1.0133e+09	4847100	476660000	3.002e+09	714150000	5180900	770880000	2715200000	1335300000	2225900	875810000	2.9432e+09	821850000	3.2235e+09	0	637010000	2734700000	1278900000	5488500	1.0161e+09	3.2345e+09	813470000	9867100	794250000	5.9551e+09	1173500000	5447500	737670000	3.0531e+09	921300000	0	1223000000	3.6272e+09	1155600000	0	0	3.4372e+09
P47738	842080000	50548000	800840000	3.7864e+09	66556000	28960000	1076600000	3.1252e+09	116120000	13531000	445720000	5.9267e+09	183890000	35779000	420390000	3.3438e+09	106760000	131430000	1213500000	5499900000	224110000	69735000	864310000	2760600000	111440000	4599200000	0	572430000	3.5447e+09	90751000	44561000	524150000	2154200000	87689000	31760000	590870000	4416800000	91440000	27527000	446530000	2214500000	82606000	24112000	749620000	2837100000	105640000	0	670770	2551600000
P47740	77271000	0	140050000	777830000	19174000	0	217610000	508250000	10705000	0	46053000	896650000	6245400	0	48813000	644170000	10835000	0	178670000	759400000	12309000	0	107590000	411920000	5538500	906230000	0	91055000	547980000	4884600	0	99807000	377080000	16202000	0	89651000	652890000	0	0	32753000	431030000	1720200	0	90016000	466750000	1480300	0	0	387890000
P47743	0	0	0	4401800	0	0	0	5881600	0	0	1031400	0	0	0	19122000	4725800	0	0	2310100	4086000	0	0	0	4288300	0	1692200	0	9388400	2443600	0	0	42809000	3407400	0	0	10173000	0	0	0	12216000	3448500	0	0	20489000	8686800	0	0	0	0
P47746	51181000	0	58914000	393430000	0	0	103460000	264150000	0	0	13834000	480390000	0	0	31632000	557310000	0	0	94855000	332200000	0	0	84573000	477060000	0	265690000	0	59261000	384300000	0	0	74466000	537390000	0	0	31355000	494170000	0	0	53408000	504930000	0	0	46678000	336300000	0	0	0	598640000
P47753	36934000	0	40631000	86831000	114910000	0	53769000	57139000	93406000	0	20557000	106500000	86448000	0	58295000	34346000	48490000	6960500	65474000	110870000	119500000	1585000	44093000	60896000	98915000	74264000	0	64278000	102040000	117470000	2359200	96858000	42239000	73756000	3610900	55229000	75611000	76202000	0	39069000	66191000	73830000	0	79719000	66228000	51164000	0	0	37929000
P47754	327190000	91831000	328340000	1174600000	698270000	75921000	509260000	1166800000	993680000	19132000	157910000	558680000	359980000	54931000	552730000	1.0309e+09	684730000	62597000	304280000	602210000	642630000	74446000	596360000	1.0525e+09	1215400000	1.045e+09	0	420940000	833360000	688170000	77706000	1.0277e+09	1169300000	937890000	86939000	289400000	477030000	420620000	88546000	628880000	1.0593e+09	1.0272e+09	37166000	645650000	341690000	432360000	0	3554000	1.0473e+09
P47757	355730000	102350000	424220000	1.6148e+09	727770000	68335000	660730000	1.4774e+09	1133100000	20336000	159280000	1272500000	419370000	46067000	640020000	1309000000	778360000	114180000	560580000	1.0365e+09	839440000	92336000	728750000	1.5958e+09	1381000000	1327400000	0	555950000	1235500000	939250000	48363000	1.4998e+09	1384600000	1093900000	71172000	430240000	1227700000	580700000	87025000	649710000	1333800000	1.0516e+09	19884000	601970000	979970000	585190000	0	1076600	1223400000
P47758	23355000	0	9044300	83402000	0	0	31957000	22799000	0	0	10095000	115090000	0	0	5396800	55098000	0	0	16467000	70131000	3281200	0	10064000	48177000	0	64287000	0	18406000	77007000	0	0	4747600	46792000	0	0	14463000	79858000	0	0	8656800	53664000	0	0	28332000	45387000	0	0	0	23493000
P47759	1445700	0	0	16418000	0	0	15745000	28441000	0	0	0	27531000	0	0	7782300	17910000	0	0	2139100	10133000	0	0	12492000	48269000	0	10150000	0	5796000	13551000	0	0	23409000	17926000	0	0	7707900	16606000	0	0	7930700	20612000	0	0	2746600	9533000	0	0	0	26247000
P47791	28520000	0	50860000	135890000	83560000	0	98355000	122810000	38166000	0	17536000	205960000	28705000	5050900	30221000	168780000	22596000	0	53024000	129550000	104720000	5121800	97330000	160640000	48947000	91414000	0	18568000	78959000	31071000	0	25378000	145870000	23264000	0	28837000	29447000	7168400	2870600	38051000	144650000	12242000	0	45576000	87070000	19675000	0	0	124380000
P47802	56328000	0	53574000	139050000	0	0	96002000	82060000	0	0	58753000	161930000	0	0	138080000	152130000	0	0	97628000	90054000	0	0	145420000	95492000	0	112510000	0	101410000	97981000	0	0	272120000	46006000	0	0	93584000	153160000	0	0	121030000	193560000	0	0	171190000	122360000	0	0	0	113210000
P47809	59348000	36819000	78988000	207370000	191240000	35461000	220090000	237330000	314530000	4646600	16688000	203330000	82679000	28967000	49100000	395030000	163370000	43131000	108940000	180600000	184230000	56332000	104790000	371260000	283590000	213140000	0	58553000	269210000	254610000	44457000	77262000	254200000	172480000	43460000	58681000	312230000	160290000	63144000	73009000	250520000	175170000	15573000	73675000	249780000	99223000	0	0	470490000
P47857	1.0125e+09	682720000	1.0007e+09	4925600000	2.9463e+09	535780000	1.7644e+09	4928000000	3.7512e+09	321420000	478560000	4.0662e+09	2432400000	292200000	708300000	5809400000	2715700000	1.0235e+09	1192000000	4416600000	3.3799e+09	495060000	1235900000	3.9822e+09	4470400000	4837500000	15478000	857870000	4362000000	4866200000	433180000	1109700000	4553400000	2.9555e+09	739590000	744860000	5256500000	2456400000	555390000	744120000	3.8585e+09	3.5358e+09	278970000	1170700000	3.7838e+09	2357400000	0	1212000	4938600000
P47911	150950000	0	130670000	501850000	1.0086e+09	11324000	139040000	668540000	1.7498e+09	0	144280000	620280000	851890000	16025000	192060000	581550000	1197200000	3281900	381980000	709360000	1223600000	5426200	317120000	517250000	1435700000	389220000	0	319750000	517180000	1178600000	14737000	333630000	483100000	1140000000	19007000	254310000	511390000	639640000	3991300	244150000	525790000	1151800000	1285900	458000000	338180000	713380000	0	0	524960000
P47915	8206400	0	20395000	202910000	165540000	2384100	20440000	144930000	234430000	0	27626000	121770000	103570000	0	17064000	100290000	132730000	0	42059000	121790000	173870000	0	43543000	146740000	256680000	132810000	0	49198000	126510000	183190000	0	80750000	138920000	182090000	0	35530000	121080000	75824000	0	35631000	108330000	149170000	0	23311000	61506000	138800000	0	0	117300000
P47934	2394200	0	0	139010000	27302000	0	12485000	171010000	72015000	0	9666000	252500000	13448000	0	66875000	283990000	51824000	0	21015000	185350000	69481000	0	26771000	244930000	150140000	149320000	0	37989000	180220000	18440000	0	129670000	158420000	76674000	0	24280000	214030000	21778000	0	64933000	183370000	40888000	0	43153000	98325000	17653000	0	0	127800000
P47941	4939700	0	6822800	78130000	29562000	8905200	29060000	75014000	29612000	0	2018600	71597000	9308000	0	2550500	35763000	14665000	12807000	29906000	118820000	37799000	1538100	18186000	83818000	44832000	34562000	0	8869300	74080000	55727000	1878400	18426000	58666000	11039000	2075400	10438000	29763000	21858000	1422800	5452100	23381000	25758000	1879800	9722400	33010000	23813000	0	0	28926000
P47955	1833900	0	2859300	14718000	57609000	2207700	4939800	15272000	69946000	0	3871300	16820000	38449000	0	6949800	0	57176000	0	5887300	16137000	60424000	0	9315400	0	60811000	15319000	0	5998500	9972700	46166000	0	0	14024000	40042000	0	11938000	11544000	23599000	0	7111400	12765000	39709000	0	8945500	6052500	28382000	0	0	0
P47962	86952000	0	95382000	269030000	946510000	39766000	101830000	519560000	1158900000	0	77848000	432130000	734370000	22020000	95048000	260780000	942420000	1666700	202990000	185030000	945000000	1721800	184910000	365000000	1168600000	482530000	0	192940000	185060000	979250000	0	193660000	255910000	884670000	3874200	181690000	461870000	558480000	1981900	138240000	316350000	926860000	1336600	275840000	194710000	575860000	0	0	257050000
P47963	93293000	0	102300000	395340000	608020000	0	98499000	421410000	893430000	0	119500000	292660000	493030000	11852000	124050000	227860000	659190000	3661300	208610000	255080000	788260000	3916800	205950000	306760000	956620000	177050000	0	198380000	168730000	818460000	7799400	279120000	368830000	738850000	4125000	218070000	328730000	443620000	5928100	159770000	359170000	677040000	0	265730000	64366000	474530000	0	0	243700000
P47964	33319000	0	33361000	61437000	144380000	0	28515000	57203000	236250000	0	26048000	0	103300000	0	28924000	0	158280000	0	67932000	0	236290000	0	79234000	56117000	277980000	45804000	0	58057000	74024000	222330000	0	77520000	68641000	214230000	0	56274000	0	127350000	0	21185000	65831000	207560000	0	54998000	0	179640000	0	0	43946000
P48024	0	0	0	0	242370000	0	11099000	14268000	330600000	0	0	0	114780000	0	12024000	17872000	201530000	0	1902400	30591000	217510000	0	8887800	0	310630000	0	0	1922700	8887200	261180000	0	32903000	14043000	203340000	0	12521000	3941100	139800000	3309800	10015000	8929000	225030000	0	5647600	6670700	108550000	0	0	0
P48036	215640000	208160000	220050000	1138900000	154830000	100220000	291620000	1.0532e+09	132900000	83258000	114440000	1.4791e+09	165180000	22340000	68863000	763650000	95786000	247000000	366090000	1431400000	220150000	79749000	145500000	908700000	169260000	1284000000	0	143970000	1350800000	167850000	27666000	65993000	858890000	62180000	150100000	167080000	1075900000	76227000	36326000	62711000	706420000	59284000	122260000	210860000	801730000	72619000	0	0	566770000
P48168	0	0	0	0	0	0	0	0	0	0	0	0	0	0	0	0	0	14686000	0	0	0	0	0	0	0	0	0	280760000	0	0	0	0	0	0	0	0	0	0	0	0	0	0	0	3447700	0	0	0	0	0
P48193	0	0	0	0	0	0	0	0	0	0	0	0	0	0	7082400	3493200	0	0	0	0	0	0	9900600	0	0	0	0	0	11654000	0	0	0	0	0	0	0	28385000	0	0	0	3158300	0	0	0	5091500	0	0	0	4423900
P48318	233020000	40964000	222430000	755230000	226340000	12947000	478660000	679090000	312370000	8189300	108270000	1116100000	197760000	12562000	216930000	1.0187e+09	149080000	97040000	322720000	1327400000	296440000	9317900	273330000	514030000	159880000	1104200000	0	223160000	920700000	282150000	9328700	245740000	524430000	87328000	52454000	185980000	1079600000	189720000	21663000	184920000	651640000	121840000	29059000	272500000	978510000	153970000	0	0	777400000
P48320	502760000	104760000	478960000	2.0293e+09	461140000	106420000	855700000	2359500000	553820000	172980000	223700000	2879900000	405710000	98180000	392350000	2555600000	313700000	162140000	907000000	3.7342e+09	671610000	14932000	446950000	1238400000	363320000	2774700000	0	502030000	2559800000	709640000	47179000	571440000	1.7339e+09	283640000	225280000	383400000	2556300000	348800000	63862000	446030000	2178200000	367160000	38412000	656650000	1.8326e+09	384710000	0	1017900	1.7236e+09
P48377	0	0	0	45217000	0	0	0	77698000	3942800	0	0	0	0	0	0	47430000	3308000	0	0	0	0	0	0	0	0	41129000	0	0	38554000	0	0	0	0	4505000	0	0	51400000	0	0	0	0	82078000	0	0	0	0	0	0	38478000
P48428	12129000	20090000	14810000	3457000	6606800	15081000	28992000	3841800	11248000	0	3119000	88216000	6009100	19880000	3451200	61026000	10213000	12038000	23716000	0	17188000	2766500	13152000	4910600	13644000	42446000	0	10996000	73731000	21796000	4674900	7447900	31926000	4850700	24461000	13962000	28775000	8942700	5886500	11184000	0	13697000	0	17862000	3137100	4628000	0	0	5331200
P48453	513580000	145410000	592580000	2501000000	801570000	287720000	1389700000	3.1664e+09	1.7763e+09	40830000	224340000	1172200000	352490000	147350000	646450000	3.1573e+09	895050000	267510000	629930000	1180000000	585840000	171240000	1154200000	3.0909e+09	2.0316e+09	1.8462e+09	3620200	584580000	2.0171e+09	867430000	192070000	1423300000	3.2371e+09	1.4816e+09	128740000	548570000	3.1799e+09	645820000	313700000	935310000	3.4265e+09	1.6058e+09	69684000	649300000	1081300000	600940000	0	8165800	3.1583e+09
P48455	0	0	0	0	0	0	0	0	0	0	0	0	0	0	0	0	3095200	0	0	0	0	0	0	0	0	0	0	2425100	0	0	0	0	0	2600900	0	0	0	1987600	0	0	0	0	0	0	0	0	0	0	0
P48542	0	0	0	12454000	0	0	0	5159100	0	0	0	9215100	0	0	0	24744000	0	0	0	9146600	0	0	0	10405000	0	8204900	0	0	0	0	0	5558700	9742200	0	0	4398000	5793300	0	0	0	5040100	0	0	9716800	13480000	0	0	0	6736500
P48543	0	0	0	0	0	0	0	0	0	0	0	0	0	0	0	0	0	0	0	0	0	0	3360900	0	0	0	0	0	0	0	0	0	0	0	0	2281400	5746200	0	0	0	0	0	0	3801200	0	0	0	0	0
P48678	30094000	0	27408000	0	171620000	0	18633000	6718200	129380000	0	413830000	0	115680000	0	944730000	7881500	199270000	0	904850000	0	215340000	0	778230000	0	260910000	0	0	1.0398e+09	0	231070000	0	1.0522e+09	0	164860000	0	672540000	0	133900000	0	780740000	0	121180000	0	1317800000	2859300	197160000	0	0	0
P48722	553700000	348940000	575710000	2507100000	1171800000	162810000	978920000	2450800000	1.0091e+09	181090000	238100000	2890600000	843940000	58875000	280750000	1.8477e+09	532130000	490020000	781200000	1.7243e+09	1412100000	118780000	481470000	1.8768e+09	1.0247e+09	2440200000	2957400	573020000	2168600000	1.5844e+09	136060000	610290000	1.9494e+09	673680000	301720000	496250000	3.0175e+09	910860000	187890000	368870000	1.9929e+09	714250000	182650000	773940000	1.472e+09	838620000	0	0	2.0468e+09
P48758	176690000	181070000	223130000	1223100000	282210000	214540000	416840000	1.6158e+09	387650000	75162000	77740000	1274400000	278400000	185990000	175140000	1335800000	287580000	248200000	288270000	1272200000	464520000	256910000	253760000	1083800000	516420000	1131500000	1135900	168510000	1415700000	407010000	195540000	197910000	1357600000	312420000	256170000	138090000	1.7885e+09	285300000	236600000	151930000	1307000000	317410000	113210000	206380000	975370000	204150000	0	0	1111300000
P48771	20418000	0	0	536460000	0	0	21971000	281970000	0	0	19201000	274000000	0	0	74432000	459510000	0	0	206650000	296070000	0	0	63231000	418300000	0	211820000	0	427600000	280450000	0	0	1447300000	341090000	0	0	284270000	425750000	0	0	52393000	437550000	0	0	124910000	197190000	0	0	0	533550000
P48774	105330000	366510000	124540000	439130000	110420000	206480000	278640000	353550000	104160000	185200000	65919000	795010000	119220000	140600000	114100000	624860000	120350000	286820000	250290000	662160000	193400000	274980000	240500000	477020000	274820000	452530000	4313000	99759000	486350000	140820000	191910000	134630000	427380000	89033000	202360000	111550000	805360000	59219000	261780000	107540000	474950000	111800000	140410000	123560000	431700000	67146000	2601800	0	537510000
P48962	1.9513e+09	0	1435600000	5545200000	237470000	0	1292200000	4.0698e+09	135480000	0	5003100000	6.5269e+09	190770000	0	10539000000	4692100000	145270000	0	6.2866e+09	4526600000	271170000	0	5129300000	4744800000	206600000	4454000000	2747200	9525400000	4313300000	115010000	0	16766000000	4.1277e+09	178570000	0	9684900000	5682300000	75224000	0	9675900000	5076400000	83185000	0	13967000000	3.3329e+09	64100000	0	190110000	6.0286e+09
P49025	2437700	0	1127200	69052000	206010000	0	52775000	74249000	166150000	0	7938300	12922000	62011000	0	94601000	85846000	139430000	0	63920000	9647500	208310000	0	96823000	135820000	181460000	3405200	0	282930000	17794000	190010000	0	489720000	60808000	226960000	0	189100000	17193000	156110000	0	71851000	53484000	184410000	0	326580000	27115000	184350000	0	0	62611000
P49070	4287600	0	3971200	74689000	0	0	4290600	96049000	0	0	0	28695000	0	0	4274300	57948000	0	0	3551200	61521000	0	0	0	47326000	0	45489000	0	0	58744000	0	0	7157200	60414000	3036600	0	0	24278000	0	0	5298000	49732000	0	0	0	50193000	0	0	0	89897000
P49117	0	0	0	0	6648600	0	0	0	12631000	0	0	0	0	0	0	0	24118000	0	0	0	5375600	0	0	0	16406000	0	0	0	0	19303000	0	0	0	24908000	0	0	0	2554700	0	0	0	45033000	0	0	0	1776500	0	0	0
P49135	0	0	0	0	20783000	0	0	0	37617000	0	0	0	0	0	0	0	64782000	0	0	0	24109000	0	0	0	49343000	0	0	0	0	40584000	0	0	0	45957000	0	0	0	27679000	0	0	0	33110000	0	0	0	15904000	0	0	0
P49312	210110000	18291000	241340000	389330000	5364700000	53724000	514250000	287040000	8925000000	10258000	98216000	324250000	3.9377e+09	32772000	256790000	420630000	6.9443e+09	22070000	286140000	255170000	6.2696e+09	16455000	559310000	253880000	8748100000	307860000	0	303150000	237790000	6.8913e+09	21953000	513690000	344730000	7.5654e+09	20474000	328930000	314510000	3.8897e+09	19616000	479870000	401480000	7.4854e+09	0	350970000	239770000	5086000000	0	0	751740000
P49442	10465000	12604000	15708000	84082000	4115400	0	67642000	157770000	6503400	0	0	11721000	2566500	4353700	7947900	115410000	4361000	4239800	12203000	59842000	2955900	8660600	19451000	144920000	4497300	72100000	0	7914100	110090000	4914000	5661200	5050600	74893000	4088200	12866000	3683900	62804000	2358800	17229000	8775700	113900000	2889900	13261000	5589700	23964000	4100100	0	0	77329000
P49443	55443000	3108000	53441000	226540000	11228000	9657100	142830000	487340000	33783000	0	22358000	392000000	15300000	23285000	58286000	403860000	23420000	38313000	114410000	495960000	25989000	30525000	92427000	328880000	16147000	444710000	0	73301000	421990000	47391000	19855000	59422000	369580000	41760000	21235000	56013000	256170000	33683000	41493000	63090000	368620000	27390000	0	60199000	303710000	30394000	0	0	351250000
P49446	5432800	0	6917400	103020000	11923000	0	25883000	2895800	20749000	0	0	72578000	9056800	0	10331000	6913900	11928000	0	8660900	8770600	21549000	0	16789000	7686300	0	106600000	0	12553000	2572200	15172000	0	28426000	107700000	14347000	0	6242500	119630000	16350000	0	10067000	6405700	12558000	0	13458000	3963400	9387800	0	0	11836000
P49586	0	0	0	8133000	0	0	0	0	0	0	0	5896200	0	0	0	0	0	0	0	0	0	0	6002600	0	0	57406000	0	0	10221000	0	0	0	0	0	0	0	6903900	0	0	0	15366000	0	0	0	252750000	0	0	0	92615000
P49615	58671000	24728000	71442000	346140000	90312000	23740000	145010000	270760000	160030000	11739000	24619000	299730000	59839000	13923000	91892000	315700000	85706000	37420000	95187000	226940000	78589000	18620000	87816000	347950000	142620000	234700000	0	78696000	302530000	121060000	9933200	133490000	266690000	88281000	38332000	48520000	313470000	73061000	33584000	59484000	348350000	134080000	42637000	46779000	236260000	48249000	0	0	362230000
P49722	59169000	25980000	68622000	472250000	97277000	45805000	165420000	295670000	170250000	11873000	21784000	504350000	123820000	15757000	40865000	311120000	91419000	42004000	108270000	267910000	119920000	35449000	80081000	355300000	183060000	362990000	0	43323000	394620000	165220000	25196000	110660000	261460000	105890000	39112000	58989000	412460000	103530000	46438000	45178000	328020000	122520000	33507000	78756000	300090000	83758000	0	0	608730000
P49813	0	0	2383400	56608000	0	0	13301000	0	51084000	0	0	0	0	0	133140000	5196200	67339000	0	3165900	0	0	0	103670000	1480600	66356000	0	0	12066000	0	0	0	250750000	4559200	47808000	0	6522300	0	0	0	128650000	9444500	42735000	0	17372000	0	0	0	0	33684000
P49817;P51637	2327000	0	0	17185000	0	0	0	0	0	0	0	29590000	10824000	0	0	0	0	0	0	0	12596000	0	0	0	0	0	0	13727000	0	0	0	52179000	0	0	0	0	0	0	0	0	0	0	0	0	0	0	0	0	0
P49962	6409100	0	3029200	29195000	42331000	0	8941900	5030800	73819000	0	1443200	0	31252000	0	3360400	0	54120000	0	0	21524000	82161000	0	8203700	0	96337000	27768000	0	4385900	16043000	42585000	0	0	28267000	72044000	0	8855300	24358000	49554000	0	4060500	0	53474000	0	6789800	0	57952000	0	0	0
P50096	0	0	0	0	2913600	0	1579100	4464100	37627000	0	0	0	0	0	0	0	20140000	0	0	0	2602400	505490000	0	3787600	131040000	0	0	1450900	0	12514000	0	0	4876100	51131000	0	0	0	0	0	0	55230000	34213000	0	0	0	1191900	0	0	0
P50114	5307200	33700000	7582100	66943000	33317000	17858000	9214600	26208000	21850000	38424000	3168400	14978000	16931000	17857000	3121900	9917200	11446000	93514000	18588000	80370000	43317000	29933000	11827000	72050000	21716000	93306000	0	6309100	15789000	35453000	18813000	7238600	12945000	11867000	41915000	11934000	31670000	19910000	19185000	3314700	22492000	9894500	57308000	0	7384900	9907900	0	0	6646900
P50136	19142000	0	13730000	104170000	0	0	22681000	71927000	9462300	0	2279400	122860000	0	0	28666000	77153000	0	0	31537000	124860000	0	0	49188000	119990000	0	122030000	0	8957900	140620000	6547600	0	28040000	96485000	0	0	16388000	140990000	5181100	0	40302000	81090000	2546500	0	38792000	137050000	0	0	0	65392000
P50153	16598000	8828600	25285000	183950000	0	15649000	62108000	172030000	0	0	14541000	286600000	0	6377800	70331000	285120000	0	9332900	40482000	130320000	0	0	65700000	154140000	0	288260000	0	53600000	204450000	0	12779000	104430000	195540000	0	11028000	50060000	174600000	0	0	69522000	248320000	0	0	53175000	175730000	0	0	0	270000000
P50171	45750000	0	47438000	265350000	14831000	0	100650000	239050000	81646000	0	16872000	402510000	17125000	0	37611000	276710000	37413000	0	53752000	280660000	24320000	0	56446000	240470000	47932000	210410000	0	31989000	198100000	6108800	0	26709000	121610000	36381000	0	16231000	248530000	8140200	0	35250000	171540000	17516000	0	55423000	178330000	4495700	0	0	185500000
P50172	11193000	0	9399000	29822000	0	0	0	0	0	0	5842900	97829000	0	0	0	6387000	0	0	14239000	89999000	0	0	0	16020000	0	103180000	0	5799400	72935000	0	0	0	0	0	0	5432700	68371000	0	0	0	0	0	0	11261000	63947000	0	0	0	0
P50247	202870000	74843000	206050000	1163000000	370730000	71298000	280080000	1.0361e+09	319880000	56819000	89313000	1355100000	372280000	33082000	60701000	904210000	154190000	119510000	164870000	1323500000	618060000	59212000	147960000	1.0248e+09	352630000	1203200000	746710	175190000	1.0521e+09	514270000	32446000	88373000	684410000	215240000	78860000	115760000	1.0664e+09	379130000	63385000	90567000	663030000	207890000	17386000	199500000	812230000	386170000	0	0	646000000
P50285	0	0	11942000	0	0	0	12742000	0	0	0	0	14587000	0	0	0	0	0	0	0	37767000	0	0	0	380640	0	9718100	0	0	278130	0	0	0	0	0	0	0	0	0	0	0	0	0	0	0	563710	0	0	0	0
P50396	1.8154e+09	2.0899e+09	2.0045e+09	5.8755e+09	1.7857e+09	1.6148e+09	4506100000	7.6287e+09	2838700000	1093400000	723500000	7.2093e+09	1361700000	847660000	1390900000	6.6609e+09	1.8553e+09	2459200000	2537200000	7.8748e+09	1.9703e+09	1393600000	2768400000	7.0352e+09	2567500000	6.7082e+09	71980000	1.727e+09	6.8477e+09	2200400000	1203000000	2538600000	7.0988e+09	1.7876e+09	1.5665e+09	1.9121e+09	8.4934e+09	1.4707e+09	1.4891e+09	1.7478e+09	6.6783e+09	1.8863e+09	1.5269e+09	2249800000	5212400000	1192500000	4550500	8390700	6.9843e+09
P50427	0	0	0	0	0	0	0	2348600	0	0	0	0	0	0	0	3161800	0	0	0	0	0	0	0	0	0	0	0	0	1499700	0	0	0	0	0	0	0	0	0	0	0	2827600	0	0	46969000	1869200	0	0	0	2733200
P50428	0	0	0	4655500	0	0	0	0	0	0	0	0	0	0	0	0	0	0	0	3622900	0	0	0	0	0	3647500	0	0	0	0	0	0	2613700	0	0	0	0	0	0	0	0	0	0	0	0	0	0	0	0
P50429	11400000	0	9909500	60721000	4331100	7226700	25508000	106360000	7616200	0	1865200	72579000	3013400	6807400	0	100470000	6618900	7254100	5419400	41681000	2984600	0	17081000	104300000	10865000	71754000	0	6064100	44449000	4735700	0	5165300	54822000	8722100	0	4215000	47462000	4142900	5179900	7407600	135030000	11864000	0	8689200	61594000	0	0	0	67615000
P50431	0	0	1912700	0	4971700	0	2536400	0	6304200	0	0	0	3090400	0	2808300	0	4912900	0	3443400	0	6835400	0	3471500	0	4998900	0	0	2685900	0	0	0	5407400	0	3109300	0	3151700	0	3330300	0	0	0	3611300	0	4233100	0	3154500	0	0	0
P50516	1.726e+09	1216000000	1.8742e+09	15104000000	3.3901e+09	925840000	5016900000	20254000000	5183500000	491060000	1.4745e+09	15318000000	2696500000	410480000	4.01e+09	16911000000	3.6546e+09	1158900000	3.5599e+09	13052000000	3.4975e+09	644650000	4.0608e+09	16747000000	5500200000	13811000000	25976000	2894700000	15509000000	4.245e+09	460500000	5816800000	15362000000	3.2302e+09	552120000	2.9157e+09	17902000000	2761900000	677880000	3.9025e+09	17213000000	3.7244e+09	729410000	4.1708e+09	11336000000	2427800000	2583700	28677000	18739000000
P50518;Q9D593	466650000	285750000	522500000	6.0811e+09	833680000	232890000	1274500000	8.3764e+09	1195500000	106890000	394010000	5.9899e+09	630730000	111010000	877230000	7.5922e+09	716930000	250630000	889880000	3.9247e+09	888580000	186930000	1162300000	6.2136e+09	1177600000	5059200000	5796500	777970000	4652000000	848910000	99703000	1.7014e+09	5.9218e+09	912650000	257560000	775730000	5.86e+09	834340000	194590000	1122900000	6.3544e+09	806710000	140600000	1107800000	5529300000	668620000	0	8150200	8.0507e+09
P50544	140590000	0	141000000	780560000	111110000	0	173730000	494740000	33268000	0	92127000	1388000000	75292000	0	76307000	902250000	39209000	0	220500000	1118900000	177590000	0	136800000	529210000	86109000	953940000	0	106180000	791790000	17809000	0	30137000	383970000	28264000	0	105070000	1.0269e+09	66123000	0	65665000	439860000	23874000	0	136260000	718980000	20532000	0	0	507220000
P50571	0	0	0	52821000	0	0	0	35907000	0	0	6213800	52000000	0	0	12813000	0	0	0	6763100	39369000	0	0	3033000	12222000	0	9465600	0	12807000	21633000	0	0	18093000	21851000	0	0	3578000	44054000	0	0	4336900	32446000	0	0	7268100	47673000	0	0	0	33064000
P50580	46387000	0	29719000	153120000	1.0737e+09	0	32813000	198800000	1.4667e+09	0	12837000	169700000	1.0239e+09	0	30027000	151640000	1076500000	0	71220000	189990000	1.4978e+09	3145300	90500000	142380000	1.6966e+09	164710000	0	59233000	105400000	1.5601e+09	0	97209000	168120000	1244200000	0	53810000	181940000	941570000	0	36558000	136900000	1174700000	0	82201000	75217000	963760000	0	0	106470000
P50586	0	0	0	0	4682700	0	0	0	52576000	0	0	0	23129000	0	0	0	41997000	0	0	0	26677000	0	1196600	0	58615000	0	0	0	0	30812000	0	0	0	53916000	0	0	0	18147000	0	0	0	44933000	0	0	0	54102000	0	0	0
P50608	0	0	0	0	13851000	0	0	0	0	0	0	0	188110000	0	0	0	30945000	0	0	0	114370000	0	0	0	56856000	0	0	0	0	25590000	0	0	0	0	0	0	0	19697000	0	0	0	34078000	0	0	0	19955000	0	0	0
P51125	0	0	0	0	51968000	0	12285000	0	14258000	0	0	0	62442000	0	0	0	42129000	2659000	0	0	20000000	0	0	0	14220000	0	0	0	0	13363000	0	0	0	0	0	0	0	49285000	0	0	0	5318600	0	0	0	0	0	0	0
P51150	337550000	17717000	406900000	1.9839e+09	216620000	18449000	769640000	2.1283e+09	284230000	15708000	165920000	2395300000	176000000	17047000	402630000	2.0118e+09	217300000	13526000	476260000	1.8548e+09	265910000	31421000	501000000	2.0562e+09	316990000	2.0713e+09	0	372790000	1.863e+09	242820000	35149000	625760000	1.9336e+09	214130000	16163000	340090000	2360100000	137500000	20933000	398320000	2.0312e+09	170320000	12002000	483940000	1426800000	154990000	0	0	1.9368e+09
P51174	623450000	12915000	538310000	2750600000	113790000	2397100	673570000	1.6523e+09	58546000	8145200	340360000	3.9944e+09	211180000	3627100	232150000	1.9015e+09	103540000	18206000	747050000	3.405e+09	154480000	5083600	417730000	1.6796e+09	74570000	2755800000	0	398060000	2254500000	71518000	2343900	182850000	1.0711e+09	47009000	13432000	367360000	2216800000	108300000	2270400	212350000	1117000000	36678000	2532500	508550000	1.5242e+09	97893000	0	0	1210300000
P51175	21394000	0	8198300	75832000	0	0	26521000	47887000	0	0	4622300	144950000	0	0	5001300	49162000	0	0	32412000	52150000	0	0	11504000	38830000	0	102730000	0	5878100	51574000	0	0	6088300	8990700	0	0	9253800	84039000	0	0	0	38942000	0	0	18107000	48066000	0	0	0	35752000
P51410	79280000	0	57127000	155160000	522110000	4219500	55851000	143950000	791280000	0	56318000	173360000	488450000	1861400	78307000	134590000	603830000	0	128520000	152840000	646440000	0	132580000	119590000	732380000	119440000	0	143570000	159570000	636450000	0	183180000	157010000	610410000	0	106480000	123240000	357470000	2473700	103670000	138950000	550420000	0	126190000	36360000	348450000	0	0	130050000
P51432	0	0	0	0	130270000	0	0	1994300	130030000	0	0	0	109080000	0	0	0	117970000	0	0	0	169370000	0	1743000	0	187120000	0	0	0	0	98208000	0	0	0	53447000	0	0	0	93797000	0	0	0	114100000	0	0	0	73080000	0	0	0
P51612	0	0	0	0	6032200	0	0	0	0	0	0	0	3080000	0	0	0	5016900	0	0	0	0	0	0	0	0	0	0	0	0	0	0	0	0	0	0	0	0	1784300	0	0	0	0	3.7473e+09	0	0	4021700	0	0	0
P51655	0	0	0	44130000	0	0	9698200	38495000	0	0	0	3945400	0	0	41151000	26344000	2867200	0	0	0	0	0	40976000	29906000	11267000	0	0	14680000	2764200	6215600	0	82351000	11351000	3774600	0	2841500	0	0	0	38100000	13227000	2964500	0	4977100	0	2259000	0	0	22121000
P51660	167020000	0	207890000	1199400000	27314000	0	374070000	769410000	16872000	0	90829000	1.9413e+09	8220500	0	91626000	848130000	6803300	0	246160000	1.5367e+09	0	0	176530000	813970000	18345000	1300200000	0	176050000	1.0274e+09	11326000	0	156380000	498530000	2064700	0	139910000	1.5619e+09	4309400	0	111240000	818410000	2754700	0	182810000	881240000	5494700	0	0	962030000
P51791	0	0	3773900	24642000	0	0	0	25081000	0	0	3564300	10228000	0	0	14710000	19262000	0	0	10971000	0	0	0	10758000	19928000	0	17489000	0	8592300	9901700	0	0	2108400	3539100	0	0	9719400	25269000	0	0	0	16191000	0	0	19517000	3252500	0	0	0	3495600
P51807	1073200	0	0	0	0	0	0	0	0	0	0	0	0	0	0	0	0	0	0	6830600	0	0	0	0	0	0	0	0	0	0	0	0	0	0	0	0	0	0	0	0	0	0	0	0	2299900	0	0	0	0
P51830	57332000	0	70825000	224150000	35595000	0	82327000	172300000	53718000	0	38190000	195130000	17742000	0	117180000	210440000	42977000	0	158480000	91193000	0	0	160470000	182180000	0	95970000	0	113870000	164340000	36432000	0	119710000	152740000	0	0	142630000	276990000	0	0	94159000	195370000	0	0	185240000	153750000	0	0	0	259260000
P51855	21991000	7575000	15639000	29488000	5464000	3144800	41073000	52201000	4216900	0	2248800	67821000	2826200	0	3502100	99642000	2251600	2571200	25369000	54551000	2564800	2225200	10239000	40508000	4179300	25224000	0	3507900	20258000	3773000	2441000	4763600	31854000	9758100	10475000	6147800	111080000	10382000	1167100	0	60398000	2014100	2268700	4886800	30365000	2323600	0	0	87193000
P51859	0	4466600	0	0	53950000	4655400	0	0	134240000	2041700	0	0	74163000	1790700	0	0	93811000	4412500	0	0	94590000	3687300	0	0	135720000	0	0	0	0	117080000	3470000	0	0	65228000	8990600	0	0	87576000	3816300	0	0	110690000	4020400	0	23385000	55431000	0	0	0
P51863	86772000	0	69864000	3.8401e+09	105980000	0	589260000	4950500000	127970000	0	48864000	2724600000	73662000	0	340020000	3.5519e+09	104320000	0	453330000	2369600000	85706000	0	252020000	2.9156e+09	96978000	2487700000	0	401420000	2671500000	76353000	0	2899700000	3.3062e+09	69303000	0	368340000	2.9714e+09	44419000	0	193840000	2.9631e+09	51977000	0	546750000	2202600000	77586000	0	1287300	3.6993e+09
P51880	3113400	11342000	0	30604000	0	0	0	28890000	0	0	0	44275000	0	0	0	63999000	0	0	0	56532000	0	0	0	38182000	3730200	73293000	0	0	65120000	0	0	0	43096000	0	15435000	0	105470000	0	7313500	0	36950000	0	0	0	60588000	0	0	0	44255000
P51881	2867900000	0	2877600000	13799000000	219660000	3299200	2571000000	11008000000	269660000	0	8.2966e+09	13942000000	282770000	0	16769000000	12658000000	200410000	0	11158000000	11362000000	376800000	183080000	9469700000	9051000000	205160000	9514800000	57466000	13588000000	9999200000	154710000	244440000	27945000000	11783000000	293100000	0	13062000000	12129000000	80761000	0	15614000000	12608000000	107020000	1300200	18366000000	9179500000	136660000	0	376270000	16625000000
P51906	0	0	1911900	23136000	0	0	0	16874000	0	0	0	10004000	0	0	3883500	12901000	0	0	0	6245600	0	0	0	9753600	0	11937000	0	3214600	9494100	0	0	23172000	12711000	0	0	7254800	8507500	0	0	4938600	8997000	0	0	5395300	6328700	0	0	0	11857000
P51910	35004000	0	45388000	293940000	0	0	0	105610000	0	0	12260000	274940000	0	0	0	51451000	0	0	65769000	306990000	0	0	54614000	171580000	0	78023000	0	15561000	78882000	0	0	0	0	0	0	3943800	159230000	0	0	0	0	0	0	3877000	61959000	0	0	0	55627000
P51949	0	0	0	0	0	0	0	0	2842900	0	0	0	0	0	0	0	1687000	0	0	0	1065500	0	0	0	2413600	0	0	0	0	1915600	0	0	0	1020600	0	0	0	972030	0	0	0	1624000	0	0	0	0	0	0	0
P52189	1546100	0	0	0	0	0	0	0	0	0	0	0	0	0	30339000	0	0	0	0	0	0	0	7811700	0	0	0	0	0	0	0	0	136570000	0	0	0	0	0	0	0	21855000	0	0	0	0	0	0	0	0	0
P52194	0	0	0	0	0	0	0	0	0	0	0	0	0	0	0	0	0	0	0	0	0	0	0	0	0	23917000	0	0	0	0	0	0	0	0	0	0	0	0	0	0	0	0	0	0	0	0	0	0	0
P52196	386110000	22710000	360560000	2.0991e+09	43612000	5398600	390210000	1312700000	24773000	10278000	187930000	2400000000	69730000	4081200	132640000	1392300000	21009000	31741000	345830000	1.9092e+09	71479000	1388800	284110000	1085000000	25562000	2275300000	0	272890000	1.6464e+09	43933000	9925800	163770000	971590000	27125000	9769800	261530000	1.9048e+09	62045000	2372900	174350000	1.0375e+09	31010000	3114900	379340000	1271500000	32347000	0	0	923880000
P52332	0	0	0	0	0	0	0	0	0	0	0	5506900	0	0	0	0	0	0	0	0	0	0	0	0	0	5667000	0	0	2356200	0	0	0	0	0	0	0	0	0	0	0	16199000	0	0	0	2052700	0	0	0	4497200
P52479	0	0	0	0	152680000	0	0	0	330490000	0	0	0	115020000	0	0	0	205960000	0	0	24090000	300910000	0	0	0	327170000	0	0	0	0	244060000	0	0	0	236540000	0	0	0	139760000	0	0	490510000	209950000	0	0	0	141590000	0	0	0
P52480	4874200000	8621500000	5602000000	27771000000	7.8438e+09	6.5243e+09	12525000000	32705000000	9391200000	5828200000	2.0736e+09	33457000000	6.2775e+09	3.6833e+09	4.1137e+09	29797000000	5.851e+09	10017000000	8.5653e+09	32036000000	9409600000	5048000000	6.8486e+09	25910000000	10425000000	29425000000	375240000	4.2469e+09	29856000000	9272800000	4435700000	6.8246e+09	28439000000	6.6457e+09	6.2547e+09	3.932e+09	35552000000	5733300000	6.0631e+09	4389900000	27362000000	6.8568e+09	4803100000	5580000000	20764000000	4962700000	51341000	39558000	28371000000
P52503	2661900	0	0	31033000	0	0	1817100	0	0	0	43024000	52857000	0	0	171500000	12063000	0	0	57430000	0	0	0	0	0	0	0	0	110800000	0	0	0	311070000	0	0	0	90772000	56278000	0	0	123160000	0	0	0	107380000	0	0	0	2448900	38845000
P52623	2682100	0	0	0	0	0	0	0	0	0	3065500	8207700	0	0	1652700	0	0	0	0	0	0	0	0	0	0	0	0	0	0	0	0	0	0	0	0	0	23352000	0	0	0	0	0	0	0	11213000	2861800	0	0	0
P52760	61449000	35986000	62241000	151510000	0	17454000	67010000	87649000	0	20281000	17974000	234510000	2566800	4423300	17859000	98752000	0	58280000	143440000	183850000	19143000	11885000	60334000	125890000	0	177300000	0	56831000	128690000	5706500	1458100	16715000	72004000	0	16978000	44592000	219120000	9326900	6358600	26365000	74360000	0	10971000	46644000	145700000	0	0	0	119500000
P52795	0	0	0	18408000	0	0	3260100	14345000	0	0	0	19916000	0	0	0	27184000	0	0	0	0	0	0	0	20667000	0	0	0	0	16974000	0	0	0	29561000	0	0	0	0	0	0	3716400	14660000	0	0	0	0	0	0	0	0
P52800	0	0	0	0	0	0	5974600	0	0	0	0	3031300	0	0	9918400	7223700	0	0	0	0	0	0	8233200	0	0	0	0	0	0	0	0	4212300	0	0	0	0	0	0	0	3266600	0	0	0	0	0	0	0	0	0
P52825	77931000	0	79925000	458320000	0	0	69138000	267190000	0	0	16560000	975990000	4972100	0	25075000	322680000	0	0	124770000	869990000	4825000	0	27733000	277110000	0	489910000	0	23625000	339360000	0	0	9032300	82690000	0	0	47878000	618480000	0	0	7497500	121190000	0	0	72798000	358630000	0	0	0	171010000
P52912	0	0	0	0	4480500	0	0	16603000	64687000	0	0	0	4248500	0	0	0	35512000	0	0	0	2479500	0	0	0	67522000	0	0	0	0	4222800	0	0	0	45653000	0	0	0	2222000	0	0	0	32964000	0	0	0	6666500	0	0	0
P53026	111580000	0	70200000	318990000	542680000	0	85577000	399940000	759750000	0	120850000	314480000	426460000	4056600	166020000	222200000	583790000	0	248850000	185220000	784690000	0	235920000	326310000	874090000	260270000	0	230340000	224440000	731760000	0	668820000	274860000	718790000	0	197430000	290710000	373280000	1352900	150060000	245640000	624070000	0	230490000	203100000	424910000	0	0	253450000
P53395	0	0	0	447360000	25033000	0	27693000	444460000	45414000	0	20573000	582880000	39168000	0	66771000	544300000	53827000	0	87801000	374600000	25070000	0	45997000	285720000	57158000	423340000	0	137530000	330720000	23897000	0	94079000	405990000	15415000	0	42271000	467700000	12294000	0	51395000	495010000	39769000	0	104280000	386360000	11653000	0	0	483920000
P53564	0	0	0	0	3373300	0	0	0	0	0	0	0	0	0	0	0	0	0	0	0	0	0	0	0	3305300	0	0	0	0	4703500	0	0	0	2203600	0	0	0	0	0	0	0	0	0	0	0	0	0	0	0
P53612	0	9965900	0	10591000	0	4913500	0	0	3905000	0	0	17846000	0	0	0	74987000	2831500	16801000	0	88882000	0	3464900	0	27309000	6158600	142500000	0	0	33654000	0	0	0	21192000	3214800	10633000	0	91494000	0	6452100	0	0	3522900	0	0	0	0	0	0	10951000
P53668	1967200	0	2008000	57779000	0	0	0	0	0	0	0	13233000	0	0	0	0	0	0	3406400	5560300	5293900	0	0	0	0	21090000	0	2903900	6779200	0	0	0	0	0	0	0	5122500	0	0	0	0	0	0	6176800	32440000	0	0	0	0
P53702	33860000	0	18025000	64805000	0	0	49638000	19385000	0	0	8438200	129770000	0	0	48059000	93151000	0	0	56746000	123820000	0	0	42683000	76030000	0	52022000	0	63268000	81994000	0	0	102820000	78001000	0	0	52425000	127790000	0	0	35951000	133280000	0	0	57072000	104290000	0	0	0	13530000
P53810	270700000	141080000	324750000	1.4922e+09	227450000	62866000	544390000	1.4814e+09	267290000	90181000	94386000	1.6529e+09	117320000	58600000	170610000	1.7376e+09	140000000	150270000	375270000	1297600000	213060000	115530000	306080000	1399400000	200020000	1424500000	6751800	249310000	1.7076e+09	234900000	70555000	258100000	1.57e+09	196970000	71361000	211830000	2.0452e+09	153530000	89977000	205600000	1.5133e+09	220370000	0	260030000	1197400000	155620000	0	0	1.8676e+09
P53811	1577100	0	2968900	31728000	0	0	6322500	56613000	6212200	0	0	38498000	0	0	2123900	10979000	0	0	7994100	58721000	0	0	4528900	32399000	0	22222000	0	0	53106000	0	1073600	0	8070800	0	0	3302600	23324000	0	0	0	37092000	0	0	5669900	5650500	0	0	0	17168000
P53986	6052900	0	4687300	200780000	0	0	3812900	23382000	0	0	15776000	295850000	0	0	14606000	121510000	0	0	37214000	206240000	0	0	17048000	128870000	0	145920000	0	41487000	171800000	0	0	34475000	95064000	0	0	28980000	226130000	0	0	20683000	71499000	0	0	29899000	120610000	0	0	0	72728000
P53994	614460000	13422000	677020000	1.8898e+09	340910000	19196000	975290000	1.6409e+09	414480000	7130500	339850000	2405400000	309660000	6718600	637250000	2371600000	361290000	6631400	898890000	1.8198e+09	349690000	15525000	855770000	1.4838e+09	455740000	2.0627e+09	0	632170000	2.0189e+09	393170000	7874700	980840000	1.4949e+09	370720000	7999500	710510000	1.8477e+09	241180000	8554200	719150000	1.6028e+09	312970000	5072600	869710000	1327900000	262840000	0	1650800	1.8666e+09
P53995	0	0	0	0	16562000	0	0	895430	75805000	0	0	0	2015100	0	0	0	26657000	0	0	0	19604000	0	0	0	39608000	0	0	0	0	9514800	0	0	0	42536000	0	0	8971000	9611400	0	0	0	41523000	0	0	0	12813000	0	0	0
P53996	6503100	8654100	4140900	6956000	48265000	3510400	20852000	0	80560000	2998800	9465800	0	67287000	4594600	6768000	13069000	49668000	6149100	18179000	0	69738000	15355000	33115000	0	79045000	0	0	10082000	0	64661000	8221100	13481000	0	33552000	14081000	6677600	0	53192000	24895000	18481000	10530000	50065000	0	26996000	0	19495000	0	0	25499000
P54071	556070000	44956000	538870000	3.7827e+09	128150000	15538000	865510000	2804100000	112820000	9047600	294070000	4946200000	178530000	2361500	354190000	3.5185e+09	136490000	40065000	630780000	3.0272e+09	123270000	20946000	476890000	2172100000	132050000	3.5602e+09	0	457270000	2903100000	76409000	16688000	424620000	2171800000	98476000	4205800	402200000	3.0193e+09	101040000	14735000	329620000	2240100000	125540000	15541000	558190000	2.0912e+09	96630000	0	0	2250100000
P54103	3031600	0	0	0	22261000	0	2266900	0	89590000	0	0	0	13966000	0	0	0	37631000	0	0	0	55344000	0	0	0	78601000	0	0	0	0	56201000	0	9296500	0	57841000	0	0	0	27800000	0	0	0	43451000	0	0	0	17872000	0	0	0
P54116	0	0	0	1305600	0	0	0	0	0	0	0	1457100	0	0	0	0	0	0	0	0	0	0	0	3350700	0	0	0	0	0	0	0	0	0	0	0	0	0	0	0	0	0	0	0	0	0	0	0	0	0
P54227	74882000	2685300	97292000	75840000	27400000	0	113740000	135950000	37500000	0	42290000	103890000	9690400	8507300	46387000	113420000	25498000	2751400	84543000	78015000	11535000	13696000	141850000	121970000	28563000	45464000	0	48373000	88968000	27895000	5824200	85471000	123740000	15055000	11890000	41398000	64930000	19942000	9969600	43321000	124200000	42463000	8510600	82456000	80745000	17533000	0	0	122700000
P54285	0	0	1491300	36724000	0	0	0	77274000	17610000	0	9065000	27503000	16304000	0	32849000	32339000	12149000	0	9145600	29138000	0	0	58309000	44322000	22574000	22958000	0	21471000	61012000	0	0	130450000	40701000	9610500	0	13182000	104950000	2448600	0	70001000	92601000	15646000	0	35744000	21511000	1702800	0	200670	25359000
P54310	0	0	0	705900	0	0	0	0	0	0	0	2228000	0	0	0	0	0	0	0	0	0	0	0	1680100	0	1990000	0	0	0	0	0	0	0	0	0	0	0	0	0	0	1713500	0	0	0	933620	0	0	0	0
P54728;P54726	1934600	8890400	1206700	11135000	21296000	7339200	13581000	48009000	9875800	3494000	0	7557400	4708400	1688200	0	8701200	8706900	10204000	4552900	48927000	8568000	7458500	4537200	32132000	0	25649000	0	0	8636100	38547000	6101900	9613900	32317000	0	10214000	4085700	6145600	3672300	6978900	2737500	42746000	29728000	0	4087300	20980000	17251000	0	0	8936200
P54731	1154900	0	1021000	1033800	19978000	0	5641400	0	6957400	0	0	8782400	13319000	0	0	0	0	0	1601800	9746100	21160000	0	0	990950	9997700	1056900	0	0	1328500	49801000	0	0	21540000	3649300	0	1944700	30135000	15935000	0	0	0	2439900	0	0	2959900	20335000	0	0	0
P54754;P35991	0	0	0	0	3493400	0	2444000	0	0	0	0	0	3405100	0	0	0	0	0	0	0	0	0	0	0	0	34997000	0	0	0	0	0	0	0	0	0	0	0	0	0	0	0	0	0	0	0	0	0	0	0
P54763	8609700	0	30049000	143760000	0	0	4591600	75119000	0	0	2273000	110890000	0	0	0	2968300	0	0	12942000	180510000	0	0	0	96896000	0	225870000	0	9620400	229650000	0	0	0	11004000	0	0	6085100	334790000	0	0	0	55511000	0	0	27838000	115150000	0	0	0	44063000
P54775	26274000	8769800	40012000	208170000	33038000	5767500	74087000	139700000	66343000	0	15449000	217620000	21643000	6110800	33587000	415180000	27788000	12219000	60940000	189250000	61975000	12097000	48454000	242000000	93912000	206440000	0	18528000	221410000	81404000	6978200	24765000	281820000	32931000	9039300	36764000	251770000	68058000	24448000	33789000	314460000	56276000	2797000	21901000	152470000	43900000	0	0	396100000
P54797	0	0	1070300	14958000	0	0	0	0	0	0	0	0	0	0	0	0	0	0	0	0	0	0	0	0	0	0	0	0	20807000	0	0	0	0	0	2388900	0	0	0	0	0	0	0	0	0	0	0	0	0	0
P54818	2441500	0	0	19693000	0	0	3779100	0	0	0	2091200	52744000	0	0	0	0	0	0	0	43637000	0	0	2476900	5951600	0	27868000	0	0	11648000	0	0	0	0	0	0	0	4799500	0	0	0	5617800	0	0	0	28430000	0	0	0	0
P54822	27436000	5247200	41918000	167770000	53555000	1769500	66014000	148160000	49498000	0	6361900	199200000	49847000	0	14870000	203340000	37425000	5633300	55273000	223430000	70642000	3523000	35780000	112020000	66018000	209270000	0	13573000	174380000	85296000	0	14569000	113270000	21164000	23676000	15643000	192710000	42838000	0	10209000	124960000	50711000	9013400	22057000	112540000	35847000	0	0	139400000
P54823	9054300	0	18781000	60003000	418810000	2547000	29242000	45016000	814890000	0	9664500	26376000	312490000	2786400	66993000	87595000	544200000	0	23613000	18034000	531130000	5941700	57978000	44194000	935570000	135020000	0	47939000	76947000	642830000	1900000	50941000	34958000	606310000	1624700	25068000	57401000	319550000	12694000	37522000	70184000	593620000	0	39316000	16577000	323780000	0	0	54872000
P54830	18520000	0	20865000	26693000	2587500	0	167400000	443320000	70768000	0	1494900	94238000	0	4260500	26134000	238300000	23717000	0	47698000	52263000	0	16725000	49127000	257650000	80118000	75392000	0	22442000	74858000	0	2340100	88658000	296480000	64146000	0	16164000	108590000	0	7215500	81259000	301830000	21136000	0	26520000	69261000	0	0	0	241280000
P54869	0	0	0	6465000	0	0	20043000	54154000	0	0	0	57674000	0	0	0	14257000	0	0	0	8929500	0	0	0	13645000	0	0	0	0	0	0	0	0	4230500	0	0	0	0	2038600	0	0	0	0	0	0	0	0	0	0	7971400
P54923	11149000	8824600	12401000	33856000	3823800	0	39708000	86964000	19318000	3498000	1881600	0	3261400	4466700	7573900	77494000	10711000	15446000	15755000	74288000	24045000	3137300	23361000	49855000	35575000	82922000	0	8818700	97525000	9960500	7578300	3810000	106400000	12813000	4268000	0	67677000	13256000	7473900	10984000	84261000	14770000	9959800	0	73465000	8211800	0	0	46935000
P55012;P55014	31868000	0	29730000	239690000	0	0	21345000	80341000	0	0	168000000	321670000	1577100	0	192900000	96464000	0	0	267990000	133740000	0	0	65285000	46053000	0	148970000	0	401360000	156180000	0	0	702220000	44873000	0	0	405650000	227450000	0	0	135660000	93845000	0	0	546110000	131530000	0	0	0	63410000
P55065	0	0	0	0	0	0	0	0	0	0	0	7954100	0	0	0	0	0	0	0	2401600	0	0	0	0	0	7096800	0	0	8767400	0	0	0	0	0	0	0	4595900	0	0	0	0	0	0	742760	1905500	0	0	0	0
P55066	105420000	9612600	106350000	516720000	465580000	53229000	129060000	370110000	1177000000	0	73857000	93169000	177410000	12760000	170020000	249240000	850730000	3383100	104590000	91295000	204520000	54234000	268870000	327870000	1.5546e+09	47784000	0	41980000	37094000	250230000	38952000	210940000	134940000	926350000	22134000	48946000	76851000	177910000	75754000	97710000	132100000	769460000	0	106090000	31242000	219470000	0	0	147270000
P55088	6330200	0	3244400	709610000	0	0	3372300	99440000	0	0	7618300	111550000	0	0	10795000	162620000	0	0	97305000	173700000	0	0	11370000	95949000	0	170770000	0	126920000	232710000	0	0	271890000	68315000	0	0	54319000	412370000	0	0	16532000	117970000	0	0	157870000	172310000	0	0	0	120410000
P55096	20448000	0	13382000	143860000	0	0	23490000	122530000	0	0	12989000	288800000	0	0	33126000	114550000	0	0	56387000	171120000	0	0	43983000	119360000	0	114990000	0	56752000	118110000	0	0	102900000	114590000	0	0	40365000	174980000	0	0	31127000	116950000	0	0	59929000	65265000	0	0	0	90910000
P55144	0	0	0	2779200	0	0	0	17415000	0	0	0	3669100	0	0	0	0	0	0	0	0	0	0	2124100	9940700	0	3667600	0	0	3055100	0	0	0	8600600	0	0	0	3343400	0	0	2349500	21509000	0	0	0	1589100	0	0	0	10429000
P55194	0	0	0	0	39059000	0	0	0	21840000	0	0	0	17833000	0	0	0	20713000	0	0	0	23337000	0	0	0	21140000	0	0	0	0	36166000	0	0	0	8740500	0	0	0	27321000	0	0	0	18015000	0	0	0	19130000	0	0	0
P55258	42839000	0	36326000	224370000	21676000	0	46925000	267990000	36708000	1022300	11851000	224930000	17931000	0	19500000	119830000	21549000	0	41105000	232910000	36920000	0	49031000	237570000	34971000	292790000	0	31447000	197900000	32205000	0	59882000	169460000	32588000	1579600	24494000	315480000	21776000	0	25843000	167460000	28640000	0	36816000	177100000	18884000	0	0	179520000
P55264	27940000	0	36453000	81303000	5731700	0	37981000	64676000	3247700	0	4379200	178570000	0	8826400	12330000	88354000	0	13992000	36703000	85177000	4514700	21968000	43024000	114360000	27645000	171520000	0	13974000	106730000	19054000	2474500	0	105610000	5518600	24307000	20831000	141460000	67600000	9934300	36869000	73374000	12305000	2232200	17066000	110670000	20900000	0	0	118590000
P55288	6520600	0	5017800	160420000	0	0	5334400	53991000	0	0	2756600	9878100	0	0	2244700	38555000	7067800	0	8182200	0	0	0	13936000	18232000	152390000	49694000	0	7797400	156310000	0	0	6047200	27649000	167210000	0	10966000	52199000	0	0	9607600	58050000	0	0	220590000	47069000	2993800	0	0	58803000
P55302	41208000	0	50980000	460460000	24858000	0	106710000	928400000	42582000	0	14468000	809480000	15276000	0	66487000	944540000	68039000	0	52649000	728760000	32607000	0	72129000	606010000	103670000	533380000	0	22500000	668140000	49150000	0	80298000	851090000	57259000	0	28221000	551700000	13821000	0	55504000	918640000	75734000	0	45720000	615500000	23464000	0	0	712340000
P55772	3623800	0	1630200	2511800	0	0	2929300	0	0	0	0	4294800	0	0	1123800	0	0	0	2222500	4038600	0	0	1916500	3484900	4334100	0	0	1384500	0	0	0	0	2241800	2483900	0	0	2039100	0	0	1965900	3293900	0	0	2745200	0	0	0	0	1385000
P55821	40933000	0	33008000	44750000	8444000	21441000	49881000	82689000	9130200	0	30920000	62712000	4267600	0	20760000	96690000	9655400	0	31640000	47633000	6646500	16781000	45239000	98162000	12392000	61546000	0	37856000	61264000	11577000	6632600	46092000	96732000	9194500	11102000	31021000	59469000	10619000	12233000	28621000	102110000	14441000	0	30863000	87656000	8818100	0	0	166110000
P55937	58957000	0	23566000	41983000	7047700	0	8196700	1444400	32505000	0	50097000	131010000	15833000	0	57401000	50124000	26448000	0	41227000	47147000	6932700	0	33817000	0	48724000	27642000	0	26067000	64834000	28796000	0	27134000	0	3565000	0	21704000	52451000	12080000	0	16672000	0	6650300	0	38838000	69114000	2251200	0	0	62103000
P56135	118630000	0	100630000	793690000	9962900	0	146810000	668750000	9691100	0	249460000	800850000	8028400	0	730900000	813400000	9873800	0	446050000	694710000	4381800	0	477160000	637220000	0	723660000	0	638620000	625800000	0	0	2170300000	641920000	5479600	0	498640000	728640000	5872500	0	643080000	844050000	0	0	830030000	479400000	3880200	0	8662500	1077100000
P56212	17962000	0	23320000	55900000	32210000	0	121360000	240340000	266680000	0	0	65256000	12623000	23497000	25523000	305360000	130160000	0	20053000	89101000	17600000	30917000	66474000	159240000	194280000	54929000	0	0	111800000	0	41961000	58059000	318960000	119130000	6112900	9995600	0	33477000	33102000	37704000	317440000	252290000	0	15518000	114520000	29922000	0	0	286350000
P56213	11332000	0	9748700	89684000	5072300	0	19023000	124100000	0	0	0	131930000	3845600	0	12909000	86413000	6131600	0	18385000	59073000	7039500	0	16840000	87199000	0	62542000	0	12779000	110990000	0	0	31149000	106980000	0	0	13384000	105780000	4761500	0	16627000	92373000	0	0	5092600	62303000	7891100	0	0	98092000
P56371	11947000	0	24245000	162930000	10663000	0	36027000	121640000	6858700	0	2456200	81150000	2481400	0	4576000	100600000	3748900	0	15089000	86827000	7268700	0	11750000	99074000	7215400	121720000	0	10908000	62116000	10988000	0	0	57548000	6301500	0	6213200	61994000	4564100	0	6734100	56822000	6628200	0	17796000	115820000	11932000	0	0	137050000
P56375	22653000	5337500	17662000	0	7514300	4356500	25528000	32836000	10441000	3567900	10592000	122930000	3802700	0	6510800	55907000	9547800	24746000	48199000	6464500	16922000	13130000	21602000	5845800	8510600	44847000	0	20274000	7209500	12827000	0	6948700	50390000	5254000	6617100	6738900	84956000	7130900	9417000	8625100	63968000	8988700	3055700	23522000	76188000	8579200	0	0	47415000
P56376	21545000	27287000	22942000	95157000	52480000	32829000	56121000	99142000	62213000	3965800	4057600	197140000	39219000	13533000	14291000	157880000	53413000	12460000	22896000	120530000	81248000	38167000	35139000	120720000	100900000	129990000	0	17679000	153790000	96179000	12912000	22520000	83506000	76725000	34738000	22632000	142420000	59411000	39199000	16184000	137120000	62715000	14367000	22245000	128480000	61774000	0	0	148110000
P56379	45100000	0	39600000	517030000	0	0	68120000	478690000	0	0	0	790460000	0	0	370500000	643260000	0	0	200320000	465650000	0	0	118330000	587230000	0	677510000	0	228050000	476130000	0	0	792320000	409280000	0	0	271960000	603180000	0	0	204840000	480840000	0	0	285140000	437300000	0	0	3913100	700920000
P56380	28657000	15258000	40369000	112150000	4269700	7302000	43354000	107120000	0	5928800	0	158270000	0	3165700	4176500	106790000	3545300	17213000	20997000	136750000	11372000	7610500	11304000	86239000	6064000	149240000	0	24965000	129480000	0	6384400	8813300	85641000	6882900	26041000	27464000	200490000	2872200	8753600	18225000	89712000	3574400	7333400	25111000	72209000	12009000	0	0	66990000
P56382	152400000	0	68936000	1.0078e+09	6938300	0	156890000	1.0358e+09	11150000	0	248020000	1.5541e+09	8396800	0	392520000	1107100000	7482600	0	299940000	772600000	13061000	0	388560000	717590000	10919000	1.0428e+09	0	338010000	707420000	7057400	0	674070000	623140000	8084900	0	364310000	1387200000	0	0	453690000	755010000	9934000	0	566630000	671270000	0	0	6956700	1294900000
P56387	24972000	0	25872000	43668000	28546000	3071100	43584000	40270000	13915000	0	11571000	40531000	23549000	8881300	20480000	52287000	27109000	0	27864000	41379000	29084000	0	33442000	23861000	42403000	12177000	0	17951000	57782000	32584000	10232000	25377000	54030000	28247000	3512400	21266000	43268000	75092000	0	14949000	41947000	28029000	0	37043000	56796000	23003000	0	0	81133000
P56391	92548000	0	46646000	772070000	38354000	0	111370000	655130000	9229400	0	139960000	486370000	87552000	0	1451200000	834120000	21715000	0	604470000	448060000	22210000	0	268100000	788110000	20002000	374230000	0	1282700000	513930000	23098000	0	6.8762e+09	634390000	16160000	0	1143200000	477300000	18666000	0	531690000	795750000	18178000	0	1169000000	321080000	10317000	0	19608000	1234400000
P56395	2512500	0	16045000	150270000	0	0	21705000	178420000	0	0	1310800	75444000	0	0	0	123040000	0	0	5698900	181510000	0	0	12231000	169030000	0	100170000	0	0	102890000	0	0	28965000	146520000	0	0	3501500	80791000	0	0	3680600	131150000	0	0	0	81289000	0	0	0	190820000
P56399	266460000	165570000	302190000	1279100000	253860000	241470000	830030000	1.7875e+09	452730000	131020000	91107000	1.5121e+09	145820000	115920000	245110000	1.5786e+09	293180000	276280000	402010000	1332500000	347930000	247090000	405570000	1312800000	439410000	1262200000	0	249770000	1412400000	289810000	153540000	375860000	1.4882e+09	238910000	118350000	194540000	1.7513e+09	177500000	256360000	291860000	1422100000	273710000	145140000	231930000	1286100000	182640000	0	0	1.827e+09
P56473	0	0	0	0	0	0	0	0	0	0	0	0	0	0	0	0	0	0	0	0	0	0	0	0	0	0	0	0	0	0	0	0	0	0	0	0	0	0	0	0	0	0	0	0	8867600	0	0	0	0
P56480	6.5924e+09	350820000	7.3186e+09	24448000000	1.5734e+09	278480000	7.8927e+09	23547000000	2.1195e+09	156150000	14147000000	32987000000	1.6453e+09	81831000	29226000000	25156000000	1.5293e+09	387920000	26047000000	26510000000	1.8635e+09	184670000	22098000000	24068000000	1.8144e+09	25865000000	33224000	19319000000	22817000000	942740000	198330000	32095000000	21102000000	1.5637e+09	134630000	25461000000	29258000000	851660000	181080000	26714000000	26119000000	1187600000	118310000	32151000000	17917000000	678080000	0	155600000	29012000000
P56528	0	0	2560400	89348000	0	0	0	0	0	0	0	175540000	0	0	0	0	0	0	37431000	220550000	0	0	0	5898500	0	81541000	0	16573000	122550000	0	0	4934400	0	0	0	17578000	101110000	0	0	0	4865600	0	0	23203000	43720000	0	0	0	0
P56546	0	0	4840800	43136000	9158600	0	11185000	8293800	6851700	0	0	14090000	7722000	0	4867900	0	0	0	6827700	0	6666300	0	3600100	0	6024600	37399000	0	2017300	0	21328000	0	5373900	0	0	0	0	6642200	14826000	0	3470300	0	0	0	9542400	5167800	0	0	0	0
P56564	992780000	0	1379300000	3.9023e+09	75818000	0	3.2973e+09	4977400000	103030000	0	357680000	4904600000	46094000	0	1.9409e+09	5603500000	129050000	0	2242600000	4.2813e+09	77950000	0	2372700000	8.067e+09	137740000	3.4145e+09	8064800	1141100000	4781900000	27473000	0	2679800000	4811700000	95414000	0	1194400000	4356600000	15254000	0	1.6648e+09	5265300000	54724000	0	1.6477e+09	4.0791e+09	26744000	0	17679000	4512400000
P56565	0	26771000	0	5978400	0	0	0	0	0	16716000	0	0	0	7255800	0	0	0	13119000	0	0	5636400	4258200	0	0	0	1377400	0	0	0	0	3644900	0	0	0	0	0	0	0	5165200	0	0	0	4833800	0	0	0	0	0	0
P56671	0	0	0	0	36458000	0	0	0	52922000	0	0	0	12656000	0	0	0	37265000	0	0	0	33689000	0	0	0	85992000	0	0	0	0	36674000	0	0	0	61744000	0	0	0	24937000	0	0	0	49772000	0	0	0	29172000	0	0	0
P56695	2950800	0	0	281400000	0	0	30018000	432980000	39967000	0	2208400	32598000	0	0	61433000	563150000	49124000	0	3711800	5674700	0	0	34346000	451810000	32759000	21270000	0	6145800	29574000	1672500	0	175240000	235290000	44510000	0	12935000	4104800	0	0	68846000	520540000	41451000	0	0	10003000	0	0	0	309680000
P56812	10142000	15560000	3935600	15568000	18338000	0	18163000	22540000	13453000	0	2130400	18234000	1935300	0	3672500	66247000	5387800	3982700	7048100	37904000	0	2926500	20196000	16855000	16926000	16953000	0	7157500	43258000	7721800	1701200	8969600	56836000	0	1786000	1931100	18713000	3037000	8571800	12106000	12693000	5253100	0	6633800	14053000	2655500	0	0	59890000
P56818	0	0	0	0	0	0	0	17314000	0	0	0	38112000	0	0	0	0	0	0	0	41422000	0	0	2289700	0	0	3481400	0	0	0	0	0	0	0	0	0	1300000	0	0	0	0	0	0	0	0	0	0	0	0	0
P56959	34232000	0	32941000	18511000	2639100000	11813000	61437000	41376000	4753200000	1789400	26462000	158850000	1.6542e+09	18259000	77033000	198390000	3.633e+09	10496000	83149000	58063000	2797500000	2124000	148140000	48301000	5243700000	33042000	0	56917000	55214000	3.0646e+09	9167800	79601000	71943000	3.7111e+09	14092000	54305000	135230000	2.0122e+09	1830900	92006000	84093000	3.652e+09	5637700	73703000	100320000	2.1126e+09	0	0	106080000
P56960	0	0	0	0	53900000	0	0	0	89160000	0	0	0	33204000	0	0	0	83928000	0	0	0	65487000	0	0	0	91026000	0	0	3646100	0	54999000	0	0	0	88102000	0	0	0	41517000	0	0	0	89987000	0	0	0	33537000	0	0	0
P57716	0	0	0	27500000	0	0	0	5475000	0	0	0	22327000	0	0	0	7362900	5834500	0	0	24715000	0	0	0	33065000	0	10509000	0	0	63210000	0	0	0	4043800	0	0	0	3363100	0	0	2588100	7595500	0	0	0	3115500	0	0	0	23118000
P57722	9815500	0	2106400	2168600	118560000	0	6622600	11926000	234300000	0	1930300	8068300	92317000	0	4900300	1557400	147930000	0	7693600	0	151050000	0	2172100	0	302800000	11331000	0	7738300	6939300	222050000	0	0	0	163530000	0	2856900	3757600	154420000	0	3540000	0	139550000	0	2142700	8728000	115320000	0	0	2766900
P57724	0	0	0	0	0	0	0	0	0	0	0	0	0	0	0	0	0	0	0	0	0	0	0	0	16461000	0	0	0	0	0	0	0	0	9482400	0	0	0	6657000	0	0	0	0	0	0	0	0	0	0	0
P57746	171840000	37184000	142320000	2367700000	174140000	30401000	541630000	2.9158e+09	367860000	6639000	143030000	1352300000	171370000	43846000	255560000	2631200000	191280000	58291000	317490000	1417100000	238570000	22339000	307280000	1.973e+09	440170000	2.0027e+09	0	201280000	1.534e+09	303390000	33468000	739540000	2.0701e+09	275330000	54185000	276710000	1.968e+09	154880000	43921000	306430000	2241300000	246370000	22250000	420060000	1208000000	183090000	0	0	2230400000
P57759	55150000	0	47158000	645830000	35583000	0	126710000	604090000	75924000	0	13730000	450370000	29059000	0	44952000	576150000	27652000	0	84236000	463730000	56952000	0	77024000	395560000	43423000	710690000	0	59728000	447620000	61600000	0	62666000	486060000	50512000	4921100	59907000	292050000	19146000	2244900	57271000	459110000	40895000	0	94968000	292150000	25154000	0	0	492910000
P57776	7127000	2834700	2647300	138270000	484340000	4565400	13528000	130640000	776280000	0	21858000	200380000	214750000	0	10241000	176550000	477790000	20037000	58767000	95645000	575660000	13403000	52070000	127670000	745040000	162850000	0	45763000	181990000	539100000	1721000	14268000	148510000	555680000	1408600	44352000	279770000	373350000	1690600	14208000	131090000	525810000	0	73657000	147030000	301670000	0	0	202370000
P57780	1188200000	20038000	1219400000	889640000	2278600000	40414000	1.9604e+09	1186500000	4909000000	4342400	2.1289e+09	1332200000	1.6321e+09	15118000	2820600000	2.0775e+09	3.7044e+09	7129700	1.7335e+09	584360000	2.9842e+09	27124000	4.0476e+09	1.6932e+09	5.967e+09	598570000	0	1.9748e+09	1.0218e+09	2858400000	23964000	3.503e+09	1.9184e+09	5046800000	11232000	2701300000	847680000	1.5703e+09	28512000	3.234e+09	1.9147e+09	4578200000	9981000	1438700000	481870000	1.9761e+09	0	15424000	2707200000
P57784	10554000	0	9364300	0	79376000	0	3489900	0	150870000	0	9523900	3237700	69887000	0	27096000	0	132360000	0	13054000	0	129640000	0	44625000	0	164560000	0	0	24415000	0	183560000	0	24239000	0	146850000	0	21233000	0	69842000	0	39310000	0	153090000	0	22982000	0	94833000	0	0	2331700
P58021	0	0	0	140320000	2057800	0	3477100	98355000	0	0	0	115940000	1974600	0	17903000	108570000	3566100	0	10420000	94900000	0	0	2243500	95438000	0	79665000	0	11130000	39097000	0	0	85868000	65866000	0	0	16882000	95004000	0	0	10029000	80742000	0	0	19734000	87521000	0	0	0	90509000
P58044	0	0	0	6552600	0	0	0	0	0	0	0	0	0	0	0	0	0	0	0	15611000	0	0	0	0	0	13610000	0	0	8174300	0	0	0	0	0	0	0	0	0	0	0	0	0	0	0	0	0	0	0	12464000
P58059	5742100	0	5220300	16752000	0	0	3436900	0	0	0	4011600	45098000	0	0	2077200	15761000	0	0	12055000	18240000	6146900	0	0	0	0	20093000	0	3980800	15139000	0	0	3459900	14045000	0	0	5458800	13503000	0	0	6108100	12886000	3928100	0	5798700	7546700	0	0	0	10702000
P58064	4155700	0	6432500	12379000	0	0	2376800	18641000	7978500	0	1707200	38486000	0	0	0	39074000	0	0	1087300	30703000	0	0	0	9547800	0	35766000	0	0	48913000	0	0	0	19965000	0	0	0	10320000	0	0	0	40696000	0	0	0	18125000	0	0	0	18558000
P58069	0	0	0	0	0	0	0	0	7673500	0	0	0	1661000	0	0	0	24254000	0	0	0	3818200	0	0	0	34774000	0	0	0	0	3795600	0	0	0	6905500	0	0	0	7717700	0	0	0	8736700	0	0	0	1532500	0	0	0
P58137	0	0	0	0	0	0	0	0	0	0	0	3280100	0	0	0	0	0	0	0	0	0	0	0	14521000	0	24198000	0	0	14779000	0	0	0	0	0	0	0	0	0	0	0	0	0	0	0	9777800	0	0	0	0
P58158	0	0	0	20093000	0	0	0	3378700	0	0	0	102400000	0	0	0	13139000	0	0	0	37760000	0	0	0	0	0	32324000	0	0	0	0	0	0	8761400	0	0	0	19607000	0	0	0	6856500	0	0	0	30158000	0	0	0	0
P58242	0	0	0	0	0	0	0	0	0	0	0	0	0	0	0	0	0	0	0	0	0	0	0	0	0	0	0	0	0	0	0	10487000	0	0	0	0	0	0	0	0	0	0	0	0	0	0	0	0	0
P58252	306060000	283750000	326350000	2258700000	1271900000	298540000	788930000	2401300000	2.093e+09	80409000	109520000	1.9112e+09	776160000	181000000	243190000	2726800000	1.0456e+09	341330000	531840000	1.8642e+09	1316700000	209720000	589260000	2204000000	2477300000	2.1299e+09	4199900	347800000	2332700000	1.8291e+09	167520000	574590000	2306800000	1.5438e+09	231540000	321050000	2.1425e+09	1333200000	187000000	360540000	2.1201e+09	1.8589e+09	81717000	350800000	1400900000	884670000	0	0	2605400000
P58269	0	0	0	0	0	0	0	0	0	0	0	0	0	0	0	0	0	0	0	0	0	0	0	0	0	0	0	0	0	0	0	0	0	0	0	0	0	0	0	0	0	0	0	0	0	0	0	0	0
P58281	713620000	0	805700000	4679400000	79989000	0	1447800000	6.1894e+09	185460000	0	336570000	3.8743e+09	156870000	0	830760000	5623800000	116160000	0	1.0129e+09	4.0664e+09	117410000	0	1220600000	4504500000	74945000	4608700000	0	902270000	4.2653e+09	54587000	0	1361600000	4525700000	139210000	0	794580000	3.6783e+09	60949000	0	978240000	4516800000	81681000	0	1075900000	2794800000	85646000	0	1049300	5017900000
P58389	95873000	6475900	83675000	434800000	98068000	18478000	209280000	402360000	135450000	10993000	27651000	415900000	90443000	15052000	65272000	570830000	101080000	35651000	154710000	387010000	97340000	41443000	121840000	500490000	116490000	334830000	0	78478000	432560000	107180000	31667000	50265000	288860000	80480000	70323000	60359000	440630000	61875000	49712000	76348000	384510000	76682000	4159200	71510000	366220000	69805000	0	0	448220000
P58390;Q9EQR3	0	0	0	0	0	0	0	0	0	0	0	0	0	0	4227200	0	0	0	3920100	0	0	0	0	0	0	0	0	4076900	0	0	0	0	0	0	0	5722900	0	0	0	0	0	0	0	9376400	0	0	0	0	0
P58391	0	0	0	0	0	0	0	0	0	0	0	0	0	0	0	1583200	0	0	0	0	0	0	0	1941900	0	0	0	0	0	0	0	0	1081600	0	0	0	0	0	0	5656300	1893000	0	0	7968200	0	0	0	0	0
P58404	11819000	0	32917000	57566000	35841000	0	48414000	87532000	114260000	0	0	143350000	5616500	0	32945000	176530000	80694000	0	4112200	12951000	33915000	0	74063000	77161000	82211000	64801000	0	9178200	42495000	16795000	0	45981000	117470000	106070000	0	11389000	102480000	9064300	0	42132000	178590000	61351000	0	22304000	53079000	25259000	0	0	157460000
P58462	0	0	0	0	0	0	0	0	58763000	0	0	0	0	0	0	0	19394000	0	0	0	0	0	0	0	25250000	0	0	0	0	0	0	0	58689000	39686000	0	0	0	0	0	0	0	42336000	0	0	0	0	0	0	0
P58463	0	0	0	0	0	0	0	0	4548000	0	0	0	0	0	0	0	0	0	0	0	0	0	0	0	0	0	0	0	0	0	0	0	0	0	0	0	0	0	0	0	0	0	0	0	0	0	0	0	0
P58501	0	0	0	0	9643400	0	0	0	33848000	0	0	0	29093000	0	1046600	0	20591000	0	0	0	12535000	0	0	0	23731000	0	0	0	0	18149000	0	0	0	41765000	0	0	0	10522000	0	0	0	6384600	0	1234500	0	10213000	0	0	0
P58660	0	0	0	0	0	0	7280200	0	0	0	0	0	0	0	0	0	0	0	0	0	0	0	0	0	0	0	0	0	12732000	0	0	55044000	0	0	0	0	0	0	0	0	0	0	0	0	0	2993900	0	0	0
P58742	0	0	0	0	0	0	0	2844500	0	0	0	4019800	0	0	0	0	0	0	0	0	0	0	0	0	0	0	0	0	0	0	0	0	98563000	0	0	0	0	0	0	0	0	0	0	0	0	0	0	0	3042200
P58771	0	68613000	0	0	114410000	0	0	0	132510000	0	0	0	136660000	1855100	0	0	76853000	0	72097000	0	165320000	7561200	0	0	187750000	0	0	0	0	137690000	16891000	0	0	116310000	3810400	0	0	109620000	11412000	0	0	128810000	0	0	0	123220000	0	0	0
P58802	3980000	0	2214700	0	16111000	0	5732800	0	26443000	0	0	0	6239600	0	5111900	0	23791000	0	1481500	0	5224700	0	22711000	0	71909000	0	0	3894600	0	45352000	0	0	0	53190000	0	0	0	37782000	0	9075400	0	51848000	0	0	0	8272500	0	0	0
P58854	0	0	0	17556000	2535200	0	5538200	51060000	13560000	0	0	55784000	5628500	0	0	5889200	13740000	0	0	24262000	9685700	0	0	39329000	8815500	39651000	0	0	0	16565000	0	0	8449900	7474200	0	0	6042400	7992600	0	0	31683000	18211000	0	5249400	34237000	6314400	0	0	0
P58871	0	0	8574200	5575700	39135000	0	1519600	18536000	62201000	0	0	0	3041700	0	5248600	0	14252000	0	0	0	8228800	0	5817500	4727900	64338000	0	0	0	3550300	32353000	0	0	13016000	51854000	0	0	0	15305000	0	0	5225000	20388000	0	2988000	0	11767000	0	0	0
P59016	13233000	0	13064000	73503000	95685000	0	37561000	63725000	163980000	0	1199400	84490000	82380000	0	1823700	53695000	65110000	0	6125200	20150000	112830000	0	7894800	26774000	86258000	77713000	0	6284300	72621000	139070000	0	0	82319000	86577000	0	5503900	42355000	107080000	0	2543100	80649000	70739000	0	12084000	38417000	54710000	0	0	77889000
P59017	24108000	0	22794000	48343000	0	0	63302000	21252000	0	0	8182800	104710000	0	0	24693000	38004000	0	0	24122000	44179000	0	0	40701000	42059000	0	51010000	0	27853000	47033000	0	0	95966000	86418000	0	0	20902000	58393000	0	0	22139000	78283000	0	0	36582000	106910000	0	0	0	261610000
P59041	0	0	0	0	0	0	0	0	0	0	0	3371700	0	0	0	0	0	0	0	0	0	0	0	0	0	0	0	0	0	0	0	0	0	0	0	0	0	0	0	0	0	0	0	0	0	0	0	0	3060600
P59108	0	0	0	9624200	2942400	0	2286200	30004000	31738000	0	0	40745000	3071800	0	16115000	14186000	49756000	0	0	10516000	6271000	0	2712200	21851000	34002000	17506000	0	4516000	22585000	23705000	0	37791000	31578000	24417000	0	1728400	12401000	6636900	0	6888600	24391000	39694000	0	2567800	14205000	10750000	0	0	23607000
P59114	0	0	0	66882000	4120000	0	0	0	0	0	0	0	898400	0	0	0	0	0	0	0	6476700	0	0	0	21882000	0	0	0	0	9123700	0	0	0	1103300	0	0	0	3907200	0	0	0	5636400	0	0	0	0	0	0	0
P59279	15272000	0	26074000	75760000	4466200	0	40511000	81404000	0	0	6527400	27060000	23252000	1594700	17879000	68842000	4361000	2007500	32977000	92111000	35740000	1936900	71593000	82413000	0	81010000	0	23574000	85265000	0	2920800	18974000	61596000	3397700	2989500	28304000	19728000	0	2660600	53897000	42923000	0	0	71104000	61577000	0	0	0	64469000
P59281	0	0	0	0	0	0	0	0	0	0	0	0	0	0	20493000	0	1826000	0	0	0	0	0	23733000	2710600	0	0	0	9897300	0	0	0	97650000	3259200	0	0	13944000	0	2949200	0	13404000	3085400	3744000	0	5097800	0	0	0	0	5681500
P59325	4908700	8712900	5264900	79245000	181440000	0	34382000	60642000	295400000	7047400	2895400	76796000	165430000	0	12746000	91569000	99300000	8965000	5788400	93684000	227760000	4406500	8103300	85431000	314710000	110110000	0	13022000	59848000	319200000	887050	18031000	118770000	179100000	4848800	10292000	132730000	197230000	5190700	8815900	142800000	216410000	4682400	13911000	43467000	159330000	0	0	105500000
P59326	0	0	0	0	103300000	0	0	0	127770000	0	0	0	36875000	0	0	0	121180000	0	0	0	176190000	0	3253300	0	218380000	0	0	0	0	161070000	0	0	0	126520000	0	0	0	96961000	0	0	0	165510000	0	27058000	0	102700000	0	0	0
P59470	0	0	0	0	3403800	0	0	4597400	0	0	0	0	0	0	0	2736500	4481500	0	0	0	0	0	0	4050900	5881800	0	0	0	0	0	0	0	2300300	4999600	0	0	2105000	0	0	0	0	4554400	0	0	0	0	0	0	2497600
P59481	0	0	0	0	0	0	129280000	8171500	13267000	0	32510000	4676900	3700200	0	0	8911800	9297900	0	0	0	4091700	0	81251000	0	14572000	16825000	0	77561000	0	0	0	6643300	0	5423300	0	2598700	0	2622700	0	70446000	9578300	0	0	79753000	10550000	3461100	0	0	5031200
P59644	0	0	0	24385000	76245000	0	1774300	12146000	55736000	0	0	0	21277000	0	0	40752000	52694000	0	0	32364000	59824000	0	2978000	39065000	56526000	43674000	0	0	39257000	88699000	0	0	20586000	61094000	0	3056000	17532000	75383000	0	0	32036000	55625000	0	7130300	16715000	69988000	0	0	14081000
P59648	0	0	0	0	0	0	0	0	0	0	0	0	0	0	0	53088000	0	0	0	0	0	0	0	0	0	0	0	22593000	0	0	0	67482000	0	0	0	0	0	0	0	18561000	0	0	0	40674000	49220000	0	0	0	56906000
P59708	16736000	0	11908000	0	39620000	0	5730300	0	69448000	0	1616600	0	26939000	0	6839600	0	76372000	0	6481400	0	66288000	0	86471000	0	74909000	0	0	3651300	0	62711000	0	10359000	0	80048000	0	5862500	0	39867000	0	5079100	0	62086000	0	2102000	0	45401000	0	0	0
P59759	0	0	1210200	22851000	5890200	0	20729000	106540000	39707000	0	0	0	0	1240500	9024400	82507000	17787000	0	0	0	0	0	16858000	37127000	41165000	0	0	2548400	15339000	2813100	0	26498000	109300000	13127000	0	0	26327000	0	2831100	12181000	115900000	30985000	0	0	49021000	0	0	0	144260000
P59764	3810000	0	6919800	72197000	7280100	0	31301000	73304000	17969000	0	0	19446000	0	0	21241000	142520000	22427000	0	0	18983000	4602500	0	36497000	36116000	26216000	54203000	0	6009800	36961000	4549200	0	36385000	89831000	29581000	0	1327700	53998000	2711700	0	28119000	52254000	18621000	0	1987700	23002000	2696600	0	0	162950000
P59808;P57725	0	0	1617500	0	0	0	0	0	0	0	0	0	104260000	0	0	0	0	0	0	19180000	0	0	0	0	0	72063000	0	3065200	28244000	3570700	0	0	0	0	0	0	39760000	16869000	0	0	0	0	0	0	3910300	12702000	0	0	0
P59823	0	0	0	0	0	0	3224800	2192800	0	0	0	0	0	0	0	28379000	0	0	1223700	0	0	0	0	0	0	1239500	0	0	0	0	0	0	14478000	0	0	0	4196500	0	0	0	17791000	0	0	932970	0	0	0	0	22000000
P59913	0	0	0	0	0	0	2232800	0	3870300	0	0	9189800	0	0	0	0	0	0	0	0	0	0	9766200	0	0	0	0	0	0	0	0	0	0	0	0	0	0	0	0	0	0	0	0	0	0	0	0	0	0
P59997	0	0	0	0	0	0	0	0	5241900	0	0	0	0	0	0	0	9701400	0	0	8419700	3535300	0	0	0	4873600	11898000	0	0	0	3132900	0	0	0	0	0	0	0	2728300	0	0	0	0	0	0	0	0	0	0	6868300
P59999	162330000	52991000	197010000	561970000	587650000	51395000	396570000	697830000	1121200000	22288000	49056000	340140000	382460000	101800000	243290000	575370000	770320000	45900000	140720000	388240000	473620000	67449000	336120000	586090000	1276200000	445900000	1313000	146850000	443400000	693300000	70902000	364320000	484690000	934510000	57470000	160850000	563980000	511110000	112290000	238650000	571430000	1.0183e+09	59002000	250630000	259990000	385750000	0	0	667350000
P60003	0	0	0	0	4842600	0	0	0	10908000	0	0	0	0	0	0	0	5230200	0	0	0	6364100	0	0	0	9977300	0	0	0	0	5086800	0	0	0	6054700	0	0	0	0	0	0	0	8709300	0	0	0	4842300	0	0	0
P60041	4609600	0	0	0	0	0	4932900	0	0	0	1799900	0	0	0	3556700	0	0	0	2393100	0	0	0	8922200	0	0	0	0	5347600	0	0	0	7440900	0	0	0	3920400	0	0	0	6837500	0	0	0	6894700	0	0	0	0	0
P60060	1954900	0	2367800	0	0	0	2842500	0	0	0	0	0	0	0	3094500	0	0	0	3645200	0	0	0	2715700	0	0	0	0	2293900	0	0	0	2904600	0	0	0	3654600	0	0	0	2448100	0	0	0	2762700	0	0	0	0	0
P60122	26415000	0	16504000	25558000	227170000	2070500	51294000	88177000	586710000	0	154740000	108640000	105280000	0	47810000	55068000	421550000	4308500	54450000	21939000	241890000	1619200	69659000	53952000	501120000	43677000	0	50148000	53876000	199260000	2191800	56169000	82601000	397100000	1857700	59435000	95761000	124020000	7330900	49357000	57149000	317270000	1116600	60065000	55113000	136640000	0	0	56114000
P60191	0	0	0	0	0	0	0	0	0	0	0	0	41687000	0	1339200	0	1890100	0	0	0	3137300	0	1928600	0	0	124820000	0	0	0	0	0	0	0	0	0	1782500	0	0	0	0	0	2774200	0	0	0	1489300	0	0	0
P60202	20066000000	3596200	17727000000	28377000000	1.5425e+09	7285400	8676400000	17938000000	1.6755e+09	9245800	27226000000	58858000000	2.0625e+09	8307700	32336000000	17402000000	1352700000	17046000	32099000000	25910000000	1.9913e+09	3338000	30362000000	15913000000	1.5065e+09	34730000000	3969000	34297000000	37772000000	1.5376e+09	2620400	34426000000	25779000000	1.0299e+09	9320400	33111000000	41160000000	878020000	3535000	25935000000	22236000000	1.039e+09	6265400	45840000000	33209000000	995760000	0	920230000	31591000000
P60229	10614000	0	9894400	137030000	372580000	0	23453000	95526000	701730000	0	10756000	75059000	213760000	0	0	128140000	321710000	0	0	105910000	488270000	0	0	60815000	666010000	98315000	0	0	32454000	501010000	0	0	53271000	483900000	0	7314300	128220000	326820000	0	0	83629000	469280000	0	0	105980000	340070000	0	0	99002000
P60334	9631000	0	10592000	67290000	123110000	0	14575000	52418000	139890000	0	9383700	47638000	0	0	8694800	41721000	67585000	0	13756000	57177000	124040000	0	10429000	44916000	124920000	55046000	0	9716200	58028000	109600000	0	0	54684000	122970000	0	8002300	67653000	72347000	0	9443500	58061000	112940000	0	0	35386000	94600000	0	0	41735000
P60335	118630000	126180000	199350000	353160000	613400000	127550000	449220000	568150000	929620000	37845000	61683000	216120000	443440000	80523000	234710000	513510000	539720000	90959000	310720000	461690000	786690000	128460000	267640000	595350000	1.0113e+09	392510000	0	200020000	551910000	992280000	74807000	309000000	647260000	740720000	142900000	203220000	289840000	483660000	132720000	191090000	341860000	602220000	55509000	266070000	365290000	397140000	0	0	597330000
P60469	75309000	0	82321000	538710000	164190000	0	273210000	631350000	432700000	0	18154000	189760000	79934000	0	165360000	738200000	229700000	0	97061000	172940000	143080000	0	283840000	664220000	447380000	393620000	0	161420000	378770000	312560000	5390400	361690000	888410000	326890000	4766300	103300000	476780000	236080000	3667400	172220000	791970000	342560000	0	162740000	336490000	152870000	0	0	657120000
P60487	89542000	210320000	87368000	265170000	68440000	175490000	240920000	753810000	72944000	50780000	32827000	592170000	43908000	66365000	75525000	550430000	80378000	186050000	135560000	440970000	74662000	99520000	132420000	516530000	94232000	398440000	1328400	77430000	676830000	53738000	69404000	110940000	558990000	74361000	78179000	41156000	626210000	51770000	79227000	75141000	429830000	65694000	130820000	109850000	460760000	36118000	0	0	608920000
P60521	24360000	0	17903000	135760000	129900000	0	27428000	134540000	202240000	3660300	22898000	232520000	165770000	0	63666000	247400000	160620000	5324100	80683000	142510000	271710000	0	53716000	153630000	205690000	191940000	0	69844000	191470000	261540000	0	90549000	112190000	170410000	4623100	50398000	125100000	151420000	0	53900000	136930000	171770000	0	62530000	54092000	155000000	0	0	232620000
P60603	0	0	907660	0	0	0	0	0	0	0	3764100	0	0	0	4205700	0	0	0	4010000	0	0	0	0	11117000	0	0	0	11362000	0	0	0	45104000	0	0	0	19092000	15342000	0	0	0	0	0	0	0	13860000	0	0	0	0
P60670	2489000	0	7038400	30116000	69399000	0	12338000	88452000	70956000	0	2127900	5641200	68523000	0	0	48293000	57459000	0	17372000	0	110910000	0	8736200	29917000	85891000	28616000	0	9226900	65454000	97533000	0	6297000	49845000	61263000	0	2201000	13812000	79936000	0	0	79383000	52649000	0	2533500	53475000	38479000	0	0	31272000
P60710	30500000000	15317000000	33605000000	83960000000	39755000000	13089000000	42118000000	58063000000	58650000000	6.1507e+09	19781000000	64505000000	29021000000	6.968e+09	57352000000	71120000000	39546000000	15892000000	38361000000	63115000000	42771000000	10699000000	57434000000	52003000000	62847000000	58422000000	840490000	47511000000	60872000000	40887000000	9018300000	95697000000	62699000000	44200000000	9873500000	39277000000	53518000000	25524000000	12923000000	48136000000	63181000000	45712000000	5290800000	53812000000	47840000000	26177000000	132470000	546530000	73232000000
P60755	0	0	0	5087600	0	0	0	3688200	0	0	1150200	0	4308800	0	9713500	0	0	0	16824000	0	0	0	16922000	0	0	0	0	18507000	0	0	0	15236000	0	0	0	10696000	0	0	0	12664000	0	0	0	13557000	1823800	0	0	0	0
P60761	19073000	0	20561000	0	4875800	0	48422000	0	7661700	0	11353000	7622600	5106800	2574200	13969000	68857000	6817300	0	0	0	2318600	8228900	36119000	0	8777100	10003000	0	17587000	0	4328700	4978000	20686000	0	7224800	2101300	0	0	2588600	17932000	25442000	10746000	7786400	0	20012000	0	4559100	0	1188400	32751000
P60762	0	0	0	0	10109000	0	0	0	35244000	0	0	0	9110800	0	0	0	13522000	0	0	0	16454000	0	0	0	31258000	0	0	0	0	14605000	0	0	0	23759000	0	0	0	8411400	0	0	0	21179000	0	0	0	16085000	0	0	0
P60764	3825100	0	0	300830000	4318700	0	9189900	234370000	0	0	3271700	174750000	0	0	8461900	105540000	0	0	6903200	172490000	0	0	6191800	98207000	0	244550000	0	10901000	282780000	0	0	27958000	377330000	4800100	0	6953200	110240000	3009200	2660000	9738000	151850000	6841400	0	13857000	198700000	0	0	0	223550000
P60766;Q8R527;Q9ER71	236230000	43424000	274270000	1.8528e+09	106320000	33037000	533150000	1.8283e+09	253070000	18313000	114560000	2297500000	76053000	31617000	334310000	1.8221e+09	128970000	25705000	292030000	1.5948e+09	150820000	46793000	334160000	2.0883e+09	224100000	1.8244e+09	0	285240000	1.8082e+09	172420000	26100000	896380000	2.023e+09	136880000	33225000	325480000	2386500000	65164000	28899000	311640000	1.7233e+09	150390000	9959300	414060000	1.7758e+09	80490000	0	0	1.559e+09
P60824	0	0	0	0	308350000	0	0	7936600	454780000	0	7070400	15397000	493050000	0	6017100	28189000	697980000	0	6948300	8161700	531640000	0	14274000	0	760380000	15222000	0	8491500	0	463010000	0	0	0	428760000	0	4521800	31414000	318790000	0	5547100	0	479270000	0	15301000	17190000	454690000	0	0	0
P60840	7664000	0	18928000	0	9428400	0	58007000	25699000	9429300	0	0	46367000	0	4850800	19126000	70898000	8783700	0	0	0	4144800	20927000	37993000	72997000	27324000	0	0	6865700	25473000	6395700	0	0	83759000	8595700	0	14973000	0	0	4683600	23135000	32942000	16204000	0	0	0	4317300	0	0	119990000
P60843	14530000	12981000	27655000	135150000	171640000	10452000	48770000	195470000	329730000	3233200	9516400	219750000	115260000	9526900	11684000	306100000	167440000	17796000	26407000	141110000	205170000	6213400	41136000	183920000	376170000	208490000	0	20633000	164260000	309750000	9189800	24776000	161370000	278250000	5105500	47322000	218880000	180060000	10787000	18085000	158010000	278580000	0	26819000	128420000	157340000	0	0	213270000
P60853	0	0	0	0	0	0	2482900	0	5461700	0	0	0	0	0	20640000	0	2952700	0	0	0	0	0	19731000	0	4885100	0	0	0	0	0	0	142510000	0	0	0	0	0	0	0	35944000	0	2911300	0	0	0	0	0	0	2861100
P60867	46951000	0	50016000	170240000	323700000	11312000	64725000	200420000	633090000	0	68812000	273680000	246570000	4551200	80807000	372620000	431930000	4489500	149660000	183110000	533550000	2733700	104710000	229810000	491440000	238820000	0	111930000	110970000	425300000	12796000	165270000	258680000	518780000	0	125960000	250540000	290860000	0	57592000	275270000	473310000	0	188960000	100500000	339040000	0	0	128360000
P60879	468810000	3068500	512470000	5570700000	121330000	0	1.05e+09	4866600000	155940000	0	327280000	7.1409e+09	104420000	0	765870000	4485700000	117680000	0	824140000	5288600000	142930000	3600500	724630000	4694400000	174900000	5511000000	0	947590000	5664000000	150850000	0	2290900000	5412100000	171240000	7178000	852310000	8852100000	93088000	5374500	896870000	6.2049e+09	129590000	0	1.4949e+09	5.8622e+09	100750000	0	21810000	6.0352e+09
P60882	0	0	0	0	0	0	0	0	0	0	0	0	0	0	0	0	0	0	0	0	0	0	0	0	0	0	0	0	0	0	0	0	0	0	0	0	0	0	0	0	0	0	0	0	0	0	0	0	0
P60904	470950000	0	358500000	4742600000	133720000	0	840180000	4827200000	183010000	0	149970000	4832100000	97941000	0	529030000	4495000000	65799000	0	800060000	4.0634e+09	238520000	0	617680000	3.2506e+09	145190000	5232800000	0	642780000	4445900000	175570000	0	1249100000	3.8968e+09	136030000	0	448690000	5101600000	73117000	0	586530000	3.867e+09	115820000	0	1.0504e+09	2265700000	127040000	0	4238300	3.8633e+09
P61021	64858000	0	68226000	113520000	34511000	0	101540000	96651000	16899000	0	43026000	166720000	27051000	762860	67129000	130570000	21118000	0	88205000	161840000	18771000	0	102470000	198810000	20872000	172240000	0	87636000	131270000	11811000	0	126450000	57281000	24972000	0	70338000	41087000	11137000	1064900	74209000	70144000	2477500	0	111270000	82523000	9598200	0	0	123810000
P61022	3767100	0	1510100	40805000	0	0	0	39545000	0	0	11356000	32795000	0	0	7662800	24246000	0	0	16545000	17767000	0	0	12236000	31717000	0	60713000	0	10689000	44812000	0	0	5351400	20737000	0	0	20196000	17771000	0	0	7389000	29554000	0	0	31346000	20182000	0	0	0	16061000
P61027	310580000	68991000	243990000	1.9906e+09	60679000	12516000	300860000	1.8398e+09	78198000	0	118020000	2239700000	56311000	12096000	177390000	1.6122e+09	54527000	117050000	382920000	1.5755e+09	55873000	18720000	413280000	1.5318e+09	79844000	1.7999e+09	0	294720000	1274600000	58970000	0	328520000	1352600000	94546000	0	257600000	2.1034e+09	34028000	6295800	293680000	1393800000	102390000	8048700	395450000	1201300000	83960000	0	0	1.545e+09
P61028	26078000	0	26777000	159160000	21356000	0	47275000	219730000	39499000	0	12751000	319380000	22361000	0	19777000	138820000	3385200	0	41811000	175980000	31827000	0	33668000	72809000	26497000	130720000	0	29440000	131830000	35384000	0	47635000	141540000	17920000	0	33505000	173760000	6816100	0	21945000	111290000	17115000	0	41521000	139760000	25144000	0	0	111430000
P61079	16161000	185310000	47902000	108510000	18434000	38438000	106560000	184220000	30581000	19426000	19521000	254350000	15012000	12544000	44428000	183200000	17512000	86268000	66224000	136150000	26453000	33916000	68345000	96384000	31425000	168180000	0	44837000	41834000	29978000	21592000	74046000	151070000	26364000	22494000	48187000	157030000	13351000	27029000	46752000	151660000	20454000	74537000	59978000	105540000	8511000	0	0	250270000
P61082	36655000	34246000	33238000	302780000	68181000	34535000	87858000	233870000	113540000	14885000	8094800	240000000	50367000	18099000	28954000	337810000	31568000	46381000	19961000	151000000	66471000	29834000	35125000	118290000	69544000	198090000	0	38628000	152590000	86120000	30652000	57233000	254160000	51991000	40648000	24347000	345230000	60409000	44210000	34159000	192630000	70697000	20773000	25855000	113550000	38755000	0	0	175080000
P61087	15331000	5084000	15965000	43906000	17903000	11670000	41109000	62401000	22112000	0	1070200	53004000	1466100	5882100	9041500	75706000	7374400	2869100	25561000	57635000	14300000	9865800	22483000	27722000	10673000	77905000	0	11025000	61928000	22878000	7826200	0	66414000	12993000	10341000	10443000	42405000	9804900	13433000	8967300	92070000	13825000	20229000	17111000	53701000	3768500	0	0	73099000
P61089;Q9CQ37	128580000	16101000	154860000	376200000	45757000	69179000	272560000	713020000	55300000	10885000	75390000	433980000	32218000	6868100	155150000	565790000	41907000	36263000	249180000	456090000	37088000	37161000	251890000	526960000	64464000	579030000	1520400	178780000	532020000	45528000	26978000	707990000	616660000	35987000	36748000	159390000	535910000	40377000	47197000	168840000	670960000	34585000	45273000	192400000	303870000	22403000	0	0	620500000
P61148	2399500	0	7175300	6831200	0	0	5154900	0	0	0	1796000	25524000	0	0	0	18320000	0	4843700	0	8981300	0	0	0	5364600	0	0	0	0	9908500	5146100	0	0	7230400	0	30075000	4410400	95100000	0	1576200	0	0	0	0	2189100	20048000	2645500	0	0	0
P61161	315750000	80567000	370130000	1387300000	776640000	88980000	672320000	1433200000	1.6686e+09	23812000	130710000	673240000	382110000	68827000	430180000	1229500000	1099500000	66112000	320920000	875430000	637430000	92509000	564510000	1340000000	2.1291e+09	1080400000	0	334410000	1.4631e+09	930000000	120430000	653590000	1372800000	1414500000	67295000	342510000	845330000	819490000	159570000	426080000	1376300000	1.6264e+09	106220000	448340000	596210000	741200000	0	0	1336600000
P61164	82633000	39998000	102240000	131340000	233710000	36208000	167890000	226060000	251930000	4735800	34938000	439840000	162020000	14368000	64327000	112050000	118230000	45484000	227680000	278080000	256170000	21998000	146960000	256150000	293010000	88986000	0	106810000	128680000	327760000	21617000	145170000	218810000	197900000	22327000	112280000	318500000	174520000	25267000	74636000	204930000	182650000	0	74698000	95717000	166380000	0	0	199790000
P61202	97824000	33624000	88339000	593090000	144540000	51874000	237750000	624990000	203580000	11269000	15906000	419380000	121320000	10485000	51642000	623180000	97563000	92037000	72895000	467980000	172850000	37721000	109740000	556580000	216440000	587520000	0	41513000	534180000	273220000	24857000	52705000	460080000	145030000	47684000	54048000	604140000	141280000	39282000	36960000	628480000	163930000	36480000	85628000	308920000	111120000	0	0	610340000
P61205	305030000	60782000	344080000	1271600000	402240000	307080000	670360000	812290000	718730000	19148000	130920000	1.6177e+09	285000000	106370000	356530000	1419900000	426190000	105140000	423930000	1120200000	452930000	130010000	600470000	1.6323e+09	760530000	1100200000	1707900	370640000	1219800000	564470000	169450000	716820000	1.5881e+09	583260000	102980000	351910000	717150000	356450000	206390000	392760000	1.5493e+09	604890000	81314000	555320000	795010000	323510000	0	2531800	1285300000
P61211	3497200	0	5082300	23994000	0	0	9869500	16681000	5227800	0	1527200	32852000	0	0	6084000	16278000	3299600	0	6248100	26004000	0	1113600	4079200	15032000	6638200	13114000	0	4666000	36184000	0	0	0	3304400	0	0	6573700	14115000	0	0	5538500	21516000	0	0	10290000	7017100	2316900	0	0	23793000
P61215	1488300	0	0	7957400	0	0	6328900	7138500	7290600	0	0	22114000	0	0	2529400	10485000	6929600	0	7887000	4249500	3212600	0	15104000	11369000	4688100	0	0	9574100	0	3734200	0	14061000	11043000	0	0	5822100	34146000	0	0	7854000	6742100	0	0	8966700	3872300	0	0	0	9349800
P61222	6810600	0	0	23978000	134260000	0	8252300	35972000	201910000	0	0	26586000	56265000	0	6847100	10601000	118710000	0	11968000	21166000	167710000	0	13390000	12755000	274890000	17449000	0	8922300	13276000	204000000	0	4468700	5904000	125380000	0	6212200	19168000	137830000	0	6441000	41424000	157520000	0	11951000	0	89261000	0	0	0
P61226	58234000	0	70227000	455110000	1764500	0	181560000	565380000	19481000	0	40781000	401030000	2721400	0	149560000	509570000	11006000	0	125920000	288620000	9371300	0	139490000	438610000	27403000	236340000	0	135010000	305640000	12880000	0	550370000	472250000	23938000	0	123840000	450490000	3301700	0	141530000	457600000	11933000	0	147220000	261170000	5557900	0	0	599340000
P61255	90926000	0	60044000	264650000	433780000	0	36540000	348800000	578700000	0	68642000	145330000	340340000	1349500	52567000	184080000	413630000	0	141260000	121780000	651750000	0	137360000	245830000	588620000	307580000	0	169520000	201950000	586070000	3151600	106340000	179400000	514110000	1290300	156940000	269320000	287370000	0	96949000	200210000	500990000	0	151320000	128560000	361530000	0	0	268510000
P61264	1376800000	5027500	1.5667e+09	19347000000	702810000	3916100	2.9248e+09	14406000000	587450000	0	625590000	20478000000	622130000	13708000	1.5184e+09	13569000000	376090000	47507000	2797000000	17510000000	910660000	5440100	1273500000	13104000000	661640000	18388000000	0	2.1455e+09	16451000000	733510000	0	5605500000	12346000000	518120000	11371000	2152500000	20784000000	472290000	0	1289400000	12357000000	414670000	5416400	3.0275e+09	14273000000	506250000	0	20966000	13223000000
P61294	38000000	0	62380000	114000000	0	2700200	133360000	291680000	0	1488700	23109000	116980000	0	0	65192000	239290000	0	0	102700000	69352000	0	0	83565000	429110000	0	89288000	0	19038000	88964000	3570400	0	93050000	232630000	0	0	66098000	234560000	0	1864300	75476000	220120000	0	0	90390000	196460000	0	0	0	142700000
P61327;Q9CQL1	15211000	0	14992000	0	96078000	0	17036000	0	185900000	0	14286000	0	68788000	0	28834000	0	123090000	0	25276000	0	117610000	0	18596000	0	134870000	0	0	7784600	0	112610000	0	0	0	134160000	0	17537000	0	65363000	0	5194000	0	117360000	0	23950000	0	90855000	0	0	0
P61329	8994200	0	5430200	0	110920000	0	26513000	75840000	134090000	0	15948000	74588000	103300000	0	75345000	177840000	87558000	0	42149000	59213000	82455000	0	53531000	99015000	117800000	0	0	40064000	65840000	75904000	1588600	92992000	93751000	76938000	0	49137000	0	98059000	2075500	75185000	81755000	66331000	0	42000000	66282000	92382000	0	0	135990000
P61358	113850000	0	183000000	436770000	856240000	6922200	75583000	417830000	1203400000	0	64889000	276510000	630210000	16545000	56686000	485900000	822130000	0	198110000	370580000	1.0084e+09	3517500	120040000	507900000	1166100000	229540000	0	117380000	406460000	816670000	21773000	184740000	530510000	1.0199e+09	0	187860000	262070000	494010000	3899000	105580000	541630000	848050000	0	159600000	287740000	542270000	0	0	379500000
P61514	43395000	0	28416000	32836000	207910000	0	29630000	42223000	267220000	0	31233000	78852000	187020000	2075200	22877000	51806000	224250000	0	52263000	37516000	315020000	0	55789000	138170000	300200000	23824000	0	57214000	35625000	310120000	0	61446000	62978000	293200000	0	46007000	91885000	180950000	0	23956000	0	255300000	0	55675000	38796000	218220000	0	0	52993000
P61600	0	0	0	0	5348100	0	0	0	6490300	0	0	0	4033400	0	0	0	5142000	0	0	0	9606100	0	0	0	10109000	0	0	0	0	6563700	0	0	0	8052500	0	0	0	5290300	0	0	0	7451100	0	0	0	5295500	0	0	0
P61620	14131000	0	8902300	29830000	0	0	18062000	66687000	0	0	16250000	7640300	0	0	20074000	89831000	0	0	25207000	42488000	0	0	28148000	53463000	0	29903000	0	27322000	53388000	0	0	20951000	42281000	0	0	13400000	9083100	0	0	9898300	32258000	0	0	35925000	38364000	0	0	0	43617000
P61750	22331000	0	19171000	80412000	6479900	0	27273000	118250000	26233000	0	12751000	193330000	14274000	2497200	15201000	117700000	15110000	0	30486000	105680000	10264000	0	28192000	117590000	23968000	109860000	0	25090000	119460000	29612000	1703500	36323000	115320000	19874000	3857900	23005000	174840000	14955000	0	19522000	108500000	20772000	0	32331000	116050000	14043000	0	0	137050000
P61759	15669000	3978500	13202000	139050000	4572100	7508700	53766000	161750000	24360000	4458100	0	173350000	9587900	2308400	12879000	191720000	6405900	10205000	30201000	82376000	7703100	2652100	6853200	112830000	3386200	87738000	0	7014800	153120000	22487000	5838200	15113000	132790000	5299500	3374000	22450000	89760000	9653200	15427000	12518000	120210000	12236000	6159000	10924000	116980000	18939000	0	0	132930000
P61804	0	0	0	24506000	0	0	0	40021000	0	0	5852200	0	0	0	15172000	0	0	0	9977100	0	0	0	8817400	27568000	0	16929000	0	24230000	19237000	0	0	45371000	0	0	0	10781000	39182000	0	0	17996000	0	0	0	17443000	12621000	0	0	0	0
P61809	0	0	0	2815000	0	0	0	0	0	0	0	0	0	0	0	2668100	0	0	0	0	0	0	0	0	0	0	0	0	2423700	0	0	0	2575800	0	0	0	0	0	0	0	4336100	0	0	0	0	0	0	0	0
P61922	3.8527e+09	679300000	4304600000	17972000000	674120000	643270000	6.6342e+09	15002000000	1175600000	295970000	2.0604e+09	24830000000	984650000	331910000	2661400000	16274000000	799730000	1.0733e+09	7.6174e+09	23636000000	1112300000	553040000	2766400000	11021000000	1.0112e+09	22821000000	7842900	3.5826e+09	20040000000	767130000	470170000	3.2221e+09	11982000000	728180000	382070000	3.9644e+09	22705000000	774230000	474700000	2242100000	13740000000	722750000	159580000	4473200000	17559000000	617830000	329210	9929500	12950000000
P61924	0	0	0	29495000	0	0	0	12883000	12196000	0	0	10583000	0	0	0	9059500	0	0	0	9767900	14748000	0	0	11973000	16679000	36244000	0	0	0	8719800	0	0	14669000	12408000	0	0	20186000	0	0	0	35146000	0	0	0	7723500	0	0	0	15266000
P61957;Q9Z172	5639700	0	7635900	26897000	0	7169600	12984000	0	0	0	2876300	38027000	0	0	0	0	8238900	0	9369900	0	0	9737100	10846000	65522000	0	0	0	6989000	0	9673800	11280000	7303400	0	9085700	0	0	76880000	8463200	10273000	8450400	47677000	11087000	0	7332200	0	5257700	0	0	48836000
P61961	0	4612700	5455900	0	0	0	2208800	20338000	4935400	0	0	0	0	2271800	0	0	0	4406100	0	0	7128900	3134300	5693200	0	5236000	0	0	0	0	7506400	2883900	0	0	0	2925900	0	0	0	0	4747300	0	8907600	3411500	0	0	3653600	0	0	0
P61963	11539000	0	7688200	19322000	36617000	0	23765000	24761000	41449000	0	8540400	38799000	17852000	0	12802000	87757000	15009000	0	15676000	69013000	19269000	0	8363400	0	39292000	85821000	0	16634000	97764000	56145000	0	12405000	13695000	15549000	0	32453000	33937000	14436000	0	3731100	61204000	43529000	0	42170000	97994000	29456000	0	0	60188000
P61965	0	0	0	0	60739000	0	0	0	57490000	0	0	0	21929000	0	0	0	62217000	0	0	0	31529000	0	0	0	102330000	0	0	0	0	51019000	0	0	0	62794000	0	0	0	17346000	0	0	0	65857000	0	0	0	33191000	0	0	0
P61967	6978500	0	5986200	46591000	10399000	2344000	5219800	52684000	33200000	0	1159400	0	15986000	1213700	2689500	0	9689800	0	4286700	10086000	23151000	2694100	5791200	34383000	38242000	31204000	0	3806300	14009000	35883000	0	8616000	12331000	17354000	2654800	2905800	28663000	8307500	4678200	3272300	12710000	22858000	0	0	16581000	16612000	0	0	21107000
P61971	4532000	19665000	1733000	52453000	8000900	0	5678700	85385000	21995000	16605000	0	37605000	0	5863700	0	71963000	6901500	24287000	20601000	88791000	16759000	37200000	4225300	88624000	22009000	80168000	0	0	95075000	12854000	7289900	0	41102000	10705000	7458600	0	73255000	9654600	15940000	0	75839000	9190200	3399300	7167600	20250000	7813400	0	0	81404000
P61979	170310000	97823000	225410000	731750000	5001000000	157860000	470100000	641700000	9111400000	34030000	122240000	463160000	2.9784e+09	72638000	264010000	753980000	6.6007e+09	170670000	288930000	620980000	5.9092e+09	88738000	574550000	535730000	9940800000	655500000	0	229010000	544030000	6.6043e+09	65942000	449420000	625180000	7.3383e+09	95080000	347680000	730410000	3.9332e+09	105790000	403280000	513770000	7.3021e+09	49044000	335390000	383410000	4321600000	0	0	799940000
P61982	683030000	1107800000	997170000	4.0649e+09	1.9228e+09	850170000	1.6865e+09	5565200000	2498400000	421380000	326250000	3.6665e+09	1.5478e+09	685080000	641110000	2455700000	1178600000	1096200000	1401400000	3.941e+09	2319500000	817050000	1197800000	3.7318e+09	2305700000	4.2505e+09	75786000	750760000	4.2556e+09	2271600000	739850000	1295200000	4391400000	1390500000	992460000	1.0186e+09	4908000000	1.0623e+09	1213100000	953450000	3.9793e+09	1.6139e+09	39561000	945140000	3.0701e+09	970700000	0	5497300	2892700000
P62069	2590200	0	3743800	10148000	43575000	0	15635000	14522000	50138000	0	11058000	25787000	21118000	0	24399000	40275000	36542000	0	27177000	5286700	45422000	0	25442000	15460000	59974000	5038500	0	22169000	16085000	37459000	0	50926000	29012000	50150000	0	21976000	38224000	32691000	0	32653000	47022000	38521000	0	25916000	20910000	21328000	0	0	24052000
P62071	7024200	0	10609000	82509000	11153000	0	22534000	43001000	17120000	0	3885900	78785000	10164000	0	9980500	82103000	6501100	0	16115000	43310000	18587000	0	14380000	44623000	9570100	171780000	0	54919000	174930000	41386000	0	125040000	110360000	39113000	0	56091000	194500000	12755000	0	33517000	92364000	32299000	0	67313000	152260000	21130000	0	0	186210000
P62075	46728000	0	63317000	230720000	7985400	0	66884000	91289000	0	0	51117000	135190000	0	0	47274000	124060000	7278900	0	83143000	220480000	5276600	0	51622000	117380000	0	142510000	0	41002000	152480000	2386300	0	94754000	93489000	11468000	0	56646000	79019000	15855000	0	48860000	157190000	4224700	0	69212000	94982000	7573700	0	0	141900000
P62077	0	0	0	0	0	0	0	0	0	0	2166300	0	0	0	3429900	0	0	0	0	0	0	0	3112000	0	0	0	0	0	0	0	0	0	0	0	0	0	0	0	0	0	0	0	0	6757200	0	0	0	0	0
P62082	81881000	3128500	85862000	291180000	890160000	11440000	98325000	473730000	1271200000	3359200	84077000	499270000	684800000	20849000	88987000	309100000	855150000	5396100	186330000	260090000	1.0188e+09	7303900	171210000	431500000	1228600000	271940000	0	103510000	289490000	962840000	11935000	192170000	301350000	762620000	11541000	140600000	494730000	537800000	5790300	150980000	388650000	706720000	2742100	171350000	263550000	585800000	0	0	401570000
P62137	446870000	63161000	544020000	1.4805e+09	638010000	87722000	896630000	1.8378e+09	1229200000	33462000	205760000	1215300000	435970000	51379000	832030000	2.0556e+09	852870000	61744000	674750000	1256200000	713780000	70623000	1350200000	1.7864e+09	1425500000	1.4868e+09	0	590780000	1442300000	717940000	93296000	1279800000	1.8743e+09	979000000	55714000	541990000	1.6382e+09	498420000	104160000	1.0025e+09	2.1085e+09	1.0097e+09	62433000	723180000	1114200000	508240000	0	2572600	2314200000
P62141	120160000	69324000	138920000	437190000	212740000	99094000	187610000	755220000	331890000	0	67114000	812930000	136310000	28538000	142410000	586290000	237160000	56441000	139170000	503540000	263250000	22286000	209770000	654210000	450060000	542180000	0	117970000	574360000	270510000	45403000	303760000	755840000	342860000	35861000	127710000	665050000	183500000	55295000	166300000	677170000	319640000	25004000	189420000	410680000	196280000	0	0	674680000
P62192	56816000	22921000	45455000	249560000	63820000	33219000	112640000	485940000	126320000	13882000	40525000	336160000	52882000	28776000	43878000	597860000	68555000	45919000	75881000	233810000	102780000	33385000	116450000	343750000	208560000	233100000	0	42386000	409730000	134710000	13460000	48299000	310200000	67500000	35145000	41428000	286300000	46950000	40206000	51892000	336280000	117250000	16648000	61413000	194570000	75930000	0	0	545220000
P62196	77982000	4774200	102670000	529720000	118620000	45444000	171900000	596770000	192480000	14428000	35569000	579760000	119360000	20407000	58853000	557170000	62981000	30495000	178050000	293660000	186850000	47789000	104360000	580950000	262250000	586220000	0	77405000	527860000	229080000	37564000	79779000	528100000	130030000	50495000	75587000	384410000	109680000	27041000	75257000	535250000	158780000	11098000	99272000	382210000	121000000	0	0	587230000
P62204;Q9D6P8;P20801	98089000	48721000	154410000	1220200000	47752000	69622000	265500000	1429100000	163730000	76761000	94622000	719270000	35653000	71359000	196970000	1296300000	58535000	86252000	254240000	615810000	70514000	155490000	253320000	1199400000	144300000	812120000	0	183330000	834030000	96509000	174490000	282100000	1419000000	131520000	86706000	138240000	304440000	38678000	50816000	301160000	1295000000	121470000	14046000	195630000	650770000	40745000	0	1217100	1315500000
P62242	202540000	0	153920000	556230000	1271600000	23503000	213320000	751030000	2.0239e+09	1717400	179740000	581390000	876180000	33840000	228470000	671420000	1390900000	3612900	317770000	420060000	1.8326e+09	28489000	389890000	431600000	2235500000	469640000	0	357250000	441320000	1.6905e+09	27679000	436550000	551200000	1.7532e+09	24634000	362720000	630150000	904470000	34542000	274350000	497100000	1.5697e+09	11943000	485820000	412310000	1085400000	0	0	468000000
P62245	33833000	0	23113000	154440000	288090000	0	26866000	201730000	519370000	0	28150000	113170000	197080000	3970600	30764000	126350000	384380000	0	49375000	110310000	369210000	1885500	52788000	173440000	508910000	147310000	0	71592000	138740000	353600000	3924900	78234000	88007000	332000000	0	67044000	116860000	187930000	2765400	42595000	104030000	380630000	0	79222000	93727000	216180000	0	0	98450000
P62257	0	0	0	0	0	0	0	0	0	0	0	0	0	0	0	0	0	0	0	0	0	0	0	0	0	0	0	0	0	0	0	0	0	0	0	0	0	0	0	0	3308100	0	0	0	0	0	0	0	0
P62259	779670000	1.8376e+09	943290000	12104000000	1444000000	1.6341e+09	1.5319e+09	15017000000	2249700000	1.067e+09	367570000	10219000000	877540000	1118600000	1150600000	13429000000	1167000000	1.9097e+09	1.6715e+09	10593000000	1.5792e+09	1.4727e+09	1.589e+09	12325000000	2669900000	11006000000	101310000	1203800000	10743000000	2.0176e+09	1083800000	1.8143e+09	12250000000	1.6507e+09	1221500000	1110600000	13442000000	1085100000	1.732e+09	1413200000	11776000000	1.7349e+09	250680000	1.805e+09	9037100000	1081700000	6220600	1028200	11392000000
[truncated: 4,420 more rows]
[truncated: 51 more columns]

## Sheet: MS_Metrics_Insoluble
Protein IDs	Decriptions	Intensity AgedMale2-Midbrain-ECM	Intensity YoungMale2-Midbrain-ECM	Intensity AgedFemale2-Midbrain-ECM	Intensity AgedMale1-Midbrain-ECM	Intensity AgedFemale2-Striatum-ECM	Intensity AgedMale1-Striatum-ECM	Intensity AgedMale2-Striatum-ECM	Intensity YoungFemale2-Midbrain-ECM	Intensity YoungFemale2-Striatum-ECM	Intensity YoungMale1-Midbrain-ECM	Intensity YoungMale1-Striatum-ECM	Intensity YoungMale2-Striatum-ECM	MS/MS count AgedMale2-Midbrain-ECM	MS/MS count YoungMale2-Midbrain-ECM	MS/MS count AgedFemale2-Midbrain-ECM	MS/MS count AgedMale1-Midbrain-ECM	MS/MS count AgedFemale2-Striatum-ECM	MS/MS count AgedMale1-Striatum-ECM	MS/MS count AgedMale2-Striatum-ECM	MS/MS count YoungFemale2-Midbrain-ECM	MS/MS count YoungFemale2-Striatum-ECM	MS/MS count YoungMale1-Midbrain-ECM	MS/MS count YoungMale1-Striatum-ECM	MS/MS count YoungMale2-Striatum-ECM
[truncated: 4,067 more rows]

[truncated: 1 more sheets: MetaData]
