# Supplementary material for: Midbrain extracellular matrix and microglia are associated with cognition in aging mice
Source: Nat Commun. 2025 Nov 27;16:11319. doi: 10.1038/s41467-025-66434-z (PMC12722224; doi:10.1038/s41467-025-66434-z)
Supplement: Supplementary file 6 — Supplementary Data 4 [file 41467_2025_66434_MOESM6_ESM.xlsx]

## Sheet: Midbrain_MembraneFraction
Gene	ProteinID	Aged Female Unimpaired 1	Aged Female Impaired 1	Aged Female Impaired 2	Aged Female Unimpaired 2	Aged Female Unimpaired 3	Aged Female Impaired 3	Aged Male Impaired 1	Aged Male Unimpaired 1	Aged Male Impaired 2	Aged Male Unimpaired 2	Aged Male Impaired 3	Young Female 1	Young Female 2	Young Female 3	Young Male 1	Young Male 2	Young Male 3			*Note: All values are log2(intensity)
Nova2	A0A1W2P872	18.1652	18.1447	18.0776	18.3364	18.3493	18.2164	18.0948	18.2878	18.2292	18.3851	18.4049	18.3758	18.3616	18.2446	18.5723	18.3321	18.4105
Ankfn1	A0A571BF63	8.97309	9.84737	9.22665	10.6586	9.50617	9.57973	9.38144	9.396	9.27248	10.0634	9.41926	9.23175	9.57551	9.28288	9.93273	9.39043	8.7111
Tbc1d25	A1A5B6	12.8146	13.5941	13.4065	12.9749	12.5892	13.049	12.9195	12.9332	12.3931	12.9982	12.9474	12.8313	12.4144	12.9633	12.7756	13.3025	12.9056
Slc9a6	A1L3P4	19.6946	19.6415	19.5273	19.6091	19.6182	19.9462	19.7681	19.785	19.7228	19.7716	19.5847	19.5865	19.6838	19.5492	19.3863	19.7064	19.3591
Cul4b	A2A432	18.7408	18.6865	18.4208	18.5865	18.5652	18.5159	18.6087	18.7581	18.5914	18.78	18.6842	18.7327	18.6167	18.4716	18.751	18.6028	18.7902
Arfgef2	A2A5R2	18.9405	18.8852	18.6336	18.9601	18.9367	18.8532	18.9047	19.0696	18.9426	19.2116	19.0126	19.2326	18.8731	18.7607	18.9943	18.9945	18.8763
Tanc2	A2A690	19.5786	19.619	19.4251	19.7238	19.6178	19.8505	19.7014	19.5511	19.6025	19.5866	19.7144	19.8826	19.4693	19.5834	19.6639	19.6945	19.5232
Fam171a2	A2A699	18.7016	18.4625	18.7466	18.4034	18.525	18.3571	18.6755	18.2883	18.7079	18.2517	18.6125	18.2862	18.7019	18.7977	18.4139	18.4503	18.633
Cdc27	A2A6Q5	16.059	16.318	16.0379	16.2202	15.6609	16.0436	15.8079	15.766	16.2874	16.1146	15.6118	16.2971	16.0575	16.0329	15.9197	16.0711	16.1528
Cdr2l	A2A6T1	17.6511	17.8722	17.7852	17.6516	17.7828	17.4364	17.752	18.0219	17.6859	17.9005	17.7124	17.4894	17.6418	17.9521	17.7507	17.4679	17.6341
Nhsl3	A2A7S8	14.1737	13.6713	13.5214	14.1388	13.6775	14.4491	14.1073	13.5961	14.0413	13.5286	13.6526	13.6675	14.1391	13.6982	13.5407	14.1722	13.7003
Ptprf	A2A8L5	19.103	19.0554	19.2458	18.9048	19.0402	18.9874	19.1905	19.2381	19.1785	18.967	19.086	18.9451	19.2309	19.0827	19.1182	19.1039	19.0154
Tmem201	A2A8U2	14.3768	14.4358	13.8143	14.3359	14.5226	14.8131	14.5084	14.1414	14.0222	14.4706	13.5254	14.3201	14.0458	13.9543	14.7014	14.1192	14.4196
Osbpl9	A2A8Z1	17.8328	17.9017	17.8301	18.0012	17.9846	17.82	17.964	17.9728	17.8031	18.0445	17.956	18.0875	17.9953	17.9328	18.2009	17.9663	18.0983
Szt2	A2A9C3	13.6863	14.0329	13.8366	14.1278	13.9873	13.9895	13.7826	13.9958	13.7476	13.8584	13.8505	13.9868	14.0774	14.1432	13.9487	13.8896	14.0276
Fndc10	A2A9Q0	15.1215	14.6695	14.8415	14.9177	14.8224	14.918	14.6357	15.0695	14.8846	14.9337	14.9342	14.6337	14.7837	15.1236	14.8751	15.1779	14.5193
Bltp1	A2AAE1	19.7421	19.8887	19.6333	19.6811	19.7435	19.7585	19.7592	19.7032	19.6633	19.7211	19.5983	19.7739	19.428	19.7368	19.8754	19.7344	19.6382
Arhgap27	A2AB59	12.312	12.0424	11.525	12.0303	11.8495	11.8076	12.2535	12.514	11.7661	12.3121	11.9755	11.992	12.1605	12.1314	12.0503	11.8743	12.3163
Faap100	A2ACJ2	8.47619	11.7164	7.517	8.5828	8.18612	8.89047	9.1227	9.04803	9.09055	7.89055	11.9708	8.87969	8.12982	7.84145	9.3494	8.81244	8.13071
Pusl1	A2ADA5	15.1222	15.0313	15.0342	15.1728	14.8663	15.1071	14.9739	14.7971	14.6958	14.8699	15.064	15.2167	15.1702	14.9114	15.1503	14.9039	15.0413
Ddi2	A2ADY9	17.3088	17.2564	17.11	17.3404	17.4246	17.1708	17.0942	17.3466	17.3561	17.2376	17.2163	17.4213	17.1954	17.1256	17.1727	17.1914	17.3978
Frmpd4	A2AFR3	11.9812	11.9526	10.9277	11.5985	12.031	12.3879	12.3152	12.1764	11.8374	11.8735	11.4733	12.0156	11.9885	11.2516	11.9883	12.1792	11.7871
Elapor1	A2AFS3	15.8887	15.4277	15.8485	16.1312	15.9033	15.8165	15.7783	15.7304	15.8018	16.078	15.8617	15.9042	15.7581	15.5313	15.8309	15.9192	15.8252
Map7d2	A2AG50	19.8834	20.0609	20.1282	19.8803	20.045	20.0577	19.8891	20.1669	20.0518	20.01	20.1285	19.92	20.078	20.1515	20.0684	20.0092	20.0224
Ryr3	A2AGL3	17.0915	17.6323	17.2077	17.5031	17.4813	17.6396	17.4931	17.1706	17.2568	16.9226	16.9984	17.3889	16.9873	17.2215	17.42	17.4175	17.1611
Ckap5	A2AGT5	20.6648	20.8216	20.682	20.8201	20.7418	20.7024	20.668	20.8918	20.7068	20.8273	20.8154	20.9091	20.7361	20.7088	20.8939	20.772	20.8201
Camsap1	A2AHC3	19.001	19.1145	18.8604	19.1385	19.1336	19.1401	18.9304	19.053	18.8316	19.0479	18.956	19.4601	19.1919	18.9527	19.284	19.1707	19.0891
Lzts3	A2AHG0	15.296	15.3342	10.8695	15.0708	14.9366	15.1783	15.3761	15.2829	15.0449	15.1875	15.2199	15.6077	15.2516	15.083	10.9315	15.078	14.9313
Ano3	A2AHL1	14.2164	13.952	14.4513	13.9489	14.2643	13.8781	14.4965	14.0667	14.494	13.8316	13.9979	13.5859	13.974	14.2857	13.7553	13.5438	13.9172
Ndor1	A2AI05	9.59845	9.05255	9.20308	8.50655	9.36553	8.6848	9.05198	9.15715	8.38288	9.10741	9.2059	8.77047	8.8819	9.38285	9.52597	9.04033	8.94838
Tprn	A2AI08	14.71	14.727	14.5564	13.9593	14.9711	14.2548	14.6105	14.0823	14.7621	14.2673	14.1025	13.7142	14.2316	14.9432	14.4043	14.1861	14.7981
Ndufaf6	A2AIL4	18.9483	18.8872	18.9651	18.9584	18.8677	18.8719	18.9849	18.9871	18.7595	18.8895	18.9349	18.9541	18.9322	18.9751	18.9088	18.9035	18.9486
Grin3a	A2AIR5	17.0463	16.9397	17.1146	16.8922	16.7408	17.0353	16.9629	16.8821	17.1464	16.8767	16.8774	17.0524	16.9272	16.9051	16.6679	17.0256	16.3671
Man1b1	A2AJ15	16.2369	16.1874	16.2279	16.4798	16.236	16.4808	16.3061	16.5246	16.295	16.3662	16.1785	16.3756	16.27	16.3079	16.4971	16.4809	16.2816
Pnpla7	A2AJ88	14.6836	15.1409	14.9508	14.8483	15.1739	15.0186	15.0066	14.8425	14.7983	14.9852	14.9851	14.9727	14.4816	14.879	14.9399	14.8982	14.9245
Ajm1	A2AJA9	12.5245	12.6472	12.6894	12.4277	12.4711	12.7358	12.7278	12.3664	12.5383	12.4752	12.2861	12.746	12.571	12.5389	12.2485	12.2572	12.1469
Map7d1	A2AJI0	19.6664	19.8636	19.6882	19.8195	19.6324	19.8592	19.8919	19.8906	19.8487	19.8962	19.9639	19.8757	19.8316	19.6527	19.9265	19.7443	19.8244
Fggy	A2AJL3	13.386	13.859	13.9012	13.6921	13.7631	13.8288	13.4308	14.1288	13.978	13.7438	13.4269	13.8881	13.6575	13.5545	13.1609	13.9961	14.0288
Dpy19l4	A2AJQ3	13.195	12.6979	12.8416	13.5295	13.014	13.3868	12.9865	13.3652	13.4818	13.1746	12.9567	13.0226	13.3537	13.5529	13.5024	13.4008	13.3183
Frmpd1	A2AKB4	10.135	10.4138	7.9548	10.3378	10.6602	10.7273	10.3739	10.6634	10.1492	10.5927	9.84314	10.0965	9.95443	9.1498	10.6872	10.0105	11.282
Focad	A2AKG8	15.6434	15.7703	15.5606	15.9016	15.7645	15.7033	15.7639	15.7834	15.5695	15.6943	15.6891	15.8119	15.7128	15.58	15.8944	15.8013	15.7063
Ptpn3	A2ALK8	15.5206	15.7574	15.4223	15.537	15.6024	15.9037	15.5906	15.2818	15.1675	15.2718	15.1607	15.4783	15.2657	15.3378	15.8096	15.5712	16.0021
Rap1gap	A2ALS5	20.5703	20.6887	20.3402	20.6155	20.6885	20.5828	20.5757	20.6913	20.5114	20.6217	20.5597	20.612	20.5936	20.3563	20.7643	20.5978	20.7045
Shroom2	A2ALU4	18.9779	18.9139	18.7832	18.9722	18.9524	18.8606	18.8529	19.0892	19.007	18.9374	19.058	18.9657	19.0596	19.0436	19.0505	18.9052	19.1746
Ubr4	A2AN08	20.0464	20.1545	19.9021	20.1028	20.0853	20.0303	20.119	20.1448	20.0394	20.2281	20.0767	20.3966	20.0098	19.9705	20.3409	20.2209	20.1819
Syndig1	A2ANU3	14.6304	15.2515	15.0065	14.8386	15.3187	15.0617	14.6868	14.908	15.089	15.295	14.916	14.7466	15.0002	15.2082	15.3201	14.8778	15.2963
Plch2	A2AP18	18.6848	18.4606	18.7253	18.6609	18.3336	18.6869	18.7293	18.4727	18.6098	18.6439	18.5694	18.8536	18.6038	18.472	18.6583	18.837	18.5683
Klhdc7a	A2APT9	15.0738	15.3765	15.056	15.4005	15.5834	15.0561	15.1274	15.2829	15.1422	15.2719	14.923	15.5764	15.2746	15.3018	15.7721	15.2828	15.3503
Fmnl2	A2APV2	19.3621	19.3174	19.6945	18.733	18.9265	18.7478	19.1954	18.7419	19.4491	18.4742	18.8618	18.3099	19.3858	19.5015	18.3228	18.7052	19.1212
Scn1a	A2APX8	18.8417	19.225	19.1118	18.7134	19.0141	18.5614	19.1529	19.1529	19.3088	18.8265	18.4874	18.2549	19.0885	18.9581	18.5636	18.0165	18.6122
Ndufaf5	A2APY7	19.9308	19.9115	19.974	19.8778	19.7319	19.8508	19.9012	19.7888	19.8728	19.9618	19.9972	20.072	20.0069	19.9804	20.0056	20.0197	20.0189
Rtf1	A2AQ19	13.4222	13.2743	13.3755	13.7578	13.8336	13.5567	13.5329	13.2711	13.5433	13.0613	13.2735	13.3296	13.6668	13.7226	13.5511	13.3205	13.5959
Skt	A2AQ25	17.6955	17.8789	17.8392	17.8881	17.624	17.9133	18.0274	17.3095	17.6977	17.6649	17.6966	18.2158	17.5672	17.3985	17.7505	17.6443	17.5388
Ralgps1	A2AR50	11.3523	11.2523	11.3501	11.4519	11.1944	11.743	11.7782	11.0042	11.4307	11.3672	10.4874	11.7961	11.1777	11.1692	11.4423	11.8802	11.365
Ppip5k1	A2ARP1	21.248	21.3112	21.217	21.3192	21.2655	21.2447	21.2989	21.5541	21.2348	21.2699	21.3979	21.5899	21.253	21.1706	21.4307	21.3618	21.3252
Ankrd63	A2ARS0	16.5711	17.8661	17.5655	17.1825	17.6486	17.1788	17.1642	17.4345	17.4939	17.1459	17.0276	17.3884	17.2653	17.0091	18.345	17.6151	17.7933
Scn3a	A2ASI5	17.0146	18.1476	17.4636	16.3717	16.933	17.4805	17.2693	17.739	17.9078	17.5153	17.304	16.9524	17.011	16.9516	17.6221	16.8409	17.5264
Agrn	A2ASQ1	15.6401	15.5448	15.5238	15.4919	15.2857	15.6269	15.6399	15.5619	15.4691	15.2022	15.5708	15.3127	15.2925	15.7918	15.4152	15.2773	15.7382
Slc25a25	A2ASZ8	16.9621	17.3205	17.3823	17.4519	17.3263	17.4686	17.3952	17.3361	16.9694	17.0557	16.6709	16.6771	17.2562	17.4236	17.2908	16.441	16.7026
Upf2	A2AT37	16.5619	16.5189	16.4731	16.6464	16.4432	16.6032	16.5369	16.6886	16.5217	16.55	16.6046	16.938	16.8219	16.7001	16.7407	16.7586	16.5869
Fibcd1	A2AV25	14.9048	15.1104	15.4489	15.0182	14.5146	14.9862	15.3976	14.7882	14.9597	14.8442	14.8299	14.9602	15.1808	15.0017	14.3733	15.2161	13.9178
Rabgap1	A2AWA9	19.5389	19.5066	19.3968	19.6023	19.5726	19.6458	19.5432	19.6144	19.4651	19.5938	19.556	19.827	19.4217	19.3209	19.7761	19.5682	19.5674
Arhgef10l	A2AWP8	15.4407	15.6763	15.6071	15.2003	15.5071	15.2532	15.6083	15.8123	15.5235	15.5354	15.3684	15.4776	15.2928	15.4141	15.5308	15.4991	15.6667
Gpr155	A2AWR3	12.9712	13.1488	12.0875	12.3942	12.815	12.6058	12.7455	12.9153	12.7906	11.8889	12.8644	11.7365	12.7559	11.5854	12.033	12.2427	12.6215
Mocs3	A2BDX3	18.503	18.5324	18.3459	18.3239	18.541	18.0736	18.5511	18.64	18.595	18.489	18.5267	18.3368	18.4568	18.4406	18.5031	18.538	18.5442
Las1l	A2BE28	10.3927	12.2405	11.8979	12.828	11.9976	12.4141	11.7289	12.1432	10.1511	12.3095	11.2835	12.5143	11.3276	12.5095	12.4855	12.2408	11.9949
Arid1a	A2BH40	12.6617	12.7795	12.4516	12.7306	12.4316	12.9355	12.4941	12.325	12.0657	12.6365	12.5223	12.9025	12.4939	12.1747	12.6789	12.6636	12.4975
Kalrn	A2CG49	18.8784	18.9658	18.796	19.1842	18.8973	19.0866	18.966	18.5367	18.6633	18.6461	18.7766	19.4651	18.7208	18.7826	19.2143	19.0781	18.9698
Bltp3b	A2RSJ4	18.0865	18.3038	18.1281	18.1753	18.0717	18.1374	18.328	18.2084	18.2114	18.3366	18.2465	18.48	18.2015	17.9907	18.4047	18.2919	18.4796
Dennd5b	A2RSQ0	15.8621	15.8088	15.4839	15.9327	15.7967	15.5938	15.6577	15.8482	15.8959	15.9287	15.9214	16.0012	15.8636	15.7609	15.7125	15.7129	15.8552
Tyw5	A2RSX7	15.4605	15.2877	15.3716	15.4204	15.3454	15.4331	15.1531	15.3646	15.4126	15.2618	15.2062	15.0563	15.4829	15.5716	15.3789	15.3669	15.766
Fbxl16	A2RT62	19.7865	19.9493	19.828	20.2921	20.0169	20.0588	20.0088	19.9103	19.8347	19.8676	20.009	20.4014	19.9915	19.6202	20.2451	20.1618	20.1066
Palm3	A2TJV2	15.2105	15.0009	15.1708	14.8283	14.9468	14.9465	15.233	14.5416	14.8088	14.9367	14.8343	14.74	14.9663	15.2608	14.3985	14.7723	14.8739
Nt5c1a	A3KFX0	20.8656	20.7964	20.9734	20.9603	20.9756	20.7817	20.8591	21.2824	20.7436	21.1857	20.988	20.993	20.8752	20.6815	21.3423	21.0483	20.9097
Tbc1d8b	A3KGB4	13.9071	13.7431	13.6813	14.3211	14.0198	14.4385	13.6261	13.8463	14.0192	13.9441	13.2616	14.4142	13.5359	13.8198	13.9832	14.4304	13.9501
Ralgapa2	A3KGS3	14.0793	13.2524	13.3993	13.3621	13.4416	13.1746	8.81091	13.7521	13.6351	14.1245	14.0657	13.6612	13.1656	13.9364	13.8976	13.2034	13.7353
Ttc38	A3KMP2	16.8392	16.8777	16.935	16.8141	16.886	16.8227	17.0036	16.9906	17.2174	16.9458	16.9603	16.4729	16.5505	16.6793	16.6666	16.7031	17.1324
Ttll7	A4Q9F0	12.2731	12.5235	12.8468	12.3682	12.2266	12.4308	12.4031	12.7451	12.0853	12.7433	12.6493	11.9796	12.8617	12.6303	12.7274	12.8639	12.3762
Mtr	A6H5Y3	14.3471	14.1788	14.3259	14.1326	14.0379	14.3868	14.1633	14.3124	14.3047	14.0225	14.2755	14.4316	13.9263	14.0942	14.3435	14.6106	14.3322
Exoc6b	A6H5Z3	19.251	19.4438	19.2928	19.2353	19.2894	19.3996	19.2594	19.3204	19.3146	19.2635	19.3459	19.5695	19.4212	19.2875	19.4512	19.4141	19.326
Mipep	A6H611	18.5715	18.5439	18.7057	18.727	18.5078	18.5256	18.5149	18.7858	18.6715	18.6503	18.64	18.7803	18.453	18.6628	18.6892	18.6499	18.6926
Armt1	A6H630	17.8678	17.855	17.7515	17.7268	17.8825	17.6204	17.6419	17.7734	17.72	17.8335	17.7732	17.7988	17.6107	17.7487	17.7642	17.7375	17.9051
Rabgap1l	A6H6A9	17.8032	17.7288	17.5229	17.8862	17.7701	17.6467	17.7949	17.8826	17.7165	17.9042	17.7748	18.0201	17.6476	17.5152	17.8785	17.6859	17.8194
Mmrn2	A6H6E2	11.7683	12.0942	12.8471	11.1201	11.8265	11.5104	11.3678	12.2211	12.2718	12.1574	11.8169	12.731	12.7135	11.6054	12.7806	12.3368	12.8754
Dennd4c	A6H8H2	13.6976	14.1351	13.8872	13.9326	14.0311	13.7867	13.99	14.3223	13.9731	14.2849	13.9246	14.1071	13.8258	14.0867	13.9845	14.0512	13.9654
Arhgap31	A6X8Z5	13.3388	13.3302	13.2335	14.821	13.42	13.4146	14.1729	13.8792	13.7858	14.3735	13.5495	14.9481	13.8342	13.71	13.9769	14.0532	13.8097
Dpy19l1	A6X919	17.8533	17.8276	17.674	17.4614	17.9366	17.6205	17.7461	17.6256	17.7153	17.5811	17.5172	17.8497	17.914	17.7129	17.8335	17.4868	17.3893
Thada	A8C756	13.4042	13.2072	13.3576	13.296	13.2864	12.8493	12.9868	13.3278	13.3052	13.5038	12.9504	12.5952	12.7827	13.292	13.2788	13.3046	13.4203
Sec14l1	A8Y5H7	12.6853	12.2112	11.1359	12.4911	12.602	11.9378	12.5519	12.3732	12.2986	12.8085	12.2386	13.2807	11.8358	12.1311	12.1995	12.7393	12.3736
Vwa5b1	A9Z1V5	16.5321	16.4556	16.9048	16.201	16.5383	17.2332	16.9715	16.6853	16.4441	16.8001	16.6928	16.4798	17.2317	16.1726	16.9275	17.0381	16.1241
Nlgn4l	B0F2B4	17.1215	17.0004	16.9325	17.2281	17.2246	16.9639	16.9586	17.2713	17.2873	17.0811	17.0965	17.2186	16.7801	17.2187	17.3567	17.0463	17.0418
Ptprs	B0V2N1	19.009	19.0135	19.1679	18.9826	19.0105	19.2189	19.1887	18.7992	18.9648	18.7335	18.8731	19.0568	19.0913	18.9353	19.1023	19.0657	18.7971
Cisd3	B1AR13	19.9793	19.8892	19.7457	19.7394	19.9466	19.7999	19.7634	19.834	19.6976	19.8606	19.7291	19.9002	19.9337	19.9479	19.9392	19.787	19.7113
Grik3	B1AS29	16.0516	16.0459	16.3352	15.9451	15.973	16.1555	16.2282	16.0705	16.0215	15.9903	15.8006	16.1889	16.0369	15.9844	16.1318	15.9375	15.6641
Pex10	B1AUE5	13.5008	13.7476	13.9552	13.5914	13.8675	13.3505	14.0417	13.7025	13.6131	13.6333	13.0528	13.4535	13.3723	13.3096	13.6513	13.7522	13.5004
Ptpru	B1AUH1	17.2408	17.0823	17.2307	17.076	16.8262	17.1167	17.2185	17.173	17.1609	17.2153	17.1748	17.0393	17.3259	17.0661	17.108	17.1833	17.222
Uprt	B1AVZ0	16.1182	16.542	15.6374	16.2434	16.2434	16.3638	16.2644	16.3394	15.9164	16.256	16.2302	16.606	16.2506	15.9339	16.5563	16.1682	16.0201
Scn2a	B1AWN6	20.3383	20.5771	20.7982	20.2786	20.4768	20.5666	20.8254	20.4085	20.5429	20.2969	20.1029	20.0775	20.772	20.2007	20.2443	19.9319	19.9421
Nhsl2	B1AXH1	16.4031	17.0142	16.6041	17.0164	17.1572	17.2714	16.6629	16.5823	16.2001	16.6877	16.4951	17.544	16.3173	16.5397	17.6217	17.3496	16.8685
Frrs1l	B1AXV0	19.2203	19.2631	19.3833	19.4242	19.0918	19.428	19.1987	18.9059	19.0913	19.0835	18.8991	19.4204	19.2611	19.1654	19.3763	19.27	19.1925
Nfx1	B1AY10	12.2518	12.4687	12.2993	12.3119	11.9755	12.5306	12.3235	12.1662	11.9128	11.8654	12.5082	11.8537	12.5499	11.8072	12.214	12.1904	11.3993
Usp24	B1AY13	19.5822	19.6166	19.4523	19.6404	19.6054	19.6079	19.7106	19.83	19.6375	19.8313	19.7203	19.8793	19.5217	19.4637	19.8551	19.7512	19.5702
Tmem245	B1AZA5	16.5001	16.3978	16.6661	16.6185	16.6313	16.685	16.8562	16.7852	16.5847	16.6833	16.3678	16.7361	16.5435	16.2499	16.6786	16.5096	16.2444
Dlgap4	B1AZP2	18.6592	18.8519	18.7392	18.9936	18.9368	18.9309	18.8336	18.6531	18.7707	18.939	18.8018	19.0969	18.7188	18.7304	19.008	18.9277	18.7723
Triqk	B2B9E1	20.3245	20.2702	20.5221	19.9644	20.2275	20.1337	20.1776	20.2106	20.3036	20.0842	20.128	19.8169	20.3635	20.1157	20.1927	20.1053	20.1303
Plekhd1	B2RPU2	13.7525	14.1301	14.1442	14.0976	13.6827	13.3389	13.9612	13.8075	13.9936	14.2837	13.3946	14.1824	14.2195	13.8735	13.658	13.8497	14.0032
Cad	B2RQC6	21.2905	21.3473	21.1684	21.3909	21.3415	21.3848	21.2975	21.29	21.1253	21.4078	21.1164	21.5892	21.3267	21.1637	21.4373	21.3646	21.1514
Ythdc2	B2RR83	12.2392	12.5551	12.3204	12.3893	12.0314	12.3366	12.1321	12.1705	11.9672	12.2256	12.4291	12.3626	12.3691	12.2562	12.3877	12.4861	12.175
Otud4	B2RRE7	16.4426	16.3594	15.9732	15.9191	16.0996	15.8265	16.2016	16.1777	16.2432	15.9573	16.0311	16.1461	16.0358	16.0765	16.3874	16.1242	16.201
Gnai1	B2RSH2	23.0064	22.9675	23.2528	22.3782	22.7144	22.565	22.8384	22.5757	22.934	22.2229	22.5935	22.3004	23.1095	23.2271	22.421	22.6807	22.9241
Apba1	B2RUJ5	18.9976	18.7629	18.7056	18.9219	18.9348	18.8629	18.8575	18.9127	18.908	18.9112	18.9393	19.0157	18.756	18.8333	18.8563	18.8717	18.8624
Otud7b	B2RUR8	18.7982	18.821	18.8041	19.0217	18.8353	18.6604	18.8076	19.0206	19.0787	18.8732	18.9472	18.6042	18.7896	18.9005	18.7349	18.6219	18.9098
Plcxd2	B2RXA1	13.7215	13.7354	13.5408	13.8413	13.8174	13.3103	13.3876	13.7592	13.8999	13.7813	13.8079	13.579	13.4626	13.841	13.5667	13.5634	13.5376
Trappc11	B2RXC1	18.4598	18.4156	18.3124	18.599	18.4233	18.4826	18.5247	18.6047	18.3452	18.5605	18.5603	18.6188	18.6228	18.3496	18.6241	18.6618	18.4632
Slc9a5	B2RXE2	9.55751	9.30844	9.2581	12.6167	8.85818	9.49538	9.79429	9.65975	9.71794	9.75832	9.06458	9.24387	9.23656	9.58137	10.0763	9.65568	8.83823
Ankrd44	B2RXR6	16.18	16.1987	16.1932	16.141	16.2724	16.0618	16.1578	16.2158	16.2766	16.4252	16.0165	16.3363	16.1289	15.8864	16.1413	16.3108	16.3217
Plxnb2	B2RXS4	20.6396	20.5114	20.8306	20.4818	20.5767	20.3848	20.7606	20.5362	20.6709	20.517	20.4528	20.3608	20.7582	20.6484	20.446	20.5611	20.6248
Dock5	B2RY04	17.8993	18.1315	18.152	17.6796	17.6251	17.7207	17.8818	17.7476	18.0322	17.7758	18.0342	17.4656	18.0215	18.093	17.5839	17.8396	17.9394
Rbm25	B2RY56	15.3847	15.7125	14.8424	15.785	15.2908	15.9873	14.7965	15.3742	15.4674	15.614	15.7502	15.5021	15.1946	15.4978	15.9645	15.8001	15.5479
Ildr2	B5TVM2	12.061	13.0025	12.8054	12.0595	12.4592	12.6516	12.4984	11.3435	11.4753	10.9422	12.0803	12.5005	12.0874	12.0478	11.9282	12.4053	12.2532
Xpnpep3	B7ZMP1	18.2535	18.1284	18.3119	18.5852	18.146	18.3541	18.4003	18.1869	18.3983	18.1927	18.4744	18.4222	18.2836	18.2305	18.2219	18.4799	18.2919
Amn1	B8JKV0	10.9375	10.8803	12.1693	10.8436	11.4279	11.0766	10.3016	11.1698	10.5493	9.85219	10.7921	10.7391	10.3872	10.9452	10.9063	10.6674	10.8526
Qtrt2	B8ZXI1	15.7166	15.703	15.2163	15.56	15.5131	15.6186	15.1679	15.1776	15.6811	15.5549	15.1993	15.4749	15.6346	15.7242	15.7772	15.9767	15.5625
Clip3	B9EHT4	20.1187	20.3308	20.2464	20.0445	20.2591	20.1416	20.2811	20.1079	20.0516	20.1211	20.0195	19.974	20.1884	20.2406	20.3166	20.2612	20.2137
Pdzd8	B9EJ80	18.4548	18.6154	18.4945	18.6858	18.6501	18.5345	18.5259	18.6102	18.364	18.5884	18.5152	18.7433	18.504	18.6422	18.8408	18.6252	18.5929
Osbpl8	B9EJ86	19.6467	19.6706	19.7759	19.7048	19.696	19.6913	19.7371	19.5855	19.6407	19.6158	19.5734	19.7466	19.7182	19.7404	19.9436	19.7318	19.6572
Cttnbp2	B9EJA2	18.1407	18.3891	18.1705	18.6538	18.325	18.5919	18.2928	18.0862	18.132	18.4163	18.113	19.1968	18.2668	18.1052	18.8282	18.5824	18.4512
Tmem229a	B9EJI9	16.4914	16.5093	16.3966	16.3638	16.3669	16.4043	16.6108	16.4487	16.5967	16.2207	16.3032	16.1063	16.4416	16.5125	16.4444	16.1644	16.0804
Dnaaf5	B9EJR8	12.0358	11.3175	11.5685	11.9099	11.8575	11.2841	12.0207	12.0782	12.1934	11.4266	11.2307	11.9675	11.746	11.7065	11.8405	11.7319	12.1441
Tmf1	B9EKI3	16.5678	16.7087	16.3623	17.0349	17.0219	16.9132	16.4475	16.8469	16.4626	16.7193	16.6863	16.9189	16.6141	16.6878	16.8742	16.8273	16.7606
Ptprz1	B9EKR1	22.1889	22.1527	22.2217	22.0689	21.7678	22.1359	22.2455	22.1376	22.2265	22.0315	22.2352	22.0509	22.2892	22.0904	22.0902	22.0419	22.0215
Arxes1;Arxes2	C0HK79;C0HK80	18.781	18.763	19.0492	19.0523	18.8731	19.205	19.1869	19.1518	18.9345	19.0225	18.8429	18.8316	19.0587	18.9719	19.0909	18.7562	18.5388
H2ac11;H2ac12;H2ac13;H2ac15;H2ac20;H2ac25;H2ac4;H2ac6;H2ac7;H2ac8;H2aj;Hist1h2af;Hist1h2an;Hist1h2ao;Hist1h2ap;Hist2h2aa1	C0HKE1;C0HKE2;C0HKE3;C0HKE4;C0HKE5;C0HKE6;C0HKE7;C0HKE8;C0HKE9;Q64523;Q6GSS7;Q8BFU2;Q8CGP5;Q8CGP6;Q8CGP7;Q8R1M2	15.697	16.1862	16.3304	15.443	15.2654	15.7313	15.959	15.8297	16.9649	16.6083	16.6222	15.2733	17.4468	16.3993	16.1555	16.4328	16.573
Rnaset2a;Rnaset2b	C0HKG5;C0HKG6	14.3206	14.8458	14.3577	15.2725	15.187	14.9374	15.0016	15.0211	15.5626	15.272	15.4051	14.9563	14.3861	15.1378	15.5251	15.0816	14.8949
Btbd8	D3YUB6	16.7754	17.2384	16.8943	17.3174	17.3857	17.199	16.918	16.8281	16.7857	17.0118	16.8695	17.3562	17.2201	17.1518	17.4049	17.1309	17.3817
Fam151b	D3YUE4	15.0578	10.472	15.5673	15.8357	15.4007	15.4606	15.9732	15.4078	15.8629	15.7143	15.2405	14.909	7.20471	11.3121	15.2257	15.918	15.8474
Slc35g2	D3YVE8	16.2323	14.3342	16.0015	15.6763	16.0999	16.0305	16.199	16.0899	16.4387	16.1831	16.2816	15.9336	15.7457	16.1365	15.1034	16.1024	15.3237
Akap5	D3YVF0	18.6607	19.2644	18.8829	20.6159	19.1899	19.7464	18.5722	18.7182	18.5706	18.9585	18.7176	21.2151	18.9259	18.8987	20.2278	20.1088	19.0428
Dgki	D3YWQ0	19.7778	19.8612	19.8445	19.893	19.7179	19.9241	19.7433	19.5206	19.6593	19.6685	19.7333	19.8868	19.6998	19.8881	19.8765	19.6835	19.8834
Vsig10	D3YX43	10.2189	11.8301	10.0983	10.5437	10.4139	10.2738	10.3517	10.8863	10.3239	10.4474	9.33038	10.65	11.058	11.331	11.3101	10.3551	9.86023
Dgkh	D3YXJ0	15.1546	15.2983	14.8572	15.2107	15.3437	15.4215	14.8295	14.9445	15.0891	15.2729	15.0358	15.9502	15.1038	14.788	15.924	15.1727	15.2406
Safb	D3YXK2	17.6276	17.4816	17.4796	16.9893	17.472	17.8097	17.1017	17.1042	17.6137	17.5512	17.3031	17.2679	16.7173	17.9661	17.4696	17.3744	17.3504
Mthfd2l	D3YZG8	18.0475	17.9678	18.0738	17.6473	17.8333	17.7712	17.9243	17.9506	17.9536	17.7358	18.0255	17.4307	18.2585	18.3406	17.6371	17.6885	17.9838
Pgbd5	D3YZI9	16.6953	16.9428	16.6492	17.1463	16.9545	16.9526	16.8446	16.9031	16.7957	16.967	16.7938	17.331	16.7444	16.5481	16.9581	17.2103	16.8728
Ccdc6	D3YZP9	18.6981	18.6063	18.6145	18.6228	18.6586	18.7163	18.6786	18.8303	18.4889	18.6694	18.7024	18.6649	18.7065	18.5192	18.7286	18.8104	18.5883
Shank1	D3YZU1	17.8206	17.7383	17.7794	17.8674	17.5712	17.9469	17.861	17.5105	17.9211	18.2305	17.6602	18.1134	17.3879	17.6071	17.6099	17.61	17.5481
Selenon	D3Z2R5	15.8831	15.5833	15.9486	15.3421	16.0549	15.7901	15.2501	15.2099	15.6488	15.6597	16.0365	15.4274	15.841	15.6712	15.4969	15.8842	15.2534
Ptrhd1	D3Z4S3	17.8913	17.5896	17.9799	17.875	17.915	17.939	17.7949	17.9436	17.675	17.9537	18.0879	17.9256	18.0582	17.9798	17.9173	17.8016	17.9266
Bin2	D3Z6Q9	15.5661	15.909	15.6371	16.0128	15.8642	16.0265	15.5037	15.7738	15.4352	15.731	15.8411	15.8532	15.689	15.7009	15.6266	15.9067	15.8585
Gls	D3Z7P3	24.1715	23.9019	24.173	24.2537	24.0102	24.1606	24.0593	24.0306	24.0486	24.0855	24.1921	24.3115	23.9886	24.1428	24.0061	24.3791	24.1584
Smim20	D3Z7Q2	18.8045	18.4704	18.904	17.4096	18.4113	18.1314	18.5223	18.4206	18.848	18.2846	18.3908	17.7853	19.0228	18.925	18.4212	17.9377	18.5797
Klhl3	E0CZ16	11.0821	11.4819	11.0697	11.058	11.0027	11.0857	11.228	10.9762	10.5816	10.5751	10.4537	11.4648	10.8733	10.3715	11.504	11.2978	11.6704
Mtcl2	E1U8D0	10.6631	10.9832	10.7794	11.1887	11.1728	11.4489	11.415	10.8201	10.906	11.252	10.8306	10.5442	11.221	10.8567	11.2458	10.847	10.8177
Prrt2	E9PUL5	22.7467	22.2825	22.8779	22.2276	22.6906	22.1102	22.7164	22.1159	22.2126	22.4861	22.6102	21.6853	22.8869	22.3295	22.22	22.4479	22.9272
Dgkd	E9PUQ8	16.5141	16.1027	16.3852	16.8845	15.9701	16.569	16.316	16.3555	16.0783	16.5651	16.5764	17.0016	16.3687	16.6172	16.5771	16.871	16.2444
Mctp1	E9PV86	18.3327	18.4451	18.2681	18.2784	18.4567	18.541	18.3671	18.1622	17.9644	18.3006	17.9103	18.6964	18.3798	18.09	18.6076	18.659	18.2356
Gcn1	E9PVA8	18.6863	18.9851	18.7756	19.1375	19.035	19.031	18.9049	19.2652	18.75	19.1654	19.0739	19.2965	18.9493	18.9614	19.3323	19.1948	19.0453
Ttc17	E9PVB5	11.0928	10.4212	10.7792	10.6638	11.1811	11.019	10.8878	10.724	10.8921	10.6841	10.0989	10.5441	10.5808	10.802	10.9999	10.4014	10.4746
Dchs1	E9PVD3	12.9618	12.983	13.2091	12.8772	13.5902	13.007	13.0037	13.0177	12.8698	12.841	12.7449	12.9688	12.9217	13.4779	13.0263	13.3919	13.2798
Sbf2	E9PXF8	16.6812	16.6033	16.5772	16.5669	16.5776	16.5699	16.5963	16.7918	16.3517	16.5718	16.5668	16.7666	16.4289	16.3447	16.6914	16.7223	16.5227
Ift140	E9PY46	16.7909	16.5636	16.6054	16.7421	16.8092	16.705	16.4831	16.9307	16.6763	16.7554	16.7187	16.8369	16.7201	16.7223	16.6731	16.8045	16.6681
Setd1a	E9PYH6	9.25623	9.36067	9.47282	9.57247	9.06695	9.29413	9.44352	8.90656	8.97048	8.6877	9.37809	9.06807	9.40085	8.89649	9.92305	9.21385	9.07792
Parp4	E9PYK3	9.61922	9.37635	8.71582	8.82579	10.1268	10.1168	9.51909	9.88673	9.60274	9.49248	10.055	8.96284	12.89	9.20808	9.05912	9.33539	9.10429
Igsf9b	E9PZ19	9.24751	9.01597	8.88395	8.8423	8.26317	8.33351	9.16847	10.124	8.10496	10.1153	8.34929	8.81966	9.4993	8.89578	8.62651	9.10733	8.98799
Ascc3	E9PZJ8	13.5691	13.5602	13.3747	13.688	13.3153	13.8963	13.5101	13.5195	13.5308	13.6537	13.6258	13.5652	13.7009	13.6535	13.4387	13.7404	13.6863
Tns1	E9Q0S6	19.0959	19.1004	19.0395	19.1834	19.2445	19.0448	19.1806	19.1352	18.9692	19.1589	19.1414	18.9724	18.8078	19.1799	19.0699	19.1438	19.2603
Tex264	E9Q137	18.0617	18.0097	18.0796	18.1398	18.1315	17.9463	17.9369	17.9914	17.9739	17.9284	17.9699	18.0148	18.0836	17.9027	18.0457	18.2062	17.9863
Irf2bp2	E9Q1P8	11.5702	12.2714	12.2972	11.7104	12.4841	12.2067	10.3278	11.6752	11.6064	11.9241	12.4726	10.3128	12.5323	11.8061	12.4822	12.0098	12.0265
Abcc4	E9Q236	16.923	16.9545	17.1237	16.9708	17.2117	16.6868	16.8069	16.7156	17.011	16.6417	16.5979	16.766	16.823	16.8035	16.7464	16.5616	16.7512
Akap13	E9Q394	8.26124	9.61993	11.0677	9.43061	9.12121	8.83327	9.5618	9.557	9.38425	9.26165	9.2664	10.0976	8.23719	8.95521	9.19135	9.47429	9.85645
C2cd2	E9Q3C1	15.916	15.8136	16.0917	15.7275	15.7742	15.5486	15.9386	15.7342	16.182	15.7858	15.9347	15.8856	15.6594	16.1729	15.8862	15.7573	15.7995
Pi4ka	E9Q3L2	24.9261	24.8581	24.8736	24.6699	24.7858	24.5948	24.8019	24.6177	24.9319	24.6447	24.6808	24.5063	24.7331	24.9506	24.6331	24.6776	24.8006
Ryr2	E9Q401	21.2805	21.4976	21.3511	21.9313	21.358	21.7951	21.4341	21.3176	21.367	21.5345	21.3629	22.0689	21.2669	21.321	21.7727	21.6813	21.2699
Arid1b	E9Q4N7	10.3837	11.1366	10.4908	10.7442	10.4788	11.2098	10.6524	10.7668	10.4996	10.8667	10.8419	11.0526	10.5461	10.8973	11.1072	11.2104	10.758
Wdfy1	E9Q4P1	12.9516	12.6883	12.8996	13.0287	13.1792	12.9427	13.4532	13.2505	13	13.2985	13.2809	9.97972	11.5602	12.7516	12.6553	13.2251	12.9273
Pde8b	E9Q4S1	16.9669	17.2582	17.3814	17.132	17.081	17.4301	17.0919	16.7521	17.3469	17.0495	17.0933	17.1237	17.3219	17.2393	17.1927	17.256	17.2342
Rnf213	E9Q555	11.1786	11.384	10.5599	11.1644	11.4574	11.0599	11.2316	11.4	10.8182	11.2793	11.3081	10.9474	11.0594	10.6724	10.9381	11.4958	11.1085
Nolc1	E9Q5C9	16.7897	17.0101	16.4531	17.1175	17.2113	17.5589	16.5896	17.2552	16.9344	17.4228	17.24	16.7152	16.5371	16.9825	17.3098	16.8976	17.1576
Ptpro	E9Q612	14.9985	14.9727	14.9404	15.0712	15.1806	15.479	15.4437	15.135	15.24	15.0896	15.4444	15.5349	15.2301	15.1185	15.2577	15.4431	14.7481
Myo1e	E9Q634	13.4762	13.7272	13.6146	13.1229	13.7913	13.2644	13.4629	13.5834	13.575	13.494	13.0901	12.7321	13.2177	13.9025	12.9433	13.0028	13.6598
Ccdc85c	E9Q6B2	17.6022	17.6188	17.5314	17.6295	17.6901	17.5978	17.6886	17.5631	17.5982	17.6272	17.6918	17.7229	17.6658	17.5118	17.7576	17.5845	17.6687
Bod1l	E9Q6J5	10.6135	9.48657	10.6994	10.45	10.5653	9.7763	10.5847	10.0558	10.0607	10.7067	10.5783	10.9375	10.9	9.97906	10.8436	9.94426	10.2095
Ttc7b	E9Q6P5	20.9198	20.8123	20.918	20.6598	20.8021	20.6072	20.8943	20.6745	20.8609	20.5753	20.7302	20.5103	20.8552	20.973	20.622	20.7003	20.8587
Ube4a	E9Q735	19.6763	19.631	19.5942	19.9187	19.7589	19.6403	19.654	19.9747	19.7914	19.867	19.8656	19.916	19.5589	19.792	19.8476	19.8624	19.7958
Numa1	E9Q7G0	15.7223	16.1525	16.3833	16.0918	16.0515	16.3209	16.0782	16.082	16.015	16.276	16.1443	16.2087	16.3861	16.1722	16.1691	16.3119	15.9996
Tsc22d2	E9Q7M2	21.2105	21.2498	21.0164	21.0153	21.1117	20.9314	20.9138	21.1382	21.0997	21.2567	21.251	21.2337	21.0791	21.1418	21.1463	21.0845	21.23
Chadl	E9Q7T7	17.1206	17.526	17.2021	17.2123	17.3975	17.3123	17.2356	17.4515	17.0371	17.0628	17.5813	17.3188	17.5771	17.5486	17.4221	17.5946	17.5195
Heg1	E9Q7X6	10.6786	10.9589	11.0011	10.8681	10.6018	9.88518	10.565	10.3818	10.4725	10.3125	10.4183	10.8362	10.5894	10.4731	9.94479	10.4106	10.3832
Nrxn2	E9Q7X7	20.5782	20.456	20.6785	20.3159	20.4324	20.4776	20.611	20.4051	20.5524	20.1996	20.4134	20.0922	20.7569	20.6651	20.4514	20.5236	20.4486
Dnajc21	E9Q8D0	8.73182	8.85909	11.6017	8.43657	7.68226	8.68261	8.33231	8.73963	8.12783	9.24507	12.0871	12.2064	9.42117	8.65668	9.38572	9.42398	9.47905
Fry	E9Q8I9	18.5911	18.7484	18.5525	18.676	18.5558	18.8324	18.7925	18.6521	18.5884	18.7184	18.683	18.9684	18.6511	18.5259	18.8319	18.7599	18.5703
Ccdc141	E9Q8Q6	13.172	13.1493	13.119	13.4103	13.3032	13.3294	12.9654	13.1329	13.0761	13.3372	12.8346	13.4653	12.8662	13.311	13.3286	13.2252	13.1981
Rap1gds1	E9Q912	22.2531	22.1194	22.0999	22.1249	22.2873	22.0598	22.169	22.1857	22.2056	22.1553	22.2356	22.1513	22.1315	22.1508	22.0584	22.0961	22.436
Rabl2	E9Q9D5	8.83344	9.93154	9.31709	7.79942	8.21579	8.98603	8.39122	8.23983	8.33993	8.54852	7.13136	8.66439	10.2614	8.46637	8.70134	8.68443	8.05233
Sec16a	E9QAT4	16.8758	16.981	16.6603	16.9714	16.8711	16.8951	16.9995	16.8903	16.7962	16.8475	16.8875	16.8618	16.7643	16.8338	16.9837	17.1178	16.7582
Syngap1	F6SEU4	17.4108	17.6046	17.5341	18.2493	17.5393	18.2877	17.7732	17.2736	17.5157	17.5301	17.5575	18.7178	17.42	17.1797	18.0553	18.009	17.1222
Tpr	F6ZDS4	19.7412	19.973	20.0446	20.0985	19.6832	19.9401	19.8099	20.0373	19.8876	20.1125	19.9488	20.2636	20.0963	19.9399	20.2073	19.9992	19.6138
Tspan15	F7BWT7	18.355	18.2819	18.7568	18.0295	18.0188	17.8589	18.308	18.0194	18.6876	17.8172	18.1727	17.041	18.5559	18.9893	17.7903	17.9632	18.4897
Skic3	F8VPK0	18.1715	18.4739	18.3174	18.319	18.3718	18.332	18.2143	18.239	18.1953	18.354	18.2584	18.2096	18.3236	18.1934	18.4646	18.2013	18.1558
Farp1	F8VPU2	20.6008	20.5385	20.7556	20.5707	20.5879	20.4442	20.6524	20.5531	20.6173	20.5248	20.4678	20.6413	20.5937	20.821	20.5635	20.6772	20.5378
Usp32	F8VPZ3	18.6009	18.5902	18.5326	18.6185	18.6355	18.6523	18.7336	18.709	18.5944	18.6786	18.5959	18.8018	18.7867	18.5084	18.7157	18.7185	18.7082
QNG1	G3X8U3	17.4648	16.9366	17.1304	17.246	17.2886	17.1719	17.1969	17.3145	17.3783	17.2397	17.5097	16.9218	16.9991	17.1912	17.0817	17.284	17.0807
Sipa1l3	G3X9J0	13.1148	13.6941	13.177	13.3367	13.3422	13.7338	12.9125	13.1315	13.1396	13.2048	13.1988	13.6432	12.9247	13.165	13.3709	13.1513	13.2074
Arfgef1	G3X9K3	18.8245	18.7615	18.3521	18.5909	18.8288	18.5968	18.5198	18.8403	18.879	18.9759	18.7721	19.0597	18.5467	18.5862	19.0405	18.8777	18.787
Kbtbd2	G3X9X1	14.7779	14.4957	14.4881	14.6818	14.5933	14.4233	14.6038	14.798	14.5253	14.2053	14.7842	14.3699	14.4016	14.5791	14.7072	14.5343	14.747
Rab11fip2	G3XA57	17.4395	17.2444	17.4123	17.1576	17.2726	17.5349	17.3253	17.1026	17.2949	17.0955	17.1696	17.3674	17.5177	17.3774	17.3732	17.42	17.3582
Atp2b1	G5E829	22.5086	22.6378	23.0368	22.4511	22.6229	22.5708	22.8556	22.2391	22.7212	22.0989	22.092	22.2975	22.8886	22.6536	22.2733	22.0094	22.5423
Trip12	G5E870	15.2793	15.3136	15.2337	15.2898	15.3585	15.3608	15.308	15.3731	15.17	15.3363	15.4021	15.4733	15.2149	15.1288	15.5751	15.5054	15.2026
Poglut3	G5E897	16.9102	16.5747	17.083	16.7941	16.402	16.5948	16.6837	16.8972	16.8973	16.8053	17.0156	16.6802	16.7044	16.7685	16.7084	16.711	16.607
Ank3	G5E8K5	20.5693	20.7137	20.7985	20.1788	20.3278	20.2979	20.7715	20.4782	20.7626	20.2146	20.5279	20.1027	20.6982	20.4725	20.1887	20.0707	20.4227
Tubgcp6	G5E8P0	15.4449	15.6913	14.83	15.5124	15.5531	15.6137	15.9863	15.6041	15.168	15.5786	15.5149	15.5508	15.2318	15.5451	15.8596	15.5898	15.5405
Adgrf5	G5E8Q8	12.2756	12.2455	12.4939	11.8589	12.5157	12.1501	12.4323	12.1606	12.5718	12.3487	12.5868	12.1643	12.1186	12.5405	12.0414	12.1218	12.8495
Arfip1	G5E8V9	18.6773	18.664	18.6102	18.6785	18.7205	18.6554	18.6955	18.7539	18.5031	18.8371	18.7513	18.7699	18.8407	18.6212	18.8128	18.8431	18.8935
Capn2	O08529	21.1386	21.0776	21.0455	20.8603	21.1087	20.8905	21.0103	21.128	21.1407	21.1629	21.1125	21.0089	21.0582	21.0262	20.9029	20.9205	21.0882
S1pr1	O08530	19.2848	18.6073	19.3694	18.6603	18.7937	19.0331	19.1202	18.9608	19.3964	18.9315	19.0525	18.6674	19.3416	19.2535	18.4745	18.7065	18.842
Cacna2d1	O08532	20.6133	20.3704	20.6724	20.0132	19.826	20.5925	20.3979	19.7251	20.5572	19.789	20.2236	19.961	20.511	20.5882	19.829	20.2556	20.2256
Bin1	O08539	23.9903	24.0179	24.0353	24.0712	23.9005	23.8905	24.0186	24.0664	24.1857	24.0047	24.1473	23.8283	23.8964	23.9561	23.833	23.8167	24.0941
Efna3	O08545	12.5931	12.0672	12.1796	11.8157	12.1385	12.2287	11.3561	11.1985	12.5262	11.861	11.6283	11.6826	12.408	11.8544	11.6454	12.1341	12.0807
Sec22b	O08547	21.5925	21.2266	21.6689	21.6583	21.5586	21.4854	21.5356	21.5834	21.5308	21.4948	21.4673	21.4775	21.514	21.6441	21.4229	21.5212	21.4945
Dpysl2	O08553	27.161	26.6958	26.9919	27.0645	26.9747	26.9493	27.0678	27.1748	27.1623	27.1013	27.2639	26.9651	27.0044	27.052	26.8737	27.0167	27.0715
Lgals9	O08573	12.7123	12.8038	11.6188	12.6693	12.7157	12.924	12.3203	11.853	12.9692	12.5383	12.4368	12.5425	11.2874	10.3788	12.2856	12.6879	12.6106
Rundc3a	O08576	19.2123	19.0113	19.1028	18.9537	18.9542	19.1913	18.9235	18.9432	19.1304	18.7379	19.0154	18.8393	18.9851	19.2543	18.9878	19.0606	19.0954
Emd	O08579	20.2866	20.172	20.5446	20.4042	20.3927	20.3027	20.1342	20.2978	20.284	20.3058	20.294	20.2529	20.4848	20.5013	20.3024	20.404	20.3514
Esrra	O08580	7.60178	10.0338	6.67492	7.09498	6.97419	10.7322	7.64059	7.63348	7.74736	8.19242	7.83048	7.27276	7.28383	7.09936	7.74094	7.00707	7.65581
Kcnk1	O08581	12.288	11.773	12.3865	12.1025	12.5496	12.2192	11.9965	12.2877	12.6118	11.9179	11.7802	12.2306	11.8642	12.6704	12.3664	11.7832	12.7179
Gtpbp1	O08582	16.9364	17.0855	16.8631	17.1865	17.0672	17.1676	16.9692	17.0559	16.9606	16.9599	17.0816	17.2597	17.0901	16.961	17.2904	17.132	17.2576
Alyref	O08583	20.7847	20.685	20.7437	21.3915	20.7928	21.1436	20.7554	21.1262	20.617	21.2415	21.0741	21.2458	20.7429	20.9311	21.081	21.1059	20.8929
Clta	O08585	24.5361	24.5031	24.4902	24.3108	24.3037	24.5285	24.4201	24.2403	24.5701	24.3068	24.4186	24.2993	24.48	24.5913	24.4209	24.5732	24.535
Pten	O08586	18.3542	18.4375	18.2979	18.3515	18.5346	18.2557	18.1843	18.2852	18.1108	18.3891	18.3174	18.6305	18.4046	18.2346	18.3361	18.4405	18.4077
Stxbp1	O08599	27.2796	26.8863	27.3613	27.0769	27.1762	26.8859	27.2845	27.1289	27.3529	26.9255	27.2118	26.7053	27.332	27.3366	26.7617	26.9473	27.2766
Endog	O08600	19.2525	19.2995	19.1305	19.2753	19.2401	19.198	19.3772	19.4558	19.5751	19.4477	19.6231	19.2139	18.9339	19.4269	19.4261	19.3376	19.4761
Mttp	O08601	16.9007	16.9159	17.0038	17.0137	16.9432	16.9415	17.1028	17.0774	17.0629	17.0849	17.1378	17.1621	17.1375	16.7785	17.1036	17.065	16.9728
Myh11	O08638	13.8724	14.2447	14.1247	15.5472	15.0247	14.8526	10.516	15.5422	13.9863	14.9498	14.2354	15.7634	11.9321	14.8144	15.6701	15.199	16.7579
Ephb6	O08644	18.0892	17.9575	18.1109	18.0458	17.9297	17.9643	18.1641	17.805	17.9197	17.7848	18.1331	17.9493	17.9611	17.9375	18.0105	18.0379	18.2701
Map3k4	O08648	19.0334	19.1549	19.0455	18.9472	18.9641	18.9507	18.9297	19.0729	18.9626	18.9033	18.6392	18.9828	19.0499	18.8169	19.0815	19.0066	18.7716
Metap2	O08663	18.4603	18.7074	18.5594	18.6875	18.5751	18.6755	18.2406	18.5916	18.3564	18.7334	18.6501	18.7397	18.6543	18.5908	18.7775	18.6235	18.5819
Kifc2	O08672	12.5031	12.5996	12.6543	13.0309	12.6683	12.6641	12.0589	12.8687	12.5677	11.8044	12.5011	13.2268	12.1226	12.1911	12.9099	12.9488	12.7882
Capn5	O08688	18.3022	18.4572	18.5525	18.1548	17.9881	18.326	18.4318	18.0139	18.3322	17.9098	18.0521	18.0277	18.5963	18.2859	18.2108	18.0928	18.0362
Prdx6	O08709	23.632	23.4733	23.4918	23.5643	23.7767	23.3446	23.3732	23.4658	23.6136	23.5819	23.5813	23.4324	23.3992	23.5418	23.2381	23.3856	23.6594
Akap1	O08715	16.7781	16.853	16.9841	17.2197	17.2838	17.2644	17.0347	17.1495	16.6306	16.9698	16.7423	17.1231	17.1101	17.3524	17.136	17.0465	17.1568
Ampd3	O08739	18.493	18.27	18.4133	18.5058	18.4378	18.3629	18.5285	18.724	18.3509	18.5379	18.5231	18.6022	18.4928	18.3625	18.5035	18.4836	18.3667
Polr2j	O08740	12.9549	13.3671	13.0914	13.0988	13.3159	12.6125	13.2131	13.3264	12.8189	13.2894	13.3897	13.4372	11.1263	13.5024	12.5986	13.4139	13.1046
Unc5c	O08747	20.605	20.5875	20.6518	20.5701	20.5335	20.815	20.5692	20.3244	20.5445	20.4634	20.1807	20.4308	20.8563	20.7092	20.6059	20.7187	20.6715
Dld	O08749	23.8972	23.7415	24.2025	23.7001	23.6428	23.7736	24.0597	23.6192	23.9399	23.7578	23.8223	23.6738	24.1314	23.8588	23.8039	23.5556	23.7204
Hsd17b10	O08756	22.9583	22.7557	22.8283	22.8802	23.004	22.8517	22.9171	22.8585	22.8555	23.0074	22.9442	23.0138	22.9063	22.8356	22.8538	22.9609	22.946
Ube3a	O08759	18.5588	18.3996	18.2424	18.4723	18.5531	18.4064	18.4334	18.61	18.3859	18.6254	18.464	18.625	18.2588	18.3419	18.584	18.5894	18.5705
Tcof1	O08784	14.2946	14.4005	13.7513	14.1516	14.592	14.8384	14.3182	14.4605	14.5645	14.4624	14.7206	14.5116	13.7893	14.2969	14.396	14.3939	14.35
Dctn1	O08788	21.7688	21.7494	21.7457	21.758	21.7233	21.6987	21.8165	21.8018	21.8259	21.8158	21.8366	21.8395	21.8053	21.7094	21.8001	21.7567	21.8277
Prkcsh	O08795	22.305	22.1387	22.4051	22.4535	22.2085	22.2917	22.2834	22.3677	22.3751	22.3352	22.434	22.4395	22.3488	22.3799	22.3895	22.4039	22.2706
Prdx4	O08807	18.4711	18.7898	18.4766	18.329	18.6857	18.4938	18.3449	18.5353	18.4623	18.8783	18.5132	18.5789	18.518	18.6443	18.6522	18.6029	18.6342
Diaph1	O08808	18.9109	18.7833	18.7549	19.0592	18.8841	18.9073	18.9748	18.9554	18.8594	19.0057	18.8278	19.3475	18.7817	18.7763	19.2438	19.1852	18.8794
Eftud2	O08810	16.8173	17.1061	16.6528	16.9946	16.8706	17.2065	16.6464	17.0702	17.013	16.9737	17.2571	17.1091	16.6865	17.0671	17.1136	17.141	17.0233
Gfra2	O08842	16.2799	16.6069	16.5788	15.372	16.0871	16.7035	16.7117	15.4998	16.343	15.8142	16.3961	15.9738	16.8215	16.7664	15.8486	16.2722	16.408
RO60	O08848	20.5672	20.3355	20.2259	20.4336	20.507	20.3892	20.2782	20.5717	20.3493	20.4498	20.3319	20.4332	20.3708	20.3627	20.4654	20.4108	20.6488
Pik3r2	O08908	16.2103	16.3763	16.0065	16.2866	16.3367	16.3495	16.1469	16.4503	16.253	16.2767	16.2547	16.3782	16.1326	16.0808	16.5578	16.1732	16.2054
Galnt1	O08912	14.7611	14.9516	15.217	14.8421	14.7428	14.8758	15.1313	14.9196	14.794	14.7723	14.6616	14.864	14.9335	14.9396	15.041	14.8362	14.8809
Faah	O08914	19.5173	19.5097	19.4776	19.7336	19.809	19.4976	19.6618	19.424	19.5327	19.3698	19.5416	19.8573	19.5444	19.5281	19.6928	19.3919	19.6008
Aip	O08915	19.4478	19.5237	19.5025	19.4488	19.6319	19.3939	19.4732	19.5572	19.5881	19.52	19.6175	19.4295	19.5821	19.579	19.5316	19.546	19.7051
Flot1	O08917	20.1697	20.4709	20.1883	19.9372	19.8879	20.7179	20.5538	19.6116	20.2265	19.8058	19.8482	19.6496	20.0108	19.8244	19.7772	19.8211	19.6729
Numbl	O08919	20.072	20.0627	19.9906	19.8753	20.009	20.128	19.9215	19.8603	20.0028	19.9763	19.9697	20.1033	20.0104	19.9637	20.1417	20.1971	20.0761
Cyth3	O08967	16.0218	16.2441	15.9378	16.0264	16.217	16.5238	15.8036	15.8477	16.0632	16.0027	15.589	16.7684	15.9888	16.0839	15.9314	16.3423	16.4112
Mras	O08989	20.7308	20.6775	20.7743	20.8756	20.7187	20.6471	20.6933	20.571	20.6919	20.5926	20.7021	20.7309	21.0259	20.7509	20.6635	20.7402	20.697
Sdcbp	O08992	20.044	19.8618	20.0904	20.0713	19.8816	20.3882	20.3459	20.1146	20.1845	19.904	20.1045	19.9487	19.9916	20.1888	19.7165	20.159	20.0196
Atox1	O08997	20.3965	20.4542	20.3819	20.2081	20.6879	20.3372	20.2521	20.5074	20.4853	20.5336	20.6081	20.2261	20.5861	20.7302	20.4053	20.5162	20.8462
Degs1	O09005	16.8475	17.0534	16.792	16.9882	16.9577	16.7635	16.7639	17.0711	16.6119	16.6894	16.6739	16.8165	16.9016	16.7359	17.0475	16.8271	16.5779
Pex5	O09012	16.1438	16.0236	15.9685	15.9952	16.1288	16.0625	15.8943	16.0643	15.6952	15.7958	15.7086	16.1156	15.7772	15.9298	16.0692	15.9575	15.7422
Snap23	O09044	15.1865	15.1595	15.6575	14.8553	15.0936	14.9751	15.211	14.9691	15.3432	14.9755	15.016	14.8651	15.2538	15.4256	14.8638	14.9464	15.117
Psmb1	O09061	21.5799	21.4832	21.4429	21.5906	21.5329	21.4632	21.609	21.7328	21.5692	21.6455	21.6728	21.6833	21.5212	21.4612	21.5483	21.6022	21.5859
Hdac1	O09106	11.2792	11.9501	11.4262	12.2907	11.7932	11.7386	11.8306	11.489	11.1233	11.7305	11.8037	11.6321	11.6282	11.7305	11.996	11.8564	12.0812
Ndufb11	O09111	19.9251	20.2667	20.3589	20.4071	20.2268	20.9003	20.4277	19.9784	20.3058	20.0683	19.774	19.8456	20.3222	20.2039	20.1779	19.8497	19.7736
Ptgds	O09114	20.878	20.4584	21.1322	21.0195	21.3259	20.2236	20.7495	20.5817	21.3374	21.0761	20.7559	20.9106	20.8013	20.8286	20.5594	21.2461	21.2143
Sypl1	O09117	20.1239	19.9954	20.3938	19.194	19.8888	19.7715	20.0269	19.6614	20.2189	19.5501	19.6471	19.2191	20.2304	20.3732	18.9182	19.424	19.7461
Sema4d	O09126	19.3775	19.2711	19.5434	19.3973	19.574	19.4262	19.2509	19.292	19.3468	19.3008	19.2169	19.0503	19.6044	19.7109	19.3214	19.4426	19.472
Gsto1	O09131	19.8973	19.7531	19.9483	19.7336	19.8392	19.8454	19.9595	19.9336	19.9818	19.9784	20.0365	19.6891	19.7782	19.6931	19.706	19.7463	19.9519
Man2b1	O09159	16.4376	16.5099	16.6872	16.6128	16.6623	16.4472	16.4635	16.6418	16.547	16.4518	16.6571	16.2711	16.2858	16.595	16.6945	16.5537	16.3059
Casq2	O09161	12.1731	11.7109	11.7859	11.3976	11.1811	12.0975	11.3175	12.0309	11.8957	12.2877	11.4114	10.7835	11.397	11.2352	11.5011	11.1228	11.1058
Sod3	O09164	14.9555	15.0412	15.0878	15.1765	15.2462	14.7947	14.7974	14.9259	14.362	14.2933	14.9569	14.8966	14.8357	14.8909	15.0022	14.6869	14.7613
Rpl21	O09167	20.8263	20.863	20.9745	20.8536	20.6901	21.2974	20.8235	20.6302	20.901	20.6841	20.7637	20.6819	20.5244	21.0261	20.6351	20.8212	20.5402
Gclm	O09172	19.2012	18.8627	18.9289	19.117	19.1718	18.9115	19.073	19.2081	19.2169	19.1086	19.2715	18.786	19.026	19.3295	18.9711	18.8694	19.2087
Amacr	O09174	18.391	18.348	18.5176	18.363	18.3316	18.365	18.4266	18.4323	18.4425	18.5023	18.4827	18.4294	18.5225	18.2942	18.448	18.5544	18.4511
Kif3c	O35066	14.139	14.4499	14.3031	14.1483	13.9235	14.3156	14.2415	14.3359	13.9601	14.221	13.7904	14.1407	13.8463	14.0896	14.405	14.2143	14.1628
Ptgis	O35074	16.2756	15.6411	16.2899	16.6553	16.4649	15.1765	15.8877	16.1481	15.6793	15.5477	15.0352	15.9894	15.6067	15.291	15.681	15.9082	16.1236
Vps26c	O35075	18.5333	18.6464	18.5217	18.7856	18.7577	18.544	18.4623	18.7012	18.6084	18.9248	18.6802	18.7185	18.5717	18.5041	18.7781	18.7119	18.6298
Agpat1	O35083	19.8596	19.8075	19.9703	19.8748	19.8455	19.8373	19.887	19.7954	20.0509	19.8218	19.7383	19.7352	19.8768	19.9012	19.8053	19.8878	19.7312
Cnih2	O35089	15.8082	16.0397	15.7828	16.5137	14.931	16.8235	16.2205	15.6918	15.2496	15.7669	15.0425	16.6993	16.1438	15.7416	16.4853	16.4116	15.8805
Dpysl4	O35098	22.2402	21.9564	22.1295	22.197	22.0561	22.0697	22.3372	22.2344	22.2324	22.3952	22.3476	22.3729	22.2458	22.0555	22.2578	22.347	22.4371
Map3k5	O35099	16.6392	16.9997	16.4542	16.9404	16.9634	16.958	16.9031	16.6837	16.6529	16.9586	16.6611	17.3453	16.8129	16.5014	17.166	16.8317	16.8027
Scarb2	O35114	20.4382	20.1771	20.5834	20.2801	20.3806	20.1988	20.5438	20.4693	20.5273	20.2563	20.28	19.8377	20.2973	20.3378	19.8521	20.0521	20.1353
Atn1	O35126	10.6355	7.45721	8.3113	8.79828	12.4014	7.48648	7.81454	7.41796	10.9148	7.80751	8.06676	8.23589	8.00295	9.04416	8.44311	8.61044	8.3528
Grcc10	O35127	18.4454	18.7974	18.5278	18.154	18.5768	18.4615	18.2193	18.5098	18.2913	18.1136	18.3211	18.3739	18.384	18.306	18.3238	18.2844	18.3539
Phb2	O35129	20.3817	21.0609	21.0432	21.3401	21.0399	21.5299	21.274	20.9645	20.6118	20.7868	20.1051	20.6237	20.9713	20.4954	21.2705	20.2824	20.0588
Ncam2	O35136	24.3563	24.0704	24.5025	23.922	24.0336	23.9573	24.3492	23.9889	24.301	23.8577	24.1504	24.0944	24.6116	24.5122	23.9543	24.1724	24.2671
Atp5if1	O35143	24.6169	24.5766	24.5749	24.4603	24.7612	24.1973	24.4923	24.4426	24.6248	24.3975	24.529	24.374	24.7301	24.6946	24.4798	24.6097	24.7635
Terf2	O35144	16.9326	10.9434	16.7468	16.6704	16.4057	17.0036	16.9781	15.8137	16.8151	16.5192	16.9688	16.6288	16.8967	17.2476	16.6085	17.0791	17.3455
Bet1l	O35153	15.1741	15.7481	15.5769	15.5803	15.7862	15.7826	15.8746	15.333	14.9969	15.5709	14.9095	15.8918	15.5434	15.76	15.5688	15.6868	15.5845
Gosr2	O35166	19.4122	19.2612	18.9515	19.2533	19.4666	19.2509	19.2607	19.5532	18.9855	19.2433	19.2254	19.3201	19.3327	19.232	18.9999	19.3281	19.2507
Cx3cl1	O35188	17.6399	17.8673	17.8391	18.116	17.8197	17.8458	17.7316	17.6552	17.6135	17.8238	17.8554	18.2105	17.6633	17.6747	18.2096	18.1014	17.9834
Cdk2ap1	O35207	12.1138	12.5583	12.2147	12.7712	12.2639	11.9918	12.2894	12.9778	12.6737	12.2808	12.7611	12.0761	9.13066	12.5317	12.1029	12.6286	12.8621
Ddt	O35215	18.3005	17.9715	17.8529	18.1619	18.5504	18.0722	18.119	18.2042	17.7504	17.9994	18.1407	17.5049	18.1681	18.4119	17.7757	18.2197	18.0058
Cpsf2	O35218	14.7486	15.0766	14.6292	14.8536	14.6522	14.9763	14.4323	14.8546	14.2186	14.6595	14.6506	15.0175	14.2914	14.9365	15.1909	15.1049	14.3003
Kcnh2	O35219	16.1061	16.0636	16.3124	15.9272	16.2846	16.0937	16.0306	16.1604	16.1362	16.0453	15.833	15.8236	16.1204	16.0987	16.306	16.0815	15.9262
Psmd4	O35226	20.1192	20.0842	20.0403	20.1245	20.0979	20.0018	20.1611	20.2522	20.1079	20.2796	20.2165	20.1071	20.0731	19.9937	20.2565	20.2267	20.1472
Kifc3	O35231	11.331	11.6053	11.8602	11.7517	11.8446	11.2928	11.7869	11.8001	11.129	11.4084	11.6199	11.9703	11.4931	11.9018	11.622	11.6861	11.7671
Ptpn9	O35239	20.2144	20.0507	20.0273	20.2073	20.1195	20.0845	20.1781	20.2672	20.1724	20.2753	20.2692	20.3839	20.1855	20.1261	20.3755	20.3472	20.2068
Nsmaf	O35242	8.8907	8.04076	8.22399	8.33012	7.94793	8.85777	8.67194	8.76136	10.7064	7.79957	8.63998	8.21564	9.0643	10.7804	9.12463	12.5023	9.59325
Pkd2	O35245	12.9112	12.6466	13.2054	13.6152	12.8589	13.1332	13.6935	13.0234	12.2914	13.1044	12.7768	13.0888	11.9924	12.5567	13.0558	12.6698	12.4984
Exoc7	O35250	18.9668	19.0625	19.0308	19.0796	18.9295	19.0607	19.0085	19.013	18.9307	18.8941	19.0059	19.3809	19.1171	18.9792	19.0712	19.0573	19.0739
Dhx15	O35286	17.5024	17.7194	17.0684	17.3816	17.6308	17.7434	17.3472	17.698	17.439	17.78	17.7027	17.5256	17.2286	17.5396	17.6463	17.4304	17.6435
Purb	O35295	20.0951	20.3273	20.0548	20.3934	20.2204	20.3758	19.9787	20.2237	19.9084	20.2772	20.1312	20.5376	20.1757	20.2468	20.5454	20.3313	20.3924
Slc18a3	O35304	16.2033	15.8653	16.2113	15.445	16.0119	15.9548	16.1142	16.0488	15.5418	15.3766	15.4977	15.6625	16.0089	16.2028	15.6098	15.9581	15.9686
Nmi	O35309	7.62997	9.3564	9.15188	9.21036	10.7847	8.82998	10.0341	9.88468	8.60459	9.90964	9.36597	9.30179	9.64433	8.47896	9.29205	8.94725	9.75566
Srsf5	O35326	19.6132	20.1018	19.791	20.0862	20.218	20.5022	19.0211	19.952	19.972	20.2145	20.1874	19.9355	19.5559	20.2927	20.0774	20.2286	20.062
Kpna4	O35343	19.5688	19.5081	19.4646	19.6165	19.5061	19.6162	19.4943	19.6777	19.5644	19.5643	19.6827	19.687	19.4284	19.6063	19.531	19.6725	19.5053
Kpna3	O35344	19.7088	19.6308	19.618	19.6267	19.8553	19.7277	19.7264	19.8597	19.7265	19.786	19.7432	19.7596	19.6651	19.6737	19.8067	19.6563	19.7956
Kpna6	O35345	18.3963	18.1295	18.1562	18.303	18.2355	18.3062	18.2194	18.4074	18.2945	18.3506	18.3647	18.4122	18.1821	18.1422	18.2985	18.3464	18.3059
Capn1	O35350	18.3196	18.3489	18.3296	18.5252	18.43	18.4345	18.2911	18.4293	18.4094	18.4933	18.4871	18.592	18.3732	18.2542	18.4021	18.3477	18.4343
Nrp2	O35375	20.0463	19.6008	20.0888	19.8676	19.8269	20.4297	20.171	19.7135	19.4478	19.5396	19.568	20.2652	20.0075	19.4837	20.0514	20.415	19.4692
Abcc1	O35379	8.74577	9.24355	10.1491	9.07201	8.99953	9.11682	9.12283	9.04514	8.75033	12.3293	8.39083	8.78426	9.18472	8.22081	8.96259	8.41931	10.5849
Anp32a	O35381	21.8349	21.7353	21.6842	21.6617	21.8452	21.7629	21.7288	21.7394	21.7229	21.9051	21.9531	21.8231	21.5512	21.6068	21.8248	21.8555	22.1336
Exoc4	O35382	19.4311	19.5844	19.5045	19.6034	19.4579	19.6383	19.5569	19.4828	19.357	19.5369	19.5007	19.8511	19.6984	19.4681	19.6887	19.6383	19.6605
Phyh	O35386	17.4923	17.4136	17.4811	17.5485	17.3733	17.2171	17.4208	17.5945	17.6044	17.6991	17.5553	17.1904	16.962	17.5794	17.3735	17.6412	17.5858
Hax1	O35387	18.4445	18.3466	18.4646	18.5279	18.4207	18.386	18.4699	18.5561	18.3089	18.3834	18.1842	18.3692	18.5082	18.3921	18.5067	18.3898	18.2167
Efnb3	O35393	19.548	19.7328	19.7973	19.4462	19.6886	19.514	19.4072	19.5307	19.7526	19.4916	19.519	19.1117	19.8069	20.0452	19.6626	19.6067	19.831
Pld3	O35405	21.9196	21.9499	21.9924	22.1406	21.8374	22.0187	21.8906	21.9113	21.8879	21.8977	22.1086	22.0625	22.1063	21.9696	22.0945	22.0764	22.0224
Folh1	O35409	20.1995	20.038	20.5761	19.6772	19.8116	19.7563	20.2649	19.9461	20.4477	19.7677	20.162	19.352	20.2117	20.1978	19.6306	19.9844	20.0565
Pdyn	O35417	19.5334	19.7921	19.9792	19.486	19.9908	19.7184	20.1569	20.2155	20.0697	19.8862	19.9789	19.276	20.394	19.7634	20.0061	19.842	19.9462
Bok	O35425	15.9227	15.692	15.8165	15.9189	16.0084	16.2954	15.9845	15.352	15.1558	15.767	15.5684	15.7958	15.6278	15.0991	16.3293	15.8471	15.8665
Dhodh	O35435	20.0855	20.0017	20.2214	19.9365	20.0054	19.8215	20.2212	20.087	20.1898	20.1031	20.0737	19.8751	20.1596	20.1335	20.0177	20.1434	20.1335
Prrt1	O35449	19.0767	18.9839	19.0202	19.4318	19.1873	19.5471	19.1145	18.8215	19.096	19.0892	18.9742	19.6066	19.1353	18.9225	19.24	19.5099	19.1645
Fkbpl	O35450	12.0681	11.6214	11.953	11.6077	12.3355	12.4937	11.9672	12.0616	12.209	12.2077	12.2665	12.2919	12.2485	11.5498	12.6912	12.6607	12.4338
Clcn6	O35454	18.2242	18.3947	18.1009	18.3164	18.1515	18.4348	18.3846	18.2226	18.1829	18.1946	17.8542	18.0608	18.027	18.0691	18.2131	18.1289	17.856
Ech1	O35459	21.176	21.0276	21.3508	21.181	21.0871	21.0823	21.2819	21.2115	21.2532	21.244	21.2988	21.2148	21.1553	21.1137	21.0573	21.1638	21.1503
Sema6a	O35464	18.8074	18.9329	18.7935	18.719	18.961	18.6177	18.7388	18.9377	19.0314	18.6815	18.8204	18.7906	19.091	19.2481	18.5595	18.8597	19.1501
Fkbp8	O35465	21.1788	20.9667	21.0877	21.1748	21.1327	21.0546	21.0452	21.2942	21.2368	21.2291	21.1771	21.2376	20.8733	21.214	21.1219	21.1878	21.0675
Edil3	O35474	19.434	19.4804	19.5201	19.1333	19.2787	19.1758	19.3363	19.356	19.5989	19.2426	19.339	18.8844	19.1949	19.4528	19.2168	19.2061	19.348
Slc27a2	O35488	18.9221	18.6626	18.7906	18.7378	18.7054	18.6849	18.6903	18.9581	18.8478	18.6452	18.7795	18.533	18.6938	18.9679	18.4874	18.6044	18.4442
Cdk14	O35495	17.9144	17.9832	17.612	17.7424	17.768	17.8456	17.6473	17.8673	17.5017	17.6645	17.5267	18.0063	17.838	17.8431	17.8422	17.8959	17.7725
Notch2	O35516	14.2581	13.6312	14.013	14.2828	14.081	13.937	14.3043	13.921	14.2144	13.7614	13.7447	14.0996	13.956	13.7732	13.7289	14.189	14.2777
Stx1a	O35526	25.4693	25.0258	25.707	25.3056	25.2337	25.2647	25.5151	24.9805	25.3883	24.8094	25.0867	25.1156	25.572	25.3162	25.0446	25.1837	25.3924
Slc1a6	O35544	16.3972	16.3231	16.331	16.201	16.0233	16.0413	16.3922	16.4501	16.4694	19.1781	16.3292	16.0151	16.181	16.5401	16.0438	16.2212	15.9102
Rabep1	O35551	19.2063	19.0684	19.0154	19.2461	19.1634	19.1533	19.177	19.2858	19.0943	19.1972	19.2641	19.3374	19.0944	19.0367	19.245	19.1609	19.1253
Cd151	O35566	14.3199	11.5844	14.3727	13.4389	14.3287	13.5481	14.1139	14.3444	13.7279	14.3084	11.0738	13.8865	13.5808	13.9141	13.5985	14.3066	13.8615
Psmd14	O35593	20.7064	20.6049	20.5371	20.7291	20.6971	20.6271	20.7364	20.7712	20.6893	20.7744	20.8837	20.8167	20.6885	20.5763	20.75	20.7465	20.6428
Ift81	O35594	14.491	15.0127	14.6797	15.0575	14.633	15.0733	15.1863	15.0952	14.9494	14.8305	15.0249	15.0999	14.9862	14.9128	15.1455	14.9093	14.8565
Adam10	O35598	20.3567	20.443	20.6663	19.8052	19.9968	20.0616	20.2654	19.9593	20.5441	19.8882	20.1574	19.5251	20.316	20.4885	19.9304	19.9942	20.3008
Npc1	O35604	17.8488	18.3369	18.1568	17.9224	17.9786	17.9321	18.166	18.1086	18.1119	17.9557	17.7325	17.7265	17.9618	17.821	17.813	17.6311	17.8521
Bmpr2	O35607	19.1769	18.9204	18.9826	19.2041	18.9866	19.0008	19.0853	18.9393	19.0784	18.9489	19.0185	19.1053	19.1149	19.1354	19.0405	19.2258	19.1637
Scamp3	O35609	20.9367	20.8676	20.7739	20.6491	20.7424	20.801	20.8254	20.7092	20.8339	20.6251	20.6002	20.8165	21.0399	20.8527	20.7956	20.8116	20.763
Pmm1	O35621	19.8975	19.7351	19.7974	19.6802	19.8208	19.8423	19.8845	19.8725	19.8745	19.9489	19.9012	19.8542	19.674	19.6353	19.79	19.8887	19.9898
Bet1	O35623	17.9307	17.9223	17.7561	17.9573	17.9205	17.9086	18.0248	18.316	17.9497	18.0387	18.1221	18.016	18.0367	17.7946	17.9498	17.9841	17.7881
Slc32a1	O35633	22.8837	22.8145	22.7375	22.2561	22.7098	22.766	22.962	22.8613	22.857	22.871	22.7327	22.5281	22.8904	22.8196	22.6763	22.7212	22.6163
Stag2	O35638	14.3916	14.0176	14.2559	14.6587	14.575	14.6064	14.5278	14.7244	14.3531	14.3046	14.7709	14.627	14.9193	14.154	14.2561	14.7744	14.4186
Anxa3	O35639	19.4647	19.3713	19.5926	17.1836	19.5324	18.5826	19.2593	16.9585	19.5199	17.1283	17.9425	16.7829	18.7449	19.0434	18.2601	17.3002	19.1726
Ap1b1	O35643	24.1237	23.9474	24.0426	23.8628	23.8895	23.9767	24.0717	23.9145	24.1094	23.9578	24.0141	23.9454	24.072	24.0711	23.8403	24.0248	24.0731
Pold2	O35654	8.22564	8.33686	8.72528	8.48969	8.59203	12.8496	8.13937	8.31258	8.19355	9.27427	8.50923	8.53022	8.56274	9.21043	9.27333	8.82137	8.80722
Neu1	O35657	16.732	16.9114	16.6605	16.7255	16.6223	16.8119	16.4248	16.8666	16.722	16.9829	16.7164	16.8385	16.5011	16.609	16.7495	16.9961	16.7132
C1qbp	O35658	24.4074	24.213	24.3881	24.3139	24.1693	24.2799	24.2943	24.3017	24.4475	24.3214	24.5421	24.2952	24.3029	24.4935	24.2595	24.2861	24.3865
Hap1	O35668	18.798	18.5391	19.0045	18.7004	18.7556	19.3759	19.2513	19.0316	19.0437	19.2465	19.281	19.0861	18.8668	18.7394	19.0052	19.215	18.3053
Mgll	O35678	20.5444	20.4603	20.3106	20.7265	20.6005	20.6529	20.5539	20.3918	20.7275	20.8107	20.6184	21.0684	20.2942	20.4126	21.0016	20.7196	20.8257
Mrps12	O35680	19.0157	19.2343	19.3972	19.1055	18.7395	18.9993	19.1906	19.0054	19.0311	18.8937	19.1778	18.8191	19.1643	19.26	19.1181	19.0229	19.0998
Syt3	O35681	18.967	18.9656	19.3239	18.5831	18.6695	18.704	19.1785	18.8036	19.284	18.6901	18.7353	18.232	19.3918	19.05	18.3627	18.4428	18.7027
Myadm	O35682	19.565	19.9344	19.6786	19.3356	19.4338	19.6707	19.9117	18.9942	19.4499	19.123	19.299	19.1876	19.6073	19.3875	19.2837	19.3252	19.1863
Serpini1	O35684	17.9989	17.8176	18.027	18.2553	17.924	17.8589	18.0645	18.2353	18.0923	18.1422	18.256	18.2612	17.9557	18.0799	17.9076	18.0952	18.2206
Nudc	O35685	21.9631	21.7917	21.7116	21.7783	21.8861	21.8262	21.73	21.8188	21.7301	21.7833	21.8955	21.834	21.8759	21.7639	21.639	21.8291	21.813
Sptlc1	O35704	15.8665	15.9049	16.0175	16.1939	16.0032	15.9475	16.0082	16.0757	16.2133	16.0839	15.9733	16.1215	15.6588	16.0948	15.9333	16.0497	16.1824
Noct	O35710	18.2084	18.0158	18.2231	18.6479	18.4872	18.5842	18.2875	18.5598	18.2051	18.3986	18.4785	18.6865	18.031	18.4515	18.7	18.4194	18.5622
Ppfibp2	O35711	16.0979	16.3376	16.3232	16.1992	16.0819	16.1994	16.2955	16.3891	16.6146	16.2362	16.0448	16.0695	16.3159	16.344	16.1463	15.9922	16.377
Ring1	O35730	10.8255	11.2872	11.5839	11.0696	11.2436	11.8012	11.59	11.3689	11.1615	10.9301	11.2293	11.1978	11.4345	11.3409	11.1766	11.1136	11.3181
Hnrnph1	O35737	21.2645	21.2234	21.253	21.425	21.193	21.5777	21.0826	21.318	21.2689	21.3833	21.4327	21.4554	21.3737	21.5124	21.3906	21.5054	21.269
Api5	O35841	19.9156	20.0267	19.8665	20.0275	19.9254	20.1273	19.9064	19.9767	19.8922	20.0165	20.1486	19.995	19.9914	19.9946	20.0815	20.079	20.0444
Bcat2	O35855	20.0073	19.7766	20.048	20.348	20.0312	19.6972	19.8767	19.7906	20.0594	20.0536	20.0253	20.2366	19.854	19.8813	19.8793	20.1051	20.0516
Timm44	O35857	22.0158	21.8131	21.9953	21.7911	21.8727	21.9009	21.9828	21.897	22.0319	21.9801	21.9913	22.0838	22.0729	21.9372	21.9314	21.9195	21.9738
Cops5	O35864	20.7133	20.5359	20.5069	20.7217	20.5965	20.4906	20.6788	20.8548	20.7081	20.6554	20.8645	20.6651	20.4764	20.4976	20.6719	20.6765	20.6096
Slc1a4	O35874	20.0954	20.4291	20.7706	19.9247	20.1159	20.7268	20.5963	20.0844	20.088	20.0486	19.762	19.8424	20.8057	19.9643	20.1863	19.6387	19.7664
Calu	O35887	21.6403	21.273	21.7291	21.7041	21.4874	21.6311	21.5575	21.483	21.6179	21.639	21.5281	21.6392	21.6977	21.6611	21.4653	21.6448	21.6844
Lsm2	O35900	16.9813	16.6744	16.7872	16.7558	16.9641	17.033	16.7769	17.0042	17.0275	16.8728	17.1243	16.7716	16.715	16.9637	16.8277	16.9509	17.1915
Cdk5r2	O35926	15.1406	15.2777	14.9726	15.6469	15.422	15.1723	15.413	15.4052	15.1259	15.5112	15.358	15.5597	15.2245	15.2835	15.3489	15.4497	15.4695
Ctnnd2	O35927	21.1406	21.0919	21.1655	20.9319	21.1152	20.9762	21.04	20.8745	21.0556	20.9965	20.8961	21.0486	21.2426	21.2788	21.1593	21.1153	21.1005
Fxn	O35943	21.0417	20.8014	21.0275	21.0083	20.9395	20.857	20.8573	20.8543	21.1393	21.0321	21.1636	20.8452	21.1237	21.0906	20.7906	20.8909	21.1416
Pitpnm1	O35954	20.3593	20.4493	20.3033	20.4287	20.3764	20.4769	20.4783	20.4709	20.3926	20.5959	20.431	20.7006	20.3594	20.3173	20.6643	20.5514	20.3349
Psmb10	O35955	15.849	15.4093	15.8218	15.9372	16.0254	15.6104	15.6037	16.0717	15.4673	15.895	15.904	15.2495	15.8297	15.2599	15.4626	15.7742	15.782
Rab33b	O35963	24.3676	24.032	24.381	24.4619	24.3362	24.2026	24.4194	24.2984	24.4608	24.3023	24.4102	24.1524	24.3085	24.544	24.0667	24.481	24.3854
Gamt	O35969	18.2031	17.8248	18.0836	18.2108	18.0965	17.9464	17.9449	18.2143	18.4183	18.0834	18.461	17.8122	17.9063	18.4761	17.5662	17.9341	18.3019
Mrpl23	O35972	20.6106	20.4062	20.7622	20.6378	20.5302	20.5163	20.722	20.7643	20.589	20.5984	20.5173	20.5289	20.8794	20.633	20.6799	20.6896	20.6761
Sdc4	O35988	18.4328	18.4253	18.423	18.4445	18.4028	18.4048	18.1685	18.1735	18.2525	18.1785	18.2107	18.3348	18.403	18.3374	18.3345	18.357	18.2339
Zw10	O54692	17.6858	17.6109	17.6069	17.7084	17.7341	17.7843	17.6319	17.7733	17.6915	17.8275	17.5141	17.7687	17.5193	17.7261	17.9537	17.7211	17.6476
Cavin1	O54724	20.0418	19.8727	19.8704	20.8885	20.6908	19.8611	20.0155	20.3605	19.9639	20.2312	20.113	20.3449	19.8559	20.1729	20.3334	20.2838	20.3627
Ddost	O54734	20.2823	20.5505	20.4424	20.5019	20.5091	20.694	20.4146	20.2994	20.0979	20.1978	19.8373	20.4208	20.4232	20.1994	20.4028	20.04	19.971
Cyp2j5	O54749	17.7157	18.7696	18.2012	18.1501	18.4766	17.7219	18.2147	18.1041	17.46	17.9288	17.4773	17.7869	18.1011	17.8452	18.9181	18.0123	18.1489
Cyp2j6	O54750	17.8884	17.4415	17.7924	18.0391	17.4764	17.3691	18.0022	18.169	18.2819	17.9672	18.2589	17.4458	17.1779	17.6976	17.5973	17.8312	17.6061
Ap3d1	O54774	21.1731	20.9218	20.8205	21.1634	21.126	21.08	21.0205	21.123	21.0923	21.1719	21.2108	21.3562	20.9958	20.9412	21.1573	21.2034	21.1738
Srpk2	O54781	18.3193	18.2179	18.3103	18.5695	18.1259	18.3983	18.2373	18.1299	18.2115	18.3638	18.3089	18.673	18.3353	18.3088	18.4834	18.4228	18.3231
Man2b2	O54782	17.587	17.5732	17.4618	17.6323	17.5185	17.4933	17.4593	17.4966	17.3567	17.4727	17.7842	17.5341	17.4804	17.654	17.5075	17.5106	17.2962
Dapk3	O54784	19.9697	19.9191	19.9473	19.8396	19.8995	19.7251	20.048	20.0585	20.3741	19.764	20.1376	19.8469	19.9152	20.2379	19.6624	19.7635	20.0743
Limk2	O54785	10.9135	11.2216	10.9492	11.4279	10.2876	10.2748	11.2872	10.616	10.866	11.1092	11.359	10.8973	12.685	10.9181	11.0894	13.6896	11.0475
Dffa	O54786	18.6928	18.6993	18.4442	18.6168	19.1578	18.5266	18.5259	19.012	18.4393	18.8079	18.3751	18.2173	18.5524	18.8833	18.6913	18.6934	18.5737
Mafg	O54790	8.30062	8.26441	8.8739	8.23735	11.2464	8.59516	10.8752	8.78016	8.68281	10.2354	7.88078	9.8241	9.1674	8.62493	7.68304	8.36568	8.5291
Nmbr	O54799	11.2372	11.182	12.1409	11.0468	11.7738	11.4182	11.6514	10.7786	11.5497	11.1768	10.991	11.8402	11.5397	11.3789	11.5236	11.1457	10.9733
Chka	O54804	14.5343	14.612	14.4204	14.261	14.2255	14.6208	14.2343	14.9098	14.6579	14.4031	14.5141	14.3339	14.6985	14.5082	14.6004	14.9482	14.6674
Tpd52l1	O54818	18.891	18.5864	18.4181	18.7258	18.6626	18.6645	18.5819	18.8165	18.7916	18.8721	18.9088	18.8008	18.6256	18.6446	18.8172	18.7936	18.644
Bysl	O54825	8.16766	9.7859	9.45479	9.25641	8.77591	12.1379	9.40962	8.55971	7.81876	8.88426	8.62251	8.97512	8.35088	9.25539	8.66525	9.02873	9.15643
Rgs7	O54829	22.2261	22.0522	22.37	21.9173	21.9237	21.8454	22.1872	21.8799	22.2564	21.8382	22.0571	21.8733	22.361	22.2889	21.9087	21.9761	22.1264
Csnk2a2	O54833	19.0651	19.0129	18.9782	19.2736	18.8967	19.05	19.0174	18.9718	18.8815	18.8524	18.9503	19.1206	19.0361	18.7825	19.0288	18.9757	18.9226
Arhgap6	O54834	14.2974	14.2744	14.6132	14.1254	14.4996	14.8383	13.9325	14.1841	13.8992	14.5762	14.3969	14.6182	14.6405	13.971	14.4406	14.6482	14.1451
Gucy1b1	O54865	20.4739	20.5563	20.5935	20.6325	20.6667	20.367	20.4049	20.7043	20.5614	20.6322	20.5832	20.7029	20.4617	20.6831	20.8377	20.6121	20.5379
Hmgb3	O54879	18.0695	18.1252	18.1458	18.1453	18.2935	18.209	18.2486	18.3181	18.1109	18.1883	18.3089	18.0978	18.3091	18.2649	18.1411	18.1451	18.4657
Itgb3	O54890	11.5534	11.8769	11.3477	11.3477	11.8961	11.7974	11.7274	11.4877	11.9162	11.1663	11.154	10.9826	11.5766	12.0919	10.8983	11.3936	12.0246
Cd200	O54901	22.7568	22.0769	23.0695	22.4554	22.4752	22.4111	22.8843	22.5701	22.9818	22.4503	22.8485	22.1481	22.8655	22.8345	22.2379	22.5642	22.5225
B3galt1	O54904	11.7422	11.6891	11.8922	11.9887	12.0316	11.4352	12.0199	11.91	11.5604	12.2471	12.0324	11.7933	10.8066	12.3011	11.665	12.6323	11.8837
Reps1	O54916	18.9866	18.9332	18.9698	18.9182	18.8365	18.9496	18.8767	18.9486	18.8188	18.886	18.9476	18.9623	18.9488	18.8463	18.8885	19.0024	19.03
Wsb2	O54929	10.9312	10.8432	10.7269	11.3372	10.9038	10.9172	11.0943	10.9733	11.4337	11.5531	11.4538	11.5296	11.4373	10.9446	11.4985	10.9861	10.6881
Pakap	O54931	22.0241	21.9017	22.1771	21.4292	21.4965	21.577	21.9639	21.6462	21.9297	21.4495	21.7473	21.4401	22.1839	21.9424	21.3528	21.4342	21.8835
Bnip2	O54940	15.0194	14.9331	14.9648	15.246	14.8185	15.1797	15.105	15.1646	14.8283	15.0977	15.1616	15.6001	15.0539	14.893	15.3398	15.099	15.2575
Smarce1	O54941	15.9863	16.5444	16.5924	16.4231	16.2545	16.619	16.6611	16.3009	16.1321	16.7065	16.7391	16.7878	16.3389	16.4839	16.6443	16.7778	16.4045
Cldn5	O54942	14.5524	14.7959	14.3996	14.8434	15.0056	14.7618	14.7334	15.0876	14.8197	15.1126	14.8103	14.3962	15.0191	14.8066	14.9198	15.0227	14.9501
Dnajb6	O54946	18.5615	18.8989	18.6229	18.4964	18.5611	18.8955	18.5521	18.2615	18.471	18.4018	18.5211	18.7288	18.6128	18.6964	18.7925	18.5656	18.3834
Prkag1	O54950	20.6998	20.8344	20.566	20.4682	20.632	20.5032	20.6117	20.6699	20.7907	20.6197	20.7041	20.3882	20.6807	20.943	20.5771	20.6028	20.7239
Sema6b	O54951	16.4721	16.5128	16.6814	16.4027	16.6128	16.3971	16.5599	16.6459	16.549	16.3771	16.4033	16.5409	16.6894	16.3873	16.2501	16.5527	16.5719
Banf1	O54962	17.7195	17.774	17.5673	18.1121	17.5318	18.5575	18.1543	17.3101	17.9423	18.1685	17.2193	17.9429	18.1485	17.6735	18.077	17.7095	17.4933
Rnf13	O54965	11.038	10.7101	10.9186	11.158	11.3498	10.8968	11.493	10.9971	11.1573	11.1063	10.3408	11.0652	10.5527	10.9048	10.8997	10.5071	12.2755
Tnk2	O54967	14.592	14.4917	14.3171	14.6367	14.602	14.7155	14.4823	14.6429	14.688	14.6271	14.7384	14.6801	14.5585	14.8987	14.9362	14.6617	14.6754
Crym	O54983	21.6265	21.2723	21.7229	22.3393	21.7702	21.9791	21.7287	21.2753	21.6009	21.3873	21.7533	22.4279	21.5718	21.2652	21.3948	22.3113	21.8576
Get3	O54984	22.0924	22.0718	22.0933	22.1877	22.1875	22.1091	22.124	22.2459	22.1149	22.1947	22.25	22.2065	22.0406	22.111	22.1941	22.2125	22.1568
Slk	O54988	18.865	18.8477	18.8705	18.9429	18.7976	18.9882	18.9533	18.9159	18.7987	18.9208	18.8473	19.0791	18.8165	18.6807	19.0274	18.9931	18.9681
Prom1	O54990	14.2556	14.2093	14.4995	14.3789	14.2168	14.1816	14.4173	14.2407	14.4602	14.0746	14.3911	15.6096	16.1076	16.1854	15.8302	15.9223	16.4624
Cntnap1	O54991	21.348	21.2948	21.2761	20.8526	20.6992	21.1564	21.3094	20.8471	21.5674	20.8326	21.1361	20.5809	21.1854	21.4218	20.7608	20.8709	21.0487
Fkbp7	O54998	9.88107	13.1973	13.8187	14.14	13.2346	13.2534	13.4742	12.8007	13.7475	13.6837	13.2029	13.3323	9.31882	12.8665	13.106	13.5758	14.0661
Bnip3	O55003	18.7092	18.7612	18.6845	18.7658	18.7452	18.9686	18.4058	18.6291	18.6948	18.6997	18.5128	18.6481	18.7933	18.7969	18.658	18.7077	18.9693
Trappc3	O55013	21.4051	21.3647	21.3307	21.4867	21.3238	21.3942	21.4118	21.5576	21.4242	21.4611	21.4675	21.5097	21.3816	21.3005	21.5275	21.4672	21.3851
Cacna1b	O55017	16.5174	16.8565	16.731	16.4518	16.5057	16.8465	16.7137	16.2761	16.4151	16.299	16.0909	16.469	16.4055	16.2826	16.5529	16.4839	16.0733
Pgrmc1	O55022	24.0557	24.0183	24.3839	23.9045	24.0398	23.9441	24.1083	23.9002	24.1379	23.9398	23.9837	23.8973	24.2106	24.009	24.0576	24.1087	23.9676
Impa1	O55023	22.1225	22.1068	22.006	21.8978	22.1578	21.925	22.0442	22.1238	22.1531	22.0974	22.1439	21.8655	21.9386	22.0563	21.8973	21.934	22.1173
Entpd2	O55026	21.3837	21.2295	21.559	21.0947	21.1522	21.0616	21.4928	21.2671	21.6101	21.1748	21.3551	20.7557	21.5246	21.3658	20.9685	21.2401	21.1193
Bckdk	O55028	18.9652	19.0276	18.8569	19.0714	18.8439	18.8444	18.9088	19.038	18.7664	18.9098	18.7889	18.8306	18.7316	19.0429	18.9266	18.8487	18.9107
Copb2	O55029	19.2167	19.3983	19.0334	19.5189	19.2466	19.5359	19.4507	19.5596	19.2008	19.494	19.6271	19.7259	19.3065	19.3962	19.5496	19.5944	19.4208
Nck2	O55033	18.7643	18.6685	18.7804	18.7584	18.5716	19.0098	18.6914	18.4635	18.6614	18.6794	18.8894	18.8422	18.8109	18.6432	18.7913	18.8528	18.9167
Snca	O55042	25.3401	25.3728	25.3227	25.2913	25.4411	25.3532	25.0407	25.076	25.192	24.9786	25.2591	25.4828	25.4433	25.1613	25.3157	25.3941	25.6615
Pde6d	O55057	18.4127	18.0637	18.3041	18.5523	18.2893	18.3957	18.3024	18.4356	18.562	18.5585	18.748	18.3987	18.1167	18.3063	18.394	18.5138	18.4736
Tpmt	O55060	18.0014	17.8584	17.8386	17.8533	18.1675	17.6683	17.8592	18.017	18.014	17.9425	18.0655	17.8766	17.7172	17.9483	17.7207	17.6317	18.1803
Impact	O55091	20.362	20.0396	20.1942	20.1129	20.3002	20.3109	20.2867	20.6306	20.4023	20.4728	20.4675	20.1159	20.2848	20.288	20.2067	20.3435	20.2961
Syngr1	O55100	24.8823	24.9512	24.9144	24.7163	24.7314	24.8455	24.9222	24.5979	24.9061	24.6406	24.7365	24.8412	25.0916	24.8919	24.7677	24.8095	24.8711
Bloc1s1	O55102	19.0213	19.13	18.9008	19.0675	19.0335	19.0896	19.1035	19.2354	18.9421	19.0036	18.978	18.9736	18.9529	18.9803	19.1406	19.0611	18.9102
Strn	O55106	22.9182	23.0674	23.029	23.1307	23.078	23.0623	22.915	23.0547	22.9732	23.0129	22.976	23.3022	23.0214	22.9636	23.3042	23.0952	23.0361
Nipsnap1	O55125	24.7936	24.3602	24.7997	24.947	24.4737	24.6219	24.7232	24.8195	24.9315	24.7761	25.0331	24.843	24.6483	24.7981	24.6835	24.8078	24.5526
Nipsnap2	O55126	24.4565	24.0672	24.3953	24.6215	24.2165	24.3284	24.4415	24.4174	24.5503	24.5386	24.621	24.5391	24.308	24.4054	24.214	24.4588	24.3185
Septin7	O55131	24.4936	24.6773	24.3835	24.6161	24.4707	24.7599	24.7401	24.3392	24.2633	24.571	24.5944	24.8241	24.4917	24.2391	24.6372	24.5171	24.556
Eif6	O55135	18.5941	18.7839	18.707	18.5615	18.4452	18.8429	18.5891	18.887	18.3848	18.5762	18.6265	18.7144	18.4322	18.6038	18.6401	18.586	18.5543
Acot1	O55137	18.1936	18.2951	18.2358	18.1047	18.3806	18.0595	18.1495	18.1091	18.265	18.0537	18.2481	17.7883	18.1249	17.9928	17.8862	17.9709	18.2537
Rpl35a	O55142	21.4417	21.5552	21.4619	21.3276	21.3334	21.9289	21.3471	21.2141	21.2543	21.3198	21.2645	21.2645	21.2235	21.4675	21.5324	21.4884	21.2674
Atp2a2	O55143	22.8022	22.8315	22.8682	22.8767	22.874	22.9286	23.0824	22.7864	22.9124	22.8946	22.7271	22.8722	22.7386	22.7591	22.8113	22.6849	22.6379
Pja1	O55176	13.3826	13.3767	14.0136	13.089	13.3442	13.6136	13.2704	13.3542	13.4672	13.2696	13.3987	13.1369	12.8662	13.2108	12.9375	13.4417	12.4218
Slc6a2	O55192	14.6238	15.3205	15.2115	14.6386	15.4	14.9696	15.6639	15.0129	14.8132	14.9835	14.3152	14.8892	15.4215	15.2837	14.8749	14.7471	14.6395
Supt5h	O55201	14.9028	15.0605	14.6214	14.9872	15.2373	14.9935	14.8307	14.9982	15.1414	15.0308	14.977	14.9928	15.0799	15.1248	14.759	15.0158	14.9065
Ilk	O55222	17.206	16.5068	17.0771	17.8953	17.2275	17.3919	17.2615	17.4815	17.5455	17.6148	17.7866	17.6822	17.0396	17.2211	16.8863	17.5684	17.2157
Chkb	O55229	17.7467	17.5527	17.5281	17.3636	17.6689	17.4382	17.4621	17.5113	17.3966	17.3855	17.6194	17.4945	17.4444	17.4085	17.2641	17.2967	17.5645
Psmb5	O55234	21.5916	21.5476	21.4658	21.4988	21.5645	21.509	21.6641	21.6611	21.5655	21.6382	21.647	21.6119	21.5162	21.4273	21.6097	21.6283	21.5772
Rngtt	O55236	12.7798	13.2035	12.3607	12.3565	12.3143	12.6033	12.2357	12.7225	12.6178	12.8503	12.4961	12.677	12.5469	12.9813	12.2077	12.8103	13.0573
Rdh5	O55240	17.5402	17.5993	17.8985	17.4623	17.5691	18.321	17.7955	17.498	17.4532	17.7436	18.0185	17.3674	18.2186	17.8595	17.797	17.8013	17.5956
Sigmar1	O55242	18.9873	19.0272	18.8058	19.0715	18.8769	19.0341	18.8636	19.1804	19.0013	18.9106	18.8754	18.9568	19.169	19.0338	19.0821	19.0534	18.9571
Dhx9	O70133	18.9892	19.094	19.204	18.6033	18.9247	19.5552	18.1598	18.4047	18.7342	19.0372	18.9898	18.6649	18.9408	19.4217	18.8847	19.1454	18.9916
Pkig	O70139	14.1923	14.4707	14.348	14.3294	14.4968	14.5727	13.9377	13.9935	14.2866	14.26	14.2829	14.6189	13.9242	14.2093	14.427	14.5648	14.5753
Ncf2	O70145	11.9913	8.39586	12.3083	11.4148	12.1624	11.5967	11.9849	11.592	11.7027	11.7645	12.1789	11.9379	11.8574	11.6956	12.0913	11.7319	11.9231
Tesk1	O70146	12.5773	12.8155	12.952	13.2037	13.0281	12.6089	12.9158	13.0496	13.0877	13.1618	13.1345	13.2852	13.1076	12.8484	13.2309	13.2724	12.2741
Dpm1	O70152	20.9641	20.8595	21.14	20.8798	20.9465	20.8786	20.9969	20.9834	20.9679	20.8626	20.8144	20.6734	21.1012	21.0431	20.6972	20.8243	20.754
Pip5k1c	O70161	23.2236	23.0574	23.0835	23.4289	23.3281	23.2619	23.1739	23.196	23.1759	23.3412	23.2175	23.5574	23.1214	23.098	23.2783	23.3716	23.2808
Stmn3	O70166	20.0737	20.2118	20.0709	20.085	20.126	19.9775	20.105	20.1843	20.1194	20.0303	20.1913	19.9956	20.3084	20.186	20.2483	20.2636	20.2838
Pip4k2a	O70172	21.8899	21.9418	21.8773	21.8964	21.7872	21.7262	21.8865	22.051	21.8653	21.8112	21.9965	21.8049	21.8066	21.7128	21.7225	21.7476	21.9154
Chrna4	O70174	18.7062	18.7952	18.4189	18.3812	18.5676	18.4153	18.7811	18.5601	18.7757	18.3856	18.3804	18.3071	18.4806	18.7291	18.7556	18.3898	18.7047
Adcyap1	O70176	18.9406	18.4253	19.0798	18.3023	18.7464	19.2399	18.9198	19.0186	18.5158	18.8889	18.8265	18.392	19.3025	18.6802	18.7721	19.1273	18.2785
Eif3d	O70194	19.4747	19.151	19.3541	19.6731	19.339	19.5287	19.5299	19.6408	19.5766	19.484	19.7662	19.7416	19.4662	19.653	19.5919	19.6658	19.5035
Aif1	O70200	13.7888	13.1669	13.9226	13.2826	13.3368	13.8797	13.4257	13.4133	13.6243	13.1862	12.8603	12.1529	13.6579	13.6917	12.5911	13.2789	13.2464
Pdlim3	O70209	15.7782	14.9334	14.8229	16.182	15.9945	14.9414	14.9257	15.6108	15.0053	15.3045	15.1416	15.6253	15.0872	14.7328	15.9209	15.9454	15.9968
Atp9a	O70228	19.2253	19.2559	19.3157	19.2008	19.1352	19.3682	19.5382	19.2989	19.3695	19.2197	19.0412	19.0295	19.1062	19.2493	19.1758	19.0819	18.7765
Pgam2	O70250	16.5506	16.4274	16.5846	16.8385	17.1144	16.7507	16.7184	16.1128	16.9366	16.5258	16.7132	16.6708	16.4043	16.3414	16.3051	16.7398	16.6905
Eef1b	O70251	21.8542	21.8443	22.0925	22.086	21.9195	22.1832	22.0506	22.1146	22.2184	22.148	22.4748	22.0975	22.0664	22.2342	22.1223	22.1713	22.1184
Hmox2	O70252	21.9834	21.8217	22.0658	21.929	21.9667	21.8272	21.9474	21.9615	22.0773	21.8901	21.9323	21.8104	21.9075	22.0246	21.8128	21.8549	21.9409
Sgce	O70258	11.6036	10.9564	11.7008	11.1341	10.9973	11.448	11.4357	10.8193	11.4009	11.0528	10.878	10.8954	11.0887	11.7607	10.6438	11.3313	11.3103
Ptp4a2	O70274	18.7424	18.6232	18.6546	18.3274	18.686	18.3631	18.5632	18.5543	18.7446	18.3586	18.4561	18.364	18.9238	18.4447	18.4302	18.6348	18.2744
Tpst1	O70281	16.7639	16.1612	16.9673	16.7863	16.5468	16.842	16.5734	16.5515	16.6046	16.7244	16.4917	16.7014	16.897	16.3884	16.24	17.0877	16.1483
Grk6	O70293	18.3513	18.3709	18.4173	18.3387	18.3232	18.3639	18.3992	18.4111	18.3526	18.366	18.1972	18.3323	18.3691	18.3812	18.4022	18.3194	18.3987
Atxn2	O70305	18.3445	18.286	18.1426	18.3583	18.3702	18.4228	18.1819	18.3092	18.4641	18.3623	18.4395	18.3236	18.3025	18.6424	18.3693	18.4265	18.518
Itgb5	O70309	20.1998	19.9958	20.2955	19.9944	20.3149	20.05	20.1476	20.1359	20.0323	20.0449	19.8742	19.6229	20.2345	20.0704	19.7296	19.7543	19.9308
Nmt1	O70310	19.4309	19.3244	19.4067	19.5801	19.5525	19.4597	19.3851	19.454	19.4427	19.3648	19.5716	19.6527	19.6298	19.548	19.4745	19.453	19.5274
Nmt2	O70311	17.5711	17.7213	17.5358	17.8509	17.5243	17.6328	17.6437	17.5855	17.58	17.9865	17.6066	17.7904	17.3751	17.2976	17.7644	17.7353	17.8359
Epb41l2	O70318	22.1941	22.2296	22.4124	22.2396	22.4061	22.1144	22.1673	22.0998	22.2403	22.0631	22.1196	22.0478	22.4439	22.5155	22.1695	22.3311	22.3803
Gpx4	O70325	22.0298	21.8915	21.9485	21.9548	22.0719	21.9434	21.8972	22.1002	22.0598	22.1039	22.0758	21.8929	21.8301	22.111	21.9138	21.8218	21.8723
Nptx2	O70340	17.1527	16.5856	17.3302	16.3485	16.7903	17.1363	17.1677	16.8405	16.787	16.661	16.8167	16.0014	17.4419	17.0145	17.1515	16.7776	16.6281
Ca11	O70354	17.2781	17.6066	17.5642	17.4353	17.2658	17.4603	17.5687	17.1387	17.7011	17.0252	17.6042	17.3915	17.9447	17.2879	17.3623	17.6203	17.4794
Gpld1	O70362	18.2249	18.2007	18.2647	18.2155	18.1542	18.0906	18.2927	18.3761	18.4136	18.3437	18.3518	18.078	18.1836	18.2538	18.2704	18.2807	18.3233
Ctss	O70370	13.0584	13.3951	13.4042	13.2888	13.1094	12.9918	13.2214	13.0215	13.178	12.7964	13.3351	12.4132	13.1994	13.215	12.533	13.0512	13.0158
Emc8	O70378	18.6676	18.6292	18.7509	18.9636	18.7886	18.7896	18.8617	18.7655	18.7841	18.6612	18.5764	18.7495	18.6529	18.7141	18.5793	18.4871	18.286
Pdlim1	O70400	17.6325	17.578	17.6428	17.8587	17.8013	17.5242	17.5072	17.6555	17.8912	17.5641	17.8483	17.2712	17.3081	17.7105	17.1455	17.4698	17.8859
Tspan6	O70401	16.8409	16.2983	16.7833	15.9944	16.2068	16.6323	16.7942	16.5166	16.9759	16.2668	16.2563	16.1245	17.2097	16.8036	16.134	16.4475	15.0208
Vamp8	O70404	13.5067	13.2493	12.3976	13.8024	13.9094	9.57704	13.4246	12.9388	14.1715	13.5344	13.6163	13.8228	9.95262	11.7795	13.9078	13.3006	12.9319
Ulk1	O70405	15.6813	15.8171	15.6339	15.9664	16.0779	15.8764	15.8017	16.0829	15.7095	15.6745	15.4795	16.1121	15.8119	15.5125	16.2657	15.9151	15.8292
Aoc3	O70423	18.4751	17.8035	18.4392	18.5029	18.9121	17.2369	18.3812	18.351	18.3391	17.7939	17.6271	17.5625	18.3822	17.7323	18.1245	18.0578	18.6556
Fhl2	O70433	13.4824	14.7387	14.8408	15.6757	14.5964	15.733	14.4315	14.4285	14.4625	14.321	14.3801	15.7274	13.2843	14.6481	15.3297	15.2426	15.0197
Psma3	O70435	22.2056	21.9551	22.151	22.2767	22.2247	22.1601	22.2899	22.3878	22.2907	22.2907	22.3852	22.29	22.1065	22.0857	22.0656	22.2291	22.1926
Stx7	O70439	21.2618	21.2142	21.3162	21.0132	21.1862	21.0978	21.1882	21.078	21.1194	20.9224	20.9583	20.7416	21.4299	21.3261	20.9751	20.965	21.0342
Gnaz	O70443	22.6613	22.3957	22.8329	22.2393	22.4171	22.3115	22.7061	22.367	22.6709	22.2587	22.4919	22.1522	22.777	22.6485	22.2376	22.4015	22.5976
Ugdh	O70475	10.8251	10.2424	10.0645	10.1069	10.4864	10.8823	10.4711	10.3464	9.50824	10.9557	10.9111	10.917	11.5367	11.1062	10.724	10.9065	10.2093
Vamp4	O70480	18.5777	18.0085	18.5716	18.6943	18.4825	18.6502	18.5073	18.5611	18.5586	18.5194	18.6672	18.5724	18.5297	18.4599	18.456	18.6759	18.2317
Ubr1	O70481	17.948	17.8246	17.7016	17.8573	17.8433	17.8678	17.7622	18.0539	17.9788	18.0232	17.8135	17.98	17.8469	17.6737	18.0621	17.8878	17.9429
Snx3	O70492	21.0624	20.9911	21.0264	21.2446	21.1313	21.1157	21.0813	21.2065	21.1061	21.3131	21.231	21.1823	21.015	21.1902	21.1981	21.2442	21.224
Snx12	O70493	22.1231	22.1579	21.9801	22.0858	22.1845	22.0378	22.036	22.124	22.0117	22.2115	22.0788	22.1009	22.0422	22.0245	22.1523	22.2159	22.1392
Clcn7	O70496	17.4147	17.5359	17.5187	17.47	17.4249	17.4937	17.332	17.061	17.3389	17.1769	16.8017	16.8988	17.2619	17.3684	17.18	17.1157	17.0367
Hsd17b12	O70503	23.3431	22.9712	23.0613	23.0719	23.3209	23.0145	23.0509	23.1345	23.2707	23.2175	23.1395	23.1029	23.1334	23.4521	23.2261	23.121	23.1319
Hcn4	O70507	15.7999	16.0289	15.7321	15.5353	16.0317	15.7165	15.8296	15.5264	15.6879	15.6215	15.3257	15.5703	15.7273	15.8134	15.8534	15.2753	15.8678
Srpk1	O70551	12.8765	13.0166	12.495	12.8771	12.3454	13.4042	12.4365	12.4854	12.9722	12.8701	12.39	12.9621	12.9546	12.876	13.0749	12.5912	12.7198
Diaph2	O70566	19.8031	20.0356	19.8927	20.1953	20.0256	20.0354	19.9842	20.055	19.7238	20.0394	19.9544	20.2948	19.9095	19.7624	20.294	20.1784	20.1682
Smpd2	O70572	18.8674	18.7073	18.7277	18.8946	18.9576	18.7648	18.853	18.8294	18.8676	18.7892	18.6399	18.9135	18.4452	18.7222	18.9323	18.788	18.8016
Slc25a17	O70579	15.7006	15.8721	16.0332	15.7462	15.7541	15.7794	15.8967	15.8451	15.8787	16.1198	15.4539	15.5811	15.7965	15.7348	15.8696	15.7308	15.3031
Dtnb	O70585	14.8108	14.7854	14.7032	14.647	14.7667	14.4795	14.7753	14.5535	14.2796	14.6792	14.4157	14.9859	14.9963	14.2837	14.812	14.9792	14.3312
Cask	O70589	20.7083	20.5905	20.562	20.4613	20.569	20.6124	20.7127	20.4818	20.5926	20.5458	20.5982	20.6802	20.6272	20.6053	20.6155	20.6094	20.6588
Pfdn2	O70591	20.5254	20.4454	20.4775	20.3685	20.4593	20.3143	20.5097	20.5095	20.4849	20.3452	20.5587	20.3162	20.4827	20.4226	20.3738	20.3832	20.4358
Rtn2	O70622	17.5945	17.7896	17.9343	17.7458	17.7289	17.5485	17.6694	17.892	17.9492	17.648	17.5653	17.6107	17.7948	17.7425	17.8253	18.1278	17.9039
Myoc	O70624	7.66032	6.08913	13.8886	7.17529	7.15429	5.87758	6.62654	12.4594	7.00651	7.07241	11.8982	7.30593	7.58785	6.98636	7.63627	6.02487	7.03918
Pde9a	O70628	16.184	15.6705	16.5473	15.5343	15.6511	16.027	16.3768	15.8314	16.261	15.9189	16.0513	15.4225	16.154	16.346	15.6807	16.0752	16.3405
Ttc3	O88196	15.7515	15.7908	15.9142	15.859	15.694	16.0115	15.8943	15.8428	15.707	15.9716	16.0127	15.9184	16.0259	15.8017	16.1217	16.0901	15.6313
Cfdp1	O88271	15.8215	15.8157	15.3956	15.1961	15.8427	15.682	15.3165	15.5533	15.4655	15.7813	15.7787	15.4891	15.4046	15.4711	15.6094	15.4779	15.6257
Grem2	O88273	7.72036	11.8099	7.20206	8.06961	7.78597	7.55843	10.064	7.83722	7.82025	7.491	8.52895	8.06424	8.54916	7.3723	7.42385	8.60978	8.12891
Znf326	O88291	14.1856	14.8977	15.2421	14.4392	14.4067	14.9818	14.383	14.1084	14.4994	14.3723	14.4683	14.5013	14.5283	15.0197	14.5459	14.8241	14.8902
Sorl1	O88307	19.5957	19.6321	19.4925	19.6063	19.5987	19.6149	19.478	19.7146	19.5156	19.6732	19.5291	19.5818	19.5625	19.6128	19.6646	19.5753	19.5801
Cd83	O88324	11.9064	11.7422	11.7357	11.5357	11.8774	11.7679	11.6703	12.2756	11.424	11.9368	11.5346	11.1818	11.8629	11.8004	11.5942	11.3755	11.6137
Ctnnal1	O88327	11.5493	10.7481	9.64516	11.6757	11.3898	10.9695	11.1311	11.1084	10.9303	10.7304	11.3439	10.3923	10.4674	10.8206	12.4391	12.7743	10.7806
Wdr1	O88342	23.4596	23.3524	23.4055	23.4539	23.4525	23.3712	23.4332	23.4159	23.4454	23.4641	23.5728	23.4119	23.4936	23.324	23.3765	23.437	23.5113
Slc4a4	O88343	22.0102	22.2684	22.3769	21.8809	21.6782	22.6593	22.5008	21.7061	22.0811	22.1651	21.6428	21.5784	22.412	22.007	21.832	21.5768	21.5981
Ikbkb	O88351	17.4335	17.6029	17.6216	17.8257	17.911	17.7509	17.8273	17.5969	17.6738	17.8262	17.9176	18.3884	17.9574	17.4959	18.0972	17.8221	17.8237
Vti1b	O88384	19.5491	19.6676	19.6537	19.5253	19.6139	19.617	19.6237	19.6029	19.5134	19.3943	19.3292	19.4376	19.6776	19.6029	19.6255	19.4012	19.496
Grpel2	O88396	12.5931	11.2866	11.1007	12.6229	11.3041	11.3172	11.4964	11.3917	10.8975	13.3687	11.2983	12.1737	12.2202	11.0662	12.3751	12.2331	11.7267
Tulp3	O88413	14.3646	14.4358	14.4182	14.6604	14.3954	14.7446	14.4136	14.4386	14.2605	14.5513	14.434	14.4902	14.2093	14.6917	14.3976	14.4974	14.7028
Nme6	O88425	16.9344	16.5856	16.2781	10.8806	16.2994	16.9042	16.9697	16.859	18.033	17.2081	17.5644	17.1308	16.6246	11.2749	16.4521	11.8683	16.6399
Papss2	O88428	12.9015	12.4796	13.0966	12.7845	13.0169	12.4519	12.4914	13.153	12.3498	12.7646	12.9713	12.7861	13.2703	12.9893	12.6829	13.3579	12.6044
Mtx2	O88441	14.8019	15.2349	15.348	16.01	15.7411	16.0556	15.2886	15.5728	14.9	15.1406	15.0305	15.3148	14.7165	14.9765	15.6718	14.4316	15.366
Adcy1	O88444	17.6372	17.9117	18.0062	17.6062	17.6218	17.8867	17.9912	17.2253	17.822	17.5234	17.1787	17.6169	17.798	17.4309	17.5742	17.1733	17.6608
Klc1	O88447	20.3215	20.2553	20.1831	20.1943	20.322	20.1552	20.2988	20.2802	20.173	20.212	20.1381	20.421	20.2603	20.0582	20.2956	20.2408	20.2761
Klc2	O88448	20.7337	20.8054	20.5053	20.6885	20.7283	20.6132	20.7416	20.8641	20.7085	20.7998	20.7247	20.8761	20.6484	20.4789	20.9179	20.6842	20.8867
Dhcr7	O88455	18.7404	19.08	18.889	18.7629	19.0982	18.9611	19.2372	18.9896	19.0425	18.821	18.5816	18.8174	18.665	18.8655	18.9862	18.882	18.5851
Capns1	O88456	20.7489	20.5562	20.7031	20.8724	20.7379	20.5625	20.7706	20.9662	20.8389	20.8122	20.8988	20.8226	20.8784	20.6265	20.5832	20.6942	20.7765
Dync1i1	O88485	21.8854	21.7133	21.6597	21.7575	21.7685	21.7496	21.8734	21.8753	21.7593	21.8512	21.8139	21.9422	21.9971	21.7419	21.9504	21.7883	21.7953
Dync1i2	O88487	20.524	20.6641	20.568	20.4304	20.5953	20.5439	20.6226	20.5167	20.5496	20.5913	20.6376	20.5993	20.5924	20.5476	20.5623	20.5638	20.5824
Plin4	O88492	18.6069	18.964	19.3438	18.946	18.9077	18.4232	18.5952	19.4153	19.0015	18.9845	18.6147	17.7374	18.4783	18.4249	18.7041	18.2534	18.9122
Pde8a	O88502	15.8167	15.9203	16.3878	15.5413	14.7547	15.923	16.051	15.5627	16.3202	15.4836	15.6309	15.2564	16.2025	16.0791	15.0166	15.3859	16.0695
Cntfr	O88507	19.2361	18.9763	19.1282	18.6818	18.4485	19.0425	18.9597	18.6486	19.3166	18.6558	19.0732	18.01	18.9843	19.3174	18.3136	18.7635	18.9184
Shoc2	O88520	16.7492	16.8676	16.7521	16.9843	16.8812	16.991	16.8454	16.8429	16.7598	16.9597	17.1199	17.2909	16.945	16.7437	17.1475	17.2677	16.8697
Ikbkg	O88522	16.131	16.1361	15.9563	16.246	16.1005	15.7638	16.0937	15.9251	15.7815	16.014	15.9731	16.4046	16.1969	16.0515	15.9747	16.0421	16.0877
Ppt1	O88531	22.0115	21.9169	22.2059	22.1892	21.8933	22.0262	21.9539	22.1996	22.0765	22.0895	22.1979	21.6802	21.5671	21.7285	21.6199	21.6099	21.6124
Zfr	O88532	16.6758	16.9128	17.0155	16.5231	16.6868	17.2525	16.2629	16.3073	16.3742	16.6415	16.7386	16.6955	16.9058	16.8483	16.7492	16.791	16.7769
Ddc	O88533	23.6255	23.1347	23.4546	23.3218	23.5117	23.3508	23.5182	23.8378	23.5195	23.266	23.654	22.8417	23.3561	23.2457	22.9421	23.3923	23.246
Cops3	O88543	20.4649	19.8685	20.2566	20.533	20.3369	20.3046	20.512	20.6043	20.4818	20.4601	20.7108	20.4948	20.3176	20.3363	20.1482	20.443	20.2501
Cops4	O88544	20.8506	20.7456	20.5829	20.7325	20.7575	20.6669	20.8456	20.9436	20.6415	20.7585	20.8619	20.8224	20.7559	20.6195	20.7918	20.7406	20.7869
Cops6	O88545	21.0172	20.695	20.7636	21.0126	20.9682	20.8764	20.9332	21.0916	20.9576	20.9907	21.1162	21.0843	20.7454	20.8562	20.8106	20.9781	20.9239
Slc27a3	O88561	16.6175	16.7236	16.4687	16.6798	16.4994	16.5666	16.5701	16.7655	16.7349	16.8006	16.7695	16.3171	16.5513	16.618	16.6195	16.6789	16.3449
Hnrnpa2b1	O88569	23.0146	22.7589	23.3384	22.4904	22.7326	23.2092	22.5033	22.4598	22.8739	22.8323	22.9754	22.7622	23.3128	23.3616	22.7131	22.9237	22.9521
Comt	O88587	20.9972	20.9701	20.8989	21.0577	21.0123	20.9256	21.0016	20.938	21.0337	21.0118	21.0473	20.9291	21.0284	21.0641	20.9917	21.0583	21.0109
Becn1	O88597	19.7518	19.8154	19.7187	19.8932	19.7865	19.8971	19.7624	19.8416	19.7428	19.8375	19.7599	20.1486	19.7301	19.7388	20.0622	19.9864	19.8664
Cacng2	O88602	12.7496	12.8503	12.8054	12.4903	12.4254	12.8641	12.599	12.7424	13.0374	13.0184	12.843	12.5332	12.4916	12.9455	12.6705	12.3806	12.7499
Parg	O88622	11.0279	10.7643	11.6165	11.0655	11.4178	11.5323	11.6592	11.5473	11.6671	11.4923	11.5909	11.5602	11.4773	11.1292	11.4148	11.595	10.9538
Gosr1	O88630	16.6284	16.3937	16.4027	16.8004	16.4975	16.9697	16.3771	16.7529	16.365	16.6398	16.199	16.6849	16.5317	16.3827	16.5487	16.6524	16.47
Sema3f	O88632	13.2232	13.3754	13.1058	12.9694	13.0989	14.005	13.3911	11.0701	13.1939	13.4076	12.912	12.764	13.4137	13.1498	13.0643	13.3766	12.9304
Pak1	O88643	21.8831	21.8119	21.7766	21.7636	21.9366	21.773	21.8123	21.7946	21.8184	21.8135	21.9708	22.015	21.8546	21.8092	21.7865	21.7913	21.9724
Lamtor3	O88653	19.8109	19.9556	19.8657	19.5643	19.5921	19.8609	19.8005	19.6879	19.6889	19.6116	19.4476	19.502	19.8432	19.6875	19.4692	19.6793	19.6263
Creg1	O88668	17.2729	16.5831	17.4205	17.4219	16.7854	17.0573	16.8964	17.108	17.3595	17.3571	17.6452	16.9238	16.5938	16.9971	17.0974	16.7095	17.1747
Psmc3	O88685	20.7503	20.4565	20.6913	20.8906	20.6963	20.7547	20.8991	20.9225	20.9173	20.9252	20.9716	20.9159	20.7098	20.6568	20.6773	20.7855	20.8004
Ugcg	O88693	23.9004	23.9063	23.9084	24.3846	23.9404	24.0283	24.1158	24.2165	23.5664	24.0724	23.5711	24.3509	23.9516	23.7327	23.8882	23.9916	23.448
Clpp	O88696	22.7681	22.0053	22.6923	22.7762	22.4971	22.6504	22.677	22.7065	22.737	22.7567	22.9135	22.755	22.6201	22.7646	22.1823	22.7815	22.4955
Stk16	O88697	11.9202	13.3087	12.306	11.1188	11.5503	11.8753	11.6808	11.7336	11.9932	12.4099	11.6905	11.5159	11.9848	11.7652	11.9766	12.2977	11.751
Hcn2	O88703	20.3063	20.3643	20.4006	19.921	20.334	20.0509	20.2832	20.2134	20.3771	19.8561	20.0066	19.533	20.2694	20.5558	19.943	19.6822	20.1694
Hcn1	O88704	17.6852	17.7104	17.6802	17.7188	17.8171	17.4879	17.7478	17.5967	17.6251	17.5353	17.3326	17.656	17.6117	17.8842	17.571	17.4178	17.4186
Hcn3	O88705	16.1044	15.9119	15.9596	15.6213	16.0988	15.8947	15.9953	16.0881	15.8224	15.6462	15.4101	15.3981	16.0852	15.8647	15.7458	15.6363	15.558
Ctbp1	O88712	22.3594	22.1477	22.2903	22.1786	22.2596	22.1524	22.2986	22.2245	22.3802	22.2229	22.3634	22.1396	22.4175	22.3001	22.0655	22.1749	22.3988
Map7	O88735	17.5692	17.6543	17.6434	18.0742	17.8868	17.8611	17.6154	17.8425	17.5495	17.7879	17.8105	17.8343	17.5543	17.7159	18.0594	17.7342	17.7171
Hsd17b7	O88736	18.6622	18.7909	18.9675	18.8316	18.6907	18.7772	18.6853	19.0141	18.8034	19.0845	18.7135	18.7606	18.8254	18.8342	18.8394	18.9858	18.8641
Bsn	O88737	25.4393	25.6134	25.4054	25.5777	25.2031	25.7096	25.6308	25.2479	25.458	25.5168	25.5141	25.9089	25.3175	24.8621	25.4355	25.5699	25.2355
Birc6	O88738	19.3033	19.4192	19.2004	19.5056	19.3281	19.3947	19.4002	19.6101	19.4005	19.5529	19.4403	19.6539	19.2905	19.2827	19.6044	19.4879	19.5525
Gdap1	O88741	23.304	23.0596	23.2522	23.1994	23.1754	22.9696	23.2087	23.2474	23.3377	23.1203	23.2525	22.9972	23.1913	23.4568	22.9893	23.1844	23.1464
Tom1	O88746	21.3153	21.1042	21.164	21.0273	21.1836	21.1715	21.168	21.244	21.2505	21.0478	21.2109	20.881	21.1189	21.2386	20.8985	21.064	21.164
F11r	O88792	17.5521	17.4613	17.8334	17.2124	17.6673	17.4186	17.4962	17.4746	17.4931	17.274	17.5903	17.1762	17.8029	17.6151	17.223	17.3842	17.2415
Rpp30	O88796	10.739	10.7335	11.0594	11.0472	10.9953	11.1013	10.6023	9.85422	10.8347	10.9152	10.8189	11.0946	11.2923	10.7996	11.1522	10.9489	10.9427
Stam2	O88811	20.8643	20.849	20.7904	20.9432	21.083	20.7535	20.7714	20.978	20.7866	20.8567	20.786	21.0539	20.8054	20.9223	21.0702	20.8697	20.9887
Fut9	O88819	15.5117	15.3695	15.6117	15.3869	15.4504	15.2342	15.7629	15.7014	15.714	15.7967	15.8245	15.55	15.6018	15.4944	15.4207	15.4443	15.5569
St3gal5	O88829	14.2999	14.2174	14.3989	14.5716	14.4398	14.5204	14.049	14.3199	14.3728	14.302	14.4825	14.6279	14.4415	14.4124	14.2421	14.7631	14.2604
Shd	O88834	15.5078	15.2625	15.3409	15.1966	15.8151	15.3679	15.2946	15.8621	15.5772	15.6163	15.4973	15.4834	15.4897	15.6067	15.864	15.5324	15.6674
Adam15	O88839	16.984	16.5978	16.8762	16.8485	17.157	17.1192	16.9586	16.9971	16.9697	17.1133	16.6882	16.6124	16.9538	17.1582	16.9777	16.9439	16.8941
Cradd	O88843	9.58183	11.6501	10.0537	9.57968	9.4338	9.66794	8.85839	9.642	9.97456	9.4394	9.54199	9.51553	9.07996	9.79532	8.29229	10.1179	8.63825
Idh1	O88844	21.1915	20.8201	21.0364	20.978	21.1038	20.9251	21.0688	21.1689	21.1827	21.0452	21.2269	20.9632	20.9736	21.1194	20.8901	21.06	21.0809
Akap10	O88845	18.2458	17.9357	17.9263	18.0739	17.9943	17.9532	17.9388	18.1847	17.9214	18.2155	18.0904	18.2925	18.0448	17.8976	18.2188	17.9249	18.2586
Arl6	O88848	19.2063	19.0212	18.9904	19.0156	19.1531	19.1403	19.0081	19.1399	19.1002	19.1263	19.0641	19.2013	19.2674	19.1205	19.1426	19.2598	19.244
Rbbp9	O88851	20.5432	20.157	20.4368	20.3612	20.5065	20.1585	20.279	20.3866	20.6102	20.4003	20.6968	20.2706	20.2489	20.3816	20.0007	20.2226	20.5006
Ccnk	O88874	13.1033	13.753	13.6693	14.429	13.8433	14.0102	13.7519	13.7981	13.1058	13.7189	13.8574	14.4089	11.86	13.4753	14.1765	14.1274	13.7973
Dhrs3	O88876	15.7138	15.8541	15.3336	15.9122	16.0429	16.2405	16.0107	16.1303	15.8108	16.0299	15.7233	16.0059	15.8273	15.523	15.6633	16.0261	15.641
Zfand5	O88878	11.2554	11.3091	10.9234	10.193	10.9167	10.7591	10.7262	11.3608	11.212	11.1357	11.0415	10.941	10.6012	10.8251	10.6574	11.057	10.9613
Hdac3	O88895	10.1634	9.87828	9.53931	8.89468	9.86982	9.67335	9.40751	10.1841	9.38375	9.16634	9.53257	9.84967	12.3259	10.076	9.03748	10.6703	10.0455
Slc22a8	O88909	15.5809	14.8743	15.3175	15.6629	15.4089	15.0143	15.453	14.6469	15.8039	15.3138	14.4886	15.3814	15.5375	15.0394	14.7894	15.4127	15.4963
Mpp3	O88910	19.7984	19.9288	19.9334	19.7005	19.7214	19.8038	19.9559	19.895	19.8783	19.9776	19.7602	19.6708	19.9544	19.8895	19.9081	19.8128	19.763
Syn1	O88935	25.8435	25.6359	25.7573	26.1409	25.976	25.9507	25.8285	25.6978	25.8029	26.0342	26.0024	26.3057	26.1479	25.8907	26.0907	26.188	26.1194
Zbtb7a	O88939	13.4409	14.2743	13.4816	14.2586	13.6588	14.1546	13.7079	14.5439	13.3413	14.0524	14.0352	13.9443	14.1159	13.5113	14.0633	14.4447	13.478
Lin7b	O88951	19.0231	18.8904	18.9156	19.01	18.7445	18.7195	18.9478	18.8308	18.819	18.4746	18.9808	19.1052	18.7925	18.9531	19.0082	18.9096	18.9506
Lin7c	O88952	21.1666	20.7466	21.0664	20.7791	21.0825	20.9234	21.1597	20.9219	21.1191	20.9623	20.9539	20.872	21.0895	21.0703	20.7299	20.9458	20.8858
Gnpda1	O88958	19.5666	19.0912	19.488	19.572	19.5085	19.4576	19.625	19.5738	19.5909	19.4877	19.7041	19.4503	19.3553	19.4822	19.1682	19.4254	19.2926
Yme1l1	O88967	20.1105	20.1477	20.2393	20.014	20.1671	19.8015	20.114	20.0542	20.1774	19.9036	20.0809	19.8312	20.2783	20.2922	20.0437	19.9382	20.1482
Tcn2	O88968	13.1899	12.7332	13.4888	12.8686	12.9951	13.1962	13.09	12.8824	12.9885	13.1688	12.9707	12.2973	13.0135	13.2195	12.8662	12.7241	12.6795
Stx8	O88983	19.6436	19.6578	19.6872	19.5556	19.6781	19.4161	19.6603	19.5852	19.6862	19.5147	19.4282	19.3553	19.518	19.6863	19.5679	19.3075	19.4848
Gcat	O88986	20.0829	19.8864	19.8571	20.1696	19.9011	19.8109	20.0671	20.2112	20.1907	20.2792	20.2174	20.1045	19.8093	19.9314	19.8336	19.9836	19.8578
C1ql1	O88992	12.3073	13.2088	13.4976	12.4981	12.9277	13.2369	13.1877	13.1973	12.4784	12.539	12.8192	12.7491	13.5897	13.4831	12.9611	13.2123	12.8653
Olfm1	O88998	19.8598	19.0939	19.3887	19.8323	19.2794	20.2083	19.689	19.2372	19.8085	19.298	19.3951	20.0453	18.8969	19.6118	19.1473	19.8378	19.6578
Cpd	O89001	19.0297	19.0587	19.1234	19.247	19.0554	19.1959	19.1692	19.1778	19.1047	19.1393	19.1547	19.3498	19.0878	19.0888	19.2127	19.2635	19.1626
Abcd4	O89016	12.1756	12.5508	12.5476	12.0323	12.3482	12.2824	12.705	11.9481	12.2563	12.2166	12.2633	12.5386	12.2365	12.3372	12.7298	12.6165	12.2176
Lgmn	O89017	16.4411	16.7486	16.0031	16.2573	16.6302	16.0062	16.3141	16.6143	16.2786	16.1859	16.232	16.3478	16.2856	16.1146	16.1403	16.0424	16.3527
Tpp1	O89023	22.1897	22.1605	22.0729	22.3971	22.0962	22.1921	22.0732	22.2596	22.098	22.1824	22.1054	21.9386	21.8542	21.7668	22.0013	21.8097	21.8647
Robo1	O89026	19.4405	19.47	19.213	19.1982	19.4019	19.3232	19.3486	19.565	19.2994	19.1818	19.3926	19.2307	19.4205	19.3901	19.4018	19.3523	19.3291
Matn4	O89029	9.29639	9.63713	9.60862	9.37381	8.85654	10.245	9.20828	8.49314	11.6419	8.53779	9.52981	9.05765	12.2	9.09439	8.6249	10.5501	12.0917
Sh3pxd2a	O89032	16.0104	15.9909	15.9918	16.0339	16.0933	16.1063	15.8287	16.0524	15.9903	15.5288	15.8332	16.0758	16.0575	15.8214	16.1809	16.0648	16.0711
Mkln1	O89050	14.2953	14.1971	14.1422	14.6157	14.5262	14.5279	14.2745	14.4251	14.3158	14.4335	14.2834	14.6282	14.3674	14.2059	14.6657	14.5322	14.273
Itm2b	O89051	19.9696	20.1252	20.0736	19.8205	20	20.1062	19.9571	19.9351	19.9877	20.1073	19.7976	19.5797	19.9437	20.0186	20.0443	19.9553	20.0322
Coro1a	O89053	22.216	22.4165	22.286	22.4282	22.0589	22.716	22.5626	21.8541	22.1435	22.3231	22.5637	22.834	22.2471	21.9788	22.4707	22.7037	22.6007
Cope	O89079	19.5643	19.7598	19.4712	19.7451	19.6942	19.958	19.6793	19.9694	19.4799	19.8702	19.9489	20.0701	19.7204	19.6384	19.8921	19.8537	19.833
Pde4a	O89084	18.7683	18.853	18.6769	18.8451	18.9313	18.9254	18.7883	18.714	18.6371	18.869	18.7397	19.0604	18.7432	18.5264	18.9731	18.7936	18.8012
Rbm3	O89086	17.9978	18.6324	19.1972	18.7254	18.7117	18.7282	19.0104	19.5414	19.2814	19.7742	19.6695	18.5827	18.3794	18.8266	18.578	19.1982	19.1574
Cd93	O89103	12.005	10.8645	11.6889	11.3755	11.2661	11.5424	12.2887	12.0849	12.6322	12.0442	10.7028	12.1552	11.8142	12.1508	11.9169	11.9495	11.8285
Fhit	O89106	19.4712	19.2935	19.5945	19.4814	19.351	19.4105	19.4007	19.5438	19.489	19.5498	19.5847	19.2824	19.6083	19.6143	19.2186	19.4034	19.4745
Lancl1	O89112	20.5964	20.7163	20.5419	20.6539	20.5631	20.6928	20.5174	20.6525	20.4901	20.6032	20.6634	20.9016	20.6667	20.6361	20.749	20.853	20.7211
Dnajb5	O89114	11.0063	11.6457	11.6512	11.0609	11.2253	11.3064	11.2665	10.8526	9.62862	11.0532	10.7909	11.0414	10.8828	10.8253	10.9076	11.1247	10.7839
Vti1a	O89116	17.6645	16.9396	17.6871	17.5399	17.3685	17.6019	17.3918	17.6111	17.5164	17.2981	17.3634	17.3385	17.3029	17.866	16.7662	17.1973	17.1997
Mt-Cyb	P00158	16.7914	17.0221	17.446	17.383	16.914	17.3156	17.3774	16.8548	17.2379	17.1172	16.5674	16.5048	16.9859	17.2637	17.1569	16.5571	16.035
Dhfr	P00375	15.3913	15.8451	15.6399	15.6675	14.9673	15.2399	15.5619	15.5206	15.6012	15.8115	15.3164	14.8251	15.4071	15.5633	15.6479	15.5034	15.9388
Mtco1	P00397	12.103	16.1837	16.0281	16.4108	15.7352	16.5821	16.3058	15.5217	16.0893	15.4686	15.0256	15.5824	12.0564	15.0028	16.0007	14.9599	11.6424
Mtco2	P00405	21.8058	21.1455	22.334	22.714	22.0195	23.0647	22.648	22.0218	22.4511	22.0809	21.6996	21.7742	22.1527	22.2153	22.0022	21.4386	21.2519
mt-Co3	P00416	17.7333	18.9528	18.5948	18.9504	18.6422	19.4526	19.086	18.293	17.8376	17.9869	17.592	17.7972	18.4359	17.6395	19.0684	16.7115	17.5976
Hprt1	P00493	22.3472	21.8649	22.2504	21.9482	22.2454	22.2218	22.3345	22.4321	22.3354	22.2434	22.3334	22.1884	22.0989	22.0978	21.956	22.2301	22.2461
Abl1	P00520	12.1772	11.8318	12.2408	12.3236	12.0974	12.081	12.045	11.9736	11.8558	12.2449	12.0222	12.1443	11.9845	11.9569	12.3013	12.1072	12.5782
Mtatp6	P00848	21.4025	21.3257	21.6127	21.6509	21.3847	21.2107	21.6124	21.7792	21.8049	21.6368	21.6353	21.3987	21.5212	21.6513	21.5185	21.1671	21.0769
Ca2	P00920	25.1078	24.7335	24.8491	24.8782	25.0284	24.5231	24.841	25.073	25.2446	24.8779	25.1549	24.4346	24.61	25.0669	24.3515	24.4901	25.0599
C3	P01027	15.0006	15.8185	15.2408	14.6721	15.0777	15.3634	16.1681	14.8085	15.077	15.4226	15.3861	14.8041	15.9427	15.7922	10.4976	15.2376	16.1302
C4b	P01029	16.6988	17.1287	17.0499	17.0852	17.0594	17.1152	16.7002	16.9499	16.7633	16.8144	16.9896	16.003	15.9054	15.9908	16.0365	16.0278	16.6181
Pomc	P01193	11.9523	12.7452	16.8452	15.9497	17.1672	16.6375	16.7667	15.6565	10.1215	15.6218	16.9746	15.5531	16.7794	16.2779	16.1766	16.7993	11.0683
Thy1	P01831	25.1801	25.4151	24.9073	24.7049	24.4875	25.3857	25.0741	24.3896	25.1112	24.4272	24.7892	24.5575	24.8617	24.9635	24.7993	24.8491	25.064
Igkc	P01837	17.5777	17.842	16.8085	17.1173	18.5971	17.8504	18.242	16.322	16.7587	16.1261	16.8458	15.6088	16.2239	15.7612	9.41783	16.0047	17.0523
Ighg2b	P01867	10.2206	11.762	12.4616	12.2575	12.4001	11.8098	12.8929	10.2913	12.4788	11.1815	11.5164	12.1582	11.5189	10.7019	11.5746	9.08394	12.3321
Ighm	P01872	17.9941	17.8058	9.19454	10.8825	17.8678	17.5835	17.5179	14.3949	16.0252	15.8258	15.5523	15.3033	15.825	15.3268	10.8586	15.2246	16.511
B2m	P01887	19.4661	19.5054	19.888	19.7597	19.9246	19.2738	19.5437	19.2955	19.8599	19.4189	19.7124	18.8415	19.4452	19.2454	18.9335	19.2346	19.3505
H2-D1	P01899	18.0084	18.2091	18.1969	18.2454	18.1356	17.6998	17.8056	17.9864	18.1989	18.0504	17.7988	17.2962	17.5199	17.6284	17.4145	17.2315	17.429
H2-K1	P01901	17.752	17.5108	18.2257	18.2505	18.047	17.8214	17.8273	18.0325	17.9764	17.7699	17.6518	17.2905	17.4313	17.421	17.3041	17.3423	17.2929
Hba	P01942	24.6134	25.2098	22.7029	20.8803	23.8804	24.3016	25.8343	22.7466	24.1578	24.5437	22.7972	22.3884	25.6504	24.7373	21.4619	24.2553	26.2097
Hbb-b1	P02088	24.3236	24.7976	22.1704	20.2721	23.5115	23.9239	25.5999	22.3176	24.0377	24.3649	22.4645	21.8725	25.2154	24.4553	21.0707	23.939	25.8797
H3-3a;H3-5;H3c1;H3c2	P02301;P68433;P84228;P84244	19.096	19.6906	18.7013	18.8135	19.4599	18.0602	19.1413	18.7251	18.9149	18.8764	19.5925	18.667	20.0962	20.6375	19.1006	18.2462	20.7536
Lamc1	P02468	12.1083	12.4509	12.1532	12.1391	12.0533	12.1997	11.9184	11.8968	11.7816	11.8262	12.1121	11.8375	12.0202	12.9894	12.3414	12.7556	13.2134
Krt10	P02535	10.8246	17.1996	12.5528	8.29008	12.8591	16.7284	17.3992	17.1622	17.8757	18.5978	20.0713	17.0322	20.1372	15.7514	16.2584	17.9013	18.9027
Mt2	P02798	13.6602	13.2541	12.1202	11.9526	14.1718	13.2578	12.5012	12.8832	13.289	13.3678	12.7541	13.8621	11.3789	13.9189	13.8321	13.9346	14.4206
Mt1	P02802	18.6682	18.2156	17.5708	16.977	18.8645	18.3333	17.606	18.2379	18.2671	18.3788	18.0433	18.7447	16.6098	18.6126	18.3891	18.5365	18.292
Mtnd1	P03888	17.2456	17.7498	17.8586	17.7434	17.4357	18.2831	18.0591	17.1639	17.4146	17.2651	16.9279	17.2436	17.6262	17.3414	17.5579	17.1302	16.6618
mt-Nd3	P03899	17.2551	18.0581	18.035	17.9718	17.9057	18.5856	18.2141	17.2644	17.3656	17.3939	16.7768	16.9493	17.1921	17.7473	18.1331	17.1856	16.4215
Mtnd4	P03911	16.1963	15.4344	16.0409	16.3201	15.8754	16.9713	16.45	15.7144	16.6582	15.7739	15.6604	15.6987	16.454	15.6827	15.6933	15.5334	15.3289
Mtnd5	P03921	17.9846	18.2552	18.3002	18.1654	18.6025	18.7707	18.6884	18.2431	18.6577	18.1804	17.8271	17.7062	18.2054	18.0936	18.8238	17.7554	17.8169
Mtatp8	P03930	23.9415	24.1777	24.3591	23.9481	24.2603	23.8248	24.2041	24.1024	24.1828	23.9474	23.7981	23.679	24.3545	24.0204	23.991	23.595	23.7674
Ada	P03958	15.2037	15.1565	15.5669	15.3689	15.439	14.9785	15.0003	15.4979	15.3989	15.2501	15.0236	14.7593	15.5168	15.3137	15.0985	14.9234	15.4652
Iap	P03975	13.5388	13.3122	13.5159	13.3137	14.0616	13.6039	13.4729	13.0512	13.8305	13.5255	13.3154	13.7242	13.3916	13.6757	13.4637	13.3703	13.8476
Gfap	P03995	23.1494	23.5115	23.158	23.7582	24.015	23.6551	22.9438	23.7167	23.2225	23.4883	23.1001	23.4552	22.9942	23.3258	23.3514	23.4079	23.2016
Krt1	P04104	15.0222	16.6442	15.7091	14.5677	14.554	17.3314	16.7345	17.483	19.4533	20.0225	20.6292	16.0244	21.6885	16.0977	16.3534	18.9849	18.6139
Mbp	P04370	31.5719	31.5753	31.7496	31.4714	31.4953	31.434	31.4277	31.7863	31.8525	31.4509	31.6682	31.2309	31.5698	31.9258	31.3711	31.6404	31.7223
Araf	P04627	19.0571	19.0313	18.8829	19.0344	19.1518	19.0675	18.8926	19.2212	19.1987	19.1936	19.0918	19.2072	18.9039	19.164	19.306	19.1706	18.9171
Saa3	P04918	17.9738	13.1466	17.659	17.2139	16.8853	11.1021	17.6655	17.6473	17.6187	10.4412	17.7495	16.6509	16.8146	17.5502	16.61	17.0877	16.9508
Prnp	P04925	20.9241	20.4077	21.1308	20.7019	20.6141	20.6063	20.7701	20.4677	21.1498	20.4159	20.8107	20.3999	20.889	21.2704	20.4244	20.7968	20.8949
Aldoc	P05063	24.6495	24.3068	24.5357	24.4827	24.72	24.2495	24.6005	24.9325	24.6532	24.6455	24.7653	24.2984	24.4673	24.6354	24.2219	24.4593	24.7163
Aldoa	P05064	26.7807	26.467	26.6989	26.8008	26.7528	26.6036	26.8473	26.8628	26.7867	26.7765	26.9343	26.8001	26.7218	26.6656	26.5922	26.7266	26.82
Prkaca	P05132	21.3885	21.3214	21.4005	20.9314	20.9027	20.9116	21.3101	20.8162	21.3345	20.803	21.2151	21.095	21.57	21.3628	21.0436	20.866	21.495
Got1	P05201	24.661	24.378	24.5412	24.4615	24.565	24.2838	24.5393	24.5605	24.7187	24.5015	24.7004	24.3212	24.3995	24.4838	24.303	24.3212	24.5606
Got2	P05202	27.434	27.1335	27.4455	27.5191	27.2572	27.1268	27.303	27.3332	27.4942	27.3259	27.5288	27.3085	27.3663	27.4529	27.1215	27.354	27.3766
Src	P05480	20.8809	20.8026	21.1571	20.5793	20.7122	20.8392	20.9544	20.4014	20.9367	20.6286	20.7075	20.6401	21.1987	20.9221	20.5895	20.7757	20.8902
Kit	P05532	22.1445	21.9118	21.9459	22.6179	22.122	22.3349	21.9113	22.0028	21.8071	22.1214	21.9015	22.8659	22.0339	21.9272	22.1883	22.6043	21.8748
Itgam	P05555	18.2072	18.3024	18.4353	18.3636	18.2832	18.124	18.3258	18.1623	18.3822	18.0381	18.1968	17.9006	18.0209	17.9006	17.8739	17.9693	18.0124
Pdgfrb	P05622	16.7996	16.7233	16.8995	16.8382	16.8423	16.5243	16.7132	16.7901	16.9046	16.6165	16.5374	16.8265	16.455	16.7203	16.7592	16.8642	16.8924
Ldha	P06151	23.8459	23.6306	23.7414	23.6967	23.8335	23.7273	23.7796	23.6137	23.751	23.6342	23.8651	23.8844	23.6278	23.6637	23.6193	23.6855	23.8484
Nr3c1	P06537	14.9722	15.0677	14.5413	14.8529	15.0413	14.9635	14.7743	14.8842	14.8918	15.2305	14.9428	15.2351	14.6818	14.8372	15.2322	14.9669	15.1618
Apoa4	P06728	15.3067	16.0102	10.0485	15.2646	15.5875	15.2462	16.5342	14.5646	15.2843	15.6572	15.2331	15.2842	15.2674	14.9659	14.7236	15.3993	16.4784
Gpi	P06745	24.4212	24.019	24.3353	24.306	24.3163	24.1904	24.365	24.3226	24.49	24.344	24.5275	24.2064	24.1655	24.2632	23.9871	24.1804	24.3264
Ctsl	P06797	18.4719	18.3931	18.3768	18.5534	18.3097	18.3613	18.2507	18.2743	18.2143	18.5209	18.5955	18.502	17.9815	18.4927	18.432	18.4015	18.4826
Ptprc	P06800	15.7838	15.6501	15.6999	15.9168	15.8412	15.5407	15.5587	15.6161	15.6702	15.6001	15.7885	15.3979	15.2111	15.114	15.096	15.4387	15.2783
Me1	P06801	20.7756	20.6695	20.6792	20.7197	20.7952	20.7685	20.794	20.8263	20.7666	20.7855	20.9926	20.7504	20.5559	20.7907	20.5784	20.7815	20.823
Enpp1	P06802	17.9505	17.7457	17.9816	17.8386	17.828	17.42	17.7186	17.5791	18.1304	17.4167	17.5572	17.2204	17.8454	18.1898	17.2153	17.6728	17.8153
Gap43	P06837	25.0405	24.8746	25.3492	24.6202	24.9193	24.8571	25.1098	24.9425	25.0375	24.7197	24.8733	24.4054	25.6194	25.1522	24.8089	24.9056	25.0257
Cfh	P06909	13.6307	11.2965	12.2974	12.295	10.6703	11.4365	12.2987	11.8829	11.0082	12.2208	10.9716	11.6673	11.9406	11.9232	12.2087	12.2359	12.4368
S100a4	P07091	12.5411	14.2499	14.42	14.4527	14.2337	14.5562	14.2268	12.2368	14.3235	13.8421	13.2108	13.6657	13.3315	12.4353	12.9249	14.4863	14.3663
Sparc	P07214	20.7465	20.7062	20.8036	20.5269	20.5429	20.6785	20.7109	20.9195	20.6397	20.837	20.7086	20.3982	20.789	20.7031	20.7813	20.7627	20.7019
Ttr	P07309	16.8233	17.2388	16.8433	16.4978	18.2374	18.3845	17.634	15.9468	16.9159	16.9417	16.2743	16.2023	16.9927	16.4501	16.8691	16.8964	17.6385
Ckm	P07310	11.4748	11.5891	11.2192	11.2133	12.0036	10.9233	11.063	11.1727	11.2858	11.5425	11.4807	11.2414	11.3592	11.4483	11.5626	11.4616	12.1409
Anxa2	P07356	16.9203	16.8968	17.0435	18.243	17.1796	16.7026	17.1698	16.7594	17.4804	17.7365	16.3015	18.4881	17.1046	16.3742	16.7904	17.3186	16.9526
Alb	P07724	25.1807	25.9286	24.1011	24.9514	25.5938	25.5092	26.3367	24.9818	25.1375	25.4803	24.8632	24.944	26.1621	25.5349	24.6463	25.5449	26.6012
Rrm1	P07742	16.8139	16.799	16.6061	16.7385	16.845	16.6334	16.5252	16.8623	16.7851	17.1913	16.3307	16.4938	16.7839	15.9664	16.6183	16.4735	16.7837
Serpina3k	P07759	10.7147	14.3445	13.5753	13.6323	13.8496	14.0751	16.5165	14.4143	15.0422	15.5366	14.4846	10.8499	14.7325	14.5923	14.6342	15.4519	16.7066
Hsp90aa1	P07901	25.7016	25.4659	25.5074	25.6017	25.6866	25.5929	25.5243	25.6241	25.4991	25.4987	25.6372	25.6784	25.6433	25.5585	25.5209	25.5215	25.6146
Ercc1	P07903	13.464	14.1149	14.2971	13.5725	14.02	13.8565	14.1033	13.5812	13.4821	14.2813	13.6764	13.8419	14.166	14.0883	13.9322	13.9043	14.0212
Phkg1	P07934	16.3143	16.6407	16.0544	16.7656	16.6911	16.484	16.335	16.4782	16.4253	16.5604	16.0014	16.4176	15.9406	16.6377	16.7216	16.573	16.5219
Pdia4	P08003	21.3352	21.1221	21.3584	21.4971	21.2708	21.392	21.1198	21.1515	21.2319	21.2652	21.3159	21.3952	21.3758	21.2739	21.0548	21.3385	21.1535
Aprt	P08030	17.1229	17.1071	17.0129	17.1755	17.4018	17.1938	17.0309	16.9744	16.9609	17.1583	17.0641	16.9381	17.3658	16.8463	16.9035	17.253	17.0525
Cbr2	P08074	14.9322	13.8343	14.367	15.5292	15.1642	14.1594	14.5614	14.6377	15.0308	14.6194	13.9805	14.9904	14.2189	14.2199	14.4458	15.0783	14.5672
Fcgr2	P08101	14.2327	14.8957	14.9015	14.5481	14.7029	14.6226	14.7701	14.3256	14.6692	14.3389	14.2054	13.9097	14.4297	13.909	14.2433	14.0164	14.0825
Hck	P08103	10.6424	10.2851	10.412	10.4034	11.0068	11.108	10.213	13.8641	10.6131	10.7057	11.1956	11.5179	10.9565	10.8202	10.9555	10.021	10.2059
Hsp90b1	P08113	24.735	24.5558	24.7563	24.9503	24.6881	24.8717	24.6444	24.7105	24.627	24.735	24.7271	24.9324	24.7814	24.6648	24.7205	24.7735	24.6138
S100a10	P08207	15.717	15.5301	15.8811	15.6661	16.0608	14.7124	15.3179	14.8452	15.8533	15.7241	15.0022	16.2475	15.3397	15.2713	14.8632	16.1667	15.4042
Apoe	P08226	22.9953	22.7066	22.9482	22.7081	22.9696	22.7867	23.0557	23.0644	23.2888	22.9889	23.2304	22.6942	22.7286	22.8597	22.6567	22.8762	22.9377
Sod1	P08228	23.5237	23.4463	23.3412	23.3544	23.4998	23.4496	23.328	23.3416	23.3954	23.36	23.3905	23.1611	23.4244	23.4954	23.2551	23.3326	23.496
Mdh2	P08249	28.2467	27.9249	28.2569	28.2722	28.0512	27.9955	28.1308	28.1965	28.3137	28.19	28.3296	28.1087	28.191	28.2061	27.9913	28.1772	28.2549
Camk4	P08414	19.5037	19.7281	19.4724	19.6582	19.7866	19.696	19.7639	19.7606	19.598	20.1051	19.5675	19.9116	19.5691	19.379	19.8365	19.6638	19.9933
Nefl	P08551	23.9718	23.6264	24.0764	23.1645	23.4651	23.4389	23.8427	23.8428	24.206	23.4066	23.6177	22.9862	23.8648	24.5102	23.0361	22.9786	23.8612
Nefm	P08553	24.8953	24.7877	25.0309	24.1153	24.3764	24.3867	24.7788	24.8315	25.0882	24.3728	24.5057	23.9955	24.8379	25.4433	23.9826	23.9484	24.8189
Nras	P08556	19.1864	19.6206	19.6011	19.2056	19.5183	19.1811	19.5744	19.1659	19.4628	19.2426	19.1661	19.3804	19.8544	19.6102	19.2665	19.3973	19.5426
Gnai2	P08752	23.8059	23.4102	23.9264	23.2614	23.4265	23.3902	23.6876	23.3851	23.8785	23.2627	23.5089	22.9367	23.7652	23.943	23.0568	23.4311	23.5172
Polr2a	P08775	12.1008	12.9085	11.9976	12.7802	12.6116	12.5621	12.1605	12.6871	12.5423	12.6032	12.7437	12.5874	12.0995	12.3635	12.7992	12.5995	12.3891
Pgk2	P09041	15.2836	15.1401	14.9639	15.0711	15.489	14.6235	14.905	15.3315	15.1112	15.1118	15.2384	15.057	14.7538	15.4472	15.2774	15.0099	15.3779
Itgb1	P09055	20.532	20.435	20.6745	20.4017	20.6143	20.2585	20.6054	20.4584	20.5342	20.2541	20.2167	20.2536	20.5905	20.6084	20.4031	20.5248	20.611
P4hb	P09103	23.0088	22.8631	23.1835	23.0838	23.0165	22.9656	23.0006	23.0506	23.0857	23.1607	23.1749	22.9519	23.1564	23.0568	22.9782	23.072	23.0833
Cck	P09240	17.6397	18.0325	18.1714	18.3297	17.98	17.9864	17.8533	17.6825	17.7679	17.8721	17.8448	18.8533	17.8766	17.5842	17.8805	18.5796	17.6814
Alpl	P09242	16.3378	16.4789	16.1606	16.5234	16.6192	16.4617	16.3337	15.9672	16.4498	16.228	16.1375	16.3852	16.0451	15.8111	15.8786	16.4342	16.2633
Ncl	P09405	20.5019	20.6094	20.5957	20.8848	20.4822	20.9727	20.3224	20.8275	20.4425	20.8868	20.7936	20.8552	20.4917	20.768	20.964	20.7856	20.664
Pgk1	P09411	25.0945	24.7643	24.9577	24.9445	25.1031	24.8395	24.9103	25.0748	25.1799	25.0321	25.2483	24.8313	24.8293	25.0358	24.5154	24.8828	25.1351
Ace	P09470	19.5664	19.4328	19.604	19.6024	19.6642	19.4821	19.7111	19.7181	19.7154	19.6086	19.5377	19.3809	19.5568	19.4042	19.4457	19.5828	19.4055
Fth1	P09528	20.9683	20.9212	21.0389	20.8911	20.8386	20.8747	20.8548	20.8208	21.0582	20.8353	21.0406	20.3043	20.7032	20.8476	20.474	20.612	20.7944
Igf2	P09535	8.89735	9.16563	9.34455	9.48508	9.24303	9.37399	12.359	11.116	9.09175	8.61167	8.5199	8.99595	9.18084	8.96372	12.0136	9.15214	10.5823
Myl4	P09541	12.6344	12.9434	11.6032	12.4411	12.584	12.2979	12.2177	11.9017	11.9243	12.1187	11.9827	12.6098	12.38	12.1567	12.4891	12.2863	13.0608
Myl3	P09542	14.5648	11.1139	14.055	14.9528	14.4054	14.585	14.5912	14.7029	14.4749	14.744	14.7553	14.93	13.633	14.6196	13.8048	14.4122	14.2957
Csf1r	P09581	15.5392	15.2387	15.8371	15.3885	15.5936	15.9189	15.4274	15.4928	15.4834	15.527	15.4611	15.2553	15.3766	15.503	15.4343	15.7007	15.6505
Sod2	P09671	26.2507	25.9907	26.2762	26.4487	26.0246	25.9556	26.1195	26.1163	26.4744	26.2587	26.4556	26.2585	26.1078	26.466	25.9621	26.1503	26.2242
Cdh1	P09803	10.3679	10.2484	10.1891	10.6247	10.3632	12.7384	10.5018	10.3343	10.6251	10.649	11.5485	10.8693	10.8989	10.43	10.0664	10.2713	10.6477
Apoa2	P09813	16.9785	17.9423	15.2029	14.9242	16.5539	17.0013	18.9665	15.9966	16.8766	17.2039	16.3398	15.3185	18.0537	16.8328	14.8555	17.4881	18.8914
Surf1	P09925	16.7724	16.594	17.3186	16.3976	16.3779	16.4408	17.0173	16.4499	16.8269	16.1594	16.2752	15.3868	17.1349	17.1971	15.9903	16.1284	16.4849
Nudt10;Nudt11	P0C027;P0C028	17.4834	17.6252	17.644	17.4671	17.8386	17.8948	17.7416	17.6804	17.546	17.6027	17.9281	17.6382	17.7629	17.5825	17.638	17.8333	17.8382
Chmp6	P0C0A3	20.5794	20.3217	20.6374	20.1948	20.4061	20.4697	20.4868	20.2961	20.6768	20.2966	20.3774	20.187	20.7396	20.6315	20.2485	20.3449	20.4638
H2az1;H2az2	P0C0S6;Q3THW5	20.8284	20.9402	20.8287	20.621	20.756	20.3014	21.0137	20.6356	20.7103	20.672	21.0643	20.3387	21.2374	21.2738	20.5699	20.3196	21.7428
Lrrc4b	P0C192	19.1334	19.2922	19.2045	19.1622	19.1407	19.2764	19.2359	19.0392	19.1195	19.0296	19.0686	19.3234	19.0761	19.2492	19.225	19.3086	19.3145
Pde11a	P0C1Q2	14.2415	13.9821	14.5484	14.1279	13.8539	14.557	14.1569	14.3529	14.0317	14.083	14.2374	14.569	14.4802	13.7179	14.2026	14.4414	13.7392
Prkg1	P0C605	10.7158	10.6919	10.0092	11.0568	10.7614	10.4529	10.8246	10.384	9.62393	10.6588	10.1412	10.0238	12.3867	10.7847	10.2518	10.0129	10.4467
Igsf11	P0C673	14.1722	14.6678	14.7726	14.2029	14.485	14.5677	14.2038	13.6213	14.5476	14.3557	14.5341	14.2399	14.6077	14.9425	14.4889	14.1544	14.7497
Wipf3	P0C7L0	17.2369	17.9074	17.5631	18.1446	17.7812	18.6806	17.6013	17.4362	17.3977	17.3981	17.5375	18.3985	17.6819	16.8103	18.4805	18.0094	18.1195
Clec2l	P0C7M9	19.2855	18.266	19.3071	18.9836	18.8163	18.5817	19.0364	19.0864	19.6614	18.8939	19.4632	18.7803	18.8636	19.6942	18.5836	18.8521	19.2376
Psmg4	P0C7N9	13.3252	12.9147	12.1785	13.1427	12.274	13.7526	13.3101	13.254	10.747	13.7365	12.6172	13.7511	13.3856	13.2467	10.79	13.2974	13.4827
Jmjd7	P0C872	12.6331	12.2173	13.3187	13.1243	13.5262	13.0267	12.3368	12.7692	12.9275	13.4653	12.8996	12.6472	11.5924	12.3134	12.2094	12.1024	13.1756
P0C913	P0C913	12.0559	11.5464	12.4945	11.621	11.3247	12.2686	12.6432	11.2865	11.59	11.5002	11.2068	11.7536	12.6778	12.4393	11.1027	12.5985	11.6995
Pet100	P0DJE0	14.8214	14.8348	14.5456	14.806	14.6385	14.2721	14.6327	14.4727	14.4337	14.4008	14.4486	14.3695	14.7866	14.6107	14.7177	14.5427	15.0578
Pet117	P0DJF2	17.2939	16.9329	17.0728	16.2814	16.7892	16.6247	17.0632	16.5391	17.1634	16.276	16.6498	16.117	17.0826	17.3476	16.6547	16.7199	16.9025
Ndufb1	P0DN34	19.5154	20.4254	19.9632	20.1106	20.2343	20.6754	20.2029	19.659	19.9175	19.8745	19.4416	19.2069	19.9721	19.964	20.1104	19.4931	19.3671
Tmem254	P0DN89	17.663	17.3774	17.8366	17.3819	17.4341	17.7124	17.7666	17.4898	17.6649	17.6584	17.4245	17.1532	18.282	17.5583	17.4677	17.6323	10.2259
Calm1;Calm2;Calm3	P0DP26;P0DP27;P0DP28	27.5663	27.6096	27.6461	27.7599	27.6604	27.45	27.5465	27.5893	27.7419	27.6385	27.7399	27.662	27.7182	27.7234	27.6893	27.6962	27.7994
Lynx1	P0DP60	19.9348	20.2243	19.9318	19.6695	19.3809	20.0434	20.2001	19.5478	20.2889	19.6358	20.0158	19.2757	19.9932	20.1596	19.5208	19.6022	19.9704
Eef1akmt4-Ece2	P0DPD9	15.8388	15.4734	16.2143	16.0294	15.7632	15.9366	15.8206	15.8505	15.6673	15.872	15.9624	16.1591	16.0064	16.4203	15.6559	16.0531	15.5759
Eef1a1	P10126	25.7606	25.7068	25.6678	25.8953	25.8423	25.8773	25.7725	25.9107	25.7496	25.9909	25.8946	25.882	25.8338	25.877	25.7437	25.9406	25.8941
Bcl2	P10417	16.4455	16.4483	16.2345	16.0607	16.5638	15.9912	16.2889	16.3779	16.5882	16.3585	16.1499	16.3137	16.6798	16.7521	16.2628	16.5358	16.1388
Alad	P10518	19.4671	19.2742	19.1153	19.1904	19.4924	19.0883	19.3723	19.5455	19.4829	19.3956	19.6422	19.2695	19.2128	19.2847	19.2084	19.1712	19.3964
Ctsb	P10605	21.4473	21.3465	21.4407	21.4741	21.4733	21.4031	21.3384	21.592	21.6945	21.7169	21.65	21.3459	21.2171	21.5298	21.3733	21.4933	21.483
Eif4a2	P10630	22.2077	22.0745	22.0195	22.2219	22.2062	22.1318	22.0894	22.2193	22.1023	22.2584	22.3872	22.2779	22.0847	22.274	21.966	22.2907	22.3104
Mapt	P10637	25.0437	25.0607	25.0497	24.9734	25.1382	25.0308	25.0245	25.0126	25.0506	25.0939	25.1102	24.9994	25.3164	25.0237	25.0689	24.9907	25.1714
Txn	P10639	23.6239	23.5847	23.5399	23.3381	23.6389	23.5392	23.4995	23.5325	23.5856	23.4757	23.5826	23.4195	23.5679	23.5839	23.5122	23.5754	23.7674
Gstm1	P10649	23.6306	22.8124	23.5807	23.7312	23.6904	23.3538	23.4655	23.7771	23.7834	23.7769	23.7976	23.6563	23.185	23.7921	22.7934	23.3623	23.4118
Tcea1	P10711	22.107	22.1565	22.0834	22.1395	22.1324	22.1887	21.7764	22.0652	21.7845	22.0663	22.1541	22.1644	22.1505	22.1352	22.1818	22.0662	22.1555
Cd14	P10810	12.9798	12.694	12.8031	13.6114	13.4285	13.4565	12.5601	13.106	12.4594	12.6497	13.2382	12.4974	12.1574	10.4384	12.7238	12.1487	12.4378
Rras	P10833	19.9144	19.8077	20.0671	19.787	19.8547	19.5519	19.8935	19.546	19.9258	19.6181	19.5925	19.5349	20.0612	19.9957	19.5314	19.7621	19.9934
Slc3a2	P10852	21.8962	22.1943	22.3892	21.7368	21.8496	22.2027	22.3424	21.5363	21.9104	21.6509	21.4435	21.5501	22.3218	21.8435	21.7974	21.5097	21.6944
H2bc12;H2bc14;H2bc3;H2bc4;H2bc7;H2bc9;Hist1h2bp;Hist2h2bb	P10853;P10854;Q64475;Q64478;Q64525;Q6ZWY9;Q8CGP1;Q8CGP2	20.0664	20.2564	19.9495	20.0498	19.9514	19.6352	20.1922	19.8841	19.9047	19.9502	20.185	19.7092	20.5937	20.8211	19.7527	19.3433	21.1347
H1-0	P10922	19.7349	19.3878	19.6967	19.2117	19.1083	19.549	19.398	18.6795	19.712	19.1892	19.3231	18.6361	19.464	19.4649	18.6184	19.1289	19.4009
Sub1	P11031	19.3757	19.2898	19.1865	19.0914	19.1553	19.333	19.4276	19.0033	19.3905	19.3812	19.579	19.2129	19.005	19.3533	19.1331	19.3273	19.2502
Parp1	P11103	17.5414	18.0055	17.5589	17.9099	17.446	18.1069	17.9239	17.8213	17.6784	18.0559	18.1387	18.3235	17.6729	17.7425	18.2267	17.7912	18.0562
Gpx1	P11352	20.7947	20.7923	20.872	20.4395	20.5509	20.5023	20.7585	20.4894	20.6336	20.3644	20.5369	20.4554	20.9489	20.7958	20.3568	20.379	20.5475
Fabp3	P11404	22.1126	21.967	22.0151	21.9933	22.2177	22.0283	22.0552	21.9244	21.9393	22.0813	22.0246	21.9194	22.0035	21.8663	21.8654	22.0204	22.1633
Lamp1	P11438	21.461	20.9522	21.514	21.4116	21.4365	21.3158	21.4535	21.4727	21.6477	21.4572	21.5242	21.0447	21.3409	21.5049	20.8401	21.3912	21.2366
Hsp90ab1	P11499	24.9245	24.6923	24.6714	24.8265	24.883	24.7692	24.6407	24.7862	24.6276	24.6336	24.7887	24.9731	24.8229	24.742	24.7278	24.7504	24.7691
Dmd	P11531	18.134	18.0324	17.8765	18.047	18.129	17.9409	18.0364	17.9382	18.1222	17.956	18.0913	17.8329	17.8733	18.2237	17.952	17.8895	18.1996
Cd1d1	P11609	16.5235	15.8068	16.3849	16.139	16.0027	15.436	16.2944	16.2208	17.0703	15.8912	16.4041	15.8723	16.4858	17.0582	15.8333	15.9148	15.5325
L1cam	P11627	22.6624	22.4742	22.8652	22.3166	22.3687	22.387	22.8113	22.5121	22.7618	22.334	22.6498	22.1115	22.8366	22.6852	22.3579	22.5438	22.5512
Itga5	P11688	14.9295	15.2359	11.1349	15.2984	15.6028	15.4055	15.6411	15.1297	16.0331	11.0595	13.0881	15.6814	15.6622	15.4572	11.4101	14.8923	15.7123
Cyp2d9	P11714	11.1217	11.5804	10.9048	10.9558	10.8253	11.2887	11.291	11.2898	10.4651	11.0312	11.0402	10.3432	11.2819	10.7153	11.6046	11.1589	11.0058
Camk2a	P11798	24.2883	24.4481	24.7202	25.633	24.8769	25.1428	24.2822	24.3217	24.4185	24.5285	24.5465	25.7111	23.9895	24.2491	25.3855	25.2002	23.7883
Itgb2	P11835	18.2084	18.5055	18.3756	17.9577	18.404	18.2884	18.3463	18.076	18.2488	17.9847	18.0958	17.7353	18.018	17.9433	17.8698	17.7448	17.9492
Agt	P11859	18.0365	18.0028	18.2103	17.7543	18.0973	18.0515	17.9051	18.3264	17.663	17.9759	17.8686	17.2852	17.8785	18.2326	17.711	18.1549	17.991
Gas2	P11862	14.2296	13.8532	13.965	13.8392	13.9617	13.8073	13.7741	14.075	13.8607	14.0376	14.1592	14.0132	14.1738	13.9852	13.7429	14.0129	14.0603
Itpr1	P11881	19.1821	19.4819	19.2199	19.4001	19.2081	19.4177	19.3874	18.9306	19.1041	21.1152	19.014	19.4884	19.113	18.8228	19.4445	19.1447	19.1628
Nudt19	P11930	18.4194	18.3446	18.5076	18.5493	18.2988	18.3097	18.4828	18.5801	18.5153	18.5242	18.6338	18.3894	18.3181	18.5015	18.1725	18.56	18.4993
Tcp1	P11983	22.0417	21.9653	21.9059	21.9191	21.9321	22.0109	21.9694	22.044	21.9273	21.9385	22.1357	21.9861	22.0497	22.0146	22.0175	21.9927	22.049
App	P12023	21.3768	21.3205	21.4216	21.4403	21.3401	21.3214	21.3826	21.4837	21.4979	21.3631	21.5512	21.2775	21.2928	21.4403	21.249	21.4472	21.432
Gusb	P12265	17.2187	17.2381	17.3448	17.3238	17.2008	17.2211	17.2592	17.3661	17.4162	17.3335	17.356	17.1641	17.3592	17.3792	17.2754	17.2154	17.3609
Prkar2a	P12367	22.632	22.082	22.6037	22.2579	22.2026	22.2404	22.4704	22.2327	22.5737	22.1861	22.4554	22.3221	22.5135	22.7449	22.1514	22.336	22.4804
Pfkl	P12382	22.0464	21.7689	21.9071	22.2592	22.0433	22.0784	22.0174	21.9559	21.9825	22.0251	22.1227	22.2443	21.9854	21.7877	22.008	22.0201	21.9709
Chrm1	P12657	15.5285	15.3132	15.4344	16.2513	15.4901	15.9401	15.365	14.8425	15.5032	14.6597	15.2268	16.8274	15.0527	15.4494	16.1457	16.181	15.7744
Calb1	P12658	20.0608	19.9853	20.1692	19.7815	20.2	20.3336	20.214	19.9471	19.8001	20.4556	20.1599	20.2291	20.1117	20.0028	20.0216	20.2305	20.0652
Cox5a	P12787	22.7117	22.6079	23.1622	23.208	22.8387	23.5024	23.3254	22.7417	23.1926	22.7809	22.7448	22.4528	22.984	23.0989	23.0563	22.5149	22.4973
Pdcd6	P12815	21.1243	20.6371	21.2724	20.7413	20.8323	20.8037	21.3134	20.9179	21.4137	20.8461	21.1766	20.893	21.1525	20.9896	20.5894	20.7736	20.8216
Prkar1b	P12849	19.7876	19.7325	19.6779	19.7052	19.7533	19.8451	19.772	19.7514	19.8004	19.7632	19.61	19.6243	19.8825	19.824	19.8447	19.6187	19.708
Cntn1	P12960	23.3638	23.2758	23.4803	22.8476	22.8542	23.275	23.3692	22.9423	23.4644	22.8853	23.183	22.8207	23.3571	23.3558	22.8083	22.9602	23.1745
Scg5	P12961	20.4615	19.8441	20.501	20.2718	20.1677	20.5493	20.4006	20.605	20.3832	20.4602	20.4134	20.0836	20.3747	20.3815	20.3874	20.4698	20.013
Rpl7a	P12970	20.9214	21.2639	20.8961	20.9833	20.7904	21.381	20.8199	20.6563	20.768	20.8182	20.7275	20.706	20.8115	21.1252	21.1494	20.8902	20.7961
Scd2	P13011	17.1067	16.7874	16.6682	16.9436	17.1149	16.6827	16.887	17.126	16.8849	16.7613	17.5167	16.9738	15.2682	16.9201	16.7904	16.9384	16.9863
Gsn	P13020	23.0014	23.114	23.1178	22.9783	22.9084	22.8723	22.8448	23.0096	23.1175	22.8181	23.0568	22.7172	23.0086	23.3336	22.7002	22.8121	23.0038
Umps	P13439	17.0906	16.9881	16.9093	16.9159	17.0543	17.0201	16.9293	17.3263	16.9578	17.0669	17.0079	16.9522	16.447	16.8679	16.9059	16.7921	17.1369
Scd1	P13516	18.2457	15.236	18.1649	18.3691	18.1742	18.0806	18.5571	18.2618	18.3248	18.4695	18.6498	18.133	17.8155	18.4785	17.5738	18.2885	17.9384
Ncam1	P13595	24.887	24.546	25.0583	24.2502	24.4957	24.5071	24.851	24.4689	24.8881	24.3517	24.6568	24.0453	25.0591	24.9395	24.2585	24.4539	24.6389
Icam1	P13597	15.226	15.2028	15.6851	15.268	15.5178	14.8257	15.1744	14.9915	15.0592	14.8026	14.8993	14.6973	14.5509	14.6403	14.544	14.6735	14.9719
Gpd1	P13707	21.983	21.9379	21.8721	21.8004	22.099	21.6521	21.7002	21.9992	21.9686	22.163	21.914	21.6042	21.6466	21.8876	21.7308	21.6725	22.0561
Slc4a2	P13808	12.054	13.2768	13.1085	12.9338	13.8556	13.4484	13.1131	13.2663	13.4581	12.6271	12.7554	12.6395	13.0417	12.8233	12.3235	13.0698	12.3772
Dnmt1	P13864	13.1246	13.4647	14.0192	13.4884	13.0652	13.4027	13.2165	13.1823	13.1218	13.5527	13.1669	13.2669	13.6064	12.8909	13.3226	13.2227	13.0956
S100a6	P14069	20.8286	21.347	21.2383	20.9416	21.2819	20.9601	21.1107	20.8638	21.0591	21.0162	20.7936	20.4553	20.7482	20.5297	20.158	20.8074	20.5338
Atp1b1	P14094	26.1188	26.3985	26.5298	25.904	26.072	26.3339	26.5012	26.0721	26.3041	25.7455	25.734	25.6316	26.3781	26.1862	25.9205	25.6117	25.8694
C1qb	P14106	17.527	18.4505	17.7236	17.8771	17.735	18.4331	17.7618	17.3573	17.7216	17.595	17.8261	16.7565	17.2624	17.5026	17.4096	16.8972	16.9859
Rpl27a	P14115	21.2997	21.6271	21.4852	21.301	21.1287	21.8292	21.2749	20.8957	21.1765	21.2582	21.2275	21.1034	21.222	21.4305	21.4104	21.2935	21.2745
Rps16	P14131	21.1881	21.5438	21.3027	21.179	21.1953	21.6747	21.1784	20.839	20.9843	21.0936	21.0016	21.0428	21.1723	21.2521	21.4079	21.1538	21.1102
Rpl7	P14148	21.2236	21.3686	21.3802	21.1976	21.0731	21.6468	21.1399	20.8201	21.0462	21.0458	21.0401	20.9857	21.0184	21.2591	21.2723	21.1583	20.9237
Mdh1	P14152	25.8053	25.2303	25.5602	25.5817	25.7389	25.5007	25.6861	25.8129	25.7541	25.6731	25.8607	25.5129	25.537	25.7227	25.312	25.5802	25.8255
Rpsa	P14206	21.5516	21.8366	21.6103	21.5103	21.4437	22.008	21.4969	21.1619	21.3379	21.4243	21.3559	21.3545	21.54	21.5784	21.6748	21.5368	21.4174
Calr	P14211	24.4965	24.3063	24.4899	24.6467	24.3899	24.4955	24.29	24.3867	24.3715	24.4478	24.4558	24.5737	24.5591	24.5403	24.4999	24.5034	24.4573
Atp1b2	P14231	23.5623	23.4981	23.8575	23.2904	23.2143	23.7428	23.8608	23.247	23.6469	23.3989	23.1566	22.8589	23.6456	23.6627	23.0648	22.8224	23.2064
Srp54	P14576	18.9944	18.9868	18.8934	19.0583	18.8709	19.1115	18.9284	19.0922	18.8825	19.066	19.0988	19.2101	19.0173	18.9603	18.9767	19.074	18.9857
Hspb1	P14602	18.3891	18.1699	18.3745	18.9393	18.8152	18.1406	18.125	18.6334	18.3069	18.4791	18.2654	18.5903	18.3745	18.5798	18.7017	18.4208	18.2288
Psmd3	P14685	20.4556	20.4366	20.3833	20.512	20.4601	20.3865	20.5131	20.6291	20.4756	20.5504	20.5331	20.6815	20.3626	20.345	20.6008	20.5599	20.5024
Lmnb1	P14733	16.9268	16.4208	16.7116	15.5678	11.59	16.0961	16.3682	15.7083	16.6577	15.7604	16.1755	15.3306	16.3623	16.8665	15.2789	16.2443	16.8575
Anxa6	P14824	19.9101	19.684	19.7296	19.8023	18.9126	19.7305	19.663	19.7634	20.4777	19.5153	19.3118	19.7777	19.5124	18.9849	18.9438	19.231	18.8725
Rplp0	P14869	21.4663	21.8518	21.4832	21.4194	21.4876	22.0402	21.5351	21.2089	21.2061	21.3782	21.2753	21.3178	21.4273	21.5716	21.6642	21.4559	21.3228
Map1b	P14873	21.8934	22.1705	21.9235	21.9384	21.6895	22.2024	22.0302	21.8925	21.9116	22.0691	22.1609	22.36	22.0195	21.9093	22.02	21.9876	22.0343
Hmox1	P14901	13.5969	14.1661	14.3987	14.3176	14.3847	14.3746	9.45091	13.9751	13.4625	13.261	14.0408	13.7242	13.8466	14.2167	14.3359	13.7624	13.488
Jund	P15066	12.7233	18.1002	17.7616	17.9665	18.3243	17.9625	17.2568	17.7658	17.5416	18.1091	12.7107	17.9443	17.6727	17.7274	17.5991	18.02	17.8034
Glul	P15105	26.7363	26.418	26.7031	26.7335	26.6704	26.3897	26.6892	26.8848	27.0253	26.7192	26.963	26.4458	26.5481	26.852	26.3901	26.5463	26.7507
Cdh2	P15116	21.3129	21.3111	21.5896	21.0767	21.1349	21.2276	21.4583	20.9658	21.2601	21.1006	21.2569	21.18	21.5932	21.3696	21.1957	21.194	21.4245
Insr	P15208	18.2729	18.1839	18.4482	18.2568	18.1004	18.164	18.5175	18.3396	18.5216	18.3459	18.2153	18.1746	18.2119	18.2122	18.1629	18.2681	18.2497
Ntrk2	P15209	20.8629	20.8134	20.7387	21.0002	20.9042	20.8981	20.8576	20.6898	20.7169	20.7549	20.7269	21.0391	20.9333	20.9581	21.0384	21.0959	20.964
Ifngr1	P15261	16.5233	16.6144	16.6702	16.429	16.5971	16.2866	16.3556	16.3806	16.671	16.1369	16.1534	16.3003	16.5944	16.695	16.1943	16.018	16.694
Bpgm	P15327	18.4623	18.4014	18.1522	18.2046	18.3887	18.1498	18.3523	18.2277	18.2135	18.3007	18.3145	18.0614	18.4907	18.3591	18.0144	18.1901	18.6634
Prph	P15331	12.2145	12.5505	12.0033	11.9719	13.0221	12.0092	12.1032	12.8346	13.125	12.4475	12.1895	11.9882	12.9673	12.8685	9.93296	11.4751	12.1386
Cd44	P15379	17.9815	18.0895	18.3736	18.2451	18.4329	17.9673	17.931	17.4811	17.9402	17.7416	17.4894	18.0758	17.9578	17.7869	17.2758	17.7782	17.6101
Kcnc1	P15388	18.5414	18.7046	18.7895	18.2301	18.5538	18.4167	18.7125	18.6034	18.8783	18.6607	18.4722	18.0045	18.4867	18.803	18.4145	17.7895	18.0827
Sptb	P15508	19.6018	19.7175	19.7725	19.5003	18.8217	19.6959	19.7529	19.3801	19.572	19.7946	19.8028	20.0957	19.5731	19.3773	19.341	19.4747	19.102
Nme1	P15532	24.4641	24.0377	24.3578	24.3666	24.2428	24.4882	24.3972	24.4558	24.4193	24.4413	24.7522	24.3307	24.1655	24.4285	24.084	24.6135	24.6067
Gstm2	P15626	14.5073	8.86037	14.2457	14.4067	15.1332	14.2277	13.929	14.4696	14.7039	14.3441	14.0854	14.4998	14.4228	14.0797	11.8208	14.358	14.4807
Atp6v0a2	P15920	15.8099	16.1382	15.9484	15.9952	15.8813	16.225	16.1307	15.9806	15.823	16.0479	15.6564	15.8482	15.6232	15.5147	15.906	15.9745	15.5413
Chgb	P16014	18.8514	18.7798	19.0939	18.9823	19.0313	19.209	19.0538	18.9232	18.9271	18.9529	19.0653	18.9659	19.077	18.8967	18.959	19.2142	18.7406
Lgals1	P16045	18.552	18.6451	18.3261	19.0365	19.0626	18.4777	18.3276	18.7537	18.8274	19.0271	18.469	18.6311	18.1376	18.7116	18.5215	18.388	18.4828
Prkce	P16054	20.1553	20.2735	20.1945	20.469	20.3195	20.5441	20.3929	20.1999	20.3222	20.3459	20.3046	20.664	20.1803	20.0461	20.5436	20.5892	20.4326
Fgfr1	P16092	16.8143	16.5589	17.0137	16.7635	16.7264	16.5212	16.6214	16.8099	16.9812	16.7152	16.9221	16.3817	16.5153	16.8383	16.3008	16.6206	16.7837
Ldhb	P16125	25.4913	25.1513	25.2539	25.4078	25.4354	25.0944	25.3215	25.5135	25.5492	25.3982	25.6026	25.1583	25.1886	25.4624	24.9453	25.2204	25.4541
Srp14	P16254	18.3903	18.4762	18.3449	18.417	18.3349	18.6269	18.3697	18.5492	18.2592	18.2543	18.5747	18.6444	18.5562	18.2213	18.5608	18.7314	18.5172
Slc4a3	P16283	17.7197	18.1598	18.0126	17.6693	17.8475	18.1292	17.9444	17.626	17.8529	17.4742	17.2997	17.4793	17.9974	17.8245	17.7883	17.5049	17.4595
Lcat	P16301	10.3502	10.3782	9.64731	9.93011	9.78665	9.93119	9.88902	10.1845	9.75507	10.4687	9.94755	10.008	10.802	9.47536	9.92311	9.8903	9.99302
Cnp	P16330	28.9181	28.9086	29.0735	28.5135	28.8779	28.4077	28.7735	28.7826	29.1915	28.6046	28.7634	28.1525	28.962	29.3575	28.6478	28.6937	29.06
Mmut	P16332	21.4187	21.2942	21.3932	21.5055	21.3057	21.3151	21.3822	21.4169	21.4131	21.459	21.4627	21.3992	21.3092	21.3238	21.367	21.3731	21.3917
Kcna1	P16388	21.2909	21.2268	21.6665	20.9906	21.2441	20.8594	21.3122	21.0896	21.6591	20.717	20.9664	20.385	21.2843	21.5518	20.6443	20.5148	21.0904
Kcna3	P16390	20.0518	19.8768	20.3854	19.5439	19.8106	19.424	19.6953	19.6667	20.1573	19.2883	19.3689	18.8805	19.7876	20.1337	19.5432	18.9418	19.4187
Enpep	P16406	16.8454	16.5219	16.9404	16.7419	17.0537	16.6738	16.8215	16.8132	16.8739	16.6882	16.6505	16.3889	16.8631	16.8233	16.6156	16.4018	16.7176
Ass1	P16460	21.9955	21.6975	21.8044	21.5342	21.7228	21.7877	21.918	22.002	21.8267	21.8439	21.9086	21.6077	21.8696	21.5234	21.7225	21.7659	21.6951
Sptan1	P16546	23.4422	23.4996	23.7319	23.3185	22.7053	23.494	23.7912	23.2321	23.4602	23.2968	23.7119	23.8189	23.6275	23.2351	23.1114	23.4386	23.1479
Hspa1l	P16627	20.7536	21.0146	20.8971	20.9973	20.8554	20.9348	20.6683	20.9899	20.7897	20.7139	20.9195	21.0072	20.8219	20.7955	20.8098	20.7359	20.8196
Ctsa	P16675	19.021	18.6275	19.051	19.3482	18.8529	18.9461	18.8876	19.2417	19.2958	19.294	19.3612	19.0509	18.763	19.2109	19.0106	19.2144	18.96
Gapdh	P16858	27.9379	27.1626	27.7028	27.9213	27.8316	27.5876	27.8553	28.0371	28.0875	27.972	28.1348	27.8059	27.4795	27.7985	27.5629	27.7699	27.8453
Atf2	P16951	13.5445	13.6881	13.7045	14.1111	14.0117	14.3665	13.6547	13.8755	13.0556	14.1143	13.7671	14.5911	13.8019	13.9493	14.1798	14.3852	14.0108
Lamp2	P17047	21.035	21.1877	21.1917	21.0542	21.1757	21.0119	21.1711	21.1101	21.2137	21.1267	21.0826	20.7606	21.0452	21.065	20.8019	20.9312	21.2234
Hmga1	P17095	17.8753	17.8871	18.0141	17.4098	17.3696	17.6316	17.4429	17.3949	17.6294	17.5913	17.9701	17.1294	18.0989	18.0221	17.2016	16.9971	17.732
Hspa2	P17156	20.4174	20.3958	20.5153	20.9882	20.5628	20.7914	20.6362	20.4813	20.4667	20.5566	20.5172	21.2687	20.3928	20.212	20.6053	20.8854	20.4513
Eno1	P17182	25.9949	25.8645	25.8412	25.8853	26.0634	25.8842	26.0299	25.8924	25.9522	25.9049	26.0163	25.7799	25.963	25.961	25.7066	25.8444	26.1266
Eno2	P17183	25.0291	24.807	24.8415	24.8073	25.0168	24.849	24.965	25.0176	25.0698	24.9157	25.2062	24.7497	24.9246	24.9611	24.6269	24.8707	25.1021
Ptbp1	P17225	15.73	16.0413	15.7956	16.104	16.0397	16.182	15.5337	15.5597	15.5867	15.8591	15.6844	15.8121	15.884	16.074	15.689	15.9301	15.9638
Ap2a1	P17426	24.0913	23.8094	24.1882	23.8003	23.7895	23.9394	24.2307	23.8132	24.104	23.7764	24.0367	23.84	24.1815	24.0444	23.5897	23.886	24.0162
Ap2a2	P17427	24.2727	24.0333	24.3488	24.0387	23.9357	24.2447	24.3806	23.8659	24.1932	23.9141	24.1408	24.1032	24.3034	24.122	23.7323	24.1501	24.1233
Gba1	P17439	18.8007	18.7962	19.042	18.6903	18.8108	18.5473	18.9587	18.8578	19.1679	18.7484	18.883	18.4201	18.8922	18.9517	18.7196	18.7044	18.9685
Selenbp1	P17563	25.0606	24.9637	25.0703	25.0196	25.0873	24.7429	25.0042	25.1037	25.1838	25.04	25.172	24.7104	24.9171	24.9693	24.6378	24.7577	25.051
Cox7c	P17665	19.1104	19.6859	19.3435	19.6086	19.4594	20.223	19.6709	19.293	18.6984	18.9551	18.7587	19.1027	19.6563	19.247	19.4202	18.7416	18.7813
Hk1	P17710	22.5712	22.3836	22.2911	22.5024	22.3381	22.9173	22.3831	22.2009	22.4574	22.3804	22.5303	22.475	22.3156	22.3657	22.2669	22.4887	22.3292
Ppia	P17742	26.2966	25.5613	26.2053	26.3752	26.145	26.0636	26.2918	26.3553	26.6494	26.3775	26.6783	26.1803	26.1111	26.3245	25.7791	26.3379	26.3126
Tpi1	P17751	25.1469	24.8407	24.9736	25.0312	25.0383	24.8585	25.0186	25.0299	25.1828	25.0119	25.2358	24.9815	24.7796	24.9802	24.8386	24.8865	25.1017
Slc2a1	P17809	21.5221	21.6922	21.9742	21.4078	21.5874	21.6336	21.8357	21.6621	21.6516	21.5845	21.344	21.1761	21.8732	21.6124	21.4621	21.1713	21.4705
Hspa1b	P17879	20.1716	20.3413	20.2685	20.5143	20.3176	20.3833	20.2105	20.3944	20.2303	20.1591	20.4742	20.4375	20.1313	20.235	20.2045	20.2247	20.3768
Pcna	P17918	14.5008	14.8274	10.1175	14.2169	14.8722	14.5354	13.9404	14.2657	14.593	14.3472	14.3496	14.0588	14.0601	14.4472	14.4849	14.5228	14.7046
Ptpra	P18052	21.1226	21.1832	21.2714	21.1452	21.2042	21.1699	21.1832	21.1305	21.1433	21.1137	20.9912	21.2337	21.1653	21.1817	21.1856	21.2794	21.0981
Mthfd2	P18155	16.1317	16.1566	15.7621	15.8402	15.895	16.0837	15.7496	15.869	15.7882	16.1674	16.0545	16.2273	15.967	15.8738	16.0008	15.9861	16.0874
Ctsd	P18242	23.4633	23.2307	23.4279	23.593	23.4697	23.5038	23.3023	23.6846	23.4983	23.6102	23.6925	23.3655	23.3874	23.3878	23.1766	23.4328	23.3557
Npr1	P18293	13.7053	13.1343	14.0976	12.3763	13.387	12.932	13.0735	13.4083	12.6619	13.4271	9.96901	12.7579	13.9076	12.7149	12.7451	13.2287	12.8885
Bsg	P18572	22.0499	22.2217	22.584	21.9775	22.0099	22.093	22.2785	21.8282	22.2083	21.797	21.6928	21.7726	22.3932	22.1639	21.8851	21.764	22.128
Slc7a2	P18581	14.6889	15.1392	15.1241	14.8632	14.9314	14.6692	14.8497	14.4718	14.9568	15.0744	14.2901	14.444	14.7075	14.6621	14.7849	14.5662	14.7736
Rps6ka1	P18653	16.4646	16.596	16.2743	16.4773	16.5733	16.4741	16.4852	16.6513	16.5258	17.0664	16.6886	16.3068	16.3956	16.4599	16.3677	16.4603	16.5447
Rps6ka3	P18654	12.86	13.0403	12.7827	13.1721	12.8938	12.9714	12.8384	12.8181	13.0663	13.0483	12.9287	13.0488	12.7248	12.9302	13.0211	12.941	12.9054
Cfl1	P18760	25.0353	25.0467	24.8676	25.2066	25.1148	24.9328	24.963	25.0362	25.1795	25.2182	25.1389	25.0004	24.8956	24.933	24.9976	25.1419	25.2073
Phka1	P18826	18.7887	18.754	18.5584	18.9087	18.9519	18.7216	18.888	19.1205	18.643	19.0084	18.8889	18.8628	18.6651	18.648	18.8591	18.7834	18.9141
Gnao1	P18872	27.1689	26.8281	27.3768	26.6231	26.8036	26.695	27.0783	26.7369	27.207	26.6092	26.8564	26.4968	27.2479	27.2693	26.5087	26.7724	27.0173
Dao	P18894	15.966	15.6679	15.7747	15.4393	15.4326	14.7989	15.1997	16.0977	15.5763	16.5742	15.3998	15.0928	15.5285	16.2103	15.3082	15.4281	15.3594
Fasn	P19096	22.6845	22.6053	22.5386	22.5787	22.6887	22.5175	22.7028	22.7833	22.6877	22.6467	22.7224	22.5021	22.5881	22.6221	22.5491	22.5942	22.6947
Gstp1	P19157	25.2328	25.0937	25.1989	25.1095	25.1256	24.8541	25.1585	25.2576	25.5068	25.18	25.3684	24.783	24.929	25.2928	24.672	24.847	25.2159
Nefh	P19246	22.3946	22.2771	22.3487	21.3677	21.8486	21.7948	22.1309	22.2851	22.4782	21.8184	21.9029	21.4356	22.1086	22.8904	21.4954	21.3785	22.1874
Rpl13a	P19253	20.6114	20.7619	20.7068	20.612	20.569	21.0908	20.5792	20.1908	20.4426	20.4621	20.4213	20.3834	20.5529	20.6926	20.8573	20.5578	20.4494
Mpv17	P19258	17.559	17.4888	17.9535	17.2649	17.3214	17.4877	18.0807	17.2353	17.5903	17.3281	16.7746	16.6272	17.6561	17.5535	17.351	16.6778	17.4882
Serpinh1	P19324	20.2636	19.8883	20.2695	20.1875	20.1078	19.8683	20.084	19.8481	20.0179	19.8549	19.8273	20.1812	20.3515	20.2153	19.8673	20.2497	20.1868
Nelfe	P19426	11.8522	11.6562	11.3678	11.6979	12.1411	11.8457	12.0043	12.0253	11.9197	12.0372	11.9058	11.7247	12.2822	11.8927	12.2006	12.0476	11.8191
Cox5b	P19536	21.4437	22.0807	21.9164	22.0989	21.8226	22.5654	22.3069	21.5409	21.8287	21.6616	21.2349	21.39	21.9192	21.8187	22.0794	21.1196	21.1542
Cox4i1	P19783	22.2818	22.3602	22.6603	22.7558	22.465	23.0509	22.8601	22.3363	22.5938	22.3627	22.1414	22.0498	22.5216	22.6044	22.5865	21.8893	22.0404
Lsp1	P19973	12.4977	13.2391	13.1339	12.6505	12.3253	12.907	12.9104	12.5309	13.0196	12.3558	13.166	11.8998	12.6764	12.0249	12.1278	12.5258	12.2101
Hspa5	P20029	25.9916	25.8055	26.0462	26.0838	25.9898	26.0832	25.949	25.9912	25.9347	25.9714	26.004	26.0897	26.0854	25.961	25.9328	26.0483	25.9102
Pdgfa	P20033	9.3334	10.7329	9.10207	10.9022	8.79982	10.04	9.62224	8.79799	8.98305	10.7554	9.48659	9.02321	9.55317	8.91447	8.51793	8.86633	10.2048
Hexb	P20060	20.1347	20.2268	20.1218	20.3706	20.05	20.2596	20.1919	20.1806	20.2965	20.3388	20.4913	20.0078	19.7674	19.9658	20.0588	20.0705	20.1157
Tmsb10;Tmsb4x	P20065;Q6ZWY8	14.2945	14.508	13.8593	14.5705	14.1026	14.2905	14.4074	14.202	13.8021	13.5254	14.3931	13.9064	14.4813	15.5544	14.4288	14.0998	15.0447
Prdx3	P20108	24.5706	24.3936	24.755	24.5198	24.4455	24.3805	24.6346	24.5	24.5343	24.4778	24.6438	24.4624	24.7704	24.715	24.3904	24.5202	24.5552
Vim	P20152	21.6345	21.1267	21.3114	21.6645	21.631	21.3359	21.3513	21.2416	21.2273	21.5911	20.7397	21.2489	21.2334	20.8472	20.8352	21.573	21.5272
F3	P20352	20.1506	20.0946	20.3944	19.7574	20.0208	19.6706	20.1096	19.9559	20.256	19.7493	19.8958	19.4024	20.2218	20.2805	19.7262	19.7513	20.1107
Map2	P20357	22.7926	22.6578	22.688	23.2032	22.9879	22.9903	22.6305	22.9549	22.6955	22.9871	22.8622	23.3951	22.9828	23.033	23.1474	23.1103	22.877
Prkca	P20444	17.1129	17.4262	17.6477	17.6699	16.8172	17.6951	17.4523	17.3216	17.4505	17.0174	17.3856	17.6582	17.4168	17.421	16.9565	17.2511	16.9879
Fcer1g	P20491	16.8951	17.2066	17.0897	17.1088	17.2843	17.2777	17.0963	17.1976	16.9541	16.977	17.0998	16.5373	16.8765	16.6173	16.6169	16.6155	16.8415
Tnnc2	P20801	25.5733	22.0382	25.4759	25.9053	25.3427	25.463	25.5452	25.4965	25.8924	25.6502	26.1183	25.5382	25.2726	25.8372	24.1507	25.7511	25.4532
Mag	P20917	24.9926	24.9612	25.3111	24.406	24.7083	24.522	24.8477	24.6295	25.2422	24.3462	24.8118	23.8438	25.2085	25.6876	24.6343	24.7574	25.2562
Evi2a	P20934	16.2416	16.4722	16.1861	15.8337	16.374	15.9025	16.0669	16.03	16.6618	15.9853	16.1775	14.7446	16.5329	17.0017	15.7257	16.1064	16.788
Tpm3	P21107	23.7579	23.73	23.8419	23.5636	23.6846	23.6668	23.7262	23.6647	23.696	23.4701	23.6904	23.7101	23.9092	23.6929	23.5806	23.6627	23.7841
Ubl4a	P21126	19.5118	19.4285	19.4321	19.505	19.4524	19.486	19.4862	19.5748	19.5368	19.6602	19.6648	19.5538	19.3025	19.5083	19.594	19.5844	19.58
Bdnf	P21237	14.03	13.8697	13.6304	12.9827	13.4614	14.1804	14.1368	14.1673	13.1278	14.0384	13.782	13.6559	14.1353	14.1926	14.0536	14.0268	13.4599
Gna11	P21278	22.3106	22.2234	22.5595	22.0873	22.0833	22.0272	22.3143	22.1185	22.3564	22.0322	22.1209	22.0398	22.4184	22.3621	22.1307	22.2877	22.2419
Gnaq	P21279	24.0374	23.8648	24.307	23.7473	23.791	23.7988	23.969	23.741	24.1208	23.7792	23.9001	23.6413	24.2258	24.2092	23.6593	23.9488	23.9858
Akr1b7	P21300	21.1476	20.9119	21.1032	21.0127	21.0558	20.9682	21.0262	20.8728	21.2051	21.021	21.0449	20.9335	21.3048	21.2408	20.7761	20.8847	20.9913
Abcb1a	P21447	21.285	21.4818	21.5396	21.6456	21.766	21.1452	21.6016	21.6328	21.3715	21.508	21.1426	21.4673	21.5081	21.3585	21.5882	21.2058	21.231
Cst3	P21460	20.9825	20.4386	20.8404	20.9076	21.0889	21.1196	20.9329	20.9193	21.0608	20.9514	21.1413	20.7866	20.8774	21.0104	20.6662	21.0202	21.3004
Eno3	P21550	24.5111	24.3268	24.4986	24.6332	24.5056	24.0274	24.4605	24.4598	24.5007	24.4305	24.4747	24.2884	24.2528	24.3589	24.2524	24.3774	24.6608
Lmnb2	P21619	17.7128	17.4811	17.81	16.4268	16.5345	17.2296	17.8816	16.13	17.6293	16.5734	17.4615	17.0063	17.4636	17.3256	16.1354	17.1562	17.2609
Pcsk2	P21661	18.1315	17.4399	18.1107	18.2011	17.8533	18.2254	18.4014	18.2574	18.2489	18.0544	18.5407	18.1487	18.0949	18.0726	17.6713	18.3326	17.7719
Trhr	P21761	9.4155	12.3111	13.0706	13.5384	13.1016	11.5348	13.0031	13.0135	12.5856	11.7203	13.0327	13.8752	12.1489	12.6712	12.3733	13.8206	11.5407
Fgfr2	P21803	19.5646	19.0484	19.7178	19.3018	19.3613	19.2185	19.2213	18.9336	19.5906	19.3242	19.1852	18.9445	19.1864	19.6631	19.0072	19.16	18.6726
Ache	P21836	19.8198	19.6858	19.8892	19.2079	19.5816	19.3908	19.5649	19.7292	19.6668	19.5227	19.5455	19.0352	19.8055	19.8842	19.6215	19.6009	19.6571
Mfge8	P21956	19.0797	18.2533	18.7815	19.0838	18.6964	18.4755	18.405	18.317	18.814	18.6748	18.5622	18.9647	18.3194	18.5498	18.6839	18.4152	18.4261
Tgm2	P21981	16.6675	16.7029	17.2799	17.1852	16.915	16.6918	16.4361	16.9809	16.8122	16.849	16.7876	16.8418	16.8011	16.5394	16.8583	16.8185	16.9877
Emb	P21995	19.7484	19.6117	19.8776	19.3766	19.7412	19.2	19.7412	19.2227	19.7059	19.4033	19.2322	19.2036	19.8447	19.5909	18.9562	19.0458	19.3715
Penk	P22005	20.4857	20.4955	20.9017	20.2466	20.4703	20.6343	20.5964	20.7585	20.5689	20.5969	20.4675	20.0796	20.804	20.3445	20.7218	20.7544	20.2223
Fech	P22315	22.337	22.1512	22.326	22.5292	22.1235	22.258	22.2825	22.2881	22.4147	22.3699	22.414	22.5018	22.2261	22.2964	22.2515	22.4201	22.3286
Myd88	P22366	10.3252	10.784	10.8571	11.2016	11.9475	10.7494	11.4557	10.9821	10.2284	10.9976	11.097	11.2357	11.2772	9.17386	10.6124	10.1874	10.967
Ptgs1	P22437	17.9939	18.1569	17.963	18.3675	17.9978	17.9129	17.83	18.2851	18.1592	18.2731	18.0212	18.195	17.5678	17.8019	17.9307	17.9147	17.9614
Serpina1b	P22599	15.9209	16.3744	15.2083	15.3325	16.291	16.3974	17.8388	15.9986	16.3746	17.0137	15.9393	14.7812	16.8253	15.746	16.2914	16.9612	18.265
Cbl	P22682	16.3895	16.3319	16.1664	16.4654	16.3492	16.3391	16.3919	16.4209	16.4824	16.4223	16.4642	16.5296	16.506	16.4402	16.4724	16.4411	16.4097
Gabrg2	P22723	19.4854	18.9131	19.3965	19.1887	19.1357	18.9373	19.2258	19.2511	19.6019	19.0985	19.2659	19.1583	18.9011	19.5402	19.0153	18.7736	19.0035
Ap1g1	P22892	20.5638	20.3589	20.3134	20.5135	20.5536	20.4837	20.487	20.5752	20.4661	20.5793	20.5292	20.5564	20.4961	20.3662	20.4989	20.6231	20.5232
Hmbs	P22907	13.6524	13.7454	13.8256	14.0844	14.3099	13.8276	13.5673	14.0844	14.1794	14.7704	13.7789	14.0706	13.9751	13.8359	13.7881	14.2793	13.9011
Gabrd	P22933	17.5733	17.6059	17.6717	17.1376	17.3472	17.09	17.6595	16.6954	17.2436	17.2642	16.9608	16.9029	17.7079	17.0011	17.0823	16.6031	17.7305
Eif3a	P23116	21.8579	21.8856	21.875	22.1355	21.856	21.9873	21.9256	22.041	21.9952	22.0078	22.13	22.2049	21.8634	22.0488	22.0594	22.133	21.9896
Cbx3	P23198	18.714	18.7482	18.6752	18.8123	18.5415	18.9701	18.321	18.7614	18.7416	18.8242	18.9467	18.8319	18.671	19.0229	18.9076	18.9456	18.8694
Gja1	P23242	20.6796	20.9982	20.7515	20.5388	20.217	21.3407	20.9777	20.1714	20.7814	20.7725	20.382	20.3492	20.8464	20.3769	20.3798	20.2547	20.273
Pnp	P23492	19.3722	19.1229	19.0315	19.2838	19.3813	19.2001	19.1494	19.3185	19.2589	19.3049	19.3226	19.1898	19.16	19.1011	18.998	19.2847	19.4274
Pcmt1	P23506	22.2379	21.7269	22.1918	22.1997	22.1577	22.1143	22.0921	22.2077	22.3571	22.1897	22.4713	22.0773	22.1318	22.2909	21.7363	22.1526	22.1567
Gfus	P23591	21.0879	20.9879	21.0362	21.077	21.0923	20.8891	21.1345	21.2882	21.3562	21.2743	21.3599	20.9914	20.9537	21.1144	21.0341	21.0762	21.3745
Glb1	P23780	19.2568	19.1251	18.9875	19.2948	19.25	19.1897	19.1334	19.2193	19.2131	19.1884	19.3339	19.2858	19.2726	19.2811	19.3198	19.3864	19.248
Gria1	P23818	19.525	19.831	19.7356	20.5972	19.8722	20.9518	19.8923	19.5713	19.5815	20.1169	19.434	20.8245	19.5072	19.3082	20.606	20.4181	19.5486
Gria2	P23819	20.8072	21.1566	21.0173	21.7972	20.9716	21.8674	21.1945	20.7142	20.9117	20.9624	20.7371	21.9321	20.9813	20.6346	21.5617	21.5017	20.7516
Cryab	P23927	24.5683	24.7986	24.5456	24.551	24.4656	24.3361	24.3939	24.5315	24.8149	24.3814	24.6821	24.0889	24.452	24.8081	24.0952	24.2436	24.449
Ces1c	P23953	17.111	17.5381	16.0343	16.4825	17.5704	17.7291	18.1041	15.4169	16.4047	16.7861	16.644	16.4192	17.8818	17.1682	16.3243	16.7476	17.8648
Cat	P24270	21.1947	21.1865	21.2612	21.1884	21.1051	21.0989	21.1671	21.2208	21.1846	21.2676	21.2903	21.1747	21.1697	21.2707	21.147	21.2286	21.2474
Bcat1	P24288	22.7543	22.0461	22.662	22.6602	22.5407	22.5544	22.4609	22.6345	22.817	22.5933	22.8279	22.4586	22.5753	22.7862	22.1047	22.5061	22.4769
Ppib	P24369	21.2642	21.1374	21.1599	21.2978	21.1361	21.401	21.0372	21.2123	21.1444	21.3499	21.335	21.4096	21.1132	21.2045	21.1165	21.2972	21.1912
Capg	P24452	10.7934	10.8158	11.169	11.2387	11.0242	10.4833	10.8686	10.5187	10.6732	10.79	10.7402	10.5078	9.7973	9.96908	9.92838	10.7736	10.5501
Cyp2d11	P24457	19.4151	19.7176	19.7469	19.7223	19.5809	19.3848	19.7659	19.8722	19.7278	19.8253	19.5628	19.4927	19.4641	19.5294	19.6684	19.65	19.6575
Gsta4	P24472	21.8049	21.6173	21.7255	21.4391	21.6972	21.4963	21.5557	21.7218	21.6048	21.6388	21.5634	21.4225	21.617	21.6533	21.3784	21.4974	21.6982
Lta4h	P24527	20.4792	20.1337	20.3057	20.3227	20.4749	20.1641	20.2881	20.4532	20.4495	20.3792	20.5339	20.1357	20.1509	20.3116	20.0387	20.2277	20.3953
Th	P24529	17.9215	17.8921	17.5748	17.4407	18.1043	17.7395	17.8165	18.3774	17.5116	17.6696	17.7677	17.1451	18.0376	17.5793	17.8202	17.542	17.9189
Impdh2	P24547	19.1572	19.2371	19.263	19.0054	19.2341	19.3388	19.2159	19.0571	18.9554	19.1148	19.1645	19.0807	19.2563	19.0526	19.103	19.0575	19.1194
Aldh1a1	P24549	21.1856	21.0885	20.898	20.9804	21.4238	20.7814	20.933	21.411	20.9679	21.0628	21.0446	20.7391	21.0619	21.2647	20.8609	20.9227	21.313
Acp2	P24638	19.5035	19.5532	19.5799	19.4488	19.3605	19.4442	19.6132	19.5276	19.6214	19.7114	19.6541	19.4704	19.6162	19.4379	19.4607	19.5046	19.6415
M6pr	P24668	21.8953	21.7293	22.0971	21.7557	21.7455	21.7418	21.8159	21.7902	22.0087	21.7624	21.6775	21.6627	21.8124	22.0158	21.7711	21.7952	21.9186
Cdk11b	P24788	11.1228	11.0648	10.3255	11.3897	11.0345	11.6607	10.3735	11.1351	12.0618	11.1409	11.6514	11.728	9.92567	11.0796	11.1542	11.5111	10.779
Ndn	P25233	13.3235	13.3201	12.8161	12.7539	13.4599	12.7786	12.8171	13.8921	12.8451	13.6053	13.1095	12.7666	13.3379	13.1522	13.2652	13.44	13.0292
Rps2	P25444	21.4924	21.8056	21.5456	21.5794	21.4627	21.8532	21.5255	21.1695	21.4112	21.4982	21.3712	21.3479	21.5113	21.6227	21.7555	21.4201	21.4027
Timp2	P25785	16.65	16.6743	16.5012	16.9346	16.6003	16.5926	16.8156	16.5899	16.5681	16.7796	16.4186	16.5701	16.6904	16.7053	16.729	16.8931	16.2135
Nfkb1	P25799	14.6132	14.0915	14.1173	14.2604	14.6411	14.3958	14.0919	14.5578	14.1682	14.5033	14.6268	14.5202	14.2834	14.3274	14.642	14.7313	14.3916
Lyn	P25911	14.1275	14.0788	14.234	14.0831	14.0169	13.9295	13.9799	13.8101	14.0497	14.477	13.9376	13.8302	14.2026	14.1541	13.9476	13.8773	14.3209
Ubtf	P25976	15.2687	15.3803	15.2365	14.9786	14.984	14.7102	14.8489	14.8384	15.1309	14.6443	15.1206	14.8233	14.9593	15.5562	15.1917	15.0992	15.4245
Tln1	P26039	19.7835	19.7699	19.7385	19.8395	19.8485	19.6727	19.8827	19.9719	19.9418	19.8835	19.8919	19.7101	19.6483	19.6778	19.6917	19.7675	19.9019
Ezr	P26040	16.9665	17.4008	17.3303	18.2304	17.7912	18.252	17.3603	17.1318	16.8004	17.4523	17.3404	18.0548	17.1966	16.9287	17.5801	17.9067	17.2861
Msn	P26041	20.6798	20.7548	20.7227	20.9628	20.4254	20.9781	20.7282	20.646	20.5468	20.8805	21.0378	20.82	20.3746	20.4718	20.4511	20.815	20.7306
Rdx	P26043	19.7494	20.017	19.7575	19.84	19.3468	20.0682	19.7896	19.7549	19.6022	19.8104	20.1304	19.919	19.6738	19.702	19.5958	20.0367	20.0531
Gabra2	P26048	14.1868	14.2015	14.6555	14.306	14.3455	14.6158	14.3961	13.6343	14.2649	14.1128	13.8595	14.8308	14.2722	14.2254	14.5442	13.921	14.4134
Gabra3	P26049	17.5448	17.4189	17.4636	16.9221	17.0891	17.2322	17.4056	16.9235	17.1892	17.0819	17.1545	17.246	17.249	17.2793	17.2706	17.156	16.727
Fcgr1	P26151	14.2503	14.2578	13.8835	14.0462	14.5796	14.0762	14.2071	14.0381	14.0329	13.7334	13.973	13.7677	13.6721	13.6633	13.6356	13.8238	14.0592
Ctnna1	P26231	20.4718	20.2682	20.6382	20.266	20.3096	20.2007	20.4868	20.296	20.4041	20.2231	20.2703	20.1048	20.4717	20.4566	20.3089	20.2925	20.3201
Chga	P26339	20.1653	20.1394	20.2415	20.1317	20.2419	20.289	20.1254	20.2528	20.1699	20.3258	20.1514	19.8731	20.379	20.3053	20.2202	20.263	20.0894
Ptma	P26350	18.3786	18.0674	18.2423	18.2377	18.6771	18.539	18.2242	18.4151	18.4507	18.5593	18.1572	18.2749	18.5014	18.3279	18.6466	18.1785	18.5721
U2af2	P26369	18.3165	18.5151	18.0572	18.7804	18.4528	18.9268	17.9885	18.6788	18.2644	18.8225	18.8349	18.8532	18.0017	18.7395	18.7964	18.8601	18.63
Glud1	P26443	26.6541	26.1291	26.5505	26.7731	26.4309	26.417	26.633	26.662	26.7431	26.717	26.8253	26.6955	26.3738	26.513	26.489	26.5995	26.569
Pik3r1	P26450	19.2117	19.4008	19.2039	19.3662	19.2248	19.2006	19.2016	19.355	19.3538	19.2691	19.2512	19.3523	19.1723	19.2736	19.3568	19.1855	19.4472
Psmd7	P26516	20.8175	20.7979	20.7513	20.864	20.7873	20.8168	20.953	21.0304	20.7924	20.962	20.9466	21.06	20.8328	20.7642	21.0408	20.923	20.9338
Pdgfra	P26618	14.2803	14.2876	14.2892	14.4695	14.7062	14.1798	14.6727	14.0229	14.0261	14.2537	14.1531	14.3206	14.3562	14.0728	14.4045	14.4186	14.3319
Sars1	P26638	21.6425	21.5138	21.4839	21.478	21.611	21.3939	21.4381	21.6497	21.656	21.5769	21.6347	21.4229	21.5039	21.5606	21.4438	21.4539	21.6709
Marcks	P26645	24.6725	24.7256	24.9528	24.4752	24.637	24.7183	24.7679	24.4575	24.7839	24.9126	24.6584	24.7816	25.082	24.6952	24.953	24.9855	24.7036
Fkbp1a	P26883	23.6332	22.4351	23.5119	23.9648	23.6454	23.492	23.4841	23.5426	23.9017	23.5425	24.0175	23.5758	23.2829	23.7357	22.9641	23.6524	23.6616
Acvr2a	P27038	16.0706	15.9452	16.1519	16.0966	15.5911	15.7357	15.8748	15.9671	15.5815	16.1414	15.899	16.4765	16.0654	15.7278	15.825	16.5178	15.7303
Man2a1	P27046	14.399	14.4248	14.6205	14.3844	14.756	13.9693	14.5888	14.4288	14.2748	14.5264	14.1279	14.5851	14.2003	14.2206	14.4679	14.279	14.4559
Snrpb;Snrpn	P27048;P63163	19.5399	19.7454	19.5175	19.7198	19.3729	20.102	19.2059	19.3984	19.5973	19.5781	19.9033	19.624	19.6571	19.9097	19.7835	19.8797	19.8385
Cers1	P27545	15.6923	15.5468	15.8268	16.2265	15.7842	16.0513	15.7768	15.7903	15.6389	15.8802	15.3781	15.943	15.5465	15.5702	15.8222	15.8749	15.2099
Map4	P27546	21.7573	21.8873	21.8189	21.786	21.9213	21.8132	21.8015	21.6953	22.0513	21.9641	22.0275	21.6644	21.8611	22.0194	21.7444	21.8378	21.9419
Gna12	P27600	18.8161	19.0218	18.9711	18.6508	18.7628	18.7646	18.8613	18.7695	18.9687	18.7715	18.8266	18.5165	18.9153	19.1548	18.728	18.8347	19.0641
Gna13	P27601	22.2782	22.0783	22.3946	21.7955	22.0418	21.8249	22.2356	22.0341	22.3434	21.9006	22.0949	21.5839	22.3764	22.3838	21.8608	21.9446	22.1384
Plaa	P27612	19.4798	19.4933	19.281	19.3798	19.5211	19.3799	19.3749	19.4965	19.3243	19.3933	19.5066	19.4915	19.4102	19.3491	19.5474	19.4607	19.5292
Xrcc5	P27641	12.2175	12.9215	12.1946	11.9999	12.4191	12.1705	11.9763	12.533	13.1002	12.7376	12.9301	12.25	12.3545	12.5207	12.9643	12.903	12.5342
Rpl3	P27659	21.0743	21.155	21.1356	21.1888	20.8919	21.5324	21.0314	20.7733	20.964	21.0027	20.9271	20.9796	20.855	21.1385	21.1849	21.0579	20.8133
Rasgrf1	P27671	20.011	20.1544	19.826	20.2034	19.9299	20.1657	19.8667	20.2361	20.0245	20.1757	20.1191	20.2768	19.7958	20.003	20.2265	20.1426	20.0188
Pdia3	P27773	24.5321	24.4041	24.6371	24.58	24.4603	24.4945	24.4211	24.4343	24.4774	24.4644	24.4873	24.5055	24.6465	24.4886	24.4325	24.5325	24.4997
Braf	P28028	19.3069	19.3057	19.0654	19.2349	19.3083	19.2334	19.3208	19.3111	19.2536	19.2781	19.2103	19.5409	19.2029	19.0193	19.314	19.257	19.2714
Psmb8	P28063	14.9179	15.0785	14.639	15.2174	14.8093	14.6474	14.9399	15.0803	14.9175	15.2595	14.8249	14.9477	14.7371	14.4073	14.5396	14.6302	14.4329
Psmb9	P28076	13.1082	11.9561	11.914	11.6912	12.6637	12.0437	12.286	12.2043	11.9182	12.184	12.3426	12.2352	11.2159	12.1921	12.5127	12.3223	13.178
Mt3	P28184	7.81518	8.64686	6.01887	6.29052	8.58408	7.48421	8.12578	7.29062	7.72132	6.18637	8.1682	7.67658	5.75408	8.27934	6.69837	7.19165	7.69475
Aco1	P28271	19.6071	19.5261	19.4931	19.3758	19.6734	19.4007	19.5212	19.6176	19.579	19.5624	19.5324	19.4714	19.534	19.4833	19.4662	19.4713	19.6946
Htr1b	P28334	12.0573	12.1913	12.3953	11.2422	11.8433	11.3982	12.1315	12.1692	12.2643	11.5518	11.7765	11.2204	12.7746	12.1372	11.2816	11.7043	11.9579
Apex1	P28352	17.3405	17.3838	17.2609	17.5714	17.6542	17.4156	17.305	17.2896	17.2757	17.5741	17.5774	17.5068	17.5872	17.5786	17.3212	17.362	17.3091
Adh5	P28474	21.9863	21.8611	21.947	21.8494	22.0366	21.6785	21.8787	21.9596	22.0851	21.9812	22.0474	21.6943	21.8163	21.9787	21.6126	21.7906	22.096
Slc6a9	P28571	20.117	20.4808	20.6019	19.693	19.9107	20.4245	20.5456	20.0242	20.3875	20.0611	19.8838	19.2726	20.396	20.4571	20.0654	19.5409	19.7715
Adss1	P28650	21.3273	21.3783	21.0498	20.9626	21.5051	20.9768	21.019	21.6336	21.3411	21.4818	21.5295	20.8324	20.9492	21.3477	21.0813	21.0972	21.4973
Ca8	P28651	14.7213	14.4179	14.1426	13.9933	14.2059	14.2544	14.5068	13.9099	14.328	17.7003	14.4513	14.3232	14.1944	14.2132	14.074	14.3148	14.3973
Camk2b	P28652	23.1784	23.255	23.3911	24.0062	23.5853	23.6438	23.0989	23.399	23.24	23.5558	23.421	23.8853	22.9205	23.2812	23.9966	23.709	22.6082
Nap1l1	P28656	20.7104	20.7376	20.8725	20.8143	20.7217	20.8011	20.798	20.7248	20.7365	20.7792	20.8569	20.8908	20.7448	20.6006	20.8307	20.7468	20.8185
Atxn10	P28658	20.3517	20.2236	20.1903	20.2109	20.3754	20.3428	20.3249	20.5981	20.269	20.4039	20.452	20.3874	20.223	20.2798	20.3174	20.4347	20.3168
Celf1	P28659	16.3783	16.1881	15.8861	16.6036	16.2517	16.5679	15.9594	15.8944	16.2649	16.2973	16.303	16.7443	16.1118	16.2113	16.3235	16.5534	16.3775
Nckap1	P28660	21.4603	21.4249	21.4439	21.7099	21.3712	21.6802	21.6113	21.4007	21.4232	21.4461	21.6957	21.9356	21.5123	21.3779	21.5253	21.6944	21.5969
Septin4	P28661	20.8824	21.1337	20.766	20.8056	20.7402	21.0589	21.094	20.7809	20.7874	21.1174	20.9679	20.9532	20.8049	20.6136	20.8996	20.787	20.9443
Bri3	P28662	9.46069	9.43577	9.95559	9.80592	9.73606	10.2972	10.2782	9.13364	9.69907	12.4917	9.40428	9.5476	11.4814	8.95818	9.6696	9.57729	9.5463
Napb	P28663	23.975	23.5545	23.9323	23.9364	23.9617	23.8376	23.9152	23.9532	23.9857	23.8027	23.8417	23.8527	23.9122	24.0927	23.7021	23.8393	23.746
Marcksl1	P28667	19.2298	19.6189	19.7571	19.5479	19.4839	19.722	19.6993	19.2636	19.4817	19.5594	19.4517	20.0261	19.8869	19.5455	19.8081	20.036	19.8111
Rxrb	P28704	10.8125	10.685	11.8001	10.5905	11.9625	11.4008	11.2679	11.1713	9.88937	10.6478	10.6378	10.6824	11.5416	10.6254	11.078	11.1691	10.7162
Kif5c	P28738	23.8324	23.8137	23.6607	23.8157	23.7976	23.8046	23.9017	23.8732	23.7356	23.8506	23.8511	24.0153	23.851	23.5906	23.9244	23.8034	23.9136
Kif2a	P28740	20.5296	20.4824	20.5693	20.2729	20.285	20.3149	20.5514	20.4494	20.4413	20.2552	20.3993	20.4215	20.7288	20.4081	20.3071	20.3243	20.5002
Kif3a	P28741	18.5076	18.5289	18.2991	18.666	18.4183	18.4273	18.5009	18.5852	18.4062	18.4369	18.6352	18.8488	18.342	18.2949	18.7024	18.5707	18.4322
Ptprm	P28828	15.7578	15.7564	15.7742	15.6284	15.7196	15.8212	15.6556	15.5005	15.6172	15.869	15.5732	15.6532	15.7379	15.6035	15.7968	15.6658	15.8215
Dpp4	P28843	12.8438	12.1895	13.2447	13.5186	13.2573	12.3957	12.9113	12.5914	13.3209	13.1184	12.6588	12.9763	12.6888	12.7744	12.4762	13.3596	12.6466
Prkcd	P28867	21.6131	22.1012	21.859	21.8345	22.1189	21.9785	22.0399	21.3407	21.7232	21.8559	21.7976	21.7718	21.7215	21.4398	22.2194	22.0947	22.4473
Pabpc1	P29341	21.5662	21.5976	21.5113	21.4863	21.4308	21.6771	21.4683	21.4555	21.5158	21.5047	21.5725	21.541	21.6015	21.5435	21.4851	21.5658	21.6235
Ptpn6	P29351	17.1524	16.8679	17.0415	17.269	17.2982	17.0345	16.7114	16.8578	16.9352	16.8117	16.9291	16.8377	16.5516	16.421	16.6643	16.6349	16.7984
Gnb4	P29387	24.4536	24.3569	24.8106	24.0501	24.2476	24.0918	24.5224	24.1978	24.6355	24.0517	24.291	23.9699	24.5599	24.7179	24.1127	24.3137	24.5465
Ftl1	P29391	18.4978	18.5485	18.4938	18.3536	18.224	18.5406	18.461	17.8982	18.4503	17.9392	18.4434	17.629	18.4048	18.2267	17.7998	18.0724	17.6578
Hexa	P29416	18.9629	18.8516	18.8005	19.1324	18.7896	18.9375	18.8533	18.8255	19.0544	19.0183	19.3824	18.9042	18.5858	18.738	19.0013	18.9205	18.8945
Vcam1	P29533	25.0086	25.0764	25.3632	24.8879	25.0512	24.9479	25.1628	24.977	25.0199	24.8344	24.8834	25.0452	25.2344	25.0057	24.9312	25.0993	25.1504
Nedd8	P29595	21.3121	21.169	21.053	21.1731	21.3459	21.1948	21.1957	21.2428	21.1905	21.3731	21.272	20.9372	21.2541	21.1561	20.9593	21.2266	21.3729
Ahsg	P29699	13.2682	14.5944	13.8346	13.5008	13.9386	14.3675	15.0798	12.4033	13.669	13.8061	13.2484	10.5473	14.7597	13.7916	13.3746	13.5419	15.3283
Oat	P29758	22.8278	22.6652	22.8087	22.9756	22.718	22.6635	22.6881	22.6965	22.818	22.8651	22.805	22.7641	22.7528	22.7412	22.6265	22.7734	22.6974
Vtn	P29788	13.1369	13.7231	13.655	13.6537	13.5807	13.548	13.8187	13.1838	13.2401	13.5508	13.7647	13.5219	13.9585	13.3219	13.4043	13.5784	13.8596
Ckmt1	P30275	25.9752	25.522	25.7698	26.1131	25.7022	25.955	26.0104	25.7812	26.0719	26.1162	26.4005	25.9945	25.695	25.9036	25.8625	26.247	26.1581
Fkbp4	P30416	21.06	20.7938	20.7914	20.9741	20.9592	20.9415	20.8168	20.9684	20.8686	20.9448	21.0206	20.9222	20.9532	20.9223	20.7523	20.8346	20.869
Tacr1	P30548	13.8873	13.6346	14.0286	13.4972	13.3885	13.1797	14.0234	13.5821	13.7378	13.8986	13.4397	13.538	14.0807	13.9558	13.7886	13.4578	13.5626
Gna15	P30678	14.8198	15.075	14.7278	14.8125	14.2141	15.6872	14.335	14.1601	14.8583	10.3346	14.5431	14.2013	11.7467	14.7011	14.7021	14.7284	14.284
Hmgb2	P30681	16.7053	17.1692	17.233	17.1572	16.9642	16.9372	16.5965	17.1235	16.0877	17.1513	16.9948	16.9409	17.1866	16.7096	16.8597	16.8768	17.0763
C5ar1	P30993	14.8655	15.6845	15.8963	15.2536	15.8051	15.3727	15.4134	15.3431	15.3199	16.1774	14.4461	15.5191	15.5968	15.0089	15.2806	15.2331	15.322
Ctnnd1	P30999	19.0568	19.083	19.2479	18.8804	19.1085	18.9421	19.1258	18.7635	19.0601	19.0004	18.9228	19.127	19.2675	19.1552	19.1273	19.1384	19.259
Des	P31001	16.4126	16.0848	15.7396	16.7021	16.0269	15.6208	16.5841	16.3608	15.9513	16.1264	16.0781	15.6461	15.9451	15.2373	15.5592	16.23	16.3815
Aimp1	P31230	18.9555	19.0105	19.0126	19.2535	19.0603	19.1701	18.9855	19.1654	18.9653	19.2128	19.1746	19.2995	19.0641	19.0806	19.2273	19.1781	19.0924
Prkar2b	P31324	22.8092	22.3534	22.8107	22.4619	22.2985	22.2892	22.6958	22.2045	22.791	22.2522	22.5912	22.5231	22.76	22.8176	22.2274	22.4482	22.7857
Slc6a1	P31648	22.8758	23.0329	23.0657	22.5751	22.7167	23.1223	23.1977	22.5989	22.8851	22.7246	22.4756	22.5584	23.0612	22.7461	22.7775	22.5029	22.2642
Slc6a13	P31649	16.1353	15.2785	15.6008	16.6443	16.4024	14.2111	15.8561	14.2376	16.5541	15.968	14.6159	15.8506	15.5554	15.424	15.7112	15.9142	16.1471
Slc6a11	P31650	23.6749	24.1242	24.111	23.0424	23.3446	24.174	24.2411	23.2809	23.7326	23.4438	23.1816	22.8934	24.1878	23.5767	23.6411	22.9943	23.2632
Slc6a12	P31651	12.3173	9.51421	12.2897	13.3348	13.1971	12.824	12.8523	11.3764	13.1269	12.6733	11.8714	12.8362	12.7322	12.7678	13.0991	12.8951	13.4554
Akt1	P31750	18.1908	18.1665	17.9592	18.2207	18.0894	18.1252	18.1444	18.4598	18.4401	18.2041	18.2809	18.2432	18.0102	17.9273	18.0618	18.2418	18.3716
Dbi	P31786	24.8331	23.9467	24.707	24.8076	24.8294	24.5985	24.4048	24.7408	24.8256	24.7711	24.8607	24.3533	24.45	24.8217	24.1971	24.7144	24.819
Map2k1	P31938	22.4403	22.4298	22.3136	22.3974	22.4675	22.4012	22.3804	22.3467	22.3254	22.346	22.4495	22.4372	22.4153	22.2485	22.4665	22.4115	22.4292
Cd68	P31996	14.8289	14.9227	14.8061	14.7621	14.9863	14.9145	10.3338	14.9509	15.0114	14.5829	9.64025	14.5022	14.0721	14.6978	14.3974	14.4397	14.1253
Scp2	P32020	22.8359	22.5596	23.0266	23.0524	22.743	22.7004	22.9264	23.0084	23.1373	23.1007	23.2233	22.8551	22.8121	22.9783	22.7555	23.0406	22.9709
Slc2a3	P32037	21.1806	21.4323	21.636	20.9093	21.0633	21.4416	21.645	20.8983	21.3168	20.8197	20.969	20.8238	21.4038	21.0293	20.888	20.87	20.9339
Ssb	P32067	17.8353	17.9099	17.9926	18.0458	17.8809	18.2996	17.6759	17.9228	17.7886	18.0772	18.1285	18.1051	18.0158	18.1028	18.0292	18.231	18.0696
Chrm4	P32211	15.9921	16.26	16.7092	15.8264	16.1747	15.6218	16.2951	15.6824	16.0833	15.2351	15.6804	15.6576	16.5665	15.9204	15.8718	15.6061	16.2249
Drg1	P32233	16.5999	16.9259	16.5694	16.6067	16.5452	16.7655	16.487	16.3826	16.2441	16.1439	16.344	16.6359	16.7114	16.6453	16.4454	16.5023	16.5426
Serpinc1	P32261	16.3388	15.8372	15.5463	16.214	15.3556	15.5498	15.7821	16.5864	15.4033	15.7705	16.056	16.334	16.1617	15.9098	16.0177	16.3588	16.4366
Nectin2	P32507	16.6208	16.4628	16.6752	16.2958	16.468	16.288	16.689	16.3914	16.5687	16.3835	16.3257	16.4633	16.7958	16.5093	16.5051	16.6272	16.5006
Pvalb	P32848	22.0951	21.7971	21.5675	20.6485	22.2228	21.6371	21.7839	21.6675	22.0338	21.8245	21.6827	21.2272	21.4328	21.868	21.3313	21.1695	21.848
Kras	P32883	21.9213	21.3861	22.0597	21.6298	21.772	21.6015	21.8068	21.5245	22.0345	21.5214	21.8458	21.3239	22.1833	22.1133	21.3357	21.6892	21.8375
Wars1	P32921	21.3646	21.2791	21.2322	21.2913	21.39	21.1816	21.2019	21.4372	21.3605	21.2785	21.4352	21.226	21.3796	21.2702	21.2373	21.2342	21.3576
Kif1a	P33173	20.5675	20.5426	20.4305	20.5104	20.5734	20.5214	20.5916	20.6791	20.5241	20.6279	20.5283	20.6949	20.525	20.3627	20.6285	20.543	20.561
Kif5a	P33175	17.9103	17.9544	17.7199	17.9244	17.7716	17.9088	17.9771	18.2765	17.9212	18.1257	18.0392	18.0408	17.8534	17.7553	18.0783	18.0337	17.8886
Ranbp1	P34022	22.415	22.1739	22.3198	22.5028	22.3992	22.1865	22.2699	22.3901	22.6104	22.379	22.5519	22.5376	22.3268	22.4339	22.3983	22.3501	22.4735
Ptk2	P34152	18.5403	18.5678	18.3867	18.6234	18.6329	18.5719	18.5277	18.4	18.3168	18.4694	18.5731	18.7848	18.554	18.333	18.6836	18.536	18.6922
Mif	P34884	23.7553	23.9624	23.7694	23.4416	24.0482	23.7799	23.9995	23.9279	24.0656	23.6733	24.1973	23.4443	23.8652	23.7669	23.1252	23.7088	23.9359
Ephx2	P34914	18.3718	18.2168	18.4291	18.81	18.4383	18.3087	18.2117	18.3944	18.5003	18.4171	18.5623	18.8338	18.2941	18.332	18.3482	18.6218	18.3866
Usp4	P35123	19.1622	19.0747	19.1235	19.2907	19.2551	19.0881	19.1112	19.5101	19.177	19.2845	19.299	19.3353	19.1059	19.1436	19.2661	19.2386	19.3658
Ptpn11	P35235	20.7723	20.7649	20.795	20.8249	20.8326	20.7181	20.7684	20.9199	20.8353	20.8252	20.8166	20.6965	20.7127	20.7455	20.6987	20.6723	20.7949
Rab3d	P35276	23.7593	23.6393	23.6153	23.8374	23.5822	23.5173	23.5443	23.3118	23.6906	23.5155	23.5503	23.8839	23.787	23.5923	23.7145	23.8993	23.5541
Rab5c	P35278	22.2149	22.049	22.3312	22.1346	22.1652	22.0982	22.2652	22.1095	22.2934	22.1002	22.2306	22.0093	22.4055	22.2967	21.9504	22.1961	22.1557
Rab6a	P35279	24.111	23.4192	24.1071	24.0264	24.0303	23.862	24.171	24.0192	24.2243	24.0552	24.1895	23.9334	24.1256	24.2047	23.6275	24.0214	24.0209
Rab21	P35282	21.7761	21.653	21.8081	21.5539	21.7329	21.5865	21.6691	21.5934	21.8333	21.6414	21.7563	21.4078	21.7816	21.8673	21.4798	21.6608	21.7484
Rab12	P35283	20.0105	19.9027	20.0165	19.7685	19.9689	19.9215	19.8644	19.729	19.9046	19.8269	19.8061	19.9105	20.0717	20.016	19.9168	20.029	20.093
Rab22a	P35285	21.245	21.1431	21.3631	21.0826	21.1061	21.0206	21.2991	21.143	21.3988	21.0614	21.2308	20.8994	21.3639	21.4157	21.0913	21.1286	21.2065
Rab23	P35288	20.2623	20.2763	20.4768	20.264	20.3516	20.2792	20.2464	20.208	20.2541	20.3496	20.2384	20.1893	20.5882	20.3648	20.3275	20.3215	20.4411
Rab24	P35290	19.8861	19.7367	19.9128	19.736	19.9375	19.7297	19.8622	19.9511	19.9578	19.8265	19.8122	19.6076	19.9228	20.1196	19.8236	19.8169	19.8842
Rab18	P35293	22.7052	22.5829	22.738	22.6303	22.7264	22.5249	22.6582	22.6733	22.9445	22.7596	22.829	22.5589	22.6145	22.8338	22.7327	22.756	22.6779
Icam2	P35330	17.4702	17.6071	17.6101	17.5981	17.9252	17.3851	17.8302	17.6782	17.5891	17.5805	17.6718	17.5581	17.3777	17.4406	17.4917	17.5696	17.8675
Oprl1	P35377	14.5401	12.4946	13.7794	13.7154	13.8798	13.3225	13.8859	13.5596	13.9782	13.3792	13.4394	13.0368	13.4577	13.8084	9.35637	13.7101	14.0774
Ppard	P35396	21.0213	20.5069	20.4679	20.9078	19.9531	20.8851	20.2775	21.4072	20.5678	20.6706	21.0554	21.3899	20.3002	20.6889	21.1961	21.0375	21.1995
Grin2a	P35436	12.3275	12.0906	12.0791	12.6311	11.7808	12.9907	12.761	11.8571	12.7245	11.8025	12.2499	12.719	11.4906	12.0507	12.4926	11.9789	11.8872
Grin1	P35438	18.2693	18.2678	18.2351	18.2997	18.1248	18.4803	18.3016	18.1172	18.1493	18.1397	18.0938	18.4064	18.2226	18.1483	18.4372	18.2019	17.9212
Oxt	P35454	13.9044	12.1264	16.317	14.1769	18.1008	16.6982	15.2873	13.8631	14.5999	15.5129	14.8393	15.2602	15.0765	14.5213	13.856	14.9196	11.1654
Pdha1	P35486	24.7103	24.5345	24.9429	24.8014	24.6832	24.7033	24.9557	24.6212	24.854	24.6747	24.6102	24.5711	24.7669	24.8673	24.5223	24.5394	24.4814
Fah	P35505	20.7627	20.6156	20.8315	20.7308	20.7598	20.3757	20.558	20.8788	21.0054	20.7498	20.7948	20.0742	20.4905	20.7294	20.1473	20.3464	20.5694
Ret	P35546	13.7982	13.7648	13.8571	13.7058	14.2243	13.5318	13.9023	14.0362	13.8611	13.7231	13.457	13.1027	13.9946	13.6007	13.1486	13.442	13.6778
Fbl	P35550	16.3054	16.2216	16.2792	16.0062	15.8943	16.3829	16.013	15.9097	16.1599	16.1001	16.0408	15.9305	15.9057	15.9332	16.2134	15.8995	16.2155
Canx	P35564	24.4759	24.1692	24.6228	24.4676	24.3662	24.3291	24.39	24.4433	24.5796	24.3247	24.5185	24.3417	24.4931	24.4953	24.3092	24.3351	24.293
Ap1m1	P35585	20.9596	20.715	20.8141	20.9777	20.8924	20.919	20.9731	20.9742	21.0181	21.0234	21.1427	21.0019	20.8995	20.8203	20.9468	20.9732	20.9441
Prdx1	P35700	24.2766	24.005	24.3311	24.2192	24.2529	24.1266	24.3587	24.3545	24.4215	24.2735	24.418	24.1153	24.1635	24.2498	23.8911	24.1296	24.2543
Cd81	P35762	21.3178	19.3382	21.1609	20.7072	20.7151	20.9718	21.2323	20.846	21.401	20.9217	21.5066	20.5669	21.0172	21.4702	19.8362	21.0342	21.0844
Gpm6a	P35802	24.158	24.2506	24.4843	23.7511	23.5882	24.1077	24.3528	23.4062	24.0395	23.6486	23.7434	23.8476	24.3526	23.894	23.6839	23.869	24.057
Gpm6b	P35803	21.4677	21.5411	21.776	21.5235	21.2663	21.7825	21.5505	21.0076	21.693	20.9627	21.2389	21.517	21.6412	21.4287	21.1564	21.4772	21.5637
Ptpn1	P35821	17.9258	17.9537	17.9257	18.1579	18.2562	18.0522	17.7894	18.043	18.1018	18.0177	18.0532	18.1563	17.7573	18.0703	18.1213	18.0416	17.9693
Ptprk	P35822	14.8041	14.7043	14.7412	14.9587	14.4561	14.7133	14.6351	14.6348	14.8161	14.4231	14.7704	15.1691	14.7012	14.6841	14.7219	14.8838	14.3671
Ptpn12	P35831	10.9381	11.0094	11.2016	11.6699	9.91567	11.4743	11.2949	11.1104	12.614	10.9824	11.1475	11.509	10.895	11.0652	11.7496	10.9499	11.1644
Fmr1	P35922	17.0398	17.0247	16.9843	16.646	16.8758	17.0191	16.5959	16.6822	16.7161	16.6417	16.7008	16.8512	16.9098	17.184	16.9402	16.7158	17.0568
Ldlr	P35951	15.7424	16.0166	15.7291	15.4571	15.4467	15.6205	15.4093	15.8709	15.7368	15.483	15.699	15.1107	15.6926	15.6787	15.5364	15.7959	15.4805
Flt1	P35969	12.9061	13.0021	13.4593	12.1494	11.8574	12.1679	13.1931	12.4573	12.9503	12.1329	13.2504	12.8284	10.6997	13.5656	12.9224	12.624	13.4133
Rpl12	P35979	21.4757	21.785	21.615	21.2244	21.4472	21.9742	21.405	21.0907	21.1598	21.3794	21.2103	21.2697	21.5248	21.4739	21.6482	21.3721	21.3007
Rpl18	P35980	21.3889	21.7866	21.5186	21.3728	21.255	21.9049	21.3241	21.0318	21.1866	21.279	21.1278	21.1591	21.2803	21.5127	21.6153	21.3603	21.1819
Tbxas1	P36423	11.5853	11.7443	11.3409	11.8582	12.0661	11.9482	11.4214	11.6231	9.9592	11.3745	11.4049	11.4862	11.0093	11.4376	11.5477	11.0945	11.0963
Sar1a	P36536	18.4589	18.2846	18.2988	18.1486	18.18	18.1646	17.8602	18.2544	18.3174	18.3484	18.2671	18.2816	18.1107	18.1995	17.8104	18.2353	17.8823
Cpox	P36552	19.5437	19.4604	19.5658	19.8407	19.6095	19.5609	19.4866	19.7056	19.8433	19.6992	19.9044	19.6771	19.3664	19.6519	19.6515	19.8255	19.7915
Bmpr1a	P36895	15.4201	15.3186	15.6167	15.2583	15.4877	15.2679	15.659	15.4788	15.506	15.2291	15.5558	15.1433	15.5859	15.7044	15.2525	15.4941	15.5159
Gnl1	P36916	20.315	20.2631	20.3163	20.1675	20.2751	20.2912	20.4482	20.32	20.309	20.3675	20.4518	20.4475	20.4177	20.1211	20.3801	20.3846	20.3932
Ppm1b	P36993	18.041	18.0368	18.1044	17.9216	17.9971	17.8688	18.1168	18.0356	18.313	18.151	18.2635	17.9583	17.9493	17.9949	18.0093	17.9618	18.1548
Por	P37040	21.6149	21.6431	21.9091	21.62	21.6569	21.5118	21.7457	21.6506	21.6936	21.5251	21.5861	21.4012	21.819	21.6602	21.5937	21.5665	21.5834
Acvr1	P37172	15.0294	15.0496	14.9097	14.6655	14.907	14.9566	14.7359	14.8778	15.3939	15.0241	15.0611	14.8164	14.9167	15.3253	15.1379	15.2576	14.9407
Tagln	P37804	19.0879	18.1585	18.9665	19.9529	19.6938	18.6456	18.7624	19.1902	19.1537	18.7934	18.6761	19.6133	19.2405	19.0009	18.9832	19.5976	19.0196
Hmgcl	P38060	20.98	20.9142	21.0133	21.2155	21.0686	20.9652	21.0668	21.0271	21.1228	21.3828	21.132	21.0962	20.9494	21.0236	21.0628	21.2797	20.9918
Ttl	P38585	16.0359	15.8496	15.638	16.043	15.9719	15.5555	15.943	15.7829	15.9117	15.8571	15.8148	15.8983	16.0272	15.2399	15.9603	16.0008	16.164
Hspa9	P38647	25.1096	24.8147	25.2043	25.1124	24.9713	24.9379	25.0897	25.096	25.1383	25.0123	25.1587	25.0505	25.1819	25.1819	24.8746	24.9856	25.0578
Cdh4	P39038	16.2657	16.0769	16.3015	15.6218	15.7766	16.0098	16.2666	15.8113	16.1511	15.9754	16.309	15.8981	16.2219	16.2644	15.9821	16.1039	15.8685
Dnm1	P39053	25.0195	25.2836	25.0585	26.1144	25.082	25.8665	25.7504	25.704	24.9856	25.8764	26.0426	26.5372	25.473	24.82	25.8863	26.0841	25.6179
Dnm2	P39054	19.6188	19.8657	19.8744	20.1017	19.6127	19.8904	19.9644	20.0821	19.9096	20.0771	20.1961	19.9092	19.813	19.5396	19.7535	19.9692	19.8017
Col18a1	P39061	13.188	12.677	13.3034	12.9284	12.9511	11.9478	12.9211	12.7778	12.5087	13.1402	12.8654	12.3006	13.0334	12.9944	12.067	12.6632	13.0424
Grik2	P39087	18.8702	18.7989	18.8947	18.7805	18.8048	18.7135	18.8598	18.7188	18.9981	18.7808	18.5271	18.5373	19.0116	18.6979	18.8076	18.3965	18.6362
Man1a2	P39098	17.2183	17.1087	17.1944	17.2659	17.0788	17.3028	17.1172	17.0943	17.1056	17.0523	17.0934	17.3124	17.3218	17.1553	17.2057	17.2907	17.0399
Tjp1	P39447	17.9144	18.1128	18.167	17.7154	17.3883	17.9268	17.859	17.7538	18.0379	17.7136	17.7937	17.6366	18.147	17.8955	17.4423	17.7771	17.9208
Fyn	P39688	20.842	20.7108	20.9158	20.3045	20.4036	20.5517	20.7946	20.4253	20.7763	20.3494	20.5609	20.0952	20.9913	20.8943	20.319	20.4256	20.6748
Fen1	P39749	18.113	18.62	18.1476	17.8313	18.2433	18.2982	18.0776	18.0893	18.113	18.2322	18.0764	18.4408	18.3583	18.1269	18.4371	18.5348	18.1707
Timp3	P39876	18.3438	17.8384	18.2669	18.5354	18.2592	18.299	18.6719	17.852	17.5554	18.2996	17.9201	18.4131	18.6149	18.1211	18.3918	18.2779	18.3438
Cap1	P40124	22.9037	22.9688	22.8898	23.0007	22.987	22.9175	23.0086	22.9941	22.9695	22.9439	23.0423	23.0697	22.9618	22.8102	23.0514	22.9256	23.0399
Tkt	P40142	23.4735	23.2336	23.3175	23.2421	23.4201	23.192	23.3919	23.4882	23.53	23.4192	23.3773	23.058	23.2993	23.4477	23.1471	23.2683	23.472
Cd82	P40237	22.4727	22.3355	22.8592	21.9858	21.7541	22.0794	22.2099	22.032	22.8731	21.9337	22.5574	21.4894	22.3106	22.938	21.8762	22.0955	22.3056
Cd9	P40240	22.9096	23.2291	23.2393	22.3901	22.4815	22.7966	22.6636	22.6663	23.3379	22.5408	22.9548	22.0197	22.9704	23.0881	22.4547	22.529	22.9532
Vps26a	P40336	21.1064	20.9117	20.9269	21.232	21.0455	21.1464	21.078	21.1323	21.0988	21.1471	21.2848	21.3019	21.0514	21.0327	20.9988	21.241	21.0846
Tfam	P40630	23.1252	22.9933	23.1727	23.1537	23.0369	22.9709	23.058	23.1194	23.2254	23.1734	23.3134	23.0215	23.1248	23.1192	22.8513	22.9937	22.892
Syt4	P40749	14.5646	14.1836	14.6755	14.4842	14.6215	14.6176	14.7587	14.4444	14.1804	14.6449	14.1252	13.9417	14.4448	14.6668	14.5242	14.3395	14.3426
Rpl28	P41105	20.0748	20.3879	20.2236	20.0043	20.0366	20.6847	20.0003	19.7067	19.7352	19.9927	19.8126	19.8519	20.0062	20.1924	20.3254	20.0952	19.8069
Acsl1	P41216	21.5564	21.4876	21.6167	21.7744	21.6483	21.4506	21.6032	21.5803	21.6757	21.6606	21.6718	21.6954	21.5769	21.6201	21.6191	21.7967	21.6929
Abca1	P41233	15.635	15.8054	16.0008	15.2552	15.6185	15.3912	15.8948	15.6154	15.828	15.5176	15.465	15.0418	15.5803	15.4946	15.4425	14.6539	15.1436
Abca2	P41234	20.7689	20.8544	20.8593	20.7546	20.8437	20.6969	20.8274	21.0212	20.9896	20.7461	20.7679	20.4486	20.6306	20.8984	20.6897	20.7262	20.8617
Csk	P41241	17.6232	17.4858	17.4048	17.4754	17.557	17.3667	17.4794	17.6967	17.6035	17.8016	17.8536	17.5415	17.5675	17.5861	17.451	17.5998	17.5956
Matk	P41242	16.296	16.5692	16.3129	16.3164	16.4517	16.5652	16.5737	16.5408	16.4036	16.4155	16.3815	16.4379	16.2149	16.296	16.5965	16.6719	16.2445
Slc19a1	P41438	8.5464	8.71603	9.36953	11.4524	8.78993	8.798	8.62521	9.30378	8.90008	10.8998	11.301	8.87325	12.0165	8.92082	9.3885	8.86987	9.30814
Tac1	P41539	16.7596	14.1514	17.4569	15.7378	16.1298	16.7102	17.3873	17.3093	18.0692	16.9761	17.383	17.1462	17.8067	17.064	16.222	17.8469	17.0085
Pbx1	P41778	9.81295	9.64274	9.9482	10.635	8.5067	9.76701	10.4348	9.93534	9.8979	10.2819	10.6341	10.4266	10.0981	9.69236	9.49309	9.38394	10.2885
Eci1	P42125	23.5559	23.1015	23.5153	23.5253	23.3249	23.2774	23.3029	23.4742	23.5694	23.4806	23.5367	23.4203	23.3552	23.411	23.182	23.3885	23.337
Foxk1	P42128	11.2316	13.1327	12.3459	12.6986	12.2521	11.8901	12.6339	11.9618	12.5298	12.8858	12.807	12.7163	12.1694	12.8205	12.9125	12.7165	13.3804
Septin2	P42208	21.7565	22.1025	21.7686	22.0011	21.7634	22.208	21.7883	21.8194	21.5013	21.9099	21.8079	22.3499	21.8111	21.8385	22.0337	22.1846	21.8489
Stat1	P42225	17.4478	17.2318	17.1401	17.4661	17.3988	17.2133	17.2575	17.5434	17.4688	17.3422	17.4804	17.0993	16.9154	17.0586	17.0911	17.2462	17.11
Stat3	P42227	17.9313	17.8975	17.5934	17.8451	17.9194	17.9716	17.895	18.0878	17.6539	17.8057	17.9178	17.8963	17.6727	17.5095	17.8467	17.8672	17.6185
Stat5b	P42232	19.7884	19.6284	19.3756	19.3775	19.5834	19.6763	19.7705	19.8273	19.7032	19.736	19.8423	19.4166	19.715	19.6111	19.6549	19.7042	19.4811
Pik3ca	P42337	16.6893	17.0242	16.7145	16.8954	16.7233	16.7865	16.6814	17.0127	16.7223	17.1069	16.7895	16.8788	16.6891	16.7477	16.8015	16.7621	16.6851
Eps15	P42567	19.6418	19.6957	19.6423	19.4763	19.5162	19.6149	19.6593	19.6254	19.7077	19.6436	19.5438	19.4498	19.6424	19.6381	19.4817	19.6369	19.7438
Pura	P42669	22.3321	22.4009	22.3631	22.3716	22.3477	22.5892	22.0885	22.4636	22.2044	22.4773	22.384	22.4593	22.4319	22.4364	22.6206	22.3912	22.4355
Lifr	P42703	16.9386	16.5469	16.9738	16.6193	16.811	16.5577	16.5998	16.7499	16.8345	16.7199	16.3392	16.3495	16.6258	16.981	16.5882	16.4932	16.6228
Htt	P42859	23.0155	22.9985	22.7424	23.01	22.9736	22.9531	23.0097	23.0735	22.964	23.137	23.018	23.2909	22.8773	22.849	23.2447	23.1427	23.1108
Oprm1	P42866	15.9483	15.55	15.7685	15.0975	15.5234	15.1536	15.4095	15.4237	15.5101	14.9239	15.2526	14.9673	15.6705	15.5352	15.5978	15.5694	15.5084
Dpagt1	P42867	15.1535	15.6636	15.3072	15.6752	15.4431	15.0965	14.8285	14.9352	15.2573	15.2893	14.9412	15.709	14.9734	15.4233	15.1064	13.9718	14.7223
Pxmp2	P42925	15.6719	15.9048	16.1724	15.8313	15.8842	15.3887	16.0775	16.1444	15.6439	15.5362	15.4088	15.7858	16.118	15.6882	15.6871	15.108	15.4641
Cct8	P42932	22.3743	22.2881	22.3502	22.3282	22.2741	22.3715	22.3473	22.373	22.357	22.315	22.4923	22.3477	22.4078	22.3802	22.2894	22.3752	22.3574
Slc1a2	P43006	23.8877	24.5221	24.4074	24.1408	23.7701	24.7945	24.463	23.4799	24.0226	23.9232	23.5216	24.1226	24.3114	23.8258	24.133	23.7896	23.7123
Cox6a1	P43024	18.3704	19.2748	18.8679	19.5496	19.0075	20.1814	19.389	18.6893	18.7895	18.8558	18.1707	18.7908	18.845	18.7915	19.6425	18.0973	17.9166
Msh2	P43247	12.9857	13.0684	12.344	13.2406	12.9875	12.8543	12.6398	13.0695	12.8882	13.1349	12.9556	12.9331	12.6493	12.6722	13.1354	12.7226	13.1126
H1-4	P43274	22.1804	22.3313	22.3149	21.6341	21.8349	22.2727	21.8618	21.3023	21.967	21.5648	21.8846	21.1475	22.165	22.1386	21.4771	21.5911	21.9848
H1-1	P43275	14.8039	14.5126	14.5994	13.9753	13.9254	13.9964	14.096	13.3238	14.6928	13.9516	13.7662	14.1112	13.803	14.3877	13.7311	13.9631	13.8819
H1-5	P43276	17.576	17.6372	17.2349	16.5602	17.0903	17.4995	17.2291	16.4065	17.3256	17.4254	17.2127	17.1778	17.9181	18.15	17.5257	17.4673	18.0675
H1-3	P43277	20.6303	20.7432	20.5426	20.159	20.2257	20.5529	20.2696	19.4722	20.5211	20.0141	20.1237	19.972	20.8427	20.783	19.9134	20.3277	20.6298
Itgav	P43406	20.8885	20.8114	20.9494	20.587	20.7576	20.5854	20.7804	20.6482	20.9097	20.524	20.6869	20.4111	20.6978	20.9633	20.6219	20.5845	20.7017
Akr1b1	P45376	21.5751	21.4186	21.5063	21.3917	21.557	21.3368	21.3161	21.4453	21.5291	21.4228	21.5562	21.1121	21.3029	21.3222	21.0871	21.2352	21.4698
Akr1b8	P45377	21.6421	21.1196	21.4223	21.467	21.4359	21.2676	21.3425	21.4787	21.6225	21.4478	21.718	21.3847	21.3798	21.6966	21.0456	21.2738	21.344
Crebbp	P45481	11.4056	11.0899	10.8799	11.722	11.4773	11.6397	11.4643	11.8672	11.2053	11.6475	11.7937	11.95	10.7987	11.5387	12.0418	11.6327	11.2424
Cfl2	P45591	22.3173	21.9967	22.1538	22.0039	22.1096	21.981	22.176	22.2554	22.3161	22.2554	22.3521	21.97	22.2198	22.2526	21.9948	22.0572	22.2574
Man1a1	P45700	10.8499	10.4314	11.0113	11.4615	11.2001	10.7184	10.4025	11.1326	10.3285	10.9658	12.1845	11.4851	10.941	12.132	10.9991	10.671	10.4999
Fkbp2	P45878	23.4904	23.3682	23.5583	23.5582	23.3544	23.2909	23.4639	23.2808	23.464	23.4333	23.5832	23.3036	23.6114	23.4665	23.3679	23.3266	23.3982
Acadm	P45952	21.8019	21.6812	21.8928	21.8907	21.8268	21.6683	21.8157	21.7651	21.8455	21.8821	21.8509	21.8758	21.8435	21.7169	21.7837	21.8054	21.8239
Rangap1	P46061	20.2094	20.1061	20.0286	20.132	20.1509	20.0853	20.2596	20.3383	20.1402	20.2202	20.221	20.3633	20.1157	19.9789	20.1603	20.0846	20.1114
Sipa1	P46062	8.50166	9.62471	9.33153	8.56188	8.30222	8.01067	11.1826	8.08833	11.0326	8.77206	9.06781	8.73129	8.30053	9.42662	9.02534	8.50563	9.38185
Syt1	P46096	24.4657	23.8928	24.5081	24.3485	24.1839	24.3386	24.6014	23.8195	24.4472	23.9428	24.1669	24.3399	24.4475	24.414	23.9809	24.224	24.0603
Syt2	P46097	22.8439	22.4593	22.7604	22.6054	22.55	22.0373	22.7314	22.8015	23.1709	22.8285	22.8431	22.2069	22.6341	23.1852	22.12	22.1963	22.5224
Gpx3	P46412	17.7491	17.4365	18.1234	17.3714	17.7456	18.3272	18.357	17.76	17.9641	17.7762	18.1034	17.3236	18.1582	17.6114	17.6254	18.0233	16.9364
Cdkn1b	P46414	16.5276	16.5881	16.2928	16.5359	16.8961	16.5868	16.1713	16.7103	16.3067	16.8553	16.6496	16.4966	16.4523	16.8104	16.6599	16.6804	16.8898
Nsf	P46460	25.3882	25.2603	25.3771	25.4537	25.5147	25.3482	25.3167	25.4009	25.3026	25.3226	25.3045	25.4296	25.5665	25.5306	25.4593	25.4193	25.4024
Vps4b	P46467	18.1216	18.1691	18.0974	17.7977	17.9519	17.9901	18.1534	18.103	17.9802	17.9886	18.0399	17.8722	18.0223	17.8414	18.1335	17.8874	18.1458
Psmc2	P46471	21.7073	21.7291	21.5966	21.7331	21.6923	21.6559	21.7539	21.804	21.7279	21.7908	21.7826	21.827	21.6345	21.6069	21.8804	21.7349	21.7918
Rab11b	P46638	23.9437	23.5442	23.9283	23.8634	23.834	23.7111	23.8978	23.7545	24.0221	23.8154	23.929	23.7004	23.8693	24.0038	23.6498	23.8357	23.8578
Fdx1	P46656	19.6488	19.5733	19.8329	19.6565	19.5899	19.6175	19.5392	19.6011	19.783	19.7533	19.7997	19.7891	19.8456	19.9114	19.4939	19.6792	19.7736
Ina	P46660	23.7608	23.7398	23.8454	22.8032	23.2389	23.3387	23.7711	23.5878	23.9995	23.3943	23.4715	22.8359	23.5055	24.0325	23.0244	22.7553	23.6292
Nf2	P46662	13.1417	13.1272	13.1628	13.1351	12.7737	13.1997	13.1247	13.0774	12.9951	12.9361	12.8528	13.1779	12.7483	13.284	12.893	12.7048	13.1064
Adss2	P46664	19.9466	19.9118	19.7377	19.7513	19.9709	19.7557	19.8032	20.0407	19.8247	19.8838	19.9784	19.7741	19.8933	19.7179	19.8154	19.8015	19.9912
Pdcd2	P46718	13.4049	13.4862	13.1758	13.2584	13.1072	13.2677	13.0354	13.2668	13.1997	12.6909	13.486	13.5148	13.049	12.9058	13.36	13.0577	12.8331
Myo1b	P46735	13.9571	14.1761	13.9145	13.8014	13.8993	13.9092	13.8146	13.6707	13.6316	14.069	14.1798	14.4765	13.8604	13.8891	13.7811	13.9465	14.0857
Brcc3	P46737	19.0104	19.135	18.9407	19.2442	19.1296	19.0711	19.1405	19.2316	18.9596	19.1976	19.0779	19.3703	19.0126	18.8806	19.2046	19.1739	19.1461
Nedd4	P46935	18.7468	18.7968	18.7941	18.5887	18.6305	18.6337	18.7197	18.7812	18.6755	18.7323	18.6359	18.7313	18.7112	18.5478	18.6238	18.743	18.7086
Stt3a	P46978	17.7819	17.9646	18.0306	18.2946	18.0353	18.1514	17.9859	17.5039	17.6565	17.7722	17.2356	17.9108	17.7414	17.6059	17.9273	17.4585	17.4312
Cryz	P47199	20.3719	20.2259	20.2754	20.2266	20.4108	20.1178	20.1011	20.2706	20.2177	20.2465	20.274	20.1866	20.3136	20.2188	20.1979	20.1186	20.2647
Gal	P47212	18.0604	17.9089	19.1618	17.9853	19.0496	19.3324	19.4946	18.7936	18.3438	18.9262	19.2235	18.1238	19.5669	17.8751	18.7625	19.091	18.0802
Rph3a	P47708	22.8151	22.3907	22.5895	22.242	22.6656	22.4838	22.6435	22.2312	22.8759	22.4724	22.701	22.2685	22.6402	22.9372	22.504	22.4916	22.6901
Pla2g4a	P47713	16.4103	16.7869	16.5992	16.7606	16.5172	16.2488	16.2102	16.66	16.3319	16.5101	16.1152	16.5877	15.859	16.3204	16.4717	16.4186	16.4746
Aldh2	P47738	23.8383	23.6399	23.8827	23.9435	23.7812	23.6723	23.8465	23.9487	24.0145	23.9877	24.0418	23.8273	23.7414	23.777	23.7913	23.8537	23.8624
Aldh3a2	P47740	21.3505	21.3416	21.4124	21.4488	21.3137	21.3901	21.3559	21.3657	21.2718	21.3631	21.2711	21.3571	21.3341	21.359	21.3125	21.4022	21.3548
Grm8	P47743	16.0732	16.4882	16.5687	15.8123	15.9293	15.9199	16.5634	15.7575	16.0745	15.7327	15.6219	15.6696	16.5358	15.8787	15.9503	15.8686	16.1042
Cnr1	P47746	20.6074	20.8126	21.0326	20.4306	20.5307	20.4013	20.7661	20.7014	20.9531	20.4605	20.5486	20.1667	20.9035	20.7454	20.5362	20.4778	20.7042
Capza1	P47753	20.4052	20.2769	20.1124	20.2745	20.2709	20.3484	20.2517	20.4498	20.2015	20.2955	20.2973	20.3266	20.3605	20.3052	20.3248	20.2936	20.2847
Capza2	P47754	22.9496	23.1098	22.8858	23.0477	23.0119	23.1618	22.9169	22.9298	22.8349	22.993	22.99	23.2104	23.072	22.8307	23.1455	23.047	23.0535
Capzb	P47757	22.6331	22.494	22.5733	22.8266	22.6047	22.7908	22.5827	22.6583	22.6492	22.7146	22.6522	22.8478	22.4867	22.5701	22.5442	22.6759	22.622
Srprb	P47758	19.7897	19.7448	19.7041	19.7914	19.8931	19.816	19.6862	19.7397	19.5752	19.675	19.6105	19.7833	19.7867	19.7746	19.8165	19.7787	19.6723
Nsg2	P47759	18.011	17.7845	17.9863	18.277	18.0823	17.9247	18.0035	17.603	18.1138	17.9726	17.8729	18.076	17.5899	17.9861	18.012	17.9198	17.7036
Gsr	P47791	19.0726	19.08	19.0472	18.9007	19.0526	19.0252	19.0419	18.9872	19.0481	19.0678	19.0534	18.8827	19.0413	18.9921	18.9959	18.7988	19.1119
Mtx1	P47802	19.8798	19.7182	19.7518	19.6616	19.7629	19.8021	19.6481	19.3622	19.8436	19.5172	19.6682	19.4449	19.6801	19.9911	19.6748	19.8382	19.8513
Map2k4	P47809	20.5922	20.4583	20.2175	20.3175	20.6513	20.5005	20.3849	20.5929	20.4526	20.4977	20.4708	20.6014	20.4304	20.5083	20.5596	20.5058	20.5867
Mapk14	P47811	12.9347	12.9604	12.6656	12.9785	13.2187	12.5818	13.2413	12.8404	13.0596	13.2123	13.0157	13.2503	13.2743	13.1553	13.0198	13.1209	12.873
Gfpt1	P47856	18.1238	18.1933	18.104	18.106	18.3759	18.3347	18.2686	18.6426	17.9905	18.4114	18.3347	18.3163	18.1117	18.1453	18.3764	18.2458	18.2333
Pfkm	P47857	23.7069	23.4741	23.5316	23.7137	23.6889	23.5345	23.7482	23.869	23.6818	23.8443	23.7829	23.7691	23.6967	23.5339	23.6634	23.6897	23.6915
Scg3	P47867	19.8713	19.7995	20.0442	19.8801	19.8832	20.0085	20.0625	19.8805	19.8531	19.8904	19.9449	19.6695	20.0962	19.835	19.9022	20.0794	19.8179
Igfbp6	P47880	13.2513	14.1229	14.0466	14.0146	10.2589	13.2591	13.3099	13.3774	13.2993	13.4574	13.0692	13.4798	12.9223	13.3411	13.2298	13.3806	13.2321
Rpl6	P47911	21.4439	21.8263	21.562	21.3	21.2725	21.889	21.2216	21.066	21.1218	21.2334	21.1111	21.1129	21.4135	21.5585	21.5408	21.3953	21.2027
Rpl29	P47915	20.1267	20.5687	20.304	20.2314	20.0304	20.6501	19.9238	19.6224	19.9151	19.9929	19.9883	19.9727	19.884	19.9521	20.0729	20.0108	20.0193
Crat	P47934	20.0215	19.9221	19.9318	20.0962	19.7833	19.9407	20.0375	19.8264	19.9188	20.045	20.1543	20.1711	19.9083	19.7752	20.0135	20.1707	20.1584
Resp18	P47939	14.6423	14.3228	14.692	14.1482	14.1375	15.101	11.8881	14.8835	14.0891	13.8088	14.8561	15.1277	15.1373	14.4778	14.6384	14.6597	14.8017
Crkl	P47941	20.1669	20.0804	20.0489	20.1321	20.0004	20.0446	20.0319	20.2216	20.2132	20.1862	20.2997	19.9676	20.0374	20.1091	20.032	20.0682	20.1976
Rplp1	P47955	20.7158	20.6474	21.0078	20.8115	20.6034	20.9082	20.7908	20.5637	21.1537	20.6883	20.8211	20.6558	20.6358	20.7931	20.8479	20.356	20.4038
Rpl5	P47962	21.8748	21.9846	21.8093	21.9626	21.732	22.2151	21.7871	21.5124	21.7336	21.7825	21.7106	21.6883	21.7363	21.9426	21.8499	21.8229	21.6415
Rpl13	P47963	21.9151	22.0107	21.9912	21.905	21.6709	22.448	21.833	21.4545	21.8204	21.6956	21.8057	21.6641	21.8279	22.0503	21.8855	21.7721	21.7306
Rpl36	P47964	20.3495	20.25	20.3351	19.9275	20.1018	20.7715	20.1414	19.7378	20.3953	20.0431	20.2687	19.9478	20.2096	20.3016	19.8549	20.0424	20.0092
Rpia	P47968	10.5718	10.4743	10.4147	10.1623	10.0941	10.2767	10.5702	11.1315	10.2675	10.8186	11.028	10.3915	10.9324	9.60643	10.4692	10.5235	10.7692
Eif1	P48024	19.8227	20.0537	20.0425	20.191	20.049	20.1609	19.9974	20.05	19.9571	20.2852	20.1579	20.194	20.1608	20.0501	20.2096	20.0984	20.1123
Anxa5	P48036	23.3641	22.9794	23.359	20.1825	23.2494	21.9114	23.0835	20.111	23.4566	20.258	21.093	19.8027	22.5027	22.9979	21.1954	19.9458	22.5636
Glrb	P48168	16.4546	16.3113	16.2698	16.1918	16.2768	16.4326	16.2743	16.3571	16.1976	16.0449	16.2279	16.136	15.9868	16.3426	16.0996	15.7914	15.7459
Epb41	P48193	17.8258	17.6127	17.9423	17.5316	17.7393	17.4718	17.6371	17.5463	18.0343	18.0202	17.783	17.5068	17.7912	18.0688	17.4992	17.4803	17.7847
Ednrb	P48302	14.223	12.5653	15.1538	14.0999	14.2822	14.1721	14.8151	14.445	15.3314	14.8671	14.8224	14.6467	14.5973	14.8519	12.3551	13.8739	14.6099
Gad1	P48318	21.9623	21.7388	21.5903	21.6531	21.936	21.7827	21.9318	21.8699	21.8714	21.8507	21.9459	21.8957	21.863	21.8343	21.7991	21.7475	21.9384
Gad2	P48320	23.0595	22.4558	22.7659	22.776	22.8531	22.7943	23.0833	23.0963	23.2102	23.1149	23.2785	22.8164	22.9009	22.9495	22.7648	22.9965	22.7547
Abcd1	P48410	12.6154	12.6714	12.8384	13.0642	13.2309	12.9785	13.0512	13.2111	13.2362	13.2514	12.9769	12.8843	12.8581	13.1115	12.8703	12.7359	12.7561
Tbca	P48428	20.1955	19.9246	20.1399	19.8908	20.1459	19.7603	19.9793	20.0072	20.1574	20.0484	20.1215	19.767	20.1198	20.0026	19.7989	20.0068	20.1111
Idua	P48441	14.3113	14.3573	14.031	14.2711	13.962	14.0545	14.1472	14.0262	13.9738	14.0499	14.1673	14.1008	14.2076	14.366	13.8195	14.0228	13.9921
Ppp3cb	P48453	20.5338	20.5145	20.5748	20.9483	20.6439	20.8133	20.5981	20.5887	20.5817	20.6634	20.6691	21.2103	20.5228	20.352	20.766	20.9328	20.7511
Ppp3cc	P48455	14.6103	14.9015	15.0385	14.5113	14.1875	14.8137	14.6903	14.3553	14.5574	14.4021	14.71	14.3875	14.6809	14.7953	14.4539	15.178	14.9458
Kcnj6	P48542	15.2058	15.1061	15.3866	15.8428	15.809	15.9036	15.439	15.443	15.5494	15.5613	15.4295	15.1922	15.8242	15.4906	15.6397	15.0814	15.421
Kcnj9	P48543	14.8927	15.1766	15.2411	15.6975	15.4171	14.0579	15.5434	14.7551	15.0624	15.1407	14.8698	15.6411	14.7649	15.0531	15.0064	15.0567	15.1988
Lmna	P48678	19.2272	19.0633	19.2474	18.2187	18.1659	18.9387	19.1991	18.0685	19.0571	18.2776	18.9498	18.277	18.7252	19.141	18.2412	18.6545	19.1842
Hspa4l	P48722	22.9012	22.6505	22.6748	22.8154	22.8569	22.6226	22.7753	22.9589	22.8695	22.8734	22.9624	22.8511	22.8124	22.8003	22.6959	22.7603	22.8149
Cbr1	P48758	22.2077	21.9252	22.0269	22.0637	22.1141	21.9994	21.9586	22.1598	22.086	22.1182	22.2186	22.0353	22.0665	22.1555	21.9328	22.0794	22.0748
Cox7a2	P48771	21.0693	21.5974	21.6217	21.4679	21.4767	22.2924	21.9908	21.2932	21.3762	21.3336	20.656	21.22	21.5489	21.404	21.6507	20.6673	20.7705
Gstm5	P48774	23.7845	23.4521	23.7109	23.7324	23.878	23.5268	23.7576	23.9643	24.0548	23.9557	24.007	23.6829	23.5706	23.7516	23.586	23.7622	23.9398
Slc25a4	P48962	25.0403	25.0391	25.7061	24.8761	25.043	24.9808	25.3962	24.9063	25.6264	24.8177	24.9384	24.2977	25.4969	25.6043	24.8875	24.4652	24.8742
Cit	P49025	18.3574	18.3898	18.0215	18.0426	17.8781	18.2774	18.4047	17.7523	18.2471	17.8652	18.21	18.1614	17.9732	18.1307	18.144	18.0085	17.9854
Camlg	P49070	19.0132	18.8512	18.8612	18.7462	18.919	18.7201	18.9981	18.9546	18.7744	18.9041	18.904	19.0263	18.9182	18.7741	19.0254	18.9265	18.8153
Nr2c2	P49117	11.8603	12.1113	11.8479	11.8288	11.9774	11.4028	11.412	11.5496	11.2383	11.4485	11.4794	11.5384	11.2074	11.1654	11.0863	11.7872	11.9809
Hnrnpa1	P49312	22.6444	22.2832	22.8575	22.2385	22.4034	22.7919	22.0894	22.1806	22.4366	22.325	22.5882	22.2796	22.8779	22.9649	22.2489	22.4728	22.4866
Inpp1	P49442	22.9798	22.8725	22.7783	22.8009	23.0945	22.8127	22.8159	22.8398	22.8941	22.9905	22.9837	22.8315	22.8671	22.838	22.6851	22.9118	23.0551
Ppm1a	P49443	20.3274	19.9968	20.2464	20.2056	20.1676	20.1165	20.2953	20.3744	20.3487	20.3865	20.4405	20.1288	20.1118	20.2242	19.872	20.1814	20.3202
Ptpre	P49446	17.5644	17.725	17.6601	18.1462	17.8861	17.9204	17.6768	17.6842	17.6489	17.6879	17.5702	18.2309	17.8062	17.8518	17.8649	17.9441	17.6864
Pcyt1a	P49586	13.9539	13.9178	13.5522	13.9663	13.6086	13.7444	13.9951	14.0914	14.3729	14.4958	14.3918	14.244	13.738	14.2571	13.906	14.1739	14.0603
Cdk5	P49615	21.4047	21.3916	21.2913	21.3131	21.4331	21.3697	21.3166	21.4214	21.3842	21.3624	21.4332	21.3912	21.2523	21.3148	21.4299	21.3848	21.4654
P2ry1	P49650	14.3053	13.8866	13.9734	13.0452	13.8103	13.3077	13.124	13.6558	13.9267	13.7805	13.5755	12.8555	14.123	13.8025	13.3968	13.2084	13.5752
Hcls1	P49710	14.0133	14.3175	14.2171	14.9286	14.641	14.2801	13.8488	14.3544	13.9137	14.2952	14.1321	14.4574	14.5112	13.8046	14.0995	14.2479	14.4315
Psma2	P49722	21.0684	21.0407	21.0059	20.9659	21.0116	20.9867	21.0944	21.1621	21.0323	21.0881	21.1274	21.1047	21.0036	20.924	21.0586	21.0904	21.0258
Psen1	P49769	15.3004	14.9497	15.789	15.6902	16.0957	15.6905	15.9965	15.8108	15.2022	15.6315	15.194	15.3341	11.1548	15.5753	14.4153	15.3987	15.9546
Tmod1	P49813	13.7746	14.0443	13.8825	13.829	13.4129	14.1355	13.6211	13.3826	13.7842	13.5421	13.6778	14.2238	13.8627	13.6227	13.9191	13.817	13.8835
Cav1	P49817	18.5347	18.582	18.3583	18.9825	19.1306	18.2561	18.6201	18.385	18.4655	18.6949	18.1515	18.4152	18.2541	18.5214	18.8329	18.3456	18.3447
Ctsh	P49935	14.3744	14.314	15.0006	15.0943	15.4923	15.3844	14.4875	14.6105	15.1728	14.6138	14.7368	15.179	14.6075	15.1595	14.3437	14.55	14.5863
Srp9	P49962	19.468	19.3818	19.4911	19.6344	19.4819	19.3444	19.4615	19.7086	19.4559	19.6588	19.6289	19.6783	19.4718	19.5287	19.7562	19.5883	19.4292
Impdh1	P50096	15.8124	15.9391	15.8832	15.8818	15.8151	15.8515	15.9101	16.0144	15.8427	15.747	15.7355	16.1566	15.7872	15.6833	16.3485	15.8775	16.1119
S100b	P50114	24.3686	23.2873	24.4556	24.0531	24.3043	24.0049	24.1859	24.3629	24.625	24.1689	24.4145	23.576	24.1706	24.4271	23.2955	23.9542	24.2407
Bckdha	P50136	20.0457	19.8338	20.0733	20.0911	19.941	19.8942	20.0623	20.1648	19.969	20.0106	20.0169	20.0726	19.9829	19.9514	19.9322	20.0059	19.9223
Gng4	P50153	21.7732	21.8538	22.0122	21.226	21.6772	21.5245	21.9176	21.6082	21.9594	21.3275	21.8693	21.4939	22.1703	22.0941	21.55	21.7769	21.8474
Hsd17b8	P50171	20.5547	20.2863	20.4709	20.2514	20.4348	20.5653	20.2818	20.4144	20.3846	20.5223	20.6025	20.462	20.7442	20.0971	20.3986	20.4946	20.3533
Hsd11b1	P50172	20.0609	20.1722	20.2555	20.1965	20.0779	19.9484	20.3745	20.6786	20.6849	20.8685	20.5353	20.3452	20.1895	20.3577	20.3824	20.7116	20.8476
Ahcy	P50247	21.3484	21.2027	21.262	21.15	21.2695	21.0857	21.2915	21.4433	21.4498	21.3163	21.4744	21.0482	21.1264	21.2845	21.1203	21.1759	21.3864
Fmo1	P50285	19.747	19.6344	19.6635	20.0876	19.8756	19.7008	19.8916	19.7204	19.7901	19.7696	19.6559	19.993	19.698	19.3842	19.5907	19.7252	19.531
Gdi1	P50396	24.6982	24.1544	24.5783	24.5153	24.6097	24.4825	24.665	24.7038	24.7715	24.6761	24.8175	24.5293	24.6133	24.616	24.2711	24.5626	24.7776
Sts	P50427	16.9635	17.0035	17.2449	17.1	17.0271	16.6003	17.1141	17.1081	17.1478	17.3986	17.1303	17.0514	16.7375	16.8983	17.0795	17.1138	17.113
Arsa	P50428	18.7703	18.5851	18.8773	18.8095	18.8433	19.0011	18.7794	19.0645	19.1063	19.0229	19.2826	18.8269	18.8562	18.8441	18.6219	18.9397	19.0574
Arsb	P50429	20.0955	20.2543	20.2264	20.4613	20.196	20.286	20.209	20.1781	20.4008	20.3239	20.4273	20.2821	20.266	20.1769	20.2686	20.3774	20.3263
Atp6v1a	P50516	25.4308	25.0073	25.2495	25.4261	25.2579	25.3893	25.5366	25.3778	25.5214	25.4096	25.5526	25.5605	25.2966	25.2731	25.2111	25.4016	25.2668
Atp6v1e1	P50518	24.4308	24.1821	24.4652	24.5338	24.3373	24.511	24.6004	24.4656	24.6024	24.509	24.6991	24.5922	24.3835	24.4064	24.096	24.5586	24.4365
S100a11	P50543	17.4438	16.477	17.0189	16.8757	17.5552	16.7368	17.104	17.4037	16.8866	16.9421	16.2511	17.0437	16.9843	17.3502	10.0356	16.6444	17.3342
Acadvl	P50544	27.9859	28.035	28.188	28.1176	27.9983	28.0441	28.1354	28.2527	28.128	28.2646	28.1442	28.2095	27.9053	28.0261	28.1263	28.1877	28.1205
Gabrb1	P50571	17.9565	17.8777	17.7779	17.6794	17.5891	17.8474	17.9559	17.4851	17.6905	17.598	17.667	17.6652	17.937	17.8397	17.749	17.7432	17.3587
Pa2g4	P50580	19.4894	19.7008	19.4418	19.8535	19.4964	19.9512	19.4415	19.5988	19.332	19.719	19.6016	19.8441	19.3784	19.4841	19.8606	19.6936	19.3502
Tub	P50586	11.8816	11.9427	12.076	12.3157	12.3578	12.5832	12.2151	12.3368	11.8254	12.2584	12.3941	12.3785	12.3777	12.2656	12.3751	12.5586	11.8751
Fmod	P50608	14.0354	12.8997	13.3381	13.8787	13.9335	9.55453	13.0092	13.2858	13.811	12.6085	12.474	13.8506	13.1325	13.4172	13.583	14.2416	14.0187
Cast	P51125	18.7372	18.8581	18.6934	18.6668	18.8429	18.5464	18.513	18.9161	18.7517	18.8966	18.7647	18.6219	18.7625	18.7148	18.7439	18.5095	18.8795
Dvl1	P51141	14.9397	14.9584	14.9174	15.0595	14.7423	14.8893	14.999	14.8615	15.0524	14.7313	15.1088	14.9508	14.8591	14.7857	14.9645	14.9655	15.2544
Rab7a	P51150	23.6169	23.4211	23.7758	23.4555	23.5086	23.3972	23.5941	23.4088	23.7012	23.4124	23.6249	23.2883	23.6799	23.6694	23.2843	23.4687	23.5255
Uros	P51163	18.4133	18.2949	18.2629	18.2584	18.4571	18.2975	18.451	18.4652	18.4247	18.522	18.47	18.2398	18.4663	18.3058	18.3512	18.3659	18.4689
Acadl	P51174	24.5928	24.076	24.51	24.724	24.4204	24.292	24.3415	24.5722	24.5726	24.5795	24.6004	24.5616	24.3198	24.5074	24.2551	24.4216	24.3932
Ppox	P51175	20.2527	20.1287	20.1944	20.1713	20.1249	20.0245	20.2173	20.1903	20.1572	20.204	20.0972	20.2129	20.1631	20.1285	20.1414	20.2012	20.1804
Rpl9	P51410	20.6193	20.9122	20.6453	20.7129	20.7179	21.2654	20.7872	20.4251	20.4121	20.7329	20.5803	20.579	20.6645	20.692	21.0126	20.6184	20.6456
Plcb3	P51432	15.9922	16.1875	16.3959	15.8499	15.6203	16.0119	16.1663	16.024	16.1205	16.2773	16.3501	16.2259	16.052	16.0761	16.068	16.3174	16.1199
Gla	P51569	17.102	17.4073	17.1394	17.2253	17.1238	17.407	17.2953	17.1405	17.3985	17.4057	17.5249	17.101	17.4131	17.3421	17.298	17.2966	17.2803
Gpc4	P51655	16.5205	16.1642	17.0021	16.7824	16.3934	17.3194	16.6277	15.5728	15.9892	15.8725	16.4299	16.9176	17.0458	16.5483	16.4095	16.9524	16.4951
Hsd17b4	P51660	22.2277	22.1614	22.2982	22.3371	22.2146	22.1995	22.2461	22.387	22.3503	22.4091	22.3893	22.2408	22.2824	22.2886	22.3279	22.3543	22.3976
Clcn3	P51791	19.4425	19.4533	19.418	19.0329	19.3754	19.1927	19.4517	19.3009	19.3632	19.4471	19.1657	19.2311	19.4272	19.2247	19.3332	19.272	19.1695
Dynlt1	P51807	18.1632	18.0261	17.9688	18.1401	18.1509	17.8201	18.263	17.8134	18.0452	18.1014	17.9007	17.7204	17.8322	17.6683	17.7074	17.5697	18.0698
Adcy7	P51829	12.5181	12.0285	12.2353	11.9515	12.0087	12.4908	12.5693	12.0856	12.563	12.6625	12.0651	11.4032	10.9746	12.7698	10.6394	11.5321	11.5155
Adcy9	P51830	19.0229	19.1991	19.324	18.8408	19.1019	18.9466	19.3058	18.89	19.2967	18.6354	18.6629	18.5022	19.0771	19.0606	18.7492	18.4053	19.1186
Gss	P51855	20.8927	20.8827	20.8202	20.8336	20.9608	20.5911	20.8841	20.9683	20.9908	20.8887	20.9564	20.485	20.7652	20.9432	20.5753	20.6193	21.0563
Hdgf	P51859	19.2651	19.054	18.9899	19.209	19.3436	19.1844	19.0644	19.2059	19.1192	19.4293	19.5476	19.3457	18.9623	19.277	19.3458	19.1778	19.336
Atp6v0d1	P51863	24.1854	24.2719	24.201	24.067	24.039	24.373	24.4331	24.0426	24.2697	24.0513	24.0855	24.2022	24.1646	24.1508	24.1833	24.1934	24.0473
Fabp7	P51880	19.8435	19.6276	19.8309	19.8815	20.1151	19.7773	19.7716	19.785	19.7568	19.7732	19.9213	19.8149	19.9803	19.7891	19.6185	20.0291	19.9981
Slc25a5	P51881	25.8352	25.5767	26.3773	25.5866	25.7584	25.4734	26.101	25.6661	26.3063	25.5764	25.7514	24.9856	26.2832	26.3251	25.3964	25.2191	25.608
Slc1a1	P51906	12.4393	11.0041	12.4087	12.4211	12.3542	12.6065	12.651	12.2733	13.0404	12.0308	12.555	12.9636	11.8084	13.1025	11.2417	12.6806	11.3911
Apod	P51910	11.6721	12.3005	11.76	11.771	12.0253	11.2671	11.0834	11.6999	12.1217	12.0178	11.3675	10.8677	11.1303	11.3997	11.0827	11.0481	11.1947
Nek1	P51954	13.5119	13.6631	13.371	13.3675	13.1974	10.9198	12.6256	13.8317	10.5795	13.3181	13.4976	13.2209	13.6378	12.3803	13.3822	13.095	13.0954
Sqle	P52019	13.484	13.4382	13.4123	13.8711	13.3662	13.9525	13.4506	13.9011	12.7041	13.6349	13.0518	13.9944	13.704	14.0102	14.0187	13.7426	13.5468
Clgn	P52194	16.9201	16.8755	16.6471	16.6931	16.8802	16.4924	16.6368	17	16.8295	16.8354	16.6164	16.5926	16.7282	17.0284	16.6662	16.7603	16.6577
Tst	P52196	23.6854	23.4754	23.6111	23.6272	23.5461	23.3285	23.4055	23.5308	23.6728	23.6935	23.6304	23.5112	23.4501	23.4729	23.3943	23.5437	23.5622
Kpna2	P52293	11.2476	11.4634	11.4177	11.7182	11.5854	11.8376	11.5667	11.6551	11.0423	11.8227	11.9724	11.6763	11.4526	11.5424	11.8995	11.4009	11.6342
Jak1	P52332	20.0737	20.1227	20.1277	20.2536	20.2825	20.0678	19.9766	20.1114	20.005	20.0733	19.9279	20.1173	19.8982	20.1529	20.1587	19.9562	19.7134
Pold1	P52431	12.6753	13.2933	10.5818	12.9933	12.8125	12.7269	12.2617	13.0838	12.4299	11.4812	12.6704	13.5416	13.2902	12.9873	13.6446	12.6973	13.032
Polr1c	P52432	11.5694	12.4221	11.6123	11.6629	12.1106	12.1072	12.3597	12.2107	11.9783	12.241	12.2193	12.2602	11.7373	12.193	12.2178	12.0725	12.1739
Usp10	P52479	16.1539	16.2632	16.2584	15.8515	16.0815	16.2879	15.9412	15.9842	15.712	15.9367	15.9366	15.9098	16.4016	16.3975	16.2904	16.1811	16.1493
Pkm	P52480	26.5291	26.0223	26.3118	26.4856	26.3759	26.2289	26.4204	26.5631	26.5755	26.4998	26.631	26.3265	26.2432	26.3422	26.0797	26.3094	26.4377
Ube2e1	P52482	11.0402	10.8779	10.512	11.0164	11.263	11.1491	9.27697	10.8743	10.3219	11.2309	10.5062	10.4192	11.1668	11.1309	10.8554	10.7925	11.1796
Ndufs6	P52503	20.2263	20.8367	20.6805	20.7409	20.5621	21.4424	20.9283	20.2701	20.3605	20.3468	19.973	20.0495	20.5541	20.4918	20.7786	20.0234	20.0419
Uck1	P52623	17.6805	17.7237	17.5638	17.6235	17.734	17.7936	17.7643	17.817	17.6343	17.8809	17.7241	18.0992	17.7285	17.7032	17.9806	17.8055	17.5188
Fgd1	P52734	11.6939	11.5409	11.3943	11.8347	11.7101	11.614	12.0234	11.9478	11.8435	11.011	11.5635	12.2759	11.2519	11.1024	11.3832	12.085	11.7131
Rida	P52760	22.0732	22.1384	22.0543	21.9403	22.2608	21.94	21.8938	22.0646	22.0574	22.1455	22.1266	21.9038	22.0024	22.289	21.7466	21.8433	22.2309
Efnb1	P52795	17.2473	17.2854	17.8019	17.5262	17.2582	17.387	17.4198	16.9798	17.2577	16.9898	17.3737	17.654	17.5969	17.2144	17.3998	17.6454	17.4079
Efnb2	P52800	15.3833	15.4612	15.6153	15.9635	15.5427	15.9004	15.7595	15.1882	15.5954	15.6629	15.6606	16.4333	15.666	15.678	15.7963	16.1535	15.0561
Cpt2	P52825	21.6714	21.5198	21.7944	21.6239	21.525	21.5566	21.7126	21.673	21.715	21.7235	21.6953	21.5281	21.632	21.5285	21.5181	21.5647	21.5514
Tmem165	P52875	15.1788	15.4293	15.3599	15.5938	15.5741	15.6356	15.411	15.2092	15.2711	15.3816	15.1097	15.4622	15.3071	14.8927	15.7074	15.456	15.2758
Tia1	P52912	12.8439	13.0686	13.3749	13.2063	13.8219	13.4673	12.8791	12.9819	13.0403	13.7112	12.8705	13.7549	13.4384	13.1429	13.6565	13.9161	12.8781
Rpl10a	P53026	21.1659	21.1588	21.1712	21.3102	21.0533	21.6843	21.0874	20.8235	20.9745	21.0707	21.0957	21.0291	21.0243	21.2674	21.0531	21.1519	20.9598
Dbt	P53395	20.9136	20.8246	20.8851	20.9484	20.8618	20.8268	20.9239	20.9118	20.7999	20.8504	20.7385	20.9808	20.9188	20.808	20.9334	20.7748	20.797
Cux1	P53564	16.6641	16.8371	16.9675	17.1756	17.0258	17.0545	16.9639	17.0785	16.8514	16.9728	16.7614	17.0144	16.7636	16.88	17.0927	17.0117	16.926
Rabggtb	P53612	19.8743	19.6151	19.5552	19.682	19.6744	19.5801	19.7055	19.7926	19.6378	19.6463	19.7042	19.4751	19.591	19.5616	19.388	19.5595	19.6443
Limk1	P53668	18.3257	18.2185	18.1252	18.0119	18.2735	18.0138	18.1491	18.5115	18.2621	18.1299	18.339	17.9063	18.2549	18.4306	18.028	18.0362	18.232
Hccs	P53702	18.9813	18.8991	18.7642	18.9003	19.0201	18.8909	18.8658	18.936	19.0383	19.0943	18.7019	19.017	18.5735	19.1335	19.0839	18.9152	18.8092
Fdft1	P53798	16.0544	15.8173	15.6493	15.9651	16.0468	16.1049	15.9627	16.0294	15.6048	16.087	15.8728	16.3037	15.7141	16.0756	16.345	16.314	15.6586
Pitpna	P53810	22.1473	21.6713	21.9636	21.9963	22.0586	21.8705	22.0061	22.0791	22.2674	22.0799	22.2755	21.9771	21.8957	22.0847	21.7801	21.977	22.0844
Pitpnb	P53811	19.6254	19.6352	19.4747	19.6576	19.6178	19.5941	19.6079	19.6048	19.6823	19.6658	19.8419	19.7116	19.5151	19.7817	19.6233	19.6229	19.8233
Slc16a1	P53986	20.1537	20.4017	20.6901	19.8111	20.2606	20.0321	20.3619	19.9512	20.436	20.0683	19.8366	19.8525	20.5615	20.362	19.8899	19.7498	20.0907
Rab2a	P53994	23.8819	23.544	23.9399	23.7651	23.7799	23.6652	23.843	23.7203	23.9883	23.6799	23.9187	23.5802	23.9311	24.0237	23.5124	23.8468	23.7588
Anapc1	P53995	17.9026	17.9225	17.9692	18.0268	17.979	18.0344	17.9907	17.9744	17.8725	17.7142	18.0644	18.1651	17.6893	17.89	18.0475	18.0565	17.9562
Cnbp	P53996	16.3948	16.4961	16.4565	16.3424	16.8424	16.4036	16.369	15.8749	16.2702	15.8959	16.7189	15.8145	15.8513	16.468	16.3338	16.3836	16.5897
Idh2	P54071	23.3923	23.1675	23.468	23.5323	23.3319	23.269	23.3246	23.2817	23.4604	23.4753	23.4861	23.4198	23.3124	23.1812	23.315	23.39	23.3407
Dnajc2	P54103	17.1351	17.0214	16.8569	17.2609	17.4731	17.3664	17.6468	17.3423	17.4262	16.9117	17.6694	17.0368	17.4633	17.3978	17.5833	17.5725	17.3929
Stom	P54116	16.2625	16.4067	16.6305	16.8561	16.4956	16.1664	16.4144	16.0554	16.3704	16.0409	16.1814	16.5197	16.17	16.1924	16.0182	16.0999	16.0376
Stmn1	P54227	23.978	23.8671	23.7918	23.6274	23.9833	23.7444	23.7837	23.7698	23.8258	23.8541	23.8452	23.7313	23.9653	23.8036	23.7826	23.6553	24.0923
Atxn1	P54254	12.7774	13.1415	12.816	12.9118	12.6545	12.8377	12.805	13.0117	13.1845	12.8401	12.9519	12.984	12.8178	11.8347	13.0782	12.735	12.6743
Msh6	P54276	12.3118	11.7563	11.2285	12.1006	12.4138	11.9246	12.3901	11.9258	12.308	12.6589	12.3097	11.9467	12.7878	12.2399	12.5648	12.0551	12.2041
Cacnb3	P54285	18.353	18.5764	18.4255	18.5278	18.3937	18.9434	18.6645	18.4061	18.3225	18.4002	18.2008	18.4866	18.5783	18.2323	18.5496	18.5448	18.2609
Lipe	P54310	16.3609	16.4259	16.048	16.3763	16.351	16.1362	16.2035	16.5234	16.304	16.3711	16.3555	15.9841	16.0399	16.1867	16.2134	16.1966	16.165
Rad23a	P54726	18.5781	18.38	18.2033	18.3819	18.5411	18.3766	18.4242	18.6093	18.6869	18.3325	18.5636	18.2919	18.2469	18.3491	18.1238	18.4879	18.4427
Rad23b	P54728	21.0288	20.7959	20.9316	20.9352	21.0135	20.8455	21.0013	21.0412	21.0084	21.0449	21.1874	20.9802	20.9843	20.9435	20.8126	20.9477	21.0607
Nub1	P54729	15.5393	15.3834	15.1982	15.1631	15.3188	15.1553	15.4468	15.679	15.4006	15.4801	15.4259	15.2743	15.2165	15.4116	15.3506	15.3577	15.4246
Faf1	P54731	18.8568	18.7273	18.5053	18.6102	18.7751	18.663	18.6619	18.9617	18.6146	18.7511	18.8927	18.6584	18.7398	18.736	18.732	18.6446	18.6937
St3gal1	P54751	15.3493	11.9079	15.1196	15.5192	14.8269	14.7368	14.8383	9.53895	15.8691	10.5516	15.1756	15.6934	15.2482	15.8467	10.4132	15.0499	15.0145
Ephb3	P54754	17.7167	17.8407	17.8513	18.0006	17.7899	17.693	17.9222	17.7687	17.8447	17.6976	17.8362	17.6744	17.8872	18.0203	17.8191	17.7548	17.8751
Ephb4	P54761	9.08982	8.49203	11.6213	9.08381	9.07483	9.82276	8.74716	8.52566	9.0177	8.98398	8.54629	8.36556	8.07218	8.48126	8.89896	8.44026	12.9498
Ephb2	P54763	22.1071	21.9602	22.0711	22.1521	21.9763	21.9897	22.0357	21.9185	22.0438	21.9721	21.9974	22.0015	22.1023	22.0985	22.0697	22.1097	22.1412
Psmc4	P54775	20.3944	20.314	20.2481	20.4577	20.4213	20.374	20.4448	20.6516	20.5092	20.5926	20.5386	20.5651	20.4761	20.3306	20.6417	20.5237	20.4429
Tango2	P54797	18.637	18.4298	18.2997	18.4221	18.6466	18.3346	18.3325	18.4788	18.5444	18.483	18.5739	18.1521	18.5072	18.5015	18.28	18.4554	18.5704
Galc	P54818	18.8323	18.8472	18.806	18.8353	18.8369	18.8086	18.7839	19.0276	18.9426	18.8682	18.9884	18.7249	18.7644	18.9642	18.821	18.9202	18.9488
Adsl	P54822	20.9921	20.9528	20.8054	20.7342	21.0297	20.7438	20.9593	21.101	20.9386	20.9316	20.8859	20.6503	20.7985	20.7565	20.7464	20.767	21.0027
Ddx6	P54823	20.4859	20.5439	20.3266	20.6651	20.5136	20.6283	20.538	20.7045	20.3814	20.7065	20.6911	20.7491	20.5854	20.626	20.6446	20.6599	20.6358
Ptpn5	P54830	19.9149	20.1093	20.0329	20.0223	20.1117	19.8792	20.0398	20.0809	20.0685	19.8799	20.0658	20.1277	20.0146	19.9723	20.3304	20.0986	20.1172
Hmgcs2	P54869	16.8658	16.8678	17.5196	17.1586	16.7562	16.5835	16.8737	16.4169	16.956	17.0308	16.4743	17.5157	16.8051	16.9735	17.1106	17.5252	17.4718
Adprh	P54923	20.2362	20.0143	20.1571	20.1345	20.3128	20.1736	20.2203	20.3432	20.35	20.2949	20.4648	20.1057	20.0855	20.2089	20.0107	20.3033	20.268
Slc12a2	P55012	20.3887	20.7333	20.8823	20.3468	20.2271	20.5351	20.5632	20.5302	20.6293	20.3244	20.5263	20.1065	20.7596	20.4217	20.0351	20.1685	20.3791
Pltp	P55065	19.9458	19.8588	19.6541	19.7737	19.9333	20.1347	20.0023	19.9815	19.764	19.8882	19.9009	19.7814	19.8174	19.7129	19.8839	20.0475	19.9691
Ncan	P55066	18.9914	19.4836	18.8173	19.2004	18.9393	19.5014	19.0634	18.894	19.1434	18.9041	19.0515	19.2936	19.0547	18.7446	19.0633	19.0533	18.9153
Aqp4	P55088	21.8624	22.1577	21.982	21.9408	21.7711	22.3421	21.947	21.4419	21.962	21.9833	21.1894	21.7201	22.044	21.8197	21.6687	21.3186	21.4661
Abcd3	P55096	20.1975	20.2134	20.3788	20.1338	20.335	20.1384	20.4176	20.2625	20.3579	20.2236	19.9372	19.9539	20.0865	20.1607	20.0941	19.8798	19.8852
Tac3	P55099	19.0821	18.931	19.5614	18.6596	19.1752	19.8135	19.8059	19.6637	18.836	18.9535	19.1323	18.2912	19.9351	18.2816	19.1701	19.4576	18.4962
Tyro3	P55144	16.4891	16.7264	16.9825	16.7605	16.6644	16.5897	16.6863	16.4357	16.9135	16.4299	16.606	16.6966	16.923	17.2127	16.5184	16.7062	16.8988
Sh3bp1	P55194	15.9915	16.3255	16.1595	16.4929	16.1181	16.2645	16.1292	16.2095	15.8997	16.3951	16.4033	16.4215	15.9513	15.963	16.1844	16.0833	16.2663
Rab8a	P55258	20.9938	20.8774	21.071	20.8834	20.9782	20.8317	20.9824	20.9167	21.046	20.9779	20.995	20.7905	21.143	21.0127	20.8626	20.942	20.9193
Adk	P55264	20.8398	20.7858	20.6047	20.6021	20.9543	20.5507	20.6952	20.8521	20.7205	20.8147	20.8251	20.5029	20.5041	20.7199	20.5718	20.7301	20.9108
Cdh5	P55284	12.4788	12.6519	11.6591	12.5775	12.4167	11.9858	12.3738	12.5125	12.2206	12.0894	12.3092	12.399	12.8217	11.7737	12.0002	12.6128	12.5128
Cdh11	P55288	22.5014	22.4367	22.5989	22.1641	22.407	22.514	22.4869	21.9711	22.305	22.0612	22.2729	22.0392	22.5299	22.318	22.3704	22.3274	21.835
Lrpap1	P55302	21.3458	21.3902	21.5532	21.5288	21.4613	21.5704	21.531	21.5876	21.4569	21.6177	21.5864	21.674	21.4563	21.4241	21.5947	21.672	21.3986
Entpd1	P55772	19.126	18.8454	19.192	19.2054	19.2212	18.8852	19.1799	19.1625	19.3433	18.9601	19.0509	18.8111	18.7474	18.8012	18.6448	18.8064	18.7414
Stmn2	P55821	20.5815	20.3969	20.4948	20.3558	20.6064	20.4753	20.543	20.6217	20.4505	20.3926	20.5498	20.2867	20.7303	20.6579	20.5967	20.6618	20.5874
Golga3	P55937	18.5012	18.7112	18.5038	18.7951	18.7316	18.6658	18.479	18.7981	18.4254	18.6592	18.589	18.9266	18.5739	18.5343	18.9803	18.6104	18.5764
Atp5mf	P56135	24.4021	24.3933	24.8492	24.5076	24.4937	24.1975	24.6672	24.5582	24.9212	24.5061	24.4838	24.0322	24.6526	24.6426	24.0923	24.0616	24.157
Rrp1	P56183	9.6167	9.84957	9.09892	9.8659	8.99392	9.24359	9.78169	9.99961	9.43417	9.55706	9.81694	9.98546	9.53945	9.90377	9.6517	9.6309	9.26754
Arpp19	P56212	20.1354	20.2744	20.0829	20.2797	20.3753	20.2802	20.0387	20.2806	20.1314	20.1624	20.2939	20.095	20.2588	20.1318	20.3089	20.383	20.4852
Gfer	P56213	20.0993	20.0556	19.9581	20.1301	20.1084	20.0354	19.9386	20.0802	20.0639	20.1987	20.2229	20.205	19.9854	20.0712	19.9883	20.2287	20.1178
Rab4a	P56371	20.1092	19.8299	20.0928	19.9704	19.9855	19.8214	19.8676	19.9677	20.0147	19.9432	19.9926	19.8723	19.9696	20.0174	19.9961	20.0693	19.9587
Acyp2	P56375	20.3835	20.3406	20.0998	20.1566	20.4451	20.2076	20.2224	20.4761	20.3095	20.3898	20.3912	20.2334	20.0665	20.4291	20.1284	20.2522	20.4642
Acyp1	P56376	20.6567	20.3859	20.4823	20.4518	20.6872	20.3096	20.3313	20.5589	20.7406	20.5167	20.7779	20.325	20.4069	20.669	20.3535	20.4294	20.768
Atp5mpl	P56379	23.1536	21.4737	23.268	22.4675	23.3525	23.0199	23.3706	23.2271	23.4161	22.7963	23.1102	22.7748	23.0346	23.3437	22.2643	22.6025	22.6286
Nudt2	P56380	20.3675	20.1301	20.2535	20.1381	20.157	20.0853	20.0588	20.1604	20.1747	20.2178	20.273	20.1818	20.3172	20.315	20.0635	20.1487	20.2239
Atp5f1e	P56382	23.5578	23.7911	24.0305	23.7535	23.8041	23.5018	23.9135	23.7732	23.6745	23.6832	23.4687	23.2028	23.9451	23.7606	23.6297	23.4604	23.4717
Atp5mc2	P56383	21.8375	22.1174	22.2902	21.78	22.1007	21.932	22.324	22.0259	22.1103	21.8635	21.6935	21.5163	22.2827	21.7412	21.8891	21.4446	21.8701
Dynlt3	P56387	19.9549	19.8164	19.6737	19.8786	19.9701	19.8098	20.038	20.0281	20.0294	20.0422	19.8762	20.1431	19.7085	19.9679	20.0959	20.0219	20.0815
Cartpt	P56388	19.1588	18.8432	19.5422	18.3205	19.558	19.4699	19.1816	18.8736	19.0584	19.1023	19.3808	18.7135	19.6107	18.9156	18.9816	19.8468	17.9256
Cda	P56389	18.5528	18.2694	17.9042	17.7709	18.3364	18.1802	18.2189	18.4485	18.5228	18.2762	18.5782	17.6642	18.0575	18.3304	18.0428	18.1579	18.0434
Cox6b1	P56391	20.3939	21.1779	20.7103	20.9647	20.752	21.5923	21.1273	20.543	20.3462	20.4191	19.9649	20.3361	20.7523	20.6085	21.1288	20.1049	19.9549
Cox7a1	P56392	15.0512	16.1963	15.5227	16.6474	15.4156	16.7155	15.8173	16.0764	15.7929	15.9045	14.2745	14.6499	15.3986	15.4954	15.9569	14.8711	14.6471
Cox17	P56394	18.9168	18.795	18.8323	19.2855	19.1033	19.0737	18.6724	18.9362	19.074	19.2899	18.9923	19.0603	18.8425	18.9212	19.1582	19.1772	19.0101
Cyb5a	P56395	22.1275	22.2011	22.4596	22.2325	22.1589	22.0738	22.219	22.1254	22.2302	22.0616	22.052	22.0499	22.1946	22.1909	22.1255	22.1473	22.2327
Usp5	P56399	22.4626	22.3595	22.3381	22.2844	22.3938	22.3078	22.3745	22.4614	22.4231	22.3866	22.4648	22.389	22.3352	22.2893	22.3201	22.3176	22.464
Atp5f1b	P56480	26.907	26.3118	27.3463	27.2505	27.0492	26.7637	27.1836	27.1369	27.2583	26.9077	26.9666	26.5779	27.1596	27.1338	26.5288	26.6217	26.6513
Ucp3	P56501	20.0779	20.0111	20.0881	19.9079	20.1753	19.6642	20.0023	19.9562	20.0717	19.6068	19.8817	19.2828	19.7899	20.0184	19.5729	19.4572	20.0012
Cd38	P56528	19.2102	19.3147	19.6589	18.466	19.1073	19.1077	19.6268	19.2897	19.2703	19.1303	18.9702	18.3457	19.8121	19.0958	18.8057	18.7982	18.8104
Ctbp2	P56546	17.7494	17.3813	17.4299	17.4861	17.4975	17.4013	17.4074	17.6804	17.3366	17.7351	17.5593	17.4467	17.1913	17.562	17.6341	17.6251	17.3437
Slc1a3	P56564	25.4032	24.9613	25.7662	25.2449	25.1181	25.4547	25.6586	25.0535	25.5842	25.6381	25.4463	25.1359	25.6592	25.2341	25.0436	25.3874	25.0572
S100a1	P56565	19.255	19.3158	18.7734	19.3819	19.6685	18.5437	19.4667	19.4745	19.7305	19.4313	19.4155	18.8014	19.3767	19.1108	19.0936	18.4734	19.4867
Maz	P56671	8.12115	10.118	8.71407	9.73194	11.6014	8.78943	9.27866	9.234	9.08069	10.0566	9.8485	8.84355	9.28429	9.59625	8.74948	9.69397	10.1732
Wfs1	P56695	18.9865	19.4579	19.3122	19.8611	19.2542	19.5333	19.5217	19.3125	19.1615	19.3189	19.0955	20.1511	19.2313	18.9555	19.7171	19.3665	19.0099
Pdcd5	P56812	20.931	20.9218	21.0501	20.9145	21.057	20.9063	20.9377	20.9556	21.0417	20.8732	21.0812	20.8187	21.0506	20.9163	20.8424	20.8634	21.0731
Bace1	P56818	18.6491	18.6208	18.7721	18.5604	18.5999	18.6498	18.7726	18.7247	18.681	18.4718	18.6971	18.5073	18.7331	18.8317	18.4922	18.671	18.5432
Znrd2	P56873	17.7994	17.6691	17.2883	17.6601	17.8973	17.8337	17.3984	17.5843	17.704	17.3995	17.5836	17.7458	17.342	17.5402	17.7448	17.4861	17.3381
Pmch	P56942	18.7435	18.9877	19.3996	18.5534	19.2031	19.1362	19.2582	19.0415	19.4626	18.9331	19.3262	18.7419	19.2109	19.2294	19.2033	19.016	19.0131
Fus	P56959	21.4223	21.1827	21.6359	21.2855	21.0429	21.5851	21.1207	21.0391	21.4672	21.3282	21.7423	21.342	21.421	21.885	21.1962	21.4206	21.3414
Usp25	P57080	14.8566	14.9717	14.6527	14.9573	14.8098	14.7691	14.7363	15.0705	14.9785	15.036	15.0609	15.0456	14.9327	14.9594	14.8173	14.9287	14.8697
Ncstn	P57716	18.3378	18.5983	18.6514	18.2763	18.5377	18.5061	18.5407	18.3837	18.4142	18.309	18.1835	18.2061	18.6073	18.3219	18.3404	18.1181	18.4017
Pcbp3	P57722	21.0949	21.2358	20.9082	21.1105	21.2433	21.1568	20.9989	21.1381	21.0129	21.4	21.3824	21.2716	20.9109	21.2628	21.2485	21.4069	21.2466
Pcbp4	P57724	13.2272	13.7917	13.6395	13.4161	13.9235	13.6129	13.0986	13.7307	13.7113	14.0095	13.6123	13.4271	13.8206	13.7444	14.1875	13.4684	13.7305
Atp6v1d	P57746	23.0113	22.9346	22.8615	22.958	22.8906	23.0694	23.0916	22.8674	22.9566	23.0142	22.9046	23.1121	22.9267	22.7282	22.9765	22.9905	22.8652
Erp29	P57759	22.4081	22.21	22.5058	22.2817	22.3011	22.3988	22.3692	22.277	22.3697	22.3773	22.3954	22.3725	22.6238	22.3502	22.3075	22.4679	22.3313
Eef1d	P57776	20.8	20.9988	20.8822	20.9953	20.8834	21.0506	20.9214	20.9349	20.8624	21.0052	21.067	21.0459	21.0104	20.9448	20.9845	20.9938	20.9882
Actn4	P57780	21.2201	21.0333	21.1677	21.1773	20.6782	21.2936	21.0605	20.9601	21.1272	20.8358	21.4498	21.2818	20.8212	21.19	20.7102	21.2467	21.4863
Snrpa1	P57784	14.8002	14.8124	14.7053	15.0514	14.7438	14.9663	14.5274	14.8407	14.7053	14.958	15.0241	14.9815	14.841	15.088	14.9095	15.1021	14.8674
Tm9sf2	P58021	20.0281	20.0962	20.1197	20.3586	20.2766	20.2827	20.1565	20.2754	19.9702	20.1348	19.8018	20.2855	20.168	19.8442	20.0086	20.1226	19.7758
Idi1	P58044	19.6921	19.4719	19.6651	19.7068	19.593	19.5852	19.5524	19.6206	19.622	19.7417	19.6848	19.6481	19.8796	19.7511	19.5801	19.6962	19.7879
Nadk	P58058	10.6949	10.5566	10.7661	10.6512	10.5419	10.8175	10.2377	10.8376	10.7446	10.5707	10.341	10.7701	11.1303	10.317	10.3381	10.7232	10.7315
Mrps21	P58059	18.8131	18.8186	19.1495	18.6365	18.585	18.5131	18.9444	18.7687	18.815	18.5902	18.849	18.2849	18.9076	18.9304	18.5945	18.7235	18.8047
Mrps6	P58064	18.7164	18.4613	18.9051	18.2511	18.5224	18.4701	18.762	18.553	18.6305	18.3936	18.4273	18.219	18.7593	18.5661	18.6055	18.2796	18.5564
Rasa2	P58069	13.0588	12.7989	13.7279	13.1122	12.9432	13.1143	13.1885	12.9802	13.3204	12.8561	13.1316	13.0332	13.0273	13.422	13.0545	13.1468	13.3329
Acot8	P58137	18.4904	18.3074	18.2875	18.3683	18.4993	18.2655	18.2857	18.4914	18.3236	18.4926	18.434	18.3536	18.2925	18.5023	18.35	18.3544	18.3293
B3gat3	P58158	19.0323	18.9017	19.0054	19.1164	18.8613	19.198	18.9972	19.0849	18.944	19.1208	18.9028	19.0769	18.9935	18.8734	18.9635	18.9185	18.8106
Plscr4	P58196	15.514	15.1668	15.7554	15.5678	15.4763	15.0919	15.5933	15.6666	15.3694	15.409	15.176	14.5766	15.5366	15.5066	15.2831	15.2586	15.0033
Smpdl3b	P58242	10.7136	11.7373	11.3075	11.1129	10.5803	11.2279	10.2792	10.241	11.2421	10.8737	10.6632	11.3537	10.5641	10.9734	10.8045	11.4709	10.7155
Eef2	P58252	24.0785	23.9293	23.9137	24.1466	24.1632	24.0554	24.0368	24.1513	24.0759	24.1315	24.2065	24.179	23.9988	24.1561	23.9068	24.1662	24.161
Opa1	P58281	23.4402	23.3187	23.1863	23.5838	23.3999	23.4549	23.3198	23.496	23.4586	23.5328	23.5161	23.644	23.1939	23.454	23.609	23.5799	23.405
Ptpa	P58389	21.8286	21.5882	21.6561	21.5581	21.7685	21.4348	21.6793	21.7408	21.8255	21.7943	21.9043	21.4773	21.6606	21.6632	21.5725	21.6014	21.7705
Kcnn3	P58391	14.7979	15.6416	15.0061	10.4093	15.0607	15.5138	14.8232	14.614	10.4725	12.5112	14.061	14.2421	11.9172	14.6637	14.8591	14.6356	14.0492
Strn4	P58404	20.1402	20.3325	20.18	20.563	20.2649	20.4885	20.3202	20.1735	20.0264	20.2468	20.1522	20.9204	20.3351	20.0641	20.6463	20.55	20.3983
Ctdspl	P58465	12.0569	12.6388	12.2829	12.0063	12.8281	12.6067	12.8158	12.5319	12.0852	12.4109	12.2535	12.0753	12.5021	12.5145	9.38415	12.5773	12.5576
Ctdsp1	P58466	16.9966	16.8255	17.2923	16.4242	16.6123	16.4899	16.6225	16.5364	16.9423	16.3969	16.3467	16.3445	17.0029	17.0021	16.3971	16.7391	16.9961
Slx9	P58468	8.76781	11.4043	8.54506	8.11295	8.42367	9.14428	9.70777	9.0665	8.11976	9.26128	7.90669	8.97647	8.66981	8.60372	8.58209	8.34206	8.61559
Bbln	P58686	13.2791	13.5575	13.4226	13.6874	13.4502	13.1127	13.5524	13.2151	12.958	13.1725	13.4161	13.3889	13.4128	13.1183	12.6964	13.2497	13.3858
Aaas	P58742	17.8377	17.6864	17.6879	17.8432	17.9032	17.6493	17.9191	17.8932	18.0791	17.9097	17.8908	17.8116	17.6095	17.72	17.9064	17.5527	17.5666
Tpm1	P58771	22.9578	22.8413	23.0805	22.9208	22.996	22.8086	22.9532	22.9015	23.0372	22.7578	22.8462	22.8733	23.1506	22.9304	22.6759	22.8183	23.0552
Tpm2	P58774	18.8076	17.9138	18.7604	18.8437	18.7474	17.4442	18.4534	18.6737	18.411	17.9085	17.8578	17.9515	18.4669	17.7636	17.9192	18.2217	18.7935
Tbc1d10a	P58802	19.4266	18.9717	18.9541	18.8289	18.8481	19.0327	19.0269	19.0216	18.874	18.6949	18.8689	18.9762	19.3715	19.3877	19.0968	18.8267	18.8217
Tubgcp3	P58854	18.0281	18.1104	17.8699	18.0596	18.005	18.174	18.206	18.2032	17.9389	18.1539	18.1469	18.4514	18.1333	17.8301	18.4034	18.2126	17.9504
Tnks1bp1	P58871	18.4569	18.6308	18.3481	19.3174	18.7276	19.1879	18.4453	18.6369	18.4649	18.6312	18.5795	19.5643	18.6051	18.6201	19.2753	19.0216	18.6393
Vps33b	P59016	18.9445	19.0311	18.9784	18.9351	18.897	18.8738	19.0758	19.1027	18.8691	19.0159	19.0961	19.0647	19.0092	18.765	18.9388	19.0148	18.9134
Bcl2l13	P59017	19.4172	19.289	19.6681	19.5551	19.7233	19.2618	19.2952	19.3929	19.3479	19.2737	19.3158	19.351	19.6676	19.8552	19.4229	19.5286	19.6579
Dnajc30	P59041	17.3211	17.1031	17.3071	16.8505	16.9672	16.8891	16.8373	16.8454	16.9339	16.853	16.7464	16.4999	17.3533	17.419	16.9993	16.7291	17.0337
Pdrg1	P59048	13.3891	13.8518	13.5526	14.1445	14.1053	12.6926	13.3565	13.961	13.1385	13.5383	14.0095	13.3667	13.7128	13.4683	14.3127	9.82155	13.9467
Cpne2	P59108	16.5931	17.2945	16.9798	17.7111	16.8625	17.9652	17.4289	17.059	16.5754	17.3616	17.111	17.975	17.6519	16.4718	17.3233	17.9884	16.7522
Pcif1	P59114	13.7834	14.192	14.3228	14.4058	14.3837	14.1301	14.4553	14.3535	14.0257	14.8389	14.6142	14.4859	13.6473	14.1993	14.7086	14.3741	14.4832
Nup43	P59235	15.3349	15.432	15.2848	14.7701	14.9298	15.1065	15.4919	15.153	15.5023	15.2514	15.337	15.0099	14.6535	15.0522	14.4691	14.9351	15.2599
Cgn	P59242	9.87422	9.85844	8.8841	8.79767	9.36307	9.70731	10.0483	9.4373	9.3693	9.98393	9.80143	9.00074	9.13786	9.56438	9.05532	9.43104	9.47118
Fitm2	P59266	14.6944	14.938	15.0261	14.77	14.9707	14.7048	15.0083	15.0976	14.6714	14.7672	14.9272	14.8912	15.0045	14.5933	15.0323	14.7835	14.5178
Zdhhc2	P59267	11.1752	10.6474	11.128	11.5216	11.0206	10.6327	11.7615	11.2026	11.928	11.5875	11.1846	10.9373	11.2869	11.5642	12.1105	10.8701	10.9522
Rab2b	P59279	18.7465	18.3078	18.4425	18.6208	18.6924	18.5618	18.5018	18.6422	18.9266	18.6427	18.6902	18.7069	18.2894	18.7744	18.7033	18.8061	18.4584
Arhgap39	P59281	18.5516	18.7839	18.5309	19.2088	18.7959	19.0826	18.581	18.5813	18.684	18.8334	18.7374	19.1179	18.6139	18.4872	19.0294	19.1636	18.3555
Eif5	P59325	20.646	20.5769	20.5805	20.7517	20.6289	20.5304	20.5383	20.9197	20.7862	20.8848	20.8316	20.5754	20.6075	20.6914	20.5753	20.7673	20.7021
Ythdf1	P59326	14.1849	14.5634	14.6011	14.6306	14.5218	14.6073	14.4106	14.1887	14.607	14.7059	14.4924	14.4407	14.2717	14.9099	14.6771	14.2205	14.5354
Lman2l	P59481	18.5191	18.4127	18.4629	18.664	18.6637	18.8231	18.605	18.5535	18.3591	18.6144	18.4464	18.6277	18.676	18.519	18.6691	18.6498	18.171
Inpp5j	P59644	18.0329	18.3805	18.1317	18.3075	18.2026	18.0911	18.0607	18.3879	18.2618	18.4111	18.2696	18.3008	18.147	18.3348	18.3603	18.3136	18.462
Fxyd7	P59648	21.7944	21.8838	22.1129	20.8172	21.4293	21.5045	21.8218	21.0539	21.8909	21.0709	21.3427	20.9345	22.2221	21.8386	21.289	21.3569	21.4882
Anks1a	P59672	17.9936	18.0103	17.7023	18.0948	18.0823	17.6885	17.8698	17.9389	17.7738	17.8546	17.8454	17.7872	17.6307	17.8505	17.9243	17.7274	17.8392
Sf3b6	P59708	15.6328	15.4987	15.2372	15.8963	15.6825	16.0878	15.2326	15.7051	15.8651	15.742	15.9485	16.0877	15.5396	15.8101	16.1392	15.9837	15.6176
Mrtfb	P59759	17.0702	17.1461	17.1507	17.4752	17.1956	17.3217	17.0945	17.0874	17.0773	16.9431	17.1386	17.7365	17.248	16.9208	17.6278	17.4278	17.2894
Dock4	P59764	18.5076	18.6046	18.3876	18.9526	18.6681	18.9352	18.6127	18.6855	18.4526	18.7696	18.5738	19.2132	18.4024	18.5287	18.8093	18.8776	18.4717
Sash1	P59808	17.3791	17.265	17.1433	17.2964	17.4715	17.4083	17.1617	17.4198	17.4076	17.6174	17.2237	17.4273	17.2727	17.4407	17.4471	17.3559	17.5262
Il1rapl1	P59823	18.31	18.3877	18.4443	18.5381	18.3275	18.3667	18.2483	18.1756	18.1891	18.368	18.4092	18.6176	17.9519	18.2528	18.7161	18.472	18.4088
Pcmtd1	P59913	17.1035	17.3951	17.114	16.9591	17.3724	17.3482	17.0772	17.3772	17.0053	17.4042	17.4286	17.3309	17.3661	17.029	17.3388	17.2504	17.2746
Arpc4	P59999	22.399	22.3456	22.2788	22.357	22.4318	22.5781	22.4486	22.3397	22.3118	22.3652	22.4532	22.7152	22.4712	22.1424	22.5632	22.4872	22.516
Sst	P60041	17.4625	16.235	17.6203	17.5009	17.5581	17.8731	17.753	17.5495	17.8227	17.5487	17.7468	17.6167	17.5666	17.3134	16.7683	18.0073	17.1435
Ruvbl1	P60122	19.3608	19.5297	19.3029	19.3794	19.3877	19.4417	19.4315	19.6183	19.2594	19.487	19.4278	19.5207	19.3939	19.3129	19.5512	19.522	19.4132
Rims4	P60191	12.7429	12.5154	12.0968	8.99538	13.4079	12.7135	12.5179	11.0498	12.8578	12.3461	11.8057	13.144	12.4725	13.1161	10.809	13.2019	13.0895
Plp1	P60202	28.6058	27.84	28.7563	26.9427	27.2829	27.88	27.9828	27.4154	29.0112	27.4086	28.3044	26.8487	28.5767	29.3822	27.5691	28.2296	29.0082
Eif3e	P60229	19.4558	19.3035	19.3043	19.6288	19.4586	19.5254	19.5271	19.5906	19.5187	19.5982	19.7041	19.6835	19.5489	19.5886	19.5916	19.6567	19.6446
Pcbp1	P60335	21.4191	21.3144	21.174	21.3427	21.5041	21.3478	21.3196	21.4978	21.4239	21.5866	21.5396	21.4812	21.321	21.3892	21.3722	21.4584	21.4612
Ppfia3	P60469	19.7046	19.6834	19.5532	19.6768	19.7064	19.6879	19.7566	19.5832	19.6298	19.7305	19.6736	20.0766	19.6223	19.4998	19.8545	19.7608	19.7941
Pdxp	P60487	21.4703	21.1421	21.3671	21.0015	21.3101	21.3492	21.312	21.16	21.2629	21.3106	21.393	21.2536	21.5172	21.0126	21.1433	21.2537	21.3304
Gabarapl2	P60521	21.7519	21.7058	21.8955	21.6929	21.6804	21.5988	21.7009	21.7534	21.6207	21.6493	21.7116	21.5732	21.7862	21.8847	21.6235	21.6566	21.6598
Romo1	P60603	18.1846	17.9516	18.3593	17.6713	18.3805	17.7902	18.0701	18.1281	18.1511	17.9366	17.6812	17.4952	18.5922	18.3508	17.9714	17.2332	17.5769
Ube2g2	P60605	16.3719	15.6782	16.5852	16.8937	16.5471	16.5675	16.6889	16.5861	17.0004	16.3991	16.4362	16.4863	15.9215	16.8458	16.1248	16.2427	15.9746
Nploc4	P60670	21.2059	21.3295	21.2226	21.3674	21.2993	21.1748	21.1998	21.4131	21.2735	21.3834	21.3962	21.3221	21.3046	21.2882	21.4733	21.356	21.3312
Actb	P60710	28.4306	28.0263	28.4062	28.4956	28.2623	28.3618	28.43	28.3853	28.4807	28.3506	28.5283	28.5272	28.3859	28.4091	28.1339	28.3816	28.3767
Mdga2	P60755	17.1291	17.0701	17.1433	16.3462	16.4881	16.7695	16.9821	16.473	17.1817	16.4731	16.5954	16.3274	17.0483	17.1206	16.518	16.7089	16.8391
Nrgn	P60761	16.6706	16.8507	16.4984	16.6624	16.7681	16.3768	16.5417	16.1157	16.0651	16.1428	16.5423	17.0411	16.9805	16.9893	17.0851	16.8608	17.2537
Rac3	P60764	18.5078	18.1097	18.349	18.0685	18.1897	18.0801	18.3945	18.2681	18.2093	17.8291	18.2315	17.821	18.3198	18.3722	17.6302	18.1204	18.0734
Cdc42	P60766	23.364	23.2931	23.3186	23.0375	23.3431	23.0269	23.4315	23.1139	23.356	23.0448	23.208	22.8805	23.528	23.5355	23.0312	23.1229	23.3207
Cirbp	P60824	19.2153	19.5137	19.9749	19.404	19.5484	19.6219	19.7252	20.0189	19.6571	20.1078	19.9934	19.3486	19.6872	19.713	19.7722	19.7723	19.8217
Ensa	P60840	20.4907	20.4435	20.3748	20.5535	20.6612	20.5464	20.5331	20.5953	20.4061	20.5498	20.5657	20.6062	20.4481	20.4138	20.4795	20.599	20.6614
Eif4a1	P60843	19.9021	19.7793	19.8277	20.0524	19.9202	19.7978	19.8823	20.0115	20.0556	19.9529	20.1585	19.9446	19.7411	20.0488	19.821	20.0238	20.0841
Rps20	P60867	21.9279	22.1983	21.9763	21.8331	21.8418	22.3495	21.8581	21.5403	21.7312	21.8439	21.6964	21.6826	21.8795	21.8844	22.0527	21.8019	21.684
Snap25	P60879	24.9309	23.8128	25.0637	24.7689	24.6925	24.6422	25.0577	24.7492	25.1848	24.6534	25.0843	24.6603	24.8574	25.0995	24.2595	24.7745	24.8472
Megf8	P60882	16.6238	16.7587	16.9091	16.6165	16.7484	16.569	16.9556	16.7865	16.713	16.5509	16.3557	16.5409	16.9811	16.6937	16.5417	16.3789	16.3207
Dnajc5	P60904	24.8837	24.8441	24.8356	24.6103	24.684	24.4215	24.8449	24.7002	24.8647	24.4751	24.6085	24.3202	24.87	24.933	24.6792	24.6842	24.8506
Rab5b	P61021	21.5654	21.3707	21.5392	21.3127	21.427	21.2908	21.4416	21.4429	21.4666	21.266	21.4688	21.131	21.5486	21.5913	21.2652	21.3289	21.4655
Chp1	P61022	21.0548	21.142	21.2571	20.7927	21.0442	20.894	21.1543	20.9773	21.0113	20.7588	20.856	20.6788	21.2663	21.1566	20.8803	20.7321	20.8005
Rab10	P61027	23.3832	23.3214	23.4788	23.212	23.3639	23.0853	23.2764	23.2684	23.385	23.1854	23.2779	23.1068	23.428	23.4203	23.199	23.2166	23.2616
Rab8b	P61028	21.6797	21.7423	21.8806	21.6588	21.7759	21.6299	21.8017	21.6623	21.8261	21.6315	21.6577	21.5552	21.9509	21.6327	21.6042	21.7143	21.7156
Ube2d3	P61079	21.1481	20.6854	20.927	21.2831	21.2989	20.7737	21.05	21.1757	21.6559	21.4733	21.7411	20.7101	21.2214	21.0129	21.1641	20.8042	21.2439
Ube2d1	P61080	18.0506	17.9462	17.7375	18.169	18.317	18.0427	17.9873	18.006	18.2987	18.3046	18.1838	17.7475	17.5134	18.2973	18.098	17.9333	18.2015
Ube2m	P61082	20.7589	20.704	20.6336	20.6572	20.8679	20.6497	20.6301	20.8213	20.6476	20.8772	20.7104	20.8423	20.8708	20.6684	20.7252	20.7655	20.977
Ube2k	P61087	20.3013	20.2369	20.1798	20.2059	20.3422	20.1764	20.1536	20.2459	20.2141	20.3459	20.38	20.1505	20.1271	20.2581	20.1273	20.2433	20.5022
Ube2n	P61089	23.3376	23.0699	23.143	23.0595	23.2822	23.1019	23.0981	23.239	23.3329	23.1977	23.3617	23.173	23.1806	23.263	22.9583	23.2173	23.2863
Fgf1	P61148	19.7506	19.6477	19.7295	19.4078	19.866	19.3432	19.4019	19.7342	19.6858	19.5643	19.615	18.896	19.6472	19.7614	19.4366	19.3582	19.7538
Actr2	P61161	21.8997	21.3386	21.7933	22.2432	21.8441	22.0041	21.9515	21.9028	21.9797	22.0083	22.1579	22.3083	21.7556	21.8323	21.6223	22.0334	21.8963
Actr1a	P61164	23.6283	23.5515	23.53	23.4491	23.5275	23.469	23.5858	23.5809	23.635	23.4885	23.5828	23.6119	23.5595	23.4688	23.5076	23.4456	23.5095
Cops2	P61202	21.3282	21.1735	21.1066	21.2739	21.301	21.1829	21.333	21.4223	21.2665	21.2772	21.3938	21.3656	21.2448	21.1337	21.3268	21.2457	21.2925
Arf1;Arf3	P61205;P84078	17.2395	14.6576	16.1569	19.7397	18.4757	15.939	19.6537	18.7826	20.4961	19.7938	20.0858	17.2144	19.6722	17.0234	18.9836	17.8762	18.1914
Arl4c	P61208	15.4136	15.3215	15.506	15.2077	15.6276	15.4207	15.5735	15.7834	15.4378	15.4853	15.2976	15.484	15.2439	15.5903	15.3562	15.4542	15.3348
Arl1	P61211	19.335	19.0789	19.0584	19.3432	19.1468	19.1896	19.2682	19.426	19.3242	19.4145	19.4916	19.444	19.2348	19.1905	19.1141	19.3585	19.5164
Polr2f	P61219	10.7513	14.2436	13.3898	14.1308	13.5158	13.8891	11.1663	14.2257	13.636	14.0997	13.862	13.5996	14.3337	13.4742	13.7794	14.1602	13.9401
Abce1	P61222	20.5047	20.6353	20.4797	20.7728	20.7599	20.7046	20.6663	20.726	20.4949	20.735	20.7153	20.8372	20.7035	20.6903	20.741	20.8234	20.8086
Rap2b	P61226	21.8656	21.7868	22.148	21.3373	21.4366	21.8773	21.8693	21.2852	21.8165	21.1936	21.6487	21.292	22.0599	21.8853	21.2949	21.7467	21.8111
Rpl26	P61255	21.3179	21.7478	21.4125	21.3164	21.2392	21.8211	21.3333	20.8689	21.0827	21.1512	21.0447	21.0701	21.2576	21.3243	21.4246	21.2412	21.0904
Stx1b	P61264	26.9159	26.467	27.0173	26.6378	26.7434	26.4948	26.8942	26.8328	26.9834	26.5119	26.736	26.1806	26.9315	27.0106	26.4995	26.4646	26.7219
Psme3	P61290	17.0441	16.938	16.5467	16.482	16.9559	16.7377	16.752	16.8988	16.613	16.9405	16.9038	16.7591	16.5634	16.5556	16.9582	16.9601	17.1122
Rab6b	P61294	20.8839	19.6643	20.6844	20.7332	20.6252	20.6113	20.8426	20.7316	20.9298	20.6362	20.8978	20.6939	20.5597	20.9233	19.9208	20.6223	20.6685
Gal3st3	P61315	21.3976	21.454	21.5633	21.5104	21.4075	21.5231	21.5129	21.1467	21.2461	21.2019	20.884	21.8312	21.3099	21.1808	21.5126	21.6842	21.1272
Magoh;Magohb	P61327;Q9CQL1	16.0604	16.2177	16.1729	15.8789	16.1128	16.6872	15.9344	15.9721	16.0525	16.2979	16.1558	16.0882	15.9993	16.007	16.0565	16.1385	16.2782
Fgf12	P61329	19.1227	19.0893	19.4623	19.6043	19.2421	19.2934	19.3368	19.6218	19.6018	19.3306	19.2887	19.1827	19.0993	19.362	19.1052	18.8896	18.8877
Rpl27	P61358	21.2819	21.6082	21.3633	21.3568	21.1787	21.7829	21.2793	20.9998	21.1713	21.225	21.143	21.2081	21.2859	21.3896	21.4507	21.3434	21.1681
Smg6	P61406	18.8593	18.6758	18.9702	19.029	18.9829	19.1226	18.5812	18.882	18.8971	18.711	18.8509	19.1027	12.5481	19.2877	18.7446	18.5241	18.8887
Pcbd1	P61458	14.8296	14.9059	15.1407	14.7568	14.8449	15.3019	15.1053	14.9041	15.1782	14.9838	14.9922	14.5667	15.534	14.6367	14.7651	14.8615	14.1974
Depdc5	P61460	15.2466	15.1432	15.0844	15.211	15.3144	15.1135	15.2227	15.3399	15.0956	15.3731	14.9865	15.2326	15.2228	15.2349	15.4092	15.2109	15.1965
Rpl37a	P61514	18.3816	18.641	18.4403	18.6152	18.318	18.8127	18.6061	18.0264	18.7357	18.3222	18.6377	18.2651	18.2799	18.5416	18.5671	18.2577	17.9942
Rnd3	P61588	21.5414	21.6605	20.8082	21.3812	21.1529	21.3613	21.353	11.4319	21.5469	21.121	21.5879	20.9086	21.8832	21.4042	21.3065	21.8392	21.0729
Naa20	P61600	17.6095	17.6548	17.6593	17.9069	17.8088	17.6941	17.6957	17.9754	17.6858	17.9839	18.0977	17.9589	17.6324	17.5285	17.7338	17.7762	17.7624
Sec61a1	P61620	19.6111	19.4172	19.6333	19.3529	19.5968	19.5458	19.4142	19.1218	19.4588	19.3531	19.1004	19.2447	19.4128	19.4645	19.2761	19.2138	19.2287
Arf4	P61750	21.251	21.2023	21.1386	21.234	21.3038	21.0139	21.2158	21.2143	21.4319	21.1104	21.2812	21.1068	21.3192	21.3184	21.0988	21.1948	21.2824
Vbp1	P61759	20.0842	19.6746	19.9955	20.1292	19.9445	20.151	20.0751	20.1873	20.0954	20.326	20.2611	20.0666	19.9706	19.8686	19.7449	19.9625	19.9293
Lpar1	P61793	11.9021	11.8538	12.0431	12.6152	12.5613	12.1057	12.2868	11.4388	12.2907	12.845	12.5468	12.2841	12.828	12.879	10.5846	12.31	12.8698
Dad1	P61804	18.4339	18.6771	18.5844	18.6526	18.7054	18.6626	18.5764	18.4116	18.3343	18.4385	17.9078	18.7998	18.7844	18.3976	18.6837	18.3201	18.3627
Snn	P61807	14.5076	14.6389	14.6092	14.7124	14.547	14.5982	14.5603	14.7156	14.7374	14.5378	14.6663	14.2428	14.4058	14.652	13.9881	14.6048	14.6431
Cdk5r1	P61809	13.1192	13.4552	12.8781	13.5492	13.7965	13.6328	13.3739	12.9605	13.3816	12.979	13.8111	13.786	13.6555	13.1045	13.6624	13.845	13.1481
Abat	P61922	26.3285	25.8457	26.2522	26.2492	26.0594	25.967	26.1246	26.2829	26.3166	26.188	26.4037	26.105	26.1067	26.2725	25.8384	26.0836	26.1455
Copz1	P61924	19.8908	20.0295	20.0609	19.8574	20.1759	19.8723	19.8228	20.0151	19.9033	20.0533	20.1903	19.8138	20.1607	20.0338	20.1195	20.1179	20.0939
Gng11	P61953	21.5627	21.4853	21.8623	20.6797	21.2156	21.0053	21.4772	21.0625	21.5565	20.8791	21.3409	20.425	21.7119	21.8989	20.6703	20.9773	21.4974
Sumo2	P61957	21.3266	21.324	21.2924	21.0587	21.6081	21.165	21.2164	21.1183	21.278	21.3573	21.3511	21.0288	21.1106	21.2685	21.0872	21.1406	21.558
Ufm1	P61961	19.5188	19.6933	19.5446	19.5677	19.7933	19.5942	19.6933	19.6668	19.6483	19.6039	19.7562	19.644	19.5926	19.447	19.4299	19.6078	19.6313
Dcaf7	P61963	19.255	19.1144	19.2118	19.0826	19.1532	19.4208	19.293	19.335	19.1442	19.2663	19.2385	19.3179	19.2642	19.143	19.3417	19.4583	19.1687
Wdr5	P61965	17.7535	17.7959	17.8678	18.1107	17.8707	18.0561	18.0642	17.7763	17.8665	17.9594	18.1591	18.324	17.8586	17.7867	18.1557	18.2221	17.6904
Ap1s1	P61967	18.2347	17.4554	18.1599	18.4114	18.214	18.2298	18.3005	18.1965	18.4998	18.2543	18.4756	18.5065	18.0921	18.1525	17.8978	18.3988	18.1839
Nutf2	P61971	21.7875	20.9012	21.6057	21.8669	21.5283	21.5013	21.6245	21.7493	22.2782	21.7088	22.3165	21.4845	21.4348	21.8766	20.8002	21.5919	21.6197
Hnrnpk	P61979	22.0032	22.0924	22.0404	21.979	21.957	22.3179	21.83	22.0115	21.8882	22.128	22.249	22.118	22.0682	22.2127	22.0779	22.149	22.1221
Ywhag	P61982	25.2116	25.2185	25.2608	25.2644	25.2064	25.2364	25.1361	25.3312	25.1859	25.1102	25.2088	25.2743	25.1415	25.2792	25.2635	25.354	25.0987
Lrch1	P62046	16.5791	16.6187	16.7039	16.8103	16.6882	16.904	16.7772	16.6621	16.5928	16.8089	16.6038	16.641	16.5944	16.6507	16.9871	16.7292	16.5808
Usp46	P62069	19.4004	19.2727	19.5949	19.2133	19.197	19.1817	19.462	19.1102	19.2992	19.2755	19.2278	19.2566	19.525	19.3667	19.2486	19.3515	19.2913
Rras2	P62071	17.713	17.1536	17.8254	17.5915	17.5463	17.6397	17.7286	17.1201	17.7004	17.374	17.5461	17.9039	18.4935	18.8707	17.9542	18.2796	18.551
Timm10	P62073	19.1145	19.0563	19.1783	19.4117	19.2102	19.128	19.0976	19.1799	19.5501	18.9515	19.5451	18.9779	18.9732	19.3879	18.7819	18.922	18.8216
Timm13	P62075	23.0305	22.2174	22.9998	23.0832	22.8329	22.8186	22.9876	22.938	23.298	22.949	23.3802	22.8896	22.6889	23.16	22.4671	22.9321	22.8999
Timm8b	P62077	20.5329	20.5753	20.4499	20.7534	20.3803	20.6627	20.2332	20.466	20.3179	20.4527	20.5473	20.4059	20.5017	20.4612	20.6787	20.6168	20.6149
Rps7	P62082	20.3872	20.8145	20.6578	20.3407	20.5071	20.9642	20.4353	20.0786	20.3738	20.7028	20.3126	20.4304	20.6689	20.5728	20.7007	20.5655	20.3165
Ppp1ca	P62137	21.2587	21.2309	21.3221	21.0679	21.0228	21.168	21.1307	20.979	21.2692	20.9234	21.1636	21.1997	21.266	21.3655	21.0651	21.1108	21.2923
Ppp1cb	P62141	22.4476	22.3926	22.4783	22.344	22.32	22.4879	22.3657	22.3619	22.446	22.325	22.4188	22.3782	22.4098	22.5903	22.1724	22.485	22.4448
Psmc1	P62192	21.6832	21.7	21.5759	21.641	21.594	21.5883	21.7137	21.7504	21.6202	21.7418	21.741	21.8379	21.61	21.4965	21.7379	21.6425	21.6667
Psmc5	P62196	21.0664	20.9949	20.8953	21.1406	21.0496	20.9941	21.1073	21.1881	21.0948	21.1528	21.188	21.2239	20.949	20.9541	21.0926	21.1278	21.0776
Rps8	P62242	21.2793	21.5881	21.3692	21.2747	21.1986	21.7046	21.167	20.908	21.0935	21.1882	20.9927	21.0488	21.1989	21.2862	21.4929	21.2395	21.0926
Rps15a	P62245	20.8431	20.7003	20.9401	20.8998	20.8431	21.299	20.7427	20.4812	20.705	20.811	20.7026	20.7199	20.6866	21.0134	20.9478	20.8765	20.6922
Ube2h	P62257	17.7573	17.6497	17.7048	17.831	17.8638	17.6596	17.6368	17.8976	17.7733	17.8514	17.8264	17.594	17.6089	17.8035	17.8352	17.8064	17.7824
Ywhae	P62259	27.7178	27.3024	27.6218	27.7022	27.6364	27.5807	27.6773	27.6092	27.7951	27.6876	27.7787	27.6787	27.5432	27.6217	27.3336	27.6302	27.6889
Rps14	P62264	20.7501	21.0558	20.9099	20.8739	20.6841	21.1821	20.738	20.4374	20.7393	20.5978	20.7094	20.6041	20.7299	20.9021	20.7693	20.8065	20.6202
Rps23	P62267	20.3712	20.7384	20.472	20.3921	20.3781	20.7314	20.4088	20.003	20.1343	20.1921	20.0558	20.2276	20.4571	20.4111	20.5473	20.3653	20.229
Rps18	P62270	22.2893	22.4139	22.3278	22.1308	22.1013	22.6689	22.1787	21.8128	22.1972	22.1499	22.0138	22.0898	22.2088	22.3357	22.3151	22.1901	22.0192
Rps29	P62274	18.2886	18.2124	18.4418	18.4805	17.9454	18.4921	18.4278	17.7818	18.6964	18.139	18.5248	18.0565	17.6465	18.4898	18.434	18.302	18.2706
Rps11	P62281	20.8725	21.2145	20.9165	20.7928	20.7863	21.396	20.7494	20.4092	20.651	20.874	20.5287	20.645	20.7527	20.9656	20.9764	20.8744	20.6833
Rps13	P62301	21.1259	21.3728	21.1977	20.8279	21.0117	21.5544	21.0584	20.6505	20.9266	20.9895	20.8484	20.9319	21.1142	21.1083	21.3071	21.0884	20.9151
Snrpe	P62305	17.6315	16.6642	17.4133	17.4929	16.8888	17.94	17.2471	17.4103	17.6836	17.7782	18.0487	17.6556	17.2506	17.8292	16.902	17.7313	17.5708
Snrpf	P62307	10.8144	9.96144	10.5608	11.3908	10.2073	11.1901	10.2492	10.9625	10.9891	11.1274	11.0021	11.2747	10.5702	11.4031	10.2388	10.9455	11.0219
Snrpg	P62309	19.4873	19.2651	19.4415	19.6047	19.2683	19.8558	19.0541	19.4082	19.5091	19.6112	20.0597	19.7738	19.3879	19.6782	19.2727	19.6628	19.2675
Lsm3	P62311	19.0356	19.1928	19.0465	18.8978	19.0303	18.9317	18.9378	18.9505	19.0349	19.0958	19.0028	18.8778	18.9663	19.1088	19.0012	18.7569	19.2516
Lsm6	P62313	18.0814	17.9965	17.9276	17.888	18.0085	17.8708	17.7201	17.9482	17.8745	18.0993	18.0452	17.4997	18.0789	17.6948	17.8322	17.7379	18.1433
Snrpd1	P62315	19.5204	19.6373	19.2826	19.3744	19.2972	19.7396	19.13	19.37	19.2265	19.3458	19.7398	19.4745	19.5093	19.6573	19.5697	19.6786	19.4868
Snrpd2	P62317	19.9504	20.0566	19.9002	19.9691	19.676	20.2656	19.6258	19.771	19.8012	20.0325	20.2756	20.0368	20.0574	20.242	19.9847	20.2489	19.9536
Snrpd3	P62320	18.8177	18.522	18.8381	18.9043	18.6788	19.0568	18.4546	18.7	18.7678	18.8403	19.1788	18.9668	18.7565	19.0581	18.8719	19.0337	18.794
Arf6	P62331	20.8258	20.4899	20.7523	20.5771	20.7922	20.8334	20.702	20.6644	20.9088	20.7072	20.855	20.5736	20.9962	21.056	20.3558	20.7026	20.8482
Psmc6	P62334	20.2694	20.1582	20.1302	20.297	20.2258	20.155	20.3032	20.4176	20.3715	20.3975	20.3996	20.3823	20.1553	20.1486	20.2534	20.285	20.2371
Selenot	P62342	18.2326	17.9334	18.5221	18.4257	18.3708	18.2943	18.3448	18.4036	18.2659	18.2831	18.2394	18.2516	18.3307	18.2882	17.9368	17.9171	17.9558
Kcnab2	P62482	22.0906	22.028	22.4467	21.7962	21.9206	21.8422	22.0763	21.786	22.4093	21.4844	21.9429	21.3179	22.1842	22.4169	21.5957	21.4636	21.8917
Abi2	P62484	20.6173	20.8407	20.6233	20.7711	20.6929	20.9323	20.8038	20.5179	20.4314	20.6661	20.7059	21.0718	20.8466	20.5383	20.9203	20.8694	20.8157
Polr2g	P62488	11.6706	12.1292	11.7284	12.0399	12.5906	11.9682	12.231	11.7352	11.9178	11.4808	12.1187	12.6653	12.3886	12.1813	12.4628	12.1759	12.1676
Rab11a	P62492	12.0581	11.5004	11.8012	13.3002	11.9189	12.2072	12.505	13.0843	13.0641	12.0379	13.0516	12.9091	12.0622	12.9059	10.177	12.5557	12.6264
Tsc22d1	P62500	19.7995	19.9896	19.8937	19.8822	19.9897	19.8035	19.9532	19.9141	20.0024	19.9225	19.8419	20.0074	19.7368	19.8527	20.0373	19.8359	20.081
Dynlrb1	P62627	22.3425	22.2252	22.1939	22.2631	22.2563	22.1838	22.3901	22.3381	22.3818	22.2294	22.4654	22.2968	22.4221	22.3548	22.115	22.2485	22.402
Eef1a2	P62631	23.9163	23.5077	23.7645	24.0656	23.9375	24.0551	23.8608	24.2103	23.9959	24.1657	24.2596	24.1536	23.8868	24.0724	23.7315	24.0648	24.1078
Ypel5	P62700	16.1954	15.675	16.4116	16.2386	16.368	16.384	16.355	16.2837	16.4194	15.9129	16.2714	16.2564	16.6095	16.4529	16.6696	15.9975	16.2892
Rps4x	P62702	21.2097	21.4478	21.2794	21.1462	21.1454	21.6313	21.2047	20.8001	21.083	21.1686	21.0387	21.0438	21.1065	21.3344	21.2925	21.2046	21.0332
Ppp2cb	P62715	23.1942	22.5542	23.0879	23.2582	23.0331	23.0555	23.1638	23.1239	23.32	23.1223	23.3578	23.2007	22.9367	23.147	22.8419	23.1051	23.1005
Rpl18a	P62717	20.7283	20.8934	20.8605	20.7033	20.5715	21.1785	20.5922	20.342	20.6395	20.5346	20.5907	20.5798	20.5231	20.8146	20.9047	20.7212	20.3663
Ap2s1	P62743	24.1474	23.7296	24.1412	23.9549	23.9272	24.1303	24.4111	23.9023	24.1411	23.8989	24.1848	24.0396	24.3707	24.2393	23.5723	24.134	24.0931
Rhob	P62746	23.273	23.1157	23.4317	22.7151	22.9772	22.7549	23.0841	22.7703	23.2666	22.6709	22.9435	22.5136	23.4451	23.4564	22.8029	22.8855	23.2201
Hpcal1	P62748	22.6689	22.6958	23.0299	22.5699	22.713	22.7349	22.7618	22.5247	22.8849	22.7939	22.6196	22.5714	23.1115	22.8142	22.6678	22.7775	22.6646
Rpl23a	P62751	21.4233	21.9159	21.4362	21.4257	21.3616	22.193	21.3972	21.0737	21.2571	21.4135	21.444	21.3024	21.4725	21.4549	21.5099	21.3341	21.4002
Rps6	P62754	21.0148	21.4887	21.137	20.9839	20.94	21.6182	21.0165	20.7479	20.9908	20.9805	20.9371	20.88	21.0165	21.1901	21.1731	21.1518	20.9504
Vsnl1	P62761	24.6751	24.2225	24.8005	24.208	24.5321	24.3102	24.5611	24.2121	24.9091	24.3552	24.5822	24.1555	24.8756	24.869	24.1103	24.3996	24.5841
Mtpn	P62774	21.9869	22.034	22.0016	22.0347	22.1321	22.097	21.8326	21.9253	21.9738	22.0602	22.1087	22.1211	21.9845	21.9662	21.9512	22.2274	22.049
H4c1	P62806	19.401	19.9335	19.2014	19.3374	19.6024	18.5369	19.5247	19.2589	19.5325	19.2144	19.7764	18.9216	20.4121	20.9988	18.8783	18.4389	20.9999
Gabra1	P62812	22.1787	22.1715	22.3089	22.0024	22.063	21.8837	22.2487	22.0494	22.501	22.005	21.9877	21.8586	22.0465	22.3344	21.9241	21.6499	21.9922
Atp6v1b2	P62814	24.866	24.7468	24.7402	24.8026	24.7748	24.8792	24.9248	24.8513	24.8309	24.8451	24.8583	24.9654	24.8155	24.668	24.7548	24.8682	24.7661
Rab1A	P62821	23.8134	23.6286	23.8919	23.5803	23.7542	23.5691	23.8343	23.588	23.8841	23.5543	23.8142	23.4816	24.0026	23.9169	23.4966	23.6975	23.7052
Rab3c	P62823	25.4876	24.9785	25.412	25.4027	25.3609	25.3021	25.352	25.2098	25.5538	25.4049	25.5694	25.5415	25.6278	25.6052	25.3351	25.5811	25.2502
Ran	P62827	22.9644	22.7311	22.8001	22.7352	22.8991	22.8102	22.8513	22.8174	22.8398	22.8911	22.9879	22.7526	22.8187	22.8517	22.6956	22.7972	22.9205
Rpl23	P62830	20.4274	20.6288	20.4897	20.4438	20.2893	20.89	20.3905	20.1541	20.369	20.3529	20.3349	20.4236	20.4315	20.4833	20.5058	20.4476	20.1994
Rap1a	P62835	21.9608	20.0832	22.1697	21.8239	21.7395	21.4625	22.0393	21.7595	22.4898	21.711	22.1869	21.4233	21.831	22.4504	20.5733	21.7024	21.8632
Ube2d2	P62838	20.5166	20.5873	20.4401	19.9554	20.5601	20.4391	20.509	20.4497	20.449	20.4333	20.6892	20.4684	20.4534	20.3816	20.414	20.4823	20.5621
Rps15	P62843	19.0008	17.6834	19.1937	18.9705	18.4325	19.5074	18.9712	18.5541	19.2692	19.0929	19.0797	18.7841	18.512	19.4447	17.9417	19.058	18.4104
Rps24	P62849	19.4226	18.158	19.3318	19.5811	19.2469	19.8659	19.1954	19.2568	19.176	19.1603	19.5145	19.3545	18.7936	19.5934	18.3626	19.311	18.914
Rps25	P62852	21.2253	21.5634	21.3998	21.2257	21.0563	21.7177	21.1901	20.7639	21.031	21.0431	21.0584	20.9463	21.3159	21.3257	21.3546	21.1177	21.1739
Rps26	P62855	19.9092	20.1135	19.9702	20.0908	19.8597	20.3912	19.8349	19.5987	19.731	19.9278	19.7581	19.7611	19.9396	19.9837	20.0168	19.9408	19.8061
Rps28	P62858	21.3421	21.7127	21.4587	21.3014	21.3178	21.7134	21.2842	20.895	21.2858	21.1454	21.1579	21.2076	21.4341	21.3949	21.6255	21.2955	21.2241
Fau	P62862	21.1235	21.5637	21.2983	21.0883	20.9829	21.6687	20.9553	20.5804	20.8587	20.855	20.9006	20.7073	21.1182	21.1769	21.2349	20.9372	20.8908
Elob	P62869	21.348	21.3902	21.3137	21.3072	21.4333	21.3389	21.3308	21.3887	21.2882	21.3189	21.3124	21.3901	21.3248	21.2837	21.3928	21.3851	21.4029
Gnb1	P62874	26.574	25.7463	26.7481	26.2125	26.0898	25.8876	26.4574	26.1391	26.7651	26.0023	26.4557	25.8474	26.4452	26.6984	25.7014	26.1996	26.2994
Rbx1	P62878	20.2673	20.0707	19.936	20.0409	20.1462	20.0601	20.2755	20.2092	19.746	20.1352	20.2784	20.277	20.1511	20.0516	20.0981	20.215	20.2763
Gnb2	P62880	25.2629	25.0588	25.5575	24.7273	24.9392	24.9379	25.2449	24.8291	25.3421	24.765	25.0941	24.6734	25.466	25.3744	24.8507	24.9479	25.2413
Gnb5	P62881	23.0116	22.8453	22.9896	22.7633	22.7632	22.5747	22.9124	22.711	23.0565	22.6694	22.9072	22.6942	22.9593	23.0536	22.6537	22.6995	22.9822
Rpl30	P62889	20.5983	20.906	20.5765	20.6468	20.5433	20.9884	20.4098	20.2091	20.422	20.3204	20.3297	20.3592	20.3631	20.6284	20.6443	20.5293	20.3566
Rpl39	P62892	20.1726	20.0885	20.2882	20.0917	19.6495	20.366	19.9413	19.662	20.3166	19.9612	20.4262	19.6401	19.8704	20.4812	20.2517	20.0843	19.7434
Cycs	P62897	26.915	26.7254	26.8428	27.2171	26.8422	26.8774	26.9253	26.7838	27.1416	27.066	27.4421	27.0533	26.8773	27.0708	26.8874	27.1275	27.0621
Rpl31	P62900	21.4417	21.8066	21.6837	21.3122	21.2394	22.0103	21.5517	21.1186	21.3546	21.3518	21.3657	21.0851	21.5262	21.4941	21.5012	21.3243	21.3384
Rps3	P62908	21.1707	21.4031	21.2644	21.1707	21.1433	21.6498	21.1115	20.8258	21.0534	21.1161	21.0475	21.0319	21.1453	21.2569	21.2374	21.1515	21.012
Rpl32	P62911	18.8878	19.0416	19.0008	19.1992	18.7164	19.423	18.9577	18.6249	18.9611	18.9598	18.8939	18.9202	18.765	19.0242	18.7525	19.0835	18.5931
Gtf2b	P62915	14.9591	15.132	14.8731	15.5548	15.2079	15.2734	14.8767	15.3699	15.0108	14.9107	15.1948	15.4686	14.8223	14.7007	15.114	15.4588	15.4082
Rpl8	P62918	21.3112	21.7172	21.446	21.316	21.1452	21.857	21.2033	20.9642	21.0908	21.2046	21.1113	21.1427	21.1867	21.324	21.3506	21.2062	21.1226
Ybx1	P62960	18.6907	18.5824	18.4571	18.8215	18.4563	18.5403	18.6558	18.3205	18.4539	18.3967	18.7404	18.6223	18.3419	18.5899	18.3545	18.6346	18.7649
Pfn1	P62962	22.8784	22.376	22.7639	22.8487	22.8635	22.7366	22.8915	22.7936	23.0274	22.8323	23.0564	22.7049	22.7341	22.8575	22.44	22.8096	22.9737
Crabp1	P62965	11.9724	10.9697	11.9251	10.2879	12.9472	12.8225	12.9606	12.7182	11.0435	12.7383	12.4402	13.0551	13.1846	12.1362	12.9619	12.986	12.499
Rps27a	P62983	25.469	25.4452	25.5038	25.3763	25.5464	25.4437	25.4555	25.4471	25.4302	25.3794	25.5463	25.2356	25.4424	25.4129	25.3178	25.3475	25.5944
Tra2b	P62996	17.9673	18.3868	17.805	17.7736	18.2732	18.9367	17.0674	17.6466	18.1283	18.3252	18.2086	17.925	17.3166	18.8294	18.1418	18.4213	18.2971
Rac1	P63001	24.9042	24.9419	25.0297	24.692	24.7593	24.5608	24.8179	24.5809	24.962	24.5941	24.6668	24.4805	24.9186	24.9873	24.5998	24.6791	24.8654
Tle5	P63002	15.199	15.1163	10.8182	14.8332	14.9871	15.0676	15.1172	15.1424	14.7849	14.9906	15.4394	15.2484	14.8709	15.2997	15.0885	14.9407	15.4122
Pafah1b1	P63005	22.4353	22.1627	22.2909	22.3013	22.3044	22.2135	22.3475	22.3957	22.471	22.3945	22.4998	22.2638	22.2706	22.3835	22.2178	22.2709	22.394
Rab3a	P63011	26.221	25.8513	26.1313	26.2018	26.0566	25.7428	26.1299	26.0282	26.2217	25.8896	26.1861	26.0696	26.2016	26.2269	26.0239	26.1525	26.1194
Hspa8	P63017	26.4231	26.0361	26.3234	26.4913	26.4124	26.3138	26.3882	26.4441	26.4554	26.3535	26.5298	26.4297	26.3945	26.4146	26.2223	26.3708	26.3719
Vamp3	P63024	13.9241	11.7463	14.0218	14.1443	13.5762	13.635	14.0867	14.0745	14.1815	13.9851	14.5977	14.1774	14.0507	14.0749	12.9017	13.7279	13.8418
Tpt1	P63028	22.2856	22.1039	22.3112	22.3398	22.302	22.1855	22.3605	22.3859	22.3782	22.4805	22.5071	22.2208	22.3115	22.3589	22.0228	22.3881	22.489
Mpc1	P63030	19.2993	20.1503	19.9541	20.1009	20.2232	19.9462	20.3369	20.2109	19.7741	19.9725	19.3047	19.5713	20.3616	19.6227	19.7006	19.3549	19.4959
Cyth2	P63034	17.8741	17.8969	18.0605	18.0325	17.9839	18.1763	18.0449	17.7768	18.014	17.8228	17.8371	18.4134	18.1423	17.8463	18.0229	17.9036	18.315
Dnaja1	P63037	21.4294	21.3079	21.0741	21.2026	21.2258	21.5086	21.3742	21.2534	21.2141	21.1955	21.2612	21.4527	21.4336	21.2667	21.2862	21.3168	21.2765
Hspd1	P63038	26.3588	25.9938	26.197	26.379	26.2312	26.196	26.2209	26.3035	26.313	26.2309	26.3711	26.311	26.3255	26.4195	26.1741	26.3276	26.2768
Cplx1	P63040	23.0359	20.4824	22.5239	22.8746	22.9092	22.7618	22.6614	22.8772	23.29	23.0343	23.2367	22.9079	22.3993	23.1422	22.0068	22.811	23.0472
Stmn4	P63042	18.8112	19.083	18.9084	18.5852	18.9611	18.6562	18.8486	18.7299	18.7441	18.5881	18.9229	18.4836	18.9808	19.0556	18.813	18.7774	19.0673
Vamp2	P63044	24.5927	23.4081	24.6529	24.531	24.2528	24.6989	24.7249	24.3416	24.8063	24.5104	24.8378	24.8521	24.5154	24.5048	24.0276	24.7611	24.2692
Sult4a1	P63046	19.8166	19.1921	19.6356	19.6698	19.6775	19.6517	19.7128	19.7801	19.8879	19.8034	19.9486	19.7367	19.6606	19.7681	19.2424	19.783	19.7114
Pcp4	P63054	23.4703	22.399	23.3556	23.4085	23.7177	23.3964	23.3861	23.1488	23.5248	23.4961	23.7119	23.2153	23.5295	23.7418	23.1571	23.6205	24.1256
Olfm3	P63056	15.3857	15.3159	15.2807	15.336	15.1537	15.4097	15.7139	15.4411	15.5135	15.3355	15.4056	15.3136	15.3104	15.3246	15.5182	15.3929	15.2053
Eif4e	P63073	19.7415	19.6865	19.7706	19.8262	19.7879	19.8031	19.6862	19.6895	19.7192	19.7819	19.9056	19.9281	19.7487	19.8789	19.8608	19.7748	19.8841
Gng8	P63078	18.4453	17.5276	18.6384	17.0423	17.8881	18.0747	18.784	17.8659	17.4466	17.2712	16.8924	16.6477	18.6395	17.7615	17.2499	17.6587	17.6113
Gabrb3	P63080	19.4625	19.4937	19.4535	19.5276	19.2969	19.4468	19.4206	18.9743	19.4249	19.1929	19.1532	19.7194	19.4463	19.4764	19.4291	19.1878	19.0551
Atp6v0c	P63082	18.4018	11.6808	17.5855	18.6494	17.4605	17.5886	18.2563	18.0657	19.5006	18.4986	19.4104	18.3625	16.578	18.7109	15.0226	18.2981	16.9662
Mapk1	P63085	22.6604	22.641	22.7342	22.9223	22.6428	22.8463	22.6286	22.714	22.6245	22.6695	22.7711	23.0246	22.6591	22.4895	22.7182	22.9431	22.6852
Ppp1cc	P63087	21.3193	21.0294	21.2615	20.8242	21.0569	21.0615	20.9909	21.016	21.2163	20.8876	21.1511	20.7868	21.2036	21.4403	20.8257	20.9558	21.3434
Ywhaz	P63101	26.0734	26.1184	26.0563	26.1826	26.189	26.0186	26.1904	26.0568	26.1589	26.0329	26.2304	26.2423	26.0317	25.9337	26.0117	26.137	26.2445
Slc7a10	P63115	13.3313	12.5709	13.9729	13.4561	13.0623	12.6454	13.5573	12.9779	13.7981	13.3042	12.9973	12.0639	13.3661	13.5464	11.3295	12.5339	12.4826
Gabrb2	P63137	20.9098	20.7027	20.9019	20.5683	20.6666	20.4632	20.7814	20.5171	21.1172	20.6775	20.6911	20.4697	20.7108	20.8502	20.5774	20.2586	20.7373
Nfyb	P63139	11.2912	11.4267	11.0953	11.5686	12.3668	11.2858	11.4438	11.2577	11.6631	11.184	10.8864	11.3239	11.4089	11.0577	11.3338	10.842	10.9243
Kcna2	P63141	19.8987	19.938	20.1998	19.3794	19.8798	19.4845	19.7711	19.7405	20.2876	19.4569	19.4448	18.8617	19.8746	20.2575	19.573	19.0272	19.6324
Kcnab1	P63143	17.0109	17.1907	17.5316	16.9601	17.0079	16.9185	17.1664	17.1763	17.2871	16.915	16.9103	16.807	17.2141	17.2136	17.0774	16.7667	16.8655
Ube2b	P63147	15.8255	15.6834	16.0842	15.5876	16.0274	15.7815	15.5702	15.5283	15.3779	16.0745	15.8778	15.9417	15.7565	15.9965	15.3995	16.0428	15.4191
Hmgb1	P63158	21.6681	21.6342	21.4793	21.6955	21.8059	21.6829	21.4619	21.6618	21.6128	21.9089	21.7617	21.6833	21.5128	21.6323	21.5065	21.6007	21.7375
Sumo1	P63166	17.9523	17.8367	17.7153	17.6968	17.8526	17.5745	17.9865	17.534	17.9001	17.7992	17.9678	17.7384	17.7223	17.3782	17.7346	17.6023	17.9003
Dynll1	P63168	22.4843	22.3086	22.5493	22.6775	22.4182	22.3012	22.3617	22.2489	22.5786	22.4992	22.6007	22.6458	22.2936	22.5202	22.1263	22.5699	22.4081
Gng2	P63213	23.5584	23.6402	24.0612	23.2419	23.5616	23.4642	23.9611	23.4547	23.8574	23.2358	23.8092	23.2347	23.9595	23.6272	23.2045	23.4596	23.6473
Gng3	P63216	22.7639	21.2021	22.6464	22.2778	22.3576	21.8853	22.4988	22.2929	22.9774	22.4118	22.6959	22.2149	22.3147	22.8258	21.2804	22.2193	22.3587
Pcsk1	P63239	18.6514	18.414	18.8041	18.4772	18.5596	18.8878	18.967	18.7245	18.5829	18.4574	18.6879	18.37	18.7568	18.5747	18.5611	18.7865	18.1069
Eif5a	P63242	22.3948	22.402	22.4141	22.4992	22.4647	22.4935	22.3738	22.575	22.404	22.609	22.6845	22.5953	22.3964	22.459	22.3261	22.5782	22.6621
Pkia	P63248	20.4474	20.3394	20.3757	20.1521	20.2271	20.1872	20.4849	20.2874	20.4386	20.3988	20.627	19.9082	20.5083	20.4034	20.0166	20.3843	20.5824
Kcnj3	P63250	18.7884	18.9538	19.2156	19.4364	18.9815	18.7258	19.1203	18.6315	19.2036	19.0725	18.8316	18.8505	19.0772	18.8345	19.0104	18.7058	18.7308
Crip1	P63254	18.8973	18.5509	18.8192	19.1368	19.3718	18.581	18.8778	18.7127	18.7891	18.6489	18.6872	19.0939	18.9366	18.944	18.5931	19.1294	19.1206
Actg2	P63268	17.3005	15.8532	17.1177	17.7477	17.2306	16.4998	16.9517	16.964	17.0978	16.7447	16.7186	16.7754	16.8755	16.4491	16.7491	16.972	17.3226
Supt4h1a;Supt4h1b	P63271;Q9Z199	15.9732	11.4667	15.6559	15.6778	15.745	15.8638	15.622	15.8576	16.1091	15.5049	15.8414	15.932	15.0382	15.8222	15.757	15.8546	15.9031
Rps17	P63276	20.0836	20.2858	20.0638	19.6783	19.9427	20.5189	19.921	19.7056	19.9551	20.0149	19.7347	19.7586	20.06	20.1713	20.185	20.0276	19.8787
Ube2i	P63280	18.6671	18.6075	18.5925	18.7346	18.9574	18.8034	18.6919	18.6554	18.6172	18.8205	18.8748	18.8308	18.4794	18.7136	18.8072	18.8441	18.7246
Selenow	P63300	16.3862	16.5956	16.2546	16.5753	16.3279	15.9172	15.9581	15.9994	15.6443	16.1761	15.8549	16.2012	15.4426	16.0649	16.0696	15.814	16.1316
Prkcg	P63318	21.1286	21.2184	21.7336	20.9004	20.6644	21.3171	21.7094	20.6288	21.4593	20.9261	21.147	21.3296	21.4916	20.9188	20.8612	21.2439	21.2909
Rala	P63321	24.0365	24.1324	24.2915	23.8882	23.9468	23.9067	24.0806	23.9692	24.1691	23.8703	24.0481	23.633	24.2229	24.1646	23.9079	23.8259	24.0501
Rps12	P63323	20.7877	20.9117	20.662	20.625	20.5327	21.1286	20.5235	20.2778	20.5146	20.5396	20.4426	20.4105	20.2301	20.8525	20.9263	20.6914	20.4824
Rps10	P63325	20.5008	20.8152	20.5859	20.4862	20.3983	21.0227	20.4739	20.1246	20.2515	20.3975	20.4	20.3762	20.6068	20.5341	20.7544	20.5163	20.346
Ppp3ca	P63328	23.8213	23.772	23.9528	24.1862	23.9522	24.0992	23.9989	23.8556	23.9307	23.8434	23.9613	24.3218	23.9754	23.778	24.091	24.0743	24.1836
Ppp2ca	P63330	20.7535	20.3516	20.838	20.9394	20.6408	20.4426	20.7731	20.7381	21.0734	20.8718	20.959	20.7374	20.6765	20.8111	20.646	20.7264	20.6877
Phb1	P67778	19.8337	20.5103	20.5757	20.5994	20.4143	20.9557	20.6582	20.2775	20.1593	20.1495	19.7138	19.9214	20.4929	20.0353	20.644	19.6191	19.5863
Csnk2b	P67871	21.6124	21.6013	21.717	21.8257	21.5038	21.5916	21.6627	21.7546	21.7721	21.5769	21.8739	21.7297	21.5121	21.6719	21.4591	21.6749	21.5355
Rpl22	P67984	20.8532	21.1845	21.0184	20.6671	20.6869	21.3618	20.7188	20.2976	20.6428	20.6448	20.602	20.6367	20.7828	20.8563	20.9645	20.8175	20.7939
Ube2l3	P68037	21.4047	21.3212	21.364	21.341	21.582	21.2987	21.3145	21.4448	21.5493	21.524	21.6286	21.3385	21.331	21.347	21.3383	21.2182	21.5871
Rack1	P68040	20.219	20.3803	20.3163	20.3136	20.1212	20.6243	20.1666	19.9164	20.2558	20.1648	20.1911	20.025	20.075	20.36	20.3465	20.1733	20.0611
Acta1	P68134	25.5324	24.2195	25.3463	25.9341	25.3881	24.5407	25.4678	25.4184	25.5522	25.0227	24.9165	25.354	25.1144	24.685	24.7145	25.2625	25.8483
Prkacb	P68181	23.0326	22.8488	23.0367	22.6435	22.6393	22.6861	22.9706	22.6517	22.9582	22.6774	22.7589	22.8083	23.1005	23.061	22.7473	22.768	23.1078
Ywhaq	P68254	26.2811	26.2516	26.1839	26.1962	26.3188	26.0539	26.1901	26.2597	26.3063	26.2407	26.2649	26.1074	26.0911	26.2299	26.2021	26.188	26.3441
Tuba4a	P68368	28.3199	28.206	28.0957	28.2445	28.327	28.133	28.3391	28.4786	28.3874	28.3019	28.3611	28.2807	28.2198	28.2794	28.3417	28.3301	28.3331
Tuba1a	P68369	25.0648	25.1572	24.8582	25.1726	25.1131	24.864	25.3358	25.3089	25.0072	25.1507	25.2076	25.0971	25.2036	25.0276	25.2641	25.1108	25.2134
Tubb4b	P68372	26.3718	26.3309	25.9849	26.2115	26.3503	26.2294	26.3073	26.3282	26.1215	26.1716	26.2681	26.0798	26.2162	26.1482	26.2916	26.2844	26.3164
Tuba1c	P68373	28.5621	28.5924	28.3705	28.3268	28.4926	28.4813	28.5128	28.6379	28.4647	28.494	28.5458	28.3392	28.5465	28.469	28.5954	28.5003	28.6289
Prkcb	P68404	20.8289	20.5909	21.2936	20.6351	20.4252	20.8407	21.3485	20.5892	21.2141	20.3915	21.0095	20.5471	21.1913	21.0245	20.2518	20.7748	20.8538
Ywhah	P68510	23.5584	23.5886	23.5183	23.681	23.6147	23.536	23.5695	23.4526	23.4096	23.4311	23.601	23.7167	23.5227	23.4743	23.6068	23.5849	23.7778
Ranbp9	P69566	17.3549	17.5475	17.2922	17.4934	17.3752	17.5034	17.5592	17.4768	17.2662	17.457	17.4876	17.8733	17.3751	17.1146	17.5481	17.4752	17.4399
Zhx1	P70121	12.4741	9.15718	8.69542	8.91281	8.75986	9.31896	8.85164	7.36495	9.92328	10.9116	8.79371	8.71621	8.68812	8.76264	8.86366	8.39961	8.10814
Sbds	P70122	20.3846	20.5484	20.4103	20.2481	20.4662	20.3741	20.1321	20.2199	20.171	20.3063	20.2495	20.0723	20.5944	20.5044	20.2239	20.3751	20.6159
Smpdl3a	P70158	17.4647	17.1804	17.561	17.701	17.5643	17.5401	17.4684	17.648	17.3696	17.5891	17.6785	17.6321	17.5345	17.6724	17.6702	17.8254	17.899
Calca	P70160	11.5035	12.1971	11.7352	10.9981	11.9733	11.9259	12.2886	11.8832	12.1955	11.9805	12.421	11.254	11.8204	12.2151	11.2992	12.3903	10.982
Kpnb1	P70168	21.2643	20.9305	21.1415	21.3955	21.1872	21.1441	21.2004	21.3578	21.383	21.3161	21.4269	21.3732	21.1101	21.1987	21.0335	21.2896	21.2076
Abcc9	P70170	12.67	13.2959	12.0725	12.5585	12.8103	12.1523	12.6143	12.5286	12.4044	12.0729	12.3948	12.3464	12.4103	12.3894	12.3059	10.9403	12.0164
Hrh1	P70174	13.3199	13.1418	13.4285	12.9218	13.1674	13.2089	13.4492	12.9748	13.4567	13.2724	12.6303	12.6888	13.0658	13.2368	13.0086	12.8261	13.1672
Dlg3	P70175	20.437	20.5404	20.4507	20.5934	20.4187	20.7435	20.5662	20.3174	20.369	20.4798	20.536	20.9085	20.3906	20.3845	20.6002	20.604	20.5399
Pip5k1b	P70181	13.9184	14.191	14.5733	14.2447	13.8774	14.8405	14.3798	14.4535	12.3188	11.2669	13.878	14.9056	11.6155	12.7196	14.157	14.577	13.7948
Pip5k1a	P70182	16.0882	16.1145	16.281	16.2602	15.9706	15.9232	16.1687	15.8499	16.3232	16.1383	16.1064	16.3136	15.7082	16.0846	15.8227	15.9799	16.0859
Kifap3	P70188	19.1166	19.0921	19.0792	19.4886	19.0878	19.2682	19.1775	19.3544	19.1103	19.3761	19.1654	19.5178	19.2382	19.0268	19.313	19.4097	19.1689
Lrig1	P70193	16.7517	16.7015	16.801	16.3318	16.477	16.2517	16.84	16.724	16.791	16.5031	16.6401	16.1092	16.2514	16.6661	16.5908	16.338	16.4076
Psmb7	P70195	21.041	20.9148	20.9593	20.9978	20.9974	20.9487	21.1313	21.1241	21.0564	21.0818	21.1108	21.0916	20.9103	20.831	20.9803	21.0065	21.0937
Lxn	P70202	21.1415	21.0886	21.2436	20.7068	21.0795	20.9698	21.0543	20.758	21.1807	20.927	21.1868	20.5885	21.131	21.2033	20.5268	21.1569	21.2978
Adcyap1r1	P70205	19.9196	19.129	19.7434	19.4348	19.639	19.5215	19.7344	19.7639	19.9573	19.6119	19.7431	19.3392	19.7872	19.9827	19.0853	19.6017	19.4105
Plxna1	P70206	20.8153	20.6955	20.9524	20.8078	20.6467	20.8192	20.9381	20.777	20.8403	20.7919	20.889	20.7295	20.9031	20.798	20.8208	21.0612	20.7694
Plxna2	P70207	18.2001	18.3723	18.5058	18.6391	18.3503	18.4866	18.4613	18.4724	18.1723	18.2665	18.1832	18.7532	18.4066	18.2966	18.4903	18.7315	18.4393
Plxna3	P70208	17.593	17.3914	17.8713	17.6674	17.6105	17.6673	17.6999	17.6266	17.5373	17.5429	17.6552	17.527	17.6848	17.6485	17.7934	17.9248	17.5748
Dcc	P70211	19.11	19.0438	19.2253	19.415	19.4009	19.2822	19.1302	19.2745	19.2228	19.0185	19.2165	19.2179	19.3641	19.6541	19.3042	19.4192	19.5331
Fv1	P70213	13.4233	13.8571	14.0026	14.0903	13.7931	14.0573	13.7638	13.8471	14.009	13.576	13.5401	13.9385	13.3513	13.7723	14.0259	13.49	13.7476
Chl1	P70232	19.8617	19.5991	19.7619	19.5977	19.7485	19.7431	19.7527	19.6634	19.8007	19.6469	19.818	19.572	19.8567	20.0392	19.6918	19.9811	19.9171
Map2k6	P70236	18.5278	18.4816	18.2274	18.4855	18.5978	18.4325	18.2446	18.5475	18.5013	18.5585	18.4285	18.6338	18.4698	18.4226	18.6674	18.551	18.6137
Ebp	P70245	19.3684	19.3749	19.042	19.258	19.4718	19.4041	19.4273	19.3369	19.4187	19.2015	19.0092	19.4241	19.4774	19.2544	19.3389	19.1536	19.1114
Nfic	P70255	8.57711	8.63466	11.1758	9.18319	8.98677	8.73606	9.4086	9.01688	8.59996	9.35193	11.888	8.8201	9.18251	8.52085	8.14308	9.28604	8.92301
Nfix	P70257	10.6172	9.89263	11.5034	10.5326	9.24156	11.086	10.6516	10.2796	10.6637	10.8056	10.2704	10.9744	10.0586	10.6465	10.1754	10.1928	10.2003
Pald1	P70261	15.4581	15.5173	15.423	15.1208	15.2432	15.0047	15.2697	15.2732	15.4069	15.1183	15.1785	14.7919	15.2466	15.3841	14.825	14.7709	15.0883
Pfkfb2	P70265	18.7506	18.5684	18.5727	18.3844	18.5504	18.354	18.6156	18.7597	18.5771	18.5818	18.5518	18.5088	18.5294	18.6105	18.4485	18.5222	18.6017
Pkn1	P70268	17.8584	18.0136	17.7665	17.8559	17.788	17.5865	17.8479	17.9747	17.8671	17.8209	17.9986	17.888	17.6949	17.7838	17.8471	17.9228	17.7846
Pdlim4	P70271	15.9603	15.9993	15.5414	16.0529	16.4144	15.9163	15.7982	16.0625	15.8781	15.9945	15.7416	16.0379	15.838	15.5867	16.0169	15.8514	16.0539
Surf6	P70279	12.724	12.6434	12.6734	13.0948	12.6893	13.0362	12.7162	12.5474	12.5899	12.7602	11.957	12.9445	12.5367	13.0668	12.9789	12.7498	12.5107
Vamp7	P70280	20.0728	19.9535	20.0864	19.8208	20.0598	20.0667	19.9395	20.0009	19.9713	19.7615	19.9013	19.7784	20.1113	20.1717	19.7515	19.9293	19.8157
Hdac2	P70288	19.4899	19.5182	19.4745	19.7619	19.5032	19.7106	19.35	19.4453	19.4213	19.5283	19.6352	19.9021	19.1677	19.3616	19.7434	19.8384	19.4887
Mpp1	P70290	19.6598	19.6682	19.6093	19.5231	19.6813	19.5067	19.4591	19.7807	19.6947	19.802	19.7854	19.5025	19.784	19.7352	19.7198	19.5862	19.8252
Aup1	P70295	19.554	19.8576	19.6778	19.5417	19.6752	19.6925	19.8175	19.5605	19.5203	19.2722	19.419	19.4719	19.5942	19.5222	19.6048	19.3948	19.2828
Pebp1	P70296	24.7604	24.4853	24.7384	24.7023	24.7631	24.5651	24.5641	24.6842	24.8804	24.7454	24.8838	24.4437	24.542	24.6873	24.3842	24.612	24.8019
Stam	P70297	20.4358	20.2554	20.3244	20.5479	20.4586	20.2668	20.4436	20.4555	20.5002	20.4912	20.536	20.5909	20.4199	20.4146	20.295	20.5123	20.4833
Stim1	P70302	19.4756	19.4725	19.6389	19.4448	19.5034	19.3508	19.5065	19.4571	19.5546	19.613	19.4608	19.3376	19.5751	19.7027	19.4943	19.437	19.397
Ctps2	P70303	18.3872	18.3881	18.2935	18.2789	18.3986	18.3789	18.2879	18.446	18.2235	18.4046	18.3149	18.3343	18.4158	18.2839	18.2946	18.3313	18.2529
Ntsr2	P70310	10.9712	11.2499	14.0763	10.4316	11.6063	10.3663	11.1661	10.8105	11.6497	10.7931	10.9697	10.3833	10.6248	11.3372	10.8045	11.0008	10.8022
Nos3	P70313	15.6952	15.7182	15.8337	15.9045	15.8562	15.5516	15.7118	15.925	15.5422	15.6374	15.4819	15.7026	15.2965	15.7745	15.91	15.7437	15.9156
Tial1	P70318	21.2461	21.1768	21.1737	21.4803	21.2875	21.3885	21.2268	21.3516	21.2202	21.335	21.4954	21.6236	21.3418	21.4777	21.4069	21.5375	21.4207
Hnrnph2	P70333	17.454	16.4285	17.7219	18.2745	17.2431	17.8555	17.6115	17.6385	18.3546	18.0137	18.5143	17.9999	17.1113	18.0529	16.5566	17.9809	17.1456
Rock1	P70335	18.2584	18.4008	18.1373	18.331	18.2788	18.1228	18.144	18.3585	18.2944	18.2394	18.2976	18.0678	18.1361	18.2874	18.3114	18.1751	18.3764
Rock2	P70336	22.7529	22.8787	22.7805	22.9209	22.8509	22.9065	22.9409	22.809	22.7659	22.8613	22.8619	23.1363	22.8846	22.5654	23.042	22.9142	22.972
Frat1	P70339	10.4596	13.1391	9.34581	7.99057	9.4297	9.20227	8.45528	8.75591	8.62771	8.71209	8.08812	8.80079	8.70419	12.0683	8.43423	8.41638	9.17772
Bcl2l2	P70345	16.2196	16.0066	15.6763	15.8709	15.9432	15.8652	16.1093	16.1518	16.1379	15.8649	16.1554	15.9292	15.9363	16.1985	15.6924	16.2116	16.1296
Hint1	P70349	23.8764	23.3866	23.6828	23.6663	23.7794	23.5493	23.6756	23.7888	23.7678	23.7412	23.9643	23.39	23.5897	23.8164	23.2231	23.6259	23.7906
Ufd1	P70362	18.7727	18.7479	18.655	18.7766	18.6462	18.7336	18.7332	18.8963	18.807	18.7534	18.8179	18.76	18.7531	18.7847	18.7915	18.8195	18.8701
Ncoa1	P70365	10.3417	10.5111	9.55291	10.4531	10.76	9.8299	9.64677	10.7674	10.2707	10.9321	11.4097	11.223	9.7694	11.2346	10.8554	9.99331	11.1782
Elavl1	P70372	20.2938	20.1287	20.2731	20.1125	20.072	20.2842	20.0452	19.9851	20.2009	20.0454	20.2435	19.853	20.3331	20.3821	20.0205	20.24	20.252
Fgf13	P70377	12.2957	11.8572	12.3069	11.9721	12.0039	12.1244	12.2323	11.7889	12.6243	10.4388	11.6048	12.387	12.5793	12.2267	12.1198	12.476	11.3424
Hfe	P70387	10.4909	10.2662	9.95947	8.99435	9.60693	11.087	9.80256	9.56791	10.1575	10.5027	12.0798	9.29253	9.729	10.8322	9.75322	10.3735	10.0425
Rasgrf2	P70392	19.175	18.9851	19.1303	18.8716	18.785	19.1126	19.1559	19.0423	18.8521	19.0893	19.1921	19.1416	19.3485	19.1581	19.1207	19.311	18.822
Usp9x	P70398	20.186	20.0978	19.986	20.151	20.1403	20.1397	20.159	20.2948	20.1278	20.2361	20.1713	20.3534	20.0426	19.9716	20.3162	20.2304	20.1044
Tp53bp1	P70399	16.9029	16.9225	16.325	16.8276	16.6407	16.8064	16.7688	16.868	16.6191	16.8336	17.2397	17.1476	16.5197	16.4544	16.5938	16.8621	16.6243
Idh3g	P70404	24.733	24.3726	24.644	24.8133	24.5636	24.4768	24.5967	24.7051	24.7834	24.687	24.8038	24.7252	24.5187	24.7878	24.4282	24.7008	24.6234
Cdh9	P70407	9.86676	9.81457	9.75725	10.5382	10.0353	10.3492	10.1728	9.64676	10.2148	10.0726	10.3911	10.7801	10.1676	11.5581	10.2847	10.5916	9.96201
Cdh10	P70408	19.41	19.5549	19.7171	19.4484	19.3072	19.5314	19.5189	19.3404	19.5224	19.3159	19.2781	19.5682	19.4825	19.5987	19.4288	19.6494	19.5267
Slc8a1	P70414	20.6255	20.6107	21.1392	20.4875	20.6111	20.7496	21.1164	20.3969	20.7382	20.2826	20.4122	20.4061	21.12	20.6954	20.3669	20.3477	20.394
Slc7a3	P70423	8.74659	9.55783	9.06432	8.95448	9.3726	9.83555	9.79406	9.07358	9.16679	9.88973	9.26009	8.98376	9.28889	9.51758	9.49316	9.81836	11.1065
Rit2	P70425	17.0857	17.0804	16.6311	16.7994	17.2024	16.9937	17.0856	17.0894	16.7414	17.0248	16.8245	16.9252	17.061	16.817	16.7872	16.9675	17.2407
Rit1	P70426	11.3824	12.8001	11.2862	12.6364	12.4115	9.3792	12.5929	12.763	12.6565	12.3539	11.8135	12.1766	12.4769	12.0025	12.2847	12.9177	10.8376
Ext2	P70428	12.5844	12.491	12.5674	12.2902	11.9811	12.2545	11.9187	12.1041	12.4383	12.0975	12.2051	12.2062	12.2577	12.0711	12.3871	12.1244	11.9046
Evl	P70429	19.2828	19.2355	19.0775	19.2907	19.2229	19.2541	19.2249	19.2242	19.1062	19.3282	19.3447	19.4766	19.2647	19.197	19.388	19.3012	19.2015
Nherf1	P70441	20.5309	20.4986	20.6558	20.3341	20.4877	20.7072	20.4653	20.1437	20.3505	20.324	20.4288	20.4185	20.4885	20.4685	20.2918	20.6407	20.6759
Bid	P70444	15.6397	11.2144	15.7711	16	15.6282	15.3063	15.7577	16.2333	15.7402	15.5334	16.0154	16.0458	15.5572	16.0038	15.3564	15.7318	15.9104
Fer	P70451	17.6213	17.6156	17.5008	17.5748	17.5608	17.7007	17.6031	17.5016	17.541	17.6499	17.6441	17.8559	17.6209	17.3427	17.5171	17.9715	17.8054
Stx4	P70452	20.0383	20.0977	20.3582	19.5418	19.7246	19.5471	20.1038	19.7185	20.1746	19.3159	19.6309	19.1782	20.0865	20.4352	19.5693	19.5716	20.0023
Erf	P70459	8.69494	10.8493	9.18851	10.145	10.2095	9.46207	9.98113	9.98289	9.64585	9.70946	9.44603	9.90677	9.50899	10.174	10.5417	9.38496	9.69203
Vasp	P70460	17.2294	17.0225	17.0037	17.2318	17.404	17.0513	16.9245	17.3051	16.9789	17.6309	17.1201	17.5096	17.0562	17.1447	17.3788	17.3479	17.2288
Sparcl1	P70663	22.1134	21.9644	21.9951	22.0154	22.0445	21.9516	21.944	22.1169	22.2332	22.1889	22.0604	22.1175	22.1161	22.1511	22.1976	22.1441	22.1397
Siae	P70665	14.1173	13.72	14.2436	14.3582	14.1554	14.0427	13.9629	14.0568	14.2448	14.206	14.1126	13.9247	14.0379	14.321	14.0745	14.1306	14.1642
Naca	P70670;Q60817	19.7275	19.7186	19.798	19.7834	19.6773	19.9521	19.6028	19.7024	19.7087	19.8291	19.8465	19.7841	19.8737	19.8617	19.7109	19.7074	19.7761
Irf3	P70671	16.4877	16.494	16.0392	16.4456	16.5601	16.4454	16.3359	16.6091	16.1457	16.51	16.3324	16.4199	16.4549	16.078	16.3604	16.3467	16.36
Casp3	P70677	14.8407	14.4344	14.7	15.0452	15.1746	14.7971	14.8005	15.1391	14.891	15.0707	15.0884	15.0729	14.4043	14.9299	14.6264	14.9592	15.0454
Urod	P70697	17.979	18.0231	17.8423	18.062	18.2029	17.575	17.8698	17.9682	18.0148	18.091	18.1631	17.849	17.6686	17.8685	17.7775	17.9839	18.1052
Ctps1	P70698	19.06	19.0994	18.8298	18.8851	18.9197	18.9546	18.7846	19.3001	18.9554	19.0667	18.8873	19.025	18.8389	18.9178	19.0574	19.0726	19.0271
Gaa	P70699	22.0895	21.6891	22.1565	21.9814	21.988	22.1356	22.2243	22.3463	22.2062	22.2821	22.5129	21.8967	21.9404	22.0921	21.9769	22.2385	21.8919
Atp8a1	P70704	22.154	22.1255	22.3022	21.9536	21.9544	22.2325	22.2274	22.1237	22.2033	21.9577	22.0213	21.9393	22.2836	22.1492	21.9153	22.0867	21.8345
Cct7	P80313	22.5585	22.5335	22.4371	22.6315	22.5061	22.6325	22.649	22.6098	22.5912	22.5687	22.7871	22.5617	22.7389	22.5647	22.5477	22.6093	22.5598
Cct2	P80314	22.1591	22.0332	22.0726	22.179	22.0967	22.2078	22.2065	22.2091	22.1476	22.1195	22.3037	22.1569	22.2695	22.1501	22.0982	22.2105	22.1118
Cct4	P80315	22.3579	22.3863	22.3584	22.2731	22.2603	22.4116	22.3016	22.3766	22.2868	22.2919	22.4518	22.3314	22.3921	22.3693	22.3546	22.3882	22.3836
Cct5	P80316	22.2675	22.215	22.1924	22.1647	22.1054	22.2045	22.2229	22.2482	22.2605	22.1836	22.416	22.1891	22.2786	22.2165	22.0911	22.1836	22.1956
Cct6a	P80317	22.0612	21.9463	21.9298	22.0709	22.0172	22.0233	22.0796	22.0768	22.1205	22.0981	22.2988	21.976	22.2452	22.001	22.1113	22.0644	22.0397
Cct3	P80318	22.2896	22.1654	22.2679	22.2647	22.1457	22.2637	22.2914	22.3157	22.3324	22.2525	22.5147	22.227	22.2866	22.275	22.182	22.2773	22.195
Ptprn2	P80560	21.0152	20.8085	21.0908	20.7424	20.8664	21.0246	21.1777	20.988	21.0236	20.9293	21.0031	20.7279	21.0919	20.9389	20.928	21.0866	20.6783
Nucb2	P81117	17.4375	17.1993	17.7509	17.7761	17.6349	18.0402	17.6645	17.7376	17.4832	17.6703	17.6816	17.8877	17.8279	17.3702	17.7232	17.906	17.4241
Irs2	P81122	15.4728	15.4118	15.4189	15.3929	15.6572	15.5368	15.2645	15.3856	15.3548	15.336	14.9172	15.5296	15.2665	15.6099	15.4001	15.3715	15.5826
Ucn	P81615	12.9092	16.9494	16.8701	16.4887	17.4008	17.1124	17.6018	17.1691	16.9112	17.0969	16.9828	16.882	16.7845	17.2142	9.94734	17.0866	16.8315
Renbp	P82343	18.4172	18.2555	18.4753	18.2586	19.1121	18.3259	18.3844	18.6642	18.5539	18.5795	18.4743	18.6615	18.4921	18.2464	18.0319	18.117	18.1029
Sgcd	P82347	10.7379	10.6692	11.2309	10.5078	10.5706	10.6578	11.818	10.6744	11.4124	10.8896	11.1093	10.6061	10.8275	10.66	10.784	10.5044	10.4509
Stim2	P83093	16.9593	17.0659	16.9808	17.4119	17.215	17.3329	17.035	17.1116	17.2908	17.0901	16.8474	17.2132	17.1079	17.3541	17.2733	17.1058	17.0156
Tnik	P83510	20.5535	20.6481	20.6658	20.6882	20.4557	20.827	20.6448	20.453	20.4996	20.4704	20.6117	20.9839	20.8048	20.5093	20.6948	20.8002	20.638
Wnk1	P83741	18.3229	18.5502	18.4477	18.3781	18.4189	18.2528	18.3307	18.4869	18.4762	18.4737	18.4146	18.2913	18.4162	18.5635	18.4099	18.4028	18.5389
Phf5a	P83870	16.405	16.6649	16.435	16.2997	16.5598	16.7648	16.156	16.4741	16.1624	16.5882	16.5413	16.4568	15.9954	16.6697	16.5259	16.3651	16.3362
Txnl4a	P83877	10.205	12.8916	10.7862	10.8148	10.0928	11.3675	10.2097	10.0881	11.2052	11.4964	11.0344	11.4352	11.4313	10.2887	9.90103	10.7235	9.82853
Rpl36a	P83882	19.3672	19.6219	19.4195	19.4009	19.2084	19.8822	18.9168	18.7948	19.0846	19.1443	19.3294	19.0185	19.0108	19.3956	19.2595	19.146	19.1578
Tubg1	P83887	19.1784	19.1952	18.97	19.2749	19.2505	19.253	19.1358	19.3172	19.1266	19.3701	19.2406	19.3792	19.198	19.1764	19.3587	19.2583	18.9743
Cbx1	P83917	15.6531	15.308	15.6333	14.7087	14.6229	14.961	14.4636	15.1316	14.9633	15.2694	15.2764	15.3222	15.0052	15.755	15.204	15.2442	15.333
Eloc	P83940	22.2934	22.072	22.2078	22.4472	22.3583	22.3548	22.2603	22.4704	22.4237	22.355	22.4803	22.3959	22.3409	22.2513	22.0498	22.3622	22.256
Hpca	P84075	21.7232	21.832	21.9629	22.2006	21.921	22.2754	21.8291	21.7707	22.2606	21.8188	21.8657	21.8762	21.859	21.9672	21.8976	22.0966	22.0947
Arf5	P84084	24.6864	24.346	24.5525	24.4626	24.6466	24.6729	24.6077	24.5082	24.595	24.5653	24.7058	24.6662	24.8467	24.6284	24.4137	24.6741	24.6649
Cplx2	P84086	23.2049	22.7704	22.5639	22.6336	23.2146	23.1775	22.7015	22.8361	23.1193	23.272	22.9111	23.4064	22.5385	22.9379	23.3015	23.1543	23.1824
Erh	P84089	18.8566	18.7832	19.0474	18.6621	18.9316	19.449	18.6528	18.3552	18.963	18.9604	18.9312	18.6023	18.3131	19.389	18.4927	18.9938	18.8314
Ap2m1	P84091	24.0316	23.6006	24.0403	23.8028	23.7096	23.9399	24.1277	23.7196	24.1169	23.7406	24.0578	23.8596	24.0273	24.0483	23.5645	23.9266	23.9094
Rhog	P84096	23.0559	23.1059	23.2315	22.5642	22.8924	22.5062	22.9241	22.8131	23.2481	22.6817	22.8488	22.2312	23.0161	23.2625	22.6669	22.7044	23.0295
Rpl19	P84099	20.103	20.0998	20.4295	19.9047	19.9892	20.5067	20.1062	19.7802	20.2125	20.0061	20.2613	19.8533	20.1295	20.3518	20.062	20.0427	20.0225
Srsf3	P84104	20.1842	20.6134	20.2052	20.2433	20.5309	20.4119	19.2676	20.0265	20.397	20.3194	20.4522	20.1597	19.5195	20.8022	20.5281	20.4313	20.4209
Adcy5	P84309	19.152	19.5595	19.8856	18.8119	19.3899	19.0936	19.4727	19.4757	19.8696	18.9666	19.1866	18.4721	19.712	19.3267	19.3886	18.8362	19.3857
Isoc2a	P85094	22.8886	22.5949	22.8003	22.828	22.8341	22.4675	22.7325	22.8698	22.9562	22.9508	22.952	22.7836	22.6904	22.6894	22.4841	22.5759	22.7897
Mcl1	P97287	12.735	12.8822	12.7305	12.7503	12.972	12.6564	13.027	12.7554	13.0422	12.7614	12.7834	13.0041	12.9663	13.0199	12.9685	12.653	12.9755
Cdh8	P97291	18.4516	18.438	18.5725	18.0698	18.1819	18.4533	18.517	18.1198	18.1814	18.0752	18.2048	18.2785	18.5127	18.5313	18.3715	18.2867	18.5774
Serpinf1	P97298	9.79511	9.82758	10.325	9.90922	9.72493	9.40027	9.59928	10.145	9.52121	9.83145	10.093	9.7027	10.0389	9.87658	9.73385	10.1273	9.99719
Nptn	P97300	23.3464	23.2805	23.9349	23.3484	23.3005	23.1701	23.6516	23.0558	23.7737	23.0605	23.1665	23.1119	23.5958	23.6093	23.221	22.7776	23.1551
Csrp1	P97315	23.9298	24.0612	23.9034	23.9046	24.0614	23.7553	23.8695	23.9984	24.0671	23.9545	24.0738	23.6298	23.8424	23.885	23.7723	23.7715	24.1279
Dab1	P97318	13.1761	13.7202	14.0143	14.0553	13.7824	13.8428	13.3749	13.7335	13.7592	13.588	14.1288	13.7815	13.4494	14.014	13.8294	13.6197	9.7327
St3gal3	P97325	13.1848	13.7321	13.6539	13.8634	13.7312	13.9357	13.2044	13.4563	13.6198	13.5527	13.6085	13.3722	13.3335	13.5151	13.4983	13.9948	13.6502
Cdh6	P97326	17.5166	17.6557	17.5152	17.1838	17.2238	17.2991	17.5662	17.2078	17.5402	17.3421	17.4212	17.0502	17.6202	17.5802	17.5366	17.2427	17.768
Khk	P97328	16.0767	16.0861	16.4707	15.7778	15.9568	15.6814	16.1046	16.2382	15.9503	16.2478	14.9364	15.4717	15.8162	15.7157	15.3982	15.8667	15.8188
Nrp1	P97333	18.4898	18.4094	18.5372	18.5903	18.463	18.7716	18.5021	18.0785	18.3955	18.2	18.4215	18.4905	18.6694	18.4502	18.5766	18.8275	18.5821
Nxn	P97346	13.5623	13.1384	13.5	13.0949	13.3395	13.223	13.3881	13.3883	13.2555	13.1383	13.2832	13.4244	13.3202	13.5324	12.9423	13.5093	13.3208
Rps3a	P97351	21.3698	21.6235	21.4551	21.3981	21.3614	21.8992	21.4413	21.0771	21.3354	21.3339	21.3308	21.2919	21.3452	21.5022	21.4416	21.4244	21.2094
S100a13	P97352	21.6011	21.8932	21.7362	21.7427	21.866	21.7095	21.5587	21.7305	21.7309	21.5711	21.6551	21.6052	21.7302	21.8452	21.6461	21.7046	21.6506
Sms	P97355	18.8803	18.7453	18.6187	18.6936	18.7908	18.87	18.8447	19.008	18.9367	19.0255	19.1091	18.7311	18.5165	18.8803	18.6785	19.0465	19.0449
Sptlc2	P97363	19.6165	19.7856	19.5042	19.7958	19.7416	19.8299	19.7956	19.707	19.5515	19.744	19.7425	19.7597	19.4659	19.7417	19.8757	19.6822	19.821
Sephs2	P97364	16.809	16.9265	16.7751	16.9048	16.8249	16.9299	16.7759	17.1304	16.9822	16.9488	17.1788	16.9345	16.9408	16.7694	16.8025	16.9026	16.8186
Evi5	P97366	12.7401	12.3612	12.5143	13.0414	12.3236	11.848	11.3849	12.5459	12.4308	12.2691	13.0644	13.4033	12.1131	12.5524	13.0769	12.4988	12.3466
Atp1b3	P97370	21.628	21.3966	22.1297	21.3256	21.454	21.4229	21.825	21.2002	22.0184	21.3214	21.2931	20.8832	21.8138	21.7737	21.0144	21.2843	21.5202
Psme1	P97371	19.773	19.767	19.8175	19.7957	19.8846	19.8127	19.9447	19.873	19.8297	19.8963	19.9206	19.8504	19.798	19.5213	19.744	19.9003	19.7425
Psme2	P97372	19.2938	19.3394	19.3507	19.6188	19.4311	19.5299	19.4842	19.5067	19.309	19.4647	19.5435	19.6396	19.2594	19.0539	19.2786	19.6467	19.2869
Frg1	P97376	14.9136	14.1827	10.5119	14.461	14.924	13.3259	10.4413	14.217	14.1335	14.6886	13.8956	14.0507	14.4245	14.5234	15.0343	13.5427	12.8992
G3bp2	P97379	20.3766	20.3206	20.695	20.0952	20.1352	20.7566	20.171	19.8267	20.3294	19.8926	20.2626	19.8462	20.6822	20.9155	20.0785	20.0912	20.038
Kcnab3	P97382	14.4078	13.8622	14.1831	14.1872	14.1261	13.691	13.8816	14.3012	14.7603	14.1262	14.3441	13.7985	13.9077	14.5792	13.9676	13.8801	14.2394
Anxa11	P97384	14.7369	15.6299	15.5515	15.3793	14.5911	15.9508	15.5857	14.9759	15.1548	14.9597	14.8829	15.4743	15.5444	14.5644	15.0574	15.1188	14.9858
Vps45	P97390	22.1795	22.1231	22.1815	22.0229	22.0969	22.1064	22.0758	22.1323	22.1051	22.0614	22.0584	22.0541	22.1433	22.0815	22.0908	22.071	22.0294
Arhgap5	P97393	19.2719	19.3448	19.1262	19.3079	19.1705	19.3269	19.2563	19.4302	19.1819	19.4551	19.3863	19.5223	19.4352	19.2458	19.3705	19.3237	19.3227
Ica1	P97411	21.0865	21.2011	20.8788	21.2315	21.2127	21.0566	21.1119	21.1904	21.0679	21.1665	21.1285	21.3901	21.1454	20.9057	21.205	21.1951	21.264
Lyst	P97412	18.2071	18.3596	18.0929	18.2983	18.2373	18.2515	18.2554	18.3201	18.1972	18.1952	18.0578	18.4377	18.1171	18.0346	18.4516	18.347	18.3598
Crmp1	P97427	24.0931	23.6219	23.9846	24.109	24.012	24.086	24.1545	24.0859	24.1203	24.1706	24.2667	24.3063	24.0376	23.9349	23.9748	24.1959	24.1511
Anxa4	P97429	14.2014	15.3858	14.3325	15.5631	14.3679	14.8856	14.7523	14.7857	14.8858	15.254	14.8088	15.4645	14.2924	11.0801	13.8983	14.6363	14.6108
Nbr1	P97432	8.96138	8.28278	9.1942	9.61966	8.80155	9.7895	9.58856	9.14498	9.30816	9.44438	8.64913	10.0452	9.90651	9.51271	9.52884	8.93474	9.58103
Mprip	P97434	15.1682	15.3001	15.2372	14.978	14.5339	15.0249	15.478	15.168	15.2235	15.3847	15.3841	15.4098	15.0066	14.7475	14.7949	14.7685	14.6856
Kcnk2	P97438	14.2564	14.9323	14.468	13.6655	14.3888	14.696	14.9244	14.1996	13.9319	14.229	14.4391	14.5777	13.8497	14.7902	10.5707	14.5099	15.1192
Slc30a3	P97441	19.2214	19.5609	19.3498	20.0043	19.1813	19.8502	19.0633	19.3952	19.227	19.0142	18.9268	20.5636	19.1015	19.3502	19.5443	20.0193	18.9932
Cacna1a	P97445	14.7641	15.0808	14.7291	14.5485	14.7887	15.0111	14.9333	14.5816	14.5545	14.8963	14.1813	14.7057	14.7216	14.5967	14.7496	14.4264	14.3343
Fhl1	P97447	20.2984	20.1623	20.1017	20.1165	20.3355	20.2799	20.0457	20.3202	20.1732	20.323	20.2511	20.1872	20.0078	20.1843	20.2094	20.2785	20.2272
Anpep	P97449	18.401	18.1506	18.3674	19.0524	18.8998	18.0849	18.6875	18.2259	18.58	18.5022	17.914	18.7768	18.4767	18.4226	18.2375	18.5024	18.6078
Atp5pf	P97450	24.3077	24.3381	24.8074	24.4693	24.6021	24.0756	24.7297	24.4914	24.5624	24.1951	24.2559	23.9327	24.7342	24.5971	24.218	24.0195	24.1586
Smad5	P97454	15.3553	15.3989	15.2867	15.4192	15.6697	15.2171	15.3311	15.4808	15.3325	15.3126	15.4465	15.3573	15.2503	15.1084	15.5432	15.1828	15.4248
Rps5	P97461	20.2325	20.4511	20.1915	19.9343	20.2006	20.5451	20.1325	19.7873	20.1584	20.0962	20.0212	19.9409	20.1167	20.3661	20.4077	20.0776	20.0378
Pam	P97467	20.7628	20.5783	20.9729	20.4667	20.7087	20.9785	20.9383	20.8001	20.7032	20.7406	20.8588	20.4402	21.0642	20.6591	20.7747	20.8786	20.3619
Ppp4c	P97470	21.7155	21.7711	21.5356	21.7449	21.7783	21.7278	21.6882	21.8469	21.3971	21.6751	21.7935	21.7981	21.6265	21.4393	21.6864	21.7906	21.857
Smad4	P97471	14.9287	15.1909	15.342	15.6825	15.372	15.0875	14.9373	15.4325	15.2292	15.3205	15.627	15.6376	15.2394	15.2302	15.4833	15.2172	15.0925
Coq7	P97478	20.1957	19.8264	20.3007	20.4672	20.0089	20.3315	20.3163	20.3277	20.2966	20.4696	20.4035	20.3687	20.1708	20.2261	19.9041	20.261	20.0964
Adcy8	P97490	17.2941	17.1784	17.4782	16.906	17.1921	17.0199	17.4883	17.0301	17.3386	17.0939	16.7853	16.7123	17.4009	17.4418	16.9265	16.6891	16.6848
Rgs14	P97492	17.412	17.7808	17.7694	18.0425	17.5729	18.3938	17.6991	17.3856	17.4856	17.5418	17.5208	18.6871	17.5434	17.3116	18.3034	18.0129	18.0064
Txn2	P97493	22.2417	22.1719	22.1415	22.2958	22.1051	22.1298	22.3804	22.0761	22.2391	22.242	22.3285	22.1398	22.5015	22.3555	22.2872	22.3657	22.1905
Gclc	P97494	19.7509	19.5841	19.6317	19.5701	19.7141	19.5132	19.6196	19.6843	19.719	19.5713	19.7338	19.5759	19.5263	19.6508	19.4775	19.5043	19.7669
Adra1b	P97717	15.1847	15.4328	14.959	14.6452	14.9653	14.8829	15.4198	14.8407	14.9299	14.835	14.8023	14.7916	15.2195	15.2496	15.0499	15.1244	15.1197
Adra1a	P97718	15.32	15.1334	15.4396	14.4998	15.2954	14.806	15.3339	15.0291	15.3881	14.6589	15.0858	14.5092	15.3873	15.3724	14.6103	14.833	14.9513
Cpt1a	P97742	20.5651	20.2053	20.5086	20.5213	20.586	20.2344	20.4597	20.4808	20.5758	20.3857	20.4241	20.3546	20.4645	20.5584	20.276	20.3068	20.5161
Polr2c	P97760	14.9734	14.9467	14.8512	15.0584	14.8208	15.1084	14.8821	15.1466	15.0039	14.8607	15.0729	15.0056	14.6879	15.0299	15.5853	15.0688	15.1239
Wbp2	P97765	20.2045	20.2647	20.1133	19.938	20.0662	20.0475	20.1981	20.1648	20.1296	20.0164	20.0821	19.9299	20.0475	20.0421	19.9855	19.9473	19.9691
Thumpd3	P97770	17.8494	17.5261	17.6033	17.9028	18.0351	17.8052	17.7514	17.904	17.8439	17.9722	18.1085	17.9847	17.6524	17.6275	17.9666	17.9033	17.5691
Grm1	P97772	18.8021	18.7623	18.9888	18.6059	18.7884	18.7366	19.22	18.656	18.7433	19.2229	18.5333	18.6721	18.5662	18.6229	18.7249	18.2951	18.6142
Mllt11	P97783	16.5225	16.7022	16.6421	16.673	17.2326	17.4196	16.4166	17.0768	16.7522	17.2668	16.6433	16.8651	17.2836	17.2	17.1904	16.7933	17.2349
Gfra1	P97785	16.9433	16.4729	16.829	15.7581	15.9995	16.6142	16.5187	16.1098	16.5946	15.617	15.8602	16.0553	16.8444	16.5815	16.1761	16.2245	16.0013
Xrn1	P97789	16.2446	16.5676	16.4908	16.6081	16.307	16.2022	16.059	16.3827	16.2531	16.5164	16.3006	16.4551	16.5674	16.1995	16.5733	16.5466	16.2249
Cxadr	P97792	13.7152	13.4036	13.7948	13.8828	13.8328	13.3726	13.624	13.3315	13.7263	13.2152	13.1556	14.0763	13.9203	13.8231	13.5368	14.1477	13.9484
Alk	P97793	17.9598	17.8217	17.8425	17.309	17.6186	17.3461	17.7292	17.6925	17.8202	17.8043	17.7551	17.4335	17.8261	17.9004	17.6016	17.5405	17.6275
Sirpa	P97797	23.4647	23.2819	23.5993	23.2688	23.4599	23.2839	23.4565	23.1153	23.4552	23.2022	23.4749	23.2049	23.6382	23.4946	23.1913	23.413	23.6076
Neo1	P97798	19.9329	19.8801	19.8516	19.8719	20.0589	19.9125	19.8106	19.7939	19.818	19.7402	19.8054	19.6456	19.9375	20.2851	19.9646	19.9625	20.0515
Nrsn1	P97799	18.5752	18.3197	18.3907	18.0375	18.6397	19.3914	18.5903	18.6905	18.6479	18.9206	18.8402	18.3083	19.2051	18.3356	19.107	18.706	18.2875
Fh	P97807	25.1546	24.741	25.1304	25.1428	24.9097	24.947	25.0998	25.0662	25.1974	25.1204	25.2543	25.0739	25.0662	25.2644	24.815	25.0825	25.0606
Pld2	P97813	18.6502	18.7522	18.8323	18.4583	18.3826	18.4191	18.6424	18.6328	18.7896	18.5053	18.5252	18.1863	18.7122	18.8192	18.43	18.5087	18.6043
Cdr2	P97817	11.174	10.3215	11.2114	10.7054	10.8899	10.7734	11.1187	10.6809	10.6977	10.7359	10.3549	10.2572	11.4062	11.0042	11.0708	11.3781	10.6588
Pla2g6	P97819	16.7914	16.7766	16.3465	16.5685	16.5078	16.6909	16.6002	16.7344	16.7744	16.8204	16.9586	16.8543	16.5807	16.5345	16.929	16.7378	16.6656
Map4k4	P97820	16.0569	16.1724	15.9825	15.9947	15.9277	16.1511	16.0502	15.9488	15.9465	15.9053	15.7008	16.1011	16.0025	15.9703	16.0946	16.018	15.9765
Ctsc	P97821	12.8696	12.6624	12.6789	13.0988	13.4962	12.1954	13.1013	12.7144	12.6732	12.4543	12.3211	12.8038	12.8912	12.8215	12.8204	12.8682	12.9268
Anp32e	P97822	19.1896	19.3311	19.1074	19.1535	19.3157	19.2154	19.341	19.5474	19.1213	19.3203	19.3408	19.0466	18.9686	19.1757	19.3207	19.1444	19.4775
Lypla1	P97823	20.909	20.9966	20.8514	21.0714	20.9654	20.6919	20.9187	20.9673	20.96	20.8402	21.0344	20.8937	21.0389	21.1563	20.8465	20.7588	21.0254
Jpt1	P97825	18.0434	17.8138	17.8521	17.5432	18.1407	18.1	17.7773	17.8498	17.6763	17.9511	17.7981	17.7958	18.112	17.7848	17.8901	17.9507	18.0893
G3bp1	P97855	18.2448	18.3085	18.3818	18.2286	18.2455	18.4484	18.0711	18.2857	18.1091	18.1752	18.4019	18.179	18.5656	18.6023	18.0963	18.207	18.3105
Slc35b1	P97858	13.7446	14.5264	14.1154	13.9152	14.4989	14.9001	14.4716	14.1565	14.0509	14.5474	14.1741	14.4325	14.2948	13.9978	14.6215	14.5517	14.0953
Nfib	P97863	15.7196	15.4606	16.006	16.1087	15.8521	15.8172	15.5464	15.7776	15.7634	16.2241	16.0825	15.9571	16.0538	16.1935	16.1415	15.847	16.0389
Pex7	P97865	12.4648	12.2209	13.0578	12.6916	12.3417	12.6163	12.9967	13.1352	12.7029	12.3101	12.9692	13.1394	12.5274	12.882	12.4069	12.7039	12.5932
Fmo5	P97872	19.75	19.7434	19.6796	19.8349	19.943	19.5523	19.5416	19.8088	19.6455	19.6822	19.4557	19.6607	19.649	19.3134	19.5814	19.7182	19.6828
Dtymk	P97930	20.2769	20.2097	20.4505	20.3832	20.2368	20.274	20.1672	20.2994	20.2979	20.3188	20.4099	20.4574	20.3941	20.3183	20.3447	20.3053	20.3123
Rab33a	P97950	18.9692	18.79	18.9013	18.8197	18.8976	18.5999	18.9011	18.8381	19.0224	18.9264	18.9218	18.9338	19.0518	19.023	18.8744	19.042	19.0644
Scn1b	P97952	19.3581	19.5555	19.6918	19.1165	19.4121	19.2856	19.6153	19.37	19.3521	19.1372	18.9492	18.9516	19.6329	19.2353	19.1515	18.8549	18.959
Dab2	P98078	8.18791	8.75824	8.42924	8.4148	11.1983	8.73034	7.97112	8.18747	8.97134	8.22763	9.63421	9.35133	8.57969	8.04852	8.56588	8.88377	8.45024
Apba2	P98084	16.8759	16.9482	16.8779	16.9819	16.7555	16.9576	16.9	16.8421	16.3639	16.7971	16.7648	17.1242	16.8012	16.6385	17.0966	16.8351	16.8531
C1qa	P98086	15.9513	16.9861	15.7931	16.1206	16.0766	16.1956	15.686	15.6073	15.824	15.4453	16.1623	15.1743	15.1589	15.7543	15.2483	14.6092	15.2202
Dgcr2	P98154	14.5641	15.0287	14.5655	14.9303	14.6131	14.974	15.169	15.1619	15.4191	14.7604	15.0269	14.6746	15.1087	14.7155	14.8944	15.2845	14.9381
Vldlr	P98156	16.5073	16.7327	16.6903	16.3848	16.4072	16.5867	16.4681	16.5772	16.5482	16.5401	16.4123	16.4447	16.2629	16.8831	16.3763	16.6394	16.5697
Cds1	P98191	19.4238	19.1143	19.2373	19.0033	19.2622	19.1145	19.2187	19.1649	19.2092	19.3518	18.9609	19.0642	19.1096	19.3268	18.9519	19.0235	19.1125
Gnpat	P98192	18.8032	18.7313	18.6839	18.857	18.7479	18.6544	18.7001	18.9219	18.6871	18.8818	18.7358	18.7463	18.7427	18.779	18.7782	18.9239	18.7521
Atp9b	P98195	17.4356	17.5319	17.5334	17.2663	17.338	17.5992	17.5161	17.5446	17.379	17.3753	17.1526	17.2937	17.5346	17.4093	17.2987	17.3495	17.2176
Atp11a	P98197	14.4196	14.619	14.395	14.1885	14.4492	14.4622	14.3171	14.3833	14.1728	14.083	13.9261	14.1011	14.4555	13.9479	14.2724	14.2595	14.0795
Atp8a2	P98200	17.4	17.5754	17.4972	17.0737	17.2486	17.445	17.5301	17.4658	17.2567	17.1123	17.0955	16.9548	17.4667	17.3253	17.1889	17.1091	16.9772
Arvcf	P98203	19.0603	19.0719	19.3156	19.0404	18.9405	19.0411	19.0872	18.9753	19.1548	18.9227	19.0369	19.0303	18.8972	19.1557	19.0244	19.1277	18.8529
Tubb5	P99024	26.4246	26.4757	26.3338	26.4809	26.4745	26.6422	26.5569	26.5572	26.5675	26.6069	26.5759	26.6642	26.5392	26.377	26.693	26.6043	26.4957
Psmb4	P99026	21.732	20.8115	21.4408	21.8279	21.4898	21.502	21.6685	21.7828	21.808	21.7784	21.9563	21.7143	21.3393	21.5535	21.1882	21.6791	21.5595
Rplp2	P99027	22.7272	23.0391	22.9211	22.6987	22.7434	23.0154	22.8216	22.4721	22.7136	22.672	22.635	22.5769	22.7689	22.8759	22.9052	22.6903	22.7385
Uqcrh	P99028	19.3445	19.3067	19.6692	19.3723	19.4017	19.9181	19.2328	18.914	19.4554	19.3353	18.7089	18.9241	19.3282	19.4473	19.2871	18.6532	18.8313
Prdx5	P99029	26.6872	26.5923	26.6533	26.6519	26.5412	26.4668	26.4629	26.6476	26.6412	26.5464	26.6595	26.5469	26.6287	26.7607	26.4286	26.5553	26.6057
Stx2	Q00262	15.5531	15.4757	15.7135	15.1248	15.2946	15.4448	15.6772	15.6055	15.4893	15.2094	15.2685	15.1047	15.9836	15.6626	15.2625	15.5286	15.5481
Flt3	Q00342	13.1722	13.2594	13.0805	12.7504	12.7437	12.5754	12.873	12.9091	12.8247	12.8197	12.4739	12.6567	13.0718	13.5569	12.6308	12.4495	12.9292
Gabpa	Q00422	11.8284	12.6598	12.027	12.5978	12.6763	12.6428	12.7772	12.9696	12.6932	12.4714	12.3802	12.7687	11.9052	12.5162	13.1308	12.5975	12.8294
Cpe	Q00493	22.6962	22.4204	22.7485	22.7437	22.5976	22.6904	22.7661	22.5683	22.7238	22.6652	22.7758	22.6505	22.88	22.5782	22.6242	22.8636	22.5839
Xdh	Q00519	14.0546	14.3672	14.301	14.0285	14.2794	14.1071	13.9197	14.1351	13.9904	14.0475	14.1409	13.6666	13.9909	13.9294	14.1094	13.8285	14.0947
F8a1	Q00558	18.3874	18.4592	18.1889	18.2176	18.3532	18.3861	18.5616	18.6043	18.2249	18.4785	18.4366	18.5284	18.287	18.2822	18.4651	18.4924	18.4605
Il6st	Q00560	16.4944	16.4623	16.5839	16.3699	16.5894	16.3845	16.3751	16.374	16.3762	16.3027	16.1452	16.26	16.417	16.4727	16.3472	16.4015	16.4489
G6pdx	Q00612	20.7811	20.6775	20.6601	20.602	20.7449	20.4259	20.7063	20.9155	20.8815	20.8339	20.8603	20.4257	20.4448	20.8339	20.4318	20.5083	20.7722
Apoa1	Q00623	20.3847	21.1273	19.6261	19.5536	20.237	20.4022	22.4845	19.8521	20.5551	20.8915	19.8624	19.0212	21.3558	20.3919	20.0044	21.0997	22.159
Serpina1c	Q00896	14.5451	14.9291	12.4608	10.5564	15.052	15.2604	16.0859	14.8776	14.7596	15.0697	10.6733	13.9465	15.3551	14.6736	14.1759	15.0474	15.9724
Serpina1d	Q00897	18.2942	18.1084	10.8789	17.6455	18.1977	18.4351	19.3768	18.2648	18.2349	18.3509	18.3618	17.6974	18.4167	18.2975	17.6414	18.6364	19.5973
Yy1	Q00899	8.93623	9.73397	9.0677	8.86416	9.21178	8.77562	8.76671	9.46306	9.18555	8.72574	9.68321	9.53067	10.067	9.50188	8.99932	9.38303	9.07501
Rbp1	Q00915	17.2938	16.8082	16.8818	17.4144	17.4181	17.2693	16.9207	17.0749	17.1095	16.9063	17.0842	17.3523	16.9598	17.1505	16.894	17.2372	17.0661
Axl	Q00993	12.4193	12.2215	12.8233	12.5575	12.581	12.4667	12.4058	12.5579	12.549	12.4018	11.8378	11.9289	12.2877	12.5882	12.5303	12.7131	12.5674
Hnrnpul2	Q00PI9	20.8793	20.6296	20.9584	20.5123	20.3592	20.7884	20.3767	20.3274	20.8355	20.5366	20.8207	20.4642	20.7477	21.0121	20.495	20.7238	20.6917
Pde4d	Q01063	17.4389	17.5848	17.4593	17.6061	17.3187	17.58	17.5727	17.4727	17.3474	17.6097	17.3063	17.6337	17.599	17.2721	17.6092	17.5734	17.2829
Pde1b	Q01065	20.731	20.7862	20.6098	20.5165	20.7558	20.548	20.7785	20.8662	20.6829	20.6733	20.7571	20.6209	20.6347	20.4995	20.8896	20.5591	20.9601
Grin2b	Q01097	14.8989	15.5128	15.0314	15.5674	14.6679	16.0573	15.4799	14.6939	15.0104	15.1448	14.5946	15.4165	15.0826	14.7466	15.5753	15.1069	15.0232
Creb1	Q01147	14.6242	14.6516	14.5826	14.6034	14.591	14.836	14.406	14.2437	14.2567	14.5452	14.5476	14.6368	14.3007	14.6403	14.414	14.9358	14.6753
Egfr	Q01279	18.9535	18.9206	18.8908	18.8236	18.8714	18.5922	18.8597	18.8036	18.9761	18.7688	18.768	18.946	18.901	19.0225	18.9868	18.9879	19.0405
Adra2a	Q01338	15.3404	14.6632	15.5018	14.8617	15.2287	14.8993	15.1347	15.0958	15.2588	14.6944	14.8728	14.871	15.4388	15.1959	14.8306	15.0884	14.7049
Adcy6	Q01341	15.0392	15.5988	15.395	15.4205	15.8201	15.4486	15.5354	15.1102	14.9758	15.3046	14.8262	15.2779	15.6236	15.1703	15.3024	15.7777	15.2607
Sec23a	Q01405	20.1098	20.1402	19.9951	20.3473	20.1576	20.2298	20.1511	20.3527	20.1099	20.3678	20.3521	20.3666	20.168	20.1718	20.3819	20.3324	20.2074
Notch1	Q01705	14.0071	13.9032	13.5113	14.1045	14.0181	14.288	12.5218	14.0029	13.5645	13.1033	14.6527	13.8762	13.7651	14.6833	14.1636	14.3245	14.6408
Rsu1	Q01730	19.6049	19.7492	19.6657	19.9734	19.9352	19.72	19.7791	19.8664	19.6656	19.8555	19.7279	19.9277	19.7076	19.539	19.8523	19.9629	19.9531
Nme2	Q01768	22.6172	22.2508	22.5313	22.5232	22.2524	22.5341	22.51	22.6358	22.6419	22.5531	22.7871	22.2224	22.2752	22.475	22.3261	22.5268	22.6819
Cacna1c	Q01815	14.2323	14.8518	14.3403	14.68	14.5602	14.753	14.7466	13.9717	14.2857	14.5827	14.059	14.6251	14.5531	14.0967	14.6732	14.4647	14.0092
Vcp	Q01853	23.97	23.8387	24.0132	23.913	23.8961	23.8614	24.137	24.0036	24.0153	23.9324	24.0976	23.9483	24.1261	23.9224	23.8761	23.9807	24.0134
Uba1	Q02053	22.7351	22.5903	22.6008	22.5713	22.7203	22.5653	22.6934	22.7224	22.7562	22.6923	22.7979	22.572	22.5865	22.6184	22.5371	22.6081	22.8052
C1qc	Q02105	16.0167	16.7284	15.9376	16.0311	16.1052	16.5053	15.667	15.2993	15.9462	15.937	15.8663	14.9374	15.5314	15.5298	15.5342	15.2629	15.2578
Prkcq	Q02111	15.7378	15.5105	14.8982	15.1977	15.558	15.4104	15.4579	14.8325	15.0783	15.1014	15.1675	15.1379	15.7535	15.7236	15.0913	15.3167	15.4612
Ctnnb1	Q02248	22.1006	21.8493	22.2419	22.008	21.9159	21.926	22.1365	21.836	22.0946	21.8405	21.9955	22.03	22.1585	22.1558	21.839	22.0405	21.9835
Jup	Q02257	17.8973	18.0207	18.1719	17.6728	17.8233	17.6277	18.0208	17.6832	18.0081	17.8219	17.835	17.5816	18.0421	17.9238	17.6211	17.6471	18.0658
Ank1	Q02357	19.7766	19.8179	19.6682	19.3762	19.6856	19.2771	19.6493	19.7828	19.8642	19.9202	19.6557	19.3719	19.6924	19.933	19.4567	19.2146	19.5728
Sos2	Q02384	14.5635	14.8915	14.6663	14.4468	14.3203	14.389	14.7108	14.7501	14.3107	14.5776	14.4163	14.4817	14.6716	14.512	14.7514	14.7686	14.6152
Sap30bp	Q02614	10.2888	10.6373	9.24276	11.058	10.2439	10.2515	10.2684	10.9494	9.46815	10.6885	10.4201	11.002	10.1225	10.6763	11.3216	11.3081	8.68602
Nfia	Q02780	12.3051	13.9291	13.2816	13.9668	14.2515	14.3837	12.7747	13.7405	13.9473	14.0179	13.2719	13.8501	13.6662	14.0196	13.6876	13.8105	13.7557
Nucb1	Q02819	21.32	21.2838	21.4497	21.4841	21.328	21.393	21.2844	21.5576	21.395	21.5873	21.5225	21.4978	21.5103	21.39	21.4722	21.495	21.456
Prkcz	Q02956	16.3964	16.5101	16.3682	16.3407	16.209	16.3863	16.1026	16.4719	16.3913	16.2761	16.1276	16.4113	16.2874	16.3076	16.1342	16.3059	16.3589
Chat	Q03059	14.1171	14.0114	13.7144	13.7362	14.0498	13.9846	13.802	13.9049	13.909	13.6563	13.7168	13.868	13.8486	13.8247	14.097	13.6958	13.9042
Epha4	Q03137	19.6216	19.657	19.667	19.8238	19.6836	19.8825	19.5916	19.3187	19.6551	19.2279	19.5157	19.7575	19.6786	19.5499	19.7002	19.6659	19.7345
Mark3	Q03141	17.9898	18.2096	17.97	18.1389	18.2101	18.1898	18.0927	18.1139	18.0751	18.1431	17.9695	18.354	18.013	18.0692	18.3554	18.1611	18.1056
Epha2	Q03145	12.2363	11.5151	12.7187	12.6939	12.2803	12.4934	12.3879	10.572	12.1725	12.2123	12.5678	12.7764	12.6867	12.234	12.7577	12.8853	11.5923
Ddr1	Q03146	15.9591	15.7874	16.0556	15.952	15.6108	15.9413	15.7013	15.8314	16.1797	15.7885	15.9383	15.5856	15.724	16.2731	16.0242	15.9354	16.0139
Aplp1	Q03157	20.7166	20.8482	20.9109	20.7055	20.7373	20.5687	20.8016	20.7928	20.8617	20.4927	20.7679	20.5324	20.7761	20.8722	20.6773	20.8714	20.8737
Enah	Q03173	19.3002	19.3948	19.3487	19.4627	19.398	19.3334	19.3923	19.2995	19.2874	19.4404	19.5011	19.5389	19.2807	19.2291	19.4881	19.3935	19.3919
Galt	Q03249	14.8909	14.831	15.0332	15.3593	14.7304	15.6224	14.496	15.1864	14.7606	14.9324	15.2921	15.0082	15.186	14.856	14.9187	15.4757	15.0357
Atp5f1a	Q03265	26.7493	26.4366	27.1314	26.8218	26.9412	26.6007	27.0248	26.8648	26.8919	26.7346	26.659	26.3938	27.04	26.9635	26.4844	26.4444	26.5034
Bche	Q03311	14.6947	14.4002	14.6596	13.7771	13.6055	13.4767	13.7146	13.966	14.6641	13.964	14.6748	13.783	13.8825	14.4048	13.8383	13.9922	14.4359
Scg2	Q03517	23.0776	22.797	23.4029	22.8669	23.1437	23.3489	23.3915	23.3197	23.3189	23.2268	23.4522	22.7964	23.5015	23.02	23.0919	23.3851	22.7622
Kcnb1	Q03717	13.9692	13.6082	13.3492	14.0513	14.0536	14.2425	13.5214	13.5457	13.4089	13.5529	13.327	14.4595	13.0021	12.847	13.8751	13.2732	13.7031
Kcnd1	Q03719	12.8717	13.1097	12.6558	12.8776	12.9757	12.7563	12.913	12.8149	13.0441	12.9333	12.5306	12.6036	12.4326	13.0696	12.9505	12.472	12.247
Pfdn6	Q03958	20.9113	20.8601	20.7346	20.6059	20.7661	20.8359	20.9228	20.89	20.711	20.7235	20.855	20.6456	20.9346	20.6261	20.7846	20.7896	20.8078
Rela	Q04207	17.9074	18.0691	17.8156	17.834	17.9579	17.6881	17.9428	18.0612	17.758	17.7478	17.6759	17.6442	17.7717	17.7369	18.006	17.8352	18.0133
Ckb	Q04447	27.2875	26.5723	27.1794	27.2174	27.2745	26.9163	27.195	27.3186	27.4738	27.324	27.457	26.8881	27.0125	27.2722	26.6548	27.0792	27.3728
Smpd1	Q04519	19.8064	19.7667	19.8435	20.019	19.669	19.7162	19.6788	19.9003	19.8903	19.8875	19.8673	19.6413	19.5135	19.6917	19.4964	19.5703	19.6061
Nf1	Q04690	19.3562	19.3306	19.2182	19.2059	19.274	19.3097	19.3847	19.5364	19.3548	19.4358	19.4046	19.4171	19.3111	19.2846	19.4369	19.3972	19.2558
Cdk16	Q04735	18.6574	18.7603	18.8294	18.5655	18.7134	18.7416	18.5302	18.4762	18.6026	18.5322	18.5236	18.4706	18.5501	18.9465	18.6995	18.637	18.9963
Yes1	Q04736	17.5243	17.4209	17.7527	16.7976	17.2008	17.167	17.3361	16.9315	17.3576	16.8375	17.0267	16.7224	17.6335	17.9245	16.5413	17.282	17.2972
Top1	Q04750	13.8768	14.316	13.8653	14.7788	14.4871	15.056	14.36	14.2213	13.648	14.5702	14.1061	14.5291	13.9279	14.1603	14.5615	14.613	14.2547
Sox10	Q04888	17.6204	17.6922	17.5486	17.7901	17.8396	17.5879	17.6552	17.7778	17.6508	17.9323	17.5437	17.6612	17.7139	17.8304	17.8318	17.4273	17.8274
Cdk18	Q04899	19.2845	19.1807	19.0236	19.1396	19.2557	19.1872	19.1389	19.2414	19.0104	19.2118	19.1283	19.0417	19.1892	19.1585	19.2099	19.0816	19.0952
Rac2	Q05144	15.9562	16.2496	16.27	16.0157	16.1543	15.9031	16.2181	15.86	16.2898	15.9668	16.3199	15.9929	16.0744	16.1631	15.6594	16.1412	16.0101
Rcn1	Q05186	19.55	19.2465	19.9597	19.601	19.4711	19.7922	19.6388	19.4668	19.3948	19.4843	19.6039	19.8326	19.936	19.3468	19.5457	19.8978	19.3471
Mark2	Q05512	19.737	19.886	19.6948	19.9448	19.8599	19.9806	19.8583	19.6445	19.6248	19.8011	19.725	20.2416	19.8726	19.7314	20.0601	20.059	19.8562
Fabp5	Q05816	23.2737	22.6499	22.8968	23.0891	23.0807	22.8432	22.9533	23.1914	23.3364	23.1306	23.4618	22.7943	22.8523	23.2601	22.492	23.0041	23.0864
Ptprg	Q05909	17.731	17.787	17.9037	17.8156	17.7809	17.7961	17.8965	17.7859	17.7712	17.7536	17.7282	17.8178	17.7323	17.8744	17.8281	17.909	17.7532
Gch1	Q05915	12.5534	12.8504	12.9747	12.1879	12.598	12.6823	12.8522	13.2659	11.9768	12.3135	11.9426	11.3471	13.4382	12.6598	12.7333	12.6117	11.9907
Pc	Q05920	24.0004	23.7274	23.9699	23.9415	23.8303	23.759	23.9449	23.9521	23.9829	23.9034	23.926	23.8623	23.9029	23.9151	23.7993	23.7601	23.9452
Dnal1	Q05A62	14.6684	14.2089	14.5978	14.8039	14.5441	14.6899	14.4813	14.4635	14.662	14.316	14.6143	14.7192	14.6188	14.3034	14.1416	14.7661	14.7383
Drp2	Q05AA6	11.812	11.355	11.2405	12.2305	12.1581	11.8748	11.7946	11.8356	11.591	11.7906	11.7585	12.2014	11.1335	11.8883	12.3623	11.4457	11.768
Eml1	Q05BC3	19.9458	20.0702	19.798	19.7282	19.9512	19.6496	19.8158	19.8531	19.9445	19.7824	19.9478	19.6533	19.9676	20.1311	19.7678	19.8008	20.0544
Larp7	Q05CL8	11.649	11.385	11.6736	11.5191	11.083	11.8799	11.4319	11.4866	10.9536	11.2672	11.3776	11.7352	11.1401	11.6327	11.3819	11.7496	11.2023
Eif5b	Q05D44	16.9136	17.3492	17.0915	17.3492	17.1029	17.2771	17.0109	17.0631	17.0669	17.1238	17.2473	17.3694	17.0536	17.1251	17.2649	17.2099	17.0889
Cab39	Q06138	21.026	20.9376	20.9041	21.1198	21.0828	20.9043	20.9038	21.1254	20.8576	21.029	21.0452	21.0209	21.1348	20.9804	21.1224	21.0442	21.1809
Ptpn2	Q06180	14.0492	13.9998	13.8736	14.1114	13.9448	13.8244	13.9823	13.5422	13.8178	13.8802	13.83	13.9618	14.0636	13.7116	14.1973	13.9417	14.1004
Atp5me	Q06185	24.3463	24.1853	24.8455	24.646	24.7266	24.2875	24.8999	24.6938	24.6669	24.4438	24.3801	24.1415	24.7932	24.5956	24.1438	24.1951	24.063
Aplp2	Q06335	20.2236	20.1888	20.196	20.2793	20.0546	19.9587	20.2002	20.4337	20.3249	20.0853	20.4043	20.1121	20.0086	20.2672	19.9985	20.1715	20.2274
Clu	Q06890	21.3202	21.3582	21.2731	21.2491	21.2828	21.4845	21.3021	21.1252	21.1345	21.1467	21.1632	21.2565	21.3849	21.1866	21.3177	21.2891	21.2156
Anxa7	Q07076	20.5701	19.0961	20.2126	18.1653	20.1747	18.913	19.8922	17.7397	20.5184	17.665	18.0281	18.3887	19.2616	19.8724	17.8286	17.796	18.6497
Igfbp5	Q07079	13.6535	13.6037	13.6553	13.7737	13.5994	13.7485	14.0359	13.9263	13.9071	14.0438	14.1726	13.4413	13.8149	13.2286	13.5553	13.6613	12.8955
Igf2r	Q07113	17.1962	16.9369	17.1755	17.2692	17.1941	17.2117	17.1534	17.231	17.1674	17.3342	17.0092	17.2901	17.0841	17.0939	17.4029	17.2963	17.1474
Serpine2	Q07235	18.4747	18.329	18.2756	18.5053	18.5315	18.4153	18.4429	18.5297	18.4464	18.5083	18.7874	18.4553	18.4978	18.563	18.4504	18.5099	18.6454
Cntn3	Q07409	14.1891	14.4705	14.2663	13.6878	13.4935	14.5656	13.9682	13.4088	13.977	13.543	13.8361	13.4637	14.3612	14.0628	13.7043	13.6923	14.0476
Acads	Q07417	20.7994	20.373	20.7069	20.8293	20.6382	20.5522	20.7042	20.7889	20.8047	20.8271	20.8624	20.6548	20.4567	20.5732	20.4613	20.627	20.5624
Mest	Q07646	17.9553	17.7853	18.2419	17.9743	17.9815	18.0991	18.0808	18.2089	17.9548	18.2377	18.0432	18.1508	18.2386	17.93	18.0858	18.4145	17.7458
Lgals3bp	Q07797	14.9119	14.6296	14.7977	15.0681	14.893	14.7049	14.9384	15.0987	14.9648	14.9416	14.847	14.3304	14.2421	14.4664	14.2229	14.3724	14.6279
Bax	Q07813	17.7941	17.9134	17.749	17.4803	17.6494	17.9258	17.9413	17.6978	17.8512	17.8004	17.9115	17.8861	17.8099	17.8086	17.5948	17.7049	17.8551
Cbfb	Q08024	9.60676	9.81768	8.99495	9.60827	9.63987	9.70405	8.9841	8.97088	9.78486	9.79025	9.56958	9.24016	9.2445	9.60365	9.81544	9.82868	10.1753
Cnn1	Q08091	14.312	14.3444	14.1472	15.6048	16.0266	14.0313	13.8086	14.8142	14.4685	14.0409	13.6063	15.5769	15.2136	14.1694	15.1016	15.4966	14.7367
Tle3	Q08122	12.3155	12.2718	12.1358	12.5654	12.7332	12.4348	11.8903	12.3676	12.7119	12.2827	12.4803	12.5829	12.0646	12.6038	12.4895	12.091	12.5181
Dmwd	Q08274	17.9685	18.0804	18.3242	17.9613	17.9134	17.9685	18.2589	17.954	18.2203	17.955	18.1773	18.1422	18.0196	17.9531	18.0527	18.2089	18.1765
Lyar	Q08288	13.3837	14.1017	13.9728	14.0084	13.6176	13.4947	13.6326	13.3638	13.6687	13.9564	14.0343	13.7296	14.1445	13.6654	13.9042	14.1177	14.171
Calb2	Q08331	24.0974	23.6708	23.8552	23.3902	23.8279	23.8213	23.846	23.7962	23.8824	24.1249	23.8748	23.5478	23.9193	23.8555	23.6246	23.896	23.7356
Kcnma1	Q08460	17.634	18.0173	17.762	17.7506	17.6512	17.9147	18.0965	17.2732	17.6243	17.2164	17.2477	17.5049	17.9477	17.2788	17.5098	17.0909	17.3321
Pecam1	Q08481	15.8356	15.5246	15.9245	15.58	15.898	15.2578	15.7149	15.8747	15.5871	15.4997	15.4184	15.1537	15.7551	15.8616	15.5574	15.539	15.7219
Eps8	Q08509	18.2496	18.0552	18.1988	18.0239	18.1159	18.2215	18.0882	17.8689	17.9072	18.0276	18.0986	18.1679	18.4128	18.2639	18.0199	18.1409	18.2526
Padi2	Q08642	21.8312	22.1111	21.9932	21.4806	21.778	21.4994	21.5559	21.789	21.9255	21.4279	21.6298	20.8832	21.5632	22.0402	21.3135	21.5231	21.7273
Fbln1	Q08879	13.3818	13.0068	13.8263	13.6959	13.0748	13.2682	13.3434	13.5324	13.0434	13.0433	12.6589	13.5467	13.7797	13.112	13.588	13.287	12.8421
Ids	Q08890	17.9663	17.918	17.9387	18.0693	18.028	18.107	18.0333	18.0194	18.0467	18.1726	18.2195	18.0757	18.0999	17.9894	17.668	18.1749	18.0506
Ssrp1	Q08943	16.3937	16.6514	16.4732	16.3307	16.3249	16.4878	16.2274	16.3434	16.3615	16.4992	16.7549	16.0554	16.2576	16.7143	16.4765	16.396	16.6415
Slc7a1	Q09143	17.3834	10.2281	16.9763	17.7481	16.9318	17.0759	17.846	13.3604	17.2471	11.7125	17.2306	17.2523	17.4558	17.0498	16.0488	16.7432	9.79259
Dlk1	Q09163	15.9413	15.5077	15.6566	15.8735	16.126	16.4187	16.2801	16.563	15.5287	15.8245	15.9565	16.1165	15.6485	16.5675	15.3129	16.2006	16.1133
B4galnt1	Q09200	16.3499	16.5359	16.5073	16.4959	16.5579	16.7071	16.553	16.5463	16.4661	16.3483	16.3222	16.4322	16.4668	16.2717	16.6673	16.5259	16.2458
Agbl4	Q09LZ8	15.1195	14.9973	15.1672	15.032	15.142	15.2781	15.1267	14.7916	14.8038	14.9266	14.878	15.0533	15.2269	14.9711	14.9674	14.995	14.9388
Chd8	Q09XV5	12.2828	12.7894	11.6944	12.1713	12.1929	11.943	12.2245	12.3866	11.9613	12.2761	12.0021	12.3552	12.3128	12.0251	12.6019	12.4971	11.5733
Cnnm1	Q0GA42	17.7197	17.9834	18.0669	17.5189	17.8377	17.6828	17.9636	17.6224	17.9595	17.6065	17.4252	17.3212	17.809	17.8325	17.613	17.3981	17.5836
Inf2	Q0GNC1	22.2262	22.5633	22.3313	22.1937	22.4086	22.2053	22.1887	22.4153	22.4262	22.2571	22.2722	21.8132	22.2422	22.4233	22.1749	22.14	22.2603
Kndc1	Q0KK55	17.4652	17.6118	17.455	17.6324	17.6762	17.5119	17.4991	17.6213	17.4534	17.6291	17.4387	17.6633	17.2841	17.4803	17.7901	17.5323	17.6942
Unc79	Q0KK59	10.8918	10.7751	10.3301	10.6357	10.8248	11.0061	12.5297	10.6783	10.2117	10.4745	9.96943	10.2807	10.0608	10.703	11.1341	9.82997	10.2086
Ubxn2b	Q0KL01	16.2108	16.2651	16.4456	16.2123	16.3216	16.434	16.27	16.1736	16.0243	16.2664	16.1074	16.528	16.5122	16.2235	16.5542	16.3345	16.3436
Trio	Q0KL02	19.3984	19.4687	19.2867	19.5512	19.3659	19.5454	19.4573	19.4179	19.3438	19.5482	19.3994	19.8503	19.1533	19.2474	19.66	19.5148	19.4434
Slc45a4	Q0P5V9	10.529	11.8639	11.3275	11.0642	11.1778	11.3448	11.8451	10.3437	11.0351	11.2918	11.2836	8.62214	11.3322	11.62	11.3108	11.0405	11.2825
Vps8	Q0P5W1	18.3055	18.3857	18.2139	18.4141	18.2495	18.4318	18.3773	18.4361	18.2643	18.4938	18.4898	18.6419	18.3513	18.0562	18.4673	18.4594	18.3098
[truncated: 5,322 more rows]

## Sheet: Midbrain_CytoskeletalFraction
Gene	ProteinID	Aged Female Unimpaired 1	Aged Female Impaired 1	Aged Female Impaired 2	Aged Female Unimpaired 2	Aged Female Unimpaired 3	Aged Female Impaired 3	Aged Male Impaired 1	Aged Male Unimpaired 1	Aged Male Impaired 2	Aged Male Unimpaired 2	Aged Male Impaired 3	Young Female 1	Young Female 2	Young Female 3	Young Male 1	Young Male 2	Young Male 3			*Note: All values are log2(intensity)
Nova2	A0A1W2P872	18.3424	18.3832	18.2361	18.1514	18.4929	18.4764	17.9892	18.3948	18.1223	18.1128	18.1488	18.4697	18.541	18.2209	18.5632	18.2578	18.2399
Slc9a6	A1L3P4	19.1722	19.4531	20.4608	19.4874	19.4638	19.6857	19.9085	19.3861	19.231	19.7804	19.431	19.4834	19.4325	19.2722	19.4625	19.5147	19.6211
Cul4b	A2A432	18.4763	18.3735	18.0176	18.4713	18.5425	18.513	18.4938	18.7141	18.2624	18.7195	18.5673	18.7601	18.294	18.471	18.735	18.6386	18.4407
Arfgef2	A2A5R2	18.7083	18.3635	18.2406	18.5369	18.6139	18.5482	18.4645	18.7019	18.6252	18.853	18.8182	18.8206	18.4866	18.6835	18.7927	18.6838	18.5787
Tanc2	A2A690	17.9404	17.9739	18.2477	18.1398	18.0904	18.1509	18.1941	17.7529	17.878	18.0438	17.9205	18.2716	18.1515	17.9295	17.9106	18.0044	18.0928
Fam171a2	A2A699	18.6046	18.4052	18.5792	18.4275	18.368	18.5295	18.5254	17.958	18.5661	18.1046	18.322	18.4597	18.5241	18.6279	18.27	18.5014	18.4059
Cdc27	A2A6Q5	13.9294	14.5147	13.7923	13.8544	14.2661	13.5285	15.2515	14.9462	13.5667	14.3205	13.6215	13.7419	14.2832	14.1473	13.3902	13.7064	14.2628
Cdr2l	A2A6T1	18.16	18.1976	18.1691	17.9968	18.3645	17.9659	17.929	18.0262	18.2717	18.242	18.0793	17.903	18.0661	18.3047	18.0145	17.9286	18.0897
Ptprf	A2A8L5	18.7361	18.7453	18.8606	18.7915	18.7518	18.8997	18.8317	18.8811	18.8019	18.8291	18.7864	18.799	18.7016	18.7236	18.814	18.8811	18.6881
Tmem201	A2A8U2	14.5733	14.6576	14.4838	13.6076	14.313	13.4182	14.3504	13.8287	14.9391	14.112	13.8339	14.0556	13.5945	14.5102	13.855	14.4445	14.4153
Osbpl9	A2A8Z1	17.4819	17.3286	17.0789	17.5224	17.4351	17.3157	17.4698	17.4487	17.3145	17.5959	17.3844	17.542	17.3551	17.5793	17.6747	17.6152	17.5993
Szt2	A2A9C3	12.6538	12.9855	12.718	13.346	13.0375	12.9122	12.694	12.4779	12.9267	12.6121	12.7007	13.0909	12.8126	12.6071	12.9722	12.8821	12.8442
Fndc10	A2A9Q0	14.4371	14.4109	14.7035	14.2709	14.5311	14.502	14.6988	14.3817	14.4751	14.9417	14.4353	14.5432	14.4047	14.6854	14.3676	14.7448	15.0218
Bltp1	A2AAE1	20.9682	21.002	20.7271	20.9197	20.9867	20.9486	20.9023	20.6891	20.9961	20.8531	20.7767	20.9414	20.675	20.8745	20.8907	21.0094	20.8969
Arhgap27	A2AB59	11.2996	10.7247	10.8947	13.2202	11.5448	10.8695	10.7711	11.0019	10.798	11.2089	11.5458	10.9065	11.2107	11.2723	11.7792	11.362	10.6623
Pusl1	A2ADA5	13.4728	13.1551	12.9663	12.8332	12.9347	12.8306	13.369	12.7834	13.1705	12.6893	12.618	12.6822	13.1316	13.049	12.8803	12.6372	12.8761
Ddi2	A2ADY9	17.366	17.1936	16.9131	17.4342	17.3693	17.5524	17.2722	17.6966	17.1872	17.3768	17.552	17.6525	17.2138	17.2014	17.5545	17.3685	17.3497
Frmpd4	A2AFR3	14.189	13.5944	13.5129	14.1401	14.1754	14.2603	13.9193	14.3184	14.0637	14.1072	14.3236	14.2865	13.8956	14.0691	14.4318	14.5256	14.0716
Elapor1	A2AFS3	14.2589	14.4163	14.5593	15.2872	14.7321	14.7612	14.7291	14.5308	14.1471	14.9412	14.7198	15.0798	14.5044	14.2795	14.8536	14.9544	14.5239
Map7d2	A2AG50	19.4878	19.7697	19.9589	19.7012	19.6453	19.5509	19.6687	19.8674	19.6193	19.6779	19.7646	19.7123	19.9	19.6852	19.5088	19.5213	19.5999
Ryr3	A2AGL3	13.4313	13.7393	13.3569	13.0884	12.7016	12.3426	12.7114	10.4499	12.9474	12.1456	12.3439	12.4669	12.9509	13.1308	12.9746	12.9997	12.9519
Ckap5	A2AGT5	19.9407	20.0245	19.9267	19.9617	20.0623	19.8633	19.8233	19.8658	20.0005	19.7879	19.7621	19.8592	20.1066	20.0602	19.7338	19.9692	20.0972
Camsap1	A2AHC3	18.3516	18.1353	18.1733	18.4559	18.0849	18.2257	18.0827	18.1877	17.9758	18.3254	18.251	18.5947	18.4677	18.2192	18.4028	18.3581	18.2058
Lzts3	A2AHG0	13.5401	13.5122	13.4081	13.9607	12.8956	13.3766	13.3215	12.7019	13.0781	13.1767	12.899	13.7301	12.7964	10.7631	10.5236	13.177	13.0476
Tprn	A2AI08	18.3489	18.9668	18.6139	18.2291	18.7117	18.4117	18.2277	18.0285	18.6162	18.1089	18.1111	17.6522	18.3333	18.4724	17.6356	18.0592	18.4345
Ndufaf6	A2AIL4	17.6448	17.5706	17.5127	17.9308	18.0728	17.9171	17.6717	17.7503	17.714	18.0695	17.861	18.006	17.7885	17.8705	17.9126	17.9456	17.4568
Grin3a	A2AIR5	16.9773	16.3612	16.5121	16.6499	16.5521	16.87	16.7638	16.1219	16.4709	16.7661	16.2661	16.7049	15.9058	16.6162	16.5649	16.726	17.0282
Man1b1	A2AJ15	14.2492	14.2874	14.3465	14.602	14.4247	14.2639	14.6683	14.8922	14.2458	14.9627	14.5306	14.5415	14.6111	14.5349	14.3564	14.6029	14.3819
Pnpla7	A2AJ88	13.5175	13.3948	13.3791	13.3265	13.5859	13.0866	13.4681	13.3571	13.3563	13.4702	13.6123	12.8463	13.1513	13.0393	13.0511	13.1342	12.9006
Ajm1	A2AJA9	16.3255	16.3253	16.4167	15.6645	15.6759	15.6223	16.28	15.2421	16.3453	15.624	15.2361	15.6341	15.5462	15.5154	15.1092	15.2153	15.4435
Map7d1	A2AJI0	19.3225	19.3471	19.3645	19.0279	19.2229	19.0318	19.3996	19.0098	19.3764	19.2508	19.3565	18.9694	19.3986	19.3809	19.1224	19.0882	19.3767
Fggy	A2AJL3	13.472	13.6724	12.3865	13.9668	13.705	13.9226	14.0418	13.2967	13.5065	13.6714	14.0373	13.7428	13.454	13.7807	13.4022	13.7347	14.4933
Focad	A2AKG8	15.101	15.2625	14.7591	15.412	15.2706	15.0245	14.9031	15.3041	14.9206	15.4361	15.0417	15.5247	15.2178	15.0451	15.4081	15.193	15.0488
Ajap1	A2ALI5	13.49	14.0457	14.2296	13.6594	12.9041	13.6128	13.3204	13.6951	14.4136	13.6791	13.6821	13.1373	13.8206	11.7847	12.4573	12.9193	13.3752
Ptpn3	A2ALK8	15.7802	16.2564	15.4363	16.0928	15.9706	16.2367	16.4035	14.3592	15.4677	15.9249	15.5812	15.7031	15.5625	15.291	16.021	15.7146	16.1615
Rap1gap	A2ALS5	20.4467	20.3319	20.1672	20.5158	20.522	20.5509	20.4438	20.5635	20.1717	20.6158	20.5537	20.6302	20.4145	20.1901	20.791	20.4702	20.5409
Shroom2	A2ALU4	18.8857	18.8203	18.5072	19.0621	18.9139	18.9117	18.6982	19.1476	18.8387	19.0069	19.0384	19.1474	18.7676	19.0281	19.1921	19.0344	19.0917
Ubr4	A2AN08	19.7356	19.6903	19.5057	19.7035	19.6676	19.6821	19.6744	19.7518	19.6498	19.9567	19.7566	19.9262	19.576	19.6484	19.8984	19.765	19.7394
Syndig1	A2ANU3	13.4675	13.4449	13.3924	13.4681	13.6244	13.4838	13.6367	13.4444	13.3067	13.8423	13.6181	13.5044	13.4705	13.6889	13.5788	13.312	13.7764
Plch2	A2AP18	17.4214	17.3871	17.5147	17.4254	17.1592	17.1555	17.5326	16.9055	17.3448	17.2034	17.1092	17.6602	17.4422	17.4007	17.4107	17.6258	17.1214
Klhdc7a	A2APT9	12.5233	12.883	12.9027	13.3812	13.1673	12.6335	12.6585	12.9115	12.4816	13.0918	12.9356	12.9284	12.63	13.3877	13.1177	13.1529	12.8131
Fmnl2	A2APV2	18.8213	19.0556	19.2715	17.9136	17.7482	17.8047	18.6161	17.889	19.013	17.3878	17.5018	17.4367	18.5555	18.5043	17.1205	17.4244	18.1229
Scn1a	A2APX8	18.3848	18.4869	19.0313	17.8903	18.3669	18.2198	18.5141	17.8418	18.278	18.2476	18.0161	17.7269	18.2551	18.5138	17.4326	17.1839	18.5289
Ndufaf5	A2APY7	19.5988	19.4487	19.3248	19.6888	19.4948	19.8438	19.6021	19.6616	19.6277	19.7547	19.714	19.9806	19.6368	19.7647	19.837	19.8155	19.7148
Rtf1	A2AQ19	10.3818	10.7673	10.2005	10.7072	10.9583	11.3001	10.6243	11.4591	10.082	10.5308	11.3786	11.4653	10.8839	11.1003	11.4144	11.031	10.2719
Skt	A2AQ25	18.2893	18.2875	18.6602	18.2648	17.6413	17.9562	18.3647	17.7461	17.9431	17.9927	17.994	18.7321	17.9053	17.5655	17.6358	17.8249	18.0731
Ppig	A2AR02	15.3277	16.359	15.4539	16.2035	15.732	16.0263	15.6422	11.5013	16.2283	15.0326	15.538	11.1717	10.7855	15.6868	15.5634	10.5471	12.0874
Ppip5k1	A2ARP1	19.8488	19.9375	19.9594	20.2052	20.1038	20.1714	20.0576	20.1695	19.9496	20.427	20.292	20.2601	19.8705	19.8902	20.3521	20.1838	20.1729
Ankrd63	A2ARS0	15.6039	17.1556	15.8912	16.6561	16.5771	16.6219	15.9254	16.2065	16.3803	16.1145	16.4383	16.3983	16.2762	15.5656	17.3242	16.8337	16.7765
Scn3a	A2ASI5	17.6073	17.5689	16.8	17.1966	17.3338	17.4286	17.0157	16.8744	17.4687	16.4728	16.6322	16.605	17.3334	17.546	16.5022	16.3692	17.4358
Agrn	A2ASQ1	15.279	15.1006	15.4853	15.2933	15.2959	15.5192	15.5309	15.1632	15.2972	15.1776	15.4051	15.2475	15.232	15.4655	15.2254	15.0477	15.2236
Slc25a25	A2ASZ8	19.4663	19.4204	20.2672	18.1647	18.2452	18.7066	18.9353	18.4039	19.5807	18.1854	18.1031	17.3124	18.889	18.6271	17.4495	17.6167	19.1945
Upf2	A2AT37	16.8937	16.9517	16.387	16.5198	16.3298	16.5517	16.6927	16.8211	16.9099	16.5853	16.5062	16.8421	17.0026	16.7775	16.6997	16.7427	16.7009
Fibcd1	A2AV25	10.7512	10.5397	12.8364	11.2135	10.5653	12.1223	10.8334	11.4412	10.5641	12.189	10.602	10.8783	11.7626	10.3594	11.2853	10.743	11.1765
Rabgap1	A2AWA9	19.29	19.1268	18.9984	19.3351	19.35	19.4485	19.2546	19.3876	19.1977	19.5019	19.5197	19.7894	19.2062	19.3058	19.7453	19.5984	19.4216
Arhgef10l	A2AWP8	15.9413	16.2016	15.6457	16.0738	15.9415	16.0625	16.0241	16.0275	15.9531	15.9312	15.4806	15.8213	15.9544	16.002	15.8635	15.871	15.9755
Mocs3	A2BDX3	19.4398	19.8118	19.8881	19.4669	19.5817	19.759	19.3227	19.6103	19.903	19.5163	19.8272	19.5787	19.4485	19.3141	19.5642	19.7054	19.6661
Las1l	A2BE28	13.8684	12.8224	13.9883	14.4725	13.9129	14.0998	13.8481	14.6785	11.0756	14.0131	13.9732	14.2242	14.6118	13.8925	14.6199	13.643	14.1483
Arid1a	A2BH40	12.6698	12.5606	12.6649	12.4836	12.074	12.2071	12.1736	12.3789	12.4418	12.1709	12.3517	12.3893	13.0519	12.7671	12.5516	12.7093	12.2874
Kalrn	A2CG49	17.778	18.2443	18.2823	18.1614	17.767	17.9689	18.1007	17.138	17.8002	17.4531	17.6375	18.2268	17.6919	17.589	17.6067	17.8857	18.037
Bltp3b	A2RSJ4	17.4332	17.5454	17.4896	17.5867	17.5193	17.6092	17.6962	17.5332	17.5232	17.7648	17.6252	17.9309	17.7151	17.4373	17.8845	17.7286	17.7203
Dennd5b	A2RSQ0	15.6091	15.5579	15.4347	15.9002	15.8397	16.0851	15.479	15.499	15.3558	15.7818	15.9727	15.9951	15.7939	15.5202	15.6924	15.7672	15.7679
Tyw5	A2RSX7	13.4114	13.1056	12.9434	12.5949	13.3496	13.4428	12.733	12.5716	12.9064	13.1136	13.1061	13.3497	12.8812	13.0404	13.4552	12.7804	13.0017
Fbxl16	A2RT62	19.2354	19.2694	18.6809	19.5467	19.4979	19.7504	19.3505	19.3763	19.1734	19.5131	19.7005	20.0389	19.3232	19.286	19.8621	19.8278	19.44
Palm3	A2TJV2	13.8858	13.8873	13.8227	14.2631	14.3647	13.9752	13.5446	14.2362	14.407	14.469	14.1517	13.8887	14.0501	14.2457	13.7071	13.9623	14.2176
Nt5c1a	A3KFX0	18.3174	18.0794	18.284	18.1358	18.4379	18.6117	18.4464	18.4385	18.2762	18.7085	18.47	18.2851	18.1557	18.3618	18.5807	18.2448	18.2206
Tbc1d8b	A3KGB4	13.4217	13.6793	13.3422	14.0095	13.9453	13.6053	13.7927	13.3774	13.1092	13.5756	13.6261	14.2721	11.9773	13.5891	14.0887	14.13	13.7754
Ttc38	A3KMP2	16.384	16.4716	16.3219	16.42	16.6499	16.5876	16.5007	16.6498	16.5423	16.2654	16.6128	16.2136	16.0613	16.5743	16.6994	16.451	16.6775
Ttll7	A4Q9F0	10.6719	10.168	10.8413	10.3525	10.6374	10.2223	12.3508	11.2803	10.0683	10.6133	10.3871	9.38443	10.8177	9.668	10.0484	9.91945	10.4026
Mtr	A6H5Y3	13.9715	13.9938	12.1922	14.3609	14.6324	14.6257	14.152	14.3308	10.4846	14.3622	14.1073	14.7994	14.3778	13.8155	14.7733	14.5015	14.2666
Exoc6b	A6H5Z3	19.1832	19.1939	19.2395	18.9594	18.9987	19.1493	19.2217	18.8293	19.1322	18.7228	18.9335	19.1036	19.352	19.2424	18.8195	19.079	19.3417
Mipep	A6H611	17.7865	17.6535	17.6207	17.7434	17.8847	17.8654	17.3426	17.9273	17.9028	18.0631	17.9305	18.0716	17.6283	17.8879	18.0713	18.0018	17.7313
Armt1	A6H630	17.684	17.733	17.373	17.8887	17.7551	17.926	17.2731	17.8106	17.5002	17.9483	17.8318	17.9451	17.4322	17.5217	17.8905	17.8462	17.752
Rabgap1l	A6H6A9	16.3694	16.5319	16.1868	16.4883	16.5471	16.7056	16.4108	16.7153	16.455	16.7823	16.6541	16.9563	16.3893	16.4318	16.7392	16.4924	16.5444
Dennd4c	A6H8H2	13.5393	13.1735	13.3534	13.6343	13.6051	13.3549	13.2462	13.3862	13.6733	13.4293	13.5986	14.0485	12.9631	13.7697	13.7241	13.6073	13.7793
Arhgap31	A6X8Z5	10.021	11.7266	12.1783	9.60225	9.99732	11.5932	9.5343	10.3405	10.2566	9.88352	10.0587	9.87922	12.1919	10.0628	10.3604	9.55747	9.91176
Dpy19l1	A6X919	16.4369	16.5482	17.2167	16.2694	16.3725	16.5441	16.6849	15.9926	16.2934	16.1546	16.0069	16.2723	16.3862	16.2414	16.0426	16.0875	16.5282
Sec14l1	A8Y5H7	14.5242	14.0735	14.6862	14.6826	14.2273	14.6149	11.6906	14.1368	14.6209	14.9329	14.2411	14.6724	14.5528	14.121	13.9751	14.5441	14.497
Vwa5b1	A9Z1V5	15.3139	14.8509	15.6246	15.2433	15.4428	16.3196	16.0244	15.3866	15.1749	15.7337	15.7585	15.4454	15.818	14.9503	15.655	15.9416	14.8449
Nlgn4l	B0F2B4	17.6383	17.5028	17.0484	17.5374	17.3628	17.4475	17.2995	17.1999	17.9976	17.5372	18.0436	17.576	17.2424	17.677	17.6183	17.5645	17.5907
Ptprs	B0V2N1	18.8871	18.9541	19.0826	19.0901	18.8888	19.288	19.1707	18.6604	18.893	18.7696	18.7243	19.0888	18.9036	18.8159	18.9238	19.0781	18.907
Cisd3	B1AR13	19.1813	18.7697	18.2604	18.6438	18.9391	18.7687	18.7341	18.4214	18.725	18.7252	18.7732	18.6953	18.9646	19.2908	18.6472	18.8462	18.4788
Grik3	B1AS29	16.6044	16.9406	17.0003	16.3288	16.633	16.8953	16.9056	16.1893	16.9134	16.2335	16.1688	16.8056	16.4805	16.7523	16.1427	16.6448	16.5571
Pex10	B1AUE5	12.5491	12.8309	12.1624	11.5326	12.6062	12.929	13.2043	12.2331	12.8588	12.3805	12.8155	12.139	12.2351	12.6796	12.2691	12.1783	12.2933
Ptpru	B1AUH1	15.8184	15.2373	15.6261	15.5574	15.6708	15.7556	15.907	15.5183	15.5928	15.6272	15.3243	15.777	15.6297	15.4793	15.8839	15.5679	15.8443
Kif16b	B1AVY7	17.2818	17.0643	16.8386	16.6557	17.2829	17.3559	17.1997	17.1425	17.1388	17.4649	16.9886	17.1837	16.585	16.5223	17.1941	17.3443	16.947
Uprt	B1AVZ0	16.5028	16.5387	16.5367	16.5441	16.3091	16.5312	16.3047	16.5145	16.198	16.4607	16.2859	16.4586	16.5187	16.3952	16.8388	16.2301	16.1407
Scn2a	B1AWN6	20.4292	20.5447	21.3517	20.0058	20.4084	20.793	20.835	20.0267	20.2882	20.4543	20.1814	19.9548	20.4654	20.2055	19.8066	19.8541	20.5035
Nhsl2	B1AXH1	15.1639	15.4397	15.0036	15.7698	15.3483	15.7459	14.905	14.8067	14.7893	15.3537	14.7782	15.7636	15.2809	14.5899	16.1841	15.7117	15.5395
Frrs1l	B1AXV0	17.4783	17.6423	17.6182	17.8155	17.6753	17.9383	17.7198	17.4407	17.4769	17.7297	17.6599	17.992	17.5459	17.4555	17.7816	18.006	17.6502
Usp24	B1AY13	19.4964	19.4195	19.2528	19.6755	19.5502	19.6981	19.4803	19.8158	19.4955	19.9444	19.7614	19.9222	19.3879	19.3327	19.8926	19.8201	19.5188
Tmem245	B1AZA5	16.8119	16.7658	17.2163	17.1142	17.0125	17.1907	17.1016	16.9331	16.8359	17.3236	17.1978	17.0421	16.9254	17.1138	17.0942	16.8976	16.7892
Thoc2	B1AZI6	13.2586	13.4477	13.7805	12.4291	12.6347	12.9079	12.6994	12.7016	13.612	12.2395	12.1986	12.474	12.7092	13.0222	12.7292	10.8045	12.6859
Dlgap4	B1AZP2	19.9679	20.0175	19.9341	20.3272	20.155	20.1903	19.9736	19.8758	19.6849	20.2632	20.1019	20.4324	19.9568	19.9527	20.3519	20.2373	20.0349
Triqk	B2B9E1	19.1754	19.3926	19.5545	19.1002	19.0353	19.259	19.644	19.0029	19.0499	19.255	18.8501	19.2285	19.2047	19.374	18.9051	19.1629	19.0315
Cad	B2RQC6	21.7615	21.7112	21.6744	21.7947	21.7759	21.6717	21.7258	21.9855	21.6767	21.7817	21.7223	21.8236	21.7	21.7088	22.0098	21.6434	21.7728
Ece2;Eef1akmt4-Ece2	B2RQR8;P0DPD9	15.2898	15.1488	15.1362	15.2892	15.3195	15.823	15.0654	15.5953	14.6993	15.2234	15.4709	15.6874	14.8352	15.5417	15.3332	15.0965	15.1409
Ythdc2	B2RR83	12.9182	12.8676	12.4666	12.4536	12.3696	12.5295	12.583	12.7337	12.5701	12.3858	12.3846	12.4985	12.8915	12.5801	12.2032	12.4827	12.5065
Otud4	B2RRE7	14.2273	14.3163	13.2324	13.755	14.669	14.3334	14.1522	13.9767	13.9222	13.8295	14.3709	14.591	14.5362	14.0544	14.8204	14.283	14.0946
Gnai1	B2RSH2	22.853	23.0404	22.8081	22.6418	22.8363	22.6584	22.9347	22.4035	22.9712	22.4211	22.3978	22.5282	22.8698	23.1477	22.4344	22.8462	22.979
Apba1	B2RUJ5	18.9417	18.742	18.5733	18.9197	18.7401	18.9559	18.7839	18.8362	18.7012	18.9839	18.9297	19.0922	18.7059	18.7111	18.8788	18.8908	18.7876
Otud7b	B2RUR8	18.6967	18.9696	18.6587	18.4748	18.9095	18.3284	18.5286	18.6095	18.7812	18.6077	18.4415	18.3321	18.8288	18.8711	18.4409	18.7021	18.8415
Plcxd2	B2RXA1	13.6009	14.683	14.009	14.2501	14.2969	14.4645	14.1619	14.69	14.4647	14.6981	14.2594	14.464	14.6882	14.3389	14.4187	14.4322	14.4727
Trappc11	B2RXC1	18.6747	18.5849	18.5375	18.8036	18.5915	18.7005	18.6964	18.6152	18.44	18.8043	18.6843	18.9061	18.7353	18.5685	18.9802	18.6648	18.5619
Slc9a5	B2RXE2	9.55269	9.59399	11.1674	11.9035	9.94983	10.1413	9.98485	11.2539	10.0797	9.6705	9.77083	9.75386	10.2793	9.79093	10.3938	9.26587	9.83948
Ankrd44	B2RXR6	14.199	14.2725	14.0074	14.3279	14.5167	14.5097	14.3655	14.3007	14.2837	14.4493	14.6036	14.5108	14.4591	14.2335	14.5671	14.2313	14.5968
Plxnb2	B2RXS4	20.3935	20.3024	20.3271	20.3849	20.3223	20.4724	20.5153	20.3434	20.4489	20.468	20.4149	20.2665	20.3413	20.4277	20.4259	20.5918	20.4207
Dock5	B2RY04	18.7197	18.8434	18.6777	17.4568	17.5622	17.6831	18.1518	17.4584	18.778	17.0422	17.3522	17.0893	18.4504	18.4431	16.7684	17.0804	18.2705
Rbm25	B2RY56	15.4262	15.3803	15.6159	14.6036	14.478	14.8095	14.341	14.7618	15.0477	14.4619	14.4575	14.7136	14.7556	15.0728	14.2482	14.7033	14.3685
Ildr2	B5TVM2	19.7951	19.2456	20.2372	18.2865	18.117	18.4224	19.3076	18.2189	19.4145	18.0036	17.7289	18.4397	19.2479	18.4067	17.9208	18.4529	18.7954
Xpnpep3	B7ZMP1	17.4879	17.6604	17.2602	17.5532	17.8025	17.8787	17.8671	17.6851	17.6204	17.8323	17.9028	18.063	17.566	17.618	17.8116	18.0194	17.7418
Qtrt2	B8ZXI1	11.1303	11.2095	13.5635	11.6148	10.501	11.1144	11.6051	10.7418	10.8602	10.5764	11.2002	11.1628	10.7979	11.133	10.3153	10.7659	10.4697
Clip3	B9EHT4	19.2227	19.2335	19.2119	19.2996	19.4021	19.244	19.0999	19.0542	19.1288	19.2173	19.0736	19.2938	19.2075	19.2758	19.337	19.3295	19.2878
Pdzd8	B9EJ80	18.1303	18.0875	18.1641	17.9907	18.1911	18.1202	17.9449	18.0919	18.0061	18.1941	18.0491	18.1952	17.9945	18.3848	18.3552	18.3374	18.3504
Osbpl8	B9EJ86	19.2265	19.2517	19.1215	19.2315	19.1589	19.3123	19.1237	19.0411	19.308	19.1146	19.197	19.2261	19.2866	19.4407	19.3254	19.4296	19.5325
Cttnbp2	B9EJA2	17.6834	17.9208	17.6537	18.0084	17.9263	18.0737	17.8076	17.5752	17.5842	18.0217	17.8831	18.6629	17.916	17.7258	18.2414	18.2403	17.9283
Tmem229a	B9EJI9	16.3686	16.4398	16.6506	15.9016	16.5324	16.1691	16.3326	16.2564	16.2369	16.4752	16.3536	15.6643	16.3271	16.6806	15.85	16.0143	16.4468
Dnaaf5	B9EJR8	10.7447	11.3149	13.243	11.0349	11.3045	10.8663	11.1633	11.3662	11.1387	11.3958	10.5069	11.1772	10.7272	11.7435	10.7217	11.2879	10.8185
Tmf1	B9EKI3	15.4545	15.8159	15.468	15.8203	15.8479	15.7379	15.8171	15.7495	15.7442	16.0001	15.5094	16.0647	15.6904	15.9016	15.9239	15.9127	15.8645
Ptprz1	B9EKR1	22.532	22.5316	23.1789	22.7203	22.3404	22.571	22.5856	22.4847	22.7051	22.5095	22.5701	22.4751	22.5868	22.3755	22.3454	22.3757	22.4738
Arxes1;Arxes2	C0HK79;C0HK80	17.3888	17.7125	17.9006	17.2888	17.5899	17.703	18.0861	17.1733	17.5166	18.0908	18.0046	17.6451	17.7234	17.5263	17.7683	17.6344	17.7606
Mfap1a;Mfap1b	C0HKD8;C0HKD9	15.1187	15.9831	15.6901	15.1448	15.0891	15.3775	11.9737	15.0388	15.7467	14.323	11.9473	11.4438	14.5189	14.7378	14.2416	14.2327	14.5459
H2ac11;H2ac12;H2ac13;H2ac15;H2ac25;H2ac4;H2ac6;H2ac7;H2ac8;Hist1h2af;Hist1h2an;Hist1h2ao;Hist1h2ap	C0HKE1;C0HKE2;C0HKE3;C0HKE4;C0HKE5;C0HKE6;C0HKE7;C0HKE8;C0HKE9;Q8BFU2;Q8CGP5;Q8CGP6;Q8CGP7	23.4606	22.1088	24.3421	19.7458	19.5693	20.9728	22.4536	21.0302	22.7954	20.0713	20.1798	18.2661	23.2032	20.0563	23.1934	18.4764	20.4567
Btbd8	D3YUB6	16.5392	16.7932	16.9377	16.8757	16.7116	16.5615	16.6519	16.4416	16.3028	16.821	16.6844	17.2803	17.0299	16.6379	17.2227	16.8992	16.879
Slc35g2	D3YVE8	14.0038	12.4335	14.0661	13.8961	13.0354	12.16	11.191	14.5637	13.8878	13.2115	13.3994	12.6633	10.5449	13.152	11.3393	12.3777	12.0435
Akap5	D3YVF0	18.4135	18.8373	18.5763	20.0318	18.7859	19.3979	18.2292	18.3441	18.0542	18.7639	18.4111	20.8959	18.5687	18.5954	19.8524	19.727	18.6851
Dgki	D3YWQ0	18.7863	19.0666	19.1146	18.6169	18.6857	18.7346	19.0572	18.306	18.7684	18.7107	18.5081	18.638	18.7327	18.6254	18.3949	18.3686	18.7681
Dgkh	D3YXJ0	14.0429	14.3452	14.0598	14.7261	14.3938	14.9572	14.4944	14.4598	14.3553	14.5626	14.3474	14.9056	13.5565	14.1451	15.103	14.3614	14.5711
Safb	D3YXK2	20.7241	20.6942	20.2609	20.2241	20.298	20.248	20.2128	20.1157	20.7899	20.0603	19.8643	19.8807	20.1599	20.4746	19.6581	19.8589	19.9296
Mthfd2l	D3YZG8	17.7816	17.5527	17.8099	16.9079	17.2269	17.1346	17.3336	17.4728	17.6488	17.2053	17.3554	16.9874	17.6598	17.8481	17.0176	17.2365	17.2276
Pgbd5	D3YZI9	16.5649	16.7574	16.5344	16.9642	16.905	17.2582	16.8995	16.8181	16.4605	16.9141	16.6781	17.3499	16.6619	16.3262	17.0419	17.012	16.8195
Ccdc6	D3YZP9	18.4088	18.4599	18.5026	18.5263	18.4333	18.5998	18.4435	18.7228	18.2488	18.626	18.7163	18.7353	18.5396	18.3015	18.7474	18.6286	18.3524
Shank1	D3YZU1	18.4481	18.4651	18.323	18.3266	18.0923	17.9838	18.0929	17.4012	18.4718	17.8293	17.5342	18.0112	17.8325	18.0465	17.1669	17.6419	17.8708
Selenon	D3Z2R5	14.0841	14.4088	14.3537	10.4147	14.1539	13.3216	14.6399	14.1783	13.1868	14.5747	11.4095	13.6338	14.3907	14.0666	13.8387	14.1848	14.6124
Ptrhd1	D3Z4S3	17.9161	18.0255	18.0671	18.0746	18.089	18.1687	18.2446	18.2811	17.8834	18.0752	18.186	18.1578	17.9747	17.7997	18.1159	18.0383	18.1196
Bin2	D3Z6Q9	15.4897	15.5148	15.6521	16.2208	15.7573	15.8831	15.8341	16.4235	15.9141	15.8783	16.0075	16.4378	15.721	15.5045	16.3121	15.5824	15.22
Gls	D3Z7P3	23.6211	23.4938	23.4185	23.7212	23.5303	23.6314	23.4418	23.3669	23.6737	23.5376	23.8841	23.73	23.4347	23.7395	23.6811	23.946	23.598
Smim20	D3Z7Q2	17.3308	17.6951	17.208	16.3969	16.974	16.119	16.6643	16.3853	17.5176	16.0448	16.1761	15.3616	17.2801	17.4497	16.0322	16.2798	16.8587
Klhl3	E0CZ16	11.4156	11.7219	11.3411	13.9498	12.1243	12.308	12.3317	11.364	11.2247	11.7837	11.2989	12.3914	12.1721	11.9029	11.4222	11.8496	12.2228
Mtcl2	E1U8D0	9.52242	9.47434	10.6224	9.93535	10.4275	10.084	10.0675	10.4323	10.0862	9.94315	10.2809	9.93769	10.1658	10.2946	10.2879	9.78744	10.1747
Prrt2	E9PUL5	22.3721	22.4789	22.4416	22.072	22.0763	22.1829	22.3074	22.0108	22.3527	22.0025	22.112	21.9469	22.2195	22.3932	22.0407	22.0462	22.5575
Dgkd	E9PUQ8	11.2614	11.532	11.7296	11.8171	11.7988	11.8454	12.2856	11.8211	11.0168	11.715	11.7522	12.4302	12.1669	11.5863	11.5975	12.194	11.2433
Mctp1	E9PV86	16.8152	16.9131	16.8554	17.1275	16.9878	17.1815	16.8163	16.5545	16.7098	17.0278	16.8154	17.1099	16.934	16.7816	17.2272	17.2453	16.854
Gcn1	E9PVA8	18.0326	18.1415	18.0672	18.1477	18.1374	18.1536	17.9525	18.4059	18.0154	18.3833	18.2048	18.3031	18.248	18.1601	18.4938	18.3275	18.2094
Dchs1	E9PVD3	9.83836	10.1033	14.2048	9.39806	9.89379	9.84646	9.43946	10.7597	9.63373	10.0653	10.0333	11.4927	9.65024	10.3192	10.2496	10.6653	9.81455
Sbf2	E9PXF8	15.7969	15.7851	15.2923	15.5483	15.3463	15.3505	15.5692	15.4573	15.7324	15.9446	15.319	15.6402	15.8075	15.592	15.4922	15.4564	15.4243
Ift140	E9PY46	15.5538	15.8704	15.6174	16.3047	15.655	16.0685	15.9286	16.1746	16.1302	16.0769	15.6802	16.1288	15.9898	15.7967	15.8495	16.4472	15.8588
Parp4	E9PYK3	11.8374	11.3091	12.6411	11.5492	11.3451	11.1323	11.2005	11.2503	11.3691	11.3542	10.7708	11.6144	11.4904	11.6458	11.3179	11.0028	11.9226
Igsf9b	E9PZ19	9.2662	9.96717	10.1941	9.49161	9.9564	9.46241	10.8252	10.5618	10.408	9.5475	9.62243	9.87876	8.72891	9.83108	10.0915	10.3446	10.078
Ascc3	E9PZJ8	12.2485	12.4873	12.7096	12.589	12.6832	12.5387	12.7712	12.6155	12.1869	12.5561	12.5534	12.5929	12.2486	12.4784	12.4493	12.8267	12.9448
Chd2	E9PZM4	12.7609	12.5325	12.0475	12.7835	12.121	12.1882	12.6739	11.9123	12.7226	11.6312	12.3101	12.1118	12.7107	12.6372	10.9805	12.6647	12.137
Tns1	E9Q0S6	19.7077	19.7693	19.7065	19.8321	19.8686	19.4743	19.4229	19.9145	19.6542	19.5994	19.424	19.7304	19.5104	19.5949	19.4149	19.4502	19.5659
Tex264	E9Q137	18.0138	17.8979	17.8548	17.9568	18.0151	18.1224	17.9664	17.8841	17.8271	17.9182	17.8926	18.0619	17.8683	18.004	18.0731	18.2087	18.009
Abcc4	E9Q236	16.1633	16.3606	16.5761	15.4579	15.7702	15.4353	16.0265	15.3503	16.0493	15.5711	14.9124	15.4567	15.6491	15.6111	15.3362	15.3532	15.4878
C2cd2	E9Q3C1	15.1391	14.6889	14.7816	14.5998	14.9359	14.5419	15.1238	14.5849	15.0407	14.6477	14.6857	14.3149	14.6671	15.2233	14.6283	14.69	14.8478
Pi4ka	E9Q3L2	23.0522	22.951	22.7446	22.8948	23.0463	22.8953	22.8716	22.6911	23.002	22.8893	22.9286	22.8963	22.814	22.9616	22.8691	22.9868	22.9739
Ryr2	E9Q401	19.0206	19.0565	19.1775	19.2641	19.1074	19.3124	19.1267	18.7253	19.0277	19.4072	19.0425	19.6409	18.9772	19.0952	19.4511	19.3679	19.1064
Arid1b	E9Q4N7	11.4201	8.78033	9.37726	9.41351	9.04694	8.87314	13.1453	8.98605	8.84843	8.96634	8.375	8.6824	9.55299	8.87978	9.46687	9.30104	13.6806
Wdfy1	E9Q4P1	10.6898	10.1177	12.3462	10.515	10.7797	10.5494	10.2338	9.29121	10.7695	10.9041	12.0706	10.4137	10.4173	10.6794	11.0269	10.8236	11.2403
Pde8b	E9Q4S1	16.4085	16.276	16.4892	16.7467	16.4355	16.798	16.5081	16.1982	16.5021	16.2578	16.1036	16.3391	15.9595	16.3672	16.5752	16.2708	16.3021
Rnf213	E9Q555	10.1103	10.5323	9.40451	9.60952	10.3901	10.0245	9.93189	10.4707	10.2415	10.0104	10.1737	9.51881	10.1582	9.63674	11.4736	10.1747	9.7074
Nolc1	E9Q5C9	17.6196	18.2275	17.1373	17.9536	17.8291	17.9129	17.0263	17.5159	17.8716	17.3769	17.2687	17.1188	17.2344	17.3172	16.8719	17.1294	17.1324
Ptpro	E9Q612	13.3655	13.5517	13.7722	13.9779	13.488	14.0011	14.1933	13.7946	13.4032	14.0935	13.8668	13.7672	13.3125	13.5452	13.8004	13.8654	13.2944
Myo1e	E9Q634	14.6717	15.1503	14.8322	13.9481	14.5991	14.1463	14.6294	14.3501	15.0271	13.8903	14.1613	13.9915	14.5365	14.815	14.2522	13.9961	14.4581
Ccdc85c	E9Q6B2	18.4213	18.7094	18.5643	18.2599	18.3427	18.423	18.0232	18.4063	18.5007	18.0793	18.3417	18.3708	18.569	18.2003	18.2564	18.3734	18.4357
Ttc7b	E9Q6P5	21.0355	20.991	20.7652	21.0087	21.0179	20.9418	20.9832	20.7678	21.1197	20.8487	20.9808	20.9097	20.9429	21.0108	20.8764	20.9599	20.9955
Ube4a	E9Q735	19.1896	19.1338	18.8996	19.4687	19.2824	19.3488	19.1901	19.5683	19.2716	19.5811	19.4658	19.6292	19.0811	19.2472	19.6067	19.4977	19.3672
Numa1	E9Q7G0	17.4022	17.4733	17.6486	17.9752	17.9501	17.5824	17.3933	17.2031	17.4293	17.0984	17.1739	17.378	17.8787	17.5717	16.9839	17.35	17.2693
Tsc22d2	E9Q7M2	17.4166	17.3445	17.6556	17.8021	17.2546	17.5289	17.2244	18.1988	17.4527	18.089	17.6444	17.6876	17.5208	17.6053	17.8849	17.8938	17.5623
Chadl	E9Q7T7	11.6309	11.8637	11.4883	12.1105	11.8019	12.0012	11.8187	11.7919	11.3118	11.6652	11.4963	11.2832	12.365	11.8484	11.7322	11.8405	12.1771
Heg1	E9Q7X6	11.1115	11.2739	11.8876	10.8816	11.4276	11.4957	11.7542	11.5912	10.6896	11.3295	10.8293	11.0892	10.9892	11.1582	11.5709	11.4511	11.2386
Nrxn2	E9Q7X7	19.5553	19.4499	19.5735	19.6557	19.5792	19.8609	19.756	19.3076	19.5744	19.4548	19.6223	19.4533	19.6474	19.6247	19.5581	19.8048	19.608
Fry	E9Q8I9	18.7672	18.9022	18.8404	18.7067	18.7272	18.7084	18.8256	18.6147	18.6998	18.4795	18.5851	18.6334	18.7307	18.592	18.3673	18.4604	18.7842
Ccdc141	E9Q8Q6	14.2329	13.9421	13.6999	13.6611	13.8312	13.5119	13.4775	13.5479	13.7912	13.944	13.6396	13.8631	13.3679	13.9986	13.9713	13.6146	13.9471
Rap1gds1	E9Q912	22.0137	21.9091	21.3925	21.9758	22.0596	22.0199	21.8395	21.9848	21.9698	22.0112	22.2034	22.0482	21.7567	21.9851	22.0972	21.985	22.1474
Sec16a	E9QAT4	16.3627	16.8145	16.5822	16.9315	16.642	16.7283	16.7491	16.7811	16.4284	16.7704	16.7316	16.8681	16.8568	16.4882	16.7268	16.8479	16.8286
Syngap1	F6SEU4	17.9091	18.0116	18.1797	18.0783	17.3389	18.122	17.6511	16.9318	17.8494	17.3707	17.2698	18.3542	17.1841	16.8706	17.4456	17.688	17.2921
Tpr	F6ZDS4	19.6245	20.0233	20.0288	20.1877	19.8463	19.6366	19.7774	19.8127	19.8601	19.7978	19.4965	19.9612	20.3142	20.0058	19.8379	19.8396	19.4533
Tspan15	F7BWT7	19.3135	19.3787	19.4462	18.3951	19.0305	18.6577	18.9276	18.4362	19.741	18.5434	18.6824	17.6701	19.2247	19.8667	18.1396	18.9591	19.6471
Skic3	F8VPK0	18.2528	18.224	18.0148	18.0663	18.0489	18.1279	18.1971	18.232	18.2503	18.133	18.0775	18.1587	18.223	18.312	18.0134	17.9867	18.2674
Farp1	F8VPU2	20.3486	20.2231	20.2958	20.0279	20.1839	20.0116	20.3008	19.6496	20.3968	19.7516	19.8941	19.9819	20.3478	20.529	19.6425	20.0639	20.2845
Usp32	F8VPZ3	19.3702	19.1428	19.3627	19.2881	19.3346	19.6323	19.5069	19.3738	19.1692	19.6973	19.4442	19.7735	19.3887	19.1723	19.6958	19.7878	19.4595
QNG1	G3X8U3	16.6155	16.3912	16.0191	16.1369	16.6343	16.7987	16.4595	16.4273	16.7707	16.5276	16.7245	16.4797	16.4596	16.3844	16.5403	16.6237	16.1176
Sipa1l3	G3X9J0	10.5707	10.799	12.411	10.9673	10.7753	10.8912	10.9741	10.5424	10.7735	10.9102	10.5709	10.6006	10.7967	10.7234	10.258	10.6741	10.5774
Arfgef1	G3X9K3	17.9084	17.6069	17.5741	17.72	17.8412	17.8082	17.6491	17.9647	17.6866	18.0616	17.8562	18.2327	17.8135	17.7612	18.2699	17.9502	17.6904
Kbtbd2	G3X9X1	13.7863	13.9244	13.66	14.1582	14.1982	14.0357	14.0871	14.1731	14.1455	14.0939	13.9594	14.1832	13.667	13.667	13.9431	14.067	14.0313
Rab11fip2	G3XA57	16.6419	16.4724	16.8366	16.45	16.292	16.5618	16.7072	15.972	16.3538	16.1142	16.3624	16.5356	16.7802	16.4497	16.2592	16.5561	16.6152
Atp2b1	G5E829	22.7769	22.801	23.0961	22.1431	22.2048	22.6701	22.6213	21.7692	22.7681	22.0795	22.1755	21.9383	22.5403	22.9873	21.8245	21.9783	23.0199
Trip12	G5E870	16.7273	16.8098	16.7446	16.7935	17.0219	16.8949	16.5546	16.7357	16.4788	16.7529	16.8635	16.8962	17.0764	16.7047	16.7771	16.9256	16.8258
Poglut3	G5E897	14.7972	14.0444	14.2091	14.6125	14.1714	13.5614	13.6147	14.2208	14.1288	14.0048	14.8292	14.5204	14.1969	14.3802	14.2793	14.6772	14.1056
Ank3	G5E8K5	20.7342	20.8777	20.9803	20.2074	20.2253	20.2529	20.6709	20.1962	20.8163	20.1271	20.3364	20.0851	20.6257	20.4189	19.7086	20.0343	20.4457
Tubgcp6	G5E8P0	14.6662	14.8477	14.0055	14.4585	14.2861	14.3456	14.2093	14.1828	14.2799	14.6445	14.413	14.5715	14.4119	15.0054	14.2969	14.3991	14.2927
Adgrf5	G5E8Q8	12.383	12.5527	13.2415	12.7468	13.379	12.4273	12.5513	12.9394	12.1985	12.7176	13.1859	12.3527	12.6329	12.9957	12.8323	12.245	13.1379
Arfip1	G5E8V9	18.3626	18.283	18.4573	18.3202	18.4413	18.773	18.4667	18.4036	18.2814	18.7421	18.6004	18.7204	18.4515	18.4007	18.7154	18.6659	18.481
Hk2	O08528	10.6419	10.6971	11.0069	11.0956	10.266	10.5352	9.82507	10.2517	10.379	9.7268	10.2627	10.324	9.85232	11.047	10.7107	10.1483	10.8441
Capn2	O08529	20.924	20.8418	20.7437	20.9752	21.2196	20.894	20.8885	21.0555	20.9459	21.1103	21.1493	20.9895	20.9973	20.9612	20.9093	20.9453	20.9672
S1pr1	O08530	19.4258	19.135	19.5215	17.8315	17.6906	18.6127	19.0378	17.989	19.536	18.367	18.2145	17.5521	18.7622	18.3799	17.2959	17.5632	18.6369
Cacna2d1	O08532	20.05	20.2325	20.9237	20.2777	20.3124	20.6625	20.7542	20.1046	20.3159	20.4589	20.285	20.0877	20.4958	20.1843	19.9424	20.0983	20.4176
Bin1	O08539	23.8617	23.9178	24.0067	23.3285	23.347	23.0554	23.7619	23.7224	24.2966	23.7948	23.7757	23.4975	23.8259	23.8948	23.6462	23.5422	23.6369
Sec22b	O08547	21.1272	21.0287	20.8866	20.9525	21.0344	20.9495	21.0018	20.8153	21.2127	21.0694	21.19	20.8496	21.0091	21.2664	21.1005	21.1413	21.1718
Dpysl2	O08553	26.9222	26.6776	26.447	26.9398	26.8595	26.8677	26.9403	26.9528	27.3864	27.1603	27.6353	26.8394	26.8762	27.076	27.1761	27.1388	27.0694
Rundc3a	O08576	18.69	18.714	18.485	18.6909	18.6207	18.6466	18.6397	18.3802	18.6101	18.4898	18.2993	18.4076	18.694	18.6247	18.3657	18.485	18.4455
Emd	O08579	20.2224	20.2016	20.301	20.4854	20.417	20.3641	20.333	20.5696	20.3964	20.4393	20.3209	20.4232	20.4705	20.4567	20.4742	20.5766	20.4442
Gtpbp1	O08582	15.6974	15.6876	15.7252	15.2302	15.2474	15.2958	15.5531	15.2726	15.5888	15.3048	15.1882	15.1238	15.6576	15.2279	15.2771	15.1986	15.4491
Alyref	O08583	20.6111	20.8803	20.6531	21.0578	20.9582	21.0659	20.7587	21.0912	20.6922	21.0958	21.039	21.1327	21.0095	20.8099	21.5274	21.1411	20.7887
Clta	O08585	24.5325	24.5239	24.6908	24.8347	24.4269	24.4863	24.7854	24.4843	24.6299	24.5443	24.5982	24.451	24.665	24.5272	24.5088	24.3922	24.4864
Pten	O08586	18.0658	18.1203	17.4062	18.3842	18.3561	18.3363	18.1004	18.3239	17.7252	18.5288	18.3393	18.6439	17.6094	17.8308	18.5523	18.3914	18.2474
Stxbp1	O08599	26.8628	26.7211	26.3476	26.7305	26.6817	26.5532	26.7129	26.5087	26.9609	26.8043	27.0847	26.5287	26.7131	26.8383	26.6751	26.8381	26.7493
Endog	O08600	19.2196	19.3432	19.1658	19.2456	19.2579	19.0231	19.3283	19.5834	19.6409	19.3179	19.4424	19.22	19.2416	19.5798	19.3868	19.3161	19.3408
Mttp	O08601	13.1904	13.4917	13.323	13.5586	13.5064	13.7982	13.5506	13.6668	13.4481	13.6325	13.4454	13.6887	13.3834	13.6396	13.8421	13.8987	13.5838
Myh11	O08638	13.8554	13.9977	12.977	15.1588	14.7379	14.0343	13.9244	14.5899	13.5847	14.6211	14.0441	15.5725	14.2159	14.0498	15.5912	14.8102	14.3157
Ephb6	O08644	18.5155	18.4077	18.0891	18.6268	18.5451	18.2608	18.7523	18.3481	18.4045	18.4795	18.5771	18.7734	18.4046	18.2563	18.6255	18.6843	18.4952
Map3k4	O08648	18.7394	18.8288	18.72	18.547	18.7917	18.9729	18.4025	18.6402	18.3716	18.7791	18.5838	18.7346	18.5802	18.8425	18.8822	18.7509	18.972
Metap2	O08663	17.901	18.1511	18.2103	18.5964	18.516	18.4615	18.4024	18.9642	18.2012	18.7127	18.5683	18.6424	18.4925	18.3518	18.8338	18.6119	18.497
Capn5	O08688	17.9064	18.262	18.598	17.9895	17.8981	18.3201	18.2714	17.6905	17.7763	17.998	17.7968	17.8594	18.2654	18.1233	17.7817	17.9642	18.2364
Prdx6	O08709	23.3628	23.2371	23.1749	23.4376	23.4062	23.3665	23.1565	23.3748	23.4867	23.1163	23.6764	23.4317	23.0975	23.3975	23.5365	23.3933	23.3999
Akap1	O08715	15.3762	15.6833	15.5025	15.9104	15.5584	15.5318	14.6575	15.2321	15.4848	15.4207	15.4938	15.7162	15.5801	15.7858	15.0054	15.4112	15.6355
Ampd3	O08739	17.3822	17.4785	17.0256	17.3146	17.3348	17.2531	17.4694	17.5883	17.3429	17.5848	17.6747	17.7026	17.5814	17.4668	17.6669	17.652	17.4837
Polr2j	O08740	12.1986	12.7153	12.3176	12.7976	12.2491	12.775	12.2049	12.9913	12.6181	12.3639	12.346	11.3981	12.9576	12.2582	12.8449	12.6324	12.6525
Unc5c	O08747	18.6701	18.6754	19.2541	18.8962	18.8287	19.0036	18.9007	18.8472	18.646	18.9683	18.727	19.1285	18.8073	18.8256	19.0255	18.8982	18.9522
Dld	O08749	23.8662	24.017	24.3421	23.6781	23.5203	23.3355	23.8119	23.3456	24.1622	23.4367	23.735	23.3176	24.0677	23.7992	23.2214	23.1091	23.751
Hsd17b10	O08756	22.1434	22.0453	21.7232	22.0858	22.1436	22.0692	21.9206	22.0572	21.978	22.1394	22.3193	22.1786	21.9032	22.0495	22.1208	22.2254	21.9867
Ube3a	O08759	18.1839	18.2307	17.9501	18.5224	18.3886	18.5959	18.2899	18.5538	18.1442	18.7586	18.5984	18.7276	18.1465	18.2823	18.7784	18.6683	18.4259
Tcof1	O08784	14.6529	14.6224	15.0655	15.3296	14.9837	14.7535	14.6213	15.1821	14.5397	14.752	14.9172	14.8059	14.7955	14.7769	14.6662	14.7248	14.8307
Dctn1	O08788	21.5324	21.5239	21.3175	21.3443	21.4765	21.3117	21.5098	21.3588	21.4729	21.4606	21.5175	21.3679	21.4395	21.4988	21.3742	21.3979	21.5431
Prkcsh	O08795	21.7396	21.602	21.7557	21.8896	21.5662	21.7042	21.7964	21.836	22.0594	21.8441	22.3283	21.9076	21.8813	21.9174	22.0544	22.0229	21.8021
Prdx4	O08807	17.2938	17.4968	17.6856	17.6262	17.6515	17.8217	17.7566	18.0092	17.477	17.9289	17.6424	17.8082	17.5979	17.2971	17.5891	17.4737	17.4945
Diaph1	O08808	17.991	18.0609	17.924	18.1593	18.0751	18.073	18.0647	18.1125	17.9555	18.2295	18.1513	18.4018	18.0599	17.9533	18.3777	18.2741	18.0741
Eftud2	O08810	18.5682	18.6825	18.861	18.0101	17.813	18.0005	17.8502	18.1728	18.6173	17.5314	17.4023	17.4948	18.038	17.8415	17.5878	17.4689	17.837
Ercc2	O08811	10.7784	9.74915	12.2864	11.1964	10.2952	10.6563	10.1819	13.525	10.0318	9.46325	9.83733	9.75769	10.2024	10.5233	10.2222	9.76146	10.374
Gfra2	O08842	14.5032	14.9149	15.1009	14.4734	14.7484	14.429	14.7832	13.9147	14.3713	14.9392	14.0482	14.2138	14.8166	14.2747	14.3901	14.1185	14.2959
RO60	O08848	20.4195	20.3903	20.2041	20.5011	20.4929	20.3747	20.2982	20.6195	20.4391	20.5909	20.4841	20.4648	20.2359	20.4459	20.5849	20.4854	20.7356
Pik3r2	O08908	16.0919	16.2212	16.0276	16.356	16.188	15.9795	15.9832	16.1407	16.2991	16.3053	16.3076	16.5114	16.0527	16.1417	16.239	16.4215	16.0581
Galnt1	O08912	13.6495	13.8335	14.1852	13.7708	13.3341	13.2969	14.09	13.8135	13.5807	13.5619	13.7957	13.4847	13.6372	13.9172	13.3898	13.6657	13.9901
Faah	O08914	18.4335	18.5572	18.4054	18.8145	19.0123	18.9224	18.906	18.4753	18.3268	18.7561	18.5609	19.179	18.7744	18.797	18.8396	18.9785	19.2102
Aip	O08915	19.3575	19.3253	18.9418	19.3913	19.443	19.4892	19.1216	19.7168	19.3597	19.2874	19.6101	19.4624	19.4462	19.3549	19.584	19.4667	19.4509
Flot1	O08917	20.1345	20.4467	21.2657	20.2924	20.4713	21.0556	20.7714	20.2881	20.0299	20.7324	20.4641	19.9942	20.3464	20.2389	19.8305	19.9994	20.6935
Numbl	O08919	19.6433	19.6411	19.4892	19.4953	19.602	19.6436	19.6361	19.3811	19.6106	19.2957	19.4677	19.4518	19.6471	19.5243	19.3472	19.7216	19.6137
Cyth3	O08967	15.1778	15.8168	14.7792	15.8471	15.221	15.524	14.9116	15.1909	14.8709	15.4768	15.1973	15.9437	15.2031	15.0612	15.1176	14.9576	10.6802
Mras	O08989	18.6916	18.8924	19.2182	18.9503	19.0708	18.8174	19.0598	18.4835	18.5989	18.7396	18.5141	18.9364	19.102	19.1604	18.7726	18.8984	19.0457
Sdcbp	O08992	19.1885	18.8486	19.227	18.7827	18.9109	19.2268	18.8624	18.8967	19.2167	19.0053	19.0212	18.72	18.9873	18.8965	19.1401	18.745	18.9272
Atox1	O08997	20.4944	20.6129	20.362	20.8963	20.8698	20.7847	20.6124	21.0803	20.6455	20.7352	20.9429	21.046	20.6986	20.868	21.0655	20.9533	20.9922
Degs1	O09005	14.4681	14.2733	13.4028	14.5367	14.3735	14.4991	14.3383	14.178	14.3634	14.6615	14.5135	14.4223	14.61	14.7898	14.1729	14.3837	14.6685
Pex5	O09012	16.3601	16.2793	15.9941	16.112	16.2316	16.3122	16.5284	16.3613	16.112	16.1541	16.2129	16.2232	16.1581	16.0323	16.1506	16.1069	16.1407
Snap23	O09044	14.52	14.5293	14.4162	14.2371	14.3597	14.5015	14.9606	14.1498	14.5042	13.8294	14.1074	13.4641	14.0489	14.5813	13.7529	14.2402	14.4516
Psmb1	O09061	21.5606	21.3604	21.2719	21.4322	21.4887	21.5371	21.484	21.6297	21.5157	21.5807	21.7061	21.5946	21.4539	21.4405	21.713	21.5946	21.5127
Hdac1	O09106	11.4936	11.1801	11.945	11.7306	10.7504	11.0896	10.698	11.2562	11.5942	10.8818	10.562	11.1522	11.3236	11.3648	11.6219	11.2932	10.9466
Ndufb11	O09111	20.1496	20.6881	21.6394	20.9916	20.5414	21.354	21.142	21.0539	20.2913	21.1407	20.8106	19.993	20.3407	20.2229	19.7926	19.6441	21.6958
Ptgds	O09114	20.643	20.7808	20.7648	21.1214	21.0928	20.316	20.7408	20.8753	21.0031	20.702	20.7976	21.0784	20.5609	20.7307	20.6822	21.0179	20.8084
Sypl1	O09117	19.8601	20.1738	20.282	19.0213	19.5209	19.2866	19.4808	19.2205	19.8455	19.1966	19.0041	18.6171	20.0318	20.3974	18.606	19.221	19.7467
Sema4d	O09126	19.0583	19.1845	19.3423	19.4345	19.5137	19.6066	19.1522	19.4062	19.1662	19.24	19.2899	19.2773	19.3515	19.5687	19.3923	19.7072	19.4783
Gsto1	O09131	19.5527	19.3557	19.2525	19.8025	19.7167	19.9235	19.6206	20.0407	19.6653	19.8903	19.8865	19.9144	19.3258	19.4647	19.9171	19.8762	19.7464
Man2b1	O09159	15.773	15.9665	16.1067	16.1988	16.0978	16.1223	16.2417	16.6402	15.9398	16.371	16.3099	16.3612	16.0563	16.0675	16.2468	16.0435	16.2459
Casq2	O09161	10.6828	10.7498	10.9535	12.1386	11.0285	10.65	10.9585	10.3975	11.2564	10.9125	10.4292	10.032	10.5261	9.68847	9.88893	10.3759	10.2057
Sod3	O09164	14.8227	14.9534	14.935	15.2655	15.3279	14.9445	14.6786	14.5591	14.8709	14.9019	14.9946	14.7721	15.0926	14.96	15.161	14.9861	14.2507
Rpl21	O09167	20.6334	20.3828	20.7102	20.3525	20.0321	19.8243	20.4242	20.3753	20.581	20.1402	20.7257	19.5498	20.6041	20.6204	19.7849	19.8865	20.319
Gclm	O09172	19.1445	19.1485	18.7744	19.1459	19.2181	19.2497	19.1968	19.3643	19.3727	19.1851	19.4982	19.1803	19.1771	19.3521	19.2696	19.3363	19.3707
Amacr	O09174	17.9794	17.8629	17.5334	17.6729	17.9184	18.0253	17.7895	17.9315	17.9639	18.0038	18.1758	18.0106	18.0582	17.8898	18.0262	18.2169	17.9393
Kif3c	O35066	14.5534	14.5622	14.7982	14.8931	14.8838	14.9881	14.9983	14.7313	14.5876	14.9039	14.8407	14.9838	14.6361	14.4152	15.1868	14.6997	14.9159
Ptgis	O35074	14.7402	14.1896	15.0418	15.6742	15.3738	13.9801	14.8637	14.8787	14.7259	14.7975	14.2387	14.9382	14.5342	14.4664	14.7176	14.8162	15.2402
Vps26c	O35075	17.4282	17.489	17.3341	17.7393	18.1979	18.0512	17.7611	18.0258	17.3583	18.3896	18.3031	18.0108	18.0806	17.7574	17.9941	18.3946	17.8275
Agpat1	O35083	19.0649	18.9784	18.5877	18.3232	18.678	18.8739	18.9179	18.5769	19.4078	18.9642	18.9963	18.7802	18.9371	19.2495	18.8837	18.9585	18.8546
Cnih2	O35089	15.3608	15.1193	15.1399	14.6298	13.7034	14.93	14.9493	14.0577	14.6029	14.5708	14.4087	14.5914	14.5391	14.5309	14.4792	15.3991	14.8921
Dpysl4	O35098	21.1011	20.9216	20.7212	21.3046	21.1512	21.2288	21.3016	21.3397	21.2812	21.5985	21.6609	21.5923	21.1604	21.1342	21.5808	21.6288	21.4062
Map3k5	O35099	15.9676	16.2764	16.2075	16.2444	16.1513	16.1795	16.3799	15.898	16.0353	16.3401	16.0448	16.6177	16.2506	15.8918	16.2384	16.2782	16.3241
Scarb2	O35114	19.8903	19.8263	20.1452	19.835	19.9801	19.9037	19.9058	20	20.0777	19.9404	20.1655	19.415	19.8958	20.0328	19.7397	19.9161	20.0186
Grcc10	O35127	18.7363	19.1212	19.1797	19.0839	19.0361	18.9081	18.8033	19.1662	19.1159	18.7043	18.8377	19.1497	19.0431	18.8318	18.8473	19.0092	18.8512
Phb2	O35129	21.0679	21.3571	22.5811	20.7543	20.1708	21.1073	21.0533	20.842	20.9001	20.6235	20.2474	19.6604	20.0529	19.7571	19.1716	18.9653	21.2482
Ncam2	O35136	24.3607	24.1607	24.3838	23.9699	24.0916	24.103	24.3444	23.8628	24.5211	23.9301	24.3169	24.0925	24.4616	24.665	24.0724	24.409	24.3992
Atp5if1	O35143	24.424	24.5357	23.9428	23.8787	24.1075	24.0206	24.3858	23.8819	24.7203	23.8734	23.9383	24.1364	24.3462	23.9784	24.1759	23.8209	24.2249
Terf2	O35144	16.8885	16.5376	16.7942	17.3486	17.011	17.1582	16.7761	16.8932	16.5862	16.5982	10.9171	16.6863	17.0962	16.7762	16.4067	16.9358	16.5269
Bet1l	O35153	14.0659	14.0416	14.1828	13.9599	13.9889	13.9086	13.8305	13.6496	14.4241	13.778	13.0931	13.8923	13.6529	14.409	14.1254	14.279	13.599
Gosr2	O35166	19.1728	19.2608	19.3805	19.0316	19.4904	19.0091	18.8629	19.004	19.2621	19.2246	18.9248	19.1733	19.344	19.0594	19.5069	19.5002	19.166
Nrg3	O35181	13.9125	13.9389	13.977	14.1091	11.5347	13.7136	14.1533	13.757	10.8978	13.4803	14.0551	13.8079	14.0551	14.1375	13.9134	14.3845	14.3517
Cx3cl1	O35188	16.7872	16.952	17.0717	17.5783	17.3814	17.5366	17.5226	16.9173	16.8987	17.4763	17.3178	17.9187	17.0276	17.2611	17.8376	17.5651	17.2727
Cdk2ap1	O35207	11.192	12.217	12.5503	11.2643	11.4945	10.9124	11.6645	11.7665	11.9807	11.2885	10.8266	11.8072	12.6674	10.2601	11.5223	11.8571	12.4715
Ddt	O35215	18.6277	18.7021	17.3395	18.5286	18.26	18.3894	18.3589	18.9781	18.4572	18.0103	18.1796	17.7178	18.0742	18.399	18.0789	18.4231	18.2617
Cpsf2	O35218	15.1647	15.4276	14.3695	15.4867	15.525	15.7507	15.3689	15.8592	15.743	14.8332	14.8247	15.1623	14.8054	14.5532	14.7571	15.4189	15.176
Kcnh2	O35219	15.6286	15.3702	15.4453	14.7707	15.1576	15.2019	15.2709	14.7902	15.4705	15.106	14.8582	14.768	15.205	15.4891	14.514	14.5998	15.0795
Psmd4	O35226	19.699	19.5876	19.6584	19.9341	19.7162	19.7654	19.844	20.1015	19.5897	20.128	20.0854	20.1161	19.6372	19.6694	20.0842	19.8805	19.7949
Ptpn9	O35239	19.9064	19.7019	19.4235	19.861	19.9167	20.0213	19.8821	19.9521	19.7649	20.1043	20.1408	20.3161	19.8611	19.899	20.3053	20.2449	19.9012
Exoc7	O35250	18.9048	19.0281	19.0433	18.9516	18.9485	18.9974	18.9919	18.7341	19.0156	18.5512	18.7554	19.0134	19.2483	19.1563	18.5433	19.0245	19.105
Dhx15	O35286	18.0579	18.1324	18.2942	17.4554	17.6367	17.733	17.276	17.9829	18.1602	17.564	17.4911	17.2509	17.5689	17.5948	17.3021	17.3434	17.2755
Purb	O35295	20.4153	20.3975	20.0604	20.8348	20.5435	20.6191	20.3765	20.7115	20.2456	20.6202	20.5089	20.967	20.3755	20.289	20.6156	20.6064	20.6168
Slc18a3	O35304	15.4112	15.4462	15.6509	14.9811	15.2028	15.3203	15.306	14.7991	14.9898	14.6397	14.8139	14.9046	15.2496	15.2329	15.0898	15.2099	15.3218
Srsf5	O35326	21.2127	21.5359	21.58	21.6212	21.1698	21.4462	20.7696	21.3517	21.55	20.9169	20.9326	20.9708	21.077	21.2822	20.9022	21.1828	21.117
Kpna4	O35343	18.7509	18.9194	18.6319	19.3237	19.0037	19.0049	18.5034	18.9183	19.1406	19.1711	18.9866	19.0823	18.5576	19.171	19.0517	19.0896	18.7081
Kpna3	O35344	19.5991	19.6038	19.4553	20.0041	19.736	19.8681	19.501	19.9727	19.6906	19.7354	19.8986	20.0631	19.6939	19.8501	19.979	19.8438	19.5774
Kpna6	O35345	17.6897	17.5411	17.3229	17.7329	18.1057	17.7031	17.4006	18.0948	17.6545	17.8623	17.8391	18.0536	17.5464	17.6859	17.9722	18.0707	17.8284
Capn1	O35350	17.6456	17.8252	17.6746	17.7371	17.8844	17.673	17.5602	17.5663	17.6874	17.9127	17.762	17.9275	17.7338	17.7836	17.9668	17.8521	17.6948
Nrp2	O35375	19.9064	19.5801	20.2942	20.3059	19.9109	20.5929	20.3493	19.7102	19.3469	19.9952	19.789	20.4537	20.2087	19.5039	20.106	20.6851	19.6243
Abcc1	O35379	12.1397	11.7974	12.9221	11.867	11.2871	11.2474	11.201	11.3634	11.8489	11.3363	11.15	10.8721	11.0192	11.3811	11.9032	10.9425	11.4491
Anp32a	O35381	21.9617	21.9258	21.5973	22.05	22.0047	22.1779	21.9933	22.1537	21.7798	22.2	22.1468	22.2947	21.5829	21.7421	22.0632	22.0652	22.2518
Exoc4	O35382	19.6545	19.705	19.6546	19.5647	19.5996	19.5889	19.7075	19.2845	19.5816	19.332	19.407	19.6795	19.896	19.7223	19.2925	19.7046	19.7335
Phyh	O35386	16.6486	16.565	16.7089	16.4815	16.9014	16.5257	16.6831	16.9956	16.7501	16.9816	16.9668	16.8092	16.375	16.8726	17.0665	16.9908	16.9509
Hax1	O35387	17.9172	17.8781	18.2765	17.3958	17.5329	17.6413	17.7761	17.4097	17.7448	17.4154	17.4462	17.4007	17.8571	17.5625	17.3043	17.4869	17.4621
Efnb3	O35393	19.7149	19.9397	19.7181	19.6971	20.0982	19.6416	19.55	19.758	20.0785	19.4069	19.6338	19.1693	19.9365	20.1826	19.6216	19.8017	19.994
Pld3	O35405	20.687	20.8162	20.8366	21.4492	21.0967	21.2735	21.0737	21.2851	20.8149	21.2379	21.3884	21.5346	21.1242	21.1191	21.3864	21.4756	21.0507
Folh1	O35409	20.4359	20.4006	20.3126	19.7693	20.0277	19.9181	20.4221	19.9437	20.8702	19.7916	20.3078	19.3825	20.1836	20.6197	19.6848	20.3227	20.3713
Pdyn	O35417	19.459	19.6079	20.0418	19.9843	19.8238	20.1494	20.5212	20.4865	19.8457	20.1	20.3611	19.8448	19.9829	19.6277	20.0364	19.9328	19.8544
Bok	O35425	15.1007	14.97	14.8682	14.8439	14.8329	14.8254	15.2451	14.1504	14.5431	14.7478	14.9244	14.6844	14.7256	14.6242	14.4951	14.5813	14.8447
Dhodh	O35435	19.5539	19.5664	19.3876	19.4877	19.6075	19.6189	19.6871	19.5553	19.702	19.6066	19.7837	19.3727	19.6999	19.7633	19.6364	19.9171	19.6712
Prrt1	O35449	18.9323	19.1341	18.9304	19.6271	19.0029	19.7181	19.2477	18.7153	19.0655	19.1468	18.9061	19.5779	18.9247	19.0373	19.423	19.546	19.2054
Clcn6	O35454	16.9093	16.9791	17.7026	17.3003	17.5424	17.541	17.5605	17.3829	16.4256	17.8491	17.096	17.3502	17.3626	17.0722	17.3733	17.0078	17.418
Ech1	O35459	20.7528	20.6575	20.9134	20.8388	20.6917	20.7546	20.8262	20.8384	20.7846	20.9328	21.0227	20.825	20.8123	20.6768	20.9353	20.8214	20.7623
Sema6a	O35464	15.6266	15.8119	11.6058	15.6457	15.723	15.5317	16.1885	13.9932	16.1197	16.8644	15.9137	16.0398	15.9859	16.4014	16.4258	15.9277	15.7095
Fkbp8	O35465	20.4548	20.3671	20.0644	20.5595	20.6058	20.5791	20.3909	20.5818	20.627	20.5979	20.7521	20.4653	20.3313	20.6073	20.5906	20.4816	20.536
Edil3	O35474	18.8515	19.2154	19.0457	18.8553	18.9661	18.8514	18.7953	18.7573	18.8695	18.6218	18.6795	18.4619	18.7775	18.9761	18.6037	18.5185	18.8136
Slc27a2	O35488	17.8949	17.6174	17.6441	17.5353	17.8454	17.613	17.5703	17.8055	17.6998	17.8401	18.0427	17.9504	17.4236	17.9951	17.6234	17.8399	17.5872
Cdk14	O35495	16.8487	16.8787	16.6963	17.0526	17.0938	17.3338	16.6058	16.7531	16.7993	16.8503	16.5972	17.3002	17.0469	16.7858	17.0554	17.037	16.9716
Notch2	O35516	13.2455	13.7539	14.4343	13.85	13.5593	13.4863	13.936	13.8565	13.5394	13.5298	13.0925	14.1231	13.2697	13.742	13.8542	13.9486	14.1847
Stx1a	O35526	22.4181	22.3864	22.5413	22.6377	22.3698	22.7647	22.6611	22.0747	22.4666	22.4408	22.8397	22.6341	22.4866	22.4315	22.7076	22.8545	22.7717
Slc1a6	O35544	13.8415	13.6265	13.7028	13.5011	13.3825	13.6022	14.2469	13.5531	14.2785	16.1798	13.5891	13.223	13.3942	13.7215	13.3463	13.4641	13.1218
Rabep1	O35551	18.9255	18.8881	18.8255	19.0742	18.9888	19.0168	18.942	19.0664	18.9005	19.1284	19.187	19.1776	18.9278	18.8384	19.2084	19.0048	18.9211
Psmd14	O35593	20.5395	20.3051	20.5237	20.8956	20.5769	20.6894	20.7114	20.8291	20.5135	20.6395	20.7537	20.8267	20.5076	20.582	20.7374	20.6332	20.5838
Ift81	O35594	13.3897	13.7542	13.1434	13.5135	13.2508	13.0612	12.8724	13.0979	13.6587	13.24	13.3817	13.3141	13.4259	13.0678	12.949	13.2951	11.2115
Adam10	O35598	20.374	20.6551	20.6531	19.8934	20.2006	19.9203	20.413	20.0112	20.7502	19.7184	19.9989	19.0523	20.377	20.7146	19.6378	20.0043	20.5375
Npc1	O35604	16.9712	16.9417	17.4878	17.1112	17.5313	17.1317	17.5238	17.4165	16.6477	17.191	17.1396	16.7449	17.091	16.7884	16.7699	16.6417	17.132
Bmpr2	O35607	18.92	18.8385	18.9411	19.2474	18.8879	19.2588	18.9051	18.9651	18.8477	18.986	19.184	19.4248	18.9542	18.9715	19.1264	19.2657	19.027
Scamp3	O35609	19.8168	19.9061	19.7443	20.1325	20.1468	20.0813	20.112	19.8727	19.7108	20.281	19.9433	20.3176	20.0251	20.1015	20.1385	20.1017	19.8783
Pmm1	O35621	19.3178	19.1536	19.1511	19.5292	19.3959	19.6795	19.473	19.7615	19.275	19.6968	19.5911	19.8563	19.1578	19.1472	19.755	19.5767	19.4458
Bet1	O35623	16.9146	16.8815	17.3297	16.884	16.7528	16.7633	16.4151	16.5198	16.8359	16.6659	16.3934	16.5938	16.9384	17.0662	16.8092	17.1006	16.6388
Slc32a1	O35633	21.9216	22.1782	22.6541	22.2783	22.4754	22.5382	22.7921	22.3848	21.9623	22.8189	22.5661	22.3477	22.383	22.3241	22.4861	22.3571	22.469
Stag2	O35638	15.9748	16.0654	16.2023	15.3269	15.2598	15.1648	15.5809	15.5995	15.7696	15.1507	15.1223	15.376	15.8692	15.6723	15.3296	15.351	15.6818
Anxa3	O35639	19.2871	19.5163	19.6349	20.1529	19.6042	19.7384	19.6426	20.1962	19.3273	19.9237	19.9945	19.6702	19.7811	19.1292	19.5439	20.0287	19.706
Ap1b1	O35643	24.5431	24.4364	24.3384	24.3805	24.2601	24.376	24.5009	24.176	24.5583	24.3421	24.363	24.2931	24.4111	24.4031	24.1175	24.1939	24.4722
Neu1	O35657	16.2117	16.3395	16.1326	16.5051	16.449	16.3073	16.4207	16.8485	16.498	16.7093	16.4961	16.6162	16.529	16.2957	16.7632	16.4101	16.4351
C1qbp	O35658	23.7275	23.7316	24.0143	24.1546	23.8359	23.9904	23.6596	24.1984	23.965	24.0096	24.3345	23.985	23.909	24.0917	24.0955	23.964	23.9848
Gstm6	O35660	11.7858	10.7185	12.3076	11.6254	12.1941	12.4162	12.2847	12.4451	12.0218	12.4694	12.5984	11.7467	12.3238	10.4901	12.1609	12.0437	12.2972
Ifnar2	O35664	12.0178	11.7406	11.5347	13.4753	12.6415	12.1999	12.2507	11.0226	12.0182	12.2933	11.5669	11.2348	13.0079	12.1993	12.2223	11.3758	11.628
Hap1	O35668	19.2607	18.6144	19.4931	18.5559	18.8003	19.3268	19.2064	19.1105	19.2826	19.4037	19.5336	18.9364	19.0257	18.7292	19.1269	19.1079	18.6347
Mgll	O35678	19.8973	19.6397	19.2644	19.8973	20.0015	20.0035	19.8566	19.5721	19.9523	20.061	20.0809	20.4509	19.4991	19.9331	20.1342	20.2654	20.1654
Mrps12	O35680	18.4419	18.3965	18.5909	18.4935	18.4669	17.8686	18.4282	18.0161	18.3416	18.1364	12.2503	17.9349	18.3939	18.5275	17.9839	18.1914	17.8073
Syt3	O35681	19.4069	19.2654	19.4558	18.6449	18.9504	18.8265	19.1006	18.4877	19.1796	18.5405	18.4319	18.2473	19.105	19.2213	18.4251	18.7362	18.8643
Myadm	O35682	19.1386	19.2549	19.931	19.5053	19.7556	19.9769	19.969	19.243	18.8309	19.6949	19.4098	18.9997	19.7254	19.4442	19.168	19.3964	19.9334
Serpini1	O35684	17.714	17.4005	17.6763	18.1803	17.6311	17.7168	17.7833	17.9448	17.7374	17.9708	18.1603	18.2979	17.6637	17.7307	17.8641	17.9367	17.8889
Nudc	O35685	21.4974	21.382	21.3971	21.6771	21.5006	21.7075	21.5368	21.7569	21.3674	21.5947	21.7558	21.7506	21.6342	21.5425	21.8711	21.638	21.4679
Pnn	O35691	15.7494	16.5023	15.607	15.1827	15.8366	16.0041	14.745	15.6087	16.2836	15.4603	14.7651	15.3686	15.0103	15.4481	15.0108	14.7338	15.146
Sptlc1	O35704	15.701	15.8005	15.8291	15.9503	15.9726	16.0327	15.6795	15.6071	15.9991	15.9763	16.0035	15.2901	15.676	16.0119	15.778	15.9404	16.033
Noct	O35710	16.8	16.8155	16.3599	17.0217	17.0076	17.2186	16.8025	17.1403	16.9109	17.4236	17.1173	17.1681	16.9074	16.6947	16.8543	17.3903	16.956
Ppfibp2	O35711	16.2466	16.458	15.6925	16.0902	16.3316	16.0157	16.5264	16.193	16.5722	16.0874	15.7612	15.8746	16.3631	16.4292	15.4948	16.1442	16.3728
Hnrnph1	O35737	21.5691	21.5841	21.6705	21.8933	21.4863	21.6936	21.5625	21.8648	21.7685	21.6358	21.6062	21.7036	21.9473	21.5775	21.7498	21.6674	21.4878
Api5	O35841	19.1325	19.463	19.1515	19.5441	19.5542	19.3665	19.2472	19.5137	19.1076	19.1625	19.2509	19.3321	19.4123	19.2309	19.2857	19.4708	19.3493
Bcat2	O35855	19.6702	19.5904	19.2588	19.4328	19.8564	19.4321	19.3783	19.27	19.5254	19.6183	19.6514	19.9333	19.353	19.6211	19.6881	19.9188	19.3634
Timm44	O35857	21.3325	21.087	21.2556	21.2369	21.1112	20.987	20.9841	21.1128	21.1951	20.8817	21.334	20.9869	21.2775	21.3062	20.9736	21.0508	21.0116
Cops5	O35864	20.6494	20.4648	19.9876	20.5776	20.5261	20.6172	20.4833	20.7545	20.7498	20.7552	20.9991	20.7233	20.4323	20.52	20.8794	20.7147	20.6242
Slc1a4	O35874	20.3983	20.6614	21.7116	19.8042	19.764	20.9101	20.6507	19.9306	20.2714	20.2631	19.6597	19.4464	20.1126	19.7181	18.8922	19.5978	20.4762
Calu	O35887	21.2803	21.1747	21.506	21.744	21.2111	21.4088	21.4204	21.6301	21.3371	21.5366	21.6706	21.5924	21.4504	21.2638	21.6782	21.6753	21.4869
Lsm2	O35900	17.5677	17.3389	17.3564	17.1256	17.2085	16.994	17.2183	17.1252	17.3828	17.0138	17.0169	17.0643	17.1395	17.3477	17.0158	16.8938	17.1427
Cdk5r2	O35926	14.3663	14.2883	13.8955	14.5208	14.687	14.6677	13.9942	14.4552	13.8391	14.4511	14.9256	15.2884	13.9518	14.6306	14.7245	14.7627	14.2038
Ctnnd2	O35927	21.2224	21.0319	20.9897	20.9431	20.9993	21.0079	20.9229	20.6134	21.024	20.8919	20.8149	20.9647	20.9476	21.1573	20.9254	21.0597	21.0226
Fxn	O35943	20.5523	20.5496	20.6079	20.91	20.5281	20.6716	20.618	20.7702	20.7624	20.6277	21.1263	20.987	20.5534	20.7336	20.9041	20.7855	20.5801
Pitpnm1	O35954	19.8518	19.8165	19.7916	19.6543	19.6228	19.7473	19.931	19.6134	19.9061	20.0343	19.8038	19.8711	19.8701	19.9002	19.9364	19.8807	19.869
Psmb10	O35955	13.9883	13.4919	13.5989	14.3057	13.596	14.161	13.806	13.8519	13.5939	14.3017	13.8796	13.7418	13.6201	13.6139	14.018	13.5543	13.7743
Rab33b	O35963	24.5145	24.1201	23.4735	23.6179	23.6895	23.9743	23.3931	23.4513	24.8978	24.2486	24.7368	23.4184	24.2267	24.4936	23.7514	23.8783	23.6921
Gamt	O35969	18.4997	18.3511	18.1396	18.4065	18.4363	18.3492	18.2209	18.5836	18.8045	18.2675	18.9155	18.2638	18.7804	18.5731	18.0489	18.4707	18.7261
Mrpl23	O35972	17.722	17.6433	17.6007	17.0843	17.3819	17.1217	17.6769	17.266	17.5741	17.2208	17.3336	17.0344	17.6466	17.7187	17.0102	17.2851	17.5344
Sdc4	O35988	18.829	18.9832	19.4802	18.9276	18.827	19.0907	19.1049	18.635	18.9328	18.6316	18.7899	18.9108	18.8708	18.3747	18.7309	18.8645	18.9167
Zw10	O54692	17.724	17.7347	18.1241	17.5147	17.6036	17.6185	17.7682	17.6202	17.7827	17.729	17.4993	17.5609	17.6801	17.853	17.4661	17.5442	17.5793
Cavin1	O54724	20.7904	20.5934	20.8571	21.2575	21.4389	20.3647	20.5278	20.8567	20.8001	20.7262	20.5173	20.7285	20.8553	20.8748	20.854	20.6132	20.8206
Ddost	O54734	20.1223	20.2116	21.0214	19.8447	20.0617	20.1365	20.434	19.8397	20.0546	20.069	19.5869	19.8655	20.0594	19.6427	19.5865	19.4284	20.0274
Cyp2j6	O54750	15.747	16.1875	13.1797	15.63	15.8787	15.7221	14.9427	15.6012	16.02	16.1922	16.2308	16.0527	16.4983	15.5971	16.2646	16.2697	15.8506
Ap3d1	O54774	19.5702	19.568	19.6841	20.2494	20.4062	20.2953	19.969	20.5648	19.678	20.9178	20.8239	20.9672	20.06	20.19	21.0214	20.791	20.4837
Srpk2	O54781	17.9285	17.9825	18.2352	18.4391	18.2477	18.2542	18.1242	18.3538	17.8423	18.2692	18.1912	18.5058	18.3787	17.9989	18.4362	18.2049	18.2756
Man2b2	O54782	17.3452	17.0904	17.3334	17.545	17.5563	17.6048	17.4099	17.4158	17.2375	17.5688	17.6991	17.5873	16.744	17.562	17.7297	17.5104	17.3483
Dapk3	O54784	20.7082	20.6619	20.5211	20.716	20.5294	20.1771	20.2011	20.7498	20.5395	19.8459	20.4453	20.3474	20.4155	20.7987	20.2731	19.9733	20.6573
Dffa	O54786	18.1304	18.3563	17.6874	17.9837	18.557	18.2001	17.4904	18.2976	18.3922	18.203	18.3436	17.9923	17.9298	18.1956	18.293	18.2303	18.1998
Mafg	O54790	9.69658	9.5494	9.30789	11.1256	8.59491	10.5216	8.4672	11.3182	9.54114	8.42918	8.30754	8.72841	9.16086	8.97408	12.787	11.0427	8.86308
Nmbr	O54799	13.3363	13.7719	11.3864	14.3409	13.878	13.297	14.4536	13.7169	12.8578	13.4618	13.6974	14.3132	11.2068	10.9113	13.2572	14.4175	13.1025
Chka	O54804	13.01	13.3441	13.6368	13.5604	12.9796	13.3024	12.8439	13.7596	13.3538	13.5043	13.3344	13.2782	12.6662	13.2039	12.9683	12.9105	13.2552
Tpd52l1	O54818	18.1021	17.9089	17.9236	17.8524	17.6936	17.999	17.8384	18.0034	17.8543	18.4988	18.0528	18.0296	18.1814	17.9654	18.402	18.0379	18.2743
Bysl	O54825	21.2033	19.8503	21.6704	19.8338	19.725	19.9244	20.0324	20.9177	20.7217	19.3144	19.2045	11.0951	20.3925	19.4727	20.2305	19.1414	19.6207
Rgs7	O54829	21.3951	21.3017	21.3055	20.6645	20.6727	20.6066	21.2946	20.3799	21.5243	20.5872	20.7977	20.8821	21.3463	20.9222	20.7683	20.7788	20.8793
Csnk2a2	O54833	18.721	18.6881	19.0067	19.1968	18.6034	19.1801	18.9136	18.9773	18.6547	18.974	18.8114	19.0783	18.6436	18.2709	18.9302	18.6754	18.7512
Arhgap6	O54834	13.9108	13.6277	14.5242	14.1224	14.0842	14.7659	14.2614	14.4094	14.1944	14.1941	14.4579	14.7633	14.3615	13.8279	14.6634	14.5075	13.6878
Gucy1b1	O54865	20.3492	20.2889	20.3498	20.2103	20.4066	20.1278	20.2064	20.305	20.3806	20.2731	20.2509	20.3487	20.2893	20.5605	20.3538	20.387	20.2803
Hmgb3	O54879	17.2878	17.4386	17.198	16.7691	16.968	16.4833	17.6668	17.6492	16.7658	17.192	17.1969	16.8813	17.6517	16.9313	17.3881	17.073	17.1102
Itgb3	O54890	12.3454	12.2622	12.2696	10.5673	11.9994	11.4345	11.3871	13.4992	11.3917	11.3716	11.2032	11.2939	12.1732	12.8531	11.714	12.0758	12.2142
Cd200	O54901	22.7553	22.0328	22.0715	22.1727	22.0828	22.1882	22.4177	21.987	23.3052	22.2749	23.219	21.8943	22.3059	22.7032	22.3606	22.7687	22.235
Reps1	O54916	18.4904	18.4221	18.508	18.4529	18.3365	18.3147	18.5374	18.5877	18.4049	18.7237	18.4668	18.6957	18.5465	18.4156	18.6024	18.6088	18.3507
Pakap	O54931	22.3814	22.3761	22.2677	21.7193	21.6163	21.727	22.2552	21.575	22.1419	21.4679	21.6954	21.6501	22.271	21.8721	21.2109	21.4367	22.1828
Bnip2	O54940	13.8349	9.19565	14.5045	14.0728	14.5005	14.7268	13.4384	14.2838	13.9885	14.4802	13.9718	14.6091	13.8733	11.5857	14.4631	14.0144	14.6824
Smarce1	O54941	16.1282	16.372	16.771	16.0164	15.8391	15.7959	16.2933	16.2137	16.4701	15.797	15.8283	16.0177	16.8608	16.4745	15.8945	16.3873	16.1895
Cldn5	O54942	12.4176	12.6685	13.7251	11.7493	13.2885	11.8872	12.9069	11.9808	13.4811	9.88462	11.8674	11.7552	12.0736	13.192	11.0719	11.9732	13.345
Dnajb6	O54946	19.0393	19.1075	19.4842	19.0048	18.785	18.8766	19.0404	18.748	19.0852	18.7556	18.6388	18.7294	18.9112	18.7686	18.4673	18.504	18.6354
Prkag1	O54950	20.4343	20.5401	20.347	20.6341	20.7971	20.4263	20.3497	20.4756	20.4719	20.4253	20.5768	20.2335	20.5195	20.6015	20.2393	20.5978	20.5278
Sema6b	O54951	13.3913	13.5417	14.0056	13.9908	14.241	14.1408	14.2307	14.1117	13.8681	14.1639	13.8958	13.9692	13.7693	14.1792	14.078	14.0224	13.872
Banf1	O54962	15.7153	16.3219	18.2258	17.5945	17.8468	17.7443	17.1484	18.2587	16.4744	18.0451	17.7609	17.6927	17.5669	16.9398	17.8375	17.1247	17.8418
Tnk2	O54967	13.0931	13.6132	13.4648	13.3154	13.3348	13.2963	13.2004	13.4459	12.8329	13.4377	13.2447	13.3201	13.369	13.268	12.9438	13.1776	13.4632
Crym	O54983	21.5627	21.3699	21.2916	22.2504	21.43	21.9847	21.6053	21.1943	21.6431	21.4115	22.1179	22.3717	21.2474	21.2499	21.9987	22.3014	21.6828
Get3	O54984	21.6341	21.5125	21.4186	21.8266	21.703	21.7927	21.6197	21.8058	21.6863	21.846	21.8593	21.9258	21.6181	21.6461	21.9176	21.8038	21.7218
Slk	O54988	18.3295	18.3821	18.4946	18.5499	18.7005	18.5575	18.5242	18.6365	18.3599	18.9276	18.8216	18.8756	18.5101	18.5339	18.9785	18.8291	18.736
Prom1	O54990	15.1485	15.6097	15.4947	15.3517	15.4408	15.4595	15.6676	15.7604	15.4972	15.2823	15.3012	16.5082	17.4208	18.0066	16.9857	17.3196	18.0195
Cntnap1	O54991	21.3639	21.2431	22.003	20.6614	20.7654	20.8545	21.2416	20.411	21.6788	20.7687	20.8519	20.1926	20.963	21.0045	20.2938	20.3811	21.006
Bnip3	O55003	18.6629	18.7096	18.8843	18.7029	18.625	18.5564	18.3789	18.2887	18.593	18.3333	18.2793	18.2709	18.6581	18.8561	18.1927	18.7011	18.7014
Trappc3	O55013	21.2607	21.1403	21.5097	21.502	21.1594	21.2073	21.2969	21.401	21.0566	21.3606	21.2989	21.4609	21.2655	21.1942	21.3674	21.2659	21.2831
Cacna1b	O55017	17.5091	17.573	18.1303	17.53	17.3304	17.889	17.6037	17.0645	17.4504	17.6559	17.0018	17.455	17.285	17.2316	16.991	17.0721	17.2853
Pgrmc1	O55022	23.8323	23.81	24.0395	24.083	23.8554	24.0467	24.0789	24.0319	23.9224	24.131	24.0921	24.0361	23.8835	23.9434	24.1442	23.9991	23.8907
Impa1	O55023	22.088	22.1216	21.8983	22.2491	22.2134	22.2511	22.0869	22.4116	22.1152	22.2739	22.2472	22.3248	21.9122	22.0926	22.1865	22.0679	22.2041
Entpd2	O55026	20.5572	20.4987	20.6107	20.2167	20.2614	20.5599	20.7644	20.3374	20.6823	20.2776	20.5607	20.1409	20.5829	20.6701	20.2916	20.8312	20.6009
Bckdk	O55028	19.0852	18.8026	18.759	18.0078	18.3225	18.3523	18.3902	18.1866	18.7337	18.1201	18.1869	18.0995	18.4763	18.3116	17.753	17.9923	18.2906
Copb2	O55029	18.2203	18.359	18.3718	18.6244	18.68	18.6117	18.4148	18.9419	18.3927	18.8766	19.0008	18.9806	18.5906	18.5712	19.036	18.976	18.6209
Nck2	O55033	17.6492	17.6637	17.4175	17.8795	17.5995	17.8016	17.4937	17.5024	17.5137	17.6598	17.7922	18.0957	17.5048	17.4397	17.7709	17.8306	17.8729
Snca	O55042	25.161	24.9943	25.0729	25.6107	25.1999	25.3661	25.2353	25.4191	24.7868	25.1491	25.2685	25.7251	25.1521	25.0221	25.7809	25.3712	25.3331
Pde6d	O55057	17.7969	17.3553	17.6839	17.4384	17.5395	17.818	17.7304	17.2275	17.9225	17.1786	18.0015	17.3978	17.564	17.936	17.5244	17.6935	17.5989
Tpmt	O55060	17.2199	17.3238	17.0567	17.4895	17.6375	17.4281	17.3074	17.6611	17.0563	17.1683	16.9982	17.5219	17.0571	17.5313	17.1763	17.4654	17.4812
Impact	O55091	20.2168	20.141	20.0108	20.1332	20.258	20.3826	20.2156	20.562	20.3937	20.528	20.6795	20.3259	20.1553	20.2375	20.4829	20.3913	20.1214
Syngr1	O55100	24.9561	24.9734	25.0459	25.1224	24.8702	24.8907	25.1288	24.7704	25.0904	24.708	24.8815	24.866	25.1794	25.0239	24.8277	25.0279	25.1639
Syngr2	O55101	13.7721	13.25	13.8429	12.5415	13.179	13.1947	13.2727	13.0591	13.559	12.4821	13.4541	12.8814	13.0939	13.2184	12.6135	13.2485	13.2582
Bloc1s1	O55102	18.3615	18.3546	18.0959	18.5633	18.5472	18.3973	18.5649	18.5597	18.3782	18.4061	18.6816	18.6149	18.5246	18.3006	18.676	18.5868	18.2904
Strn	O55106	20.8442	20.8715	20.7841	20.8868	20.7075	20.7835	20.6255	20.6629	20.8969	20.7048	20.7131	20.8936	20.8955	20.8413	20.8368	20.7561	20.8922
Nipsnap1	O55125	24.5398	24.1273	23.805	24.1676	24.1291	24.1979	24.3656	24.1814	24.8501	24.3846	25.153	24.2819	24.4682	24.6935	24.5448	24.7644	24.3531
Nipsnap2	O55126	23.8945	23.6766	23.4869	23.6822	23.6493	23.7095	23.7249	23.6184	23.9527	23.7149	24.0144	23.8118	23.8162	23.8695	23.6546	23.8414	23.6817
Sap18	O55128	17.54	17.8844	16.9688	11.357	16.8892	16.5187	9.78343	17.3354	17.8325	16.2008	16.0888	15.8242	16.7657	17.0165	16.0542	16.3078	16.2362
Septin7	O55131	23.7389	23.9637	24.4812	23.573	23.8147	23.736	24.0652	23.6884	23.7091	24.1814	23.8556	23.9754	24.0923	23.8972	24.1202	23.9101	23.8962
Eif6	O55135	18.5215	18.3217	18.6685	18.4686	18.5448	18.3298	18.7493	18.5594	18.6619	18.5477	18.5924	18.4546	18.6119	18.6399	18.4484	18.4015	18.5143
Acot1	O55137	18.3103	18.2987	17.9511	18.0043	18.3091	18.2025	17.7114	18.1163	18.1489	18.2333	17.7909	17.9788	18.2291	18.1589	17.816	18.0341	18.1384
Rpl35a	O55142	21.0315	20.8052	21.3651	20.6669	20.6994	20.9053	20.8589	21.0127	21.0899	20.8528	20.9394	20.1712	21.0122	20.9058	20.6305	20.6111	20.8167
Atp2a2	O55143	22.74	22.7834	23.0596	22.2567	22.505	22.4568	22.8535	22.2866	22.8014	22.7036	22.7282	22.3551	22.603	22.7372	22.3459	22.2703	22.7467
Pja1	O55176	16.4763	16.5193	16.5733	16.1851	16.304	16.0994	16.5665	16.0187	16.6592	16.3564	15.9555	16.2104	16.5128	16.0944	16.5716	16.2285	16.343
Slc6a2	O55192	14.405	14.7011	15.1551	12.1263	14.3461	15.0302	14.4191	14.6857	14.4697	14.52	13.8824	13.9467	14.1573	14.4038	13.9013	11.5385	14.573
Supt5h	O55201	15.4979	15.7634	15.24	15.4143	15.229	15.3104	15.1677	15.4175	15.5965	14.6628	15.0422	15.1065	15.36	15.4525	15.3019	15.1335	15.4354
Ilk	O55222	16.2072	16.4307	13.7084	16.3143	16.3153	16.0818	11.5924	16.8494	16.9714	16.9872	17.0623	16.7084	16.6543	16.5988	16.9229	17.0715	16.8727
Chkb	O55229	17.8145	17.6358	17.3167	17.6759	17.7853	17.6929	17.3785	17.6435	17.5444	17.7083	17.8506	17.8501	17.3614	17.5437	17.7184	17.4854	17.7217
Psmb5	O55234	21.255	21.1554	20.9754	21.0873	21.244	21.3082	21.1832	21.2839	21.1964	21.3764	21.4692	21.2823	21.206	21.1849	21.3565	21.3963	21.2672
Rngtt	O55236	10.3508	10.4586	10.3369	10.4556	10.2733	10.5324	11.5132	10.6459	10.1888	10.4834	10.2189	10.4168	10.392	10.0059	11.2987	10.4872	10.5013
Rdh5	O55240	17.2011	17.2097	18.5279	16.8236	16.7542	17.3734	17.9992	17.5414	16.7025	17.3828	17.5607	16.9324	17.7124	17.2515	17.2917	17.1697	17.7568
Sigmar1	O55242	18.6192	18.584	18.6584	18.7544	18.7141	18.7077	18.5192	18.6397	18.8448	18.7801	18.7725	18.627	18.4096	19.1	18.943	18.6852	18.7301
Dhx9	O70133	25.9533	25.8476	25.9819	25.0959	24.9901	25.3281	25.3118	25.1999	25.9934	24.6655	24.5568	24.381	25.4362	25.3248	24.4565	24.5904	24.7704
Pkig	O70139	15.1387	14.7679	14.8373	14.9118	14.9035	14.9717	14.6164	15.0672	14.6023	15.053	14.772	15.6553	14.7905	14.8879	15.4273	15.0957	15.0539
Tesk1	O70146	12.1062	11.8114	11.5831	12.4115	12.6134	11.9669	12.2694	11.3893	11.8559	12.5847	12.3425	12.0258	11.7354	11.9347	12.4913	12.0872	12.1934
Dpm1	O70152	20.8302	20.7826	20.9265	20.1631	20.4807	20.3966	20.886	20.2332	20.8706	20.5067	20.3226	20.1335	20.8174	20.7193	20.1917	20.3299	20.6211
Pip5k1c	O70161	22.4973	22.378	22.1802	22.5697	22.3965	22.4631	22.4207	22.0572	22.4539	22.4269	22.5139	22.8227	22.4906	22.407	22.5473	22.6472	22.5848
Stmn3	O70166	19.7615	19.6866	19.8226	20.0129	19.8742	20.0387	19.9262	19.9952	19.8794	19.9772	20.1622	20.0142	19.9938	19.9146	20.1707	20.1887	20.0459
Pip4k2a	O70172	21.1552	21.4136	21.4333	21.6915	21.114	21.3662	21.2643	21.9078	21.1959	21.6436	21.5433	21.6603	21.2273	21.2979	21.3538	21.5086	21.5696
Chrna4	O70174	18.837	18.83	18.9153	18.6918	18.7553	18.4342	18.7048	18.3668	18.5864	18.6311	18.4278	18.3479	18.9276	18.7115	18.5615	18.2998	18.8191
Adcyap1	O70176	18.1039	18.005	18.2573	17.8555	18.4358	18.9086	18.5668	18.6019	17.6723	18.2667	18.6207	18.3	18.6253	18.1279	18.8184	18.896	17.9224
Eif3d	O70194	18.5378	18.6054	18.8735	19.1162	18.6837	18.7838	18.8283	19.0992	19.13	18.8479	19.0785	18.8455	19.1014	19.0647	19.2143	19.0776	18.8106
Aif1	O70200	17.3283	17.6794	17.5831	16.7889	16.3857	16.4602	16.7082	16.2112	17.476	15.4186	16.5038	14.8797	17.0327	16.4089	15.159	15.4963	16.2985
Pdlim3	O70209	14.1137	13.8724	13.6319	15.2338	14.9413	13.4151	13.749	14.9941	13.8693	13.5874	13.7687	14.5014	13.7955	13.3594	14.0493	14.4643	14.7371
Atp9a	O70228	18.3519	18.4107	18.9131	18.3689	18.6319	18.7736	18.769	18.2317	18.1227	18.8721	18.4493	18.4547	18.5394	18.3389	18.2466	18.2248	18.4219
Pgam2	O70250	15.9186	16.2868	16.8999	13.1358	16.5754	16.5519	15.4947	15.8611	16.2312	16.1705	16.0091	16.0421	15.9625	15.7989	16.1531	16.2337	16.235
Eef1b	O70251	21.6928	21.6551	21.8289	21.6441	21.5538	21.2742	21.8459	21.6871	21.8753	21.94	22.0944	21.8963	22.185	21.9915	21.8961	21.9564	21.7793
Hmox2	O70252	21.7846	21.7091	21.3909	21.6727	21.6393	21.5524	21.5578	21.6792	21.8917	21.6321	21.8361	21.4192	21.6901	21.9074	21.6288	21.7683	21.8151
Sgce	O70258	11.915	11.4747	12.8268	11.2972	11.533	11.7334	11.4716	10.4954	12.0608	11.3931	11.0791	11.3975	11.4946	11.9033	10.7732	11.6085	10.9058
Ptp4a2	O70274	19.0652	18.8035	18.8099	18.5225	18.7893	18.985	19.1932	18.7978	18.8225	18.584	18.8267	18.4835	18.7207	18.9575	18.4255	18.9639	19.1248
Tpst1	O70281	13.3853	14.0218	14.0278	13.8879	13.5752	13.3777	13.8125	13.7429	10.9189	13.6798	13.3213	13.9071	14.0099	13.8626	13.6359	13.7745	13.7585
Grk6	O70293	17.2524	17.2496	17.4553	17.1728	17.295	17.2297	17.4198	17.0992	17.0788	17.1919	16.8984	17.3087	17.2791	17.3719	17.2846	17.3985	17.0603
Atxn2	O70305	17.2644	17.3555	16.8274	17.1644	17.4423	17.396	17.3221	17.4217	17.2228	17.4899	17.4273	17.4093	17.4046	17.3694	17.3728	17.3264	17.5126
Itgb5	O70309	18.2755	18.3099	18.2715	18.139	18.2687	18.3223	18.3526	18.1326	18.2387	18.2467	18.3622	17.9647	18.2957	18.4118	17.7365	18.1354	18.127
Nmt1	O70310	18.5987	18.6317	18.5078	18.7784	18.9132	18.7216	18.7908	19.0527	18.7326	19.2069	19.0282	19.1652	18.9593	18.9018	19.187	18.9724	18.7551
Nmt2	O70311	16.3084	16.6692	16.495	16.5501	16.7963	16.6837	16.5145	16.8253	16.5625	16.9079	16.3341	16.9221	15.9659	16.2929	16.7248	16.8594	16.7234
Epb41l2	O70318	21.932	22.039	22.09	21.8562	22.2327	21.6597	21.9572	21.5882	22.0988	21.6709	21.7114	21.7083	22.2246	22.5322	21.8631	22.1075	22.1186
Gpx4	O70325	22.0109	22.0219	21.6761	21.8	21.9482	21.7955	21.827	21.9361	22.1113	21.8743	22.0035	21.7834	21.8427	22.0293	21.7552	21.6569	21.9945
Cript	O70333	18.0135	18.2851	18.334	18.8423	18.5083	18.7622	18.4882	18.9484	17.6095	18.1476	17.6742	18.56	18.3288	18.0646	18.4138	18.4031	18.5194
Nptx2	O70340	16.4566	16.2889	16.6797	15.8588	15.9097	16.2463	16.7167	15.7248	16.0045	15.5441	15.8726	15.5385	16.6127	15.8933	16.0983	16.2439	16.0286
Ca11	O70354	16.8476	17.1219	16.8051	16.9961	16.4769	16.9911	17.4072	16.9337	17.3034	17.07	17.1677	17.5601	16.9896	17.3304	17.2132	17.1217	16.851
Gpld1	O70362	17.4356	17.3054	17.2147	17.3743	17.5097	17.5021	17.6345	17.6555	17.4333	17.4894	17.6748	17.4175	17.5766	17.4209	17.5963	17.687	17.5096
Ctss	O70370	13.052	13.7554	13.4541	14.5171	13.7521	13.8858	13.4309	13.8859	13.228	13.8277	13.7164	13.3553	13.1863	13.2221	13.5247	13.6312	13.6026
Emc8	O70378	18.1434	18.506	18.447	18.3498	18.5097	18.5593	18.7307	18.5043	18.1601	18.8237	18.4129	18.4097	18.411	18.2408	18.2014	18.0986	18.5426
Pdlim1	O70400	18.3026	18.175	17.8873	18.2511	18.734	18.1606	18.1753	18.4224	18.4122	17.9803	18.5784	17.8311	18.3109	18.261	18.0104	18.0901	18.1676
Tspan6	O70401	15.2949	15.6199	15.5397	15.2612	15.3529	15.8312	15.6222	15.5936	16.0203	15.1932	15.6474	10.3083	15.7801	15.4893	14.9276	15.5165	15.1306
Ulk1	O70405	13.4273	13.3057	13.0125	13.7848	13.5375	13.5517	13.651	13.8996	13.2568	13.552	13.6102	13.867	13.7706	13.8925	13.6082	13.7607	13.6669
Aoc3	O70423	17.3145	16.7727	17.1229	17.6797	18.3794	16.5771	17.3079	17.3176	17.3059	17.1381	17.0485	17.2717	17.3252	16.8949	17.448	17.6034	18.1474
Psma3	O70435	22.1076	21.8559	21.8715	22.0455	21.9996	21.9895	22.045	22.223	22.1922	22.1077	22.3024	22.1256	21.9465	22.0315	22.161	22.0957	22.0501
Stx7	O70439	20.5737	20.6554	20.7832	20.637	20.9277	20.8015	20.8462	20.5635	20.4481	20.8015	20.6027	20.5634	20.8924	20.7272	20.6427	20.6128	20.7383
Gnaz	O70443	22.1297	22.0326	21.9363	21.8838	22.0733	22.0415	22.3497	21.7043	22.1711	21.9733	22.1511	21.934	22.1088	22.1712	21.9675	22.1416	22.1005
Vamp4	O70480	16.8729	17.0228	17.0771	16.8914	17.0685	17.4187	17.2397	16.8484	17.0571	17.337	17.1292	17.2669	17.1215	17.0855	16.9633	17.1429	16.5139
Ubr1	O70481	17.4792	17.2938	16.969	17.6842	17.7077	17.7009	17.6782	17.8929	17.5358	17.9183	17.7896	17.9553	17.4129	17.6193	17.9256	17.8538	17.5356
Snx3	O70492	20.5073	20.4338	20.8325	20.888	20.699	20.7056	20.7587	20.8994	20.8374	20.7996	21.1938	20.8555	20.5921	20.9234	21.0256	21.1251	20.8278
Snx12	O70493	21.617	21.7293	21.6325	21.9038	22.0275	21.865	21.8525	21.9491	21.6307	21.8591	21.8477	22.0198	21.7371	21.8082	22.1999	22.0835	21.7853
Clcn7	O70496	16.4459	16.3929	17.2814	15.9036	16.4332	16.4068	16.6885	16.4293	16.1696	16.3847	15.9809	15.8008	16.2093	16.0602	15.677	15.749	16.2424
Hsd17b12	O70503	22.5921	22.3158	22.0116	22.2405	22.4592	22.0992	22.1057	22.1033	22.7382	22.2914	22.7657	22.0067	22.397	22.7593	22.3833	22.5062	22.4847
Hcn4	O70507	17.3846	17.3883	17.2574	16.7395	16.978	16.8783	17.086	16.4585	17.0796	16.8239	16.5597	16.4531	16.8354	17.2565	16.3562	16.2737	17.4597
Srpk1	O70551	12.3609	12.334	12.9307	12.5392	11.5517	12.4574	11.8996	12.4611	12.6882	12.2746	11.7474	11.6698	11.6185	12.4201	12.1502	11.216	12.596
Diaph2	O70566	19.8429	19.8475	19.5843	20.0778	19.8841	19.9134	19.7713	19.6656	19.7777	19.7455	19.8717	20.1068	19.8806	19.9674	20.0489	20.1887	19.9469
Smpd2	O70572	17.9788	17.966	17.8276	18.1612	18.1069	18.117	18.0548	17.9068	18.078	18.1654	18.1681	18.1745	17.8014	18.0741	18.0395	18.1852	17.9693
Slc25a17	O70579	14.0106	13.3788	14.6278	13.2282	14.0168	13.8169	13.2282	13.2663	13.7896	13.9754	13.548	13.4476	14.4924	13.2307	13.6828	13.5039	13.9746
Dtnb	O70585	15.9092	16.1968	16.0431	15.5737	15.5964	15.6434	15.4965	15.4019	16.2419	15.9896	15.203	15.7324	15.5356	15.558	15.4046	15.4924	15.5831
Cask	O70589	20.8987	20.786	20.8838	20.5984	20.42	20.6207	20.7242	20.4397	20.8754	20.5801	20.6015	20.7266	20.6365	20.5842	20.5683	20.592	20.6685
Pfdn2	O70591	20.2863	20.1617	20.0807	20.254	20.2769	20.3506	20.3303	20.3287	20.1425	20.0316	20.4031	20.4435	20.1417	20.1681	20.4338	20.2468	20.293
Rtn2	O70622	17.1411	17.3363	16.7604	17.281	17.0274	17.3721	17.0943	17.1623	17.2878	17.5203	17.421	17.2122	17.1307	17.5813	17.0446	17.5271	17.5595
Pde9a	O70628	12.3602	12.7504	13.5239	11.8813	12.3405	11.8123	13.0078	12.5416	12.8955	12.6805	11.8548	12.0682	12.6211	13.0479	12.15	11.8798	13.3493
Ttc3	O88196	15.0199	14.908	15.1218	14.9468	15.1196	14.9231	14.9836	14.6872	14.8626	14.8922	15.0052	15.1248	14.9572	14.9627	14.9388	14.9537	14.7956
Cfdp1	O88271	14.7586	14.4335	14.3948	14.7833	14.5395	14.8499	14.5878	14.8394	14.4835	14.8035	14.5144	14.7698	14.1808	14.3269	15.1076	14.5284	14.4353
Znf326	O88291	16.9012	16.6664	16.9215	16.8186	16.7537	16.8858	17.0565	16.6315	16.9181	16.2247	16.1609	16.4843	16.9573	16.475	15.9074	16.3469	16.3475
Sorl1	O88307	19.2847	19.2457	19.278	19.4737	19.3752	19.2939	19.4815	19.4727	19.3212	19.5757	19.3856	19.462	19.4434	19.4351	19.485	19.3791	19.2286
Nid2	O88322	13.7715	13.6025	13.877	13.2566	14.6725	13.7949	13.7408	13.3677	13.692	13.451	13.6353	13.34	10.441	13.4086	13.4695	13.4113	13.5199
Cd83	O88324	11.9609	11.9332	12.5197	12.0027	11.7178	12.6175	13.8304	12.2615	11.9228	12.8186	12.5578	11.7511	12.2336	12.6297	11.8272	12.5114	12.0932
Ctnnal1	O88327	11.7669	10.3355	11.0993	11.7669	12.4026	11.4258	12.5605	11.7517	12.6809	11.4457	11.06	10.8185	11.37	11.3192	10.4551	11.3075	12.0729
Wdr1	O88342	23.5362	23.4981	23.2295	23.6938	23.5556	23.6591	23.6649	23.677	23.7024	23.5895	23.8972	23.7442	23.4867	23.4982	23.8104	23.7251	23.6539
Slc4a4	O88343	23.533	23.3187	24.2924	22.6425	22.2985	23.4423	23.2693	22.7701	23.6276	23.2937	22.8707	21.8732	22.8581	22.8076	21.5933	22.0751	23.4639
Ikbkb	O88351	18.7386	18.2606	18.5555	18.4321	18.8081	18.679	18.3058	18.434	18.4932	18.8905	18.6489	18.787	18.4655	18.2652	18.3355	18.6361	18.0808
Vti1b	O88384	18.9126	18.9018	19.3351	18.7873	19.0319	18.8732	19.1773	18.6929	18.5595	18.8442	18.5904	18.9453	19.0998	19.0393	18.7883	18.6963	18.7866
Tulp3	O88413	14.2718	14.7301	12.1069	14.9777	14.5486	14.8865	13.0394	15.1463	14.2131	14.6238	14.6595	14.5948	14.5873	14.7406	14.8007	14.6085	14.6839
Papss2	O88428	10.2814	10.5864	10.215	10.8208	11.051	10.8771	12.5258	10.709	12.552	10.7139	10.7145	11.0316	10.958	10.8386	11.0549	10.9564	10.9282
Mtx2	O88441	17.1366	17.7633	17.4688	18.2363	17.9294	18.2884	17.5608	18.0039	16.9272	17.5554	16.9595	16.5931	12.8943	16.7152	15.4456	16.5255	18.7454
Adcy1	O88444	17.1604	17.3098	17.6361	16.2439	16.6764	16.8968	17.0819	15.825	17.2505	16.7424	16.1976	16.4544	16.4566	16.4254	15.9708	15.8136	16.9681
Klc1	O88447	20.4432	20.2581	19.9763	20.4552	20.4013	20.444	20.2893	20.4221	20.2561	20.6083	20.4576	20.6609	20.2166	20.1887	20.5565	20.396	20.3058
Klc2	O88448	20.4742	20.3251	20.1808	20.4121	20.4733	20.4851	20.351	20.5928	20.3719	20.7165	20.5861	20.6979	20.3194	20.3144	20.6334	20.488	20.5276
Dhcr7	O88455	17.7447	18.1182	18.1628	18.002	18.2897	18.2644	18.3999	18.4288	17.7353	18.4398	17.9601	18.0471	17.9169	18.0498	17.6742	17.8978	18.199
Capns1	O88456	20.8785	20.6651	20.7929	20.91	20.8994	20.7409	20.7554	21.086	20.8783	20.8108	21.1442	20.8944	20.9076	20.7372	20.7504	20.8852	20.4988
Dync1i1	O88485	22.0864	22.1326	22.1977	21.9935	21.8088	21.9477	22.1027	22.043	22.0487	21.9255	22.1063	21.9369	22.1345	22.0199	21.9362	21.873	22.1191
Dync1i2	O88487	20.7325	20.886	21.1444	20.7124	20.6858	20.6455	20.9623	20.6896	20.891	20.5788	20.6848	20.3547	20.9768	20.8103	20.5093	20.4287	20.9663
Plin4	O88492	16.9382	17.5436	18.2193	17.7246	17.679	17.1262	17.6154	17.8512	17.4981	17.4821	17.3711	16.214	17.1839	17.0588	17.1708	17.2286	17.7963
Pde8a	O88502	15.5179	15.8834	16.3366	14.8966	14.9957	15.1371	15.7574	15.2223	15.7766	14.9497	15.514	14.877	15.7605	15.3681	14.4357	14.9248	15.5325
Cntfr	O88507	18.9727	19.3447	19.6765	19.1456	19.3935	19.6775	19.608	19.2181	19.0626	19.6111	19.2371	19.1559	19.4006	19.6024	18.967	19.255	19.6324
Shoc2	O88520	16.2238	16.6397	16.6772	16.1032	16.56	16.2291	16.7275	16.234	16.6871	16.752	16.3764	16.6207	16.555	16.4385	16.9044	16.6767	16.5693
Ikbkg	O88522	14.4649	14.3221	14.625	14.5323	14.3365	14.6485	14.6353	14.6584	14.4544	14.494	14.5669	14.4941	14.5352	14.4254	14.6683	13.7223	14.6743
Ppt1	O88531	21.3497	21.4355	21.3419	21.7235	21.4981	21.633	21.484	21.7994	21.5682	21.7031	21.8328	21.2633	21.1482	21.0141	21.419	21.1618	20.9721
Zfr	O88532	17.9421	17.8548	17.9567	18.211	18.1344	18.315	18.0321	18.1722	18.1536	18.006	17.9095	18.0131	18.4293	18.1423	17.6241	18.066	17.8552
Ddc	O88533	24.0143	23.6715	23.4768	23.7519	23.967	24.1971	23.7205	24.3298	23.8029	23.9627	24.1375	23.6513	23.6562	23.6018	23.9439	23.8915	23.7007
Cops3	O88543	20.242	19.9463	19.3668	20.1361	20.0278	20.1364	19.9585	20.1848	20.3716	20.1237	20.5185	20.3012	19.9417	19.9652	20.1851	20.0636	19.9529
Cops4	O88544	20.6626	20.5364	20.1774	20.8555	20.7272	20.779	20.6685	20.9432	20.617	20.8564	20.8301	20.9075	20.4635	20.5873	20.9417	20.7662	20.6607
Cops6	O88545	20.5714	20.4956	19.9605	20.5745	20.556	20.6225	20.5912	20.7723	20.6148	20.729	20.9247	20.7713	20.4392	20.5172	20.7852	20.6376	20.5694
Men1	O88559	10.8931	10.9864	11.1262	11.0253	9.51665	10.3119	9.59628	10.1073	10.5558	10.7646	9.80387	9.93389	10.2328	10.6269	13.0424	13.7857	10.1653
Slc27a3	O88561	17.4122	17.2592	17.246	17.6019	17.4497	17.5563	17.3493	17.4809	17.593	17.7968	17.6503	17.3868	17.534	17.6639	17.6369	17.6423	17.5649
Hnrnpa2b1	O88569	23.5211	23.589	23.8646	23.865	23.4198	23.7135	23.5317	23.8536	23.6584	23.2606	23.461	23.4208	23.8244	23.4868	23.2762	23.4231	23.4044
Comt	O88587	19.6402	19.2967	19.2066	19.556	19.5097	19.5989	19.5514	19.6327	19.485	19.7495	19.7958	19.6254	19.4352	19.4802	19.7228	19.542	19.6626
Becn1	O88597	20.4094	20.5872	20.7602	20.5995	20.6422	20.6479	20.6456	20.5708	20.369	20.6949	20.5608	20.7067	20.6111	20.5937	20.7946	20.5824	20.6962
Cacng2	O88602	16.9704	16.9077	16.3243	15.732	15.3156	15.9366	15.5589	15.3295	17.205	15.744	15.2037	15.215	15.9989	16.1662	14.9706	14.959	15.7053
Gosr1	O88630	14.6255	14.1197	14.8548	13.9855	13.6051	14.7378	14.7473	13.6085	11.7877	13.9142	14.0371	13.2047	14.827	14.2546	13.7284	14.8647	14.682
Pak1	O88643	21.6526	21.5568	21.2993	21.8317	21.7452	21.7566	21.5814	21.8276	21.7099	21.8342	21.9582	21.9539	21.6139	21.7329	21.8572	21.7133	21.7672
Lamtor3	O88653	19.4022	19.2033	19.9641	19.4562	19.6224	19.7065	19.8141	19.5863	19.2836	19.7483	19.6342	19.3004	19.6411	19.2649	19.3656	19.3338	19.6001
Creg1	O88668	14.8822	14.6086	13.8518	11.3065	14.0974	13.6662	14.51	13.8112	16.2889	14.1141	16.579	13.1808	14.1342	14.5689	14.4026	15.1888	14.6114
Psmc3	O88685	20.4331	20.2363	20.2876	20.4861	20.2862	20.2124	20.308	20.5554	20.6387	20.5282	20.7807	20.5761	20.2569	20.4138	20.6036	20.3951	20.4592
Ugcg	O88693	21.8241	21.8038	21.5429	20.7281	21.5581	21.151	21.8958	21.275	21.7059	21.7551	21.2116	21.6347	21.4539	21.4636	21.2916	21.5999	21.3847
Clpp	O88696	22.2093	21.878	22.0238	22.0307	21.9497	22.1768	22.0899	22.0095	22.2967	22.1178	22.5143	22.1807	22.166	22.1996	22.1345	22.2688	21.9208
Hcn2	O88703	20.8418	20.969	20.9012	20.0751	20.4269	20.1597	20.5456	20.0639	20.8323	19.8563	19.9574	19.4614	20.4445	21.0569	19.4966	19.673	20.6468
Hcn1	O88704	18.4165	18.4158	18.6604	17.9405	18.1176	18.1922	17.8803	17.7287	18.3933	17.8253	17.8097	17.8959	17.9976	18.6398	17.7382	17.9268	18.4442
Hcn3	O88705	16.2136	16.0496	16.1062	15.3617	15.7395	15.9684	15.914	15.4411	15.8011	15.6372	15.4159	15.2161	16.0336	16.1718	15.5179	15.2011	15.7425
Ctbp1	O88712	23.0297	22.8728	22.607	23.081	22.9672	22.955	22.7162	22.8932	23.0033	22.9021	23.1128	22.9905	22.8871	22.9645	22.9054	23.0132	23.0489
Map7	O88735	19.1334	19.2598	19.2978	19.3986	19.3627	19.4111	18.9637	18.8273	19.0766	18.8305	18.8803	18.9385	19.1422	19.2029	19.0268	18.9093	19.3682
Hsd17b7	O88736	18.1042	18.3357	18.2647	18.2614	18.2283	18.3373	18.3035	18.3192	18.248	18.6307	18.4168	18.4238	18.2711	18.3537	18.4321	18.5584	18.3002
Bsn	O88737	24.2543	24.2608	24.4382	24.6147	23.9993	24.5128	24.6225	24.3317	24.1719	24.65	24.4657	25.062	24.142	23.8711	24.2656	24.4287	24.3969
Birc6	O88738	17.1681	17.246	16.9983	17.3814	17.2999	17.3223	17.2503	17.4334	17.329	17.515	17.4554	17.5126	17.3946	17.235	17.476	17.3324	17.3883
Gdap1	O88741	22.7568	22.6263	22.4519	22.785	22.7969	22.6876	22.7057	22.687	22.7638	22.8028	22.9444	22.7994	22.7575	22.9727	22.9013	22.8986	22.7343
Tom1	O88746	21.145	21.254	21.0236	21.397	21.2907	21.3076	21.2178	21.2034	21.2263	21.0319	21.2583	21.0986	21.0533	21.0792	21.178	21.1144	21.2125
F11r	O88792	16.75	16.7348	16.2686	16.8936	17.2558	16.9325	16.764	16.1766	16.2943	17.1845	16.7369	16.553	16.4539	16.522	17.1111	16.8223	16.8689
Rpp30	O88796	12.3035	12.112	11.8126	12.3525	11.6155	11.1441	12.2703	11.0644	12.1421	12.0188	12.2885	11.3242	12.4058	11.7923	12.427	11.3834	11.5621
Stam2	O88811	19.8723	19.9229	19.5722	20.4498	20.3104	20.1621	19.7774	20.1932	19.8761	20.3419	20.2153	20.3679	19.4603	20.0114	20.4534	20.1906	19.9869
Fut9	O88819	14.1863	14.4537	14.0544	14.5092	14.2476	13.7109	14.2635	14.3029	14.7094	14.3126	14.6144	14.4072	14.4809	14.4273	14.4927	14.7351	14.6312
St3gal5	O88829	13.3979	13.3266	12.5593	13.7788	13.2734	13.2918	13.8355	13.6961	13.1276	13.546	12.8407	13.2108	13.1545	13.2128	13.7444	13.5957	12.5582
Shd	O88834	14.7392	14.2894	14.2875	14.8467	14.9828	14.8269	14.6537	15.0394	14.7042	15.3343	15.0755	14.7965	14.8553	15.2561	15.2665	14.8755	14.8149
Adam15	O88839	15.6451	15.4777	15.9474	16.0666	16.0294	15.732	15.8517	15.5177	16.0661	15.7767	15.6579	15.6035	15.695	15.7985	16.0095	15.6043	15.6149
Idh1	O88844	21.0215	20.6706	20.4867	20.4426	20.7234	20.5151	20.4193	20.575	21.0406	20.4836	20.947	20.2593	20.7521	20.8727	20.7102	20.8858	20.5615
Akap10	O88845	17.6709	17.5015	17.3317	17.579	17.6377	17.6084	17.3968	17.6914	17.4059	17.8536	17.6807	18.0388	17.5905	17.5266	17.9258	17.6734	17.7566
Arl6	O88848	18.4816	18.32	17.8826	18.0622	18.611	18.3559	18.1093	18.1269	18.2425	18.1557	18.3345	18.2705	18.5417	18.5572	18.1465	18.489	18.3646
Rbbp9	O88851	20.3683	20.2403	19.2549	20.4921	20.4677	20.5908	20.1354	20.4296	20.5813	20.3631	20.9255	20.5188	20.1241	20.469	20.5678	20.5452	20.4403
Ccnk	O88874	13.9332	13.9472	13.8464	13.4537	13.7705	11.9819	14.2924	13.9379	13.9179	14.1736	14.0365	14.1827	14.1114	13.974	13.7583	14.2503	13.807
Dhrs3	O88876	16.3003	16.1547	12.504	15.8911	16.3907	16.302	12.826	16.2556	16.6715	16.8606	16.6233	16.555	15.811	15.8493	16.2221	16.847	15.7902
Mpp3	O88910	20.1926	20.2836	20.3767	20.1824	20.0629	20.1636	20.2016	20.0389	20.2801	20.2005	20.1068	19.9963	20.2331	20.1502	20.0813	20.1105	20.2086
Syn1	O88935	24.8384	24.8206	24.8137	25.0923	25.0044	24.8456	25.1403	25.0479	24.9918	25.3356	25.4326	25.4705	25.3357	25.1764	25.5845	25.3703	25.3074
Zbtb7a	O88939	10.9758	11.8763	13.2646	11.3586	11.006	11.5208	11.4596	11.1951	12.5451	11.2726	10.7975	12.2235	12.0199	11.9388	10.6341	11.4974	12.3869
Lin7b	O88951	19.3805	19.3667	19.5809	18.9334	18.9455	19.2249	19.2297	18.5841	19.2224	18.4721	18.753	18.9595	19.1751	19.1106	19.0211	18.97	18.942
Lin7c	O88952	21.7157	21.3858	21.2801	20.9323	21.1193	21.1863	21.3978	20.8578	21.6453	20.9479	21.2298	20.9968	21.4056	21.4712	21.0507	21.1242	21.2914
Gnpda1	O88958	19.4577	19.2809	18.9151	19.3581	19.3634	19.5715	19.3124	19.3749	19.4716	19.4287	19.676	19.3929	19.2364	19.3713	19.4289	19.4023	19.2016
Yme1l1	O88967	19.8104	19.9995	19.771	19.3562	19.6789	19.3432	19.6828	19.4175	19.7892	19.2258	19.2937	19.1355	19.9734	20.0816	19.2428	19.6864	19.7569
Stx8	O88983	19.9981	20.0616	20.0033	20.0487	20.446	20.1696	20.0873	19.6602	20.246	19.9369	19.8906	19.9104	20.1327	20.2031	19.8015	19.5811	20.0267
Gcat	O88986	19.8173	19.5148	19.2121	19.7509	19.6348	19.6055	19.5056	19.8143	19.7093	19.9071	19.8052	19.7601	19.5891	19.7179	19.7378	19.819	19.4852
Olfm1	O88998	21.0036	20.5358	21.3334	20.3183	19.5854	20.5356	20.4077	20.0736	21.1539	19.902	20.2073	20.291	20.0565	19.6672	19.9673	20.1034	20.399
Cpd	O89001	18.3743	18.6123	18.5603	18.731	18.7437	18.7024	18.7961	18.6023	18.4577	18.7181	18.6805	18.9103	18.783	18.6552	18.6979	18.7783	18.653
Lgmn	O89017	16.2933	16.5917	11.9391	16.492	16.7318	16.2491	16.482	17.2036	16.2895	16.0339	16.3182	16.8611	16.0733	16.5921	16.8295	16.527	16.2704
Tpp1	O89023	21.5184	21.5122	21.2264	21.7845	21.7854	21.7285	21.4422	21.9783	21.7171	21.7658	21.946	21.6158	21.2504	21.2001	21.6223	21.4379	21.142
Robo1	O89026	18.2153	18.1202	18.2191	18.2811	18.2672	18.3986	18.304	18.3872	18.2992	18.3707	18.3555	18.303	18.1999	18.359	18.3894	18.392	18.3728
Matn4	O89029	13.455	14.1774	14.3381	12.7536	13.6834	13.1285	14.3156	12.9914	13.418	12.9985	12.6965	12.0687	13.8336	12.9799	13.3521	13.3309	13.5171
Sh3pxd2a	O89032	15.2058	15.057	15.1361	15.0938	15.29	15.2029	14.934	15.0869	14.8537	15.1568	15.1031	15.2447	14.8183	15.0967	15.6748	15.4536	15.171
Mkln1	O89050	13.0828	13.3356	11.1892	13.5831	13.3271	13.7395	13.5592	13.6878	12.9676	13.3409	13.8571	13.1808	13.2586	13.2192	13.5405	13.4354	13.697
Itm2b	O89051	20.8738	20.9365	21.2837	20.9246	20.986	20.9788	20.9057	20.818	20.9715	21.074	20.8057	20.6972	20.7648	20.902	20.8786	20.9579	20.8468
Coro1a	O89053	21.9138	22.0444	22.3031	22.1798	22.0476	21.9422	22.391	21.9553	22.1971	22.1295	22.2031	22.4122	22.2912	21.9832	22.3587	22.294	22.2118
Cope	O89079	18.9224	18.9916	19.1285	19.3549	19.2698	19.2519	19.1412	19.585	19.1052	19.5828	19.5422	19.7018	19.1157	19.254	19.6181	19.4894	19.1729
Pde4a	O89084	18.5393	18.6424	18.6676	18.8232	18.8725	18.851	18.8	18.3838	18.5525	18.7896	18.5772	18.8626	18.7217	18.5728	18.9639	18.6684	18.7009
Rbm3	O89086	17.4772	18.2129	18.5005	18.3092	18.1069	18.1994	18.8592	18.9327	18.5963	19.1155	18.907	18.1595	18.1272	17.9443	18.5148	18.3071	18.3166
Fhit	O89106	19.4337	19.2046	19.364	19.5427	19.3313	19.5439	19.3257	19.6978	19.4683	19.5135	19.6616	19.6189	19.4363	19.5305	19.6303	19.5703	19.3945
Lancl1	O89112	20.0443	20.222	19.9053	19.7142	19.6779	19.877	19.9347	19.5343	19.9346	19.7976	19.8772	19.9826	20.1494	19.9801	19.8766	19.9594	19.8332
Dnajb5	O89114	10.1516	11.1713	11.3876	10.6328	12.079	11.3896	10.5248	11.7591	11.1187	11.0608	10.8319	11.4047	10.6293	10.8922	11.934	10.3927	10.2989
Vti1a	O89116	14.2191	13.9727	14.6104	14.1039	14.528	14.1336	13.9984	14.1984	14.5405	14.6108	14.7574	14.693	14.4189	14.2912	14.4348	14.5268	14.1021
Dhfr	P00375	13.7991	13.4394	13.2956	10.6777	13.9251	13.5918	13.5846	14.1873	13.5638	13.1246	14.226	13.4269	13.5853	14.1798	14.1205	13.3724	13.4336
Mtco2	P00405	21.9952	21.8208	22.4183	22.2063	21.8246	22.5928	22.4336	22.4285	22.529	22.8415	23.5509	21.4194	21.7405	22.2848	21.2467	21.0964	23.4411
mt-Co3	P00416	16.8428	17.8696	18.8273	17.5114	18.0364	18.8842	18.3853	18.7334	16.96	18.606	17.2861	16.9656	17.4077	17.6754	16.5376	16.5944	19.0539
Hprt1	P00493	22.1385	21.8787	21.8638	21.9164	21.8372	22.0063	21.9259	22.3555	22.1459	22.1357	22.4327	21.9961	21.7298	21.9564	22.1654	22.0704	21.9167
Abl1	P00520	9.00943	10.1225	12.1713	11.8325	9.7002	9.08692	9.30307	9.34103	11.4042	9.24933	10.4528	9.90211	9.98222	9.71349	9.93982	9.63367	9.68808
Mtatp6	P00848	19.835	18.9708	12.0566	11.1591	18.7132	18.0118	19.0623	18.3505	20.623	18.6581	19.9459	17.4825	19.5487	19.5096	18.7358	19.2677	18.9573
Ca2	P00920	25.3323	25.2266	24.6962	24.9426	25.2711	24.8843	25.1054	25.2411	25.7069	25.0077	25.5889	24.7555	24.8956	25.4415	24.967	25.0487	25.314
C3	P01027	14.237	14.1174	9.62893	12.5824	14.1801	13.9008	15.2953	14.0265	16.7231	14.5664	13.6776	10.7843	15.0538	14.3563	16.819	14.5354	15.1757
C4b	P01029	15.0737	15.605	15.2517	15.7439	15.4231	15.8324	15.4302	15.7556	15.2436	15.4374	15.3096	14.9187	14.476	14.6133	14.8449	14.7229	15.3476
Thy1	P01831	24.6113	25.0523	25.3739	25.2452	25.4781	25.608	25.5988	25.0039	24.5825	25.4711	25.1847	25.199	25.3191	25.1885	25.0086	24.9493	25.6104
Igkc	P01837	17.1389	17.6641	16.346	16.5444	18.2516	17.7727	17.9533	11.1313	16.8341	16.8982	16.0069	15.0148	17.2395	15.473	15.4613	15.6859	17.0111
Ighg2b	P01867	8.85352	11.5976	11.2492	11.5819	11.2458	10.9244	10.1856	8.12955	10.9853	10.8715	9.35321	10.6755	10.892	9.27055	9.76849	12.6934	11.0194
Ighm	P01872	16.4787	17.3261	11.7405	11.3333	16.8166	16.5559	16.6751	14.8781	15.0943	15.5001	11.4583	14.7514	15.1124	14.084	10.8282	14.1109	15.549
B2m	P01887	19.4852	19.4962	19.3334	19.917	19.8803	19.666	19.6091	19.6929	19.7168	19.5764	19.5751	19.3624	19.3046	19.4567	19.1503	19.4744	19.3154
H2-D1	P01899	17.4415	17.6107	17.8634	17.8075	17.5559	17.3307	17.4267	17.1988	17.5214	17.2659	17.2484	17.155	17.4414	16.9282	17.0784	17.209	17.3342
H2-K1	P01901	17.3015	17.3641	17.2589	17.4844	17.5626	16.8316	17.1487	17.1657	17.6587	17.2629	17.6962	16.715	16.629	17.0021	16.8476	17.1462	17.3193
Hba	P01942	24.4158	25.1651	23.5473	21.2486	23.6894	24.4805	25.7123	22.8882	24.2596	24.6786	22.9716	22.3232	25.4735	24.6474	21.608	24.3755	25.9764
Hbb-b1	P02088	24.1018	24.5587	23.1228	19.9576	23.1355	23.7588	25.299	21.8961	24.1971	24.0812	22.6954	21.7666	24.9944	24.3321	21.7363	23.9457	25.5729
H3-3a;H3-5;H3c1;H3c2	P02301;P68433;P84228;P84244	25.4725	25.3003	26.2388	22.9169	22.5563	22.7461	24.8825	23.9419	25.1957	21.0533	21.0641	20.9067	24.939	23.4966	20.411	21.4063	22.9266
Lamc1	P02468	12.3332	13.0655	13.396	13.0581	13.2779	13.137	13.3735	12.7653	12.8255	12.7478	12.7177	12.4841	13.1548	13.2883	12.8256	13.1819	13.3138
Krt10	P02535	17.3393	10.2341	21.6431	19.8508	17.6343	19.5057	10.0701	20.0981	19.7323	17.3383	20.1279	17.4767	17.3061	16.6089	18.355	22.9993	18.9326
Mt2	P02798	13.0501	11.7089	15.0339	11.6125	12.5791	11.5428	11.3516	12.2698	11.7982	11.6097	11.2282	12.137	12.0493	13.5047	11.525	13.0864	11.9916
Mt1	P02802	19.1932	18.2123	10.9654	11.8112	19.1864	18.5832	17.5557	18.7154	18.4783	18.7206	18.5409	18.0009	18.2155	19.15	18.4452	19.0893	18.3282
Mtnd1	P03888	17.1695	17.5797	18.5069	16.3333	17.1719	17.4161	17.5141	17.0825	17.1479	16.9337	16.8473	15.5791	16.8549	16.581	15.1706	15.7157	17.6509
mt-Nd3	P03899	15.9634	16.5428	16.6889	16.6207	16.5457	17.6038	16.6197	17.3686	15.8489	17.2192	16.3263	15.7158	15.5872	15.7393	14.5765	15.7316	17.786
Mtnd4	P03911	12.4321	13.0455	13.8444	13.9298	13.1344	13.5249	13.5661	13.3321	11.9624	13.5258	13.9319	12.534	12.7419	12.9686	9.81626	11.6918	13.4369
Mtnd5	P03921	18.2583	18.6523	19.8592	18.5198	18.6972	19.4644	19.431	18.9852	18.0376	19.0037	18.6566	18.2404	18.3869	18.4664	17.8242	17.6018	19.6682
Mtatp8	P03930	22.9888	23.2316	23.938	22.0948	22.3566	22.1371	22.8311	22.0156	22.8624	21.8893	21.9025	21.3557	22.8237	22.5134	21.3986	21.5331	22.4632
Ada	P03958	14.2624	14.4325	14.5742	14.6722	14.6117	14.3513	14.3192	14.5362	14.3955	14.6477	14.2551	14.006	14.6527	14.3313	14.2461	14.3014	14.6443
Iap	P03975	12.1543	11.8812	10.7434	11.602	12.1895	11.5195	11.7788	11.5049	11.8507	11.6642	11.1641	12.2933	11.573	11.6058	11.8021	11.6306	12.0317
Gfap	P03995	22.5422	23.0819	22.7339	23.5772	23.3802	23.1881	22.5726	22.9784	22.6619	22.8715	22.5154	22.9658	22.3507	22.627	22.4274	22.691	22.5439
Krt1	P04104	17.5008	12.2185	20.7311	19.2034	16.9867	18.6351	10.3459	18.8631	18.5966	17.4533	19.2384	12.5796	17.414	9.88696	18.5964	21.5777	17.7953
Mbp	P04370	31.2651	31.4772	31.3296	30.9884	31.4699	30.936	31.239	31.2862	31.649	31.1849	31.4442	30.7843	31.416	31.7841	31.1097	31.3628	31.4001
Araf	P04627	18.5222	18.3339	18.2219	18.1151	18.5361	18.21	18.3822	18.0444	18.4263	18.3155	18.1227	18.0312	18.6575	18.5554	18.3958	18.5622	18.3136
Prnp	P04925	19.3663	19.7041	20.0421	19.4006	19.5461	19.3808	19.7623	19.1189	19.757	19.1778	19.4895	19.2891	19.699	19.7083	19.0252	19.52	19.6467
Aldoc	P05063	24.5576	24.3451	24.0689	24.635	24.5775	24.5329	24.4738	24.9202	24.6678	24.7068	25.0082	24.5132	24.2719	24.5873	24.6499	24.5436	24.5386
Aldoa	P05064	26.6266	26.488	26.2461	26.6808	26.4507	26.6775	26.682	26.7501	26.8078	26.7108	27.0863	26.7885	26.3862	26.5687	26.9026	26.7878	26.6146
Prkaca	P05132	21.2771	21.1959	20.9373	20.2745	20.8312	20.624	20.7694	20.5365	21.322	20.5899	20.8655	20.4512	20.9145	21.3312	20.3897	20.8498	21.2882
Got1	P05201	24.5355	24.3751	24.057	24.3591	24.4471	24.4719	24.4012	24.4349	24.6466	24.4028	24.8514	24.5087	24.117	24.4915	24.7192	24.5201	24.4835
Got2	P05202	27.1888	26.8952	26.4082	26.9705	26.9514	27.0893	26.9764	26.9122	27.3246	27.0174	27.4931	27.2179	26.9946	27.2739	27.3228	27.2641	27.0371
Src	P05480	20.233	20.1839	20.5559	19.8093	19.8433	20.1118	20.336	19.7749	20.1675	20.0875	20.0298	20.0119	20.311	20.0256	19.8156	20.1621	20.1092
Kit	P05532	16.9631	16.749	16.8259	18.1312	17.2235	17.7528	17.189	16.8911	16.9577	17.4305	17.1022	18.2836	16.8827	17.1138	17.2249	17.9076	16.8696
Itgam	P05555	17.2221	17.4772	17.3386	17.5836	17.6108	17.4736	17.4458	17.3002	17.3251	17.4133	17.4541	17.2377	17.1866	17.3474	17.3041	17.3589	17.0682
Pdgfrb	P05622	15.5799	15.7593	16.027	16.2999	16.0191	15.9875	16.2541	16.2	16.0924	16.2517	15.9689	16.0154	15.9871	16.0387	16.0441	16.2285	16.0896
Ldha	P06151	23.4253	23.3203	23.035	23.4086	23.4065	23.5418	23.3427	23.2008	23.4264	23.2616	23.7084	23.6312	23.1713	23.3013	23.6426	23.5312	23.4176
Nr3c1	P06537	14.7945	14.9442	14.3469	14.7156	14.9771	15.1707	15.1051	14.5964	14.6867	15.0833	15.0171	14.9842	14.4826	15.0144	15.0041	15.0278	14.3709
Apoa4	P06728	14.5046	14.8843	13.9462	12.0133	14.8832	15.8642	16.17	11.1627	14.7262	15.3749	11.1278	14.796	14.2972	14.847	15.318	15.4197	15.8477
Gpi	P06745	24.3674	24.0437	23.7544	24.0054	24.1972	24.1355	24.0024	24.0579	24.649	24.2295	24.732	24.1212	23.9489	24.2891	24.3965	24.3399	24.1969
Ctsl	P06797	15.7645	15.9243	15.9765	16.7309	16.1581	16.5693	16.016	16.3965	15.666	16.4065	16.3918	16.3818	16.4259	16.2387	16.8237	16.6578	16.3621
Ptprc	P06800	13.3334	13.7449	13.6369	13.5711	13.6519	13.661	13.2433	13.7284	13.5053	13.5429	13.7039	13.5189	13.2958	13.0046	13.3129	13.6506	13.461
Me1	P06801	20.7509	20.6219	20.5391	20.4993	20.6179	20.5788	20.5418	20.7674	20.9714	20.5301	20.8312	20.6096	20.5906	20.9309	20.5864	20.6307	20.6196
Enpp1	P06802	18.4794	18.6533	18.0951	18.1187	18.5799	18.0468	18.4166	18.1104	18.7205	17.6826	18.3099	17.4777	18.5368	18.8259	17.8158	18.3146	18.4732
Gap43	P06837	24.7677	24.6716	24.8423	24.8337	24.8981	25.0591	25.0196	24.9822	24.7773	24.9037	25.0191	24.6651	25.1525	24.9148	25.0436	25.0826	24.9946
Sparc	P07214	20.4231	20.1576	20.9574	20.3851	20.1197	20.2311	20.5408	20.6891	20.4598	20.5231	20.5944	20.2721	20.4088	20.2645	20.575	20.4824	20.4296
Ttr	P07309	16.0425	17.0139	16.2983	16.5931	17.658	17.9521	17.4765	16.4152	16.7411	16.5029	16.0355	15.9273	15.9643	15.9905	16.6343	16.5363	16.9714
Ckm	P07310	14.4103	14.7638	15.2632	15.2073	14.9405	14.711	14.3532	15.0495	13.3257	14.9776	13.3191	14.8959	14.5546	14.4586	14.9979	14.406	15.1315
Anxa2	P07356	16.3498	16.7572	17.545	17.488	18.0122	16.3475	17.0319	17.3555	16.7535	17.874	16.3657	17.871	17.4807	17.3991	19.2935	17.4453	17.2054
Alb	P07724	22.1108	22.8876	20.5208	22.0103	22.6136	22.9801	23.6291	21.7319	22.0773	22.764	21.8052	21.9948	23.0437	22.4848	22.0807	22.5075	23.5407
Rrm1	P07742	13.4143	13.9783	12.0246	13.8173	13.9015	13.2454	13.2593	13.7057	13.2107	13.8361	13.31	13.0338	13.0734	13.2795	14.0721	13.7023	13.409
Serpina3k	P07759	11.2518	14.1447	12.0257	13.8499	10.3113	13.6154	16.008	14.8712	14.2751	14.8112	14.8771	12.6486	14.428	14.4361	14.8768	15.2456	16.4319
Hsp90aa1	P07901	25.3831	25.2961	25.2104	25.5939	25.3527	25.4526	25.2943	25.5231	25.291	25.3105	25.5612	25.5333	25.2975	25.3242	25.5468	25.3378	25.3674
Ercc1	P07903	12.864	9.98499	12.8773	13.1111	12.8548	12.2669	12.764	12.8326	13.1609	12.7983	11.2805	12.9241	12.7118	13.2324	12.6379	11.6618	12.3962
Phkg1	P07934	16.9159	16.2475	16.7221	16.3	16.948	16.7145	16.4442	16.8728	16.701	17.1016	16.932	16.6092	16.6093	16.6509	17.0059	17.1847	16.839
Pdia4	P08003	20.6687	20.6728	20.8597	21.1253	20.9461	21.026	20.6529	20.989	20.6985	20.9051	21.093	21.1597	21.0096	20.95	21.0318	21.033	20.764
Aprt	P08030	17.3556	17.1904	17.2532	17.3165	17.3714	17.6546	17.4496	17.5651	16.6681	17.4147	17.0291	17.4926	16.9101	17.0861	17.3561	17.652	17.2006
Fcgr2	P08101	12.7984	13.4632	13.6583	13.7248	13.3833	13.1187	13.6289	13.1245	12.8134	13.1841	13.3005	12.8567	12.7903	12.7576	12.9756	12.997	12.9251
Hsp90b1	P08113	24.4405	24.3594	24.79	24.7995	24.4791	24.7039	24.6429	24.6384	24.3494	24.6081	24.6826	24.8455	24.6826	24.4411	24.7893	24.6316	24.4581
S100a10	P08207	16.5855	17.0086	17.221	17.3307	18.0888	16.5231	17.0649	16.4134	17.4103	17.4246	16.3697	17.0242	16.7905	17.0676	17.6706	17.6689	17.3174
Apoe	P08226	22.2923	22.2437	22.1052	21.9904	22.1539	22.068	22.1537	22.2792	22.4106	22.3868	22.516	21.8696	21.9305	22.0529	21.954	22.0488	22.0881
Sod1	P08228	23.2721	23.2271	23.4003	23.4666	23.2885	23.4996	23.2363	23.5	23.0713	23.0469	23.2533	23.3313	23.1158	23.2867	23.4312	23.2702	23.4141
Mdh2	P08249	27.73	27.4796	27.2414	27.7179	27.6301	27.6731	27.6766	27.6798	27.8098	27.6734	28.018	27.8272	27.6403	27.836	27.8854	27.8402	27.6888
Camk4	P08414	18.6929	18.9405	18.5557	18.9216	19.0072	18.9437	18.918	18.9035	18.9815	19.3397	19.0412	19.2882	18.8651	18.6765	19.2126	19.0227	19.1536
Nefl	P08551	24.5926	24.7982	25.0108	24.1911	24.1115	23.9509	24.3956	24.018	24.946	23.5694	23.7643	23.3418	24.4073	24.4949	23.0082	23.19	24.249
Nefm	P08553	25.4432	25.8727	25.9861	25.2475	25.1077	25.0261	25.4274	25.0785	25.7519	24.542	24.6522	24.5557	25.4009	25.3253	23.9836	24.1671	25.2262
Nras	P08556	20.2872	20.5649	20.3271	20.4156	20.5296	20.3244	20.397	20.2042	20.3258	20.321	20.1805	20.4103	20.5709	20.4843	20.3438	20.4071	20.5226
Gnai2	P08752	23.7003	23.3274	23.3202	22.7471	23.1597	23.1737	23.5096	22.7952	23.792	23.1721	23.4647	22.7416	23.5404	23.6625	22.8443	23.2935	23.5538
Polr2a	P08775	13.1402	13.1853	13.1226	12.5692	12.5298	12.7572	12.6613	12.2865	12.7301	12.3557	12.4262	12.4965	12.813	12.7016	12.8886	12.66	12.5218
Itgb1	P09055	19.9988	20.0378	19.9831	19.6625	20.0584	19.691	19.9799	19.5476	20.0126	19.7035	19.6241	19.6423	19.9289	19.9619	19.7024	19.7976	20.1031
P4hb	P09103	22.5756	22.566	22.6727	22.8776	22.5649	22.6728	22.7145	22.8755	22.7519	22.7699	22.9574	22.8391	22.7307	22.6335	22.8987	22.7983	22.685
Cck	P09240	17.0826	17.1999	17.0471	18.3425	17.6983	18.1671	17.3376	17.8001	17.362	17.6554	17.3884	18.8944	17.6147	17.2304	18.3254	18.4784	17.0858
Alpl	P09242	14.9745	15.4326	15.8326	15.5365	16.2663	15.7025	15.6162	15.1285	15.0503	16.4046	15.4431	15.8855	15.5468	15.6178	15.0441	15.5149	15.9491
Ncl	P09405	21.1817	21.3345	21.4118	21.8367	21.1193	21.3782	21.4035	22.0679	21.3547	21.5108	21.4682	21.5546	21.526	21.2267	21.6185	21.3355	21.3075
Pgk1	P09411	24.7621	24.602	23.923	24.0062	24.6101	24.1456	23.8588	24.2061	24.6738	24.1928	24.4018	24.0801	24.4307	24.5755	24.2471	24.3335	24.2267
Ace	P09470	19.2274	18.8888	19.0385	19.2406	19.4663	19.655	19.5448	19.5283	19.3161	19.5523	19.5112	19.3182	19.2022	19.1837	19.4399	19.6015	19.2124
Fth1	P09528	21.1852	21.4127	21.0935	21.492	21.25	21.3224	21.4292	21.461	21.2699	21.0711	21.2978	20.7191	21.0714	21.1129	20.9608	20.8693	21.3037
Myl4	P09541	14.2027	14.1582	15.154	13.0951	13.2499	13.223	13.6736	12.8466	13.8691	13.1691	12.9364	12.8845	13.1069	13.1648	13.3949	13.0482	13.4715
Csf1r	P09581	13.3567	12.7359	13.594	13.0021	13.5039	13.3271	13.5329	12.9048	13.2558	13.4363	12.059	12.576	12.3731	13.1508	12.7032	13.1641	12.6828
Sod2	P09671	26.0607	25.7521	25.482	25.7881	25.5459	25.6565	25.7271	25.7171	26.2599	25.6933	26.7074	25.7761	25.6966	26.2265	26.1057	26.0873	25.7554
Cdh1	P09803	10.4682	10.7563	10.6505	11.5361	10.2509	9.8258	10.8699	11.4658	9.75749	10.0964	12.5479	10.7315	10.947	10.5633	9.93002	10.0376	10.629
Apoa2	P09813	16.9371	17.5639	14.501	15.8844	16.6611	16.867	18.9726	16.008	16.2198	17.3145	15.4355	15.2832	17.7844	16.2734	15.4109	17.3179	18.6679
Surf1	P09925	16.2076	16.6809	17.2038	15.1247	15.5674	15.8007	15.7794	15.188	16.228	15.435	15.2286	13.6964	16.4674	16.354	14.9469	14.8653	16.3413
Nudt10;Nudt11	P0C027;P0C028	17.5246	17.5624	17.5216	18.0923	18.1619	18.3991	17.7654	18.4013	17.5769	18.1826	18.2431	18.3106	17.5673	17.5745	18.4026	18.2141	17.591
Rc3h2	P0C090	10.9829	10.0262	10.1994	11.4295	10.6682	10.6696	10.6238	10.4331	10.8165	10.7606	10.2249	11.1253	10.8343	9.11022	10.5702	10.132	10.1822
Chmp6	P0C0A3	19.1932	19.1506	19.3684	18.0488	18.3621	18.4111	19.1362	17.9054	18.9179	18.4641	18.1451	18.0901	19.2365	18.6329	18.363	18.3177	18.8191
H2az1;H2az2	P0C0S6;Q3THW5	23.2192	23.1543	23.5048	20.5662	19.9123	20.1425	21.8721	20.6737	22.9724	18.8731	19.1676	18.7435	22.5267	21.0296	18.7587	19.2626	20.7043
Lrrc4b	P0C192	18.8872	19.0898	18.8648	19.1224	19.0601	19.2549	19.0195	18.9384	18.9345	19.0116	18.9784	19.3112	18.9921	19.1653	19.0917	19.3376	19.2092
Pde11a	P0C1Q2	14.3665	14.072	13.0917	14.7029	14.58	14.9812	14.8645	14.964	13.8365	14.6337	14.5969	15.1997	14.4839	10.4494	14.3304	14.9886	14.1693
Prkg1	P0C605	17.1518	17.2059	17.3443	16.7342	16.7306	16.6752	15.9085	16.814	16.9828	16.6265	16.3743	16.9599	16.9664	16.8439	16.5874	16.8487	16.6376
Igsf11	P0C673	16.8186	16.7739	17.1871	16.0948	16.3348	16.2422	16.3164	16.0291	16.8978	15.5077	15.8782	15.7815	16.3093	16.6724	15.5515	15.6578	16.4546
Wipf3	P0C7L0	16.743	17.1821	17.2949	17.7926	17.4832	18.3465	17.174	17.0886	16.5508	17.0537	17.2703	18.242	17.297	16.5403	18.2786	17.8286	17.4949
Clec2l	P0C7M9	18.1573	17.1294	10.5337	11.5618	17.1296	15.4274	17.3371	16.3826	19.2785	17.4897	19.2732	17.2952	17.6322	18.5983	17.8819	17.9733	17.877
P0C913	P0C913	13.4643	13.7651	14.3039	13.9204	13.2812	14.4717	14.5896	13.6201	13.5791	14.171	13.5571	14.1058	14.7013	13.5518	13.8022	13.8461	13.9836
Pet100	P0DJE0	14.0417	13.92	13.2763	12.7287	13.2886	13.1631	13.3415	12.4186	13.7009	12.8156	13.1375	13.0309	14.1315	13.8677	12.9439	13.3145	13.2947
[truncated: 5,990 more rows]

## Sheet: Midbrain_InsolubleFraction
Gene	ProteinID	Aged Female Unimpaired 1	Aged Female Impaired 1	Aged Female Impaired 2	Aged Female Unimpaired 2	Aged Female Unimpaired 3	Aged Female Impaired 3	Aged Male Impaired 1	Aged Male Unimpaired 1	Aged Male Impaired 2	Aged Male Unimpaired 2	Aged Male Impaired 3	Young Female 1	Young Female 2	Young Female 3	Young Male 1	Young Male 2	Young Male 3			*Note: All values are log2(intensity)
[truncated: 5,589 more rows]
