# Supplementary material for: Midbrain extracellular matrix and microglia are associated with cognition in aging mice
Source: Nat Commun. 2025 Nov 27;16:11319. doi: 10.1038/s41467-025-66434-z (PMC12722224; doi:10.1038/s41467-025-66434-z)
Supplement: Supplementary file 7 — Supplementary Data 5 [file 41467_2025_66434_MOESM7_ESM.xlsx]

## Sheet: Metadata Information
File	Sample	Sample Name	Condition	Repllicate
C:\Users\adars\OneDrive\Desktop\Daniel-DeBiase-ECM-fracM\04-10-2025-Vijaya-Daniel-DeBiase-lab-HLB-desalted-OF2B-Frac-M-1of20uL.raw	04-10-2025-Vijaya-Daniel-DeBiase-lab-HLB-desalted-OF2B-Frac-M-1of20uL.raw	OF2B	Age Unimpaired	1
C:\Users\adars\OneDrive\Desktop\Daniel-DeBiase-ECM-fracM\04-10-2025-Vijaya-Daniel-DeBiase-lab-HLB-desalted-OF3B-Frac-M-1of20uL.raw	04-10-2025-Vijaya-Daniel-DeBiase-lab-HLB-desalted-OF3B-Frac-M-1of20uL.raw	OF3B	Age Impaired	1
C:\Users\adars\OneDrive\Desktop\Daniel-DeBiase-ECM-fracM\04-10-2025-Vijaya-Daniel-DeBiase-lab-HLB-desalted-OF4B-Frac-M-1of20uL.raw	04-10-2025-Vijaya-Daniel-DeBiase-lab-HLB-desalted-OF4B-Frac-M-1of20uL.raw	OF4B	Age Impaired	2
C:\Users\adars\OneDrive\Desktop\Daniel-DeBiase-ECM-fracM\04-10-2025-Vijaya-Daniel-DeBiase-lab-HLB-desalted-OF6B-Frac-M-1of20uL.raw	04-10-2025-Vijaya-Daniel-DeBiase-lab-HLB-desalted-OF6B-Frac-M-1of20uL.raw	OF6B	Age Impaired	2
C:\Users\adars\OneDrive\Desktop\Daniel-DeBiase-ECM-fracM\04-10-2025-Vijaya-Daniel-DeBiase-lab-HLB-desalted-OF55B-Frac-M-1of20uL.raw	04-10-2025-Vijaya-Daniel-DeBiase-lab-HLB-desalted-OF55B-Frac-M-1of20uL.raw	OF55B	Age Unimpaired	3
C:\Users\adars\OneDrive\Desktop\Daniel-DeBiase-ECM-fracM\04-10-2025-Vijaya-Daniel-DeBiase-lab-HLB-desalted-OF66B-Frac-M-1of20uL.raw	04-10-2025-Vijaya-Daniel-DeBiase-lab-HLB-desalted-OF66B-Frac-M-1of20uL.raw	OF66B	Age Unimpaired	3
C:\Users\adars\OneDrive\Desktop\Daniel-DeBiase-ECM-fracM\04-10-2025-Vijaya-Daniel-DeBiase-lab-HLB-desalted-OM2B-Frac-M-1of20uL.raw	04-10-2025-Vijaya-Daniel-DeBiase-lab-HLB-desalted-OM2B-Frac-M-1of20uL.raw	OM2B	Age Impaired	4
C:\Users\adars\OneDrive\Desktop\Daniel-DeBiase-ECM-fracM\04-10-2025-Vijaya-Daniel-DeBiase-lab-HLB-desalted-OM3B-Frac-M-1of20uL.raw	04-10-2025-Vijaya-Daniel-DeBiase-lab-HLB-desalted-OM3B-Frac-M-1of20uL.raw	OM3B	Age Impaired	5
C:\Users\adars\OneDrive\Desktop\Daniel-DeBiase-ECM-fracM\04-10-2025-Vijaya-Daniel-DeBiase-lab-HLB-desalted-OM55B-Frac-M-1of20uL.raw	04-10-2025-Vijaya-Daniel-DeBiase-lab-HLB-desalted-OM55B-Frac-M-1of20uL.raw	OM55B	Age Unimpaired	6
C:\Users\adars\OneDrive\Desktop\Daniel-DeBiase-ECM-fracM\04-10-2025-Vijaya-Daniel-DeBiase-lab-HLB-desalted-OM66B-Frac-M-1of20uL.raw	04-10-2025-Vijaya-Daniel-DeBiase-lab-HLB-desalted-OM66B-Frac-M-1of20uL.raw	OM66B	Age Unimpaired	4
C:\Users\adars\OneDrive\Desktop\Daniel-DeBiase-ECM-fracM\04-10-2025-Vijaya-Daniel-Debiase-lab-HLB-desalted-TEST-OM5B-Frac-M-1of30uL.raw	04-10-2025-Vijaya-Daniel-Debiase-lab-HLB-desalted-TEST-OM5B-Frac-M-1of30uL.raw	OM5B	Age Impaired	5
C:\Users\adars\OneDrive\Desktop\Daniel-DeBiase-ECM-fracM\04-10-2025-Vijaya-Daniel-Debiase-lab-HLB-desalted-TEST-OM6B-Frac-M-1of30uL.raw	04-10-2025-Vijaya-Daniel-Debiase-lab-HLB-desalted-TEST-OM6B-Frac-M-1of30uL.raw	OM6B	Age Impaired	6
C:\Users\adars\OneDrive\Desktop\Daniel-DeBiase-ECM-fracM\04-10-2025-Vijaya-Daniel-DeBiase-lab-HLB-desalted-YF3B-Frac-M-1of20uL.raw	04-10-2025-Vijaya-Daniel-DeBiase-lab-HLB-desalted-YF3B-Frac-M-1of20uL.raw	YF3B	Young Average	1
C:\Users\adars\OneDrive\Desktop\Daniel-DeBiase-ECM-fracM\04-10-2025-Vijaya-Daniel-DeBiase-lab-HLB-desalted-YF11B-Frac-M-1of20uL.raw	04-10-2025-Vijaya-Daniel-DeBiase-lab-HLB-desalted-YF11B-Frac-M-1of20uL.raw	YF11B	Young Average	2
C:\Users\adars\OneDrive\Desktop\Daniel-DeBiase-ECM-fracM\04-10-2025-Vijaya-Daniel-DeBiase-lab-HLB-desalted-YF33B-Frac-M-1of20uL.raw	04-10-2025-Vijaya-Daniel-DeBiase-lab-HLB-desalted-YF33B-Frac-M-1of20uL.raw	YF33B	Young Average	3
C:\Users\adars\OneDrive\Desktop\Daniel-DeBiase-ECM-fracM\04-10-2025-Vijaya-Daniel-DeBiase-lab-HLB-desalted-YM1B-Frac-M-1of20uL.raw	04-10-2025-Vijaya-Daniel-DeBiase-lab-HLB-desalted-YM1B-Frac-M-1of20uL.raw	YM1B	Young Average	4
C:\Users\adars\OneDrive\Desktop\Daniel-DeBiase-ECM-fracM\04-10-2025-Vijaya-Daniel-DeBiase-lab-HLB-desalted-YM2B-Frac-M-1of20uL.raw	04-10-2025-Vijaya-Daniel-DeBiase-lab-HLB-desalted-YM2B-Frac-M-1of20uL.raw	YM2B	Young Average	5
C:\Users\adars\OneDrive\Desktop\Daniel-DeBiase-ECM-fracM\04-10-2025-Vijaya-Daniel-DeBiase-lab-HLB-desalted-YM11B-Frac-M-1of20uL.raw	04-10-2025-Vijaya-Daniel-DeBiase-lab-HLB-desalted-YM11B-Frac-M-1of20uL.raw	YM11B	Young Average	6
C:\Users\adars\OneDrive\Desktop\Daniel-DeBiase-ECM-fracCS\04-10-2025-Vijaya-Daniel-Debiase-lab-HLB-desalted-TEST-OM5B-Frac-CS-1of30uL.raw	04-10-2025-Vijaya-Daniel-Debiase-lab-HLB-desalted-TEST-OM5B-Frac-CS-1of30uL.raw	OM5B	Age Impaired	1
C:\Users\adars\OneDrive\Desktop\Daniel-DeBiase-ECM-fracCS\04-10-2025-Vijaya-Daniel-Debiase-lab-HLB-desalted-TEST-OM6B-Frac-CS-1of30uL.raw	04-10-2025-Vijaya-Daniel-Debiase-lab-HLB-desalted-TEST-OM6B-Frac-CS-1of30uL.raw	OM6B	Age Impaired	2
C:\Users\adars\OneDrive\Desktop\Daniel-DeBiase-ECM-fracCS\04-11-2025-Vijaya-Daniel-DeBiase-lab-HLB-desalted-OF2B-Frac-CS-1of20uL.raw	04-11-2025-Vijaya-Daniel-DeBiase-lab-HLB-desalted-OF2B-Frac-CS-1of20uL.raw	OF2B	Age Unimpaired	3
C:\Users\adars\OneDrive\Desktop\Daniel-DeBiase-ECM-fracCS\04-11-2025-Vijaya-Daniel-DeBiase-lab-HLB-desalted-OF3B-Frac-CS-1of20uL.raw	04-11-2025-Vijaya-Daniel-DeBiase-lab-HLB-desalted-OF3B-Frac-CS-1of20uL.raw	OF3B	Age Impaired	1
C:\Users\adars\OneDrive\Desktop\Daniel-DeBiase-ECM-fracCS\04-11-2025-Vijaya-Daniel-DeBiase-lab-HLB-desalted-OF4B-Frac-CS-1of20uL.raw	04-11-2025-Vijaya-Daniel-DeBiase-lab-HLB-desalted-OF4B-Frac-CS-1of20uL.raw	OF4B	Age Impaired	2
C:\Users\adars\OneDrive\Desktop\Daniel-DeBiase-ECM-fracCS\04-11-2025-Vijaya-Daniel-DeBiase-lab-HLB-desalted-OF6B-Frac-CS-1of20uL.raw	04-11-2025-Vijaya-Daniel-DeBiase-lab-HLB-desalted-OF6B-Frac-CS-1of20uL.raw	OF6B	Age Impaired	4
C:\Users\adars\OneDrive\Desktop\Daniel-DeBiase-ECM-fracCS\04-11-2025-Vijaya-Daniel-DeBiase-lab-HLB-desalted-OF55B-Frac-CS-1of20uL.raw	04-11-2025-Vijaya-Daniel-DeBiase-lab-HLB-desalted-OF55B-Frac-CS-1of20uL.raw	OF55B	Age Unimpaired	3
C:\Users\adars\OneDrive\Desktop\Daniel-DeBiase-ECM-fracCS\04-11-2025-Vijaya-Daniel-DeBiase-lab-HLB-desalted-OF66B-Frac-CS-1of20uL.raw	04-11-2025-Vijaya-Daniel-DeBiase-lab-HLB-desalted-OF66B-Frac-CS-1of20uL.raw	OF66B	Age Unimpaired	5
C:\Users\adars\OneDrive\Desktop\Daniel-DeBiase-ECM-fracCS\04-11-2025-Vijaya-Daniel-DeBiase-lab-HLB-desalted-OM2B-Frac-CS-1of20uL.raw	04-11-2025-Vijaya-Daniel-DeBiase-lab-HLB-desalted-OM2B-Frac-CS-1of20uL.raw	OM2B	Age Impaired	4
C:\Users\adars\OneDrive\Desktop\Daniel-DeBiase-ECM-fracCS\04-11-2025-Vijaya-Daniel-DeBiase-lab-HLB-desalted-OM3B-Frac-CS-1of20uL.raw	04-11-2025-Vijaya-Daniel-DeBiase-lab-HLB-desalted-OM3B-Frac-CS-1of20uL.raw	OM3B	Age Impaired	5
C:\Users\adars\OneDrive\Desktop\Daniel-DeBiase-ECM-fracCS\04-11-2025-Vijaya-Daniel-DeBiase-lab-HLB-desalted-OM55B-Frac-CS-1of20uL.raw	04-11-2025-Vijaya-Daniel-DeBiase-lab-HLB-desalted-OM55B-Frac-CS-1of20uL.raw	OM55B	Age Unimpaired	6
C:\Users\adars\OneDrive\Desktop\Daniel-DeBiase-ECM-fracCS\04-11-2025-Vijaya-Daniel-DeBiase-lab-HLB-desalted-OM66B-Frac-CS-1of20uL.raw	04-11-2025-Vijaya-Daniel-DeBiase-lab-HLB-desalted-OM66B-Frac-CS-1of20uL.raw	OM66B	Age Unimpaired	6
C:\Users\adars\OneDrive\Desktop\Daniel-DeBiase-ECM-fracCS\04-11-2025-Vijaya-Daniel-DeBiase-lab-HLB-desalted-YF3B-Frac-CS-1of20uL.raw	04-11-2025-Vijaya-Daniel-DeBiase-lab-HLB-desalted-YF3B-Frac-CS-1of20uL.raw	YF3B	Young Average	1
C:\Users\adars\OneDrive\Desktop\Daniel-DeBiase-ECM-fracCS\04-11-2025-Vijaya-Daniel-DeBiase-lab-HLB-desalted-YF11B-Frac-CS-1of20uL.raw	04-11-2025-Vijaya-Daniel-DeBiase-lab-HLB-desalted-YF11B-Frac-CS-1of20uL.raw	YF11B	Young Average	2
C:\Users\adars\OneDrive\Desktop\Daniel-DeBiase-ECM-fracCS\04-11-2025-Vijaya-Daniel-DeBiase-lab-HLB-desalted-YF33B-Frac-CS-1of20uL.raw	04-11-2025-Vijaya-Daniel-DeBiase-lab-HLB-desalted-YF33B-Frac-CS-1of20uL.raw	YF33B	Young Average	3
C:\Users\adars\OneDrive\Desktop\Daniel-DeBiase-ECM-fracCS\04-11-2025-Vijaya-Daniel-DeBiase-lab-HLB-desalted-YM1B-Frac-CS-1of20uL.raw	04-11-2025-Vijaya-Daniel-DeBiase-lab-HLB-desalted-YM1B-Frac-CS-1of20uL.raw	YM1B	Young Average	4
C:\Users\adars\OneDrive\Desktop\Daniel-DeBiase-ECM-fracCS\04-11-2025-Vijaya-Daniel-DeBiase-lab-HLB-desalted-YM2B-Frac-CS-1of20uL.raw	04-11-2025-Vijaya-Daniel-DeBiase-lab-HLB-desalted-YM2B-Frac-CS-1of20uL.raw	YM2B	Young Average	5
C:\Users\adars\OneDrive\Desktop\Daniel-DeBiase-ECM-fracCS\04-11-2025-Vijaya-Daniel-DeBiase-lab-HLB-desalted-YM11B-Frac-CS-1of20uL.raw	04-11-2025-Vijaya-Daniel-DeBiase-lab-HLB-desalted-YM11B-Frac-CS-1of20uL.raw	YM11B	Young Average	6
C:\Users\adars\OneDrive\Desktop\Daniel-DeBiase-ECM-fracInsol\04-10-2025-Vijaya-Daniel-Debiase-lab-HLB-desalted-TEST-OM55B-Frac-Insol-1of30uL.raw	04-10-2025-Vijaya-Daniel-Debiase-lab-HLB-desalted-TEST-OM55B-Frac-Insol-1of30uL.raw	OM55B	Age Unimpaired	1
C:\Users\adars\OneDrive\Desktop\Daniel-DeBiase-ECM-fracInsol\04-10-2025-Vijaya-Daniel-Debiase-lab-HLB-desalted-TEST-YM11B-Frac-Insol-1of30uL.raw	04-10-2025-Vijaya-Daniel-Debiase-lab-HLB-desalted-TEST-YM11B-Frac-Insol-1of30uL.raw	YM11B	Young Average	1
C:\Users\adars\OneDrive\Desktop\Daniel-DeBiase-ECM-fracInsol\04-11-2025-Vijaya-Daniel-DeBiase-lab-HLB-desalted-OF2B-Frac-Insol-1of20uL.raw	04-11-2025-Vijaya-Daniel-DeBiase-lab-HLB-desalted-OF2B-Frac-Insol-1of20uL.raw	OF2B	Age Unimpaired	1
C:\Users\adars\OneDrive\Desktop\Daniel-DeBiase-ECM-fracInsol\04-11-2025-Vijaya-Daniel-DeBiase-lab-HLB-desalted-OF3B-Frac-Insol-1of20uL.raw	04-11-2025-Vijaya-Daniel-DeBiase-lab-HLB-desalted-OF3B-Frac-Insol-1of20uL.raw	OF3B	Age Impaired	2
C:\Users\adars\OneDrive\Desktop\Daniel-DeBiase-ECM-fracInsol\04-11-2025-Vijaya-Daniel-DeBiase-lab-HLB-desalted-OF4B-Frac-Insol-1of20uL.raw	04-11-2025-Vijaya-Daniel-DeBiase-lab-HLB-desalted-OF4B-Frac-Insol-1of20uL.raw	OF4B	Age Impaired	3
C:\Users\adars\OneDrive\Desktop\Daniel-DeBiase-ECM-fracInsol\04-11-2025-Vijaya-Daniel-DeBiase-lab-HLB-desalted-OF6B-Frac-Insol-1of20uL.raw	04-11-2025-Vijaya-Daniel-DeBiase-lab-HLB-desalted-OF6B-Frac-Insol-1of20uL.raw	OF6B	Age Impaired	2
C:\Users\adars\OneDrive\Desktop\Daniel-DeBiase-ECM-fracInsol\04-11-2025-Vijaya-Daniel-DeBiase-lab-HLB-desalted-OF55B-Frac-Insol-1of20uL.raw	04-11-2025-Vijaya-Daniel-DeBiase-lab-HLB-desalted-OF55B-Frac-Insol-1of20uL.raw	OF55B	Age Unimpaired	4
C:\Users\adars\OneDrive\Desktop\Daniel-DeBiase-ECM-fracInsol\04-11-2025-Vijaya-Daniel-DeBiase-lab-HLB-desalted-OF66B-Frac-Insol-1of20uL.raw	04-11-2025-Vijaya-Daniel-DeBiase-lab-HLB-desalted-OF66B-Frac-Insol-1of20uL.raw	OF66B	Age Unimpaired	3
C:\Users\adars\OneDrive\Desktop\Daniel-DeBiase-ECM-fracInsol\04-11-2025-Vijaya-Daniel-DeBiase-lab-HLB-desalted-OM2B-Frac-Insol-1of20uL.raw	04-11-2025-Vijaya-Daniel-DeBiase-lab-HLB-desalted-OM2B-Frac-Insol-1of20uL.raw	OM2B	Age Impaired	5
C:\Users\adars\OneDrive\Desktop\Daniel-DeBiase-ECM-fracInsol\04-11-2025-Vijaya-Daniel-DeBiase-lab-HLB-desalted-OM3B-Frac-Insol-1of20uL.raw	04-11-2025-Vijaya-Daniel-DeBiase-lab-HLB-desalted-OM3B-Frac-Insol-1of20uL.raw	OM3B	Age Impaired	6
C:\Users\adars\OneDrive\Desktop\Daniel-DeBiase-ECM-fracInsol\04-11-2025-Vijaya-Daniel-DeBiase-lab-HLB-desalted-OM5B-Frac-Insol-1of20uL.raw	04-11-2025-Vijaya-Daniel-DeBiase-lab-HLB-desalted-OM5B-Frac-Insol-1of20uL.raw	OM5B	Age Impaired	4
C:\Users\adars\OneDrive\Desktop\Daniel-DeBiase-ECM-fracInsol\04-11-2025-Vijaya-Daniel-DeBiase-lab-HLB-desalted-OM6B-Frac-Insol-1of20uL.raw	04-11-2025-Vijaya-Daniel-DeBiase-lab-HLB-desalted-OM6B-Frac-Insol-1of20uL.raw	OM6B	Age Impaired	5
C:\Users\adars\OneDrive\Desktop\Daniel-DeBiase-ECM-fracInsol\04-11-2025-Vijaya-Daniel-DeBiase-lab-HLB-desalted-OM66B-Frac-Insol-1of20uL.raw	04-11-2025-Vijaya-Daniel-DeBiase-lab-HLB-desalted-OM66B-Frac-Insol-1of20uL.raw	OM66B	Age Unimpaired	6
C:\Users\adars\OneDrive\Desktop\Daniel-DeBiase-ECM-fracInsol\04-11-2025-Vijaya-Daniel-DeBiase-lab-HLB-desalted-YF3B-Frac-Insol-1of20uL.raw	04-11-2025-Vijaya-Daniel-DeBiase-lab-HLB-desalted-YF3B-Frac-Insol-1of20uL.raw	YF3B	Young Average	2
C:\Users\adars\OneDrive\Desktop\Daniel-DeBiase-ECM-fracInsol\04-11-2025-Vijaya-Daniel-DeBiase-lab-HLB-desalted-YF11B-Frac-Insol-1of20uL.raw	04-11-2025-Vijaya-Daniel-DeBiase-lab-HLB-desalted-YF11B-Frac-Insol-1of20uL.raw	YF11B	Young Average	3
C:\Users\adars\OneDrive\Desktop\Daniel-DeBiase-ECM-fracInsol\04-11-2025-Vijaya-Daniel-DeBiase-lab-HLB-desalted-YF33B-Frac-Insol-1of20uL.raw	04-11-2025-Vijaya-Daniel-DeBiase-lab-HLB-desalted-YF33B-Frac-Insol-1of20uL.raw	YF33B	Young Average	4
C:\Users\adars\OneDrive\Desktop\Daniel-DeBiase-ECM-fracInsol\04-11-2025-Vijaya-Daniel-DeBiase-lab-HLB-desalted-YM1B-Frac-Insol-1of20uL.raw	04-11-2025-Vijaya-Daniel-DeBiase-lab-HLB-desalted-YM1B-Frac-Insol-1of20uL.raw	YM1B	Young Average	5
C:\Users\adars\OneDrive\Desktop\Daniel-DeBiase-ECM-fracInsol\04-11-2025-Vijaya-Daniel-DeBiase-lab-HLB-desalted-YM2B-Frac-Insol-1of20uL.raw	04-11-2025-Vijaya-Daniel-DeBiase-lab-HLB-desalted-YM2B-Frac-Insol-1of20uL.raw	YM2B	Young Average	6

## Sheet: MS_Metrics_MembraneFraction
Protein.Group	Protein.Names	Genes	First.Protein.Description	N.Sequences	N.Proteotypic.Sequences	C:\Users\adars\OneDrive\Desktop\Daniel-DeBiase-ECM-fracM\04-10-2025-Vijaya-Daniel-DeBiase-lab-HLB-desalted-OF2B-Frac-M-1of20uL.raw	C:\Users\adars\OneDrive\Desktop\Daniel-DeBiase-ECM-fracM\04-10-2025-Vijaya-Daniel-DeBiase-lab-HLB-desalted-OF3B-Frac-M-1of20uL.raw	C:\Users\adars\OneDrive\Desktop\Daniel-DeBiase-ECM-fracM\04-10-2025-Vijaya-Daniel-DeBiase-lab-HLB-desalted-OF4B-Frac-M-1of20uL.raw	C:\Users\adars\OneDrive\Desktop\Daniel-DeBiase-ECM-fracM\04-10-2025-Vijaya-Daniel-DeBiase-lab-HLB-desalted-OF6B-Frac-M-1of20uL.raw	C:\Users\adars\OneDrive\Desktop\Daniel-DeBiase-ECM-fracM\04-10-2025-Vijaya-Daniel-DeBiase-lab-HLB-desalted-OF55B-Frac-M-1of20uL.raw	C:\Users\adars\OneDrive\Desktop\Daniel-DeBiase-ECM-fracM\04-10-2025-Vijaya-Daniel-DeBiase-lab-HLB-desalted-OF66B-Frac-M-1of20uL.raw	C:\Users\adars\OneDrive\Desktop\Daniel-DeBiase-ECM-fracM\04-10-2025-Vijaya-Daniel-DeBiase-lab-HLB-desalted-OM2B-Frac-M-1of20uL.raw	C:\Users\adars\OneDrive\Desktop\Daniel-DeBiase-ECM-fracM\04-10-2025-Vijaya-Daniel-DeBiase-lab-HLB-desalted-OM3B-Frac-M-1of20uL.raw	C:\Users\adars\OneDrive\Desktop\Daniel-DeBiase-ECM-fracM\04-10-2025-Vijaya-Daniel-DeBiase-lab-HLB-desalted-OM55B-Frac-M-1of20uL.raw	C:\Users\adars\OneDrive\Desktop\Daniel-DeBiase-ECM-fracM\04-10-2025-Vijaya-Daniel-DeBiase-lab-HLB-desalted-OM66B-Frac-M-1of20uL.raw	C:\Users\adars\OneDrive\Desktop\Daniel-DeBiase-ECM-fracM\04-10-2025-Vijaya-Daniel-Debiase-lab-HLB-desalted-TEST-OM5B-Frac-M-1of30uL.raw	C:\Users\adars\OneDrive\Desktop\Daniel-DeBiase-ECM-fracM\04-10-2025-Vijaya-Daniel-Debiase-lab-HLB-desalted-TEST-OM6B-Frac-M-1of30uL.raw	C:\Users\adars\OneDrive\Desktop\Daniel-DeBiase-ECM-fracM\04-10-2025-Vijaya-Daniel-DeBiase-lab-HLB-desalted-YF3B-Frac-M-1of20uL.raw	C:\Users\adars\OneDrive\Desktop\Daniel-DeBiase-ECM-fracM\04-10-2025-Vijaya-Daniel-DeBiase-lab-HLB-desalted-YF11B-Frac-M-1of20uL.raw	C:\Users\adars\OneDrive\Desktop\Daniel-DeBiase-ECM-fracM\04-10-2025-Vijaya-Daniel-DeBiase-lab-HLB-desalted-YF33B-Frac-M-1of20uL.raw	C:\Users\adars\OneDrive\Desktop\Daniel-DeBiase-ECM-fracM\04-10-2025-Vijaya-Daniel-DeBiase-lab-HLB-desalted-YM1B-Frac-M-1of20uL.raw	C:\Users\adars\OneDrive\Desktop\Daniel-DeBiase-ECM-fracM\04-10-2025-Vijaya-Daniel-DeBiase-lab-HLB-desalted-YM2B-Frac-M-1of20uL.raw	C:\Users\adars\OneDrive\Desktop\Daniel-DeBiase-ECM-fracM\04-10-2025-Vijaya-Daniel-DeBiase-lab-HLB-desalted-YM11B-Frac-M-1of20uL.raw
A0A0G2JDV3	GBP6_MOUSE	Gbp6	Guanylate-binding protein 6	2	2		341340			581135				523906	876923
A0A140LIF8	IRGM2_MOUSE	Irgm2	Immunity-related GTPase family M protein 2	1	1	2142.89	2698.45		2189.95	4242.77	1435.51				1672.5	4084.85		2719.15			2950	3632.39	2417.03
A0A1W2P872	NOVA2_MOUSE	Nova2	RNA-binding protein Nova-2	10	10	1695280	1688650	1689840	1833330	1909220	1951950	1536520	1640370	1798330	1934170	1783350	1949590	1821210	1897380	1939470	1853660	1992190	2229700
A0A286YD83	SIM43_MOUSE	Smim43	Small integral membrane protein 43	1	1		651.816	576.689		1123.91	1318.8		3382.14	703.714		829.032	443.924	2624.31	709.464		718.086	2098.73
A0A571BF63	ANKF1_MOUSE	Ankfn1	Ankyrin-repeat and fibronectin type III domain-containing 1	5	5	2898.37	5367.79	3659.65	4606.21		4250.3		3907.95	3785.83	6045.16	3589.22	3845.98	3652.63	3353.61	4393.36	3769.78	2396.27	5590.95
A1A5B6	TBC25_MOUSE	Tbc1d25	TBC1 domain family member 25	6	6	41549.4	72055.8	66328.3	51014	46439.1	36015.9		45395.8	43950.3	46225.9	31218.1	44369.6	46830.2	40650.8	31433.1	56750	43874.6	40111.1
A1L3P4	SL9A6_MOUSE	Slc9a6	Sodium/hydrogen exchanger 6	13	12	4893890	4765600	4615870	6080960	4612920	4703640	4232790	5231880	5076450	5056820	5021680	4416820	4498660	4391390	4849590	4805340	3845020	3920070
A2A432	CUL4B_MOUSE	Cul4b	Cullin-4B	35	25	2526590	2458320	2143640	2256370	2270560	2267110	2498760	2342260	2491340	2543140	2292390	2366170	2131550	2429910	2314580	2236290	2592040	2523790
A2A4P0	DHX8_MOUSE	Dhx8	ATP-dependent RNA helicase DHX8	3	3					55091.7											39436.9	38475.8	61422.3
A2A5R2	BIG2_MOUSE	Arfgef2	Brefeldin A-inhibited guanine nucleotide-exchange protein 2	50	50	2901530	2821320	2484340	2850530	2941830	2932970	2481680	2875580	3091750	3430140	2924140	2970950	2604470	3436040	2764670	2933770	2751440	2987470
A2A690	TANC2_MOUSE	Tanc2	Protein TANC2	47	46	4515660	4691850	4299960	5690670	4994430	4702570	4206200	4995210	4316590	4448360	4620170	4832150	4606640	5391990	4179540	4765960	4308240	4751700
A2A699	F1712_MOUSE	Fam171a2	Protein FAM171A2	24	24	2458740	2104800	2686700	2021120	1999920	2204730	1916180	2453160	1798890	1763420	2485160	2251320	2672070	1783070	2455360	2011870	2324540	1997880
A2A6Q5	CDC27_MOUSE	Cdc27	Cell division cycle protein 27 homolog	5	5	393744	476040	410986	406590	440356	302810		336132	313123	400888	464192	281292	393163	449161	392695	386723	416596	354609
A2A6T1	CDR2L_MOUSE	Cdr2l	Cerebellar degeneration-related protein 2-like	11	11	1187130	1397970	1379850	1067650	1187680	1318100		1293430	1495590	1382330	1223720	1206410	1486930	1026360	1177600	1018330	1163150	1261660
A2A7S8	NHSL3_MOUSE	Nhsl3	NHS-like protein 3	5	5	106585	76019.3	71825.1	134641	104051	76578		103412	69583.8	66765.7	97849.8	72340.6	77940	72577	103890	103701	76109.7	68170.8
A2A863	ITB4_MOUSE	Itgb4	Integrin beta-4	3	3	5040.35	5236.76	2337.55		4437.3	2549.93		2018.35	2204.95	3746.41	1973.91	3883.92	3278.94	4186.58
A2A8L1	CHD5_MOUSE	Chd5	Chromodomain-helicase-DNA-binding protein 5	3	3				8813.77	12130.6							14161.6		9579.36	8599.39		14040.4	11169.6
A2A8L5	PTPRF_MOUSE	Ptprf	Receptor-type tyrosine-protein phosphatase F	49	48	3247670	3174710	3797630	3128440	2831080	3151030	3170500	3505630	3474810	2895140	3443680	3126030	3255800	2815340	3542780	3164890	3029870	3255230
A2A8U2	TM201_MOUSE	Tmem201	Transmembrane protein 201	4	4	122696	129134	87992.9	173285	119284	137570		136555	101548	128269	96565	66231.2	93074.3	114089	97380.6	99959	125301	152401
A2A8Z1	OSBL9_MOUSE	Osbpl9	Oxysterol-binding protein-related protein 9	18	18	1346460	1426890	1423410	1392910	1513330	1515940		1498150	1445550	1527440	1327310	1428350	1467200	1553680	1504500	1438500	1604630	1723680
A2A9C3	SZT2_MOUSE	Szt2	KICSTOR complex protein SZT2	17	17	76028.4	97673.4	89367.8	97905.6	103261	94924.3		82572.7	91798.1	83914.3	79826.2	82974.7	106096	90559.5	99537.2	85249.9	95488	90451.7
A2A9Q0	FND10_MOUSE	Fndc10	Fibronectin type III domain-containing protein 10	3	3	205591	151844	179344	186343	178529	169341		149160	193227	176825	175553	175856	209340	141792	162409	208223	134265	171899
A2AAE1	BLTP1_MOUSE	Bltp1	Bridge-like lipid transfer protein family member 1	100	100	5057610	5656560	4967770	5338950	4848880	5130560	4580400	5199600	4796660	4883050	4819070	4458530	5123440	5000390	4061450	4899560	4665640	5501950
A2AAY5	SPD2B_MOUSE	Sh3pxd2b	SH3 and PX domain-containing protein 2B	1	1		4444.01				2962.04						3443.65
A2AB59	RHG27_MOUSE	Arhgap27	Rho GTPase-activating protein 27	5	5	29327.2	24578.7	18001.2	21576.9	24127.6	21569.4		28610.9	32868.7	28730.3	20214.6	22621.3	26308.1	22721.7	26360.1	21088.7	29162.2	24262.2
A2ABV5	MED14_MOUSE	Med14	Mediator of RNA polymerase II transcription subunit 14	2	2		1873.26		2491.18	1435.73	1435.42		1276.29		1184.19		1994.64		2767.97		1530.93
A2ACJ2	FP100_MOUSE	Faap100	Fanconi anemia core complex-associated protein 100	2	2	2053.86		1118.88	2856.65	2211.7	1702.34		3266.33	2974.49	1340.69	3163.99		1344.91	2627.43	1612.87	2525.37	1602.58	3731.5
A2ADA5	PUSL1_MOUSE	Pusl1	tRNA pseudouridine synthase-like 1	5	5	205692	195130	204961	212444	213070	174569		188556	159980	169166	154017	192423	180702	212405	212306	172204	192800	208034
A2ADY9	DDI2_MOUSE	Ddi2	Protein DDI1 homolog 2	16	15	936408	912311	864110	888136	957271	1028270	881864	819825	936522	873140	973687	855378	838517	979087	864190	840709	987418	845143
A2AF47	DOC11_MOUSE	Dock11	Dedicator of cytokinesis protein 11	3	3			204196	291722	121742							250159				178780
A2AFR3	FRPD4_MOUSE	Frmpd4	FERM and PDZ domain-containing protein 4	9	9	23317.6	23095.8	11898.6	32261.7	17886.7	24461.2		29860.2	26009.9	21198.4	21238.3	15971.6	14297.2	23096.4	23397.2	26050.2	20207.7	23242.6
A2AFS3	ELAP1_MOUSE	Elapor1	Endosome/lysosome-associated apoptosis and autophagy regulator 1	5	5	349920	256830	360416	347372	414021	358221		329313	305492	390830	331537	334490	277687	342077	319116	348082	331962	333426
A2AG50	MA7D2_MOUSE	Map7d2	MAP7 domain-containing protein 2	25	25	5578180	6373360	7000400	6569640	5566800	6323200	6094900	5689270	6614950	5965320	6307980	6438760	6829310	5533370	6373110	5927630	6089210	6289470
A2AGL3	RYR3_MOUSE	Ryr3	Ryanodine receptor 3	11	11	805425	1183820	924670	1229180	1071520	1069520		1080940	828994	701868	908908	735428	896126	957337	748115	983359	838014	1003170
A2AGT5	CKAP5_MOUSE	Ckap5	Cytoskeleton-associated protein 5	92	92	9587820	10798300	10276100	10271100	10678800	10249000	10653500	9762080	10932800	10511500	9932660	10365700	10049700	10983900	10057100	10057900	10585400	11146500
A2AHC3	CAMP1_MOUSE	Camsap1	Calmodulin-regulated spectrin-associated protein 1	44	44	3025840	3307420	2907340	3477900	3329050	3361840	3067410	2927320	3056400	3062090	2707600	2856520	2975110	4022950	3448310	3314880	3188670	3651600
A2AHG0	LZTS3_MOUSE	Lzts3	Leucine zipper putative tumor suppressor 3	4	4	232020	240707		223201	198524	183295		249187	224026	210823	196187	214369	203519	278528	224627	194292	178644
A2AHL1	ANO3_MOUSE	Ano3	Anoctamin-3	7	6	109789	92346.5	136840	90629.7	91220.8	115014		135438	96422.2	82369.4	133920	91898.8	117115	68589.1	92653.4	67082.9	88457	79103.7
A2AI05	NDOR1_MOUSE	Ndor1	NADPH-dependent diflavin oxidoreductase 1	3	3	4471	3094.09		2477.11	2097.84	3855.54		3110.07	3208.18	3116.31	1937.33	3317.25	3914.71	2435.86	2716.42	2957.51	2824.64	4217.32
A2AI08	TPRN_MOUSE	Tprn	Taperin	8	8	154573	158017	147182	117673	91878.5	187725		146568	97474.3	111412	161263	98810.2	184725	74965.8	110772	104704	162895	124040
A2AIL4	NDUF6_MOUSE	Ndufaf6	NADH dehydrogenase (ubiquinone) complex I, assembly factor 6	9	9	2917450	2825200	3126200	2887850	2938280	2795970	3403940	3040090	2920000	2743830	2575600	2815040	3021810	2832830	2880310	2754390	2892820	2815440
A2AIR5	NMD3A_MOUSE	Grin3a	Glutamate receptor ionotropic, NMDA 3A	11	11	780600	732473	866847	808502	701642	640139	856896	748499	678751	679859	841926	676278	719656	758160	717589	749430	483298	595604
A2AJ15	MA1B1_MOUSE	Man1b1	Endoplasmic reticulum mannosyl-oligosaccharide 1,2-alpha-mannosidase	16	16	445427	434856	468828	550508	527196	451136		474773	529773	477243	466655	416630	475716	474259	455020	513760	455486	529120
A2AJ88	PLPL7_MOUSE	Pnpla7	Patatin-like phospholipase domain-containing protein 7	14	14	151772	210534	193461	199804	170150	216062		192887	165092	183246	165360	182170	176683	179358	131725	171521	177813	179802
A2AJA9	AJM1_MOUSE	Ajm1	Apical junction component 1 homolog	11	11	33979.9	37378.8	40348.5	41061	31781.2	33185.4		39746.1	29672.2	32169	34523.7	28055.2	34896.2	38317	35037.4	27498.8	25930.1	27834.8
A2AJI0	MA7D1_MOUSE	Map7d1	MAP7 domain-containing protein 1	24	24	4799240	5558780	5160230	5724860	5337270	4750380	6004680	5700670	5461810	5513150	5479630	5744770	4833170	5366150	5372720	4933360	5308600	5700450
A2AJL3	FGGY_MOUSE	Fggy	FGGY carbohydrate kinase domain-containing protein	4	4	61742.1	86577	93460.6	87588.2	76343.1	81260.6		64704.8	100664	77503.4	93651.8	61862.5	70546.9	84570.3	74402.8	91779.9	95568.9	52390.7
A2AJQ3	D19L4_MOUSE	Dpy19l4	Probable C-mannosyltransferase DPY19L4	3	3	54085.7	38715.1	44838	64475.2	68209.6	48346.9		47554.7	59294.1	52239.3	66394.3	44656.7	70472	46416.6	60274.1	60751.9	58402.8	66382.1
A2AKB4	FRPD1_MOUSE	Frmpd1	FERM and PDZ domain-containing protein 1	5	5	6485.06	7948.87	1515.56	10204.3	7465.01	9458.41		7774.99	9113.54	8724.64	6590.56	5159.5	3330.76	6107.13	5712.95	5794.07		9431.77
A2AKG8	FOCAD_MOUSE	Focad	Focadhesin	19	19	295206	325658	295220	321165	353099	325357		326042	316921	299575	282229	296764	287230	320873	309248	320757	305707	348440
A2ALK8	PTN3_MOUSE	Ptpn3	Tyrosine-protein phosphatase non-receptor type 3	8	8	271120	322764	268238	369024	274257	290776		289135	223849	223520	213584	205755	242844	254624	226842	273481	375275	328541
A2ALS5	RPGP1_MOUSE	Rap1gap	Rap1 GTPase-activating protein 1	27	26	8979960	9848470	8108920	9453680	9266940	9877310	10682200	9156780	9514450	9115420	8674600	8681650	7870910	8939550	9111160	8914070	9770330	10188200
A2ALU4	SHRM2_MOUSE	Shroom2	Protein Shroom2	24	21	2977830	2878090	2755750	2865360	2966500	2964880	3322600	2774280	3134000	2836360	3057590	3065840	3168730	2855860	3146310	2757620	3383560	3106020
A2AN08	UBR4_MOUSE	Ubr4	E3 ubiquitin-protein ligase UBR4	154	154	6245260	6800660	5985030	6445660	6495360	6501990	6468110	6672150	6514140	6938950	6253990	6211830	6024030	7699770	6078940	6864740	6801030	7597200
A2ANU3	SYNG1_MOUSE	Syndig1	Synapse differentiation-inducing gene protein 1	3	3	146273	227300	201073	205859	169010	238880		154536	172761	227146	202274	173662	221982	153334	188714	169117	230075	234009
A2AP18	PLCH2_MOUSE	Plch2	1-phosphatidylinositol 4,5-bisphosphate phosphodiesterase eta-2	27	25	2430390	2102080	2647450	2540240	2390800	1930830	2438450	2546460	2044160	2314240	2321690	2185160	2132070	2642270	2293910	2630300	2222490	2366680
A2APT9	KLD7A_MOUSE	Klhdc7a	Kelch domain-containing protein 7A	9	9	198903	247879	208095	205071	249497	286982		209734	224019	223531	209873	174499	236857	272543	228242	223926	238853	320119
A2APV2	FMNL2_MOUSE	Fmnl2	Formin-like protein 2	34	27	3886490	3806890	5182940	2649780	2513230	2912120	3164240	3517480	2463450	2057380	4153950	2675980	4352270	1812680	3944510	2400780	3260610	1875690
A2APX8	SCN1A_MOUSE	Scn1a	Sodium channel protein type 1 subunit alpha	28	27	2709610	3570620	3460750	2328530	2479310	3094500	2030210	3415510	3275570	2626510	3769040	2064420	2986300	1744820	3209860	1489390	2291210	2216370
A2APY7	NDUF5_MOUSE	Ndufaf5	Arginine-hydroxylase NDUFAF5, mitochondrial	11	11	5764210	5746480	6290840	5691700	5557320	5089500	6621140	5737330	5089830	5769410	5572010	5878890	6065700	6148390	6066910	5970850	6074520	6021700
A2AQ07	TBB1_MOUSE	Tubb1	Tubulin beta-1 chain	1	1				4546.69								131385
A2AQ19	RTF1_MOUSE	Rtf1	RNA polymerase-associated protein RTF1 homolog	2	2	63311.3	57730.9	64919.1	72531.4	79903.4	85330.9	276812	69449		48293.6	69286.2	55623.2	79267.9	57421.2	74885.8	57462.2	70794	68663.9
A2AQ25	SKT_MOUSE	Skt	Sickle tail protein	42	42	1224230	1404490	1432410	1485920	1399300	1180680	1097920	1565460	912753	1174110	1233810	1193280	1013100	1698150	1118250	1150730	1088800	1261430
A2AR50	RGPS1_MOUSE	Ralgps1	Ras-specific guanine nucleotide-releasing factor RalGPS1	4	3	15078.4	14213.8	15946.8	20632.2	16158.7	13697.3		20580.5	11541.8	14924.7	16020.7	8063.75	13503.8	19836	13338.1	21175	15081	15919
A2ARP1	VIP1_MOUSE	Ppip5k1	Inositol hexakisphosphate and diphosphoinositol-pentakisphosphate kinase 1	23	21	14363500	15162400	14889700	14957300	15092300	14734400		15116800	17303200	14286300	14322100	15521400	13841100	17606400	14390600	15137300	15022900	16170800
A2ARS0	ANR63_MOUSE	Ankrd63	Ankyrin repeat domain-containing protein 63	6	6	561542	1392140	1184890	893071	857987	1200980		860594	995415	819341	1071270	750481	773429	956971	907105	1127670	1298800	1904730
A2ASI5	SCN3A_MOUSE	Scn3a	Sodium channel protein type 3 subunit alpha	5	5	763622	1692010	1104130	1100830	489129	731324	1111150	925621	1229300	1058420	1427260	909000	743224	707408	760527	659394	1079420	1154050
A2ASQ1	AGRIN_MOUSE	Agrn	Agrin	13	13	294521	278550	287781	304587	265818	233467		299172	271826	212992	263245	273406	332648	227010	231088	223070	312533	249958
A2ASZ8	SCMC2_MOUSE	Slc25a25	Mitochondrial adenyl nucleotide antiporter SLC25A25	14	13	736350	953720	1043620	1091780	1034200	960558	699388	1010050	929735	769672	744716	586110	1030910	584487	901422	499742	609831	917273
A2AT37	RENT2_MOUSE	Upf2	Regulator of nonsense transcripts 2	21	21	557972	547182	555683	599277	591722	520808	553961	557129	593525	542121	546038	559771	624315	700383	667067	622826	562842	626447
A2AV25	FBCD1_MOUSE	Fibcd1	Fibrinogen C domain-containing protein 1	7	7	176921	206118	273226	195374	191419	136805		252921	158993	166187	184941	163598	192370	177809	213879	213801	88492.6	121405
A2AWA9	RBGP1_MOUSE	Rabgap1	Rab GTPase-activating protein 1	36	33	4393270	4340280	4216670	4937770	4591040	4557310	4193710	4476510	4510260	4470470	4200470	4329920	3840260	5188030	4043710	4366560	4442410	5136050
A2AWP8	ARGAL_MOUSE	Arhgef10l	Rho guanine nucleotide exchange factor 10-like protein	10	10	256500	305135	304883	235093	217159	272194		292697	323338	268327	273368	237618	256031	254503	231136	260145	297430	270808
A2AWR3	LYCHS_MOUSE	Gpr155	Lysosomal cholesterol signaling protein	1	1	46314.1	52920	26585.7	37521.1	31051.3	42119.3		40236.2	43410	21426.8	41120.4	41888.2	18019	19032.9	39828.7	27222.5	36032.4	23973.8
A2BDX3	MOCS3_MOUSE	Mocs3	Adenylyltransferase and sulfurtransferase MOCS3	14	14	2142560	2209260	2035160	1660530	1892670	2229290	1990650	2250530	2295590	2078610	2298120	2121370	2086170	1846730	2071670	2138060	2185760	2125380
A2BE28	LAS1L_MOUSE	Las1l	Ribosomal biogenesis protein LAS1L	4	4		28196.5	23310.5	32852.9	41943.2	23901.6		19888.4	25418.5	28678.7		14002.1	34190.1	32632.3	14799.2	27186.7	23336.9	32805.9
A2BH40	ARI1A_MOUSE	Arid1a	AT-rich interactive domain-containing protein 1A	8	7	37369.7	40968	34217.7	47155.6	39205.9	32290.3		33803.7	28831.9	35974.2	24879.2	33046.1	27109.5	42710.1	33214.6	36444	33063.4	37511.7
A2CG49	KALRN_MOUSE	Kalrn	Kalirin	55	54	2779400	2983420	2780270	3351250	3436190	2853790		3000420	2136910	2317830	2409490	2522640	2644190	4037080	2487760	3108880	2935740	3479390
A2RSJ4	BLT3B_MOUSE	Bltp3b	Bridge-like lipid transfer protein family member 3B	38	38	1605320	1885580	1750050	1735630	1707490	1610290	1723860	1928100	1701990	1870230	1761470	1746950	1527320	2039460	1735750	1802770	2089990	1985160
A2RSQ0	DEN5B_MOUSE	Dennd5b	DENN domain-containing protein 5B	22	22	343509	334487	279942	297689	360808	332701	337211	302904	331493	352416	353876	348624	325594	365859	343321	301702	338930	307166
A2RSX7	TYW5_MOUSE	Tyw5	tRNA wybutosine-synthesizing protein 5	7	7	260052	233076	258973	266312	252957	243332	499449	213495	237084	221967	253143	212353	285563	190058	263695	237367	318619	243750
A2RT62	FXL16_MOUSE	Fbxl16	F-box/LRR-repeat protein 16	12	12	5215780	5899000	5685350	6574350	7405740	6200970	5644330	6181730	5537230	5404990	5426630	5927000	4725600	7725310	6002460	6589080	6455600	7109300
A2TJV2	PALM3_MOUSE	Palm3	Paralemmin-3	8	8	218676	191058	225317	190067	167801	184586		225658	134011	177183	166576	164090	230218	152637	184321	157191	171680	123545
A3KFX0	5NT1A_MOUSE	Nt5c1a	Cytosolic 5'-nucleotidase 1A	11	11	11019300	10611800	12576400	10851100	11768200	12052400		11144400	14332600	13476400	10189800	11682600	9861590	11641300	11074900	12181200	11263600	15209700
A3KGB4	TBC8B_MOUSE	Tbc1d8b	TBC1 domain family member 8B	9	8	88603.6	79896.7	80246.3	133652	118064	97088		74082.8	82763.3	89049.1	96360.1	55163.7	84792	121786	68387.6	124019	90497.3	92639.1
A3KGS3	RGPA2_MOUSE	Ralgapa2	Ral GTPase-activating protein subunit alpha-2	6	6	99829.9	56858.8	65996.1	55654.4	60733.5	65030.1			77533.1	100913	73836.4	96320.2	91926.6	72260.6	52907.1	52981.6	77979.3	87304.3
A3KMP2	TTC38_MOUSE	Ttc38	Tetratricopeptide repeat protein 38	10	10	676199	701654	765417	697750	664650	707900		769913	731740	713231	884405	716275	615372	507372	552679	599318	821472	595089
A4FUP9	GL1D1_MOUSE	Glt1d1	Glycosyltransferase 1 domain-containing protein 1	3	3	15101.4	24776.4	37375.9					22484.8		39658.4	55399.4	30555.6	26158.3			24468.6		44731.6
A4Q9F0	TTLL7_MOUSE	Ttll7	Tubulin polyglutamylase TTLL7	7	7	28546.6	34308.2	45000.4	33236.3	30495.9	28013.2		31736.2	38577	38739.5	25220.4	36085.3	37178.6	22527	42857.1	41871.8	30398.4	38793.7
A6H5Y3	METH_MOUSE	Mtr	Methionine synthase	14	14	120193	108062	125448	128945	103606	98310.3		107505	114323	94023.8	117450	111399	102555	123259	89641	140526	117935	118919
A6H5Z3	EXC6B_MOUSE	Exoc6b	Exocyst complex component 6B	31	30	3598410	4155410	3923260	4163050	3560100	3745180	5063780	3677080	3678740	3555770	3784180	3743060	3752420	4339830	4042360	3924130	3757950	4100330
A6H603	NWD1_MOUSE	Nwd1	NACHT domain- and WD repeat-containing protein 1	1	1		4201.75			10896.4	8643.2		8332.53		10633.5	8676.84		11641.6				7485.72
A6H611	MIPEP_MOUSE	Mipep	Mitochondrial intermediate peptidase	25	25	2246710	2227000	2611720	2271570	2502880	2178660	2243620	2194830	2539590	2324540	2423130	2294640	2433500	2511350	2066270	2310470	2422500	2417890
A6H630	ARMT1_MOUSE	Armt1	Damage-control phosphatase ARMT1	20	20	1379470	1381480	1347980	1212880	1251220	1412410	1266840	1198350	1258940	1319660	1252990	1258340	1291450	1271860	1152450	1227580	1403470	1273470
A6H6A9	RBG1L_MOUSE	Rabgap1l	Rab GTPase-activating protein 1-like	16	16	1319090	1265700	1150410	1235240	1397380	1306500	1483650	1332490	1357970	1385890	1249970	1259730	1098450	1482720	1182360	1184370	1322550	1378520
A6H6E2	MMRN2_MOUSE	Mmrn2	Multimerin-2	3	3	20118.7	25476.8	45009.1	17560.3	12838.9	21228.3		15484.3	26828.5	25809.6	28699.7	20265.3	18270.7	37922.1		29057.6	42965.6	40250
A6H8H2	DEN4C_MOUSE	Dennd4c	DENN domain-containing protein 4C	20	20	76626.4	104842	92556.5	85068.8	90196.4	97852.8		95335.1	115116	112779	93331	87349.7	102022	98435	83610.7	95354.2	91458.7	92720.9
A6H8H5	KCNB2_MOUSE	Kcnb2	Potassium voltage-gated channel subfamily B member 2	3	3	299522	321270		365747	383156	260773					237318			421727		289774	332199	486703
A6X8Z5	RHG31_MOUSE	Arhgap31	Rho GTPase-activating protein 31	5	5	59754.2	60011.6	58834.2	65728	166961	64062		108224	84673.5	119917	81965.7	67351.2	78578.5	176327	84100.9	95490	82104.1	92237.5
A6X919	D19L1_MOUSE	Dpy19l1	Protein C-mannosyl-transferase DPY19L1	12	11	1365760	1355500	1277410	1212970	1040970	1466290		1288180	1136380	1107850	1248950	1053750	1259760	1317540	1422100	1031750	981619	1336130
A8C756	THADA_MOUSE	Thada	tRNA (32-2'-O)-methyltransferase regulator THADA	5	5	62524.1	55108.7	64118.3	44419	58013.3	58396.8		47562.3	57776.1	65626.2	58746	44462.5	58811.2	34515.4	40575.4	56831.3	62683	56851.5
A8Y5H7	S14L1_MOUSE	Sec14l1	SEC14-like protein 1	8	8	37988	27630.4	13746.3	23614.6	33207.9	36338.9		35184.3	29812.5	40529.8	29239.2	27147.1	26302.5	55509.8	21048.2	38409.7	30343.3	26905.6
A9Z1V5	VW5B1_MOUSE	Vwa5b1	von Willebrand factor A domain-containing protein 5B1	17	17	546556	523675	749512	927423	434550	556274	533238	753004	592202	644703	517438	595078	433138	509790	886227	755948	408398	713060
B0F2B4	NLGN4_MOUSE	Nlgn4l	Neuroligin 4-like	16	16	822394	763968	764050	769470	885550	895180	903712	746281	888939	783380	928344	787186	894400	850749	648019	760262	771499	960086
B0V2N1	PTPRS_MOUSE	Ptprs	Receptor-type tyrosine-protein phosphatase S	42	42	3042780	3083740	3597860	3673080	2988000	3086870	3049600	3501400	2563420	2462580	2969400	2697050	2939550	3041930	3216150	3082270	2604420	3219500
B1AR13	CISD3_MOUSE	Cisd3	CDGSH iron-sulfur domain-containing protein 3, mitochondrial	7	7	5961640	5658420	5370160	5494410	5048870	5906140	5987730	5214610	5251740	5378560	4934770	4881650	5930390	5457880	5766780	5081450	4908310	5750730
B1ARW8	CA122_MOUSE		Uncharacterized protein C1orf122 homolog	1	1			71696	57292.4	85656.3	88197.8			77013.7			82904.4		72497.4	97844.1			69487.3
B1AS29	GRIK3_MOUSE	Grik3	Glutamate receptor ionotropic, kainate 3	15	14	391740	394231	505032	439394	363914	375955		449822	386719	367793	386050	320617	380152	416696	387147	352529	296890	410756
B1AUE5	PEX10_MOUSE	Pex10	Peroxisome biogenesis factor 10	4	4	66852.7	80146.2	97021.9	62871.2	71197	87359.3		98818.9	74909.5	71789.7	72719.4	47731.1	59533.8	62572	61057.1	77507.6	66259.6	73603.7
B1AUH1	PTPRU_MOUSE	Ptpru	Receptor-type tyrosine-protein phosphatase U	14	14	893269	808568	939513	855484	796951	679160		893560	830380	859708	850463	831094	804596	751333	946008	836015	874149	808102
B1AVY7	KI16B_MOUSE	Kif16b	Kinesin-like protein KIF16B	1	1			131563	165272				104634		158029		156207		174184
B1AVZ0	UPP_MOUSE	Uprt	Uracil phosphoribosyltransferase homolog	6	6	410248	556025	311355	507642	447490	453434	475473	461229	465933	442164	358950	431831	367081	556390	448948	413650	379978	551295
B1AWN6	SCN2A_MOUSE	Scn2a	Sodium channel protein type 2 subunit alpha	47	25	7645950	9115380	11138700	9348370	7337050	8529080	6256430	10887500	7820610	7277820	8866190	6325670	7066310	6171840	10310600	5618510	5759650	7105420
B1AXH1	NHSL2_MOUSE	Nhsl2	NHS-like protein 2	13	13	499813	771300	608498	952313	764677	854315		607975	551384	596415	436952	518844	558644	1065980	470185	938136	684180	1153720
B1AXV0	FRS1L_MOUSE	Frrs1l	DOMON domain-containing protein FRRS1L	7	7	3522570	3666220	4177430	4245830	4058140	3265740	3203040	3525650	2760060	3138600	3241580	2746190	3447680	3913720	3617770	3551190	3425610	3892890
B1AY10	NFX1_MOUSE	Nfx1	Transcriptional repressor NF-X1	5	5	28128.7	33028.7	30789.9	35616.7	29328.2	23537.7		30033.1	25826.1	21079.7	22378.3	32724.4	21013.3	20644.8	34528.8	26254.6		27178.2
B1AY13	UBP24_MOUSE	Usp24	Ubiquitin carboxyl-terminal hydrolase 24	65	65	4526880	4684130	4381900	4809640	4714180	4662200	4828720	5027430	5237210	5270630	4733590	4851980	4239830	5379690	4333960	4957040	4450830	5425240
B1AZA5	TM245_MOUSE	Tmem245	Transmembrane protein 245	9	9	534592	503126	635250	634245	580367	593344	654797	695121	634640	594597	570415	475021	456955	608904	549998	524093	443887	600052
B1AZP2	DLGP4_MOUSE	Dlgap4	Disks large-associated protein 4	23	22	2387570	2756960	2673010	3008350	3010780	2933140	2499640	2737290	2316520	2839420	2595730	2566990	2550390	3127590	2484340	2801130	2560120	3015970
B2B9E1	TRIQK_MOUSE	Triqk	Triple QxxK/R motif-containing protein	1	1	7573040	7368740	9198210	6924810	5900960	7175560	5763520	6949080	6818510	6280280	7511070	6436590	6662120	5151730	7767810	6335870	6562090	6855370
B2RPU2	PLHD1_MOUSE	Plekhd1	Pleckstrin homology domain-containing family D member 1	4	4	79595.6	104475	110604	62370	101125	76858.3		93455.2	80563.9	112685	94666.9	60494.2	88010	103708	109841	82923.5	93890.6	73944.3
B2RQC6	PYR1_MOUSE	Cad	Multifunctional protein CAD	56	56	14792900	15546000	14396500	16482900	15861600	15531900	14438000	15102300	14407900	15718900	13275300	12770300	13774900	17598100	15144800	15167200	13318200	16244500
B2RR83	YTDC2_MOUSE	Ythdc2	3'-5' RNA helicase YTHDC2	15	15	27882.8	35068.4	31242.2	31134	30944.5	24467.3		26301.1	25903.5	27058.1	23237.5	30978.5	28686.3	29376.6	30460.4	32225.4	26439.9	30655.8
B2RRE7	OTUD4_MOUSE	Otud4	OTU domain-containing protein 4	8	8	513680	489903	392954	349784	357407	410423	477708	441596	416530	359465	450204	376158	405226	404518	386850	401217	430742	490388
B2RSH2	GNAI1_MOUSE	Gnai1	Guanine nucleotide-binding protein G(i) subunit alpha-1	8	8	48594600	47792800	61055300	37350500	31445700	40226100	45749800	43943100	35126400	27657000	46508700	35550400	57576400	28811000	52111400	37763700	45507300	32124100
B2RUJ5	APBA1_MOUSE	Apba1	Amyloid-beta A4 precursor protein-binding family A member 1	21	18	3018790	2592070	2611460	2869800	2864890	2928950	2540010	2783010	2773190	2785310	2854810	2823740	2738780	2956430	2549210	2694330	2725010	2714880
B2RUR8	OTU7B_MOUSE	Otud7b	OTU domain-containing protein 7B	23	18	2629070	2698600	2796050	2494030	3070080	2733890		2688430	2988500	2712970	3213370	2839230	2869500	2222740	2609150	2265980	2816160	2495820
B2RWJ3	TM240_MOUSE	Tmem240	Transmembrane protein 240	2	2					69604.5					53425.6	24420.2	24289.3		64229.2				44157.7
B2RXA1	PLCX2_MOUSE	Plcxd2	PI-PLC X domain-containing protein 2	7	7	77904.8	79468.7	72800	61144	84664.5	84380.2	89136.6	62793	77915.2	79549.4	88714.1	80558.7	86048.3	68259.1	65000	67999.4	67989.5	69410.1
B2RXC1	TPC11_MOUSE	Trappc11	Trafficking protein particle complex subunit 11	42	42	2079410	2037510	1988530	2204780	2290310	2054740	2264640	2209700	2240100	2184190	1932630	2171300	1958690	2245470	2324370	2329630	2066400	2311310
B2RXE2	SL9A5_MOUSE	Slc9a5	Sodium/hydrogen exchanger 5	3	3	4345.91	3694.56	3740.31	4344.63		2712.42		5202.7	4545.25	4893.12	4887.61	3007.72	4492.21	3381.9	3473.45	4530.7	2617.01	6175.77
B2RXR6	ANR44_MOUSE	Ankrd44	Serine/threonine-protein phosphatase 6 regulatory ankyrin repeat subunit B	17	16	428189	438279	457689	411758	416829	462655		428373	427677	497190	460722	372374	355196	461512	412634	456621	468318	413464
B2RXS4	PLXB2_MOUSE	Plxnb2	Plexin-B2	42	41	9421260	8709140	11391300	8241500	8446530	9140680	9141080	10409000	8544940	8477370	9688610	8061980	9637670	7510740	10212300	8690040	9245270	8171460
B2RY04	DOCK5_MOUSE	Dock5	Dedicator of cytokinesis protein 5	29	29	1409920	1673250	1779200	1300240	1210960	1181590	1242460	1415210	1236600	1267930	1555760	1507830	1639560	1009620	1532090	1317600	1437210	1123880
B2RY56	RBM25_MOUSE	Rbm25	RNA-binding protein 25	7	7	246738	312884	179448	391038	325679	234299	284304	166736	238659	283351	262948	309608	271324	258866	215935	320501	273914	365793
B5TVM2	ILDR2_MOUSE	Ildr2	Immunoglobulin-like domain-containing receptor 2	4	4	24643.5		43727.3	38733.2	24621.7	32912.2		33902.8	14602.2		16523.5	24324.6	24827.2	32323.2	25058	30469.8	27913.8	22293.2
B7ZMP1	XPP3_MOUSE	Xpnpep3	Xaa-Pro aminopeptidase 3	16	16	1802370	1669640	1987760	2016970	2268520	1695440	1638810	2027230	1676840	1692670	2005130	2045840	1803460	1959370	1837350	2053570	1835080	1748910
B8JKV0	AMN1_MOUSE	Amn1	Protein AMN1 homolog	2	2	11310.8	10983.1		13000.3	10599.9	16103.2		7395.3	12945.8	5222.07	8696.72	9960.05	11561.1	9533.58	7711.66	9135.21	10572.7	10978.9
B8ZXI1	QTRT2_MOUSE	Qtrt2	Queuine tRNA-ribosyltransferase accessory subunit 2	7	7	310558	310820	232549	302855	278655	273336		215691	208250	271977	304912	211331	317415	254025	292930	362219	276697	321260
B9EHT4	CLIP3_MOUSE	Clip3	CAP-Gly domain-containing linker protein 3	23	23	6566300	7684680	7598270	6962760	6237940	7334480	6818700	7465980	6350000	6442970	6307220	5970380	7264760	5744490	6880260	7059100	6953080	7470390
B9EJ80	PDZD8_MOUSE	Pdzd8	PDZ domain-containing protein 8	46	46	2072250	2340070	2255970	2285550	2432330	2404410	2509230	2211570	2248670	2226990	1958060	2104570	2398990	2447770	2140570	2271230	2260830	2685790
B9EJ86	OSBL8_MOUSE	Osbpl8	Oxysterol-binding protein-related protein 8	34	30	4734070	4862920	5483590	5096180	4929190	4964260	5133740	5120670	4420730	4539290	4744030	4382290	5135920	4906750	4966370	4890820	4727520	5768240
B9EJA2	CTTB2_MOUSE	Cttnbp2	Cortactin-binding protein 2	36	35	1666790	2000420	1802180	2378360	2378940	1919300	1956880	1881620	1563770	1976430	1667210	1592530	1653450	3351830	1816070	2204790	2049230	2662560
B9EJI9	T229A_MOUSE	Tmem229a	Transmembrane protein 229A	6	6	531372	543552	526997	522086	486447	493979		586393	502600	431485	575172	454218	548203	393516	512506	412566	396198	510138
B9EJR8	DAAF5_MOUSE	Dnaaf5	Dynein axonemal assembly factor 5	4	4	24217.7	14871.5	18552.3	15010.6	22196.4	21689.7		24347.7	24298.9	15551.8	27182.3	13499.1	19596.9	22338.5	19778.3	19105.6	25880.6	20978.1
B9EKI3	TMF1_MOUSE	Tmf1	TATA element modulatory factor	20	20	560239	624122	514614	742892	774544	777832		523665	662382	609586	524122	592386	619014	691145	577596	653190	634876	687186
B9EKR1	PTPRZ_MOUSE	Ptprz1	Receptor-type tyrosine-protein phosphatase zeta	43	43	27573700	27168300	29878000	27740600	25377600	20870600	29479800	29134200	25928500	24220600	28479900	27731600	26185700	24236100	29512800	24254200	24342000	25541000
C0HK79;C0HK80	ARXS1_MOUSE;ARXS2_MOUSE	Arxes1;Arxes2	Adipocyte-related X-chromosome expressed sequence 1	6	0	2597950	2592120	3313810	3637900	3135890	2806320		3496930	3273030	3008670	2907760	2641230	3014940	2602360	3144310	2487190	2177590	3194190
C0HKE1;C0HKE2;C0HKE3;C0HKE4;C0HKE5;C0HKE6;C0HKE7;C0HKE8;C0HKE9;Q64523;Q6GSS7;Q8BFU2;Q8CGP5;Q8CGP6;Q8CGP7;Q8R1M2	H2A1B_MOUSE;H2A1C_MOUSE;H2A1D_MOUSE;H2A1E_MOUSE;H2A1F_MOUSE;H2A1G_MOUSE;H2A1H_MOUSE;H2A1I_MOUSE;H2A1K_MOUSE;H2A1N_MOUSE;H2A1O_MOUSE;H2A1P_MOUSE;H2A2A_MOUSE;H2A2C_MOUSE;H2A3_MOUSE;H2AJ_MOUSE	H2ac11;H2ac12;H2ac13;H2ac15;H2ac20;H2ac25;H2ac4;H2ac6;H2ac7;H2ac8;H2aj;Hist1h2af;Hist1h2an;Hist1h2ao;Hist1h2ap;Hist2h2aa1	Histone H2A type 1-B	1	0	306374	434496	503366	327457	256956	230204	887820	373251	327262	564462	742423	566646	506816	220903	1028720	496919	557436	417555
C0HKG5;C0HKG6	RNT2A_MOUSE;RNT2B_MOUSE	Rnaset2a;Rnaset2b	Ribonuclease T2-A	4	0	118005	171583	128247	188875	228313	218030		192212	186851	223552	280874	243734	211400	177328	123289	194772	174196	269752
D3YUB6	BTBD8_MOUSE	Btbd8	BTB/POZ domain-containing protein 8	18	18	646978	901015	744084	905699	942110	1000910	712844	725548	653811	746596	655681	672570	853862	935849	879099	806178	976461	992699
D3YUE4	F151B_MOUSE	Fam151b	Protein FAM151B	3	3	196708		296602	271433	337330	252836		376937	244284	303749	345859	217457		171605		347782	337110	219198
D3YVE8	S35G2_MOUSE	Slc35g2	Solute carrier family 35 member G2	6	6	444014	120357	400753	402913	302061	410508		440788	391954	420366	515529	447495	422436	349104	316385	395194	234496	201376
D3YVF0	AKAP5_MOUSE	Akap5	A-kinase anchor protein 5	26	26	2390090	3669530	2952880	5294510	9269370	3495590	2922810	2283750	2423380	2878170	2259500	2421490	2865830	13578900	2867700	6351480	3088020	7024510
D3YWQ0	DGKI_MOUSE	Dgki	Diacylglycerol kinase iota	24	21	5184340	5549620	5750950	5988520	5616260	5040420	5375570	5142400	4226280	4708090	4805470	4895860	5689650	5407710	4903400	4729750	5530010	5506200
D3YX43	VSI10_MOUSE	Vsig10	V-set and immunoglobulin domain-containing protein 10	1	1	6873.69	21215.2	6696.29	7452.01	8610.1	7973.7		7656.33	10636.1	7889.1	7438.66	3616.19	15105.8	8962.89	12276.7	7357.15		14525.4
D3YXJ0	DGKH_MOUSE	Dgkh	Diacylglycerol kinase eta	19	18	210371	234794	181300	264180	218744	243045		170604	177186	223680	202289	188693	165884	353158	202757	207475	221368	355662
D3YXK2	SAFB1_MOUSE	Safb	Scaffold attachment factor B1	10	5	1167930	1066410	1116430	1383010	750457	1062640	980868	824108	791688	1085120	1164050	908386	1501470	880277	620430	954419	955480	1038250
D3YYU8	OBSL1_MOUSE	Obsl1	Obscurin-like protein 1	3	3	253106	288325	275220	429473		208139		386068		218861	219638	283298	327836	252245				245759
D3YZG8	MTD2L_MOUSE	Mthfd2l	Bifunctional methylenetetrahydrofolate dehydrogenase/cyclohydrolase 2, mitochondrial	9	9	1562470	1493830	1685340	1346560	1184170	1365030	2249460	1457540	1423490	1233270	1473250	1498760	1946420	985486	1805690	1186540	1482160	1166070
D3YZI9	PGBD5_MOUSE	Pgbd5	PiggyBac transposable element-derived protein 5	14	14	612036	734071	627850	763487	836723	742327	678421	689596	688677	723773	660244	638220	561882	919667	632184	851788	686216	728334
D3YZP9	CCDC6_MOUSE	Ccdc6	Coiled-coil domain-containing protein 6	17	17	2452780	2325420	2451620	2592570	2328460	2418640	2482420	2458490	2619150	2355580	2135100	2396150	2202980	2318360	2463150	2582330	2253630	2484890
D3YZU1	SHAN1_MOUSE	Shank1	SH3 and multiple ankyrin repeat domains protein 1	44	44	1335140	1274090	1374260	1520930	1379330	1138260	1137800	1394890	1049190	1737670	1440460	1163540	1170710	1581790	987553	1123700	1095790	1144340
D3Z2R5	SELN_MOUSE	Selenon	Selenoprotein N	4	4	348547	286087	386314	341067	239602	397914		228339	212964	292469	298179	377569	305967	245799	337977	339733	223342	264517
D3Z4S3	PTRD1_MOUSE	Ptrhd1	Putative peptidyl-tRNA hydrolase PTRHD1	5	5	1402160	1149300	1579180	1512640	1386600	1444500	1738860	1332500	1416570	1434290	1214500	1565090	1515750	1388700	1571580	1283350	1424530	1416100
D3Z6Q9	BIN2_MOUSE	Bin2	Bridging integrator 2	8	8	279804	358527	311298	401809	381388	348630		272228	314828	307291	257136	329743	312333	330188	304188	345064	339724	289408
D3Z7P3	GLSK_MOUSE	Gls	Glutaminase kidney isoform, mitochondrial	37	36	108975000	91334100	115543000	112880000	115383000	98760500	87780600	102430000	96294200	100575000	100709000	107665000	108614000	116137000	95843700	122561000	107063000	96380000
D3Z7Q2	SIM20_MOUSE	Smim20	Small integral membrane protein 20	2	2	2640590	2116300	2996550	1728380	1004300	2037710	1577370	2206060	1971610	1804120	2738510	1930690	2918690	1260050	3066990	1410290	2240160	2007990
E0CZ16	KLHL3_MOUSE	Klhl3	Kelch-like protein 3	5	5	12503.3	16665.9	13129.4	13082.2	12298.3	11992.9		14054.9	11320.3	8619.24	8894.03	7878.05	7768.31	15766.7	10801.1	14141.3	18636.5	16614.7
E1U8D0	MTCL2_MOUSE	Mtcl2	Microtubule cross-linking factor 2	9	9	9351.76	11795.5	10736.7	16827.9	13464	13493.5		15999.7	10158.9	13779.2	11136.2	10229.4	10873.3	8329.22	13744.4	10346.7	10319.8	13891.3
E9PUL5	PRRT2_MOUSE	Prrt2	Proline-rich transmembrane protein 2	9	9	40590200	29727200	47083000	27251600	28327500	39567300	43711300	40380000	25541500	33192000	28207400	35965100	30904100	18810000	44661400	32136300	45606000	27946200
E9PUQ8	DGKD_MOUSE	Dgkd	Diacylglycerol kinase delta	8	8	539769	410061	522856	585231	697899	375190		478040	471172	547793	401558	548950	589471	731933	487256	673280	443912	559303
E9PV24	FIBA_MOUSE	Fga	Fibrinogen alpha chain	3	3		1597.86		3572.32				6318.78	1500.64	4303.09	1738.61	2741.82	4625.37		1912.18	1981.05	5988.23
E9PV86	MCTP1_MOUSE	Mctp1	Multiple C2 and transmembrane domain-containing protein 1	19	19	1904090	2079520	1928410	2295980	1834010	2102850		1981130	1648300	1824200	1484370	1383750	1636090	2369570	1964030	2325020	1764800	2284990
E9PVA8	GCN1_MOUSE	Gcn1	Stalled ribosome sensor GCN1	98	98	2432880	3023690	2741230	3224440	3326760	3139580	3002080	2876080	3540610	3321980	2558680	3099880	2993200	3591730	2914690	3370840	3093420	3776060
E9PVB5	TTC17_MOUSE	Ttc17	Tetratricopeptide repeat protein 17	4	4	12596.3	7989.78	10735.3	12491.4	9357.77	13571.8		11102.4	9504.68	9295.33	11029.8	6160.46	10468.9	8328.54	8819.01	7597.37	8135.58	11714.4
E9PVD3	PCD16_MOUSE	Dchs1	Protocadherin-16	8	8	46013.1	47176.1	57844.7	49550.9	43397.2	72081.9		48123.4	46602.2	41455	43441.6	38560	66901	44717	44678.6	60379.2	56866.5	47723.8
E9PXF8	MTMRD_MOUSE	Sbf2	Myotubularin-related protein 13	27	26	606074	580145	597292	585596	559974	571637		580544	637558	550377	485364	545312	487996	621923	508016	607338	538363	605400
E9PY46	IF140_MOUSE	Ift140	Intraflagellar transport protein 140 homolog	13	13	653977	564402	609085	643060	632297	671195		536754	701989	625039	607830	605835	634023	652953	621646	642944	595427	597776
E9PYH6	SET1A_MOUSE	Setd1a	Histone-lysine N-methyltransferase SETD1A	3	3	3526.84	3830.75	4340.53	3778.95	4391.84	3134.75		4079.78	2696.64	2329.68	2911.32	3737.76	2794.42	2993.9	3892.39	3335.5	3090.01	5553.56
E9PYK3	PARP4_MOUSE	Parp4	Protein mono-ADP-ribosyltransferase PARP4	2	2	4535.83	3872.62	2568.4	6683.62	2617.42			4299.17		4069.66	4512.51	5975.44	3468.08	2783.3		3628.67		3051.41
E9PZ19	TUTLB_MOUSE	Igsf9b	Protein turtle homolog B	3	3	3505.6	3016.62	2885.87	1941.76	2647.54	1795.73		3371.62			1597.87	1831.95	2793.03	2520.34	4167.28	3098.1	2903.26	2260.86
E9PZJ8	ASCC3_MOUSE	Ascc3	Activating signal cointegrator 1 complex subunit 3	12	12	70095.8	70382.8	64880.4	91780.1	76126.8	59579.4		68357.6	65985.3	72812.2	68687.6	71004.6	75559.7	67609.9	76674.4	76874.7	75371.7	63517.7
E9Q0S6	TENS1_MOUSE	Tns1	Tensin-1	34	33	3231540	3275140	3291510	3255530	3434200	3630380	2781040	3481570	3235650	3307070	2978490	3248340	3482550	2869040	2642400	3253590	3590500	3148150
E9Q137	TX264_MOUSE	Tex264	Testis-expressed protein 264 homolog	10	10	1578010	1537780	1692110	1520280	1665950	1678460	1620150	1470260	1464340	1409340	1494080	1442160	1436960	1477290	1599560	1698730	1484720	1547810
E9Q1P8	I2BP2_MOUSE	Irf2bp2	Interferon regulatory factor 2-binding protein 2	5	5	17537.7		30744.9	28452.9	19329.4	33486.1			18377	21955.7	18096.5	31926.4	20998.3		34110.3	23164		32730.4
E9Q236	MRP4_MOUSE	Abcc4	ATP-binding cassette sub-family C member 4	31	31	716638	740057	872374	635018	740902	887167	638420	671795	604750	577665	766543	557177	670724	621670	667581	543307	630749	628947
E9Q394	AKP13_MOUSE	Akap13	A-kinase anchor protein 13	6	6	1769.56	4584.89		2745.6	3980.53	3254.89		4428.35	4232.8	3467.93	3878.35	3459.31	2910.5	6111.71		3995.42	5300.53	3344.3
E9Q3C1	C2CD2_MOUSE	C2cd2	C2 domain-containing protein 2	13	13	356586	335589	426594	288507	312969	327553		368000	306302	319189	431492	351843	433207	337690	298013	311134	326100	346472
E9Q3L2	PI4KA_MOUSE	Pi4ka	Phosphatidylinositol 4-kinase alpha	108	108	183866000	177211000	187775000	152524000	153970000	169058000	154511000	171389000	144659000	148190000	185764000	151073000	190129000	132925000	160580000	150733000	167093000	148842000
E9Q401	RYR2_MOUSE	Ryr2	Ryanodine receptor 2	196	180	14691200	17253500	16340200	21905100	23068400	15709800	15749600	16601800	14686800	17162500	15696400	15149600	15362100	24540500	14529400	18890300	14457700	20495400
E9Q4N7	ARI1B_MOUSE	Arid1b	AT-rich interactive domain-containing protein 1B	8	8	7705.36	13118.8	8789.84	14258	9893.81	8341.08		9430.98	9790.9	10549.5	8402.2	10310.2	11183.9	11848.2	8609.35	13310.1	9901.5	12619
E9Q4P1	WDFY1_MOUSE	Wdfy1	WD repeat and FYVE domain-containing protein 1	4	4	45687.8	38458.8	46678.8	47392.3	48202.6	54212.8		65716.2	54761.1	56923.8	47543.2	55907.5	40438			53785.9	44537.4	36903
E9Q4S1	PDE8B_MOUSE	Pde8b	High affinity cAMP-specific and IBMX-insensitive 3',5'-cyclic phosphodiesterase 8B	10	10	738788	913457	1042920	1063010	828480	810370		818511	620257	766396	967488	785449	907226	796597	943415	879204	881566	856944
E9Q555	RN213_MOUSE	Rnf213	E3 ubiquitin-protein ligase RNF213	8	8	13368.2	15573.1	9221.02	12850.9	13239.7	16436.2		14089.7	15185.4	14042.9	10478.5	14243.2	9569.63	11014.8	12288.5		12625	11223.7
E9Q5C9	NOLC1_MOUSE	Nolc1	Nucleolar and coiled-body phosphoprotein 1	7	7	653424	769125	548053	1162250	820185	886925		577872	879033	992719	726905	869511	759299	600139	547557	685809	835960	929416
E9Q612	PTPRO_MOUSE	Ptpro	Receptor-type tyrosine-protein phosphatase O	7	7	188794	187365	192059	274920	198571	217066		261147	202200	196991	224591	250462	208593	264812	221301	250235	157349	224111
E9Q634	MYO1E_MOUSE	Myo1e	Unconventional myosin-Ie	10	8	65723.5	79019.4	76621.7	59230.6	51454.2	82865.5		66157.9	68975.3	65185.5	70824.5	48983	89792.6	37950.5	54852.7	46104.5	74003.8	45057.6
E9Q6B2	CC85C_MOUSE	Ccdc85c	Coiled-coil domain-containing protein 85C	9	9	1147520	1172840	1157240	1194080	1169660	1236040		1237840	1088220	1143810	1151550	1189310	1095840	1206700	1197340	1104020	1191370	1267700
E9Q6J5	BD1L1_MOUSE	Bod1l	Biorientation of chromosomes in cell division protein 1-like 1	9	9	9035.65	4180.07	10157.2	5278.6	8068.54	8856.09		8998.7	5981.28	9442.12	6198.43	8588.66	5918.01	10939.7	11002.7	5533.98	6770.25	10512.2
E9Q6P5	TTC7B_MOUSE	Ttc7b	Tetratricopeptide repeat protein 7B	37	37	11441300	10729200	12102700	9614620	9555900	10686700	9110840	11420200	9404170	8827240	11052800	9770780	12069200	8330740	10922100	9570240	10872600	9231360
E9Q735	UBE4A_MOUSE	Ube4a	Ubiquitin conjugation factor E4 A	24	24	4832120	4731240	4834800	4918990	5716940	5185630	4816920	4833790	5789750	5402410	5266340	5366230	5323270	5518280	4447280	5354030	5204290	5397190
E9Q7G0	NUMA1_MOUSE	Numa1	Nuclear mitotic apparatus protein 1	41	41	311790	424454	522154	492779	402863	396979		405400	389801	448331	384314	406854	433006	422456	493151	456969	374628	421507
E9Q7M2	T22D2_MOUSE	Tsc22d2	TSC22 domain family protein 2	10	7	13995600	14529800	12957300	12037500	12226200	13244100		11575100	12969100	14156100	13041700	14018800	13567200	13755100	12756300	12490400	14063800	13276800
E9Q7T7	CHADL_MOUSE	Chadl	Chondroadherin-like protein	12	12	821833	1099760	921048	979699	875892	1009120		904241	1007170	773479	780515	1101580	1124200	911894	1125930	1111810	1074320	1004630
E9Q7X6	HEG1_MOUSE	Heg1	Protein HEG homolog 1	5	5	9453.15	11598.1	12520.1	5692.4	10781.1	9083.22		8876.61	7497.74	7184.88	8245.91	7686.76	8334.74	10197.8	8871.88	7645.59	7636.23	5637.86
E9Q7X7	NRX2A_MOUSE	Nrxn2	Neurexin-2	38	36	9029270	8381490	10251500	8788720	7528840	8270980	8058210	9383660	7802290	6803270	8924520	7844560	9749830	6235110	10203200	8466900	8182170	8202250
E9Q8D0	DJC21_MOUSE	Dnajc21	DnaJ homolog subfamily C member 21	1	1	2452.02	2705.8		2473.35	1998.51	1200.52		1888.55	2402	3428.32	1623.4		2366.47		3947.61	3858.47		3826.65
E9Q8I9	FRY_MOUSE	Fry	Protein furry homolog	52	52	2277560	2566100	2348490	2809860	2415950	2252350	2144090	2660410	2314930	2436980	2287630	2364070	2213270	2861190	2370460	2493470	2225600	2669240
E9Q8Q6	CC141_MOUSE	Ccdc141	Coiled-coil domain-containing protein 141	13	13	53228.8	52940.9	54343	61959.9	62800	59078.2		46863.3	50474.9	58469.6	50117.6	41032.4	59591.7	63084.6	42991.1	53789.1	53734.3	58848.5
E9Q912	GDS1_MOUSE	Rap1gds1	Rap1 GTPase-GDP dissociation stimulator 1	29	29	28829700	26548700	27458200	26316600	26381000	29917200	23580800	27630800	26807600	26391000	28070300	27739700	27305500	25983100	26456000	25183600	32445000	24985100
E9Q9D5	RBL2A_MOUSE	Rabl2	Rab-like protein 2A	1	1	2630.96			3052.28	1285	1737.71		1967.26	1698.71	2115.43	1880.5	787.555	2074.02	2263.18		2310.95	1517.84	2381.21
E9QAT4	SC16A_MOUSE	Sec16a	Protein transport protein Sec16A	22	22	693576	753757	632709	733662	741208	700632		767755	682597	666254	660510	681055	684965	664325	640955	798908	633795	741387
F6SEU4	SYGP1_MOUSE	Syngap1	Ras/Rap GTPase-activating protein SynGAP	40	38	1004990	1161310	1159370	1926280	1797290	1113360	1103440	1312540	890350	1069380	1087550	1083560	870524	2404840	1009740	1481760	815670	1558180
F6W8I0	YJEN3_MOUSE	Yjefn3	YjeF N-terminal domain-containing protein 3	2	2		12490.9		18704.7	28177.9				8055.15					19463.2		8721.58		15452.1
F6ZDS4	TPR_MOUSE	Tpr	Nucleoprotein TPR	48	48	5054530	5996770	6606520	6055340	6476040	4920660	5501390	5385640	6046790	6404840	5629650	5684960	5897940	7021400	6454580	5886900	4587370	6925070
F7BJB9	MORC3_MOUSE	Morc3	MORC family CW-type zinc finger protein 3	2	2			287679											397904		332220
F7BWT7	TSN15_MOUSE	Tspan15	Tetraspanin-15	5	5	1933690	1857070	2705760	1430900	1543350	1552260		1901610	1493010	1304790	2450380	1659790	3051630	752212	2219040	1435450	2104690	1296720
F8VPK0	SKI3_MOUSE	Skic3	Superkiller complex protein 3	34	34	1702800	2121450	1995330	1986310	1886360	1982590		1782040	1738510	1892980	1741900	1761320	1757740	1690920	1889020	1693000	1669790	2069300
F8VPU2	FARP1_MOUSE	Farp1	FERM, ARHGEF and pleckstrin domain-containing protein 1	39	38	9171660	8874710	10814000	8587920	8983670	9211710	8592820	9657010	8645060	8523310	9335260	8145880	10862700	9122580	9111540	9418320	8704390	8864780
F8VPU6	USP9Y_MOUSE	Usp9y	Ubiquitin carboxyl-terminal hydrolase 9Y	2	2	177608					770408						104339		851725
F8VPZ3	UBP32_MOUSE	Usp32	Ubiquitin carboxyl-terminal hydrolase 32	34	34	2293090	2299580	2316430	2480070	2321500	2380320	3009170	2554040	2407930	2370550	2297070	2225670	2186640	2549060	2603960	2422960	2448920	2462750
G3X8U3	QNG1_MOUSE	QNG1	Queuosine 5'-phosphate N-glycosylase/hydrolase	13	13	1043280	730933	876411	888798	896594	935764	768828	880297	915970	874400	988736	1048290	877492	692533	754275	896427	792559	793481
G3X9J0	SI1L3_MOUSE	Sipa1l3	Signal-induced proliferation-associated 1-like protein 3	15	15	51158.6	77227.7	56573.8	82003.7	59673	60700		45176.5	50424.7	53341.7	52372.9	52816.5	53855.1	71365.1	44773	51103.1	54083.1	60599.8
G3X9K3	BIG1_MOUSE	Arfgef1	Brefeldin A-inhibited guanine nucleotide-exchange protein 1	58	44	2677490	2589540	2043980	2386510	2277580	2721540	2112850	2202290	2637330	2913020	2798060	2514710	2307660	3048110	2204910	2705730	2586300	3084500
G3X9X1	KBTB2_MOUSE	Kbtbd2	Kelch repeat and BTB domain-containing protein 2	10	10	162017	134608	140377	132254	151606	144478	142999	145890	160070	106722	136855	158493	143524	118102	124623	133287	157230	153021
G3XA57	RFIP2_MOUSE	Rab11fip2	Rab11 family-interacting protein 2	15	14	1025150	904734	1065540	1143110	843328	925412	924708	962252	790813	791217	933212	828088	998395	943154	1080520	985017	960691	971136
G5E829	AT2B1_MOUSE	Atp2b1	Plasma membrane calcium-transporting ATPase 1	32	27	34414400	38028800	52565700	37501400	33076000	37754100	31348800	44470600	27816800	25379000	40131200	25112600	38688900	28753100	44713500	23714700	34924700	28997700
G5E870	TRIPC_MOUSE	Trip12	E3 ubiquitin-protein ligase TRIP12	30	30	229350	237299	235371	253297	231066	245550	233927	237696	238485	233739	213958	243231	210083	253755	218994	261284	215613	279265
G5E897	PLGT3_MOUSE	Poglut3	Protein O-glucosyltransferase 3	11	11	710312	568738	848090	595795	655518	506142		616810	685885	647036	708420	744289	654623	585763	614886	602606	570743	612598
G5E8K5	ANK3_MOUSE	Ank3	Ankyrin-3	64	64	8973200	10020300	11140400	7759430	6846560	7692530	8714480	10488400	8207770	6874420	10324700	8492500	8531330	6280590	9796170	6185700	8036440	6836600
G5E8P0	GCP6_MOUSE	Tubgcp6	Gamma-tubulin complex component 6	10	10	257259	308306	177916	301817	269605	281011		380364	279881	276489	213665	263016	280370	267746	221574	277013	272521	340133
G5E8Q8	AGRF5_MOUSE	Adgrf5	Adhesion G protein-coupled receptor F5	4	4	28596.1	28295	35235.1	27359.9	21425.9	34227.8	56948.5	32384.3	25726.7	29468.1	35334.7	34557.5	34932.9	25603.8	25606.9	25034.7	42200.6	24113.8
G5E8V9	ARFP1_MOUSE	Arfip1	Arfaptin-1	13	13	2417670	2420260	2444380	2485450	2420100	2524760	2829780	2487510	2484030	2645820	2156240	2478770	2364430	2493340	2703250	2641580	2784480	2634260
O08529	CAN2_MOUSE	Capn2	Calpain-2 catalytic subunit	30	30	13314400	12895700	13221100	11700900	10980600	13216600	14912400	12376000	12878300	13265100	13418000	12736000	12522900	11770200	12573100	11148300	12747200	11215800
O08530	S1PR1_MOUSE	S1pr1	Sphingosine 1-phosphate receptor 1	4	4	3683810	2326980	4137360	3229160	2389780	2656150	2191260	3338910	2867100	2824790	4004920	3054180	3664840	2322300	3825340	2402850	2686850	2083620
O08532	CA2D1_MOUSE	Cacna2d1	Voltage-dependent calcium channel subunit alpha-2/delta-1	32	30	9251170	7898330	10208500	9517130	6103900	5432650	5537420	8095380	4870100	5118340	8954260	6877780	9243450	5693000	8604180	7031800	7010340	5327750
O08539	BIN1_MOUSE	Bin1	Myc box-dependent-interacting protein 1	31	29	96113000	98981000	105022000	93606400	101669000	91524300	107599000	99577600	98720100	95100800	110745000	104370000	95430700	83081600	89910300	82996800	102396000	85481200
O08545	EFNA3_MOUSE	Efna3	Ephrin-A3	1	1	35635	25004.9	28338.6	28890.5	20793.7	26353.6		15359.2	13205.5	21015.5	34235.2	17782.1	21712.3	18335.6	31293.9	25249.5	24768.2	18325.3
O08547	SC22B_MOUSE	Sec22b	Vesicle-trafficking protein SEC22b	15	15	18238400	14297900	20367400	17672800	19091500	18053600	12556200	17812700	17658200	16695900	17584600	16286700	19217300	16286900	17243500	16905700	16894100	16082600
O08553	DPYL2_MOUSE	Dpysl2	Dihydropyrimidinase-related protein 2	38	33	865460000	633420000	815301000	780013000	809606000	770853000	941078000	824272000	851377000	813495000	871683000	905260000	815938000	730766000	775178000	762680000	806452000	703438000
O08573	LEG9_MOUSE	Lgals9	Galectin-9	3	3	38706.2	41666.2		46782.2	37573.9	39317.6		29965.3	20786.3	33606.9	46539.1	31144.2		33277.4		37063.1	35759.8	28560.4
O08576	RUN3A_MOUSE	Rundc3a	RUN domain-containing protein 3A	15	14	3503180	3078940	3439300	3603310	2928680	2968740	2731830	2913420	2832340	2470010	3330650	2976760	3666930	2616270	2987930	3071240	3202750	2973890
O08579	EMD_MOUSE	Emd	Emerin	11	11	7376510	6883660	9342970	7785430	8004060	8046080	7435550	6742800	7243400	7323100	7409730	7221430	8703500	6969580	8449480	7793390	7649110	7397230
O08580	ERR1_MOUSE	Esrra	Steroid hormone receptor ERR1	2	1	1120.33		624.155		788.58	734.885		1169.23	1115.81	1652.73	1247.08	1278.6	804.08	862.572	897.288	722.528	1153.08	1223.74
O08581	KCNK1_MOUSE	Kcnk1	Potassium channel subfamily K member 1	4	4	28843.5	20392.3	32708.5	28701.6	25366.7	35042		23942.4	28096.7	21862	36326.3	19756.5	38224	26807.2	21466	19798.2	38521.7	30206.2
O08582	GTPB1_MOUSE	Gtpbp1	GTP-binding protein 1	14	14	723337	810373	728180	886167	860397	802656	841759	751765	765649	720214	740224	779134	748098	875328	803353	806779	895987	916959
O08583	THOC4_MOUSE	Alyref	THO complex subunit 4	6	4	10418600	9823160	10725200	13944500	15868700	10617500	8606770	10371500	12862100	14007400	9333420	12401500	11724200	13871100	10104500	12677100	11133500	12689300
O08585	CLCA_MOUSE	Clta	Clathrin light chain A	8	8	140308000	138548000	143958000	145674000	120036000	121037000	168195000	131534000	111360000	117252000	144562000	125965000	148221000	115156000	134743000	140214000	138997000	128484000
O08586	PTEN_MOUSE	Pten	Phosphatidylinositol 3,4,5-trisphosphate 3-phosphatase and dual-specificity protein phosphatase PTEN	7	7	1932580	2068630	1968600	1884010	1929280	2219440	3255230	1745260	1795080	1939520	1642910	1834870	1808550	2263640	1998100	1998360	1988410	1893030
O08599	STXB1_MOUSE	Stxbp1	Syntaxin-binding protein 1	44	43	939628000	722820000	1053220000	746465000	816566000	886415000	798734000	957837000	824696000	720169000	994820000	873187000	993808000	610348000	972787000	726885000	929613000	650879000
O08600	NUCG_MOUSE	Endog	Endonuclease G, mitochondrial	9	9	3602090	3759950	3505760	3620140	3660180	3619400	3201170	3989990	4040730	4040090	4533000	4536080	4132830	3391760	2883750	3721350	4169910	4029800
O08601	MTP_MOUSE	Mttp	Microsomal triglyceride transfer protein large subunit	28	28	705664	720480	802767	757617	763265	736534	692435	824736	777154	785432	794576	810038	659208	818044	830217	770206	735442	805614
O08638	MYH11_MOUSE	Myh11	Myosin-11	21	21	86494.8	113119	109118	178083	276197	194834			268125	178804	94188.3	108345	168946	310264		211290	633659	298266
O08644	EPHB6_MOUSE	Ephb6	Ephrin type-B receptor 6	15	15	1608290	1483160	1729230	1539440	1560880	1459340	1485720	1721080	1286820	1275840	1439000	1614910	1472020	1411710	1469290	1511660	1807510	1510520
O08648	M3K4_MOUSE	Map3k4	Mitogen-activated protein kinase kinase kinase 4	20	20	3094570	3401200	3305210	3049860	2915570	2989010		2925890	3098910	2770090	2964860	2293390	2707820	2889720	3125180	2958510	2558930	3173410
O08663	MAP2_MOUSE	Metap2	Methionine aminopeptidase 2	15	15	2080140	2494140	2359790	2520170	2435270	2282660	2215840	1814820	2219800	2462290	1947710	2310890	2315040	2441610	2375620	2268580	2243620	2570530
O08672	KIFC2_MOUSE	Kifc2	Kinesin-like protein KIFC2	6	6	33480.4	36166.4	39379.1	39069.4	48275.4	38047		25000.5	42029.7	20207.7	35233.8	32563.7	27420.8	53473.7	25677.7	44412.4	40445.5	44026.7
O08677	KNG1_MOUSE	Kng1	Kininogen-1	2	2		24595		15828.5		12622.7		25570.1	6690.39	14843.8	16243.8	11450.2	13274.3		24356.4	13389.6	24105.1
O08688	CAN5_MOUSE	Capn5	Calpain-5	23	23	1864240	2097040	2348530	1978080	1683410	1519590	1769160	2071970	1487290	1391300	1915390	1526700	1874030	1490550	2281970	1570360	1536960	1735470
O08691	ARGI2_MOUSE	Arg2	Arginase-2, mitochondrial	1	1				1951.36	2021.1			1213.81	1897.42	1386.07		1478.09			1631.33	2511.61		2796.31
O08709	PRDX6_MOUSE	Prdx6	Peroxiredoxin-6	19	19	74976000	67858200	72056300	64118700	71547700	83997700	70780300	63661100	65102900	70941400	74494000	70502900	71610700	63145900	63698800	61558200	75757200	56598000
O08715	AKAP1_MOUSE	Akap1	A-kinase anchor protein 1, mitochondrial	12	12	648188	689777	791898	947653	880446	932646	665505	786688	816950	725197	588860	615832	981266	796251	814586	760392	835511	823908
O08734	BAK_MOUSE	Bak1	Bcl-2 homologous antagonist/killer	2	2					3707.32			5068		4095.98	4326.96		3672.74		4488.86
O08739	AMPD3_MOUSE	Ampd3	AMP deaminase 3	24	22	2127870	1841820	2132600	2029290	2147060	2075380		2215650	2433160	2150360	1940400	2116030	1976230	2219710	2124000	2058910	1932720	2125880
O08740	RPB11_MOUSE	Polr2j	DNA-directed RNA polymerase II subunit RPB11	2	2	45792.1	61566.1	53316.2	37697.4	50603.6	59604.4		55639.7	57719.8	56565.8	41936.5	60287.2	68045.7	61867.7		61305.9	50363.4	35479.7
O08747	UNC5C_MOUSE	Unc5c	Netrin receptor UNC5C	14	13	9197970	9181270	10063500	11104800	8979990	8871270	7818170	9115710	7377950	8168290	8875810	6675910	10052300	7884150	10931000	9693500	9549680	9129080
O08749	DLDH_MOUSE	Dld	Dihydrolipoyl dehydrogenase, mitochondrial	24	24	90106500	81723600	117925000	86321800	78611300	76554600	99991500	102457000	72407700	80140500	93399600	83320100	89207300	74647700	105816000	69256500	79030200	83777100
O08756	HCD2_MOUSE	Hsd17b10	3-hydroxyacyl-CoA dehydrogenase type-2	13	13	47003200	41265800	45491800	45560900	44533300	49166800	57095500	46406700	42734800	47637000	44043900	45332500	43892700	47241700	45264700	45859300	46204000	43361400
O08759	UBE3A_MOUSE	Ube3a	Ubiquitin-protein ligase E3A	32	32	2227050	2015050	1894340	2091350	2097840	2248060	2561010	2074240	2248220	2284770	1988010	2031120	1948270	2255070	1805990	2215480	2225950	2247920
O08784	TCOF_MOUSE	Tcof1	Treacle protein	8	8	115899	126018	84236.3	176348	104976	144345		119694	126687	127546	140619	151662	118024	130288	81522.4	120927	119399	123324
O08788	DCTN1_MOUSE	Dctn1	Dynactin subunit 1	69	69	20607800	20542600	21480700	20488400	20458300	20237500	17463400	21641200	20544100	20856500	21575500	21037600	20107200	20932500	21102200	19904300	21283300	20888600
O08795	GLU2B_MOUSE	Prkcsh	Glucosidase 2 subunit beta	16	16	29884300	26905600	33926700	30905400	33131000	28326900	29963400	29910100	30411600	29896200	31569900	31828700	32003100	31728300	30757300	31171600	28931000	31430400
O08800	SPB8_MOUSE	Serpinb8	Serpin B8	3	3	34453.3	25131.7		30629	24948	19806		23941.5	12883.6		21028.5	9975.37		5697.64		14643.6	19026.3
O08807	PRDX4_MOUSE	Prdx4	Peroxiredoxin-4	9	9	2095710	2640810	2228190	2221970	1899410	2464490	2245720	1950890	2134780	2722590	2096070	2101650	2402580	2184180	2161490	2236370	2326380	2356640
O08808	DIAP1_MOUSE	Diaph1	Protein diaphanous homolog 1	33	33	2842700	2628940	2702200	2959600	3150910	2827810	2696630	3018840	2856420	2973810	2760190	2613750	2632810	3721020	2594970	3348350	2757310	3551290
O08810	U5S1_MOUSE	Eftud2	116 kDa U5 small nuclear ribonucleoprotein component	27	27	666011	822023	629418	910422	753219	700399	613250	601078	773256	727169	767600	879902	805146	788542	607339	811838	761629	811222
O08842	GFRA2_MOUSE	Gfra2	GDNF family receptor alpha-2	2	2	458918	581608	597940	642413	244620	406889		628876	260364	325524	482448	484456	653684	358989	666910	444565	497204	337543
O08848	RO60_MOUSE	RO60	RNA-binding protein Ro60	19	19	8960580	7709730	7491090	8266490	8169190	8709640	9047680	7450900	8757280	8091810	7752520	7413970	7905990	7897650	7807210	7830290	9400060	8281760
O08908	P85B_MOUSE	Pik3r2	Phosphatidylinositol 3-kinase regulatory subunit beta	16	13	437283	495684	402129	502639	461112	483758		425155	503159	448560	453270	439221	406422	475112	413683	415086	432068	551845
O08912	GALT1_MOUSE	Galnt1	Polypeptide N-acetylgalactosaminyltransferase 1	6	5	160146	184642	232648	180978	169422	160256		210289	174151	158100	164868	145583	184264	166335	180178	164306	172516	192847
O08914	FAAH1_MOUSE	Faah	Fatty-acid amide hydrolase 1	20	20	4328000	4349490	4459400	4455810	5028670	5368740	5478280	4860210	3952570	3827620	4401830	4286870	4433140	5297950	4402670	3864120	4546280	4847980
O08915	AIP_MOUSE	Aip	AH receptor-interacting protein	11	11	4124210	4391980	4536980	4146750	4127650	4748560	4652700	4264600	4334920	4247460	4574080	4518330	4592370	3938630	4519240	4299740	4887250	4335540
O08917	FLOT1_MOUSE	Flot1	Flotillin-1	25	25	6802360	8468530	7298170	10382000	5790960	5670620	5367820	9019060	4501410	5178250	7120290	5302040	5444190	4587770	6083010	5202990	4779470	5139860
O08919	NUMBL_MOUSE	Numbl	Numb-like protein	23	20	6357280	6381490	6363620	6897470	5547500	6167150	6509410	5818520	5348580	5827800	6097570	5767840	5995980	6283290	6081600	6752160	6320560	6617320
O08967	CYH3_MOUSE	Cyth3	Cytohesin-3	4	4	383740	452276	383434	567194	384997	445214		335118	331376	370964	397391	276877	407308	622671	374448	466702	498290	357485
O08989	RASM_MOUSE	Mras	Ras-related protein M-Ras	12	12	10036200	9772400	10955400	9884410	11097200	10086500	13664700	9934740	8753350	8933760	9830860	9582240	10347400	9707400	12294600	9838950	9719410	9501160
O08992	SDCB1_MOUSE	Sdcbp	Syntenin-1	7	7	6234800	5551740	6819480	8260550	6354850	5646110	4655520	7808790	6379490	5543020	6915970	6332450	7008360	5644650	6002720	6576430	6077750	4928170
O08997	ATOX1_MOUSE	Atox1	Copper transport protein ATOX1	5	5	7960400	8370710	8346350	7973670	6986990	9873020	18283100	7316930	8375660	8575410	8519360	8977870	10199900	6841490	9063740	8423690	10778900	7943990
O09000	NCOA3_MOUSE	Ncoa3	Nuclear receptor coactivator 3	1	1	3087.01		2710.31	2087.39	2894.98	3064.51		1664.11			3619.05	2205.45	2624.93		4335.58	2679.14		3948.23
O09005	DEGS1_MOUSE	Degs1	Sphingolipid delta(4)-desaturase DES1	4	4	680114	792565	693169	669673	749881	743947		652067	773725	597088	581278	587315	640033	643787	704954	653093	559323	774884
O09012	PEX5_MOUSE	Pex5	Peroxisomal targeting signal 1 receptor	14	14	417588	388165	391697	411948	376783	418835	316039	356880	385064	321390	307919	300797	366038	396055	323365	357442	313414	393329
O09030	I13R1_MOUSE	Il13ra1	Interleukin-13 receptor subunit alpha-1	2	2	3633.59				2621.04							1948.39				3667.73		5516.64
O09044	SNP23_MOUSE	Snap23	Synaptosomal-associated protein 23	6	6	215071	213254	315724	193870	170975	204363	213528	222246	180236	182012	241250	186114	258069	166465	224975	177346	203193	170565
O09061	PSB1_MOUSE	Psmb1	Proteasome subunit beta type-1	15	15	18079800	17082100	17413500	17403200	18216400	17735400	20455600	18742100	19584700	18534800	18058600	18779500	16929900	18785000	17330700	17882000	17998700	17543700
O09106	HDAC1_MOUSE	Hdac1	Histone deacetylase 1	2	2	14333.5	23055.7	16809.5	20569.7	28900.9	20743.6		21340.6	16151.8	19198.6	12946.1	20081.8	19926.2	17705.3	18227.3	20828.4	24776.4	23366.5
O09111	NDUBB_MOUSE	Ndufb11	NADH dehydrogenase [ubiquinone] 1 beta subcomplex subunit 11, mitochondrial	6	6	5741460	7350580	8214260	11781000	8020520	7172210	5212540	8264000	5804550	6211680	7522620	5036170	7081860	5255470	7548620	5307400	5124990	6785680
O09114	PTGDS_MOUSE	Ptgds	Prostaglandin-H2 D-isomerase	5	5	11114400	8395440	14039500	7369860	12261300	15363900	5499270	10329100	8818690	12490500	15378000	9946530	10920000	10994900	10521800	13971100	13911900	8839800
O09117	SYPL1_MOUSE	Sypl1	Synaptophysin-like protein 1	3	3	6589750	6090640	8415340	5387480	3459400	5674180	3209320	6259510	4659740	4337130	7082700	4612080	7963760	3404080	7083350	3951220	5028020	2833870
O09126	SEM4D_MOUSE	Sema4d	Semaphorin-4D	15	15	3928200	3686510	4667650	4240740	3982970	4561950	3507770	3655460	3607100	3648910	3869650	3422970	5032150	3028130	4589720	4002290	4157970	3747540
O09131	GSTO1_MOUSE	Gsto1	Glutathione S-transferase omega-1	12	11	5632040	5148900	6179730	5670380	5028620	5482350	5812330	5973870	5627100	5836420	6009480	6041110	4970490	4715150	5177390	4940310	5799020	4892540
O09159	MA2B1_MOUSE	Man2b1	Lysosomal alpha-mannosidase	14	14	511896	543778	644594	537839	578100	606222		529481	574584	506437	555715	580522	580453	441144	460025	540367	463244	606714
O09161	CASQ2_MOUSE	Casq2	Calsequestrin-2	3	3	26634	19533.6	21569.6	26379	15562	13571.7		14954.3	23514.8	28248.9	22114.3	15300.2	14135.3	9831.6		12526.2	12601.1	16580.7
O09164	SODE_MOUSE	Sod3	Extracellular superoxide dismutase [Cu-Zn]	3	3	183246	196476	212722	171080	213613	227166		166844	174912	113438	122210	178654	178152	170136	168378	148155	158789	187738
O09167	RL21_MOUSE	Rpl21	Large ribosomal subunit protein eL21	5	5	10723300	11113000	12586400	15513600	10929400	9888040	8703530	10873300	9119740	9518840	11364200	10000600	12522000	9383430	8684680	10406700	8718500	9316050
O09172	GSH0_MOUSE	Gclm	Glutamate--cysteine ligase regulatory subunit	9	9	3476280	2777720	3048600	2968230	3279640	3452050	2911800	3231400	3403360	3193670	3536570	3554910	3863190	2521310	3073850	2690040	3464380	2939760
O09174	AMACR_MOUSE	Amacr	Alpha-methylacyl-CoA racemase	14	14	1982490	1944190	2292400	2032290	1944750	1928140	2405310	2064470	1987670	2097920	2067580	2057620	1884840	1969170	2168290	2162450	2049150	2045720
O35066	KIF3C_MOUSE	Kif3c	Kinesin-like protein KIF3C	12	12	104050	130409	123481	122738	104742	90817.9		113494	116203	107891	92494.4	79589.2	102226	100751	84805	106771	104869	124099
O35074	PTGIS_MOUSE	Ptgis	Prostacyclin synthase	13	13	457522	297764	489434	222919	595370	528696		355235	408086	270615	304537	188616	235085	362875	287329	345441	408242	300535
O35075	VP26C_MOUSE	Vps26c	Vacuolar protein sorting-associated protein 26C	12	12	2188090	2391010	2298880	2300670	2606580	2590700		2116280	2395030	2811720	2319540	2359490	2180140	2406090	2243460	2411950	2319290	2571600
O35083	PLCA_MOUSE	Agpat1	1-acyl-sn-glycerol-3-phosphate acyltransferase alpha	6	6	5486900	5346650	6274810	5638910	5545550	5506390	3294430	5681040	5113350	5235800	6304200	4912880	5741690	4868080	5543620	5449440	4976430	5241240
O35089	CNIH2_MOUSE	Cnih2	Protein cornichon homolog 2	1	1	330921	392531	344383	698115	539703	182578		447424	297425	315028	226098	189564	321276	593571	416926	489651	344945	524809
O35098	DPYL4_MOUSE	Dpysl4	Dihydropyrimidinase-related protein 4	33	31	28572500	23711900	28027100	26497000	27733600	25487300	26219000	31047500	27727100	31164600	28598000	29979000	25558700	30296300	28637600	29965600	32470100	28688500
O35099	M3K5_MOUSE	Map3k5	Mitogen-activated protein kinase kinase kinase 5	28	24	588684	763582	548448	766346	725448	746938		718124	591545	719606	598026	582133	544014	928840	662916	655168	653649	841238
O35114	SCRB2_MOUSE	Scarb2	Lysosome membrane protein 2	15	15	8193860	6907950	9597800	7244500	7344430	7979080	7602020	8956840	8157250	7076160	8770760	7151610	7771050	5226770	7419440	6106640	6585200	5413820
O35126	ATN1_MOUSE	Atn1	Atrophin-1	3	3		1023.97	1940.4	1079.48	2567.97			1319.06	960.973	1265.7		1506.13	3095.6	1681.62	1477.09	2195.41	1869.29	1990.96
O35127	C10_MOUSE	Grcc10	Protein C10	4	4	2058800	2654720	2308610	2172870	1682420	2285400	1206090	1788220	2097490	1602380	1861770	1839670	1900420	1894790	1969800	1793370	1915630	1876880
O35129	PHB2_MOUSE	Phb2	Prohibitin-2	14	14	7879300	12747000	13200300	18226800	15313100	12601000	10873700	14858200	11498300	10220800	9299640	6335260	8668120	9011920	11837500	7163720	6245060	14470600
O35136	NCAM2_MOUSE	Ncam2	Neural cell adhesion molecule 2	32	31	123864000	102648000	145183000	98044800	91684000	100372000	121622000	125228000	93555400	85885900	119958000	104598000	140310000	99913000	147611000	106201000	115438000	92983400
O35143	ATIF1_MOUSE	Atp5if1	ATPase inhibitor, mitochondrial	7	7	148391000	145795000	152662000	115792000	133147000	166207000	178687000	138288000	128126000	124859000	150145000	135989000	159214000	121278000	160240000	143803000	162855000	133837000
O35144	TERF2_MOUSE	Terf2	Telomeric repeat-binding factor 2	3	3	721432		671763	790965	601654	507440		756448	323661	530656	669214	720515	912479	565239	702590	777748	952214	571580
O35153	BET1L_MOUSE	Bet1l	BET1-like protein	4	4	213233	320701	298575	339298	282605	330293		352036	231935	275005	189770	172879	325394	339142	274976	296297	280952	278044
O35166	GOSR2_MOUSE	Gosr2	Golgi SNAP receptor complex member 2	5	5	4023840	3661360	3096790	3755420	3604610	4234580		3680470	4322980	3506210	3012350	3443020	3610690	3651040	3801950	3697030	3566780	2999010
O35188	X3CL1_MOUSE	Cx3cl1	Fractalkine	5	5	1177930	1393320	1432310	1417970	1638740	1352200		1275290	1159900	1310820	1163880	1332080	1226900	1691910	1195280	1579700	1481710	1734090
O35207	CDKA1_MOUSE	Cdk2ap1	Cyclin-dependent kinase 2-associated protein 1	2	1	25562.9	35144.8	29036.1	24516.2	40323	28745.5			45331.2	28113.5		38994.5	34720.5	24084.8		35571.3	42571.5	25162.8
O35215	DOPD_MOUSE	Ddt	D-dopachrome decarboxylase	5	5	1861960	1497590	1446120	1658930	1691660	2243960	2359160	1668100	1697030	1480430	1279730	1623370	2045170	1037440	1696010	1714680	1504930	1283690
O35218	CPSF2_MOUSE	Cpsf2	Cleavage and polyadenylation specificity factor subunit 2	6	6	158761	201355	154796	194037	170775	150494		129541	166477	146212	110645	144479	183876	185008	115455	197939	115363	213972
O35219	KCNH2_MOUSE	Kcnh2	Potassium voltage-gated channel subfamily H member 2	17	16	406812	399078	497121	420978	359430	466599	364592	392243	411585	382083	417998	327906	411509	323484	410214	389507	356049	463492
O35226	PSMD4_MOUSE	Psmd4	26S proteasome non-ATPase regulatory subunit 4	11	11	6568700	6477430	6586780	6319870	6593770	6559240	7342050	6869800	7018040	7191480	6558330	6843940	6121740	6299660	6351570	6892070	6639420	7165700
O35231	KIFC3_MOUSE	Kifc3	Kinesin-like protein KIFC3	3	3	14857.3	18154.6	22710.6	15102.2	19891.8	21496.7		20704.7	20038.3	15356.6	12997.5	17678.7	22437.7	22381.7	16597.8	18509.1	19929.1	18031
O35239	PTN9_MOUSE	Ptpn9	Tyrosine-protein phosphatase non-receptor type 9	28	28	7016710	6328660	6527450	6692790	6983090	6658210	6710790	6951310	7091050	7169880	6858270	7098510	6710340	7632000	6866040	7492740	6919780	7781670
O35242	FAN_MOUSE	Nsmaf	Protein FAN	2	2	2737.47	1534.45	1826.45	2792.62	1856.35	1443.26		2389.84	2438.45	1258.76		2240.88		1658.18	3082.52		4416.6	3193.18
O35245	PKD2_MOUSE	Pkd2	Polycystin-2	5	5	44426.8	37364.5	57698.6	54081.3	72382.2	43420.2		77627.8	46786.5	49757.3	29092.4	39420.6	35329	48594.6		36601.7	33085.5	48710.2
O35250	EXOC7_MOUSE	Exoc7	Exocyst complex component 7	35	35	2955000	3190330	3271810	3291490	3195810	2918360	3150270	3090110	2972890	2752460	2900110	2957080	3030340	3808130	3274140	3064360	3155380	3151020
O35286	DHX15_MOUSE	Dhx15	ATP-dependent RNA helicase DHX15	20	20	1070860	1257500	839557	1320870	985009	1186270	1095580	976957	1194880	1271640	1031240	1198330	1117160	1052480	884330	992177	1170730	1173570
O35295	PURB_MOUSE	Purb	Transcriptional activator protein Pur-beta	9	9	6459500	7665800	6653310	8190160	7944440	7140620	6770980	6054040	6880760	7179250	5711350	6450720	7295910	8489910	6819660	7410670	7869790	8753980
O35304	VACHT_MOUSE	Slc18a3	Vesicular acetylcholine transporter	5	5	435182	347847	463491	382320	257312	386217	431503	415642	380930	240357	276856	259887	442277	289298	379705	357594	366654	286050
O35309	NMI_MOUSE	Nmi	N-myc-interactor	1	1	1142.44	3819.45	3474.81	2739.35	3416.96			6143.51	5312.11	5434.19	2259.15	3706.49	2092.19	3520.43	4608	2772.72	4942.86	3586.08
O35316	SC6A6_MOUSE	Slc6a6	Sodium- and chloride-dependent taurine transporter	2	2	19502.6	36430.1	23899.3					26087.3				14112	42901.4				19678
O35326	SRSF5_MOUSE	Srsf5	Serine/arginine-rich splicing factor 5	7	6	4625400	6556540	5541290	8940270	6420680	7128670	5138680	3117350	5699440	6874150	5968690	6707010	7531920	5593370	4438150	6901100	6259080	6329180
O35343	IMA3_MOUSE	Kpna4	Importin subunit alpha-3	16	11	4485250	4344780	4419610	4837640	4636720	4352070	3972080	4327450	4712620	4379940	4499720	4727400	4680170	4708230	4062720	4693680	4255250	4333510
O35344	IMA4_MOUSE	Kpna3	Importin subunit alpha-4	10	10	4942390	4730550	4915290	5226240	4669460	5543990	5233930	5082730	5346340	5107710	5034610	4929730	4903890	4951270	4787170	4641420	5203740	5246060
O35345	IMA7_MOUSE	Kpna6	Importin subunit alpha-7	7	7	1989880	1671000	1784380	1951020	1865470	1803840	1928130	1788300	1953700	1888510	1865950	1896070	1696430	1945810	1712470	1872140	1852860	1844270
O35350	CAN1_MOUSE	Capn1	Calpain-1 catalytic subunit	29	29	1886800	1945450	2012300	2132490	2176120	2064270		1879380	1983600	2084790	2020650	2063990	1833350	2204040	1955040	1873780	2025410	1981600
O35375	NRP2_MOUSE	Nrp2	Neuropilin-2	19	19	6244690	4633080	6811970	8501940	5518260	5435910		6917080	4831110	4305740	4150320	4365960	4298890	7029290	6069380	7853160	4149890	6216160
O35379	MRP1_MOUSE	Abcc1	Multidrug resistance-associated protein 1	4	4	2475.84	3532.07	6936.23	3341.91	3104.5	2991.63		3266.63	2968.53		2499.3	1885.46	1749.41	2459.26	3350.86	1923		2853.93
O35381	AN32A_MOUSE	Anp32a	Acidic leucine-rich nuclear phosphoprotein 32 family member A	10	6	21574400	20343900	20584400	21421700	19136900	22021300	21530700	20364800	19673700	22188800	20088000	22807300	18727800	20695600	17694900	21314100	26309200	21249100
O35382	EXOC4_MOUSE	Exoc4	Exocyst complex component 4	43	43	4076970	4580630	4543520	4912300	4594780	4209230	5122760	4519120	4117010	4297740	3897180	4166870	4252810	5275420	4898800	4583850	4738410	4834240
O35386	PAHX_MOUSE	Phyh	Phytanoyl-CoA dioxygenase, peroxisomal	11	11	1063380	1017340	1117580	917100	1105780	992362	1073620	1028120	1112130	1202250	1156510	1081960	1148460	834250	735117	1148290	1124860	971389
O35387	HAX1_MOUSE	Hax1	HCLS1-associated protein X-1	8	8	2057400	1942380	2209680	2062060	2180260	2050960	1987830	2127430	2165850	1931970	1884680	1673030	2017210	1888690	2146880	1929310	1741860	2130650
O35393	EFNB3_MOUSE	Efnb3	Ephrin-B3	12	12	4421020	5077060	5565570	4506820	4120330	4939130	5032460	4073820	4256150	4164710	5126670	4220170	6344440	3159940	5281570	4484450	5332880	4747470
O35405	PLD3_MOUSE	Pld3	5'-3' exonuclease PLD3	13	13	22878900	23605500	25487000	25577300	26671100	21902800	24915700	22781700	22164400	22074600	22522500	25402200	24081000	24431500	25998000	24842000	24357100	25617700
O35409	FOLH1_MOUSE	Folh1	Glutamate carboxypeptidase 2	28	26	6944370	6272950	9549260	5330840	4835950	5378410	4721910	7382560	5676360	5043390	8300240	6590170	7051990	3732550	6992120	5826630	6234900	4643490
O35417	PDYN_MOUSE	Pdyn	Proenkephalin-B	6	6	4376570	5290090	6313510	5192610	4235610	6089770	4334870	6849790	6841440	5475100	6387030	5804500	5218750	3541050	7933840	5279080	5776180	6023890
O35425	BOK_MOUSE	Bok	Bcl-2-related ovarian killer protein	7	7	358248	308456	352528	484140	357364	385291	302577	379897	235021	315059	211863	272942	205810	317309	291546	331105	341594	471013
O35435	PYRD_MOUSE	Dhodh	Dihydroorotate dehydrogenase (quinone), mitochondrial	23	23	6416740	6117160	7467490	5577500	5788120	6151710	6887240	7162100	6258710	6363360	6941210	6199040	6744710	5363900	6744080	6505690	6576710	6072620
O35445	RNF5_MOUSE	Rnf5	E3 ubiquitin-protein ligase RNF5	1	1				800.037							523.291			750.406				817.065
O35448	PPT2_MOUSE	Ppt2	Lysosomal thioesterase PPT2	1	1					56147.8			67094.6	31622.8	51009.8		60581.8		49368.8		56433.1
O35449	PRRT1_MOUSE	Prrt1	Proline-rich transmembrane protein 1	3	3	3188890	3021150	3247850	4611220	4079560	3489260	3200080	3325840	2603180	3151080	3252160	2892800	2913450	4453080	3315820	4193400	3359930	3542140
O35450	FKBPL_MOUSE	Fkbpl	FK506-binding protein-like	4	4	24764.7	18358	24218	34716.8	18001.2	30208.1		23461.3	24020.7	26725.6	27478.6	27677.1	17579.9	27970.8	28018.7	36371.2	31636.8	37833.1
O35454	CLCN6_MOUSE	Clcn6	H(+)/Cl(-) exchange transporter 6	21	21	1766040	2008200	1717340	2132970	1882940	1701900	1549470	2005240	1718780	1695010	1727030	1330950	1612590	1525220	1537920	1610140	1356470	1738240
O35459	ECH1_MOUSE	Ech1	Delta(3,5)-Delta(2,4)-dienoyl-CoA isomerase, mitochondrial	15	15	13664900	12455700	16337200	13364400	13714200	13020700	13322000	14939400	13644900	14032200	14506100	14491000	13305900	13575700	13448200	13196300	13308200	12483100
O35464	SEM6A_MOUSE	Sema6a	Semaphorin-6A	8	8	2645820	2916170	2775450	2421240	2489070	2982620		2563230	2821610	2375380	3109760	2600300	3651210	2529350	3215530	2672140	3326580	2210040
O35465	FKBP8_MOUSE	Fkbp8	Peptidyl-prolyl cis-trans isomerase FKBP8	13	13	13690700	11941100	13613200	13111100	13654800	13439000	9285610	12679200	14450300	13887800	14342600	13318500	14263700	13792000	11060000	13417300	12565500	13054400
O35474	EDIL3_MOUSE	Edil3	EGF-like repeat and discoidin I-like domain-containing protein 3	18	18	4085150	4262150	4592830	3564800	3316940	3717420	3337090	3878340	3770710	3504480	4608500	3725220	4207770	2699250	3455480	3397360	3815680	3485470
O35488	S27A2_MOUSE	Slc27a2	Long-chain fatty acid transport protein 2	25	25	2864830	2417960	2770020	2536720	2521590	2498420	2306230	2478460	2861790	2316330	2738130	2527620	3006730	2115720	2441610	2238670	2039390	2102350
O35495	CDK14_MOUSE	Cdk14	Cyclin-dependent kinase 14	13	12	1424780	1509770	1223730	1417780	1264880	1304640		1202840	1343640	1173770	1077060	1060670	1378780	1468620	1349100	1369950	1280240	1344180
O35516	NOTC2_MOUSE	Notch2	Neurogenic locus notch homolog protein 2	6	5	113008	73932.5	100988	94408.6	114973	101293		118547	87158.6	78457.9	110322	77109.2	82098.6	97920.6	91507.9	104914	113563	77667.6
O35526	STX1A_MOUSE	Stx1a	Syntaxin-1A	21	18	267924000	199043000	334605000	242663000	239219000	230613000	151724000	280967000	186025000	166114000	254891000	200154000	244967000	202781000	287214000	214069000	251836000	197981000
O35544	EAA4_MOUSE	Slc1a6	Excitatory amino acid transporter 4	4	4	497759	477734	503583	405945	434544	389279		503964	503119	3351470	526616	462500	558795	369412	427808	429129	352117	386449
O35551	RABE1_MOUSE	Rabep1	Rab GTPase-binding effector protein 1	39	39	3488560	3203390	3237130	3509830	3586610	3431860	3589450	3472900	3591630	3396080	3248340	3536590	3153550	3694900	3223070	3292570	3269820	3554300
O35566	CD151_MOUSE	Cd151	CD151 antigen	1	1	117953		129585	72101.6	64056.9	120264		103885	116887	114629	78741		90520.8	84476.8	70554	113824	85104.9	70958.7
O35593	PSDE_MOUSE	Psmd14	26S proteasome non-ATPase regulatory subunit 14	11	11	9868270	9292540	9294290	9748200	10026300	9936400	14886400	10235900	10056100	10133300	9812980	10868200	9167760	10302200	9730460	9881740	9361330	10088300
O35594	IFT81_MOUSE	Ift81	Intraflagellar transport protein 81 homolog	8	8	132807	192620	160311	207526	196697	148510		218469	196691	164607	183620	187266	180874	195885	186887	172852	169627	207347
O35598	ADA10_MOUSE	Adam10	Disintegrin and metalloproteinase domain-containing protein 10	14	14	7744010	8306310	10165200	6587280	5284500	6115330	6776700	7385120	5728330	5482490	8873570	6569250	8626310	4208440	7516540	5866460	7385700	5715920
O35604	NPC1_MOUSE	Npc1	NPC intracellular cholesterol transporter 1	7	7	1361450	1929320	1785200	1505400	1432930	1509660	1300960	1723360	1588240	1436240	1644130	1223330	1357790	1209690	1470010	1140260	1352870	1317260
O35607	BMPR2_MOUSE	Bmpr2	Bone morphogenetic protein receptor type-2	23	23	3418360	2890940	3164370	3157640	3483810	3036190	2931980	3259210	2824700	2859050	3212680	2983160	3376810	3145810	3269070	3443880	3357960	3084620
O35609	SCAM3_MOUSE	Scamp3	Secretory carrier-associated membrane protein 3	9	9	11576300	11148500	10952700	10997300	9484940	10253100	10535700	10887100	9633360	9137180	10847500	8929250	11103800	10300600	12414000	10338000	10174800	10412000
O35621	PMM1_MOUSE	Pmm1	Phosphomannomutase 1	13	11	5632740	5085230	5565930	5658280	4846010	5412800	7139550	5671210	5393700	5718170	5578530	5500250	4775230	5286670	4816620	5452700	5953240	5185940
O35623	BET1_MOUSE	Bet1	BET1 homolog	2	2	1440970	1447370	1352210	1481050	1468010	1450090	3555240	1562590	1833820	1521380	1469240	1602570	1333150	1478530	1548320	1456390	1294120	1448270
O35633	VIAAT_MOUSE	Slc32a1	Vesicular inhibitory amino acid transporter	17	17	44634500	42983500	42717200	42934900	28893200	40095700	46775700	47873100	42818100	43340500	44090000	39152500	43407600	33736900	44768200	38839000	36762300	38341700
O35638	STAG2_MOUSE	Stag2	Cohesin subunit SA-2	5	4	123962	96642.2	119505	150147	149190	142661		138406	152117	114328	121454	157039	106896	141138	178411	157415	125216	111929
O35639	ANXA3_MOUSE	Anxa3	Annexin A3	19	19	4172900	3951630	4829340	2363050	858695	4432300	1883650	3676970	715661	809420	4362850	1414960	3168140	628989	2529610	906554	3378800	1795900
O35643	AP1B1_MOUSE	Ap1b1	AP-1 complex subunit beta-1	53	29	105425000	94257900	105557000	99374300	87994300	90831000	109587000	103316000	88851300	92057100	105044000	95166300	103346000	90108600	101547000	95872000	100917000	85916900
O35654	DPOD2_MOUSE	Pold2	DNA polymerase delta subunit 2	3	3	1726.43	1884.03	2585.3		2073.47	2255.47		1652.15	1786.56	3498.4	1699.06	2046.73	3473.72	2062.2	2177.31	2541.05	2561.35	3539.86
O35657	NEUR1_MOUSE	Neu1	Sialidase-1	4	4	627791	718252	632769	692547	625069	589662		515482	671496	731790	627388	604887	586140	653677	534074	734277	614341	630278
O35658	C1QBP_MOUSE	C1qbp	Complement component 1 Q subcomponent-binding protein, mitochondrial	8	8	128331000	113310000	134122000	122615000	120300000	110274000	196536000	120553000	116206000	118440000	132778000	137228000	138505000	114831000	119175000	114914000	125401000	114888000
O35660	GSTM6_MOUSE	Gstm6	Glutathione S-transferase Mu 6	3	2	7221.52	5902.65	7620.74	8018.76	6086.74	7535.95		8958.46		7591.96					6305.85	5368.75	7067.56	4493.02
O35664	INAR2_MOUSE	Ifnar2	Interferon alpha/beta receptor 2	2	2					41668.3	40451.4						47083				54006.8	39022.5	40910.1
O35668	HAP1_MOUSE	Hap1	Huntingtin-associated protein 1	19	19	2628700	2219550	3212660	4095290	2457090	2586960	2055300	3656680	3011400	3514130	3136320	3578340	2566300	3104280	2752670	3418270	1852160	3010000
O35671	ITBP1_MOUSE	Itgb1bp1	Integrin beta-1-binding protein 1	2	2		689.884		1243.66	962.826	1711.09			656.095	681.056	1147.52			1154.29	1313.21	1090.44	668.887	1021.02
O35678	MGLL_MOUSE	Mgll	Monoglyceride lipase	17	17	8820040	8406500	7943750	9924210	10007800	9292760	6415050	9019790	7730580	10391600	10076200	9042310	8184650	12265800	7403610	9699160	10626500	12010000
O35680	RT12_MOUSE	Mrps12	Small ribosomal subunit protein uS12m	3	3	3056880	3593820	4217850	3154500	3253660	2558170	3875210	3505920	2957220	2751690	3109210	3331420	3681380	2579800	3382940	2992150	3212460	3255000
O35681	SYT3_MOUSE	Syt3	Synaptotagmin-3	12	11	2955460	2983060	4008760	2570540	2265280	2437070	3410940	3476730	2571140	2389590	3704900	2451400	3182730	1717320	3960890	2001430	2439520	1928290
O35682	MYADM_MOUSE	Myadm	Myeloid-associated differentiation marker	3	3	4473430	5838350	5126110	5023850	3816160	4139260	4813740	5779250	2934400	3225810	4156420	3623360	4021680	3330500	4599160	3689600	3411050	3650900
O35684	NEUS_MOUSE	Serpini1	Neuroserpin	12	12	1510800	1346070	1631580	1430900	1804810	1453600	1462010	1606250	1733990	1634540	1621940	1758460	1624720	1752510	1463790	1572960	1746560	1406570
O35685	NUDC_MOUSE	Nudc	Nuclear migration protein nudC	19	19	23579400	21153700	20979300	22381300	20746900	22654700	23911700	20381000	20786800	20392900	20188600	21913800	20881300	20853100	22160000	20928000	21067300	18682400
O35691	PININ_MOUSE	Pnn	Pinin	1	1	19771.3	26031.2	12791.9	34263.8		35986				23578	22508.7		23383.6	21808.2			23454.8	23067
O35704	SPTC1_MOUSE	Sptlc1	Serine palmitoyltransferase 1	12	12	344560	357518	405223	380398	432424	383914		386191	388116	392436	440960	361378	410395	397675	297893	381039	425231	357952
O35710	NOCT_MOUSE	Noct	Nocturnin	9	9	1746880	1544300	1869140	2365700	2369290	2147660	1921000	1874720	2171340	1952370	1753790	2051660	2101970	2353270	1542280	1969270	2213200	2436130
O35711	LIPB2_MOUSE	Ppfibp2	Liprin-beta-2	13	11	404505	482562	500862	452968	433998	405430		471283	482269	436144	582365	379740	487786	383592	469722	366144	486622	414919
O35730	RING1_MOUSE	Ring1	E3 ubiquitin-protein ligase RING1	1	1	10466.4	14562.7	18752.4	21481.5	12397.4	14172		18063.2	14861.4	11023.9	13294.3	13486.3	15209.6	13102.6	15936.5	12446.7	14598.7	13240.9
O35737	HNRH1_MOUSE	Hnrnph1	Heterogeneous nuclear ribonucleoprotein H	13	7	14529400	14267100	15266400	18840700	16240900	14012000	27380000	13012200	14690200	15454900	14665200	15900900	17541400	16039500	15646400	16722200	14449200	15727200
O35841	API5_MOUSE	Api5	Apoptosis inhibitor 5	16	16	5703870	6224250	5839310	6894170	6164990	5819870	6611260	5757900	5797850	5992510	5647350	6529310	6125710	5828760	6001760	6221630	6182780	6346970
O35855	BCAT2_MOUSE	Bcat2	Branched-chain-amino-acid aminotransferase, mitochondrial	16	16	6078430	5233350	6622200	5116810	7698320	6262910	5043460	5640760	5096140	6148660	6341440	5994160	5663200	6891480	5456620	6334940	6213820	5516850
O35857	TIM44_MOUSE	Timm44	Mitochondrial import inner membrane translocase subunit TIM44	25	25	24457400	21470400	25538100	23571100	20932400	22444800	20472900	24285700	21944600	23372600	24887300	23419300	23546200	24795600	25403100	22280800	23550600	22879300
O35864	CSN5_MOUSE	Cops5	COP9 signalosome complex subunit 5	16	16	9915170	8858770	9101870	8868180	9974930	9267130	7163870	9835200	10655900	9331040	9941830	10724300	8681350	9274690	8400490	9413710	9148400	9556290
O35874	SATT_MOUSE	Slc1a4	Neutral amino acid transporter A	8	8	6461090	8226520	10927700	10446100	5740690	6641660	8694460	9288540	6247280	6127090	6468200	4994330	5998170	5243630	10553900	4585040	5099220	6825270
O35887	CALU_MOUSE	Calu	Calumenin	17	17	18852400	14766200	21234400	19551400	19707500	17183800	15631500	18084500	16470300	18450800	18677900	16987700	19445500	18219200	19585100	18418700	19270500	16562400
O35892	SP100_MOUSE	Sp100	Nuclear autoantigen Sp-100	1	1				289998							238403
O35900	LSM2_MOUSE	Lsm2	U6 snRNA-associated Sm-like protein LSm2	4	4	746233	609467	690883	807237	638310	747276		657978	738705	678030	775363	802537	749484	624055	619437	711614	855831	665390
O35926	CD5R2_MOUSE	Cdk5r2	Cyclin-dependent kinase 5 activator 2	6	6	208340	231470	196404	222270	295961	256609		255639	243836	263853	207513	235905	233871	269401	220454	251379	259436	238740
O35927	CTND2_MOUSE	Ctnnd2	Catenin delta-2	48	44	13333100	13023500	14367400	12417200	11538800	13276200	12863100	12633800	10803100	11819700	12649800	10962000	14918900	12098700	14286600	12759900	12856100	13397400
O35943	FRDA_MOUSE	Fxn	Frataxin, mitochondrial	5	5	12449500	10648500	13056800	11432300	12166600	11753900	10847300	11130900	10652700	12114800	13404900	13195100	13094600	10507600	13156600	10921700	13227800	10375800
O35945	AL1A7_MOUSE	Aldh1a7	Aldehyde dehydrogenase, cytosolic 1	1	1							6360030										4157340
O35954	PITM1_MOUSE	Pitpnm1	Membrane-associated phosphatidylinositol transfer protein 1	42	42	7757900	8342410	7903790	8784770	8141550	7956030	8314290	8559210	8166600	8953860	7989170	7940880	7661240	9505510	7746130	8631640	7562220	9506190
O35955	PSB10_MOUSE	Psmb10	Proteasome subunit beta type-10	5	5	340404	253576	353810	301135	361934	389867		291772	387020	344277	262925	344427	230072	217288	335346	314802	322170	258308
O35963	RB33B_MOUSE	Rab33b	Ras-related protein Rab-33B	11	9	124838000	99951200	133461000	116219000	133291000	123794000	126089000	131467000	115937000	116886000	134015000	125235000	143435000	104013000	119635000	131534000	125304000	100516000
O35969	GAMT_MOUSE	Gamt	Guanidinoacetate N-methyltransferase	7	7	1740510	1352840	1696890	1520450	1750070	1638250		1478440	1708960	1569220	2033110	2026990	2138170	1283730	1414520	1406730	1847850	1110170
O35972	RM23_MOUSE	Mrpl23	Large ribosomal subunit protein uL23m	8	8	9234010	8097060	10863900	9027480	9410950	8851130	10758000	10134700	10008300	8969340	9153810	8430400	9535440	8439140	11107500	9499790	9580000	9609360
O35988	SDC4_MOUSE	Sdc4	Syndecan-4	5	5	2040870	2051200	2146950	2089100	2057770	2025640		1726330	1661360	1676200	1812390	1704130	1942210	1844180	1995900	1885930	1762690	1890930
O54692	ZW10_MOUSE	Zw10	Centromere/kinetochore protein zw10 homolog	26	26	1216030	1166430	1219400	1358840	1235350	1274300	1284200	1190140	1258850	1314160	1228530	1051470	1271390	1245620	1081690	1213670	1174040	1452230
O54724	CAVN1_MOUSE	Cavin1	Caveolae-associated protein 1	14	14	6225170	5594000	5855160	5732640	11197400	9892780	5519620	6210550	7564950	6953800	5935430	6369990	6931640	7428740	5463940	7170410	7709500	7557810
O54734	OST48_MOUSE	Ddost	Dolichyl-diphosphooligosaccharide--protein glycosyltransferase 48 kDa subunit	15	15	7354820	8948460	8704000	10211100	8564840	8722180	8535740	8189460	7250990	6795000	6512710	5261950	7059900	7829900	8096090	6055430	5876270	7930190
O54749	CP2J5_MOUSE	Cyp2j5	Cytochrome P450 2J5	1	1	1241460	2604090	1841020	1301320	1677920	2132030	2380050	1782440	1583260	1409780	1046400	1025020	1380780	1261470	1619040	1485100	1661920	2833720
O54750	CP2J6_MOUSE	Cyp2j6	Cytochrome P450 2J6	6	5	1399370	1037160	1386750	1019000	1553660	1065880	973418	1538330	1656140	1447780	1849670	1762030	1246470	995803	853748	1309870	1140750	1134370
O54754	AOXA_MOUSE	Aox1	Aldehyde oxidase 1	3	3	80306.8	113790	95691.9		70298.9	128201			98555.2				88908.5	69967.4
O54774	AP3D1_MOUSE	Ap3d1	AP-3 complex subunit delta-1	56	56	13637400	11575100	11311800	13343200	13547800	13376800	10641700	12463900	12832900	13348200	12975500	13633600	11806200	14974200	12040300	13563600	13526300	13378800
O54781	SRPK2_MOUSE	Srpk2	SRSF protein kinase 2	19	16	1886380	1776540	1985580	2079690	2244070	1671930	1653220	1810610	1611850	1905820	1761660	1824140	1904080	2331370	1904420	1973880	1875180	2096500
O54782	MA2B2_MOUSE	Man2b2	Epididymis-specific alpha-mannosidase	7	7	1135550	1136310	1102690	1110590	1171890	1097450		1055940	1039200	1027660	974066	1267990	1209350	1058710	1052970	1048880	920260	1065880
O54784	DAPK3_MOUSE	Dapk3	Death-associated protein kinase 3	5	4	5921920	5776700	6175750	5216810	5411850	5716550	5430950	6352020	6135920	5030460	7887160	6479470	7251160	5260110	5692970	4999310	6312510	4746750
O54785	LIMK2_MOUSE	Limk2	LIM domain kinase 2	4	4	11124.2	13915	12077.7	7457.33	15892.4	7305.48	42325	14643.1	8819.12	12480.5	10831.6	14754.7	11346.5	10638.6			12102.2	12464.9
O54786	DFFA_MOUSE	Dffa	DNA fragmentation factor subunit alpha	6	6	2443800	2480220	2178770	2273070	2318840	3418550	1400800	2211570	2970660	2592900	2062910	1909840	2835410	1699900	2213580	2381180	2230840	2421420
O54790	MAFG_MOUSE	Mafg	Transcription factor MafG	2	2	1818.52	1791.75	2865.84	2327.88	1740.74				2470.44		2385.02	1323.97	2314.96		3310.87	1852.83	2112.26	1175.6
O54799	NMBR_MOUSE	Nmbr	Neuromedin-B receptor	1	1	13922.6	13538.4	27588	16473.7	12203.2	20465.9		18848.2	9870.96	13079.4	17398.2	11432.7	15615.7	20451.9	17142.3	12726.3	11495.7	16842.1
O54804	CHKA_MOUSE	Chka	Choline kinase alpha	3	3	136854	145909	133938	151657	113248	111962		112926	172971	122407	150028	131437	136641	115191	153101	177570	148783	142095
O54818	TPD53_MOUSE	Tpd52l1	Tumor protein D53	6	6	2803710	2293550	2139700	2501180	2500810	2425310	2638880	2299170	2594320	2710880	2633500	2764590	2403090	2547330	2328920	2552460	2342340	2642280
O54824	IL16_MOUSE	Il16	Pro-interleukin-16	3	3		2517.68		11205.3	6231.29	6799.57			1425.46				8405.04	4106.84	7451.18	4221.07	6160.37	1707.8
O54825	BYST_MOUSE	Bysl	Bystin	2	2	1658.42	5143.89	4286.63		3527.78	2562.06		3985.03	2120.38	2669.72	1310.35	2213.92	3583.68	2807.1	1879.94	2933.82	3262.81	2322.39
O54829	RGS7_MOUSE	Rgs7	Regulator of G-protein signaling 7	23	19	28295300	25341300	33112000	22681900	22846200	23252700	26039100	27981100	21686800	21183500	29076600	24512000	30046800	21428200	31018800	23172400	26178400	22521500
O54833	CSK22_MOUSE	Csnk2a2	Casein kinase II subunit alpha'	15	15	3163320	3082490	3154620	3267270	3655740	2852580	3292250	3109250	2889030	2674050	2802860	2845320	2644150	3179500	3095350	2895750	2841130	3059700
O54834	RHG06_MOUSE	Arhgap6	Rho GTPase-activating protein 6	8	8	116125	115465	153092	176329	103091	135396		91611	104597	138006	88673.5	121182	94163.2	140276	147063	144233	103593	127199
O54865	GCYB1_MOUSE	Gucy1b1	Guanylate cyclase soluble subunit beta-1	35	35	8399530	8984850	9664950	8140180	9376760	9729420	8483930	8134620	9600920	9182400	8980280	8824580	9872320	9520770	8315200	9002950	8704790	10720400
O54879	HMGB3_MOUSE	Hmgb3	High mobility group protein B3	6	6	1586530	1665980	1771570	1824000	1672370	1877910	2336830	1824850	1836430	1687610	1642950	1824080	1846970	1564770	1870100	1628310	2069950	1653650
O54890	ITB3_MOUSE	Itgb3	Integrin beta-3	3	3	17334	21915.8	15919.5	21425.9	15033.1	22277.2		19868	16136.7	12984.8	22431.1	12800	25597.7	11287	17586.6	15111.8	23823.1	10918
O54901	OX2G_MOUSE	Cd200	OX-2 membrane glycoprotein	6	6	40875500	25778100	53771500	33571000	33174500	34080000	26705700	45364700	34991900	32377600	48075700	42423800	43859600	25925700	44001400	34833900	34448500	28295600
O54904	B3GT1_MOUSE	B3galt1	Beta-1,3-galactosyltransferase 1	2	2	19757.1	19240	23220	16668.4	23441.8	24471.7		24332.8	21625	27465.7	17528.1	23531.2	29591.8	19798.2	10312.9	35661.9	21606.9	18576
O54905	B3GT2_MOUSE	B3galt2	Beta-1,3-galactosyltransferase 2	2	2				278.122	530.831	1135.02			233.596	1623.63	924.515	756.123			1025.13
O54916	REPS1_MOUSE	Reps1	RalBP1-associated Eps domain-containing protein 1	30	29	2995820	2916780	3136420	3047570	2857580	2736110	3238960	2820430	2843060	2737180	2683750	2840060	2763670	2848950	2913720	2949940	3060830	2776140
O54929	WSB2_MOUSE	Wsb2	WD repeat and SOCS box-containing protein 2	4	4	11261.5	10704.5	10352.5	11640.2	14923.8	11198.1		12810.7	11297.4	16977.7	16054.8	15756.6	11556.8	16491	15968	11393.7	9433.62	16551.3
O54931	AKAP2_MOUSE	Pakap	PALM2-AKAP2 fusion protein	31	30	24597700	22830900	28967500	18831900	16288300	17293400	20218400	23969400	18443100	16180000	23184100	19774300	23631600	15870400	27435200	15917200	22122300	15320600
O54940	BNIP2_MOUSE	Bnip2	BCL2/adenovirus E1B 19 kDa protein-interacting protein 2	3	3	191542	182283	195337	223412	224148	168884		206493	206388	198111	168840	205881	178415	277052	195859	197141	223979	237237
O54941	SMCE1_MOUSE	Smarce1	SWI/SNF-related matrix-associated actin-dependent regulator of chromatin subfamily E member 1	7	7	374412	556926	603622	605872	506859	456940		607219	453665	604227	416836	614477	537450	631121	477283	631136	495985	585973
O54942	CLD5_MOUSE	Cldn5	Claudin-5	1	1	138573	165753	132026	167226	169576	192270	390641	159610	195663	200169	167833	161393	168044	120273	191192	186982	180987	177311
O54946	DNJB6_MOUSE	Dnajb6	DnaJ homolog subfamily B member 6	4	3	2231310	2848350	2466020	2935400	2133090	2260650	2318670	2252140	1765820	1956760	2108780	2113130	2490830	2423230	2308250	2179250	1955240	2597400
O54950	AAKG1_MOUSE	Prkag1	5'-AMP-activated protein kinase subunit gamma-1	18	17	9823040	10894800	9482540	8946300	8367210	9498130	10471900	9388120	9374130	9102720	10527800	9596040	11821200	7654900	9678270	8944870	9902730	8948650
O54951	SEM6B_MOUSE	Sema6b	Semaphorin-6B	9	9	524298	544864	642024	519477	499753	585780	540060	566093	576249	480888	556484	486856	502614	531830	608520	539979	557026	445849
O54962	BAF_MOUSE	Banf1	Barrier-to-autointegration factor	2	2	1244750	1306010	1186370	2322310	1634320	1107580		1709380	913164	1664550	1461720	857150	1225800	1405470	1673160	1203950	1054990	1581820
O54965	RNF13_MOUSE	Rnf13	E3 ubiquitin-protein ligase RNF13	4	4	12127.3	9761.17	11824.3	11476.9	13180.4	15254.5			11485.1	12455.9	13255.3	7284.78	11242.3	11951.9	8648.9	8174.5		10928.7
O54967	ACK1_MOUSE	Tnk2	Activated CDC42 kinase 1	12	12	142431	134235	124686	161949	146932	145348		134111	143761	142970	153191	153543	179114	146426	138942	145592	149611	179341
O54983	CRYM_MOUSE	Crym	Ketimine reductase mu-crystallin	17	17	18672200	14758300	21144600	24884200	30609700	20905400	15260400	20363400	14262000	15497300	18459100	19857300	14778900	31472700	17948500	29233900	21727800	15773400
O54984	GET3_MOUSE	Get3	ATPase GET3	13	13	25790000	25688000	27332500	27230700	27555900	27918600	26260900	26781100	27948800	27121300	26360700	28019000	26561600	26996000	24840100	27298000	26735600	27448500
O54988	SLK_MOUSE	Slk	STE20-like serine/threonine-protein kinase	39	38	2753660	2748900	2927660	3130200	2906790	2663280	2728360	2974120	2779360	2803870	2646540	2649330	2463950	3089210	2658280	2931000	2932260	3056740
O54990	PROM1_MOUSE	Prom1	Prominin-1	11	11	112811	110373	141485	111855	122890	111291		128199	108780	97477.7	130813	120696	436983	278892	406583	348829	516294	333265
O54991	CNTP1_MOUSE	Cntnap1	Contactin-associated protein 1	41	41	15394300	14990400	15512500	14069100	10921900	9950520	12434600	15227700	10599600	10550400	18035400	12945700	16473400	8748800	13731600	10771500	12402900	10164000
O54992	MAPK5_MOUSE	Mapkapk5	MAP kinase-activated protein kinase 5	1	1	1640830		1736880	1498560	1402460	1644180		1501590		1678560			1333800			1286850	1263320
O54998	FKBP7_MOUSE	Fkbp7	Peptidyl-prolyl cis-trans isomerase FKBP7	2	2		54731.8	88264.7	58779.4	104139	56334.6		66678.1	40094.7	74341	79819.3	52966.8	43790.5	57531.7		68585	98074.7	50435.6
O55003	BNIP3_MOUSE	Bnip3	BCL2/adenovirus E1B 19 kDa protein-interacting protein 3	6	6	2471790	2589020	2573580	3087950	2571150	2568300	2535570	2034960	2278200	2405560	2462670	2101040	2670660	2291400	2615850	2404880	2934640	2366150
O55013	TPPC3_MOUSE	Trappc3	Trafficking protein particle complex subunit 3	10	10	16016200	15735100	16111100	16589800	16950600	15342000	17851800	16347900	17345200	16310300	16331500	16289200	15145500	16654400	15732400	16284500	15659600	17293100
O55017	CAC1B_MOUSE	Cacna1b	Voltage-dependent N-type calcium channel subunit alpha-1B	21	21	541031	691428	664480	709340	517036	543876		629747	445942	455540	507156	392074	467448	506000	499836	514842	394252	549998
O55022	PGRC1_MOUSE	Pgrmc1	Membrane-associated progesterone receptor component 1	15	14	100567000	99007900	133727000	97150700	90574200	100804000	123712000	105968000	87976900	90915700	107139000	93186200	98995700	87151500	111791000	101614000	93797900	99882900
O55023	IMPA1_MOUSE	Impa1	Inositol monophosphatase 1	16	16	26334600	26318700	25728800	23968800	22539500	27349700	32909600	25340600	25680300	25352600	27068100	26032300	25572800	21313000	23145300	22506100	26013300	22345100
O55026	ENTP2_MOUSE	Entpd2	Ectonucleoside triphosphate diphosphohydrolase 2	9	9	15780900	14327000	18873300	13174700	12917200	13621900	19157800	17291900	14181300	13374900	18577600	15067400	15846600	9875500	17371300	13912600	13024600	11737500
O55028	BCKD_MOUSE	Bckdk	Branched-chain alpha-ketoacid dehydrogenase kinase	11	11	2951700	3113990	2900220	2833370	3177580	2750170	4661830	2883830	3024670	2782530	2587980	2544180	3167140	2600460	2506490	2651810	2817910	2850460
O55029	COPB2_MOUSE	Copb2	Coatomer subunit beta'	37	37	3513930	4026340	3277660	4575690	4333400	3635750	4416640	4198590	4342130	4171700	3497230	4548600	4046040	4836930	3733410	4446430	4012950	4389790
O55033	NCK2_MOUSE	Nck2	Cytoplasmic protein NCK2	15	14	2567980	2427800	2750390	3177510	2557970	2277130	2617860	2480470	2031160	2371950	2406270	2727820	2400720	2621560	2648050	2659290	2829570	2595170
O55042	SYUA_MOUSE	Snca	Alpha-synuclein	7	5	244972000	253179000	256348000	258016000	236859000	266266000	427164000	202234000	198749000	186789000	222455000	225560000	220031000	261565000	262714000	247680000	303467000	238909000
O55057	PDE6D_MOUSE	Pde6d	Retinal rod rhodopsin-sensitive cGMP 3',5'-cyclic phosphodiesterase subunit delta	4	4	2012640	1596430	1977140	2075890	2217460	1872490	1425970	1894150	1992310	2181290	2246140	2473010	1900750	1927740	1636590	2102490	2081320	1970480
O55060	TPMT_MOUSE	Tpmt	Thiopurine S-methyltransferase	11	11	1513410	1384680	1431850	1253820	1365920	1720840	1073370	1393190	1490490	1423230	1536240	1540930	1483050	1342360	1240760	1140740	1698460	1235670
O55091	IMPCT_MOUSE	Impact	Protein IMPACT	15	15	7772400	6280170	7328110	7829840	6540910	7546570	6042340	7494670	9122620	8221820	8042670	8144240	7507000	6338030	7355680	7473370	7361590	6922600
O55100	SNG1_MOUSE	Syngr1	Synaptogyrin-1	3	3	178366000	189016000	193168000	181470000	158999000	162806000	204981000	186291000	142686000	147776000	182475000	157016000	182559000	167660000	205872000	165163000	175463000	163396000
O55102	BL1S1_MOUSE	Bloc1s1	Biogenesis of lysosome-related organelles complex 1 subunit 1	5	5	3068830	3342980	2989920	3358090	3169020	3136480	3609880	3300480	3468220	2969630	2923030	2900470	3032640	2871520	2921840	3072400	2816810	3306240
O55106	STRN_MOUSE	Strn	Striatin	35	34	45715400	51219700	52282900	52724900	52974300	51754100	50888100	46340100	48960300	47821700	47789600	46344400	47962300	57696400	49025100	50333900	49180500	59249800
O55125	NIPS1_MOUSE	Nipsnap1	Protein NipSnap homolog 1	19	19	167727000	125483000	178394000	155413000	186569000	136178000	134769000	162285000	166383000	162324000	185707000	192859000	171058000	167872000	151416000	164966000	140704000	154142000
O55126	NIPS2_MOUSE	Nipsnap2	Protein NipSnap homolog 2	15	15	132781000	102420000	134792000	126808000	148885000	113937000	98182900	133496000	125909000	137687000	142584000	144938000	130294000	135978000	119599000	129525000	119631000	111319000
O55131	SEPT7_MOUSE	Septin7	Septin-7	28	26	136232000	156330000	133692000	171018000	148334000	135895000	136044000	164193000	119268000	140812000	116866000	142290000	116113000	165684000	135835000	134864000	141031000	149269000
O55135	IF6_MOUSE	Eif6	Eukaryotic translation initiation factor 6	8	8	2282330	2630080	2614030	2830340	2231540	2086050	2497920	2310680	2724130	2208090	1986530	2273390	2336050	2399180	2036750	2210330	2201040	2337060
O55137	ACOT1_MOUSE	Acot1	Acyl-coenzyme A thioesterase 1	7	5	1729010	1874230	1885600	1644400	1625920	1994780	1846550	1703670	1588810	1537250	1828140	1748800	1529500	1262670	1645950	1443070	1787080	1385890
O55142	RL35A_MOUSE	Rpl35a	Large ribosomal subunit protein eL33	7	7	16427200	17955800	17644700	24033400	15180500	15444100	15057800	15629900	13670300	14788900	14517100	14151100	17004200	14051400	14099100	16526000	14432600	17351800
O55143	AT2A2_MOUSE	Atp2a2	Sarcoplasmic/endoplasmic reticulum calcium ATPase 2	52	33	42182100	43491300	46768700	48058300	44422900	44931400	40555400	52041000	40650100	44055200	45816600	38999500	41623700	42825700	40299100	37874400	37318500	42103600
O55176	PJA1_MOUSE	Pja1	E3 ubiquitin-protein ligase Praja-1	5	5	61595.6	61978.7	101033	75450.7	50260.3	60781.4		57894.4	58844.1	55794.2	65724.2	60664.5	55592.8	50244.4	42992.2	62499.9	31373.2	44874.4
O55192	SC6A2_MOUSE	Slc6a2	Sodium-dependent noradrenaline transporter	3	3	145610	238439	231778	193127	147134	252725		304197	185792	183029	167082	114509	233895	169271	252710	154462	145932	171884
O55201	SPT5H_MOUSE	Supt5h	Transcription elongation factor SPT5	16	16	176670	199122	153962	196365	187349	225761		170739	183909	189135	209764	181153	209508	181865	199430	186087	175606	158616
O55222	ILK_MOUSE	Ilk	Integrin-linked protein kinase	18	18	871990	542613	844592	1035220	1406280	896932		920598	1028380	1134020	1110260	1270070	895866	1173160	775732	1091770	870317	692955
O55229	CHKB_MOUSE	Chkb	Choline/ethanolamine kinase	11	11	1268410	1120330	1154580	1069010	972757	1217970	1117850	1057990	1049780	967358	1001380	1131080	1020140	1030020	1026980	904362	1108370	900404
O55234	PSB5_MOUSE	Psmb5	Proteasome subunit beta type-5	16	16	18226700	17861100	17692500	17963900	17093000	18127900	20876800	19471600	18634400	18441200	18011800	18446800	16536600	17877600	17270300	18208300	17889900	18305800
O55236	MCE1_MOUSE	Rngtt	mRNA-capping enzyme	5	5	40558.6	54967.3	32126.8	37456.6	30249.4	29768.1		28260.3	37978.2	41722.9	36477.9	32450	47416.6	36528.6	34457.1	40344.8	48736.8	27060.1
O55240	RDH5_MOUSE	Rdh5	Retinol dehydrogenase 5	4	4	1099270	1157090	1492530	1971190	1041660	1136620	2228690	1333000	1040190	1239900	1041470	1491510	1394500	943142	1756460	1283080	1132490	1302740
O55242	SGMR1_MOUSE	Sigmar1	Sigma non-opioid intracellular receptor 1	3	3	2997380	3113070	2799310	3231430	3177860	2813700	3785590	2794840	3338600	2784230	3045580	2701450	3147250	2838180	3394070	3056100	2909920	3174860
O70133	DHX9_MOUSE	Dhx9	ATP-dependent RNA helicase A	34	34	3001310	3260700	3689080	4637120	2297180	2908560	2620290	1715900	1950000	3039450	2530830	2924310	4117970	2318290	2897450	3257190	2980460	2768750
O70139	IPKG_MOUSE	Pkig	cAMP-dependent protein kinase inhibitor gamma	1	1	107970	132298	127385	146682	118747	135126		91941	91651.3	110849	115987	111975	111074	140352	89513.6	136134	139585	126011
O70145	NCF2_MOUSE	Ncf2	Neutrophil cytosol factor 2	2	2	23480.7		30981.3	18643.3	15748.7	26792.8		23749.9	17346.4	19656.5	19345.6	26045.7	19449.5	21884.8	21365.3	19106.5	22205.3	24962.7
O70146	TESK1_MOUSE	Tesk1	Dual specificity testis-specific protein kinase 1	7	7	35247.9	42005.2	48403.3	37601.8	54418.2	48824.1		45278.7	47644.9	51778	50523.9	50512.7	43244.3	55684.2	50822.1	55579.9	28320.9	54996.2
O70152	DPM1_MOUSE	Dpm1	Dolichol-phosphate mannosyltransferase subunit 1	15	15	11798200	11086200	14116300	11604900	11129800	11811500	13826100	12261600	11649900	10772500	11903400	10358400	12670200	9328080	12953200	10429100	10111300	9725400
O70161	PI51C_MOUSE	Pip5k1c	Phosphatidylinositol 4-phosphate 5-kinase type-1 gamma	28	24	56491900	50864500	54297200	60548100	65141300	61553200	49189600	55449700	53996400	60039100	54997400	54787500	52648500	68859000	52543100	60962100	58269400	58198100
O70166	STMN3_MOUSE	Stmn3	Stathmin-3	8	8	6364510	7076340	6727730	6214020	6415390	6688210	8618280	6607920	6695320	6050220	6610770	6725200	6994530	5830970	7476790	7070660	7298920	7124990
O70172	PI42A_MOUSE	Pip4k2a	Phosphatidylinositol 5-phosphate 4-kinase type-2 alpha	19	14	22412300	23473500	23532000	20883700	22518100	21153700	26270900	22716000	24417900	20790200	22171900	23503800	20154500	20436800	21120600	19779000	22616700	19794700
O70174	ACHA4_MOUSE	Chrna4	Neuronal acetylcholine receptor subunit alpha-4	13	11	2466590	2650620	2140800	2104300	1969430	2270850	1969530	2639530	2171850	1934930	2604710	1916750	2547990	1809060	2106140	1929300	2442990	2531870
O70176	PACA_MOUSE	Adcyap1	Pituitary adenylate cyclase-activating polypeptide	8	8	2901920	2051280	3384730	3726870	1864640	2570520	2538730	2905950	2984300	2742570	2175220	2611450	2463140	1918790	3723170	3216780	1818110	2561000
O70194	EIF3D_MOUSE	Eif3d	Eukaryotic translation initiation factor 3 subunit D	22	22	4201860	3392140	4093650	4552940	4822290	3876130	3984580	4435520	4593480	4142780	4537840	5008860	4834080	4889730	4170570	4672060	4249900	4520570
O70200	AIF1_MOUSE	Aif1	Allograft inflammatory factor 1	2	2	81623.2	53588	94854.3	90730.7	57478.5	60470.7		64476.6	61303.3	52659.4	73286.5	41768.7	77586.4	25401.5	74427.2	55827.6	55566.1	35295.6
O70209	PDLI3_MOUSE	Pdlim3	PDZ and LIM domain protein 3	4	4	324119	182330	177042	189399	428844	381594		182368	281198	228640	190880	203045	159658	281936	200440	354457	373891	354891
O70228	ATP9A_MOUSE	Atp9a	Probable phospholipid-transporting ATPase IIA	31	27	3534820	3647860	3986060	4073420	3475880	3365430	3517450	4461040	3624390	3449470	3930890	3030340	3654350	2984800	3249550	3117130	2567650	3387940
O70250	PGAM2_MOUSE	Pgam2	Phosphoglycerate mutase 2	5	5	553600	513536	600365	663794	675999	829317	980710	631825	398225	533087	727975	603514	486883	581942	499407	614758	604760	463197
O70251	EF1B_MOUSE	Eef1b	Elongation factor 1-beta	6	6	21865900	21939800	27318600	28666600	25680100	23185200	23985800	25452800	25517400	26257500	28321200	32743500	28929100	25031500	25288700	26530500	26034000	26115700
O70252	HMOX2_MOUSE	Hmox2	Heme oxygenase 2	17	17	23913800	21598700	26816600	22397800	23032600	23956200	14926400	23696100	22949000	21959800	25682000	22481000	25017100	20514500	22651600	21305300	23020200	21073100
O70258	SGCE_MOUSE	Sgce	Epsilon-sarcoglycan	3	3	17948.5	11578.2	20334.4	16816.5	12963.8	11948.1		16230.9	10153.8	12002.1	15693.4	10571.1	20347.7	10624.5	12540.7	14473.9	14519.9	9152.41
O70274	TP4A2_MOUSE	Ptp4a2	Protein tyrosine phosphatase type IVA 2	3	3	2529420	2352810	2520750	2029580	1897310	2465110	3666580	2269570	2163090	1898980	2549210	2020090	2092130	1881930	2863520	2286340	1812950	2020550
O70281	TPST1_MOUSE	Tpst1	Protein-tyrosine sulfotransferase 1	4	4	641821	427025	782698	707146	651988	559563		571422	539721	611769	578343	517617	503010	594417	702715	782375	415289	442755
O70293	GRK6_MOUSE	Grk6	G protein-coupled receptor kinase 6	13	10	1928760	1975240	2138470	2030650	1912270	1916980	2507150	2025700	1958760	1908760	1942690	1688210	2001980	1840970	1949530	1837400	1976060	1981730
O70299;Q8BPP1	MB211_MOUSE;MB212_MOUSE	Mab21l1;Mab21l2	Putative nucleotidyltransferase MAB21L1	1	0	290398			198974	232691				278237	285107			281976	272370	303558		185263	271397
O70305	ATX2_MOUSE	Atxn2	Ataxin-2	22	22	1919710	1862360	1767660	2115330	1938470	1980480		1742450	1825140	1903910	2098720	1997000	2399470	1829890	1861540	1979060	2146380	1937080
O70309	ITB5_MOUSE	Itgb5	Integrin beta-5	10	10	6945790	6092220	7861080	6534580	6025210	7623920		6805690	6474320	6111660	6223360	5398140	6456130	4503630	7103520	4967820	5714960	4973060
O70310	NMT1_MOUSE	Nmt1	Glycylpeptide N-tetradecanoyltransferase 1	19	16	4076380	3825440	4245670	4340100	4521180	4494270	3398970	4011770	4035820	3814280	4135750	4376880	4494990	4597570	4671400	4031310	4320880	4167140
O70311	NMT2_MOUSE	Nmt2	Glycylpeptide N-tetradecanoyltransferase 2	11	11	1123070	1259130	1160740	1223340	1363600	1101840	1268770	1199890	1105210	1467240	1137160	1121130	944632	1264500	978838	1225710	1337740	1273670
O70318	E41L2_MOUSE	Epb41l2	Band 4.1-like protein 2	48	46	27673700	28655700	34099000	27331100	28564600	32486200	33810900	27598000	25257500	24755900	28754300	25597600	35157400	24183300	32852500	29638200	31216700	26984000
O70325	GPX4_MOUSE	Gpx4	Phospholipid hydroperoxide glutathione peroxidase GPX4	10	10	24694700	22669500	24722300	24275800	23448300	25767500	17680600	22886000	25263500	25466900	25372500	24832200	26561600	21721700	21468600	20822000	21951400	22601300
O70340	NPTX2_MOUSE	Nptx2	Neuronal pentraxin-2	7	7	840342	573064	1006570	867136	481322	662449	809818	862646	659426	585444	656286	648415	776334	365924	1025200	631054	579146	832796
O70354	CAH11_MOUSE	Ca11	Carbonic anhydrase-related protein 11	1	1	916651	1162970	1183870	1085480	1022310	921083		1139120	810869	753607	1236710	1119230	938363	959064	1452670	1131790	1044870	963868
O70362	PHLD_MOUSE	Gpld1	Phosphatidylinositol-glycan-specific phospholipase D	19	19	1767010	1755440	1923760	1680230	1755760	1705060	1991210	1881450	1911770	1879470	2026540	1879220	1832840	1543420	1714280	1788750	1875430	1808780
O70370	CATS_MOUSE	Ctss	Cathepsin S	3	3	49197	62774.1	66222.4	49032.2	57725.2	51651.9	83006	55961.3	46725.4	40191.6	53788.9	58046.7	55755.2	30424.1	54162.6	47676.9	47357.5	33902.3
O70378	EMC8_MOUSE	Emc8	ER membrane protein complex subunit 8	9	9	2401510	2362640	2694790	2727620	2948830	2646740	1711920	2791250	2504170	2342100	2619800	2195710	2521710	2458400	2373330	2063870	1827510	2240580
O70400	PDLI1_MOUSE	Pdlim1	PDZ and LIM domain protein 1	13	13	1171920	1140100	1250130	1134660	1371000	1335030		1091530	1160140	1094890	1410930	1325520	1257670	882346	934379	1019660	1384930	829334
O70401	TSN6_MOUSE	Tspan6	Tetraspanin-6	2	2	677030	469602	688999	611460	376562	442098		665905	526822	445477	748104	439694	670749	398503	872822	501999	190078	411380
O70404	VAMP8_MOUSE	Vamp8	Vesicle-associated membrane protein 8	2	2	67126.6	56737.7	32959.2		82412.7	89936.5		64427.2	44122.1	67036.5	107088	70541.8		80825.9		56676.8	44681.3	87924.9
O70405	ULK1_MOUSE	Ulk1	Serine/threonine-protein kinase ULK1	17	16	303048	336400	310605	362097	369317	404302	307539	334684	390040	295473	310978	256640	274100	395098	331233	347087	332892	450703
O70423	AOC3_MOUSE	Aoc3	Membrane primary amine oxidase	16	12	2101510	1333000	2171170	929816	2142720	2883290	1228630	2000520	1878830	1283900	1924470	1137150	1276860	1079710	1967330	1532730	2361190	1634760
O70433	FHL2_MOUSE	Fhl2	Four and a half LIM domains protein 2	4	4	66007.5	159301	179254	327833	301931	144786		129466	123906	115635	131026	119772	150561	302626	57444.8	217772	189943	235585
O70435	PSA3_MOUSE	Psma3	Proteasome subunit alpha type-3	9	9	27896300	23690600	28447500	28211200	29308400	28646500	25934200	30045600	30837100	28986300	29775900	30771400	26099900	28604800	26002400	27614500	27408200	25109200
O70439	STX7_MOUSE	Stx7	Syntaxin-7	8	8	14501400	14175900	15950200	13509400	12208000	13946200	17046100	14000000	12439300	11228100	13221100	11444700	15416300	9779740	16267300	11497500	12278500	11791500
O70443	GNAZ_MOUSE	Gnaz	Guanine nucleotide-binding protein G(z) subunit alpha	18	18	38256300	32153600	45639100	31331100	28558800	32734800	27867800	40092800	30395400	28351900	38754100	33132300	38554000	25999700	41383600	31119300	36290600	28289800
O70458	OSMR_MOUSE	Osmr	Oncostatin-M-specific receptor subunit beta	3	3	3576.64	5934.14	3459.89	3876.14	5495.39	3995.12		2673.35	5278.97				2424.18	3189.21		6696.15
O70475	UGDH_MOUSE	Ugdh	UDP-glucose 6-dehydrogenase	3	3	10463.3	7058.32	6541.1	11361.9	6361	8385.21		8317.09	7315.53	11220.7	4226.41	10816.6	12926.8	10784.7		10782.3	6769.06	9675.79
O70480	VAMP4_MOUSE	Vamp4	Vesicle-associated membrane protein 4	4	4	2256450	1536480	2379860	2476420	2446780	2140680	1188570	2183260	2173350	2122860	2240740	2338320	2114360	2174300	2179130	2352420	1760050	2057040
O70481	UBR1_MOUSE	Ubr1	E3 ubiquitin-protein ligase UBR1	38	38	1458360	1352670	1302120	1439840	1369730	1374490		1302620	1529140	1505080	1499230	1293950	1226020	1442110	1357430	1362370	1440730	1565530
O70492	SNX3_MOUSE	Snx3	Sorting nexin-3	6	6	12629800	12144600	13047000	13677700	14332200	13426000	11502700	13000600	13598100	14720300	13099800	13826200	14030500	13273400	12201500	13952200	14005200	13762600
O70493	SNX12_MOUSE	Snx12	Sorting nexin-12	9	7	26344200	27266000	25270800	25917200	25677100	27860700	28402500	25197500	25685100	27438900	24540400	24883100	25015700	25091100	24867600	27362500	26411600	26664500
O70496	CLCN7_MOUSE	Clcn7	H(+)/Cl(-) exchange transporter 7	11	11	1007700	1107290	1147090	1110930	1047190	1028510		966700	768347	837148	962120	641699	992203	681585	904973	797735	768750	849419
O70503	DHB12_MOUSE	Hsd17b12	Very-long-chain 3-oxoacyl-CoA reductase	19	19	61369300	47913500	53465600	51005100	50859300	61244100	45954600	50918500	51744700	55107900	58731900	51905800	67293900	50249500	52980900	51243600	52557300	56130000
O70507	HCN4_MOUSE	Hcn4	Potassium/sodium hyperpolarization-activated cyclic nucleotide-gated channel 4	18	18	329019	389601	332484	324117	273936	391566	290703	341220	265212	284816	306362	230688	337658	271403	312376	222760	341904	338687
O70551	SRPK1_MOUSE	Srpk1	SRSF protein kinase 1	4	4	43372.1	48287.1	35261.4	65254.7	43393.4	30417.8		32480.9	32222.5	42299.2	46636.3	30150.7	44078.7	44508.7	45710.6	34660.5	38571.8	49359.9
O70566	DIAP2_MOUSE	Diaph2	Protein diaphanous homolog 2	25	25	5276110	6262730	5946130	6468570	6925050	6238670	5693140	6076940	6121220	6088300	5025230	5706830	5215130	7174980	5670620	6665190	6737050	7354120
O70572	NSMA_MOUSE	Smpd2	Sphingomyelin phosphodiesterase 2	17	17	2758300	2494100	2651840	2681210	2811100	2975730	2768640	2774430	2617640	2559390	2775970	2294470	2535850	2754220	2055080	2542490	2612550	2861780
O70579	PM34_MOUSE	Slc25a17	Peroxisomal membrane protein PMP34	6	6	307141	349476	409649	338564	317051	323017		357458	330780	402319	349683	252121	319770	273439	327719	305463	231172	342502
O70585	DTNB_MOUSE	Dtnb	Dystrobrevin beta	7	7	165765	164548	162948	137507	147989	162928		164306	135123	148225	115420	122766	116951	181001	188192	181429	117859	164550
O70589	CSKP_MOUSE	Cask	Peripheral plasma membrane protein CASK	43	43	9880970	9200010	9456360	9649280	8327220	9092240	9107410	10069600	8228730	8648410	9176850	8916860	9354110	9372040	9325590	8985800	9465910	9190180
O70591	PFD2_MOUSE	Pfdn2	Prefoldin subunit 2	7	7	8704230	8320100	8918120	7848210	7808670	8426300	9856960	8747780	8388070	7525600	8516670	8675630	8241260	7282360	8436960	7681760	8110250	7772540
O70622	RTN2_MOUSE	Rtn2	Reticulon-2	9	9	1141430	1320230	1530020	1153920	1267880	1269720		1221420	1366840	1160420	1468750	1089470	1285890	1116410	1309300	1608890	1402310	1328540
O70624	MYOC_MOUSE	Myoc	Myocilin	1	1	1166.73	396.691		353.904	833.722	832.596		578.951		760.404	746.235		743.506	882.635	1107.77	365.747	752.032	1138.1
O70628	PDE9A_MOUSE	Pde9a	High affinity cGMP-specific 3',5'-cyclic phosphodiesterase 9A	9	9	429383	303905	585022	401939	273732	300772		498596	327658	350027	455777	381463	488461	244965	419879	387817	474475	300458
O88196	TTC3_MOUSE	Ttc3	E3 ubiquitin-protein ligase TTC3	22	22	318162	330325	377226	397636	342823	309852	324536	356881	330259	363047	310453	371382	334949	345462	384187	391841	290212	407888
O88271	CFDP1_MOUSE	Cfdp1	Craniofacial development protein 1	4	4	333978	336071	263319	316451	216532	343482		239103	270210	318176	262603	315775	266354	256540	249764	256347	289091	285969
O88273	GREM2_MOUSE	Grem2	Gremlin-2	1	1	1216.31		899.448	1134.68	1549.67	1290			1285.05	1016.37	1311.7	2074.89	971.55	1492.99	2156.91	2194.41	1600.58	982.281
O88291	ZN326_MOUSE	Znf326	DBIRD complex subunit ZNF326	7	7	107465	177864	236741	194776	128136	126951		125189	99248	119824	134415	127326	194782	129358	136064	162930	173631	136830
O88307	SORL_MOUSE	Sorl1	Sortilin-related receptor	41	41	4569450	4734850	4505780	4833250	4603980	4640610	5274170	4278750	4834740	4723560	4350010	4249950	4701440	4377080	4458370	4388050	4481520	4753950
O88319	NTR1_MOUSE	Ntsr1	Neurotensin receptor type 1	2	2	3310	5170.44				2709.43					4710.73		4859.24	6903.3			2719.78	7499.73
O88324	CD83_MOUSE	Cd83	CD83 antigen	2	2	22138.9	19962	20832	20991.4	17125.6	21989.9		19096.8	27860.9	22149.6	15946.5	16664.6	20914.6	12957.5	21446.6	14923.4	17918.6	17686.1
O88327	CTNL1_MOUSE	Ctnnal1	Alpha-catulin	2	2	17284.8	10021.5			18870.8	15683.9		13142	12406.5	9598.85	11325.6	14600.5	10604.8	7496.88	8152.52		10058.1
O88342	WDR1_MOUSE	Wdr1	WD repeat-containing protein 1	29	29	66532800	62402400	67874300	65313400	66279800	67095400	89994700	66365400	62888300	65376600	66292700	70088100	61575300	62252200	68005400	63791800	68364000	62294400
O88343	S4A4_MOUSE	Slc4a4	Electrogenic sodium bicarbonate cotransporter 1	25	24	24362200	29438000	33269700	39873800	22276800	19614100	26354200	34776300	19225500	26569800	25750100	18393000	24713800	17466900	32133300	17570400	18151700	21356700
O88351	IKKB_MOUSE	Ikbkb	Inhibitor of nuclear factor kappa-B kinase subunit beta	10	10	1020940	1159960	1231850	1327780	1340040	1440590		1362760	1113950	1312990	1213500	1390790	1083850	1913920	1465550	1301700	1326470	1604060
O88384	VTI1B_MOUSE	Vti1b	Vesicle transport through interaction with t-SNAREs homolog 1B	8	8	4424200	4852660	5038490	4840320	4352600	4689600	5963010	4733350	4474370	3893120	4343290	3700050	4669040	3960880	4828540	3889300	4227900	4627140
O88396	GRPE2_MOUSE	Grpel2	GrpE protein homolog 2, mitochondrial	2	2		14556.6	13414.8	15359.2	36384.9	14779.1		16927.9	15098.6			14147	12572.8	25770.1		27042.5	19378.2	30389.6
O88413	TULP3_MOUSE	Tulp3	Tubby-related protein 3	5	5	121660	129138	133741	165244	149372	125961		127872	124781	135651	113906	124338	155171	128369	109073	129918	152480	123465
O88425	NDK6_MOUSE	Nme6	Nucleoside diphosphate kinase 6	2	2	722347	573080	485447	738312		471403		752025	667965	855432	1556560	1088740		800490	581810		583897	512888
O88427	CAC1H_MOUSE	Cacna1h	Voltage-dependent T-type calcium channel subunit alpha-1H	1	1	766.146				1047.42	748.788			466.811	966.518				784.867		861.585
O88428	PAPS2_MOUSE	Papss2	Bifunctional 3'-phosphoadenosine 5'-phosphosulfate synthase 2	5	5	44127.7	33278.5	53505.6	33725.4	40696.7	48444.5		33740	51184.8	39315.5	30294.3	45111.2	47681.7	39398.4	56891	58971.6	35605.9	37614.8
O88441	MTX2_MOUSE	Mtx2	Metaxin-2	5	5	164735	224696	254777	409994	380646	320131		234516	273881	204091	177437	187999	189036	227344	155023	124125	241468	298610
O88444	ADCY1_MOUSE	Adcy1	Adenylate cyclase type 1	12	12	1175770	1436840	1608280	1458780	1150920	1178910		1526720	861008	1064400	1344790	833340	1036090	1121200	1312200	830212	1184820	1116360
O88447	KLC1_MOUSE	Klc1	Kinesin light chain 1	23	20	7557210	7292900	7272090	7028960	6920430	7661370	6154600	7557680	7155450	6862310	6860720	6482000	6401560	7831080	7231550	6959950	7260060	7362280
O88448	KLC2_MOUSE	Klc2	Kinesin light chain 2	27	18	10056800	10678400	9092060	9654960	9747660	10153500	9905970	10272700	10725000	10313300	9944680	9733830	8569510	10735000	9464110	9464000	11085700	11333000
O88455	DHCR7_MOUSE	Dhcr7	7-dehydrocholesterol reductase	6	6	2525770	3229300	2965470	3072030	2565900	3280290	2410230	3621100	2924970	2616500	3133760	2203630	2800760	2576800	2393330	2713660	2248520	2970740
O88456	CPNS1_MOUSE	Capns1	Calpain small subunit 1	8	6	10163200	8983870	10428100	9321310	11072800	10221300	9863560	10481700	11511500	10402500	10885200	10981900	9492360	10344200	11099900	9529620	10270300	8986340
O88485	DC1I1_MOUSE	Dync1i1	Cytoplasmic dynein 1 intermediate chain 1	26	24	22343800	20035700	20238200	21224500	20451000	20880400	29249400	22511300	21617400	21375000	20601200	20708600	20565600	22476400	24102800	20344900	20810400	23182100
O88487	DC1I2_MOUSE	Dync1i2	Cytoplasmic dynein 1 intermediate chain 2	18	18	8696360	9681590	9495360	9202150	8150960	9259160	12109000	9459350	8430210	8925660	8907470	9163830	8987420	8861310	9103670	8706150	8977690	8857520
O88492	PLIN4_MOUSE	Plin4	Perilipin-4	24	24	2302600	2979800	4064570	2115880	2913100	2874430	2295980	2320480	3928830	2930420	3045960	2254870	2063620	1218910	2102820	1755200	2820740	2443050
O88502	PDE8A_MOUSE	Pde8a	High affinity cAMP-specific and IBMX-insensitive 3',5'-cyclic phosphodiesterase 8A	13	13	332875	361358	523804	373999	275063	161581		397822	271965	258862	474884	285039	405960	218330	434243	240509	393209	189623
O88507	CNTFR_MOUSE	Cntfr	Ciliary neurotrophic factor receptor subunit alpha	7	7	3561390	3005300	3500370	3250180	2425650	2090880	4246650	2987450	2309200	2333460	3789370	3098400	3831000	1472440	2986230	2499770	2832910	1863760
O88520	SHOC2_MOUSE	Shoc2	Leucine-rich repeat protein SHOC-2	11	11	635336	696802	674267	784072	747853	705531		689975	660541	720145	644022	800089	643484	894437	726475	886369	684731	830504
O88522	NEMO_MOUSE	Ikbkg	NF-kappa-B essential modulator	7	7	413903	419654	388376	334909	448318	410683		409782	349636	373889	326887	361325	398245	483909	432561	379022	398204	368374
O88531	PPT1_MOUSE	Ppt1	Palmitoyl-protein thioesterase 1	8	8	24383500	23072500	29552400	25710000	27584800	22767400	27740500	23803300	27066600	25213600	25668000	27025300	20376300	18743800	17891000	17978400	18332300	18436100
O88532	ZFR_MOUSE	Zfr	Zinc finger RNA-binding protein	21	21	603797	718973	809288	939874	543258	616588		460775	455690	577584	492967	614260	691890	592021	707026	636966	642071	630175
O88533	DDC_MOUSE	Ddc	Aromatic-L-amino-acid decarboxylase	15	15	74641100	53665000	70223000	64393800	60480100	69905700	41159500	70394200	84250300	56991800	69785700	74148300	58324100	41928700	61826000	61845800	56882700	46098400
O88543	CSN3_MOUSE	Cops3	COP9 signalosome complex subunit 3	18	18	8347250	5577720	7652340	7795760	8751690	7740860	4946340	8761270	8957880	8149700	8498440	9640250	7762580	8241800	7524920	8007010	7130340	6647560
O88544	CSN4_MOUSE	Cops4	COP9 signalosome complex subunit 4	23	23	10905700	10244700	9593960	10021400	10049400	10361500	10877300	11041100	11332800	10022400	9493060	10705200	9446180	10342600	10195900	9841500	10344900	10384500
O88545	CSN6_MOUSE	Cops6	COP9 signalosome complex subunit 6	13	13	12240600	9891500	10874200	11587600	12202800	11990600	7453020	11731900	12557100	11772500	11819100	12768600	11130900	12401500	10121700	11602300	11375000	10520700
O88559	MEN1_MOUSE	Men1	Menin	1	1		2568.01			1726.67	1784.93			1830.21				892.652	3798.42	2930.82	2662.39		2462.62
O88561	S27A3_MOUSE	Slc27a3	Long-chain fatty acid transport protein 3	11	11	579902	630582	553991	584248	605564	541498	580723	570082	626058	644931	632993	627548	589775	455423	552999	589332	475910	575954
O88569	ROA2_MOUSE	Hnrnpa2b1	Heterogeneous nuclear ribonucleoproteins A2/B1	21	20	48871600	41358200	64790100	58375800	33988700	40736100	48769300	34836200	32416300	42194300	44608800	46325700	63198900	39681900	59997800	44692500	46400000	39332700
O88587	COMT_MOUSE	Comt	Catechol O-methyltransferase	17	17	12071500	11969000	11943600	11989200	12590600	12362700	13897000	12301900	11289000	11945600	12459200	12172800	12856100	11137100	12315800	12265400	12082300	11928200
O88597	BECN1_MOUSE	Becn1	Beclin-1	15	15	5091750	5376270	5270460	5877240	5616790	5285860		5211100	5279620	5293360	5091970	4987200	5130390	6483740	5007780	5834630	5465410	6262530
O88602	CCG2_MOUSE	Cacng2	Voltage-dependent calcium channel gamma-2 subunit	4	4	39720	43028.6	43727.1	44877.9	33188.6	32151.8		36352.6	38505.9	46876.5	48793.3	41270.7	46256	33062.9	33160.2	29954.5	39385.1	37294.9
O88622	PARG_MOUSE	Parg	Poly(ADP-ribose) glycohydrolase	7	7	12042.4	10134.8	19180.6	17828.6	12362.4	15991.4		18951	16818	16276.5	18873.4	17327.2	13134.2	16843.8	16417	17376.7	11341.1	15618.2
O88630	GOSR1_MOUSE	Gosr1	Golgi SNAP receptor complex member 1	7	7	584304	501684	529225	772600	658366	540793	645201	498704	620612	576938	489860	422576	501034	587651	545545	578619	519034	548400
O88632	SEM3F_MOUSE	Sema3f	Semaphorin-3F	2	2	55151.2	61922.1		98965.2	46260.6	51279.1		62949		61396.2	54381.4	43293.7	53292.7	38798.9	62834.9	59740.4	44633.4	48997.8
O88643	PAK1_MOUSE	Pak1	Serine/threonine-protein kinase PAK 1	13	13	22308200	21452600	21946200	21571700	20536900	23461800	20207000	21578000	20441300	20824200	21463200	23088400	21548300	23641000	21836000	20386600	23528500	20693100
O88653	LTOR3_MOUSE	Lamtor3	Ragulator complex protein LAMTOR3	7	7	5304580	5924800	5836100	5731900	4471730	4619460	5232930	5350390	4746010	4526010	4905040	4016270	4951080	4141680	5416010	4716030	4627290	4151860
O88668	CREG1_MOUSE	Creg1	Protein CREG1	4	4	913374	572081	1071600	820972	1012890	660230		714777	793809	948549	975983	1151490	767017	693513	569533	601986	845953	802164
O88673	DGKA_MOUSE	Dgka	Diacylglycerol kinase alpha	2	2			2656360	3883810					2059310	2262920	1548490				2672700			2999110
O88685	PRS6A_MOUSE	Psmc3	26S proteasome regulatory subunit 6A	25	25	10173000	8384130	10342900	10649800	11213200	9931070	6535270	11458000	11168400	11249800	11493200	11551000	9693930	11035400	9875020	10152500	10442000	9592570
O88693	CEGT_MOUSE	Ugcg	Ceramide glucosyltransferase	3	3	90306200	91612300	96178900	102990000	126339000	94093500		106523000	109538000	99666800	72092000	70008200	81741400	119349000	93419000	93694700	65432200	88818100
O88696	CLPP_MOUSE	Clpp	ATP-dependent Clp protease proteolytic subunit, mitochondrial	10	10	41195700	24529700	41401300	39628800	41435100	34599700	15494400	39293700	38462100	40038300	40571100	44377800	41783200	39483500	37119300	40497900	33811300	27226200
O88697	STK16_MOUSE	Stk16	Serine/threonine-protein kinase 16	2	2	22351.9			22614.2	12827.6	17529.7		19236.3	19135.3	30745.1	23659.5	18566.4	20411	16334.2	23337.7	28280.3	19708.2	23054.2
O88703	HCN2_MOUSE	Hcn2	Potassium/sodium hyperpolarization-activated cyclic nucleotide-gated channel 2	31	21	7477980	7865240	8455410	6538510	5726290	7725240	5577670	7476690	6831630	5362080	7903510	5917340	9038240	4231590	7277530	4725430	6742660	5765940
O88704	HCN1_MOUSE	Hcn1	Potassium/sodium hyperpolarization-activated cyclic nucleotide-gated channel 1	21	19	1215510	1249710	1282970	1106460	1244350	1349770	1091530	1289620	1113840	1073220	1173210	927166	1418620	1152040	1153240	983516	1001750	1113840
O88705	HCN3_MOUSE	Hcn3	Potassium/sodium hyperpolarization-activated cyclic nucleotide-gated channel 3	14	14	406344	359245	389264	366734	290754	410212		382762	391443	289733	336297	244589	349890	240856	400315	286094	275845	314337
O88712	CTBP1_MOUSE	Ctbp1	C-terminal-binding protein 1	15	12	31033900	27075600	31331800	28061400	27382100	29348100	35084100	30226800	27537500	27655900	31681500	30309400	30282100	25772900	32257600	26596400	31619100	25107200
O88735	MAP7_MOUSE	Map7	Ensconsin	15	15	1121580	1202000	1250640	1433160	1591960	1416540		1176590	1320690	1278620	1113350	1291320	1262440	1303550	1108300	1224720	1231960	1562670
O88736	DHB7_MOUSE	Hsd17b7	3-keto-steroid reductase/17-beta-hydroxysteroid dehydrogenase 7	9	9	2392580	2642740	3131210	2704300	2690990	2473090	2309780	2469980	2975020	3140730	2655140	2414610	2740560	2477330	2674830	2916090	2728330	2683170
O88737	BSN_MOUSE	Bsn	Protein bassoon	127	127	262410000	299125000	271471000	330305000	288878000	225764000	239000000	304432000	223902000	271248000	267496000	269172000	178816000	351420000	240780000	279776000	225879000	259580000
O88738	BIRC6_MOUSE	Birc6	Baculoviral IAP repeat-containing protein 6	69	69	3731270	4085180	3679890	4148950	4293670	3846830	3899870	4054240	4496750	4345620	4016330	3996220	3739940	4601550	3692340	4130110	4396700	4559960
O88741	GDAP1_MOUSE	Gdap1	Ganglioside-induced differentiation-associated protein 1	17	17	59729700	50942000	61032900	49443800	55559800	55371000	53937800	56804400	55957000	51517200	61523900	56134600	67510900	46702100	55151800	53543900	53089300	47634000
O88746	TOM1_MOUSE	Tom1	Target of Myb1 membrane trafficking protein	18	18	15049400	13135000	14353200	14217000	12327700	13920900	14274700	13805300	13956100	12247400	14479300	13635100	14509400	10772000	13113200	12314000	13434800	11181400
O88792	JAM1_MOUSE	F11r	Junctional adhesion molecule A	3	3	1108420	1051540	1426660	1054560	875963	1216670		1083250	1023420	895403	1070670	1108470	1177240	826121	1316700	960876	886018	875149
O88796	RPP30_MOUSE	Rpp30	Ribonuclease P protein subunit p30	5	5	9856.68	9920.88	13036.3	13224.3	12206.6	11931.3		9108.69	5201.14	10910.2	10599.4	10146.8	10451.7	12198		11103.7	11254.5	13019.4
O88809	DCX_MOUSE	Dcx	Neuronal migration protein doublecortin	2	2		5317.77	3235.6	3083.37	3856.91				4063.93		2615.09	2781.46		4946.57	9014.44	3978.71		3204.08
O88811	STAM2_MOUSE	Stam2	Signal transducing adapter molecule 2	15	13	11009300	11005700	11078100	10641100	11630100	12983300	18983300	10487600	11605900	10728300	10497800	10156300	11652400	12143400	10551800	10762800	11898000	12595200
O88819	FUT9_MOUSE	Fut9	4-galactosyl-N-acetylglucosaminide 3-alpha-L-fucosyltransferase 9	7	7	269451	246678	305864	232012	247159	261709		325806	299412	321611	311955	325965	270688	267597	286339	250442	275636	250916
O88829	SIAT9_MOUSE	St3gal5	Lactosylceramide alpha-2,3-sialyltransferase	6	6	116330	110995	131961	141460	140458	129896		99319.5	114920	114124	123128	128583	127859	141222	128117	156188	112212	110851
O88834	SHD_MOUSE	Shd	SH2 domain-containing adapter protein D	10	10	268725	229037	253522	254543	216612	336973	243945	235493	334688	283801	283724	259826	292593	255534	264943	266211	297564	341166
O88839	ADA15_MOUSE	Adam15	Disintegrin and metalloproteinase domain-containing protein 15	7	7	747612	577920	734808	856943	680684	854202		746300	735036	801029	744888	593181	857655	558870	730954	708154	696416	738314
O88843	CRADD_MOUSE	Cradd	Death domain-containing protein CRADD	2	2	4419.8		6492.42	4896.64	4413.84	4042.37		2719.53	4489.67	3922.65	5839.11	4187.47	5210.35	4082.61	3116.17	6241.61	2278.27	1793.34
O88844	IDHC_MOUSE	Idh1	Isocitrate dehydrogenase [NADP] cytoplasmic	25	25	13812300	10787300	13137800	11985100	11913700	13172300	10996500	12888000	13248500	12225700	13814800	13786800	13358800	11403600	11857000	12280500	12683100	11117000
O88845	AKA10_MOUSE	Akap10	A-kinase anchor protein 10, mitochondrial	19	19	1792720	1460910	1521530	1527560	1591630	1526220		1472190	1674230	1719680	1440730	1567730	1431820	1790870	1557090	1397790	1793120	1745180
O88848	ARL6_MOUSE	Arl6	ADP-ribosylation factor-like protein 6	12	12	3488550	3100220	3181320	3478200	3057150	3407610	3447870	3089410	3246060	3233220	3261620	3078980	3342090	3362380	3633770	3526130	3550320	3310890
O88851	RBBP9_MOUSE	Rbbp9	Putative hydrolase RBBP9	10	10	8812270	6812510	8669980	7044730	7769300	8706510	6154100	7454830	7702820	7818850	9289820	9547400	8010390	7055600	7174950	6872430	8482660	6001130
O88874	CCNK_MOUSE	Ccnk	Cyclin-K	4	4	50753.2	80447.7	79579.9	99325.2	127235	85904.3		80831	80042.9	76179.8	51161.5	83369.3	66780.2	121332		100527	81399.7	105925
O88876	DHRS3_MOUSE	Dhrs3	Short-chain dehydrogenase/reductase 3	5	5	309971	345153	252236	466044	355713	394618		386848	403063	378011	333613	303894	276098	367049	334799	374836	292177	296858
O88878	ZFAN5_MOUSE	Zfand5	AN1-type zinc finger protein 5	3	3	14098.8	14784.7	11863.2	10432.4	6752.32	11298.7		9925.87		12711.8	13767.8	11839.6	10637.8	10965.9	8944.71	11967.2	11400.5	9239.2
O88895	HDAC3_MOUSE	Hdac3	Histone deacetylase 3	3	3	6614.19	5484.04	4545.27	4915.05	2745.43	5468.76		3979.2	6537.45	3246.25	3877.01	4160.21	6329.36	5146.64			6042.61	3005.98
O88909	S22A8_MOUSE	Slc22a8	Organic anion transporter 3	3	3	282677	175004	249449	199208	299254	254278		262835	144162	230122	332020	129131	197468	238093	273868	245013	264292	161991
O88910	MPP3_MOUSE	Mpp3	MAGUK p55 subfamily member 3	28	28	5258930	5815670	6116380	5509490	4914490	5052530	7151330	5959080	5478790	5832940	5593380	4988210	5695140	4655590	5849760	5173360	5087450	5628250
O88935	SYN1_MOUSE	Syn1	Synapsin-1	44	41	347259000	303814000	346472000	390400000	426823000	385784000	353480000	349157000	305839000	388241000	339743000	377597000	364793000	462689000	428150000	429430000	416836000	408808000
O88939	ZBT7A_MOUSE	Zbtb7a	Zinc finger and BTB domain-containing protein 7A	2	2	64137	115457	69872.8	109778	113061	75596		78407.3	134226	95991.3	60234.5	94308	68469.2	87926.9	102236	125260	65240.4	97932
O88951	LIN7B_MOUSE	Lin7b	Protein lin-7 homolog B	5	5	3072670	2831570	3020580	2598350	3045330	2567110		2962910	2620180	2057960	2683990	2906070	2976010	3145710	2614410	2766160	2896900	3016330
O88952	LIN7C_MOUSE	Lin7c	Protein lin-7 homolog C	6	6	13575400	10251900	13413600	11971100	10379700	12979000	14148000	13726500	11163700	11542800	13218400	11409800	12911000	10704800	12848400	11345300	11078500	9948150
O88958	GNPI1_MOUSE	Gnpda1	Glucosamine-6-phosphate isomerase 1	12	10	4478480	3254380	4491770	4334050	4495840	4359280	2851220	4737730	4385260	4153420	4582980	4797770	4294530	3995800	3862070	3954840	3671740	3370020
O88967	YMEL1_MOUSE	Yme1l1	ATP-dependent zinc metalloprotease YME1L1	22	22	6529190	6768490	7560900	5500580	6107640	6881270	8697820	6649400	6117940	5541310	6882090	6229910	7529130	5203090	7322540	5642910	6644140	6182660
O88968	TCO2_MOUSE	Tcn2	Transcobalamin-2	4	4	53894.1	39674.7	70221.8	56495.7	43139	47720.7		51090.2	42428.9	52029.8	47165.4	45090.7	55929.8	28076.3	47613.6	38006.1		42710.6
O88983	STX8_MOUSE	Stx8	Syntaxin-8	10	10	4723780	4819710	5156800	4211050	4445070	4903020	4834290	4855150	4419920	4231980	4895840	3962690	4947170	3741110	4322920	3644560	4195030	4445750
O88986	KBL_MOUSE	Gcat	2-amino-3-ketobutyrate coenzyme A ligase, mitochondrial	15	15	6405360	5647450	5801320	5536540	6802820	5722610	7163870	6436470	6821080	7189390	6945660	6847960	5863270	6288160	5290290	5823300	5432960	5344830
O88992	C1QRF_MOUSE	C1ql1	C1q-related factor	2	2	29232	55167.6	70652.9	58111.8	33369.3	45541.1		54669.2	52779.5	33623.8	33119.9	40597.5	67141.4	38401.6	70988.9	53311	42665.9	45615.7
O88998	NOE1_MOUSE	Olfm1	Noelin	8	8	5487430	3260400	4192990	7292220	5384730	3719250	2696490	4952490	3472710	3641780	5329030	3872820	4698240	6035500	2810610	5263510	4729470	3321580
O89001	CBPD_MOUSE	Cpd	Carboxypeptidase D	34	34	3086620	3181840	3488590	3614840	3589000	3184340	3386550	3454200	3332620	3262480	3271830	3278380	3269590	3726900	3208270	3535190	3355410	3475630
O89016	ABCD4_MOUSE	Abcd4	Lysosomal cobalamin transporter ABCD4	6	6	26681.2	34962.9	36571.7	29986.9	24161.9	30476.9		39124.1	22204.1	26890.4	28393	27614.3	30341.9	33188	27785.9	35273.4	27233.6	38858.8
O89017	LGMN_MOUSE	Lgmn	Legumain	7	7	513141	641620	401191	396179	451840	592873		477418	563749	421200	461366	432369	416076	465217	459976	379117	478520	413186
O89023	TPP1_MOUSE	Tpp1	Tripeptidyl-peptidase 1	11	11	27590500	27315300	26948500	28842900	31859500	26205600	25697400	25855500	28215700	26890500	26052800	25346000	20923600	22420600	21829400	20648700	21836200	24015000
O89026	ROBO1_MOUSE	Robo1	Roundabout homolog 1	31	31	4103470	4231580	3712170	3948510	3469550	4048800	4456940	3911770	4358340	3359890	3744620	3866060	4028880	3431700	4040520	3759640	3765930	3962510
O89029	MATN4_MOUSE	Matn4	Matrilin-4	2	2	3626.4	4639.89	4768.96	7304.73	3826.87	2709.34		3465.95	2024.76	2099.76		4152.27	3205.27	2972.37				2258.34
O89032	SPD2A_MOUSE	Sh3pxd2a	SH3 and PX domain-containing protein 2A	16	14	380716	379475	398070	424659	387018	408634		341019	381898	267108	377802	327938	339534	385266	392710	385047	393663	424968
O89050	MKLN1_MOUSE	Mkln1	Muskelin	11	11	115961	109444	110450	142198	144815	137907		116120	123617	125010	118358	112011	110811	141259	121706	133088	113196	148684
O89051	ITM2B_MOUSE	Itm2b	Integral membrane protein 2B	12	12	5921390	6664080	6740350	6793950	5340870	6129000	5506280	5964050	5633110	6381790	6033930	5119090	6228620	4370700	5806910	5710390	6130740	6185420
O89053	COR1A_MOUSE	Coro1a	Coronin-1A	20	19	28096600	32620300	31239100	41473200	32555100	25536900	31160300	36297000	21302600	29646200	26887600	34824600	24235200	41706700	28664100	38372700	36367100	33249500
O89079	COPE_MOUSE	Cope	Coatomer subunit epsilon	13	13	4471070	5173070	4439720	6130860	5068840	4958040	5321980	4919420	5768430	5414740	4243620	5685160	4785670	6140320	4974000	5321890	5340390	5566200
O89084	PDE4A_MOUSE	Pde4a	3',5'-cyclic-AMP phosphodiesterase 4A	20	15	2575170	2759150	2560100	2996940	2716290	2921890	2475110	2652710	2416400	2705020	2366060	2458930	2213950	3049490	2526720	2552490	2611900	2943720
O89086	RBM3_MOUSE	Rbm3	RNA-binding protein 3	5	5	1509550	2367880	3671810	2614060	2500150	2509370	1735560	3094240	4287680	5066100	3698170	4684160	2726180	2189880	1963460	3378730	3343270	2238500
O89103	C1QR1_MOUSE	Cd93	Complement component C1q receptor	2	2	23705.7	10864	20167.3	17954.4	15325	14395.4		29317.6	24412.3	23862.4	36844.2		26664.1	25442.6	20734.7	22217	20795.2	22119.5
O89104	SYPL2_MOUSE	Sypl2	Synaptophysin-like protein 2	1	1			716.409	816.011	1261.45	1170.45					1500.72	941.61	843.847		3809.74
O89106	FHIT_MOUSE	Fhit	Bis(5'-adenosyl)-triphosphatase	10	10	4191810	3744150	4835940	4194800	4222250	3908570	4155110	4055620	4294990	4336210	4270510	4416720	4706380	3556690	4602050	3895080	4165200	3489950
O89112	LANC1_MOUSE	Lancl1	Glutathione S-transferase LANCL1	18	18	9143720	10038600	9325510	10202700	9516490	9055150	10204700	8794420	9261840	8999210	8547670	9328810	9555780	10926400	9584420	10638600	9883300	10081300
O89114	DNJB5_MOUSE	Dnajb5	DnaJ homolog subfamily B member 5	5	5	11863.4	18669.9	19647.5	15245	12322.4	13993.9		14435.1	10390.5	12005.2		9952.13	10639.3	11756.1	10872.3	12542.6	10080.9	10989.1
O89116	VTI1A_MOUSE	Vti1a	Vesicle transport through interaction with t-SNAREs homolog 1A	8	8	1198200	732418	1289100	1197460	1099240	989069		1007660	1125030	910506	1088120	947199	1400780	924453	931051	844154	860693	637638
P00158	CYB_MOUSE	Mt-Cyb	Cytochrome b	1	1	654166	775548	1090710	981896	985910	721770		997665	666024	803184	897079	545518	922730	518688	747374	541629	383925	835946
P00375	DYR_MOUSE	Dhfr	Dihydrofolate reductase	3	3	247873	343003	311898	232924	300205	187234		283426	264145	324913	288502	229201	283929	161910	250195	260921	359161	293705
P00397	COX1_MOUSE	Mtco1	Cytochrome c oxidase subunit 1	3	3		433747	408197	590551	502553	318827		474674	264353	256186	404642	187359	192515	273674		179022		375073
P00405	COX2_MOUSE	Mtco2	Cytochrome c oxidase subunit 2	5	5	21143400	13516400	32296400	52809800	39686300	24849700	13517600	38510200	23927400	25064800	33277900	19131800	28552500	20006100	26848000	15965800	14279200	24030900
P00416	COX3_MOUSE	mt-Co3	Cytochrome c oxidase subunit 3	1	1	1256730	2956600	2418470	4318790	2921950	2391360		3260770	1804820	1467730	1359410	1109810	1197310	1270510	2041930	602805	1134030	3144740
P00493	HPRT_MOUSE	Hprt1	Hypoxanthine-guanine phosphoribosyltransferase	11	11	30773400	22255600	30478000	29444100	23340000	29062000	18349200	30989200	31800400	28052400	30713800	29685200	26320200	26659900	25865800	27634400	28443100	23272500
P00520	ABL1_MOUSE	Abl1	Tyrosine-protein kinase ABL1	9	9	26711.6	21241.1	29566.3	26079.9	29567.9	25612.9		24760.8	22599.9	27422.9	21510.4	23364.4	23310.9	25250.8	23332.9	24783.2	34966.6	28873.9
P00848	ATP6_MOUSE	Mtatp6	ATP synthase subunit a	2	2	15987500	15314700	19588700	14608500	18993500	16003700		18786500	20224000	18423100	21263000	18297700	19314400	15421700	17330300	13226500	12647700	17185400
P00920	CAH2_MOUSE	Ca2	Carbonic anhydrase 2	13	13	208537000	162538000	184608000	145131000	177880000	200022000	177423000	176095000	198342000	174188000	230721000	209844000	206094000	126481000	147441000	132364000	199997000	122453000
P01027	CO3_MOUSE	C3	Complement C3	11	11	189062	336734	236522	253745	150583	202121		431457	161240	248150	200602	240548	332739	159569	362663	217008	410117
P01029	CO4B_MOUSE	C4b	Complement C4-B	25	25	613504	835031	828816	854581	802061	798285	493553	623885	711387	651142	645602	730980	381857	366309	353410	375282	575146	384509
P01193	COLI_MOUSE	Pomc	Pro-opiomelanocortin	2	2			719216	613694	365072	860264		653312	290246	284893		723426	465922	268174	647717	640627		423705
P01635	KV5A3_MOUSE	Igkv12-41	Immunoglobulin kappa chain variable 12-41 (Fragment)	2	2								19389.7		5028.64	10153						4865.89
P01636	KV5A4_MOUSE		Ig kappa chain V-V region MOPC 149	1	1	400222				98527.3					148925
P01644;P01645;P01647	KV5AB_MOUSE;KV5AC_MOUSE;KV5AE_MOUSE		Ig kappa chain V-V region HP R16.7	1	0				4136.32	4204.32	6851.08									6209.91		1200.76
P01756;P01757;P06330	HVM12_MOUSE;HVM13_MOUSE;HVM51_MOUSE		Ig heavy chain V region MOPC 104E	2	0	348267	148224		115698	276939	354132		81569.3			201506
P01831	THY1_MOUSE	Thy1	Thy-1 membrane glycoprotein	6	6	219261000	260707000	192213000	263893000	157747000	137480000	251446000	206969000	123507000	127457000	210339000	162859000	191836000	137727000	175544000	169757000	200561000	167023000
P01837	IGKC_MOUSE	Igkc	Immunoglobulin kappa constant	3	3	1128220	1369080	701136	1422530	820098	2317770		1816530	460372	404103	643520	661641	325664	278741	440720	369321	777132
P01864	GCAB_MOUSE		Ig gamma-2A chain C region secreted form	4	3	114063			146684	116557	147903		132941		72110.3	104458	67672.3					102162
P01867	IGG2B_MOUSE	Ighg2b	Immunoglobulin heavy constant gamma 2B	3	3	6881.77	20237.5	34455.3	21610.7	28244.2	31593.1		44564.7		13122.1	33127.6	16455.7	9767.23		16897	3048.27	29482.9
P01872	IGHM_MOUSE	Ighm	Immunoglobulin heavy constant mu	6	6	1505760	1335140		1182250		1398060		1099660	121054	328164	387055	269929	240991	225539	334267	215073	533999
P01887	B2MG_MOUSE	B2m	Beta-2-microglobulin	3	3	4177050	4336570	5927050	3815560	5120350	5816880		4478040	3615820	3960160	5522410	4825500	3644390	2620290	4110160	3465040	3822130	2864140
P01899	HA11_MOUSE	H2-D1	H-2 class I histocompatibility antigen, D-B alpha chain	8	0	1520690	1765800	1835470	1281550	1792520	1683250	1220420	1342380	1459240	1533730	1746320	1280890	1188140	897756	1082170	864385	1008970	999343
P01901	HA1B_MOUSE	H2-K1	H-2 class I histocompatibility antigen, K-B alpha chain	7	3	1273140	1088260	1872480	1394270	1798820	1582940		1362720	1506640	1262690	1496730	1156760	1029010	894213	1017700	933396	918150	925721
P01942	HBA_MOUSE	Hba	Hemoglobin subunit alpha	8	7	148035000	226125000	41706000	124472000	11133600	90258000	99754200	350547000	39545500	138179000	108625000	40941000	164006000	30623500	303266000	112485000	443741000	16523300
P02088	HBB1_MOUSE	Hbb-b1	Hemoglobin subunit beta-1	9	4	121091000	169933000	28833300	95801300	7304130	69894000	26654200	297978000	29372400	122067000	99947100	32509400	134879000	21416900	224315000	90341600	353016000	12599400
P02301;P68433;P84228;P84244	H31_MOUSE;H32_MOUSE;H33_MOUSE;H3C_MOUSE	H3-3a;H3-5;H3c1;H3c2	Histone H3.3C	2	0	3231880	4930700	2603690	1645160	2657510	4214820		3388230	2434980	2718900	2868520	4440690	9565050	2321620	6453980	1746540	10108800	3215830
P02468	LAMC1_MOUSE	Lamc1	Laminin subunit gamma-1	6	6	25465.7	32622.9	27823.5	28316.3	26017.7	24841.2		22679.6	21427.3	20514.7	20432	24867.2	47683.2	20414.2	23918.5	38844.1	54306.8	29687
P02535	K1C10_MOUSE	Krt10	Keratin, type I cytoskeletal 10	3	3		877057		653587				1012840	824154	2241470	1395780	6188350	323452	747636	6640360	1375120	2802250	448437
P02798	MT2_MOUSE	Mt2	Metallothionein-2	1	1	74664.9	56926.7	27194.9	58958.4	22862.6	107873		33969.7	42453.3	59724	58089.7	38806.3	90818.6	83059	15334.7	87953.2	125387	83427
P02802	MT1_MOUSE	Mt1	Metallothionein-1	1	1	2402530	1773700	1189230	1988120	744090	2789770		1168950	1737170	1925820	1830890	1517450	2350270	2450110	575872	2135810	1835180	1963850
P03888	NU1M_MOUSE	Mtnd1	NADH-ubiquinone oxidoreductase chain 1	4	4	896243	1284270	1451790	1920040	1265690	1036180		1600190	825120	889944	1013960	700374	973806	865582	1164900	805798	592831	1103790
P03899	NU3M_MOUSE	mt-Nd3	NADH-ubiquinone oxidoreductase chain 3	1	1	902156	1590250	1640660	2367960	1482860	1435270		1781720	884648	973015	980087	630752	1290210	705856	862236	837334	501866	1644550
P03911	NU4M_MOUSE	Mtnd4	NADH-ubiquinone oxidoreductase chain 4	5	5	433067	258024	411842	773445	471951	351355		524559	302118	316565	600235	290917	308420	296658	516917	266392	235342	303106
P03921	NU5M_MOUSE	Mtnd5	NADH-ubiquinone oxidoreductase chain 5	5	5	1495810	1823110	1971790	2692180	1695840	2326440		2475290	1743450	1678340	2400140	1306210	1640190	1192810	1740380	1242900	1320280	2654380
P03930	ATP8_MOUSE	Mtatp8	ATP synthase protein 8	2	2	92916400	110576000	131446000	89438400	93358100	117454000	119267000	113242000	101211000	91394400	110521000	81934700	99779200	74915800	123515000	71174200	81648100	95374200
P03958	ADA_MOUSE	Ada	Adenosine deaminase	5	5	217649	212818	296523	194323	244081	259647	295056	192044	260034	220176	250750	187101	238813	154692	269964	174541	258660	200700
P03975	IGEB_MOUSE	Iap	IgE-binding protein	4	4	68636.4	59266.9	71553	74945.6	58732.6	99942.3		66618.5	47696.5	66622.1	84547.9	57260	76729.5	75487.8	61878.7	59479.4	84292	64628.6
P03977;P01654;P01655;P01656	KV3A1_MOUSE;KV3A2_MOUSE;KV3A3_MOUSE;KV3A4_MOUSE		Ig kappa chain V-III region PC 2880/PC 1229	2	0		154496		66502.8		121324		95063.5			50717.7						54969
P03987	IGHG3_MOUSE		Ig gamma-3 chain C region	4	4		17256.4				30692.9		21317.3		17081.3	23354.2					47550.1	22746.5	19932.1
P03995	GFAP_MOUSE	Gfap	Glial fibrillary acidic protein	39	34	53660000	69680100	57172700	79517300	81840300	99086300	74412100	47274900	77466700	66486500	56804000	50508300	61653000	64149300	48108100	62518600	55157100	61221700
P04104	K2C1_MOUSE	Krt1	Keratin, type II cytoskeletal 1	3	2	191912	596818	327229	992708	140071	140590	3637120	638931	1029430	6017510	4166090	9110430	411211	371806	19460500	2914290	2293870	478962
P04370	MBP_MOUSE	Mbp	Myelin basic protein	19	19	18410200000	18644300000	22056100000	17464000000	17174500000	17692900000	25065500000	16925500000	20812500000	16584500000	22504100000	19169200000	23922100000	14057900000	18353800000	18802900000	20257600000	15888400000
P04627	ARAF_MOUSE	Araf	Serine/threonine-protein kinase A-Raf	14	13	3145840	3122050	2952900	3307170	3097140	3404430	2521130	2851610	3434370	3387630	3492100	3138550	3444440	3376060	2824280	3314620	2830420	3707900
P04918	SAA3_MOUSE	Saa3	Serum amyloid A-3 protein	1	1	1484700		1264280		876920	707531		1218170	1153610		1168020	1237780	1125450	573997	663696	782389	724311	572201
P04919	B3AT_MOUSE	Slc4a1	Band 3 anion transport protein	3	3	2935.78	16192.2		15417.3				21000.9							15016.2		15422.8
P04925	PRIO_MOUSE	Prnp	Major prion protein	10	10	11475100	8105160	14026800	9608670	9839010	9380970	7596370	10477900	8148270	7903790	13503200	10331500	14832000	7717020	11181300	10232600	11149000	8050140
P04945	KV6AB_MOUSE		Ig kappa chain V-VI region NQ2-6.1	1	1				582715							67330.1
P05063	ALDOC_MOUSE	Aldoc	Fructose-bisphosphate aldolase C	29	29	151779000	120923000	148567000	120058000	135234000	161525000	136877000	149051000	179939000	148273000	153126000	160189000	152817000	115085000	133559000	129564000	157609000	111931000
P05064	ALDOA_MOUSE	Aldoa	Fructose-bisphosphate aldolase A	35	29	664939000	540518000	665462000	613798000	674370000	660936000	784871000	707468000	685810000	649490000	671919000	720393000	624207000	651813000	637303000	623779000	677397000	578724000
P05132	KAPCA_MOUSE	Prkaca	cAMP-dependent protein kinase catalytic subunit alpha	8	8	15833200	15269900	16910100	11873200	11535000	11458000	9632680	15234300	10374800	10336000	15347100	13674800	15813400	12494400	17926700	10735100	16899300	12365000
P05201	AATC_MOUSE	Got1	Aspartate aminotransferase, cytoplasmic	30	30	153001000	127042000	149136000	122949000	133259000	145070000	158054000	142860000	139039000	134195000	160247000	153139000	137572000	116922000	127427000	117743000	141484000	118408000
P05202	AATM_MOUSE	Got2	Aspartate aminotransferase, mitochondrial	41	41	1045790000	857922000	1116470000	882147000	1109480000	937607000	1187990000	970207000	950169000	950477000	1097170000	1087710000	1077260000	927139000	996226000	963612000	996370000	835283000
P05480	SRC_MOUSE	Src	Proto-oncogene tyrosine-protein kinase Src	26	19	11136600	10657200	14284600	11292400	9037240	10040900	10459600	11906100	7782470	9159660	11648900	9618490	11650700	9115140	13858500	10084000	11112700	9025900
P05532	KIT_MOUSE	Kit	Mast/stem cell growth factor receptor Kit	21	19	26738900	22991300	24678800	31845200	37128700	26677900	28355700	23110600	23615300	25777700	21296200	22005200	23384100	42638600	24725200	35816800	21988900	27338800
P05555	ITAM_MOUSE	Itgam	Integrin alpha-M	23	23	1745420	1883670	2165240	1719580	1945590	1864570	1755820	1925120	1648470	1520730	1982870	1687700	1434790	1364880	1531430	1441510	1511810	1374100
P05622	PGFRB_MOUSE	Pdgfrb	Platelet-derived growth factor receptor beta	16	16	657909	630474	746764	567374	675849	686786	648380	629560	636807	567674	712052	534299	633146	648268	517297	670092	695607	634554
P06151	LDHA_MOUSE	Ldha	L-lactate dehydrogenase A chain	17	16	86959400	75676600	85666000	83595500	78425000	87372000	109284000	84378100	72129300	73557300	81936200	85830600	77923500	86375900	74635500	75783000	86357900	73716300
P06339	HA15_MOUSE	H2-T23	H-2 class I histocompatibility antigen, D-37 alpha chain	1	0		1404.35	1050.57						1488.24								3381.68
P06537	GCR_MOUSE	Nr3c1	Glucocorticoid receptor	9	9	185387	200106	145651	192312	170698	197088	198421	164200	169936	217212	176429	176912	171643	215135	151335	179893	209602	220190
P06728	APOA4_MOUSE	Apoa4	Apolipoprotein A-IV	7	7	233760	384580		233952	227061	287794		556082	136169	291956	231607	216345	187656	222576	227108	242746	522049	154771
P06745	G6PI_MOUSE	Gpi	Glucose-6-phosphate isomerase	27	27	129566000	99056400	129303000	115235000	119640000	122101000	112468000	126603000	117897000	120311000	136750000	135840000	118069000	107975000	108346000	106794000	120288000	95117000
P06797	CATL1_MOUSE	Ctsl	Procathepsin L	5	4	2096910	2005960	2079190	2027020	2219130	1899130		1827520	1781480	2125110	1765090	2225070	2162950	2070840	1490260	1944950	2094330	2023140
P06800	PTPRC_MOUSE	Ptprc	Receptor-type tyrosine-protein phosphatase C	15	15	325363	299638	325137	286939	356849	343131		282813	282229	280637	302626	317933	207947	240825	218418	249481	227230	200348
P06801	MAOX_MOUSE	Me1	NADP-dependent malic enzyme	31	31	10352600	9718020	10256500	10752300	9960510	10635400	7237530	10653100	10448000	10211500	10353300	11720200	10636500	9839290	8875840	10124400	10606400	8956960
P06802	ENPP1_MOUSE	Enpp1	Ectonucleotide pyrophosphatase/phosphodiesterase family member 1	14	14	1460860	1280690	1581050	1055590	1352070	1360030	1064740	1263850	1100300	988513	1665340	1083380	1753240	851769	1356070	1173720	1318780	870498
P06837	NEUM_MOUSE	Gap43	Neuromodulin	23	23	199036000	179247000	261096000	182932000	148753000	185455000	277414000	212159000	181187000	156097000	199874000	172635000	218654000	123948000	296823000	176542000	195306000	168137000
P06909	CFAH_MOUSE	Cfh	Complement factor H	2	2		14656.4		16683.8	28986.8	9524.7		29520.6	21221.8	26969.7	11953.6	11279.9	22772.8		22634.5	27095.1	31702.1	27078
P07091	S10A4_MOUSE	S100a4	Protein S100-A4	2	2		113528	133905	145012	129344	112599		112347		82970	118988	53256.4		72486.5	59353.5	128924	120756
P07214	SPRC_MOUSE	Sparc	SPARC	7	7	10146000	9968550	11179900	10102200	8715030	8928950	13219300	10057000	11144700	10582800	9481550	9626070	10010000	7708080	10432300	9993300	9752570	10309100
P07309	TTHY_MOUSE	Ttr	Transthyretin	4	4	668790	901249	718248	2059890	533808	1806310		1191860	354929	711216	717626	445228	525011	420573	750901	685226	1166690	684750
P07310	KCRM_MOUSE	Ckm	Creatine kinase M-type	2	2	16415	17951.7	14563.5	11689.2	13695.9	24000.4		12535.5	12971.6	16853.3	14490.2	16053.2	16385.5	13504	15126.7	15841.4	25823.4	17303.2
P07356	ANXA2_MOUSE	Anxa2	Annexin A2	18	18	715298	711021	825153	642015	1789510	867681	591382	863923	623391	1233850	1061290	453694	498075	2050930	811499	918174	725226	648410
P07724	ALBU_MOUSE	Alb	Albumin	16	16	219339000	372164000	109923000	287469000	187143000	295999000	393322000	496566000	186183000	264472000	214214000	171439000	285072000	180038000	432370000	274985000	582112000	150214000
P07742	RIR1_MOUSE	Rrm1	Ribonucleoside-diphosphate reductase large subunit	6	6	664481	664438	609363	611956	630700	688070		552625	669507	845538	655409	462984	375436	514769	649718	511149	645122	575481
P07743	BPIA2_MOUSE	Bpifa2	BPI fold-containing family A member 2	1	1			126328
P07759	SPA3K_MOUSE	Serpina3k	Serine protease inhibitor A3K	5	2		121219	74562.5	103891	73245.7	86284.2	132248	549325	122689	268540	195817	128777	144843		156750	251775	611546	145467
P07901	HS90A_MOUSE	Hsp90aa1	Heat shock protein HSP 90-alpha	47	34	314734000	270047000	291369000	304634000	293715000	315662000	391857000	282772000	290612000	267866000	275240000	293160000	289778000	299534000	301772000	270560000	293762000	275417000
P07903	ERCC1_MOUSE	Ercc1	DNA excision repair protein ERCC-1	2	2	65168.8	103382	122966	89284.5	70271.5	97097.2		103123	68870.7	112494	66408.1	73541.5	102138	81902.5	105847	86126	95067.2	89419.9
P07934	PHKG1_MOUSE	Phkg1	Phosphorylase b kinase gamma catalytic chain, skeletal muscle/heart isoform	7	7	469979	595394	415718	551756	642683	618431		484377	512996	546038	510748	368500	597881	488280	362130	547644	538030	618232
P08003	PDIA4_MOUSE	Pdia4	Protein disulfide-isomerase A4	34	34	15258600	13299100	16422900	16565500	17073300	14788700	11178400	13352400	13089000	14240000	14293200	14663600	14868800	15383800	15669100	14895200	13337200	12461100
P08030	APT_MOUSE	Aprt	Adenine phosphoribosyltransferase	7	7	823187	822610	807882	902403	853879	1012150		784624	723584	826445	740338	769707	690895	700394	972556	877364	777240	701272
P08074	CBR2_MOUSE	Cbr2	Carbonyl reductase [NADPH] 2	7	7	180308	85109.7	129075	110148	272774	214618		141672	143243	142205	194278	90795.5	111893	181569	109795	194325	138806	127656
P08101	FCGR2_MOUSE	Fcgr2	Low affinity immunoglobulin gamma Fc region receptor II	4	3	111036	177621	186961	151847	138188	155885	377194	163714	115373	117080	151206	106118	90198.9	85844.5	127072	93082.6	99193.5	110938
P08103	HCK_MOUSE	Hck	Tyrosine-protein kinase HCK	2	2		7270.61	8322.9	13286.3	7812.2	12027.2		6954.66		9435.78	9090.17	13174.5		16356.8		5836.32	6753.27	11359.4
P08113	ENPL_MOUSE	Hsp90b1	Endoplasmin	47	46	161052000	143708000	173116000	184797000	187003000	157992000	188138000	153657000	154274000	157767000	150369000	156004000	155968000	178603000	166044000	161090000	146797000	158142000
P08122	CO4A2_MOUSE	Col4a2	Collagen alpha-2(IV) chain	3	3	8465.81			11357.5	8829.79	12082.5							31056.5	9064.23		9419.62	47842.9	14632.1
P08207	S10AA_MOUSE	S100a10	Protein S100-A10	1	1	310647	275720	368655	161601	299924	399540	539326	239324	165398	305827	343587	184351	231902	433982	238769	413202	247941	170487
P08226	APOE_MOUSE	Apoe	Apolipoprotein E	17	17	48223400	39886000	49435200	43555300	39524700	48007000	29844200	51087300	49289100	47032600	59474100	55279100	44629700	37852800	40018400	43244500	45937300	37824400
P08228	SODC_MOUSE	Sod1	Superoxide dismutase [Cu-Zn]	5	5	69556300	66599900	64915500	68961200	61861400	69328300	96984100	61697800	59733400	60825200	64035900	61770800	69341300	52320800	64823200	59335500	67645100	57269800
P08249	MDHM_MOUSE	Mdh2	Malate dehydrogenase, mitochondrial	21	21	1836920000	1484860000	1959350000	1610830000	1869880000	1625610000	2123300000	1722180000	1728510000	1730070000	1936340000	1894910000	1815790000	1614470000	1764440000	1704850000	1831450000	1526330000
P08414	KCC4_MOUSE	Camk4	Calcium/calmodulin-dependent protein kinase type IV	18	17	4287260	5060550	4443420	5112640	4772680	5286220	5704690	5216600	4991170	6372020	4605670	4364530	3997890	5501270	4478740	4665640	5967960	5355810
P08551	NFL_MOUSE	Nefl	Neurofilament light polypeptide	34	34	94888600	75457200	108055000	68447500	54232900	67680900	77554400	88148800	84545500	62823300	112318000	72304600	140113000	46345600	87962400	46426700	87131300	49201800
P08553	NFM_MOUSE	Nefm	Neurofilament medium polypeptide	46	40	179978000	168762000	209407000	132038000	104830000	127296000	177635000	168657000	167764000	122741000	207024000	133805000	267532000	93289300	172673000	90926000	169226000	94821800
P08556	RASN_MOUSE	Nras	GTPase NRas	2	2	3440910	4696990	4857940	3577990	3487330	4389100	2415560	4574280	3305080	3504530	4193610	3304440	4692810	3806920	5458090	3878680	4366640	3607610
P08752	GNAI2_MOUSE	Gnai2	Guanine nucleotide-binding protein G(i) subunit alpha-2	18	12	84579500	64956500	97384900	66175600	57997900	65897600	88476900	79163000	61561400	56859600	89505000	67049500	94567700	44783100	82096200	63530200	68646000	49913300
P08775	RPB1_MOUSE	Polr2a	DNA-directed RNA polymerase II subunit RPB1	4	4	25332.2	44801.4	24979	36403.1	40575.2	36579.9		26825.2	37058.9	35153.8	34618.9	38526.1	30900	34329.9	25268.5	34861.2	30670.7	40774.4
P08905	LYZ2_MOUSE	Lyz2	Lysozyme C-2	1	1	5104.6	7353.22			5334.53	7712.02		5217.02	5074.55	3445.66	3605.73	3517.94						2667.93
P09041	PGK2_MOUSE	Pgk2	Phosphoglycerate kinase 2	2	2	230046	210407	195224	151938	198567	268797		179765	231701	200048	205413	217148	261968	190150	159082	185329	243461	227191
P09055	ITB1_MOUSE	Itgb1	Integrin beta-1	13	13	8744610	8260110	10223400	7550260	7990500	9382050	11229000	9347580	8095940	7065290	8812760	6844740	9374290	6973160	9091620	8474220	9156910	7932080
P09103	PDIA1_MOUSE	P4hb	Protein disulfide-isomerase	32	32	48675600	44454300	58193600	49303600	51280500	49593700	68970900	49171300	48821500	52977900	51663700	53194400	51166100	45258100	53831700	49531000	50814900	47267300
P09240	CCKN_MOUSE	Cck	Cholecystokinin	1	1	1177750	1562350	1803340	1563210	1900420	1511080	1800930	1387460	1182060	1355470	1295330	1322340	1152280	2641680	1385740	2200600	1201880	1380400
P09242	PPBT_MOUSE	Alpl	Alkaline phosphatase, tissue-nonspecific isozyme	13	13	477709	532207	447472	543294	543345	588365	643830	483948	359980	433660	519494	404954	337122	477422	389335	497390	449764	344654
P09405	NUCL_MOUSE	Ncl	Nucleolin	20	20	8564120	9321890	9679980	12386900	11168400	8561230	10756300	7682590	10456200	10954400	8270030	10209600	10470800	10580600	8489920	10153100	9500110	11701000
P09411	PGK1_MOUSE	Pgk1	Phosphoglycerate kinase 1	29	22	206624000	166054000	199044000	180713000	186246000	210649000	180555000	184753000	198582000	193844000	220597000	223888000	201696000	166513000	171647000	173779000	210692000	137181000
P09470	ACE_MOUSE	Ace	Angiotensin-converting enzyme	34	33	4477570	4123880	4867900	4408040	4591600	4856010	4278870	5029090	4846600	4516590	4996040	4275270	4068490	3808030	4440860	4410880	3970720	4084710
P09528	FRIH_MOUSE	Fth1	Ferritin heavy chain	10	10	11832000	11570100	13160800	11573800	11217300	10960300	10221600	11111700	10407700	10570400	12672000	12116500	11064900	7222400	9830140	9002110	10398200	8331700
P09535	IGF2_MOUSE	Igf2	Insulin-like growth factor II	1	1	2750.12	3346.36	3971.27	3994.02	4133.69	3541.66				2210.08	3166.62	2061.92	2927.71	2847.93	3341.86	3195.83
P09541	MYL4_MOUSE	Myl4	Myosin light chain 4	4	4	36670.7	45899.3	19004.8	30310.3	32076.1	35886.1		27909.1	21499.9	25126.5	22556.4	22734.9	26774.5	34867.3	30691.9	28057.9	48856	32887
P09542	MYL3_MOUSE	Myl3	Myosin light chain 3	1	0	139769	12913.8	103969	147941	182925	126830		144620	149867	155028	132154	155351	147615	174124	73153.2	122467	114988	81863.2
P09581	CSF1R_MOUSE	Csf1r	Macrophage colony-stimulating factor 1 receptor	5	4	274624	225288	357599	372923	247434	289013		258203	259100	266772	265865	253385	272308	218156	244955	299154	294096	253298
P09671	SODM_MOUSE	Sod2	Superoxide dismutase [Mn], mitochondrial	13	13	460500000	388534000	496444000	391723000	528328000	398986000	568387000	427163000	408774000	453616000	541131000	516955000	543554000	447788000	416399000	418358000	448226000	373939000
P09803	CADH1_MOUSE	Cdh1	Cadherin-1	2	2	7621.22	7088.1	7131.17		9107.47	7698.56			7254.53	9071.95	9165.82		8089.7	10434	10994.2	6942.09	9173.12	6133.64
P09813	APOA2_MOUSE	Apoa2	Apolipoprotein A-II	1	1	744746	1467570	230400	789701	179336	562346		3001550	367394	852980	698361	465893	684497	227929	1566650	1032680	2780470	169586
P09925	SURF1_MOUSE	Surf1	Surfeit locus protein 1	6	6	645641	576431	998502	535464	497992	497762	622831	777272	503026	413536	674694	445517	881119	238985	828702	402401	524424	372382
P0C027;P0C028	NUD10_MOUSE;NUD11_MOUSE	Nudt10;Nudt11	Diphosphoinositol polyphosphate phosphohydrolase 3-alpha	5	0	1056830	1178010	1251150	1467010	1045100	1370040	1382980	1284140	1180390	1124510	1110630	1400920	1150880	1137870	1280680	1311830	1339910	1166780
P0C0A3	CHMP6_MOUSE	Chmp6	Charged multivesicular body protein 6	5	5	9036520	7636510	9963720	8741040	6922840	8121340	6890860	8609620	7234730	7276370	9728410	7651350	9525590	6658400	10081400	7480780	8268860	7126050
P0C0S6;Q3THW5	H2AV_MOUSE;H2AZ_MOUSE	H2az1;H2az2	Histone H2A.Z	4	0	10738700	11724200	11376000	7778350	9302100	10350400	8161590	12405300	9154440	9438920	9956730	12317500	14867800	7396460	14235200	7350520	20066000	8904340
P0C192	LRC4B_MOUSE	Lrrc4b	Leucine-rich repeat-containing protein 4B	20	18	3316650	3740760	3690310	3822260	3383990	3378370	4030410	3617850	3027290	3023580	3305670	3088410	3654050	3659350	3182530	3647440	3727980	3505370
P0C1Q2	PDE11_MOUSE	Pde11a	Dual 3',5'-cyclic-AMP and -GMP phosphodiesterase 11A	9	9	111711	94293.2	146370	145092	103265	86539.2		107032	117584	98051.6	97200	108497	79008.3	135575	131601	124969	78188.1	107857
P0C605	KGP1_MOUSE	Prkg1	cGMP-dependent protein kinase 1	2	2	9699.43	9638.67	6295.36	8436.85	12288.1	10145.4		10626.5	7508.77	9134.11		6343.4	10344.2	5806.86		5803.63		6975.05
P0C673	IGS11_MOUSE	Igsf11	Immunoglobulin superfamily member 11	4	4	106473	151670	170981	146179	108780	134029		110568	70809.5	118453	138982	133264	184641	107921	143762	102428	157519	131529
P0C7L0	WIPF3_MOUSE	Wipf3	WAS/WASL-interacting protein family member 3	12	12	890829	1432520	1182950	2529170	1671490	1316570		1165110	996574	975851	1002160	1068630	673880	1927480	1210800	1482170	1628370	2092340
P0C7M9	CLC2L_MOUSE	Clec2l	C-type lectin domain family 2 member L	3	3	3685620	1836810	3962410	2361620	2990100	2698100		3150500	3127940	2752030	4812550	4059960	4974180	2511440	2746480	2657980	3534490	2247340
P0C7N9	PSMG4_MOUSE	Psmg4	Proteasome assembly chaperone 4	1	1	59190.9	44992.9		83083.6	52168.1	28947.5		59511.6	54894.1	77115.5		35292.8	56995.5	76906.5	61623.9	56551.7	65452.8
P0C872	JMJD7_MOUSE	Jmjd7	Bifunctional peptidase and (3S)-lysyl hydroxylase Jmjd7	1	1	36637.9	27746.1	62413.8	50231.1	51506.1	68953.5		30310.3	39228	63897.6	45214.9	42924	29846.1	35781.1	17779.9	24699.7	52904.4	27091
P0C913	OCC1_MOUSE		Overexpressed in colon carcinoma 1 protein homolog	1	1		17428.1	35250.8	29700.5	18168.8	14991.5		37483.8	14036.5	16366	17891.9	13277.1	32567.2	19260	37728.6	34836.9	19016	12579.8
P0DJE0	PT100_MOUSE	Pet100	Protein PET100 homolog, mitochondrial	2	2	166977	170276	146079	119095	165234	149071		148846	127759	122210	128431	125597	146701	118064	162734	134060	195022	154135
P0DJF2	PT117_MOUSE	Pet117	Protein PET117 homolog, mitochondrial	1	1	926753	729050	842092	608252	459449	661951		802370	535107	448323	851915	577566	977967	396447	799212	606322	700491	590213
P0DN34	NDUB1_MOUSE	Ndufb1	NADH dehydrogenase [ubiquinone] 1 beta subcomplex subunit 1	2	2	4322080	8205480	6244090	10080000	6530390	7209360		7071950	4651820	5430850	5747470	3999850	5997110	3375430	5922000	4144870	3866380	6475460
P0DN89	TM254_MOUSE	Tmem254	Transmembrane protein 254	2	2	1196940	992147	1429820	1292790	985161	1035080		1306580	1034280	1168780	1206050	988128	1131780	813020	1835350	1141180		1036870
P0DP26;P0DP27;P0DP28	CALM1_MOUSE;CALM2_MOUSE;CALM3_MOUSE	Calm1;Calm2;Calm3	Calmodulin-1	10	0	1146240000	1193310000	1283090000	1103650000	1311040000	1239900000	1915900000	1148620000	1134690000	1180490000	1302680000	1259130000	1299430000	1184590000	1271450000	1221520000	1335610000	1238030000
P0DP60	LYNX1_MOUSE	Lynx1	Ly-6/neurotoxin-like protein 1	1	1	5780510	7137630	6109600	6504710	4810160	3990290	2927200	7058140	4306820	4602430	7434900	5954970	6868110	3540220	6009530	4470500	5873770	4303240
P0DPD9	EFCE2_MOUSE	Eef1akmt4-Ece2	EEF1AKMT4-ECE2 readthrough transcript protein	8	0	338009	265102	464438	377536	385821	325079	298689	339108	332008	338822	302016	358658	514267	408191	379051	381937	279289	295336
P0DW87	ZTRF1_MOUSE	Zftraf1	Zinc finger TRAF-type-containing protein 1	2	2	53413.9	39985.2			24489.1	24131		57507.2	31062.9		39033	28668.8	24566.3			26595.6	76029.5	23709.4
P10107	ANXA1_MOUSE	Anxa1	Annexin A1	4	4	18848		19843.7			18050.8		12862.4			15207.6		8490.21
P10126	EF1A1_MOUSE	Eef1a1	Elongation factor 1-alpha 1	25	14	327855000	319115000	325636000	371023000	360010000	351634000	583360000	335854000	354477000	376759000	327422000	350410000	361362000	344926000	344367000	361765000	356558000	321414000
P10417	BCL2_MOUSE	Bcl2	Apoptosis regulator Bcl-2	3	3	514713	521054	470992	392085	394274	566196		469135	478560	474735	571829	408451	647222	454338	604514	533689	412556	449805
P10493	NID1_MOUSE	Nid1	Nidogen-1	4	4				24413.9	26663	49949.1					33153.6	42822.5	43551.5	39943.4	34417	35453.5	75101.9	30918
P10518	HEM2_MOUSE	Alad	Delta-aminolevulinic acid dehydratase	15	15	4180020	3694370	3469130	3355110	3450980	4310900	4212600	3976540	4299870	3896720	4252520	4596550	3744960	3525020	3498610	3315990	3945810	3465380
P10605	CATB_MOUSE	Ctsb	Cathepsin B	13	13	16491400	15537100	17387300	16693000	16803100	17016800	13625400	15536300	17763500	19474800	19697600	18484900	17753900	14867100	14037000	16582400	16759200	15539900
P10630	IF4A2_MOUSE	Eif4a2	Eukaryotic initiation factor 4A-II	19	12	27936900	25734600	25970700	27663000	28217200	28281700	33041700	26146500	27437600	28346000	26132100	30814600	29738100	28366500	25611200	28819200	29738700	23435500
P10637	TAU_MOUSE	Mapt	Microtubule-associated protein tau	34	34	199478000	203919000	212155000	206344000	190019000	215841000	232429000	199983000	190204000	202328000	201688000	203449000	200016000	187088000	240586000	187275000	216060000	201331000
P10639	THIO_MOUSE	Txn	Thioredoxin	6	6	74554300	73307800	74500200	73378400	61167200	76348200	85507100	69485800	68182200	65907700	73061900	70568100	73727400	62581100	71600600	70211600	81646100	68440200
P10649	GSTM1_MOUSE	Gstm1	Glutathione S-transferase Mu 1	21	13	74902900	42920800	76637100	64526800	80325100	79123800	37611200	67870200	80780000	81207500	83794400	81906400	85174600	73746000	54909600	60571100	63808000	41583900
P10711	TCEA1_MOUSE	Tcea1	Transcription elongation factor A protein 1	11	10	26053000	27241300	27146100	28776100	26649200	26871600	18798400	21047600	24658500	24812400	20964300	26216300	27010500	26218900	26807400	24665600	26711600	27216000
P10810	CD14_MOUSE	Cd14	Monocyte differentiation antigen CD14	3	3	46591.2	38612.6	43656.7	67663.4	72192.1	64438.8		35385.2	49544.3	36304.7	32685.8	54276.1		32253.8	26304.9	25505.3	31723.1	38697.8
P10833	RRAS_MOUSE	Rras	Ras-related protein R-Ras	12	10	5699310	5347380	6710240	4626710	5218440	5541580	5003210	5706770	4301460	4546500	5780720	4440670	6130530	4237090	6299320	4994500	5968250	4334740
P10852	4F2_MOUSE	Slc3a2	Amino acid transporter heavy chain SLC3A2	22	22	22511600	27964100	33555900	29055900	20159500	22088600	27149100	31158200	17090300	18604200	22877300	16020500	22066800	17127700	30185700	16771500	19404400	20850700
P10853;P10854;Q64475;Q64478;Q64525;Q6ZWY9;Q8CGP1;Q8CGP2	H2B1B_MOUSE;H2B1C_MOUSE;H2B1F_MOUSE;H2B1H_MOUSE;H2B1K_MOUSE;H2B1M_MOUSE;H2B1P_MOUSE;H2B2B_MOUSE	H2bc12;H2bc14;H2bc3;H2bc4;H2bc7;H2bc9;Hist1h2bp;Hist2h2bb	Histone H2B type 1-F/J/L	5	0	6332400	7298190	6185000	4901800	6260900	5925770	2818200	7019680	5437310	5723280	5696810	6696010	10862800	4781080	9111750	3736210	13164800	5053590
P10922	H10_MOUSE	H1-0	Histone H1.0	3	3	5032530	3997150	5190880	4617350	3502190	3303220	2145820	4048030	2359250	3377250	4984470	3684300	4243330	2272520	4164060	3220330	3957970	2302070
P10923	OSTP_MOUSE	Spp1	Osteopontin	1	1	79556.7	67162.2	82808	93687		62543.6			96649.6	76709.8	55584.5	47811.8	128864	40780.5		74472.4
P11031	TCP4_MOUSE	Sub1	Activated RNA polymerase II transcriptional coactivator p15	4	4	3923240	3734760	3644630	3975420	3222110	3412770	2999190	4131800	2952880	3858110	3988760	4399460	3927270	3389410	3029400	3694950	3565510	3289130
P11103	PARP1_MOUSE	Parp1	Poly [ADP-ribose] polymerase 1	6	6	1100230	1533340	1179490	1699370	1420550	1043600		1457110	1301470	1539540	1217440	1621180	1285860	1829750	1203240	1274130	1558490	1754820
P11276	FINC_MOUSE	Fn1	Fibronectin	2	2		43472.7	32012	33635.5	15149.4	37058.6						25079.5	32951.8				36143.5	24736.1
P11352	GPX1_MOUSE	Gpx1	Glutathione peroxidase 1	16	16	10490600	10581800	11723000	8940690	8202660	8978670	7434740	10394100	8272040	7626710	9441660	8546010	10674500	8019820	11655700	7659740	8762950	7681380
P11404	FABPH_MOUSE	Fabp3	Fatty acid-binding protein, heart	9	9	26154500	23887500	25891600	25747400	24081300	28507500	48479700	25533900	22365400	25070100	23339400	23965200	22417300	22125200	24209600	23895700	26856500	21855600
P11438	LAMP1_MOUSE	Lamp1	Lysosome-associated membrane glycoprotein 1	6	6	16648700	11821500	18294000	15713200	16090500	16588200	9828540	16826200	16353000	16267200	19068400	16941400	17450200	12066200	15294300	15449500	14127900	10738300
P11499	HS90B_MOUSE	Hsp90ab1	Heat shock protein HSP 90-beta	34	34	183654000	157964000	163214000	172121000	171614000	180846000	163886000	153269000	162583000	147063000	150441000	162800000	164535000	183708000	170894000	158538000	163489000	158949000
P11531	DMD_MOUSE	Dmd	Dystrophin	35	35	1659000	1562160	1469920	1514660	1562170	1675550	1607070	1575290	1411330	1436550	1655930	1568730	1795000	1302300	1382520	1363940	1721250	1450570
P11609	CD1D1_MOUSE	Cd1d1	Antigen-presenting glycoprotein CD1d1	1	1	543298	334024	522745	266852	416251	383761		470940	429158	343370	798698	487126	800249	334600	528439	347006	270999	333989
P11627	L1CAM_MOUSE	L1cam	Neural cell adhesion molecule L1	37	37	38286000	33949900	46672800	33014400	30129900	31652900	38028700	43127200	33612400	29870200	41276400	36964800	39547000	25275300	43129000	34346100	35142100	30748400
P11688	ITA5_MOUSE	Itga5	Integrin alpha-5	3	3	179975	224853		261256	232452	290873		299430	201456		389168		263794	293124	298594	170818	306968
P11714	CP2D9_MOUSE	Cyp2d9	Cytochrome P450 2D9	1	1	12851.5	17843.5	11711.8	15059.1	11457.2	10605.4		14682.1	14068.9	11823.8	8203.56	11829.4	9858.56	7245.88	14337.7	12843.1	11757.4	17814.4
P11798	KCC2A_MOUSE	Camk2a	Calcium/calmodulin-dependent protein kinase type II subunit alpha	23	17	118167000	133373000	168836000	222996000	300149000	180082000	137226000	119544000	117823000	136727000	130142000	137644000	116922000	306406000	95907200	216536000	82834800	250739000
P11835	ITB2_MOUSE	Itgb2	Integrin beta-2	15	14	1746840	2168420	2077480	1927090	1468470	2027400		1952660	1552720	1465450	1807750	1573680	1477890	1217120	1528390	1233750	1447020	1370230
P11859	ANGT_MOUSE	Agt	Angiotensinogen	7	7	1550690	1530440	1852630	1635320	1275320	1639130	1724710	1438210	1847090	1456580	1204470	1344380	1806060	890931	1387560	1639410	1489600	1227410
P11862	GAS2_MOUSE	Gas2	Growth arrest-specific protein 2	6	6	110793	86229.8	97682.9	86291.7	84538.1	93252.6		82084.3	96979.1	95014.1	86337.7	102768	95090	92230.9	106421	92860.4	97678.9	78428.5
P11881	ITPR1_MOUSE	Itpr1	Inositol 1,4,5-trisphosphate receptor type 1	99	83	3430610	4266490	3730110	4215650	3990760	3539870	3233760	4018340	2807830	12833700	3270520	2973810	2719010	4102770	3264810	3255750	3355990	4081450
P11930	NUD19_MOUSE	Nudt19	Acyl-coenzyme A diphosphatase NUDT19	12	12	2021950	1939660	2276510	1955780	2212820	1884800	2328660	2146430	2202160	2130010	2174520	2284910	2176190	1915250	1881850	2170920	2118720	1690030
P11983	TCPA_MOUSE	Tcp1	T-complex protein 1 subunit alpha	32	32	24899300	23859500	24003000	25439600	22874600	23387900	32104800	24059700	24298200	22708600	23145600	25883800	24844100	23171600	24997900	23440800	24810700	24286700
P12023	A4_MOUSE	App	Amyloid-beta precursor protein	22	21	15704800	15259600	17158600	15773500	16414100	15516500	12876000	16019300	16478800	15239000	17187300	17262200	16685900	14178800	14792400	16060500	16177000	14256300
P12246	SAMP_MOUSE	Apcs	Serum amyloid P-component	1	1			255005
P12265	BGLR_MOUSE	Gusb	Beta-glucuronidase	16	16	879675	900792	1016810	919686	946303	880530		919152	949312	933157	1015120	942349	999607	819167	968114	854829	962444	907498
P12367	KAP2_MOUSE	Prkar2a	cAMP-dependent protein kinase type II-alpha regulatory subunit	18	18	37487400	25868700	38934200	29824400	28929000	28212400	30380900	34049100	27694800	26960500	36229500	32304700	41217200	29247800	34476800	29739200	33459300	26648900
P12382	PFKAL_MOUSE	Pfkl	ATP-dependent 6-phosphofructokinase, liver type	24	24	24980200	20822600	24023900	26657500	28955300	25263000	17692400	24874200	22859600	24113700	24048900	25651400	21229500	27713600	23908300	23891200	23504200	24127200
P12657	ACM1_MOUSE	Chrm1	Muscarinic acetylcholine receptor M1	3	3	272597	237236	270485	378454	449960	269005		247271	165087	146236	269549	215404	262367	648677	195700	417345	320490	414730
P12658	CALB1_MOUSE	Calb1	Calbindin	17	17	6308020	6048260	7202500	7954040	5198330	7040230	5328350	7126570	5680180	8124380	5298080	6580390	6160440	6855660	6524070	6910440	6272900	6088970
P12660	PCP2_MOUSE	Pcp2	Purkinje cell protein 2	2	2										2034100
P12787	COX5A_MOUSE	Cox5a	Cytochrome c oxidase subunit 5A, mitochondrial	9	9	39616200	37248000	57338000	71530700	55890600	43844800	27292200	61588800	39410400	40716100	55637800	39482100	52680500	32021700	47771100	33663800	33852200	49896500
P12815	PDCD6_MOUSE	Pdcd6	Programmed cell death protein 6	11	11	13183200	9502480	15472800	11017700	10111200	10912200	10777900	15269800	11132800	10649900	16213200	13314500	12209300	10861600	13421700	10068800	10596600	9025380
P12849	KAP1_MOUSE	Prkar1b	cAMP-dependent protein kinase type I-beta regulatory subunit	13	13	5219550	5075980	5123550	5669390	4930520	5165450	6410540	5245860	4959540	5027610	5299490	4494830	5442390	4508010	5565580	4521990	4896930	5386180
P12960	CNTN1_MOUSE	Cntn1	Contactin-1	40	40	62257300	59175800	71485000	61097800	43536000	44318600	44322600	63485000	45289200	43773600	67174700	53493800	62947200	41324400	61869400	45838700	54132100	42016800
P12961	7B2_MOUSE	Scg5	Neuroendocrine protein 7B2	5	5	8327260	5484250	9064710	9236630	7302170	6884430	5359170	8110200	8962060	8150480	7937260	7844640	8009840	6197760	7828320	8156910	6049920	7845920
P12970	RL7A_MOUSE	Rpl7a	Large ribosomal subunit protein eL8	16	16	11454000	14672400	11920500	16439100	11957900	10599900	10408600	10846200	9286460	10445800	10363600	9752770	13412300	9541020	10596800	10916500	10410500	13305500
P13011	SCD2_MOUSE	Scd2	Stearoyl-CoA desaturase 2	1	1	814001	659123	636152	633215	727047	829607		710138	803738	627628	702395	1053380	727180	717936	227232	705484	742379	648388
P13020	GELS_MOUSE	Gsn	Gelsolin	30	30	48426500	52900500	55603800	46216500	47666200	46014800	50000900	44140100	47453900	41778700	52815100	49015000	61984000	38463000	48589800	41367100	48091800	38983600
P13439	UMPS_MOUSE	Umps	Uridine 5'-monophosphate synthase	11	11	804945	757479	751880	800060	713252	795509	809334	731294	923474	775687	738797	740310	701335	707303	514412	637456	824030	702436
P13516	ACOD1_MOUSE	Scd1	Acyl-CoA desaturase 1	3	1	1792670	224878	1795260	1668690	1952910	1728860		2260010	1766220	2050730	1905570	2310380	2141720	1603420	1328210	1798410	1436210	1116040
P13595	NCAM1_MOUSE	Ncam1	Neural cell adhesion molecule 1	39	39	178941000	142731000	213420000	143526000	115100000	138265000	195093000	177320000	130479000	120958000	180204000	148577000	188678000	96569800	201291000	129085000	149373000	114811000
P13597	ICAM1_MOUSE	Icam1	Intercellular adhesion molecule 1	6	6	221035	219762	321829	174795	227597	274227	172838	216665	183051	161459	198142	171655	149746	148189	138211	146788	183751	136648
P13634	CAH1_MOUSE	Ca1	Carbonic anhydrase 1	6	6	5653860	10032200		3843430				14367500		8629150	4544800		6697590		11988500	6157020	17689200
P13707	GPDA_MOUSE	Gpd1	Glycerol-3-phosphate dehydrogenase [NAD(+)], cytoplasmic	23	21	23906300	23411100	23448100	19837400	21067700	26257400	20179900	19964800	23555700	26532400	23818300	22196800	22750900	17782100	18903500	18775200	24932900	19909400
P13808	B3A2_MOUSE	Slc4a2	Anion exchange protein 2	5	5	24524.2	57830.3	53949.9	67288.5	45135.3	86641.7		51913.3	55367.1	35740.9	65311.5	38840.7	42500.4	35591.3	48553.4	48295.9	30418.2	29320.9
P13864	DNMT1_MOUSE	Dnmt1	DNA (cytosine-5)-methyltransferase 1	4	4	51510.1	65873.5	101422	65187.2	66292.4	50094.9		55770.6	52235.1	67888.5	51731.7	51660.5	44538.3	54982.2	71814.5	53697.1	50049.5	58604
P14069	S10A6_MOUSE	S100a6	Protein S100-A6	2	2	10740100	15542600	15111600	12279300	11616700	14903200		13268500	10722900	11982700	12680200	10209800	8876510	8019380	10141900	10307700	8680090	6692470
P14094	AT1B1_MOUSE	Atp1b1	Sodium/potassium-transporting ATPase subunit beta-1	14	14	420262000	515436000	591856000	509146000	362176000	412329000	480185000	556575000	396418000	317844000	480879000	313494000	447717000	289971000	502187000	288003000	350507000	363323000
P14106	C1QB_MOUSE	C1qb	Complement C1q subcomponent subunit B	5	5	1089290	2087410	1322150	2130420	1388640	1275070	1011530	1302230	943540	1118530	1254400	1305360	1088880	617580	905275	685621	742179	995941
P14115	RL27A_MOUSE	Rpl27a	Large ribosomal subunit protein uL15	6	6	14888000	18873000	17931800	22428400	14903900	13401200	15237700	14867800	10962800	14170900	13755200	13792300	16573300	12567100	14084300	14437900	14503900	15944900
P14131	RS16_MOUSE	Rps16	Small ribosomal subunit protein uS9	8	8	13779800	17815000	15801200	20150400	13694500	14034600	16244300	13905200	10540000	12642600	12039600	11793000	14645600	12050000	13607800	13105400	12942600	15916900
P14148	RL7_MOUSE	Rpl7	Large ribosomal subunit protein uL30	17	17	14122500	15777200	16673400	19765300	13873000	12895200	12622400	13539500	10403300	12230400	12567200	12112700	14716500	11582200	12231000	13146100	11373300	14489300
P14152	MDHC_MOUSE	Mdh1	Malate dehydrogenase, cytoplasmic	15	15	338183000	229356000	302219000	285789000	289663000	327306000	386945000	316322000	331229000	302274000	328439000	342262000	324697000	267063000	280332000	281793000	340014000	238295000
P14206	RSSA_MOUSE	Rpsa	Small ribosomal subunit protein uS2	10	10	17728600	21822400	19556800	25387800	17230200	16671900	21528300	17340300	13184000	15900400	15383200	15076500	18362000	14956000	17558100	17090300	16014700	19150800
P14211	CALR_MOUSE	Calr	Calreticulin	24	24	136510000	120886000	143922000	142374000	151510000	128493000	245555000	120187000	123254000	129286000	125971000	129261000	143066000	139287000	142332000	133591000	131711000	135721000
P14231	AT1B2_MOUSE	Atp1b2	Sodium/potassium-transporting ATPase subunit beta-2	10	10	71438600	69036700	92848500	84496500	59178800	56881900	54045300	89263600	55938800	62489700	76230800	52524400	77866400	42432000	75563600	41663500	55342900	50191100
P14576	SRP54_MOUSE	Srp54	Signal recognition particle subunit SRP54	18	18	3012100	3027220	2974500	3409500	3149050	2802030	3181340	2923340	3140580	3100770	2804750	3153870	2990810	3382910	3055270	3100020	2968280	2951210
P14602	HSPB1_MOUSE	Hspb1	Heat shock protein beta-1	7	7	1979890	1718400	2075890	1739550	2899680	2695950	2402110	1675060	2285110	2064480	1882040	1769970	2297450	2201420	1956830	1971190	1756550	2439040
P14685	PSMD3_MOUSE	Psmd3	26S proteasome non-ATPase regulatory subunit 3	29	29	8293300	8269150	8354840	8250960	8625380	8430790	8040610	8768410	9113060	8675900	8462060	8523390	7809560	9380870	7763320	8683070	8493340	9096940
P14733	LMNB1_MOUSE	Lmnb1	Lamin-B1	6	6	718562	511219	655587	421666	280167			495656	300848	313601	600047	415747	700630	229857	485099	436059	678955	227430
P14824	ANXA6_MOUSE	Anxa6	Annexin A6	40	39	5682240	4908030	5310530	5236260	5273980	2884260	3251560	4864170	5000890	4233820	8474560	3655540	3042230	5013790	4306220	3456290	2744290	2884520
P14869	RLA0_MOUSE	Rplp0	Large ribosomal subunit protein uL10	12	12	16710800	22054300	17907700	25960400	16177800	17186600	22202000	17806400	13620700	15400200	14040600	14257200	18275400	14580100	16238400	16157400	14998000	19010800
P14873	MAP1B_MOUSE	Map1b	Microtubule-associated protein 1B	98	98	22467800	27505400	24298900	29049500	23182700	19768000	23582900	25096000	21876700	24859400	22896000	26341200	23096800	30026000	24480000	23357800	24559900	24328500
P14901	HMOX1_MOUSE	Hmox1	Heme oxygenase 1	2	2	71458.7	107121	131937	127860	117777	125029			90488.3	55463.5	65512.3	94675.9	111646	75485	84824.2	78058.1	65691.7	118293
P15066	JUND_MOUSE	Jund	Transcription factor JunD	3	2		1637330	1357400	1537430	1477400	1918360		917656	1252310	1597470	1107290		1272480	1406860	1203080	1493060	1307950	1135790
P15105	GLNA_MOUSE	Glul	Glutamine synthetase	20	20	644767000	522467000	667385000	529224000	643608000	624254000	832042000	634016000	696313000	624201000	792765000	734850000	710271000	509871000	565006000	550507000	645636000	503097000
P15116	CADH2_MOUSE	Cdh2	Cadherin-2	22	20	15025000	15161100	19278200	14781200	12757100	13459200	12453700	16882400	11508500	12704400	14575400	14076000	15888400	13252300	18217700	13475100	16093500	13739500
P15208	INSR_MOUSE	Insr	Insulin receptor	26	21	1826690	1735190	2184730	1767880	1806690	1642640		2198820	1863980	1882320	2184050	1709530	1780760	1650370	1748260	1773260	1782070	1678880
P15209	NTRK2_MOUSE	Ntrk2	BDNF/NT-3 growth factors receptor	18	13	10998700	10737600	10688400	11762500	12098800	11470500	32783500	11133100	9504500	9997590	10002900	9748850	11945000	12019000	11530200	12589700	11695400	12320800
P15261	INGR1_MOUSE	Ifngr1	Interferon gamma receptor 1	2	2	543235	584624	637028	481199	508934	579446		491335	479445	407115	605566	409444	622132	450160	569756	372741	606199	428949
P15306	TRBM_MOUSE	Thbd	Thrombomodulin	2	2	54777.1				48186.7	76915.3		42550.7		40057.9	52136.2		23808.1	50414.4		108952	52888.1
P15307	REL_MOUSE	Rel	Proto-oncogene c-Rel	1	1	62125.9			30960.9	45482.5	53844.5			33120.6	40555.3	64087.9		74411.3	56438.3	56533.8	32466.2
P15327	PMGE_MOUSE	Bpgm	Bisphosphoglycerate mutase	9	9	2082950	2017510	1779550	1750670	1742570	2005940	1720700	1960910	1724930	1824260	1764070	1831250	1971600	1525860	2120910	1679910	2373960	1514590
P15331	PERI_MOUSE	Prph	Peripherin	3	3	27410.8	34956.4	25078.1	24814.1	23170.6	48620.4		25780.4	41047.9	31558.2	51845.4	26238	43852.6	22660.9	46113.7	15990.9	25781.1
P15379	CD44_MOUSE	Cd44	CD44 antigen	3	3	1492590	1625280	2074630	1542640	1792060	2068390	1718090	1464320	1028030	1238170	1459610	1033640	1326060	1541160	1465930	1262660	1143940	907730
P15388	KCNC1_MOUSE	Kcnc1	Potassium voltage-gated channel subfamily C member 1	9	8	2200460	2489370	2767920	2106320	1773540	2249130	2092390	2516960	2238010	2341300	2796740	2042690	2681930	1466830	2115110	1272570	1587360	1998760
P15508	SPTB1_MOUSE	Sptb	Spectrin beta chain, erythrocytic	84	84	4588800	5023520	5470970	5112320	4277920	2708230	3592500	5176930	3834210	5138040	4523240	5137510	3993240	6250000	4491200	4092460	3217400	3798870
P15532	NDKA_MOUSE	Nme1	Nucleoside diphosphate kinase A	13	7	133475000	100349000	131328000	141660000	124777000	116035000	157005000	129461000	129305000	128705000	130212000	158740000	132398000	117690000	108349000	144180000	146076000	101731000
P15626	GSTM2_MOUSE	Gstm2	Glutathione S-transferase Mu 2	4	4	134316		118667	115486	125282	210054		91388.4	127487	117500	154892	97647.4	101531	129231	126464	117952	130725
P15920	VPP2_MOUSE	Atp6v0a2	V-type proton ATPase 116 kDa subunit a 2	9	9	331304	420275	386257	461082	376772	352804		420415	363340	382756	336448	290113	274521	329054	290632	361685	272670	351251
P15975	UBP53_MOUSE	Usp53	Inactive ubiquitin carboxyl-terminal hydrolase 53	2	2	18555.3			15999.8				27001.8		27880.5			19465	31642.3			4421.06	37783
P16014	SCG1_MOUSE	Chgb	Secretogranin-1	27	27	2727790	2622650	3418120	3647860	2987300	3131690	2953430	3188630	2793320	2866990	2892910	3081490	2861940	2856230	3184360	3416310	2504530	2915170
P16045	LEG1_MOUSE	Lgals1	Galectin-1	5	5	2216690	2388840	2007410	2197410	3101670	3200420	2988980	1927520	2483720	3018360	2699660	2038270	2517370	2264640	1660550	1926860	2094710	2152600
P16054	KPCE_MOUSE	Prkce	Protein kinase C epsilon type	41	38	6735160	7385350	7329530	9203710	8371770	7648240	7177700	8067080	6768100	7529550	7608630	7274700	6348290	9267570	6841510	8860760	8092090	8743540
P16092	FGFR1_MOUSE	Fgfr1	Fibroblast growth factor receptor 1	13	8	664666	562576	808301	566161	641737	633751		590728	645584	607892	750843	697566	687071	476271	539354	566011	645106	461813
P16110	LEG3_MOUSE	Lgals3	Galectin-3	1	1	6012.6	26392.6	25765.6	26870.1	15622.6	23825.2			20258.1		11380.3
P16125	LDHB_MOUSE	Ldhb	L-lactate dehydrogenase B chain	19	18	272030000	217137000	244409000	215641000	256771000	265208000	347701000	245682000	269162000	249830000	284957000	286207000	271090000	208873000	220190000	219587000	262838000	184807000
P16254	SRP14_MOUSE	Srp14	Signal recognition particle 14 kDa protein	5	5	1981550	2124830	2033850	2436750	2018960	1932580	2477850	1984700	2155450	1766510	1820830	2193210	1791960	2285580	2219420	2444790	2145140	2212040
P16283	B3A3_MOUSE	Slc4a3	Anion exchange protein 3	20	19	1244940	1706480	1615420	1725770	1202330	1378500		1477980	1136690	1028750	1373940	906268	1361140	1019260	1506780	1044770	1030510	1294930
P16301	LCAT_MOUSE	Lcat	Phosphatidylcholine-sterol acyltransferase	3	3	7528.18	7755.26	4898.57	5876.84	5627.39	5162.43		5555.8	6539.02	8006.16	5015.04	5546.75	4173.95	5743.55	10280.2	5330.82	5826.82	5553.76
P16305	GBRA6_MOUSE	Gabra6	Gamma-aminobutyric acid receptor subunit alpha-6	5	5										6023380
P16330	CN37_MOUSE	Cnp	2',3'-cyclic-nucleotide 3'-phosphodiesterase	39	39	2925440000	2936290000	3450840000	2143540000	2210310000	2883260000	5010160000	2688680000	2594870000	2306070000	3558180000	2559630000	4033500000	1664220000	3011090000	2438840000	3200160000	2405990000
P16332	MUTA_MOUSE	Mmut	Methylmalonyl-CoA mutase, mitochondrial	29	29	16168000	14984100	16823900	15705500	17172400	15150700	15904400	16015700	15733200	16287000	16206500	16234500	15391600	15426500	14961600	15256200	15732200	15471500
P16388	KCNA1_MOUSE	Kcna1	Potassium voltage-gated channel subfamily A member 1	14	9	14797700	14300500	20333700	11451200	12018200	14517800	12918300	15257100	12539700	9738090	19219200	11509400	18026200	7637840	14706300	8415330	12766800	9375650
P16390	KCNA3_MOUSE	Kcna3	Potassium voltage-gated channel subfamily A member 3	6	6	6268700	5609980	8366660	4234280	4409110	5374910	4918750	4974370	4676930	3617300	6786750	3803300	6745540	2692000	5211060	2828640	4007320	4370290
P16406	AMPE_MOUSE	Enpep	Glutamyl aminopeptidase	17	17	679143	548300	768268	629332	632186	795170		678625	647074	596604	697016	577882	679998	478661	686386	486338	616220	574412
P16460	ASSY_MOUSE	Ass1	Argininosuccinate synthase	23	23	24115400	19817000	22373000	21792300	17517500	20230000	25963200	23217800	23601000	21266600	21587000	22113900	17675800	17825100	22064500	20030700	19413900	19795300
P16546	SPTN1_MOUSE	Sptan1	Spectrin alpha chain, non-erythrocytic 1	186	185	65735500	69108800	85106900	71115200	60342900	39971800	74510200	85058000	55367400	58219500	66977000	77183700	57895100	82544300	74620700	63862800	53142600	51840000
P16627	HS71L_MOUSE	Hspa1l	Heat shock 70 kDa protein 1-like	10	2	10196400	12344400	11928700	12066300	12074700	11088900	10142600	9764020	11702700	9717140	10520000	11140600	10672400	11756200	10673600	9809240	10581500	10514800
P16675	PPGB_MOUSE	Ctsa	Lysosomal protective protein	7	7	3068170	2359830	3317970	3040250	3849690	2767280		2841770	3483360	3631620	3735360	3782890	3558150	3029440	2561510	3416790	2915730	3021270
P16858	G3P_MOUSE	Gapdh	Glyceraldehyde-3-phosphate dehydrogenase	21	19	1482980000	875377000	1334510000	1214100000	1466250000	1396170000	1219100000	1422720000	1547710000	1487440000	1655340000	1655560000	1368880000	1308830000	1077520000	1285520000	1378840000	1134200000
P16951	ATF2_MOUSE	Atf2	Cyclic AMP-dependent transcription factor ATF-2	5	4	68912	76909.3	81546.1	127151	102075	96540		75566.9	84453.4	100196	49413.6	78314.6	92754.5	137667	82234.5	120195	94386.5	106165
P17047	LAMP2_MOUSE	Lamp2	Lysosome-associated membrane glycoprotein 2	5	5	12392600	13918000	14631000	12728000	12560100	13845000	32583600	13835600	12718900	12935900	14114700	12474200	12863800	9908920	12459900	11231100	13999800	10457600
P17095	HMGA1_MOUSE	Hmga1	High mobility group protein HMG-I/HMG-Y	4	4	1386700	1412480	1617060	1222390	1004420	989823		1043940	968456	1115700	1176760	1442350	1560850	799734	1616590	734767	1244750	862264
P17156	HSP72_MOUSE	Hspa2	Heat shock-related 70 kDa protein 2	19	17	8076570	8038710	9155010	10924600	11998300	9053230	7342870	9549170	8225760	8713610	8409990	8429560	7121810	14092300	7927370	10880400	8197880	9125430
P17182	ENOA_MOUSE	Eno1	Alpha-enolase	24	19	385676000	355977000	367210000	372810000	357529000	409879000	706576000	401440000	350002000	354960000	376786000	381252000	383015000	321366000	376630000	338422000	418898000	313249000
P17183	ENOG_MOUSE	Eno2	Gamma-enolase	19	17	197467000	171037000	183647000	181905000	169350000	198419000	223973000	191894000	190865000	178819000	204397000	217441000	191529000	157352000	183368000	172319000	205923000	148203000
P17225	PTBP1_MOUSE	Ptbp1	Polypyrimidine tract-binding protein 1	12	9	313460	392956	347444	447543	406288	393752		277947	271408	335824	285602	295802	404529	320915	348202	350717	365437	302209
P17426	AP2A1_MOUSE	Ap2a1	AP-2 complex subunit alpha-1	55	41	103083000	85661700	116766000	96834100	84266800	84750800	102767000	115352000	82828000	81177900	104647000	96670600	101455000	83761800	109557000	87078900	97013400	72216800
P17427	AP2A2_MOUSE	Ap2a2	AP-2 complex subunit alpha-2	36	36	116898000	100040000	130513000	119654000	99403600	93786100	80537600	127977000	85909100	89311600	111324000	103902000	107059000	100525000	119215000	104571000	104492000	79722500
P17439	GBA1_MOUSE	Gba1	Lysosomal acid glucosylceramidase	15	15	2633720	2652570	3297190	2305890	2439980	2687740	2474540	2985420	2669670	2488100	3418410	2715710	2973200	1956560	2801640	2399400	2933120	2469460
P17563	SBP1_MOUSE	Selenbp1	Methanethiol oxidase	27	5	201828000	190669000	215209000	169010000	196199000	208354000	189954000	197177000	202607000	194908000	221206000	212347000	192609000	153124000	182416000	159343000	198757000	149332000
P17665	COX7C_MOUSE	Cox7c	Cytochrome c oxidase subunit 7C, mitochondrial	1	1	3264260	4914480	4063550	7366710	4611360	4213580	3630450	4890850	3609440	2871340	2468850	2491490	3648400	3140200	4757890	2462030	2576180	4013240
P17710	HXK1_MOUSE	Hk1	Hexokinase-1	46	39	35941100	31884100	31349700	47681400	34273000	30989900	51098500	32050800	27090800	30846700	33422800	34026700	31690700	32518600	30056200	33060000	30130400	28870500
P17742	PPIA_MOUSE	Ppia	Peptidyl-prolyl cis-trans isomerase A	11	11	475384000	288515000	472644000	422160000	502066000	433731000	421674000	481364000	482424000	492568000	610908000	603245000	492755000	424172000	417365000	476461000	476550000	329399000
P17751	TPIS_MOUSE	Tpi1	Triosephosphate isomerase	19	19	214264000	175082000	201257000	183113000	197781000	201402000	229551000	199154000	192498000	191142000	221050000	221959000	194076000	184780000	165833000	174225000	205879000	171627000
P17809	GTR1_MOUSE	Slc2a1	Solute carrier family 2, facilitated glucose transporter member 1	6	6	17369100	19744400	25167000	19585300	16048500	18417800	19759300	21930300	18648300	17767600	19119800	14952700	18799900	13217000	22118800	13264900	16614700	16526400
P17879	HS71B_MOUSE	Hspa1b	Heat shock 70 kDa protein 1B	18	1	6811500	7740750	7715650	8232490	8639020	7638180	7375900	7109260	7744680	6614970	7139040	8182110	7236170	7921210	6613300	6882440	7785020	6912010
P17897	LYZ1_MOUSE	Lyz1	Lysozyme C-1	1	1			177029										151452			465322	53214.7
P17918	PCNA_MOUSE	Pcna	Proliferating cell nuclear antigen	2	2	133706	169404		142939	109840	175290		92118.1	110686	117753	143424	117270	130987	95194	98356.1	132222	152668	131169
P18052	PTPRA_MOUSE	Ptpra	Receptor-type tyrosine-protein phosphatase alpha	34	31	13168300	13875000	15461800	14201400	13378100	14121800	12080500	13951800	12900500	12820100	13441900	11709000	13947500	13755400	13541500	14296900	12834600	13643500
P18155	MTDC_MOUSE	Mthfd2	Bifunctional methylenetetrahydrofolate dehydrogenase/cyclohydrolase, mitochondrial	12	12	414105	425649	339464	418068	338390	356162		322824	336310	415832	328423	382318	352105	427944	368819	364591	398129	375102
P18242	CATD_MOUSE	Ctsd	Cathepsin D	10	10	66700600	57354900	68935200	71600800	72987600	67899100	72681600	60608800	75765200	72348600	68768100	76150600	64357500	60281300	63181700	63606500	61377200	54236500
P18293	ANPRA_MOUSE	Npr1	Atrial natriuretic peptide receptor 1	4	4	77033.4	52391.7	107086	47041.4	30667.4	62613		50508.4	61090	62227.7	37611.5		39422.9	38634.7	88488.8	53920	43356.1	39273.5
P18572	BASI_MOUSE	Bsg	Basigin	8	8	25041400	28499300	38405800	26928200	23818700	24683700	32244100	29809700	20923800	20587400	28124500	19041400	27553700	19984600	31717400	20004100	26207400	22157400
P18581	CTR2_MOUSE	Slc7a2	Cationic amino acid transporter 2	8	8	152332	210286	218139	156827	171916	182633		173000	127682	194929	184569	112534	152021	124320	154054	136260	160151	161484
P18653	KS6A1_MOUSE	Rps6ka1	Ribosomal protein S6 kinase alpha-1	18	18	521578	577225	484163	547956	526285	569951		537523	578411	775394	547590	593311	528585	452192	496406	506491	546628	483747
P18654	KS6A3_MOUSE	Rps6ka3	Ribosomal protein S6 kinase alpha-3	11	10	42877.4	49086.5	43043.8	48342.6	53239.9	44484.3		42914.7	40579.5	47860.6	49779.7	43798.3	45768	47267	38979	44170.3	43866.6	47554.4
P18760	COF1_MOUSE	Cfl1	Cofilin-1	16	14	198315000	201960000	187000000	192794000	223356000	212362000	573665000	191626000	193344000	220528000	220545000	207532000	187834000	187216000	179724000	207965000	221510000	191634000
P18826	KPB1_MOUSE	Phka1	Phosphorylase b kinase regulatory subunit alpha, skeletal muscle isoform	22	22	2611840	2576140	2358190	2602090	2838860	2963850	2904290	2842580	3202780	2979400	2375730	2726770	2408810	2659180	2393450	2534470	2824570	2720160
P18872	GNAO_MOUSE	Gnao1	Guanine nucleotide-binding protein G(o) subunit alpha	21	19	870251000	694217000	1064590000	653973000	596187000	684649000	999620000	830311000	628463000	578356000	899151000	682506000	948564000	528203000	917743000	643898000	776672000	546204000
P18894	OXDA_MOUSE	Dao	D-amino-acid oxidase	7	7	369160	303359	342441	171583	256285	258494		220511	394063	551280	283556	242845	444603	194917	272154	247644	240371	232100
P19096	FAS_MOUSE	Fasn	Fatty acid synthase	114	114	38876300	37181300	37217000	36139900	36134600	39513900	44643900	40002800	40563100	37098700	39209900	38874100	37854800	33134700	36306600	35567100	38817000	35107400
P19157	GSTP1_MOUSE	Gstp1	Glutathione S-transferase P 1	16	5	227414000	208647000	235268000	182550000	208813000	213959000	214759000	219440000	225412000	214773000	276714000	243326000	241037000	161026000	183932000	169512000	222828000	152918000
P19246	NFH_MOUSE	Nefh	Neurofilament heavy polypeptide	36	35	31800900	29615200	32626100	21900300	15609000	22073500	27281600	26911200	28719400	20894100	33909600	22027300	45589300	15821300	26038600	15313700	27309200	16912200
P19253	RL13A_MOUSE	Rpl13a	Large ribosomal subunit protein uL13	6	6	9238860	10360600	10454700	13444100	9244240	9091950	10606400	9179570	6725320	8161140	8270630	7887540	9937200	7629550	8857720	8670240	8186550	10867100
P19258	MPV17_MOUSE	Mpv17	Protein Mpv17	1	1	1113720	1071720	1550540	1106350	908471	957299		1624380	867028	929631	1145260	629759	1128040	564623	1189290	588891	1051280	956325
P19324	SERPH_MOUSE	Serpinh1	Serpin H1	14	14	7259800	5654780	7720690	5761270	6888050	6604110	7032290	6512600	5303490	5357550	6161750	5225760	7138060	6631890	7703490	7002890	6824410	5471110
P19426	NELFE_MOUSE	Nelfe	Negative elongation factor E	5	5	21322.9	18806.8	16142.8	22154.8	19163.3	26400.5		24071.7	23424.6	23746.5	22485.2	21553.4	22296.5	18877.7	28681.7	23780.4	20660.3	26926
P19536	COX5B_MOUSE	Cox5b	Cytochrome c oxidase subunit 5B, mitochondrial	6	6	16451000	25846100	24178800	37360200	25910300	21678600	14818300	30401400	17144500	18742600	21616600	13863000	21690500	15328800	22836600	12798300	13343700	25350500
P19639	GSTM3_MOUSE	Gstm3	Glutathione S-transferase Mu 3	1	1	10895.4				17337.6					12894.4	29083		23088.6	16828.6			10996.7
P19783	COX41_MOUSE	Cox4i1	Cytochrome c oxidase subunit 4 isoform 1, mitochondrial	9	9	29409000	31371500	40490800	52309500	40851900	33839300	21181900	44610000	29756700	30469900	36738400	25987000	37393300	24217600	34670900	21819100	24663300	36029900
P19973	LSP1_MOUSE	Lsp1	Lymphocyte-specific protein 1	5	5	33356.5	56337.2	54909.6	46232.3	37088.1	29996.3		45110.2	33256.3	29614.3	48195.9	51628.5	24437.1	21314.9	37693.2	33126.1	27092.7	25601
P20029	BIP_MOUSE	Hspa5	Endoplasmic reticulum chaperone BiP	39	36	384787000	341720000	423270000	427956000	410245000	389484000	410084000	379560000	374813000	371721000	372248000	378022000	383023000	398345000	409973000	389790000	360570000	366424000
P20033	PDGFA_MOUSE	Pdgfa	Platelet-derived growth factor subunit A	1	1	3720.62	9916.58	3356.88			2604.88		4617.8	2501.16		2936.8	4029.73	2829.46	2902.25	4325.84	2621.48		2096.95
P20060	HEXB_MOUSE	Hexb	Beta-hexosaminidase subunit beta	18	18	6639230	7150100	6969630	7556450	7820100	6345020	7502960	7018360	6678120	7492420	7474000	8279690	6004820	5880520	5138860	6185070	6496270	6247930
P20065;Q6ZWY8	TYB10_MOUSE;TYB4_MOUSE	Tmsb10;Tmsb4x	Thymosin beta-4	1	0	115890	135760	90782.1	120622	140343	102818	14996000	127325	105902	66616.3	82902.2	120858	282180	85647.2	131696	98624.2	193257	126163
P20108	PRDX3_MOUSE	Prdx3	Thioredoxin-dependent peroxide reductase, mitochondrial	10	10	143705000	128424000	172955000	131467000	138750000	133538000	233261000	152618000	133330000	132006000	141012000	147247000	161492000	128940000	164780000	135152000	140961000	125799000
P20152	VIME_MOUSE	Vim	Vimentin	32	28	18776700	13341400	15896900	15933700	19173500	18982200	11195300	15675600	13933100	17848600	14248600	9835330	11061800	13901000	14196000	17524100	17280300	10701600
P20352	TF_MOUSE	F3	Tissue factor	10	10	6713140	6524110	8418970	5023550	5112330	6217720	6463660	6628860	5714750	4979350	7267020	5479580	7468200	3865340	7041160	4957370	6473610	4961500
P20357	MTAP2_MOUSE	Map2	Microtubule-associated protein 2	102	102	41903400	38559500	41278500	50158200	55705500	48621900	44026000	38045500	45686300	46972700	39422300	42827700	50327700	61534400	47730900	50864000	44045400	53150900
P20444	KPCA_MOUSE	Prkca	Protein kinase C alpha type	10	10	817471	1026240	1254360	1277390	1202880	674942		1050820	920446	749514	1039480	961860	1029050	1153770	1007540	876237	743167	727503
P20491	FCERG_MOUSE	Fcer1g	High affinity immunoglobulin epsilon receptor subunit gamma	2	2	702952	881331	851997	956436	815266	933000	581915	821011	844655	728801	736861	788994	589502	530517	692795	564009	671496	574938
P20801	TNNC2_MOUSE	Tnnc2	Troponin C, skeletal muscle	1	0	287943000	25095400	285071000	278402000	362497000	248710000		286903000	266006000	297527000	361495000	409178000	351534000	271786000	233390000	317229000	262668000	106542000
P20917	MAG_MOUSE	Mag	Myelin-associated glycoprotein	17	17	192529000	190332000	254288000	145014000	128230000	160216000	200881000	176906000	145853000	120494000	230334000	165432000	316894000	83980500	223245000	159309000	229144000	148972000
P20934	EVI2A_MOUSE	Evi2a	Protein EVI2A	1	1	446867	529744	455449	368719	336860	496403		402242	375998	366528	601755	416326	769469	153129	545976	396302	647012	309992
P21107	TPM3_MOUSE	Tpm3	Tropomyosin alpha-3 chain	15	10	81812500	81073400	91847700	80166000	71515700	78805100	133754000	81313100	74725900	65649700	78868200	76043200	79517300	76546800	90710400	74593500	82597500	71763300
P21126	UBL4A_MOUSE	Ubl4a	Ubiquitin-like protein 4A	10	10	4311370	4111480	4321060	4420050	4291880	4193000	4428170	4303070	4388150	4681060	4414250	4668850	4372890	4293080	3723070	4415820	4481210	4527100
P21237	BDNF_MOUSE	Bdnf	Brain-derived neurotrophic factor	2	2	96479.6	87223.4	77465.7	111759	46689.4	65928.8	163382	105551	103386	95066.7	51949.5	79126.6	109791	71998.2	103615	93756.6	64426	97272.2
P21278	GNA11_MOUSE	Gna11	Guanine nucleotide-binding protein subunit alpha-11	15	13	30001700	28533700	37759100	25728900	25702600	25972300	32261100	30559000	25586200	24231500	31163600	25620700	31611400	24050300	32277600	28759400	28359400	26269000
P21279	GNAQ_MOUSE	Gnaq	Guanine nucleotide-binding protein G(q) subunit alpha	25	17	99301300	89017600	126788000	87844800	81226300	84838100	134596000	96217400	78783100	81338300	105876000	87938300	113732000	72984000	112969000	90954600	94987300	75785300
P21300	ALD1_MOUSE	Akr1b7	Aldo-keto reductase family 1 member B7	2	2	13398600	11496400	13760500	12348400	12203700	12741400	16429100	12513200	10789800	12022500	14030700	12152300	14531600	11171100	14916100	10875400	11918900	10272500
P21447	MDR1A_MOUSE	Abcb1a	ATP-dependent translocase ABCB1	34	15	14737300	17065400	18621300	13960100	18924600	20844700	14991700	18645800	18273000	16849300	15745900	13003800	15766700	16172400	17173200	13586400	14073400	18035000
P21460	CYTC_MOUSE	Cst3	Cystatin-C	5	5	11949200	8280940	11469300	13715200	11346300	13036900	14203400	11729600	11143100	11456400	12695200	12992300	12386600	10089400	11092200	11945800	14766500	9518610
P21550	ENOB_MOUSE	Eno3	Beta-enolase	1	1	137903000	122617000	144793000	102925000	150101000	139216000	155172000	135267000	129659000	127750000	137766000	130963000	126169000	114291000	115109000	122415000	151664000	114322000
P21619	LMNB2_MOUSE	Lmnb2	Lamin-B2	12	11	1238990	1066060	1403780	925079	508175	554830		1415000	403001	550953	1176630	1013840	963171	734341	1040720	820433	898039	411778
P21661	NEC2_MOUSE	Pcsk2	Neuroendocrine convertase 2	11	11	1656200	1036050	1729000	1844770	1738250	1384060	865983	2028690	1760780	1538040	1807930	2142040	1616460	1620990	1612070	1854310	1279710	1194050
P21761	TRHR_MOUSE	Trhr	Thyrotropin-releasing hormone receptor	1	1		29611.5	52552.9		68631	51373.9		48102.3	46466	19062.9	35672.8	47072.1	38247.1	83818.3		81269.7		30351.1
P21803	FGFR2_MOUSE	Fgfr2	Fibroblast growth factor receptor 2	5	5	4472040	3159270	5267350	3671990	3728030	3936560		3581370	2813530	3708430	4582210	3348490	4868280	2814110	3435260	3290510	2389150	3014290
P21836	ACES_MOUSE	Ache	Acetylcholinesterase	16	16	5337630	4914420	5931760	4137860	3492910	4585820	5289450	4544300	4883990	4255550	4830470	4298280	5674310	2996770	5276320	4466630	4727330	4614200
P21956	MFGM_MOUSE	Mfge8	Lactadherin	13	13	3195590	1820720	2752610	2194050	3205170	2482920		2033820	1835070	2364400	2674780	2174290	2250260	2853690	1883490	1963530	2013880	2409020
P21981	TGM2_MOUSE	Tgm2	Protein-glutamine gamma-glutamyltransferase 2	13	13	600356	621594	972093	637208	859602	722288		519540	726822	666949	667850	635493	558518	655184	657531	649193	743085	679660
P21995	EMB_MOUSE	Emb	Embigin	7	7	5079810	4668100	5884310	3625180	3926190	5122410	3885580	5135110	3437870	3917540	4963340	3459240	4630500	3367830	5421760	3039940	3878280	2909430
P22005	PENK_MOUSE	Penk	Proenkephalin-A	5	5	8468150	8613990	11966600	9797520	7176100	8490890	14285400	9289170	9968430	8960150	9027390	8144250	7806830	6180920	10541500	9936280	6994450	9892850
P22315	HEMH_MOUSE	Fech	Ferrochelatase, mitochondrial	23	23	30556100	27139700	32117000	30190500	34915200	26706400	27619300	29891200	28778700	30624000	32449300	31391300	30205000	33127900	28248100	31524600	30117000	28562800
P22366	MYD88_MOUSE	Myd88	Myeloid differentiation primary response protein MyD88	3	3	7399.25	10274.4	11330.8	10362	13585.1				11366.7	11551.3	6962.41	12304.4			14290.8	6549.96	11445.1	8955.3
P22437	PGH1_MOUSE	Ptgs1	Prostaglandin G/H synthase 1	15	14	1505530	1703040	1560770	1485520	1950790	1529910	1182000	1365310	1794880	1789740	1698870	1494350	1339900	1673840	1118670	1387980	1459340	1429310
P22599	A1AT2_MOUSE	Serpina1b	Alpha-1-antitrypsin 1-2	4	3	357811	495016	231252	519600	238005	468660	844256	1373580	367916	747621	493122	352978	322255	157064	668664	716698	1801150	458823
P22682	CBL_MOUSE	Cbl	E3 ubiquitin-protein ligase CBL	19	18	495124	480646	449275	499022	521951	487937		503865	493028	496176	531359	507874	521406	527685	535890	499768	497793	520141
P22723	GBRG2_MOUSE	Gabrg2	Gamma-aminobutyric acid receptor subunit gamma-2	10	8	4233270	2876350	4215730	3021700	3446890	3366620	2725550	3592490	3506180	3171450	4618280	3541030	4470650	3263620	2818840	2517340	3005070	3031100
P22892	AP1G1_MOUSE	Ap1g1	AP-1 complex subunit gamma-1	34	33	8939460	7835530	7959410	8826350	8634000	8995300	9325070	8611020	8778510	8851690	8406330	8500390	7925580	8601490	8515420	9071860	8616270	8476250
P22907	HEM3_MOUSE	Hmbs	Porphobilinogen deaminase	6	6	74262.2	80021.3	88688.9	87512.2	100198	118707		71126	97610.3	157894	107682	78958	85741.6	95974	92729.7	111690	87471.6	80921.5
P22933	GBRD_MOUSE	Gabrd	Gamma-aminobutyric acid receptor subunit delta	8	8	1124810	1162350	1275380	839751	831736	974553	910655	1213070	596360	889333	900656	716544	769151	683549	1232820	559173	1243510	793792
P23116	EIF3A_MOUSE	Eif3a	Eukaryotic translation initiation factor 3 subunit A	66	66	21921400	22577700	23494700	25027100	26576700	22187200	20239600	23341000	24248600	23826300	24262200	25782200	25441000	26966200	21969800	25836000	23810900	25001200
P23198	CBX3_MOUSE	Cbx3	Chromobox protein homolog 3	6	5	2480100	2565680	2557010	3091140	2655370	2230110	2414550	1918840	2497000	2622250	2543870	2838280	3123440	2602800	2403310	2835980	2738280	2813070
P23242	CXA1_MOUSE	Gja1	Gap junction alpha-1 protein	15	15	9686560	12204900	10783400	15986400	8786690	7123710	8425270	12099400	6635470	10120300	10459800	7675570	7984090	7450490	10856000	7027240	7244380	7804680
P23298	KPCL_MOUSE	Prkch	Protein kinase C eta type	2	2	10792		30868	28522.4	21983.8			32644.5	26034.4	21431.5		15339.9		25260.6		23947.1		31444.3
P23475	XRCC6_MOUSE	Xrcc6	X-ray repair cross-complementing protein 6	1	1	5769.57	4998.14			5364.82	2441.69			4914.98	3482.8	2945.37	4231.07		3212.14		1763.57	5321.55	4070.11
P23492	PNPH_MOUSE	Pnp	Purine nucleoside phosphorylase	17	17	3913650	3326590	3273410	3625440	3681720	3991320	3388580	3407160	3673810	3659370	3641020	3683050	3297400	3335620	3372980	3587420	4031530	2995020
P23506	PIMT_MOUSE	Pcmt1	Protein-L-isoaspartate(D-aspartate) O-methyltransferase	13	13	28527300	20224600	29264000	27330000	27786600	27346200	15826100	26196500	27218600	27026500	31180100	32663200	30089600	24684000	26461200	26188000	26734300	19985800
P23591	FCL_MOUSE	Gfus	GDP-L-fucose synthase	12	12	12854700	12117600	13136400	11689500	12760000	13067500	12356400	13488600	14390400	14329400	15580300	15118500	13312000	11628300	11694300	12418500	15544800	12283700
P23780	BGAL_MOUSE	Glb1	Beta-galactosidase	18	17	3612840	3331700	3174930	3599400	3709770	3644350	3679110	3369660	3429790	3375380	3527130	3711910	3735560	3565090	3646810	3849580	3560170	3743380
P23818	GRIA1_MOUSE	Gria1	Glutamate receptor 1	25	24	4350990	5434640	5332840	12209200	9149990	5609200	5619250	5702200	4377470	6424110	4553300	3978700	3806480	10358000	4290620	7869760	4384670	9129510
P23819	GRIA2_MOUSE	Gria2	Glutamate receptor 2	34	29	10582300	13621200	12965600	23030600	21020700	12019100	14848500	14062000	9666850	11543900	11448900	9817750	9546040	22320900	11920200	16679200	10094200	17707800
P23927	CRYAB_MOUSE	Cryab	Alpha-crystallin B chain	15	15	143474000	170044000	149586000	127480000	141786000	135413000	254054000	129163000	136266000	123471000	171286000	151214000	172254000	99529200	132146000	111572000	130954000	102519000
P23953	EST1C_MOUSE	Ces1c	Carboxylesterase 1C	8	6	816418	1108980	409960	1307850	528154	1137580		1650970	245832	638477	503529	575280	863643	488814	1390690	618096	1364800	469394
P24270	CATA_MOUSE	Cat	Catalase	30	30	13842800	13906100	15353200	13519500	13784500	13183800	12546400	13797000	13733400	14263800	13833100	14405600	14835500	13203900	13583300	13802700	14234700	13283600
P24288	BCAT1_MOUSE	Bcat1	Branched-chain-amino-acid aminotransferase, cytosolic	13	13	40805900	25233700	40541000	37077000	38233300	35662100	24065800	33826800	36588800	35753000	42885500	41823600	42412700	32149900	35986100	33460900	33377700	25799000
P24369	PPIB_MOUSE	Ppib	Peptidyl-prolyl cis-trans isomerase B	13	13	14525800	13440800	14311800	16669100	14870700	13470800	17355900	12608600	13653000	15100300	13452700	14859800	14170500	15539000	13061300	14475100	13690100	13006100
P24452	CAPG_MOUSE	Capg	Macrophage-capping protein	3	3	10235.5	10503.2	14065.3	8616.64	13938.7	12172.7		10955.4	8243.85	10003.7	9476.56	9608.2	5877.22	8121.47	5123.43	9833.2	8572.85	5574.11
P24457	CP2DB_MOUSE	Cyp2d11	Cytochrome P450 2D11	1	1	4031920	5023800	5374780	4120670	4989250	4583730	6191230	5223930	5392880	5248730	5039230	4350320	4437330	4115050	4164530	4621050	4728500	4766740
P24472	GSTA4_MOUSE	Gsta4	Glutathione S-transferase A4	10	9	21131200	18745100	21182700	17806700	16400300	19873600	21466500	18061500	19436000	18448100	18510000	17408500	19340700	15677600	18520300	16629900	19455900	15594300
P24527	LKHA4_MOUSE	Lta4h	Leukotriene A-4 hydrolase	34	34	8430370	6703380	7917140	7072260	7564630	8518040	7096780	7501930	8066800	7705110	8310310	8528100	7630910	6425820	6703330	6897030	7885640	6161610
P24529	TY3H_MOUSE	Th	Tyrosine 3-monooxygenase	22	22	1431820	1417410	1192600	1317280	1026200	1647140	994346	1352520	1913520	1177910	1084500	1253510	1148370	808475	1549270	1071950	1416980	1323900
P24547	IMDH2_MOUSE	Impdh2	Inosine-5'-monophosphate dehydrogenase 2	23	21	3371800	3600680	3843060	3991370	3035490	3604190	4186030	3568000	3065140	3207530	2950140	3300700	3188480	3092640	3605820	3064760	3256520	3221230
P24549	AL1A1_MOUSE	Aldh1a1	Aldehyde dehydrogenase 1A1	26	17	13755800	12992900	11936500	10849100	11933500	16443500	12532300	11730400	15669100	12376100	11903400	12150100	14773400	9762840	12604900	11165800	14896100	10894000
P24638	PPAL_MOUSE	Acp2	Lysosomal acid phosphatase	9	9	4286830	4482580	4787110	4293740	4127850	3934190	4280010	4699160	4247070	4850350	4680970	4634630	4164610	4051710	4627320	4178270	4676360	4127590
P24668	MPRD_MOUSE	M6pr	Cation-dependent mannose-6-phosphate receptor	8	8	22496500	20258500	27405500	21109500	20424600	20550400	20655100	21631500	20378700	20098900	24490400	18840700	24864800	18518600	21206100	20441900	22666400	20472800
P24788	CD11B_MOUSE	Cdk11b	Cyclin-dependent kinase 11B	4	4	12861.4	12482	7838.58	19488.7	15476.8	12260.1		7772.91	12637.9	12757.9		18070.1	12690.1	18921.9	5600.22	16394.6	10047.1	13037.4
P25233	NECD_MOUSE	Ndn	Necdin	6	6	59122	59594.5	44051.2	42296.4	39843.9	65860.8		42283.7	85429.5	70412	42703.9	49646.1	53380.3	38870.4	59617.5	62423	47797.5	56319.8
P25444	RS2_MOUSE	Rps2	Small ribosomal subunit protein uS5	16	16	17014900	21359500	18699200	22804300	18075200	16892700	19954800	17687500	13253500	16736000	16184900	15237400	18935400	14887600	17211400	15762400	15851600	20253700
P25785	TIMP2_MOUSE	Timp2	Metalloproteinase inhibitor 2	3	3	593093	609421	566644	594897	722562	580708		675868	554304	635634	563897	492043	626575	542729	608976	683679	434506	621410
P25799	NFKB1_MOUSE	Nfkb1	Nuclear factor NF-kappa-B p105 subunit	12	12	144547	101722	108564	129756	113203	149342		102315	135521	131213	106847	142115	120548	131068	114819	152780	122894	146259
P25911	LYN_MOUSE	Lyn	Tyrosine-protein kinase Lyn	11	10	103225	100828	117707	93922.4	100112	96890.9		94670.6	80714.4	128836	98422.5	88136.5	106901	81245	108568	84528.1	117018	90383.7
P25976	UBF1_MOUSE	Ubtf	Nucleolar transcription factor 1	7	7	227674	248527	235814	161345	186233	189417		172905	164616	144679	208238	200114	282521	161712	183438	197161	251469	214091
P26039	TLN1_MOUSE	Tln1	Talin-1	82	82	5204980	5209270	5343460	5030610	5411720	5517860	5006840	5664250	5778570	5464870	5844960	5464790	4918160	4784270	4731590	5013250	5601330	4844260
P26040	EZRI_MOUSE	Ezr	Ezrin	15	15	738620	1008370	1006640	1879190	1774000	1325800	761438	985851	806967	1013250	662427	932221	731516	1518850	864942	1380270	913862	1120950
P26041	MOES_MOUSE	Msn	Moesin	33	22	9687900	10309900	10570400	12433600	11788600	8230590	10043300	10178000	9220150	10906400	8889930	12093400	8527000	10325700	7827770	10362600	9949000	8200350
P26043	RADI_MOUSE	Rdx	Radixin	20	18	5083350	6182450	5414150	6617420	5413410	3897010	5338470	5310340	4971760	5194590	4618940	6447320	5001270	5529550	4815980	6041920	6220470	4532680
P26048	GBRA2_MOUSE	Gabra2	Gamma-aminobutyric acid receptor subunit alpha-2	3	3	107554	109783	157643	151130	116834	121678		126333	71450.3	100097	114257	83495.4	112318	162550	113932	87127.4	124767	136672
P26049	GBRA3_MOUSE	Gabra3	Gamma-aminobutyric acid receptor subunit alpha-3	10	10	1102780	1021100	1104070	926791	716313	814903	841736	1017300	698481	783790	867323	819502	932779	867021	896910	820318	620252	904500
P26151	FCGR1_MOUSE	Fcgr1	High affinity immunoglobulin gamma Fc receptor I	5	5	112394	114145	92317.7	103970	97581	143109		110816	94533.5	76947	97282	90327.7	76073.6	77800.2	75160.3	81448.3	97607.4	72805.9
P26231	CTNA1_MOUSE	Ctnna1	Catenin alpha-1	26	25	8386890	7358140	9969020	7254100	7273010	7595830	6650160	8609560	7234400	6915150	8052830	7103670	8437820	6289460	8372950	7213880	7484750	7430540
P26339	CMGA_MOUSE	Chga	Chromogranin-A	12	12	6781930	6729920	7572700	7711720	6626380	7247680	7999810	6702170	7020630	7425480	6846000	6541940	7597580	5356410	7851650	7067800	6378690	6987660
P26350	PTMA_MOUSE	Ptma	Prothymosin alpha	4	4	1965610	1600580	1894110	2292690	1782950	2449890	1881190	1794270	1964140	2182400	2079320	1642040	1929440	1769160	2136750	1666390	2228440	2347550
P26369	U2AF2_MOUSE	U2af2	Splicing factor U2AF 65 kDa subunit	8	8	1882730	2182960	1666140	2999830	2597300	2097080	2200740	1523770	2358130	2619260	1827430	2626540	2566400	2641520	1511190	2672820	2319620	2604490
P26443	DHE3_MOUSE	Glud1	Glutamate dehydrogenase 1, mitochondrial	33	33	609084000	427651000	600406000	539338000	661517000	528791000	546631000	609817000	596701000	623242000	651884000	667970000	561539000	606194000	500693000	571157000	569262000	538805000
P26450	P85A_MOUSE	Pik3r1	Phosphatidylinositol 3-kinase regulatory subunit alpha	18	14	3501750	4033210	3688830	3626820	3898200	3581150	3489440	3532640	3768130	3569590	3888380	3505270	3716350	3733340	3401870	3349040	4087140	3840800
P26516	PSMD7_MOUSE	Psmd7	26S proteasome non-ATPase regulatory subunit 7	14	14	10658200	10622900	10781800	11118500	11008800	10577700	11830600	11894600	12035500	11540900	10539800	11352500	10443300	12194900	10754200	11168000	11453000	12340800
P26618	PGFRA_MOUSE	Pdgfra	Platelet-derived growth factor receptor alpha	10	10	114755	116532	122296	111712	130861	156241		153029	93542.9	110367	96824	102340	101043	114136	120758	123015	117911	124057
P26638	SYSC_MOUSE	Sars1	Serine--tRNA ligase, cytoplasmic	31	31	18881000	17448200	17916100	16586800	16849000	18721900	17245400	16648300	18488400	17674400	19178600	18290800	18137500	15682900	17124100	16135200	19091400	16318100
P26645	MARCS_MOUSE	Marcks	Myristoylated alanine-rich C-kinase substrate	14	14	154220000	161658000	198375000	166151000	134532000	152490000	248752000	167387000	129453000	178436000	167654000	148747000	159291000	160873000	204514000	186594000	156232000	185790000
P26883	FKB1A_MOUSE	Fkbp1a	Peptidyl-prolyl cis-trans isomerase FKBP1A	7	7	75036900	33042100	73070000	71017300	94442300	76692600	39167000	68750200	68663300	69030200	90954400	95394100	81908500	69745400	58767400	74060300	75872400	46808700
P27038	AVR2A_MOUSE	Acvr2a	Activin receptor type-2A	3	3	396937	367653	444783	328453	404219	288516		352073	359955	408387	284580	343247	318212	508642	394874	527062	310840	332085
P27046	MA2A1_MOUSE	Man2a1	Alpha-mannosidase 2	10	10	124599	128159	153873	96547.8	123362	161724	133823	144382	123930	133328	115039	100568	111948	137093	108388	111665	128495	129634
P27048;P63163	RSMB_MOUSE;RSMN_MOUSE	Snrpb;Snrpn	Small nuclear ribonucleoprotein-associated protein B	5	0	4396210	5121670	4584590	6774070	4980680	3968300	8507060	3543370	3883070	4422010	4603310	5508150	5775690	4506890	4760470	5418740	5360800	5162670
P27090	TGFB2_MOUSE	Tgfb2	Transforming growth factor beta-2 proprotein	2	2	14072.3	12089.6	12758.5	11008.7	21673.8	9203.37		16131.8		13931.6			15291.5	16771.3		19806.3		10220.3
P27545	CERS1_MOUSE	Cers1	Ceramide synthase 1	4	4	305378	278925	355043	408766	442285	329827		328964	318450	340767	296136	239221	285294	351403	275580	337553	216712	331430
P27546	MAP4_MOUSE	Map4	Microtubule-associated protein 4	45	45	20445000	22603400	22599400	22181400	20858900	23213700	17576500	21417400	19081700	23114400	25222800	24014800	24928000	18540700	21934800	21054400	23035600	20097700
P27573	MYP0_MOUSE	Mpz	Myelin protein P0	4	4	2023120		1293220		3816070			693913	1738950		180647	263275		2030670	1370940	871158		457026
P27600	GNA12_MOUSE	Gna12	Guanine nucleotide-binding protein subunit alpha-12	13	13	2661910	3101620	3139190	2680890	2374070	2599740	2831490	2790450	2511140	2528230	2977600	2611560	3422520	2091650	2846820	2626210	3134100	2483820
P27601	GNA13_MOUSE	Gna13	Guanine nucleotide-binding protein subunit alpha-13	25	24	29335400	25802600	33681400	22361200	20997100	25236900	23165500	28934900	24132300	22118900	30884900	25162900	32090300	17534200	31351000	22672800	26396500	21787000
P27612	PLAP_MOUSE	Plaa	Phospholipase A-2-activating protein	42	42	4216930	4300460	3891390	4106770	3934940	4397540	3810050	3983560	4156490	3890410	3809670	4184090	3916080	4111510	4011820	4053010	4326310	4383310
P27641	XRCC5_MOUSE	Xrcc5	X-ray repair cross-complementing protein 5	4	4	27468	45205.1	28633.9	27748.6	23624.7	32011.1		23609.9	33303.8	38585.6	50964.7	43839.6	34457.7	27170.2	30154.6	43023	33916.4	45718.5
P27659	RL3_MOUSE	Rpl3	Large ribosomal subunit protein uL3	18	16	12734600	13605900	14073200	18258600	13788400	11372400	10299600	12558800	10071200	11871100	11871600	11199800	13536200	11533900	10920800	12262700	10535900	13636800
P27671	RGRF1_MOUSE	Rasgrf1	Ras-specific guanine nucleotide-releasing factor 1	43	41	6093930	6800110	5677720	7079900	6964180	5837970	6281550	5601870	6939930	6691400	6189950	6397170	6161420	7086030	5241110	6501990	6074220	7018190
P27773	PDIA3_MOUSE	Pdia3	Protein disulfide-isomerase A3	38	38	139916000	129362000	159384000	142277000	144662000	134920000	145223000	131625000	127389000	130787000	135559000	132115000	138036000	132852000	151222000	136314000	135639000	129526000
P27782	LEF1_MOUSE	Lef1	Lymphoid enhancer-binding factor 1	1	0	26886.7	37867.5			48405.9	47911.6				59913.3		59136.4		39153			52252.8	48410.1
P27870	VAV_MOUSE	Vav1	Proto-oncogene vav	3	3	344834	294747		225491	184926				369539	156157		322887		360201		109364	161621	405468
P28028	BRAF_MOUSE	Braf	Serine/threonine-protein kinase B-raf	27	21	3740560	3776140	3351280	3710170	3558960	3794510	3942550	3837120	3655220	3591930	3627470	3407280	3115800	4254650	3474770	3519370	3618370	3728430
P28063	PSB8_MOUSE	Psmb8	Proteasome subunit beta type-8	6	6	178537	201621	155850	154477	219761	167807	167343	184167	194668	221613	179611	163033	127415	176276	157251	142447	126461	136237
P28076	PSB9_MOUSE	Psmb9	Proteasome subunit beta type-9	1	1	50926.2	23151.7		25414.4	19074.3	37924.8		29261.7	26518.7	26289.3	22462.1	29174.6	27439.3	26892.9	13696	28767.7		33430.1
P28184	MT3_MOUSE	Mt3	Metallothionein-3	1	1	1298.93	2335.64	396.096	1077.78	451.522	2243.07		1636.66	879.788	411.454	1224.77	1615.84	1821.84	1141.19	310.763	821.144	1184.63	594.08
P28271	ACOHC_MOUSE	Aco1	Cytoplasmic aconitate hydratase	37	37	4605690	4399410	4507660	4166300	3923990	4887270	4600640	4408790	4520310	4374140	4545470	4259530	4297660	4054740	4371290	4082830	4851660	4143340
P28334	5HT1B_MOUSE	Htr1b	5-hydroxytryptamine receptor 1B	1	1	24580.5	27250.8	32906.6	16246.5	13973.2	21476.5		26291.1	25881.3	16962.5	28550.9	19706.1	26415	13309.4	40347.1	18743.6	22747	14241
P28352	APEX1_MOUSE	Apex1	DNA-(apurinic or apyrimidinic site) endonuclease	11	11	957188	996527	959363	1052390	1123460	1205620	983746	948778	900276	1102480	920905	1098660	1147780	1038810	1133830	946248	928499	936788
P28474	ADHX_MOUSE	Adh5	Alcohol dehydrogenase class-3	17	16	23961700	22197500	24697300	20203900	21795900	25145900	24758600	22595000	22918100	23389900	25821500	24348000	24234900	18927900	21264500	20377500	25632200	18342600
P28571	SC6A9_MOUSE	Slc6a9	Sodium- and chloride-dependent glycine transporter 1	6	6	6558510	8526480	9721480	8471130	4889250	5761100	5170930	8967710	5991900	6180720	7961010	5434220	8441010	3532810	7945150	4284550	5117200	6276550
P28574	MAX_MOUSE	Max	Protein max	1	1			3608.55	2806.77					1901.23							1923.7
P28650	PURA1_MOUSE	Adss1	Adenylosuccinate synthetase isozyme 1	23	20	15175600	15883400	13260800	12422700	11787300	17395900	13497900	12451100	18282900	16545900	15417200	17003500	15648500	10415200	11658100	12600600	16925900	12692000
P28651	CAH8_MOUSE	Ca8	Carbonic anhydrase-related protein	7	7	155786	127545	110482	117640	94070.4	110450		136407	86491.5	1203290	119358	125838	111374	114338	107948	114470	123382	98654.8
P28652	KCC2B_MOUSE	Camk2b	Calcium/calmodulin-dependent protein kinase type II subunit beta	22	14	54748500	58328500	67200900	78894500	97189600	73563400	49825300	52639600	62157600	69668000	57494900	63087600	59773600	86428900	45712500	77023700	36557200	95749100
P28654	PGS2_MOUSE	Dcn	Decorin	2	2					9255.54	9827.37		7639.64		11827.4	8624.62			15190.2	9072.92	11895		7736.48
P28656	NP1L1_MOUSE	Nap1l1	Nucleosome assembly protein 1-like 1	7	7	9895110	10187700	11727300	10997800	10636100	10107000	5737390	10682200	9737890	10167300	10139100	10667800	9323290	10845000	10118000	9883800	10573800	10668500
P28658	ATX10_MOUSE	Atxn10	Ataxin-10	23	23	7717180	7134280	7308260	8004610	7000380	7950540	8332250	7695720	8919110	7838140	7332820	8057200	7464480	7650780	7047060	7961260	7467820	7474290
P28659	CELF1_MOUSE	Celf1	CUGBP Elav-like family member 1	7	7	491304	435069	369953	584793	574432	456076	700224	373354	342285	454996	457018	454164	444907	612356	407767	540238	486809	469135
P28660	NCKP1_MOUSE	Nckap1	Nck-associated protein 1	53	50	16641100	16405400	17425900	20227600	19787200	15854300	13561700	18772300	15557400	16142400	16319900	19080700	15979700	22373700	17224200	19062600	18135900	17266500
P28661	SEPT4_MOUSE	Septin4	Septin-4	29	25	11148600	13407000	10892400	13149500	10572300	10237800	12868800	13115800	10124100	12852800	10503400	11520900	9408060	11324500	10548400	10162800	11536800	11190500
P28662	BRI3_MOUSE	Bri3	Membrane protein BRI3	1	1	4063.83	4035.45	6065.59	7574.12	5163.21	4984.55		7276.29	3156.34		4824.11	3806.25	2916.49	4174.39		4291.08	4275.2	4658.79
P28663	SNAB_MOUSE	Napb	Beta-soluble NSF attachment protein	25	22	95096300	71790800	97786500	90237800	92604700	95494100	77632300	92694300	91264800	82674700	96412000	84451300	104909000	84500400	90902000	84307200	80441300	78068200
P28665	MUG1_MOUSE	Mug1	Murinoglobulin-1	7	3		16530.6						98597.5	10731.2	21953.6	18809	15524	23167.8		23043.5	37002.9	94378.3	24109.7
P28667	MRP_MOUSE	Marcksl1	MARCKS-related protein	2	2	3545860	4691520	5412870	5205480	4421240	4285790	5426120	4988090	3536760	4365220	4248810	4027890	4487190	5955700	5582640	6038730	5259740	5251200
P28704	RXRB_MOUSE	Rxrb	Retinoic acid receptor RXR-beta	2	1	10372.2	9593.12		16275.4		23326.3		14448.4	12959.5	9064.78		8950.06	9262.81	9166.23	17165.3	12934.6	9619.23	12366.3
P28738	KIF5C_MOUSE	Kif5c	Kinesin heavy chain isoform 5C	57	41	86150900	85917800	81004000	88198200	85167600	85223400	91507100	91827700	86345700	85463100	81067600	85002000	74073000	94581400	87127500	82234200	90354400	91072000
P28740	KIF2A_MOUSE	Kif2a	Kinesin-like protein KIF2A	27	25	8730090	8536210	9503930	7851270	7308060	7467550	9688750	9004110	8046000	7070870	8263200	7768240	8158700	7833490	10006300	7374380	8480070	7421330
P28741	KIF3A_MOUSE	Kif3a	Kinesin-like protein KIF3A	21	20	2149430	2203860	1970170	2121920	2399220	2047510	2087620	2173600	2209910	2004920	2016170	2287060	1885820	2633450	1913240	2187000	2022410	2440090
P28828	PTPRM_MOUSE	Ptprm	Receptor-type tyrosine-protein phosphatase mu	10	10	319569	322547	342321	348511	292178	315381	277135	302450	260490	338123	291717	273856	291950	287454	314669	292015	331120	325648
P28843	DPP4_MOUSE	Dpp4	Dipeptidyl peptidase 4	7	7	42400.1	27218.3	59291	32436.9	67691.6	57228.3		45138.3	34680.6	50241.1	59388.7	36325	41083.2	44951	38017.8	59040.7	36662.9	32595.2
P28867	KPCD_MOUSE	Prkcd	Protein kinase C delta type	32	30	18499800	26215800	23235900	24874800	21572300	26620600	16461400	25264600	14923800	21445000	20093400	20476300	16680300	19972900	19912000	25158900	32699600	27934000
P29341	PABP1_MOUSE	Pabpc1	Polyadenylate-binding protein 1	28	28	17907800	18491200	18259100	20183900	16945400	16523300	18449800	17000500	16159600	16810800	17402400	17518700	17923200	17020600	18322600	17436300	18473100	16791400
P29351	PTN6_MOUSE	Ptpn6	Tyrosine-protein phosphatase non-receptor type 6	9	9	840150	696946	824037	808107	911042	942042	874800	628766	667385	649922	727287	700978	514519	653327	553095	571639	651717	594125
P29387	GBB4_MOUSE	Gnb4	Guanine nucleotide-binding protein subunit beta-4	9	7	132512000	125200000	179753000	107627000	100194000	116421000	125718000	141198000	108128000	98244400	151262000	115307000	161816000	91652300	142410000	117131000	140106000	103775000
P29391	FRIL1_MOUSE	Ftl1	Ferritin light chain 1	5	2	2134900	2234130	2254930	2295300	1932040	1789570		2114270	1372660	1419930	2078730	2002310	1798720	1130680	1998420	1548260	1182400	1305280
P29416	HEXA_MOUSE	Hexa	Beta-hexosaminidase subunit alpha	13	13	2947060	2756380	2789050	3022160	3314800	2648620	2749450	2775070	2610550	3000030	3159770	3838840	2563850	2736630	2265450	2787120	2786430	3002000
P29533	VCAM1_MOUSE	Vcam1	Vascular cell adhesion protein 1	24	24	194683000	206153000	263650000	194816000	179082000	203209000	272021000	220089000	185568000	169024000	197448000	173847000	197534000	193121000	227303000	201917000	212938000	183006000
P29595	NEDD8_MOUSE	Nedd8	NEDD8	4	4	15016200	13738300	13290000	14448900	13639200	15578800	56579600	14073700	13944400	15345400	13889000	14224800	13702100	11199500	14401300	13783700	15528400	11662700
P29699	FETUA_MOUSE	Ahsg	Alpha-2-HS-glycoprotein	1	1	56900.9	144142	89244.6	127235	66861.5	91774		202923	30439.4	80925.4	75593.2	54662.8	83150.4		159737	66995.4	235247
P29758	OAT_MOUSE	Oat	Ornithine aminotransferase, mitochondrial	24	24	42937600	38755600	44878100	39988700	47575400	40324100	49235600	39595700	38196400	43162500	42913900	41162800	41112400	39732000	40697000	40270500	38890400	37042300
P29788	VTNC_MOUSE	Vtn	Vitronectin	4	4	51950.3	78795.8	78795.6	72097	74341.6	71608.2		84662.7	52289.4	67800.6	56154	78181.8	60045.6	65611	91667.6	68708.5	84994.5	62019
P30275	KCRU_MOUSE	Ckmt1	Creatine kinase U-type, mitochondrial	24	21	380441000	280766000	349488000	391566000	418674000	319078000	306988000	396054000	324035000	410948000	409374000	497585000	368077000	372901000	312776000	447356000	428145000	349004000
P30285	CDK4_MOUSE	Cdk4	Cyclin-dependent kinase 4	1	1	13288.8			14374.3	15784.8					18743.7	13042.1		8959.36	9683.55		15957.8	13976.4	12247.3
P30412	PPIC_MOUSE	Ppic	Peptidyl-prolyl cis-trans isomerase C	2	2		37269.1		20005.1	49367.2	14977.6			24667.6		27201.7			36680		31361.8		19721.5
P30416	FKBP4_MOUSE	Fkbp4	Peptidyl-prolyl cis-trans isomerase FKBP4	33	33	12609000	10592700	11086300	12122400	11881700	11915700	9920000	10822800	11529400	11404100	11111900	11949400	11652600	11084000	11690300	10503700	10950400	10104000
P30548	NK1R_MOUSE	Tacr1	Substance-P receptor	4	4	87395.4	74106.6	102084	55850.8	66695.5	62680		97572.1	68913	86285.8	79285.1	62413	93175.2	66345.6	99769	63201.7	69180.8	80947.7
P30677	GNA14_MOUSE	Gna14	Guanine nucleotide-binding protein subunit alpha-14	1	1	10287.9	12610.2	3208.69		7830.45				2630.97			9917.06	1062.61				9130.9
P30678	GNA15_MOUSE	Gna15	Guanine nucleotide-binding protein subunit alpha-15	1	1	166797	201123	165752	317594	165981	111086		121090	102875		172388	134105	156185	105073		152480	114066	152478
P30681	HMGB2_MOUSE	Hmgb2	High mobility group protein B2	6	6	616267	858813	941025	755380	843104	747336	1057530	580646	802380	822427	404194	733628	628438	701785	858953	675965	790138	680337
P30935	SSR3_MOUSE	Sstr3	Somatostatin receptor type 3	1	1	578.168	909.088	864.219	983.559	1091							1578.1	866.216	1485.89		2285.88		1742.9
P30993	C5AR1_MOUSE	C5ar1	C5a anaphylatoxin chemotactic receptor 1	1	1	172166	306862	372567	255385	225334	334648		255707	233570	418707	237392	125386	193334	261938	285347	216337	234214	227689
P30999	CTND1_MOUSE	Ctnnd1	Catenin delta-1	35	35	3145300	3236010	3803110	3031800	2783540	3303820	3145160	3351940	2500690	2962960	3172230	2791680	3423500	3193490	3633940	3241550	3587250	3275760
P31001	DESM_MOUSE	Des	Desmin	12	12	503127	405008	334231	303311	614985	390274	290266	575662	472897	404176	367716	388611	226495	286041	363282	431753	488169	276203
P31230	AIMP1_MOUSE	Aimp1	Aminoacyl tRNA synthase complex-interacting multifunctional protein 1	15	15	2931860	3077420	3230670	3550840	3605070	3195210	2791560	3041270	3304020	3433000	2970520	3324050	3250930	3599270	3156080	3332040	3195990	3511080
P31324	KAP3_MOUSE	Prkar2b	cAMP-dependent protein kinase type II-beta regulatory subunit	21	18	42388800	31224000	44941600	30851700	33323800	30150600	33008300	39807600	27157600	28224600	42118000	35494500	43347900	33621000	40899200	32143500	41342700	28089800
P31361	PO3F3_MOUSE	Pou3f3	POU domain, class 3, transcription factor 3	2	0	106816				69056.9					100668	89184.7		125291	100454				99603.5
P31648	SC6A1_MOUSE	Slc6a1	Sodium- and chloride-dependent GABA transporter 1	8	8	44389300	50009300	53629200	54960600	36043500	40289900	41032100	56371600	35697100	39157300	44957500	32761500	41251600	34453800	50394700	33385400	28801900	41129200
P31649	S6A13_MOUSE	Slc6a13	Sodium- and chloride-dependent GABA transporter 2	3	3	415138	231594	303566	114160	590843	506282		347553	108553	362143	558441	141047	257792	329606	277284	346882	414953	306877
P31650	S6A11_MOUSE	Slc6a11	Sodium- and chloride-dependent GABA transporter 3	13	12	77238000	106547000	110682000	113932000	49831900	62258600	81045300	116182000	57269300	64466700	80896500	53440700	73360900	43458500	110039000	46934700	57564800	74835400
P31651	S6A12_MOUSE	Slc6a12	Sodium- and chloride-dependent betaine transporter	1	1	29434.1		30585.1		59596.3	54890.3		43328.2		36904.4	51916.8		40895.1	40791.1	39179.9	42788	64224.8	50193.3
P31750	AKT1_MOUSE	Akt1	RAC-alpha serine/threonine-protein kinase	12	11	1725730	1714390	1556690	1720970	1762120	1630120		1697700	2025920	1706180	2064140	1789070	1461580	1730690	1520190	1741130	1939190	1565260
P31786	ACBP_MOUSE	Dbi	Acyl-CoA-binding protein	4	4	172386000	94212600	167293000	152912000	169390000	174248000	88791300	130142000	157543000	161761000	172572000	171135000	173886000	119550000	131963000	154628000	169240000	110025000
P31938	MP2K1_MOUSE	Map2k1	Dual specificity mitogen-activated protein kinase kinase 1	22	13	32823200	32921000	31841600	33341200	31866500	33898400	41613300	31990600	29970800	30120000	30500900	32174400	29217500	31678100	32207800	31337100	32292900	33153700
P31996	CD68_MOUSE	Cd68	Macrosialin	1	1	167853	180980	174999	185896	160279	189710			177975	138654	191678		155830	129446		124821	102184	123450
P32020	SCP2_MOUSE	Scp2	Sterol carrier protein 2	22	22	43179500	36021600	52196900	41027500	50176700	41029700	42957100	46707900	47414100	50820300	53547700	55010900	48456100	42321200	42403000	48463400	47006800	40506800
P32037	GTR3_MOUSE	Slc2a3	Solute carrier family 2, facilitated glucose transporter member 3	9	9	13708500	16489100	19908500	17144400	11359600	12807400	10674000	19215700	10982100	10456600	15160100	11529700	12549700	10352700	15975400	10764700	11454000	11100300
P32067	LA_MOUSE	Ssb	Lupus La protein homolog	17	17	1348830	1435000	1593180	1942170	1560890	1410790	1411220	1227000	1396320	1562540	1314060	1609680	1650720	1572790	1526060	1728160	1572940	1530240
P32211	ACM4_MOUSE	Chrm4	Muscarinic acetylcholine receptor M4	3	3	375919	457292	654498	303525	335175	432363		471174	295503	217895	402952	294987	363664	288328	558849	280176	437932	343033
P32233	DRG1_MOUSE	Drg1	Developmentally-regulated GTP-binding protein 1	11	11	572851	725536	594072	670606	575644	558970		538192	480114	409096	450463	467268	601066	568060	617885	521421	545825	510496
P32261	ANT3_MOUSE	Serpinc1	Antithrombin-III	3	3	478019	341137	292316	288736	438490	245066		330177	552933	315824	251508	382702	361000	460776	422112	472053	507145	379519
P32507	NECT2_MOUSE	Nectin2	Nectin-2	9	9	581242	526316	639238	481653	464048	529845	632258	619073	483054	483006	564148	461372	546992	504003	655114	568608	530177	532053
P32848	PRVA_MOUSE	Pvalb	Parvalbumin alpha	9	9	25838500	21233700	18985300	19633000	9481380	28609400	15983600	21157400	18717000	20982900	24919100	18909400	22444100	13693100	16300200	13248600	21584300	15094200
P32883	RASK_MOUSE	Kras	GTPase KRas	4	3	22906400	15970000	26703400	19153400	18718500	20931500	10647000	21495800	16951500	17007200	24931500	21171600	26603800	14642600	27423900	18993600	21428400	15139900
P32921	SYWC_MOUSE	Wars1	Tryptophan--tRNA ligase, cytoplasmic	27	27	15573200	14828400	15048200	14316800	14803100	16062500	13966200	14133800	15956000	14371200	15626600	15927900	14830600	13682100	15710600	13856400	15364700	14141700
P33173	KIF1A_MOUSE	Kif1a	Kinesin-like protein KIF1A	71	55	8962080	8899830	8632240	9059590	8615460	9119560	9640450	9258800	9434190	9154600	8751340	8495080	7905960	9468020	8688110	8581740	8845450	9272930
P33175	KIF5A_MOUSE	Kif5a	Kinesin heavy chain isoform 5A	30	30	1420740	1480000	1318770	1481320	1434930	1307910	1451500	1511860	1784270	1615930	1440510	1513070	1297380	1504220	1363610	1507330	1387480	1583280
P33267	CP2F2_MOUSE	Cyp2f2	Cytochrome P450 2F2	2	2						5894.5								3175.43
P34022	RANG_MOUSE	Ranbp1	Ran-specific GTPase-activating protein	6	6	32253800	27571300	31978700	28731700	34282100	32331100	27917000	29631600	30886100	30816200	37163000	34539000	33225200	33960100	30290400	30029900	33298300	31622500
P34152	FAK1_MOUSE	Ptk2	Focal adhesion kinase 1	22	22	2198770	2264200	2093510	2345550	2329410	2375900	2235570	2214370	1943720	2050670	1894960	2190730	1936200	2519210	2216090	2135030	2421800	2408560
P34884	MIF_MOUSE	Mif	Macrophage migration inhibitory factor	4	4	81665800	95248100	87345500	86700000	65713600	101395000	68151000	98268900	89679300	75582300	101902000	108057000	83700000	63666000	87988900	77015100	91759900	52336100
P34914	HYES_MOUSE	Ephx2	Bifunctional epoxide hydrolase 2	20	20	1956290	1775250	2155990	1954440	2651120	2076200	1809330	1778760	1936170	1977560	2152030	2174390	1934900	2606250	1850730	2265810	1959520	1908910
P35123	UBP4_MOUSE	Usp4	Ubiquitin carboxyl-terminal hydrolase 4	22	21	3383540	3217280	3488950	3354630	3699430	3657080		3318090	4195690	3607930	3440070	3623340	3396180	3689720	3248870	3474690	3862970	3606570
P35235	PTN11_MOUSE	Ptpn11	Tyrosine-protein phosphatase non-receptor type 11	31	31	10329100	10382600	11113900	10383100	10714400	10914600	10179500	10465900	11148200	10496900	10857800	10373900	10308700	9478520	9895380	9386340	10402400	9735420
P35276	RAB3D_MOUSE	Rab3d	Ras-related protein Rab-3D	2	2	81892200	76132500	78499500	72271500	86462900	73403100	271318000	71679400	58510500	67749600	78573000	69002700	74159400	86344200	83343400	87883500	70423200	78742400
P35278	RAB5C_MOUSE	Rab5c	Ras-related protein Rab-5C	7	7	28076200	25284400	32233800	27026300	26560500	27490400	32556100	29535600	25428000	25400700	29833200	27644000	30209400	23546300	31989800	26990900	26716300	23182500
P35279	RAB6A_MOUSE	Rab6a	Ras-related protein Rab-6A	14	8	104502000	65362400	110385000	91779600	98565600	100142000	50385100	110677000	95536700	98483800	113748000	107470000	113373000	89363900	105394000	95645100	97327900	74134100
P35282	RAB21_MOUSE	Rab21	Ras-related protein Rab-21	11	11	20713300	19215000	22429500	18955900	17758600	20371600	20254700	19538600	17780000	18481700	21685500	19898300	22433500	15519300	20758800	18624200	20143800	16730600
P35283	RAB12_MOUSE	Rab12	Ras-related protein Rab-12	17	17	6091600	5711360	6479100	5977500	5151710	5998270	8379680	5592670	4883280	5254380	5696320	5149430	6217260	5497220	6345420	6009580	6394850	5662400
P35285	RB22A_MOUSE	Rab22a	Ras-related protein Rab-22A	13	11	14334300	13494500	16476400	12805400	12809700	13193100	15445700	15119300	13012200	12364000	16046700	13824100	16404300	10910300	15540400	12878600	13836400	12780300
P35288	RAB23_MOUSE	Rab23	Ras-related protein Rab-23	12	12	7253610	7399760	8913960	7659570	7262780	7820280	7440370	7288080	6806210	7548590	7257630	6948600	7917550	6669130	9077080	7360460	8139660	7526870
P35290	RAB24_MOUSE	Rab24	Ras-related protein Rab-24	11	11	5588690	5090840	6029740	5233340	5036970	5868950	7051420	5584500	5696020	5253080	5910370	5171170	6680300	4455980	5723340	5187790	5533090	5308080
P35293	RAB18_MOUSE	Rab18	Ras-related protein Rab-18	12	12	39439100	36607000	42733500	36327500	37450400	40560000	48458100	38783100	37585900	40119000	46846700	41854000	43836800	34464700	36976500	39787300	38366700	39871900
P35330	ICAM2_MOUSE	Icam2	Intercellular adhesion molecule 2	4	4	1047200	1163320	1222110	1030390	1144430	1454770		1365420	1178590	1107400	1144340	1172930	1043090	1076440	980595	1092680	1367380	1054310
P35377	OPRX_MOUSE	Oprl1	Nociceptin receptor	1	1	137399		85891.7	61665.6	77588.4	88107.4		88702.9	67847.6	60195.4	93661.8	62402.3	84123.5	46875.4	64781.2	75278.5	98844
P35396	PPARD_MOUSE	Ppard	Peroxisome proliferator-activated receptor delta	1	1	12274800	8682040	8859150	11657200	11347900	5932680	15177100	7446880	15627700	9429600	9020620	12241300	9912070	15328000	7434470	12089900	13769900	13743500
P35436	NMDE1_MOUSE	Grin2a	Glutamate receptor ionotropic, NMDA 2A	4	4	29643.8	25413.5	26430.6	48996	36592.5	20565.6		40671.4	20846.6	20181.5	39278.6	27360.7	24876.7	37608.3	16569.5	22673.7	21658.5	32967.6
P35438	NMDZ1_MOUSE	Grin1	Glutamate receptor ionotropic, NMDA 1	24	24	1822190	1839080	1884680	2201320	1861220	1670690	1997820	1893090	1597710	1631680	1687300	1571460	1703530	1938050	1761330	1693630	1419270	2030450
P35441	TSP1_MOUSE	Thbs1	Thrombospondin-1	2	2				38663.5		21624.2		34395.5		16028.7							19414.6
P35454	NEU1_MOUSE	Oxt	Oxytocin-neurophysin 1	1	1	88434.4		498724	640038	106834	1643100		234306	83729.2	264180	144113	164662	137893	218900	198958	174087		84821.4
P35486	ODPA_MOUSE	Pdha1	Pyruvate dehydrogenase E1 component subunit alpha, somatic form, mitochondrial	27	27	158317000	141597000	197013000	164435000	168662000	157460000	134126000	190667000	145011000	151305000	176000000	143863000	179461000	139030000	164381000	136962000	133930000	137845000
P35505	FAAA_MOUSE	Fah	Fumarylacetoacetase	19	19	10261000	9361950	11398800	8189270	10037900	10377900	12054100	9045400	10834600	9962190	12217200	10218500	10194400	6157590	8482430	7488350	8896650	6642990
P35546	RET_MOUSE	Ret	Proto-oncogene tyrosine-protein kinase receptor Ret	9	9	82158.8	81104.7	90646.6	71292.6	77075.2	111868		89716.4	94408.5	76400	86358.2	63166.3	72844.8	49065	93986.2	62510.2	74932.4	51946.1
P35550	FBRL_MOUSE	Fbl	rRNA 2'-O-methyltransferase fibrillarin	9	5	467075	445293	485825	514392	379658	355996	477765	387484	345914	396868	424938	378689	366894	348373	353475	343361	435095	434679
P35564	CALX_MOUSE	Canx	Calnexin	47	46	134570000	109927000	157812000	126867000	133825000	126399000	117633000	128821000	128190000	118718000	145515000	134996000	138671000	118593000	135971000	118884000	117528000	118912000
P35569	IRS1_MOUSE	Irs1	Insulin receptor substrate 1	2	2		18712.4			26508.6	25353.2		33210.5		32309.6			29623.6			28108.1	27111.7	23597.1
P35585	AP1M1_MOUSE	Ap1m1	AP-1 complex subunit mu-1	19	15	11761200	10029600	11261500	11934200	11911600	11376400	10108400	12061100	11575500	12042500	12325000	13004700	10857000	11713400	11262800	11563400	11535700	11562700
P35700	PRDX1_MOUSE	Prdx1	Peroxiredoxin-1	19	17	117207000	98098900	128921000	110256000	112652000	116854000	120634000	126050000	120533000	114578000	130411000	125912000	116978000	101368000	108196000	103096000	114424000	88998800
P35762	CD81_MOUSE	Cd81	CD81 antigen	4	4	15076300	3862140	14321800	12379800	9875130	10061200		14434600	10591300	11222700	16071600	16736500	17035600	8664540	12220800	12062400	12713800	5354770
P35802	GPM6A_MOUSE	Gpm6a	Neuronal membrane glycoprotein M6-a	6	6	107960000	116306000	143370000	108820000	81441500	73710000	122277000	125539000	62466800	74297300	100073000	78885000	91410900	84203600	123352000	86059900	99793800	77088800
P35803	GPM6B_MOUSE	Gpm6b	Neuronal membrane glycoprotein M6-b	10	10	16726200	17781500	21935900	21714600	17388100	14742500	13399700	17997400	11846600	11546500	19676600	13902100	16552900	16739200	18833200	16398600	17723200	13370000
P35821	PTN1_MOUSE	Ptpn1	Tyrosine-protein phosphatase non-receptor type 1	13	13	1436090	1479290	1520930	1636150	1686970	1829920		1327410	1517620	1499390	1632620	1527820	1613950	1629500	1275730	1515590	1467390	1631080
P35822	PTPRK_MOUSE	Ptprk	Receptor-type tyrosine-protein phosphatase kappa	12	12	164996	155553	167294	161700	183686	131375		149091	142954	124115	167421	156982	154362	205511	153388	169820	120826	154590
P35831	PTN12_MOUSE	Ptpn12	Tyrosine-protein phosphatase non-receptor type 12	3	3	11315.4	12011.6	14386.6	17126.2	18794.6	5645.36		14721.5	12423.2	11430.9		12742.3	12564.5	16256.5	10964.6	11111.6	13124	19697.6
P35922	FMR1_MOUSE	Fmr1	Fragile X messenger ribonucleoprotein 1	12	12	777088	776961	791998	799517	591568	702894		580371	590917	577678	624818	598370	873129	659456	708999	604612	779536	719373
P35951	LDLR_MOUSE	Ldlr	Low-density lipoprotein receptor	9	9	316159	386289	331805	303244	259484	261033		254994	336742	258757	316914	298808	307564	197361	304950	319568	261418	271861
P35969	VGFR1_MOUSE	Flt1	Vascular endothelial growth factor receptor 1	2	2	44271.2	47804.4	68802.6	27698.5	26205	21687.9		54875.4	31600.6		45935.5	54736.9	71094.8	40571.6		35459.1	62379.1	44409.3
P35979	RL12_MOUSE	Rpl12	Large ribosomal subunit protein uL11	6	6	16819900	21056700	19620700	24799700	14132700	16711700	20252600	16271000	12548900	15412400	13596800	13629200	17078700	14102100	17373600	15245900	14770400	18801800
P35980	RL18_MOUSE	Rpl18	Large ribosomal subunit protein eL18	7	7	15837500	21080300	18351500	23636900	15663900	14627800	18476200	15382800	12047500	14376400	13852200	12871900	17545200	13061700	14665200	15122300	13602600	18377600
P36371	TAP2_MOUSE	Tap2	Antigen peptide transporter 2	1	1		8646.8	11418	6379.87	14771.3				16598.4		8183.42	7730.43		5226.07		4144.92		4651.04
P36423	THAS_MOUSE	Tbxas1	Thromboxane-A synthase	5	5	17721.2	19990.7	15844.8	23786.9	21414.7	25063.2		16070.3	17724.6	15000.1		15231.1	16264.8	16001.3	11868.9	12282.9	12518.2	17125.4
P36536	SAR1A_MOUSE	Sar1a	GTP-binding protein SAR1a	7	7	2078110	1860560	1969830	1768620	1676190	1735800	1392320	1394120	1757170	1885680	1895770	1772080	1765170	1777350	1629840	1733380	1381450	1314960
P36552	HEM6_MOUSE	Cpox	Oxygen-dependent coproporphyrinogen-III oxidase, mitochondrial	22	22	4407810	4203430	4740590	4655500	5416290	4675380	4936000	4304200	4804610	4809340	5459320	5512540	4830660	4676000	3891730	5219000	5188740	4711070
P36895	BMR1A_MOUSE	Bmpr1a	Bone morphogenetic protein receptor type-1A	6	3	252877	238123	306923	237502	226069	268558		303163	256604	217002	270062	270569	313102	201870	283198	259240	267904	223301
P36916	GNL1_MOUSE	Gnl1	Guanine nucleotide-binding protein-like 1	23	23	7523440	7332570	7975370	7723330	6792930	7416620	8115380	8382690	7355560	7642830	7539260	8056120	6687120	7975990	8065470	7689560	7874210	7806390
P36993	PPM1B_MOUSE	Ppm1b	Protein phosphatase 1B	13	13	1555450	1566920	1721500	1440760	1432160	1529160	1406010	1665520	1509920	1644490	1890070	1767590	1531710	1420590	1457320	1433980	1668640	1509280
P37040	NCPR_MOUSE	Por	NADPH--cytochrome P450 reductase	36	36	18523400	19084000	24056600	17999600	18591400	19326700	22175500	20603800	18499000	17051000	19684200	17684500	19433600	15448600	21303600	17445800	17967600	18104600
P37172	ACVR1_MOUSE	Acvr1	Activin receptor type-1	5	5	192882	197618	188020	191397	149899	179564		159881	169177	188259	249885	192030	240739	160935	178095	220041	179817	206255
P37804	TAGL_MOUSE	Tagln	Transgelin	15	14	3213770	1704830	3129130	2468590	5854140	4956710	2057400	2605570	3361240	2566850	3384950	2352810	3076290	4473680	3566440	4456500	3038900	2964480
P38060	HMGCL_MOUSE	Hmgcl	Hydroxymethylglutaryl-CoA lyase, mitochondrial	12	11	11928700	11514400	12929400	12322800	14045900	12855000	18326100	12870200	12007800	15449300	13252800	12908800	12500100	12504800	11659200	14299800	11923000	12530900
P38585	TTL_MOUSE	Ttl	Tubulin--tyrosine ligase	7	7	387500	344073	311482	289895	389472	375664		369115	316807	335340	357762	323781	226901	340672	384553	368337	419844	364723
P38647	GRP75_MOUSE	Hspa9	Stress-70 protein, mitochondrial	46	45	208802000	171948000	236157000	193466000	209232000	192257000	221627000	209217000	201526000	191205000	214338000	210400000	223197000	193833000	219180000	186607000	199696000	175965000
P39038	CADH4_MOUSE	Cdh4	Cadherin-4	6	6	454419	402789	493386	397175	290863	328106		461949	323124	364005	422345	456074	461577	340631	440119	395607	342080	370272
P39053	DYN1_MOUSE	Dnm1	Dynamin-1	65	52	196151000	237995000	213455000	368265000	419048000	207588000	266498000	330758000	307148000	348020000	192800000	388259000	173673000	543216000	268179000	399591000	294436000	354807000
P39054	DYN2_MOUSE	Dnm2	Dynamin-2	27	27	4643350	5566960	5871330	5850070	6490270	4685700	5476090	5994300	6237360	6249400	5716030	6747600	4468650	5492030	5303910	5765670	5225470	5056130
P39061	COIA1_MOUSE	Col18a1	Collagen alpha-1(XVIII) chain	5	5	53822.8	38159.8	61752.4	23779.3	44966.2	46287.4		45446.6	39462.1	51008.7	33821.1	41916.3	47849.9	28140.4	48275.6	36434	48238.8	24544.2
P39087	GRIK2_MOUSE	Grik2	Glutamate receptor ionotropic, kainate 2	14	14	2763560	2657490	2977320	2587570	2597420	2676580	2324260	2787480	2424450	2544660	3038840	2122010	2493520	2122130	3043360	1938230	2329570	2624810
P39098	MA1A2_MOUSE	Man1a2	Mannosyl-oligosaccharide 1,2-alpha-mannosidase IB	12	12	879466	823521	916162	973217	909081	809136		833015	786286	767883	818448	785505	855930	907860	943308	900615	770480	864682
P39447	ZO1_MOUSE	Tjp1	Tight junction protein ZO-1	43	43	1424770	1651720	1797890	1499900	1241420	1002750	1328040	1392950	1241970	1214400	1561880	1276300	1429800	1136610	1671370	1261740	1418790	1018830
P39688	FYN_MOUSE	Fyn	Tyrosine-protein kinase Fyn	21	14	10840700	10000100	12084300	9251880	7469940	8107050	8964280	10657500	7912520	7547850	10422900	8689060	11428200	6248110	12002700	7911050	9571040	7482900
P39749	FEN1_MOUSE	Fen1	Flap endonuclease 1	3	3	1635060	2347630	1773800	1940350	1345230	1813680		1620940	1567090	1739730	1645350	1552590	1678480	1984820	1934960	2133250	1687130	2030330
P39876	TIMP3_MOUSE	Timp3	Metalloproteinase inhibitor 3	3	3	1918800	1365640	1926720	1941330	2191510	1833790		2447100	1329430	1822860	1117940	1393170	1671800	1946990	2311700	1785270	1902240	1967570
P40124	CAP1_MOUSE	Cap1	Adenylyl cyclase-associated protein 1	31	30	45258300	47834800	47473500	47689500	48411300	48591100	54615600	49446800	46944400	45585800	47665600	48523600	43124100	49108600	47039900	44751700	49308300	49726500
P40142	TKT_MOUSE	Tkt	Transketolase	37	37	67177500	57470600	63857100	57682500	57228100	65605300	69658000	64492100	66121200	63375200	70299700	61205500	67086400	48710900	59437700	56751600	66527700	53138500
P40237	CD82_MOUSE	Cd82	CD82 antigen	5	5	33568100	30838900	46478400	26676400	23956900	20673200	25544200	28424400	24097100	22632700	44586700	34673100	47120400	16421900	29952200	25173000	29639700	22020500
P40240	CD9_MOUSE	Cd9	CD9 antigen	3	3	45442400	57291500	60486200	43855700	31705700	34227200	57264000	38929300	37404000	34475200	61535100	45666800	52285200	23718000	47322000	33995600	46434400	32883900
P40336	VP26A_MOUSE	Vps26a	Vacuolar protein sorting-associated protein 26A	14	14	13021400	11494600	12178000	13972100	14207400	12650400	10821000	12970900	12916400	13120300	13034400	14351000	12579400	14420400	12513900	13921600	12715100	11987100
P40338	VHL_MOUSE	Vhl	von Hippel-Lindau disease tumor suppressor	2	2			3368.68	2813.48	3354.73	1667.61		3459.41	3056.74			2381.49	3498.3			3776.66	2178.44	2943.22
P40630	TFAM_MOUSE	Tfam	Transcription factor A, mitochondrial	14	14	52765700	48653800	57757500	49487600	53827900	50301100	59627400	51169700	51204100	53447500	56918500	58555500	53426700	47493100	52666500	46914500	44504300	43287700
P40749	SYT4_MOUSE	Syt4	Synaptotagmin-4	4	4	139753	108427	159846	151324	132201	147325		162431	125283	144746	107754	100374	152525	87772.3	128409	116447	118795	134787
P40936	INMT_MOUSE	Inmt	Indolethylamine N-methyltransferase	2	2			118677	98954.7	97373.2	130864		119111	82552.5	168176		127230	69579.6	72037.2		190454	120352
P41105	RL28_MOUSE	Rpl28	Large ribosomal subunit protein eL28	4	4	6369360	7994680	7479320	10145200	6066640	6286480	5649740	6145430	4808360	5894520	5065180	5172560	7025910	5278330	6063910	6291920	5244620	7516210
P41216	ACSL1_MOUSE	Acsl1	Long-chain-fatty-acid--CoA ligase 1	37	34	17787600	17133700	19643900	17252000	20691600	19212000	16796300	18667200	17619300	18729800	19442100	18767200	18900800	18942500	18012300	20463700	19384400	18425700
P41233	ABCA1_MOUSE	Abca1	Phospholipid-transporting ATPase ABCA1	22	22	293495	333685	400566	258678	225585	294048		356986	282094	265039	337613	254070	270719	188154	282106	144806	206970	254744
P41234	ABCA2_MOUSE	Abca2	ATP-binding cassette sub-family A member 2	40	37	10304600	11047200	11620300	10231900	10204600	10999000	9193810	10902300	11959000	9936750	12084200	10029800	11461200	7982040	9347490	9743450	10894900	9674760
P41241	CSK_MOUSE	Csk	Tyrosine-protein kinase CSK	15	14	1164410	1069540	1060040	1017330	1051130	1127060	1281430	1070700	1193770	1290780	1155840	1330440	1153760	1064110	1118490	1115830	1132500	1024990
P41242	MATK_MOUSE	Matk	Megakaryocyte-associated tyrosine-protein kinase	8	8	464038	566592	497306	583708	470738	523889		571511	535738	493851	503135	479580	471820	495206	437992	586475	443926	566845
P41438	S19A1_MOUSE	Slc19a1	Reduced folate transporter	1	1	2156.29	2450.36	4040.65	2679.29		2587.08		2313.67	3551.4		2772.65		2841.94	2615.73		2627.92	3624.61	3834.03
P41539	TKN1_MOUSE	Tac1	Protachykinin-1	1	1	639903	106030	1098960	645412	315202	419103		1004480	912654	728367	1596130	960131	803425	809074	1320130	1324220	753878	437254
P41778	PBX1_MOUSE	Pbx1	Pre-B-cell leukemia transcription factor 1	2	2	5187.72	4657.96	6034.6	5244.7	9172.85	2125.94		8110.27	5501.96	7033.9	5536.95	8927.33	4851.44	7677.01	6311.01		7151.4	4122.3
P42125	ECI1_MOUSE	Eci1	Enoyl-CoA delta isomerase 1, mitochondrial	16	16	71124100	52444100	73242700	61199000	69640000	61416300	59660000	60636700	65483600	66129300	72246100	68355000	65401000	62616100	61786100	61680900	60585600	54437400
P42128	FOXK1_MOUSE	Foxk1	Forkhead box protein K1	2	2		52334.3	31799	22848	38345.6	28512.5		37242.3	22414.8	42761.4	34319.2	40255.9	42417	37537.9	26524.4	37805.9	60972	44104.9
P42208	SEPT2_MOUSE	Septin2	Septin-2	19	19	20432900	26239600	21824900	29162200	24212900	20807400	23198100	21222500	20795900	22262500	17228600	20623100	21989200	29817000	21186600	26776500	21597400	24561200
P42225	STAT1_MOUSE	Stat1	Signal transducer and activator of transcription 1	17	17	1031050	896880	882325	914716	1044410	1010050		918098	1073400	938778	1052790	1027200	800449	783190	711749	873222	808829	798671
P42227	STAT3_MOUSE	Stat3	Signal transducer and activator of transcription 3	19	19	1441580	1422740	1208060	1547250	1358150	1448910	1432140	1428190	1565550	1294460	1196880	1390970	1094140	1360860	1203070	1343030	1150630	1348470
P42232	STA5B_MOUSE	Stat5b	Signal transducer and activator of transcription 5B	19	5	5222450	4722470	4155170	5043140	3928870	4591520		5240610	5227470	4933760	4953880	5280320	4695930	3903480	4955440	4798040	4184290	4722320
P42337	PK3CA_MOUSE	Pik3ca	Phosphatidylinositol 4,5-bisphosphate 3-kinase catalytic subunit alpha isoform	24	24	609489	776655	656930	680471	703173	632384	643843	615818	743059	797501	627516	636291	645256	672200	608397	624322	602478	653396
P42567	EPS15_MOUSE	Eps15	Epidermal growth factor receptor substrate 15	35	35	4718000	4947960	4998670	4833300	4207200	4382620	4903760	4851850	4544920	4627600	4969360	4293260	4784470	3994380	4712440	4579320	5020070	4187990
P42669	PURA_MOUSE	Pura	Transcriptional activator protein Pur-alpha	14	13	30452100	32268700	32953100	37982200	31302200	31197100	45957000	26130600	32500600	32988800	28047800	30744700	33281400	32165300	32580900	30899500	32433700	36890000
P42703	LIFR_MOUSE	Lifr	Leukemia inhibitory factor receptor	13	13	724446	557884	786231	580676	580702	672016	548855	581942	619318	609846	678257	465720	758514	465778	582281	518147	577031	563617
P42859	HD_MOUSE	Htt	Huntingtin	99	99	48905000	48827700	42864600	48881100	48723200	48140600	50033600	49482700	49601400	52115300	47485800	47711500	44302200	57246600	44364800	52018800	51792600	56855800
P42866	OPRM_MOUSE	Oprm1	Mu-type opioid receptor	1	1	364672	279559	340972	219409	202227	275279		255027	246996	175626	270836	219287	278441	178684	300318	273127	266516	283693
P42867	GPT_MOUSE	Dpagt1	UDP-N-acetylglucosamine--dolichyl-phosphate N-acetylglucosaminephosphotransferase	2	2	210211	302461	247672	210896	301824	260385		170482	176048	226245	227298	176720	257666	298777	185234	90251.9	154559	201800
P42925	PXMP2_MOUSE	Pxmp2	Peroxisomal membrane protein 2	4	4	301084	357486	451133	258241	336309	353507		405203	407046	268470	297162	244367	309592	315114	409532	198370	258458	301800
P42932	TCPQ_MOUSE	Cct8	T-complex protein 1 subunit theta	40	40	31355600	29842600	32661100	32662100	30373100	29645200	26836500	31264700	30522300	29479800	31177300	33142200	32011400	29772600	32039600	30557700	30724100	29323100
P43006	EAA2_MOUSE	Slc1a2	Excitatory amino acid transporter 2	17	17	89515300	140387000	135928000	175169000	106700000	83614900	135127000	135507000	65740400	89872400	98909300	67642400	87191400	101881000	119882000	81448900	78587300	105246000
P43024	CX6A1_MOUSE	Cox6a1	Cytochrome c oxidase subunit 6A1, mitochondrial	2	2	1954510	3696100	2922480	7157380	4426620	3080360	2359360	4022780	2375290	2680310	2629710	1657490	2660680	2529760	2711370	1575270	1414680	4681780
P43136	NR2F6_MOUSE	Nr2f6	Nuclear receptor subfamily 2 group F member 6	1	0	82586.7	62123.6	90867.4	90527.9		101415		85876.6	76348.5	101895			69380.1	95334.8	67169.3
P43247	MSH2_MOUSE	Msh2	DNA mismatch repair protein Msh2	6	6	46781.3	50053	31757.5	44574.4	55829.8	47469.6		37396.1	48306.9	50818.6	43999.3	44621.5	38273	43623	36991.1	37966.5	50642.9	51471.8
P43274	H14_MOUSE	H1-4	Histone H1.4	7	3	27411900	30749000	31872000	30500800	18773800	21864600	26689500	22331700	14531200	17526200	23792100	21748900	27073800	12957000	27077300	17745300	23731000	16699300
P43275	H11_MOUSE	H1-1	Histone H1.1	2	2	164964	136200	151636	98378.1	92901.3	90939.6		102609	57617.1	89514.1	153702	78262.3	125693	98709.8	82297.5	89706.1	86319	77786.8
P43276	H15_MOUSE	H1-5	Histone H1.5	3	3	1126930	1187900	942256	1115370	557404	815598		900198	488127	994522	953284	853244	1705610	826984	1426140	1017880	1570730	1079410
P43277	H13_MOUSE	H1-3	Histone H1.3	1	0	9360990	10227600	9330030	9259880	6753280	7166710	9450810	7406570	4086900	5982660	8733230	6417400	10579900	5736600	10828200	7392070	9277420	5648970
P43406	ITAV_MOUSE	Itgav	Integrin alpha-V	35	35	11195700	10722300	12369400	9470590	9085220	10361600	10757800	10553300	9234320	8518550	11432500	9482010	11988100	7777400	9793320	8832270	9751400	9231060
P43407	SDC2_MOUSE	Sdc2	Syndecan-2	1	1		134252								5956.5							4620.09	165096
P45376	ALDR_MOUSE	Akr1b1	Aldo-keto reductase family 1 member B1	22	21	18018800	16333500	18195700	15942700	15870100	18033900	17654500	15297700	16045400	15882900	17563400	17322000	15374800	12643500	14897200	13866300	16607000	12743200
P45377	ALD2_MOUSE	Akr1b8	Aldose reductase-related protein 2	8	5	18875500	13276400	17166700	15196000	16720500	16581600	10833100	15580800	16421600	16161500	18737500	19378000	19930500	15272700	15712800	14241800	15220100	12382000
P45481	CBP_MOUSE	Crebbp	Histone lysine acetyltransferase CREBBP	4	2	15646.5	12700.5	11510.7	19207.3	19486.3	16664.6		16555.9	20992.1	18125.6	13704.1	19942.2	17444.6	22069.5	10257.1	17836.2	13853.1	24120
P45591	COF2_MOUSE	Cfl2	Cofilin-2	12	12	30141200	24384900	28503500	24917100	24258600	26449900	80709000	27764900	28132900	28286200	30305400	30072200	29300100	22915000	28126000	24513700	28666100	23906400
P45700	MA1A1_MOUSE	Man1a1	Mannosyl-oligosaccharide 1,2-alpha-mannosidase IA	3	3	10644.4	8046.76	12608.8	10142	16266.6	13751.1		7930.72	12615.8	11299.5	7462.44			15989.3	11319.7	9158.36	8279.67	11708.7
P45878	FKBP2_MOUSE	Fkbp2	Peptidyl-prolyl cis-trans isomerase FKBP2	6	6	67967300	63089800	75456400	61776300	71249700	62684600	79594500	67796100	57265100	63995700	67155600	70595200	67966300	57750800	73796000	59090500	63209700	61928200
P45952	ACADM_MOUSE	Acadm	Medium-chain specific acyl-CoA dehydrogenase, mitochondrial	21	21	21086300	19594900	23785800	20061800	22428900	21742400	27821300	21628900	20028000	21838000	21870600	21247700	20212100	21465900	21667800	20587800	21226400	20652900
P46061	RAGP1_MOUSE	Rangap1	Ran GTPase-activating protein 1	25	25	6992290	6576280	6533410	6696160	6627850	6804660	7562880	7355270	7449640	6901410	6706680	6865030	6059590	7523740	6542110	6245570	6477040	6703190
P46062	SIPA1_MOUSE	Sipa1	Signal-induced proliferation-associated protein 1	2	2	2090.44	4600.12	3935.61	1552.43	2179.86	1845			1529.37	2469.96		3014.45	4035.29	2370.59	1815.47	2041.58	3814.61	2980.8
P46096	SYT1_MOUSE	Syt1	Synaptotagmin-1	31	23	133629000	90758700	145747000	127709000	123222000	111396000	188764000	149148000	83190200	91102500	132754000	105797000	131080000	118444000	131735000	110073000	100023000	94714400
P46097	SYT2_MOUSE	Syt2	Synaptotagmin-2	12	12	43419300	33603000	43400500	25908700	36807700	35891900	32577700	40803200	41079800	42081500	54807300	42266400	55925900	27003600	37482700	26993600	34446200	26074300
P46412	GPX3_MOUSE	Gpx3	Glutathione peroxidase 3	6	5	1270560	1033630	1744350	1979720	978049	1284500	1034510	1967290	1247330	1268290	1484050	1581970	1174230	914951	1684400	1496510	717136	1156700
P46414	CDN1B_MOUSE	Cdkn1b	Cyclin-dependent kinase inhibitor 1B	9	9	544864	574065	490421	592476	548076	712894		432428	602551	669847	470432	577503	673913	515776	516317	589937	694358	592319
P46460	NSF_MOUSE	Nsf	Vesicle-fusing ATPase	61	60	253268000	234182000	266196000	257119000	265073000	280200000	359675000	244869000	248945000	237087000	240183000	232775000	284217000	252088000	286139000	252050000	253582000	263913000
P46467	VPS4B_MOUSE	Vps4b	Vacuolar protein sorting-associated protein 4B	12	12	1644910	1717480	1713130	1567210	1314240	1481970	1718520	1708280	1582090	1469370	1500690	1513820	1377170	1338250	1532990	1361980	1658350	1644950
P46471	PRS7_MOUSE	Psmc2	26S proteasome regulatory subunit 7	28	28	19748600	20256600	19371600	19890500	20107000	19806300	18466000	20722600	20574600	20497900	20158900	20265300	18728500	20751800	18746200	19605400	20759800	22084100
P46638	RB11B_MOUSE	Rab11b	Ras-related protein Rab-11B	15	3	93060200	71279500	97514700	82661100	88034300	87404100	117173000	91581100	79526400	83402000	98875100	89717300	98640600	76034700	88238800	84096100	86925000	75290900
P46656	ADX_MOUSE	Fdx1	Adrenodoxin, mitochondrial	4	4	4741000	4545580	5704700	4841790	4766800	4612260	4218570	4464050	4469050	4993060	5235960	5126440	5782440	5053330	5425170	4715700	5124810	4223690
P46660	AINX_MOUSE	Ina	Alpha-internexin	33	33	81980700	81626100	92069000	63858700	42218900	57860900	92069500	83880700	70847500	62290100	97334900	65334800	100623000	41760400	68570900	39768000	74185700	48807000
P46662	MERL_MOUSE	Nf2	Merlin	6	6	52122.6	52133.1	56019.9	56634	51893.9	40931		52332	48569.5	44278.3	47381.2	41552.4	58486.6	51692.2	39618.2	37500.4	50426.7	43514
P46664	PURA2_MOUSE	Adss2	Adenylosuccinate synthetase isozyme 2	17	17	5827960	5747590	5340420	5328510	5090660	6006300	5767840	5360600	6060720	5466030	5389480	5802760	5056630	5001330	5607410	5133000	5959060	5278080
P46718	PDCD2_MOUSE	Pdcd2	Programmed cell death protein 2	5	5	62556	66863	56527.1	59366.6	56521.4	51573.6		49191.2	55385.5	37357.2	54601.2	64448.2	45000	65288.3	48799.9	47894.3	41723.4	60144
P46735	MYO1B_MOUSE	Myo1b	Unconventional myosin-Ib	13	11	91727.9	107867	94322.4	92608.3	82353.2	89306.9		84422.1	73280.2	97099.9	73658.6	104246	88962.9	127159	85640.7	88682.5	99414.9	80530.5
P46737	BRCC3_MOUSE	Brcc3	Lys-63-specific deubiquitinase BRCC36	13	12	3045730	3354750	3073780	3315320	3581910	3352520	2371490	3386220	3459200	3396920	2958790	3108490	2830180	3780200	3045350	3322230	3317340	3456100
P46935	NEDD4_MOUSE	Nedd4	E3 ubiquitin-protein ligase NEDD4	31	27	2537090	2653620	2776700	2448330	2274050	2371950	2401360	2529480	2531610	2460420	2429890	2288140	2247140	2427520	2471140	2464440	2449570	2310780
P46938	YAP1_MOUSE	Yap1	Transcriptional coactivator YAP1	1	1	1248.52	2482.14		2063.53	2072.67	1777.18						1052.97		2037.83
P46978	STT3A_MOUSE	Stt3a	Dolichyl-diphosphooligosaccharide--protein glycosyltransferase subunit STT3A	9	9	1299740	1490430	1635620	1752530	1854650	1570130		1521110	1044400	1264730	1199040	866904	1169750	1374610	1261770	1011680	1010540	1425940
P47199	QOR_MOUSE	Cryz	Quinone oxidoreductase	17	17	7826120	7145810	7752500	6848730	7076980	8147740	8548550	6590250	7108140	7028320	7076910	7122270	7155680	6656540	7503720	6394690	7203010	6880250
P47212	GALA_MOUSE	Gal	Galanin peptides	3	3	1576520	1434000	3582640	3973620	1496800	3171590	3713730	4328160	2553360	2814430	1930820	3438480	1409730	1593210	4472020	3136850	1584630	2544010
P47708	RP3A_MOUSE	Rph3a	Rabphilin-3A	32	30	42561200	32041100	38553800	35307400	28613200	38886800	31427500	38391600	27666200	32878000	44672400	38301300	47094900	28182000	37640800	33125700	38694000	34026200
P47713	PA24A_MOUSE	Pla2g4a	Cytosolic phospholipase A2	5	5	502313	658879	606471	468742	640439	548217		444247	581886	527303	478740	398741	479855	549380	342222	492063	520706	519906
P47738	ALDH2_MOUSE	Aldh2	Aldehyde dehydrogenase, mitochondrial	28	25	86501100	76165500	94482900	80469200	93060800	84259500	87248500	88383000	90983800	93983600	98351700	97014100	84291400	83025400	80752200	85153200	87203600	83047600
P47740	AL3A2_MOUSE	Aldh3a2	Aldehyde dehydrogenase family 3 member A2	22	20	15421100	15484900	17050200	16543700	16510600	15235200	15341100	15725900	15184500	15239700	14695000	14215400	15771700	14983300	15222900	15567500	15334200	14897800
P47743	GRM8_MOUSE	Grm8	Metabotropic glutamate receptor 8	5	5	397660	535639	593778	373193	331916	364738	399721	567477	311288	307650	400522	283265	353304	290737	547091	336087	402804	362198
P47746	CNR1_MOUSE	Cnr1	Cannabinoid receptor 1	8	8	9213610	10731500	13103300	8336060	8151820	8853950	9115920	10448600	9581440	8151730	11782100	8615080	10308100	6565150	11294500	8202810	9768020	8698620
P47753	CAZA1_MOUSE	Capza1	F-actin-capping protein subunit alpha-1	9	9	8008880	7403010	6924230	8036070	7316040	7394760	6947710	7315150	8048120	7270740	6997910	7237830	7597090	7335010	7751990	7219560	7303780	7513180
P47754	CAZA2_MOUSE	Capza2	F-actin-capping protein subunit alpha-2	13	11	46720400	52746400	47342000	56487100	50013500	49438000	74467400	46401900	44898400	47163800	43419100	46796200	43743100	54139600	50773500	48681200	49776800	53079300
P47757	CAPZB_MOUSE	Capzb	F-actin-capping protein subunit beta	18	18	37516300	34420600	38122500	43677600	42908800	37280200	31344500	36806100	37196300	38888200	38176500	37027400	36514500	42107500	33840800	37639600	36910100	34987700
P47758	SRPRB_MOUSE	Srprb	Signal recognition particle receptor subunit beta	13	13	5227250	5119450	5217550	5556080	5234090	5691210	5990490	4943100	4919470	4729500	4533590	4496400	5259190	5033300	5207850	5052520	4777450	5281800
P47759	NSG2_MOUSE	Nsg2	Neuronal vesicle trafficking-associated protein 2	3	3	1523490	1315580	1586180	1497700	1832190	1622120		1539760	1118680	1453180	1646320	1348340	1522390	1541310	1136000	1392870	1220560	1512160
P47791	GSHR_MOUSE	Gsr	Glutathione reductase, mitochondrial	14	14	3179870	3229200	3309120	3211540	2823040	3178240	3386980	3162600	2920110	3104630	3145880	3056090	3057450	2696130	3106490	2561640	3239660	2990780
P47802	MTX1_MOUSE	Mtx1	Metaxin-1	14	14	5564050	5026020	5392790	5502810	4783940	5199920	5034860	4814320	3786850	4239350	5460570	4679970	6110730	3980960	4837040	5265080	5408400	4787750
P47809	MP2K4_MOUSE	Map2k4	Dual specificity mitogen-activated protein kinase kinase 4	17	17	9116780	8394560	7447710	8929290	7537670	9625770	8029470	8022600	8887160	8364710	8328220	8163080	8745850	8873760	8136400	8363360	9004050	8840880
P47811	MK14_MOUSE	Mapk14	Mitogen-activated protein kinase 14	5	5	45155.2	46442.8	39688.2	36902.6	46555.6	55717.7		56740.9	41211.8	53620.6	49550.3	46520.2	53494.5	54353.2	57049.8	50038.4	42893.7	47510
P47856	GFPT1_MOUSE	Gfpt1	Glutamine--fructose-6-phosphate aminotransferase [isomerizing] 1	25	19	1647350	1746480	1721060	1989970	1627430	1988280	1772870	1850380	2299620	1969790	1511390	1857000	1700010	1820640	1630920	1746020	1762010	1946560
P47857	PFKAM_MOUSE	Pfkm	ATP-dependent 6-phosphofructokinase, muscle type	34	32	78971300	67895600	74074800	73140700	79353800	79039000	91616300	82561900	86091000	85094100	78099000	81077600	71217500	79743000	78290000	76004400	77461800	76004800
P47867	SCG3_MOUSE	Scg3	Secretogranin-3	19	19	5531420	5317400	6604810	6349210	5566200	5652250	5773570	6415990	5424020	5490810	5496330	5669440	5484330	4651550	6454340	6223450	5284790	5605140
P47880	IBP6_MOUSE	Igfbp6	Insulin-like growth factor-binding protein 6	1	1	56235.5	103960	103369	59013.5	95471.4			59503.2	59799	63548.4	58506.3	48279.1	60848.6	63724.5	44696.1	59906.7	55015	54955
P47911	RL6_MOUSE	Rpl6	Large ribosomal subunit protein eL6	14	14	16452800	21668100	18912100	23377900	14893500	14805700	15576300	14328300	12336300	13928800	13243400	12723600	18110200	12649700	16083300	15493700	13800300	17452500
P47915	RL29_MOUSE	Rpl29	Large ribosomal subunit protein eL29	3	3	6602870	9062520	7907710	9905420	7100670	6259240	9150320	5828040	4535430	5895310	5737910	5842540	5948020	5739290	5571270	5934200	6076170	6309110
P47934	CACP_MOUSE	Crat	Carnitine O-acetyltransferase	20	20	6138510	5788750	6109390	6057880	6465550	5274150	6924690	6305880	5224220	6111980	5752520	6555050	5261660	6585260	5665870	6630010	6691400	6054710
P47939	RES18_MOUSE	Resp18	Regulated endocrine-specific protein 18	1	1	147487	119408	161691	211557	104735	105339			169850	81079.5	101147	166599	133796	199697	207521	145382	163298	145889
P47941	CRKL_MOUSE	Crkl	Crk-like protein	17	17	6789450	6459980	6626110	6510090	6628630	6130620	6312610	6281390	6870500	6740450	7054650	7249870	6631860	5719020	6196530	6175240	6875470	6132860
P47955	RLA1_MOUSE	Rplp1	Large ribosomal subunit protein P1	1	1	9932760	9570570	12880300	11845200	10615300	9311220		10629600	8708940	9546340	13539500	10406400	10654500	9214780	9381820	7538450	7932160	10796700
P47962	RL5_MOUSE	Rpl5	Large ribosomal subunit protein uL18	13	13	22179200	24180200	22449200	29307600	23574800	20358700	21236200	21203900	16809900	20380300	20238600	19277700	23635900	18850000	20116300	20838500	18706200	21623300
P47963	RL13_MOUSE	Rpl13	Large ribosomal subunit protein eL13	6	6	22808700	24621200	25464600	34441500	22652800	19515400	21896100	21890200	16148700	19189200	21493900	20591800	25467500	18535600	21436100	20117200	19896900	22163100
P47964	RL36_MOUSE	Rpl36	Large ribosomal subunit protein eL36	5	5	7705600	7266280	8079810	10774900	5751830	6576740	6621330	6776720	4912940	6103950	8004070	7096080	7578270	5641290	6981750	6065720	6034000	5424560
P47968	RPIA_MOUSE	Rpia	Ribose-5-phosphate isomerase	2	2	8778.28	8289.53	8338.4	7466.97	6609.87	6388.74		8908.25	12606.3	10203.9	7153.76		4570.92	7492.38	11252.6	8268.24	9978.86	8109.22
P48024	EIF1_MOUSE	Eif1	Eukaryotic translation initiation factor 1	5	1	5348410	6341690	6596670	7056540	6904510	6340610	4932470	6133100	6100260	7219410	5907310	6571270	6365960	6690580	6749840	6305750	6481160	6936470
P48036	ANXA5_MOUSE	Anxa5	Annexin A5	23	23	62270200	48188800	65719100	23744400	6863990	58283000	21886100	52082800	6363460	7084460	66812200	12564800	49118100	5101240	34219200	5673020	35444000	13737000
P48168	GLRB_MOUSE	Glrb	Glycine receptor subunit beta	5	5	517985	473827	482654	532431	431774	464054		464423	471683	381971	436171	431140	487301	401698	373916	318571	314215	401703
P48193	EPB41_MOUSE	Epb41	Protein 4.1	23	23	1339980	1167900	1538510	1094230	1092890	1278900	1321220	1194380	1075600	1501940	1558060	1266910	1612280	1038830	1306080	1027120	1291060	1059790
P48302	EDNRB_MOUSE	Ednrb	Endothelin receptor type B	3	3	110289		222682	111117	101284	116449		168902	125332	168844	239285	162751	173396	143077	142731	84327	142975
P48318	DCE1_MOUSE	Gad1	Glutamate decarboxylase 1	19	19	23566800	20392800	19287400	21717800	19023500	23451900	38936900	23441700	21536000	21368000	22267100	22692800	21926500	21764800	21962600	19777200	22980200	20875100
P48320	DCE2_MOUSE	Gad2	Glutamate decarboxylase 2	22	21	50417900	33520400	43567800	43784900	41427600	44284400	52610100	52072600	50391800	51323300	56319500	57154800	47498400	41199700	45097500	47005500	40465400	40769100
P48410	ABCD1_MOUSE	Abcd1	ATP-binding cassette sub-family D member 1	8	8	36190.5	38011.8	44738.7	48583.6	49402.7	56192.8		49733.6	53285.8	55093.5	56001.2	45284.5	51897.4	42173.8	42752.5	38318.7	39554.1	42831.8
P48428	TBCA_MOUSE	Tbca	Tubulin-specific chaperone A	7	7	6925430	5799000	7057560	5345720	5607580	6781120	7232240	6056660	5921610	6126390	6787140	6407700	6159690	4976760	6560390	5917640	6475560	5217830
P48441	IDUA_MOUSE	Idua	Alpha-L-iduronidase	6	6	117254	122302	102254	102422	114044	93275.8		106314	93754.6	95827.4	93376.5	103347	123815	98006.5	108938	93495.3	93167.6	82705.3
P48453	PP2BB_MOUSE	Ppp3cb	Serine/threonine-protein phosphatase 2B catalytic subunit beta isoform	13	13	8755490	8728110	9540660	11091300	11671200	9576820	7172260	9300130	8861200	9383150	9107760	9365960	7847580	13534000	8674720	11244200	10091300	10200500
P48455	PP2BC_MOUSE	Ppp3cc	Serine/threonine-protein phosphatase 2B catalytic subunit gamma isoform	4	4	144251	178338	205583	173357	134709	109051		154910	117777	122325	139937	150550	166723	119553	151238	208229	180460	128377
P48542	KCNJ6_MOUSE	Kcnj6	G protein-activated inward rectifier potassium channel 2	5	5	217963	205506	261679	368993	339014	335560		260296	250321	273184	278320	247903	269972	208825	334071	194740	250846	292041
P48543	KCNJ9_MOUSE	Kcnj9	G protein-activated inward rectifier potassium channel 3	4	4	175443	215797	236578	102665	306521	255737		279816	155389	204105	198577	168178	199353	285046	160311	191446	215045	188282
P48678	LMNA_MOUSE	Lmna	Prelamin-A/C	23	22	3539530	3191980	3801650	3024610	1759610	1718940	2061470	3526620	1544750	1795280	3165730	2844360	3389870	1771790	2495290	2317800	3405950	1772470
P48722	HS74L_MOUSE	Hspa4l	Heat shock 70 kDa protein 4L	53	51	45178200	38362700	40900500	38871700	42575900	44400200	32148500	42063200	45813700	43413300	44475400	45908700	42831200	42203900	42412100	39907400	42188800	38866700
P48758	CBR1_MOUSE	Cbr1	Carbonyl reductase [NADPH] 1	20	19	27937000	23206000	26102900	25236800	25285300	26532100	32745400	23880200	26329900	25720300	25837100	27415200	27394600	23975300	25291000	24893400	25259100	22902000
P48771	CX7A2_MOUSE	Cox7a2	Cytochrome c oxidase subunit 7A2, mitochondrial	2	2	12690100	18488200	19711900	30919900	16731300	17057500	13922300	24419800	14440100	14930600	15797700	9281340	16271700	13624600	17666000	9353840	10227600	18834300
P48774	GSTM5_MOUSE	Gstm5	Glutathione S-transferase Mu 5	19	18	83336300	66871100	83873500	72747900	80391500	90112400	89431400	83100600	91974600	91923700	101143000	94702300	82820000	75118100	71736300	79921300	92011300	72034900
P48962	ADT1_MOUSE	Slc25a4	ADP/ATP translocase 1	10	10	199003000	200894000	334384000	199308000	177624000	202057000	339752000	258740000	176701000	167080000	300614000	180605000	299111000	115034000	272646000	130095000	175838000	177555000
P49025	CTRO_MOUSE	Cit	Citron Rho-interacting kinase	41	41	1936930	2001410	1625330	1912510	1557460	1408030	1445660	2033360	1240660	1348930	1805600	1703220	1682900	1635310	1481650	1481180	1483790	1657020
P49070	CAMLG_MOUSE	Camlg	Guided entry of tail-anchored proteins factor CAMLG	11	11	3051550	2755710	2908920	2599310	2536300	2897100	2730580	3067920	2854780	2771570	2602330	2755390	2628710	2978330	2852520	2798660	2637510	3052430
P49117	NR2C2_MOUSE	Nr2c2	Nuclear receptor subfamily 2 group C member 2	3	3	21442.9	25780.6	22516.4	16298.4	20982.6	23568.2		15966	16844.2	15789.8	14021	16038.4	13467.8	16591.5	13615.4	19852	23112.2	12437.6
P49135	ERCC3_MOUSE	Ercc3	General transcription and DNA repair factor IIH helicase subunit XPB	1	1				3609.21				3001.21						3204.88			3796.2
P49312	ROA1_MOUSE	Hnrnpa1	Heterogeneous nuclear ribonucleoprotein A1	15	15	37810600	29740600	46424300	43711100	28543300	32424800	33390700	26146700	26712200	29684700	32944900	35421000	48007000	28399200	44383000	32697700	33602800	28512200
P49442	INPP_MOUSE	Inpp1	Inositol polyphosphate 1-phosphatase	12	12	47706500	44744800	43943900	44346400	42150200	52351400	46144800	43264100	42185300	47082600	45238700	46592500	43965300	41632200	44051800	44325200	49832500	38577400
P49443	PPM1A_MOUSE	Ppm1a	Protein phosphatase 1A	20	17	7588110	6096440	7598210	6842790	6974970	6883820	6175740	7539760	7637980	7744590	7749620	7993620	7182430	6395220	6524110	6679070	7485360	5488940
P49446	PTPRE_MOUSE	Ptpre	Receptor-type tyrosine-protein phosphatase epsilon	16	16	1117880	1262420	1265240	1493280	1673390	1415860	1387090	1227730	1183490	1192990	1192730	1093180	1387100	1715980	1319750	1416520	1206050	1365590
P49586	PCY1A_MOUSE	Pcyt1a	Choline-phosphate cytidylyltransferase A	7	7	91520.6	90180.4	73375.3	82610.6	92326.9	73011		95677.5	98091.1	130529	123132	120752	114811	108229	78673	103824	97680.5	87815.6
P49615	CDK5_MOUSE	Cdk5	Cyclin-dependent kinase 5	21	20	16011300	16030800	15677200	16310900	15028600	16549400	14707900	15303900	15782600	15231800	15885300	15906100	15295800	15341900	14383500	15380500	16556500	16161100
P49650	P2RY1_MOUSE	P2ry1	P2Y purinoceptor 1	2	2	116761	88253.3	98254.8	61034.5	48758.6	83961.7		52309.6	72523.1	79504.6	90377.6	68575.3	83778.9	41340.6	102740	53166.2	69787.3	61696.2
P49710	HCLS1_MOUSE	Hcls1	Hematopoietic lineage cell-specific protein	7	7	95370.5	118969	116339	119754	179890	149338		86450.7	117705	113589	89568.7	100861	83903.6	125481	134459	109282	126344	100415
P49722	PSA2_MOUSE	Psma2	Proteasome subunit alpha type-2	15	15	12682100	12569500	12863000	12508300	11814300	12356700	14255100	13118600	13186100	12594500	12446700	12867700	11666500	12578600	12105500	12541800	12207900	12494100
P49769	PSN1_MOUSE	Psen1	Presenilin-1	3	1	232741	184402	345855	318334	304978	409318		383062	323013	286812	218787	210561	286302	230408		242650	363125	124988
P49813	TMOD1_MOUSE	Tmod1	Tropomodulin-1	7	7	80827.8	98444.1	92252.6	108334	83944.3	63747.4		73828	60012.5	67395.4	81879.2	73613.4	73965	106726	85777.2	81070	86416.1	88612.3
P49817	CAV1_MOUSE	Cav1	Caveolin-1	5	4	2190200	2286620	2052700	1884420	2987740	3354860		2360810	1923670	2397460	2100710	1635570	2206370	1949900	1800120	1871050	1903370	2671140
P49935	CATH_MOUSE	Ctsh	Pro-cathepsin H	2	2	122492	118684	200250	257464	201776	269415		134596	140564	141658	214375	153373	214608	206928	143743	134740	140652	118934
P49962	SRP09_MOUSE	Srp9	Signal recognition particle 9 kDa protein	4	4	4182360	3980610	4501240	4006730	4694460	4279650		4230220	4814530	4676500	4173550	4554150	4435080	4679890	4186840	4427760	4036360	5065820
P50096	IMDH1_MOUSE	Impdh1	Inosine-5'-monophosphate dehydrogenase 1	9	9	331876	366097	369189	355918	348289	336969	466254	360798	371962	310707	341051	306472	308558	407472	325606	338151	404951	477325
P50114	S100B_MOUSE	S100b	Protein S100-B	3	3	124929000	59651300	140542000	101337000	100407000	121092000	72294600	111821000	121239000	106561000	150168000	125610000	132274000	69753800	108732000	91296300	113348000	58893200
P50136	ODBA_MOUSE	Bckdha	2-oxoisovalerate dehydrogenase subunit alpha, mitochondrial	18	18	6242020	5445340	6739120	5865570	6442550	5883260	4699120	6415180	6605090	5968170	5956140	5959730	5944990	6150710	5966780	5914320	5681310	5723160
P50153	GBG4_MOUSE	Gng4	Guanine nucleotide-binding protein G(I)/G(S)/G(O) subunit gamma-4	4	4	20671300	22085000	25839200	18158000	14148400	19600400	19517400	23211900	17964000	14867700	23666600	21520700	26252100	16473400	27178100	20183800	21575100	17564500
P50171	DHB8_MOUSE	Hsd17b8	(3R)-3-hydroxyacyl-CoA dehydrogenase	13	13	8883140	7451400	8877800	9339400	7199860	8284370	9773240	7469320	7852800	8508660	7944690	8943040	6576890	8056720	10113800	8298540	7659250	7907390
P50172	DHI1_MOUSE	Hsd11b1	11-beta-hydroxysteroid dehydrogenase 1	11	11	6308290	6884790	7646260	6090240	6930880	6468770	9201100	7964840	9430900	10816700	9783450	8536140	7878700	7430140	6885360	9645540	10788800	7818790
P50247	SAHH_MOUSE	Ahcy	Adenosylhomocysteinase	23	23	15399200	14063400	15361700	13396200	13422200	14775400	16915500	15039500	16023300	14752900	16623800	16367400	14978100	12095600	13181200	13307700	15674400	13040400
P50285	FMO1_MOUSE	Fmo1	Flavin-containing monooxygenase 1	20	20	5074700	4742340	5072760	5129860	6427160	5622330	5514920	5699220	4854060	5049780	5261780	4640140	4012500	5820570	4897340	4868380	4331640	4516790
P50396	GDIA_MOUSE	Gdi1	Rab GDP dissociation inhibitor alpha	26	26	156998000	108806000	153024000	141104000	138318000	149638000	125250000	155873000	153551000	151451000	166215000	166089000	150779000	135065000	147781000	139184000	164455000	115818000
P50427	STS_MOUSE	Sts	Steryl-sulfatase	10	10	737058	765627	948776	598051	810315	780655		831225	793839	976194	842794	805837	716264	757638	629170	796695	810531	792295
P50428	ARSA_MOUSE	Arsa	Arylsulfatase A	7	7	2578680	2291480	2941480	3158250	2650130	2748920	1377380	2636520	3080770	3009570	3275460	3582400	2759370	2593830	2732560	2824500	3119420	2307750
P50429	ARSB_MOUSE	Arsb	Arylsulfatase B	13	13	6461560	7287960	7493790	7695740	8327590	7020720	7036660	7101890	6666290	7415520	8034710	7920430	6950540	7112080	7260130	7651310	7517280	7225840
P50431	GLYC_MOUSE	Shmt1	Serine hydroxymethyltransferase, cytosolic	1	1	458595	453319	683019					717750	472023	631482	912692	372931		337407				429470
P50446	K2C6A_MOUSE	Krt6a	Keratin, type II cytoskeletal 6A	4	1									7076160	880490
P50516	VATA_MOUSE	Atp6v1a	V-type proton ATPase catalytic subunit A	45	45	260866000	196507000	243662000	264548000	260057000	234506000	225241000	285193000	244995000	251823000	279516000	276449000	237764000	276025000	237303000	248969000	230828000	222192000
P50518	VATE1_MOUSE	Atp6v1e1	V-type proton ATPase subunit E 1	18	13	130433000	110916000	141482000	143917000	140108000	123893000	116996000	149038000	130189000	134891000	147829000	153003000	130386000	141079000	126021000	138798000	129820000	102580000
P50543	S10AB_MOUSE	S100a11	Protein S100-A11	2	2	1028230	531526	811244	657397	693647	1125680	833139	825422	974387	711383	703202	438129	979729	753612	746541	575425	944828
P50544	ACADV_MOUSE	Acadvl	Very long-chain specific acyl-CoA dehydrogenase, mitochondrial	38	38	1533140000	1602570000	1868000000	1665940000	1679920000	1567150000	1736560000	1727680000	1797190000	1821910000	1702420000	1666330000	1602830000	1731400000	1447520000	1717320000	1668620000	1676100000
P50571	GBRB1_MOUSE	Gabrb1	Gamma-aminobutyric acid receptor subunit beta-1	6	6	1467010	1403400	1372870	1419620	1210810	1152420	1907790	1489750	1030930	1120870	1227670	1169000	1375510	1159410	1444910	1232380	961028	1260120
P50580	PA2G4_MOUSE	Pa2g4	Proliferation-associated protein 2G4	22	22	4245020	4965540	4350020	6101920	5464380	4322920	5065240	4171840	4461780	4875880	3830290	4469000	4300000	5249830	3924330	4763000	3821460	5446000
P50586	TUB_MOUSE	Tub	Tubby protein	7	7	21762.4	22937.8	26374.9	36939.3	29407	30680.2		27859.4	29068	27680.8	21061.8	30236	28873.4	29701.8	30643.2	33885.8	21478.1	30389.2
P50608	FMOD_MOUSE	Fmod	Fibromodulin	3	3	96839.8	44529.8	63254.9		86887.1	91451.2		48306.7	56117.3	35284.3	83410.5	31957.5	64144.7	82401.3	51709.5	108807	94901.8	70196.4
P51125	ICAL_MOUSE	Cast	Calpastatin	21	21	2520250	2768820	2589410	2304500	2400530	2748260	2269300	2191900	2779720	2757300	2561770	2501860	2522820	2250160	2560640	2096240	2757660	2511330
P51141	DVL1_MOUSE	Dvl1	Segment polarity protein dishevelled homolog DVL-1	9	8	181253	185511	189031	182682	196969	160192	62406.8	191873	167274	153677	197210	198481	165624	176646	171128	179711	223493	182895
P51150	RAB7A_MOUSE	Rab7a	Ras-related protein Rab-7a	18	18	74197000	65449800	87731800	66499800	66352300	69754500	71605500	74198800	62581900	63075600	79153000	72663800	78228600	57143800	77384400	65208100	69040000	58439100
P51163	HEM4_MOUSE	Uros	Uroporphyrinogen-III synthase	8	8	2013420	1873900	1921350	1939370	1808760	2103400	2846190	2099770	2033570	2126710	2042150	2039620	1900050	1726650	2085430	1897530	2074590	1912900
P51174	ACADL_MOUSE	Acadl	Long-chain specific acyl-CoA dehydrogenase, mitochondrial	22	22	145934000	103049000	145944000	123645000	159851000	131236000	113905000	124560000	140172000	141642000	144807000	142886000	139839000	138123000	120580000	126223000	125983000	114539000
P51175	PPOX_MOUSE	Ppox	Protoporphyrinogen oxidase	23	23	7205150	6680360	7329380	6420130	6810950	6682930	8221010	7142590	6723220	6823960	6786360	6300570	6721260	6778850	6760620	6771490	6794260	6615970
P51410	RL9_MOUSE	Rpl9	Large ribosomal subunit protein uL6	9	9	9290220	11498800	10018600	15173300	9913800	10080700	16277800	10602700	7911410	9846260	8097810	8806510	9933370	8737180	9569780	9042170	9379360	12101600
P51432	PLCB3_MOUSE	Plcb3	1-phosphatidylinositol 4,5-bisphosphate phosphodiesterase beta-3	10	10	375934	434866	526732	397761	340682	294412		430925	374457	448726	413488	469248	405097	427530	391203	458711	407200	392983
P51569	AGAL_MOUSE	Gla	Alpha-galactosidase A	7	7	811320	1012900	881918	1046140	883872	834756	1094500	942472	811874	981040	1002710	1059360	974287	784156	1004930	904307	910158	921828
P51655	GPC4_MOUSE	Gpc4	Glypican-4	5	4	542171	427915	801806	984500	650208	503149		593322	273874	338960	377514	495941	561959	690536	779075	712360	528139	497947
P51660	DHB4_MOUSE	Hsd17b4	Peroxisomal multifunctional enzyme type 2	36	36	28325300	27332200	31505100	28991400	30561900	28446800	38726100	29146700	30820200	31466000	31033300	30858400	30040200	27645800	29373800	30117600	31592700	30116000
P51791	CLCN3_MOUSE	Clcn3	H(+)/Cl(-) exchange transporter 3	12	9	4109130	4182940	4278910	3606990	3093890	3975180	3947570	4201450	3629260	4038400	3913890	3303460	3592580	3432620	4059290	3556040	3371510	3778470
P51807	DYLT1_MOUSE	Dynlt1	Dynein light chain Tctex-type 1	2	2	1692960	1555430	1567050	1392940	1666380	1701160		1843200	1294340	1588880	1569860	1374610	1221420	1204610	1343720	1092760	1573150	1224340
P51829	ADCY7_MOUSE	Adcy7	Adenylate cyclase type 7	3	3	33830.6	24343	29452.4	34647.7	22845	24085.6		35611.2	24423.3	36628.6	35119	24071.1	40951.3		11587.2	16635.1		9124.45
P51830	ADCY9_MOUSE	Adcy9	Adenylate cyclase type 9	34	34	3072190	3506980	4009020	3041340	2708230	3288660	2640640	3797210	2729920	2300600	3737610	2331350	3206110	2071120	3184610	1950140	3254670	2520680
P51855	GSHB_MOUSE	Gss	Glutathione synthetase	21	21	11227900	11265800	11309700	9507930	10779500	11929500	10173000	11339800	11528800	10968700	12093500	11429700	11822900	8186120	10261900	9047670	12468700	8937680
P51859	HDGF_MOUSE	Hdgf	Hepatoma-derived growth factor	11	11	3633850	3171470	3180360	3586190	3495610	3888400	3549070	3212320	3397980	3988690	3304960	4304770	3725150	3716420	2941130	3331230	3783990	3811570
P51863	VA0D1_MOUSE	Atp6v0d1	V-type proton ATPase subunit d 1	17	17	110029000	118033000	117809000	130786000	101373000	100749000	139195000	132728000	97104000	98217800	117383000	99999300	109221000	107660000	108283000	107761000	99126500	108976000
P51880	FABP7_MOUSE	Fabp7	Fatty acid-binding protein, brain	5	5	5425730	4719830	5696960	5409150	5571530	6637950	11068500	5244590	5076390	5062370	5141630	5577410	5312430	5144510	5955770	6009930	5987540	4604560
P51881	ADT2_MOUSE	Slc25a5	ADP/ATP translocase 2	22	11	345267000	291605000	532463000	280415000	290664000	331762000	461519000	421737000	299181000	282692000	481606000	317307000	492991000	185311000	470230000	219386000	292424000	252640000
P51906	EAA3_MOUSE	Slc1a1	Excitatory amino acid transporter 3	2	2	32033.2		33213.9	37538.8	31635.3	30602.9		37687.5	27816.5	23641.7	48893.3	33802.9	51574.4	44557.5	20651.4	36877.8		13852
P51910	APOD_MOUSE	Apod	Apolipoprotein D	2	2	18820.3		21186.9	14835	20159.3	24364.1		12714.3	18694.6	23429.6	25865	14841.8	15842.5	10422.9	12907.7	11893.9	13401.9
P51954	NEK1_MOUSE	Nek1	Serine/threonine-protein kinase Nek1	3	3	67369.1	75584.6	64717.3		60962.2	54904.1		37027.8	81929.9	57699.7		64968.3	31263.2	53255.5	73394.7	49148.5	50042	61076.1
P52019	ERG1_MOUSE	Sqle	Squalene monooxygenase	5	5	66080.5	64677.1	66596.6	95425.6	86430.5	61717.4		65599.5	85967.8	71868.2	38728.6	47700.3	96753	91033.1	76842.8	76994	68428.3	94948.8
P52194	CLGN_MOUSE	Clgn	Calmegin	14	14	715209	700584	626933	554961	611167	705071	624063	597056	736519	660709	675924	564380	783866	551251	625145	623540	591163	594916
P52196	THTR_MOUSE	Tst	Thiosulfate sulfurtransferase	16	16	77805000	67959000	78267300	63405400	74739600	71590400	68731300	65106200	68103600	76648800	77614300	72944300	68269800	66689600	65986000	68685500	70821300	63070900
P52293	IMA1_MOUSE	Kpna2	Importin subunit alpha-1	6	6	14023.3	16453.9	16711	22030.7	19434.1	17961.4		17773.7	18122.6	20465.3	12239.9	22572	17489.7	18256.1	16137.8	15189.2	18175.2	21854.6
P52332	JAK1_MOUSE	Jak1	Tyrosine-protein kinase JAK1	21	21	6364660	6652300	6998060	6615450	7210860	7454290	6983580	6045000	6365460	6232980	6106570	5603070	6836170	6344580	5626520	5713910	4915220	6696060
P52431	DPOD1_MOUSE	Pold1	DNA polymerase delta catalytic subunit	5	5	37724.8	58497.2		40808.6	47034.5	42047.5		28774	48787.8	16151.9	32025	36619	47614	66515.1	57679.2	37305.3	47890.1	73261.9
P52432	RPAC1_MOUSE	Polr1c	DNA-directed RNA polymerases I and III subunit RPAC1	4	4	17527.6	31979.3	19124.3	26557.7	18703.3	25848.1		30796.1	26635.5	27350.2	23416.8	26786	27455.6	27363.5	19658.7	24194.1	26420.8	27250.3
P52479	UBP10_MOUSE	Usp10	Ubiquitin carboxyl-terminal hydrolase 10	15	15	420516	458294	478862	481607	341059	405315		368675	364255	354375	311524	352312	506180	343399	498495	417357	415569	458492
P52480	KPYM_MOUSE	Pkm	Pyruvate kinase PKM	46	45	558533000	397136000	508841000	473409000	541991000	509006000	553660000	526250000	557156000	536146000	580405000	583794000	498854000	469385000	457374000	467133000	519731000	405713000
P52482	UB2E1_MOUSE	Ube2e1	Ubiquitin-conjugating enzyme E2 E1	1	1	12145.2	10965.4	8919.86	13670.4	11948.7	14364.5		3634.96	10547.8	13578.8	7428.42	8169.93	13149.3	7637.91	13238.2	9962.68	13262.8	10598.1
P52503	NDUS6_MOUSE	Ndufs6	NADH dehydrogenase [ubiquinone] iron-sulfur protein 6, mitochondrial	5	5	7074870	10912100	10265700	17153600	10108100	9048560	10441100	11692400	7105460	7534050	7813010	5781120	8646010	6053200	8864770	5986480	6172080	10290200
P52623	UCK1_MOUSE	Uck1	Uridine-cytidine kinase 1	10	8	1211560	1261240	1183470	1367600	1164820	1274190	1458340	1304520	1297600	1363720	1180730	1216220	1251360	1566290	1250520	1286790	1073800	1479550
P52624	UPP1_MOUSE	Upp1	Uridine phosphorylase 1	1	1					4823560				3664290				3558800
P52734	FGD1_MOUSE	Fgd1	FYVE, RhoGEF and PH domain-containing protein 1	6	6	19107	17361.7	16442.1	18868.3	21069	19582.6		24392.1	22199.5	11659.8	21328.8	17000.9	12892.1	27662.5	14042.8	24404.8	19196.6	15280.3
P52760	RIDA_MOUSE	Rida	2-iminobutanoate/2-iminopropanoate deaminase	11	11	25449100	26899900	26604600	24219400	23213600	29372100	32418200	22832500	24648000	26212400	25331300	25722300	30049500	21886300	24191600	21135800	28144100	20129100
P52795	EFNB1_MOUSE	Efnb1	Ephrin-B1	7	7	897271	930830	1395900	1031710	1088800	916254	988723	1027410	726269	735298	909504	953934	891727	1150400	1141520	1151610	994305	989230
P52800	EFNB2_MOUSE	Efnb2	Ephrin-B2	5	5	246494	262859	306628	368184	368596	279000		325034	209797	293125	287338	290955	307408	493605	299376	409443	194793	325531
P52825	CPT2_MOUSE	Cpt2	Carnitine O-palmitoyltransferase 2, mitochondrial	31	31	19262700	17520800	22218600	18567000	18642200	17637500	21890100	20137300	18788900	19563600	19978700	19075500	17737800	16868400	18714300	17423300	17573500	17179700
P52840	ST1A1_MOUSE	Sult1a1	Sulfotransferase 1A1	2	2	14684.1	14514.9	16646.8		22683.2	9421.02			34278.7	16765.7	28240.8			12333		12259.8	27586.8	22966.4
P52875	TM165_MOUSE	Tmem165	Putative divalent cation/proton antiporter TMEM165	4	4	213923	257120	256881	306440	285256	285128		255279	212866	241196	229484	198608	178377	251804	233440	252492	226831	306071
P52912	TIA1_MOUSE	Tia1	Cytotoxic granule associated RNA binding protein TIA1	2	2	42402.7	50059.2	64890.5	68176.3	54516.1	84639.9		44141	45460.5	75773.1	48889.5	42065.4	53036.4	77110.9	63919.6	86830.8	43046.4	73869
P53026	RL10A_MOUSE	Rpl10a	Large ribosomal subunit protein uL1	9	9	13568800	13641700	14425100	20284800	14998600	12719400	12144500	13055900	10427500	12443900	11957900	12588200	14801400	11936400	12280600	13087900	11661800	12446300
P53395	ODB2_MOUSE	Dbt	Lipoamide acyltransferase component of branched-chain alpha-keto acid dehydrogenase complex, mitochondrial	26	26	11392000	10820900	11829800	11195900	11672300	11137900	9264830	11656900	11085400	10681500	10594600	9827140	10764800	11543500	11414800	10077200	10417200	11455400
P53564	CUX1_MOUSE	Cux1	Homeobox protein cut-like 1	17	17	598942	682201	782839	819341	853900	779942	787060	749030	777723	726689	686248	624045	707245	738473	640670	742225	711960	799585
P53612	PGTB2_MOUSE	Rabggtb	Geranylgeranyl transferase type-2 subunit beta	9	9	5542870	4679360	4705910	4717890	4851980	4890590	4396640	5009740	5103400	4636100	4734600	4798290	4537350	4064990	4547410	4340230	4685380	3924570
P53668	LIMK1_MOUSE	Limk1	LIM domain kinase 1	21	20	1894840	1777250	1746450	1593150	1524640	1852100	1625400	1703230	2099890	1620620	1824500	1862600	2071830	1370310	1801210	1509900	1760380	1528960
P53702	CCHL_MOUSE	Hccs	Holocytochrome c-type synthase	13	13	2984890	2848570	2719730	2926030	2822370	3107440	2168670	2799160	2818310	3162190	3124770	2395280	3372300	2959060	2246230	2776880	2626430	3178750
P53798	FDFT_MOUSE	Fdft1	Squalene synthase	10	10	392503	336450	313945	424237	368983	395681		374194	375845	393274	289214	337066	404956	451225	309529	457645	295768	476179
P53810	PIPNA_MOUSE	Pitpna	Phosphatidylinositol transfer protein alpha isoform	21	19	26791600	19460600	24983700	23079700	24132300	25532200	22607600	24681000	24897000	25046200	29298600	28518800	26082700	23027700	22467300	23187500	25428100	20601900
P53811	PIPNB_MOUSE	Pitpnb	Phosphatidylinositol transfer protein beta isoform	15	15	4664710	4745050	4450450	4763910	4770700	4702550	5443220	4681980	4480370	4699160	4882670	5278890	5285090	4789280	4314400	4535320	5304630	4619930
P53986	MOT1_MOUSE	Slc16a1	Monocarboxylate transporter 1	11	11	6727630	8071880	10334100	6453690	5305990	7342190	6764760	7896070	5696290	6211480	8233140	5259540	7902350	5280680	8910930	4952110	6384760	5557500
P53994	RAB2A_MOUSE	Rab2a	Ras-related protein Rab-2A	18	8	89157600	71269400	98305300	80075800	82231500	84185300	113419000	88167900	77658800	75927600	96583300	89079600	100011000	69953800	92101800	84746600	81161700	68450600
P53995	APC1_MOUSE	Anapc1	Anaphase-promoting complex subunit 1	30	30	1413160	1447610	1567510	1616010	1540470	1510020		1526160	1447110	1214940	1392730	1539790	1424360	1639580	1216980	1531260	1454080	1549770
P53996	CNBP_MOUSE	Cnbp	CCHC-type zinc finger nucleic acid binding protein	5	5	496934	538586	549324	521825	479296	686818	504147	495906	337678	344498	458687	605919	531555	321452	340413	480250	563944	472512
P54071	IDHP_MOUSE	Idh2	Isocitrate dehydrogenase [NADP], mitochondrial	31	30	63497700	54898700	70877400	60844800	69978700	61715100	70571200	61555200	57301100	65888700	66988900	66001100	55771300	62594500	59979400	61746600	60739400	59697200
P54103	DNJC2_MOUSE	Dnajc2	DnaJ homolog subfamily C member 2	7	7	830163	775162	725055	1017090	905914	1063420		1202490	933783	696567	1022150	1170930	1012630	750016	1040530	1094910	984025	1123390
P54116	STOM_MOUSE	Stom	Stomatin	5	5	453417	506248	619751	442706	684308	540050		511786	382676	380925	491670	417448	439116	524086	424544	394512	384608	379646
P54227	STMN1_MOUSE	Stmn1	Stathmin	9	7	95297600	89155000	88710700	84592900	74746300	96932300	175764000	84620300	80374000	85672200	86296900	84652500	85858800	77680100	94309900	74210400	102269000	82550300
P54254	ATX1_MOUSE	Atxn1	Ataxin-1	4	4	40490.7	52653.6	44049.6	44064.5	44452.4	37685		41933	46407	41427.4	54029.4	44508	21418.5	45190.8	41574.8	38293	37373.6	49471.1
P54276	MSH6_MOUSE	Msh6	DNA mismatch repair protein Msh6	3	3		20158.4		23401	25332.7	31893.4		31451.6	21863	36538.7	29429.2	28516.8	28363.2	22019	40717.9	23903.8	26979	34658
P54285	CACB3_MOUSE	Cacnb3	Voltage-dependent L-type calcium channel subunit beta-3	9	9	1930990	2277640	2150580	3034500	2180110	2013020	2309880	2434610	1952000	1954570	1902460	1692410	1805710	2048860	2253780	2148080	1795970	2194980
P54310	LIPS_MOUSE	Lipe	Hormone-sensitive lipase	18	18	485420	513003	413867	433560	490686	488564		442165	529327	478896	469569	470997	437370	361541	387936	421876	420119	434664
P54726	RD23A_MOUSE	Rad23a	UV excision repair protein RAD23 homolog A	7	7	2257050	1987760	1843700	2048580	1970380	2229490		2061000	2247190	1864930	2449210	2176290	1957940	1790110	1791220	2065090	2037190	1633980
P54728	RD23B_MOUSE	Rad23b	UV excision repair protein RAD23 homolog B	13	10	12339100	10608200	12217200	11341600	11565500	12373300	10484700	12299300	12125900	12223000	12242100	13414300	11825300	11538700	11944600	11360600	12506800	10535200
P54729	NUB1_MOUSE	Nub1	NEDD8 ultimate buster 1	11	11	274643	249069	229647	219667	211644	238890	250193	261694	294807	258230	251042	247277	255579	221054	219233	235850	251470	239014
P54731	FAF1_MOUSE	Faf1	FAS-associated factor 1	18	18	2738110	2528870	2272960	2498450	2308170	2622100	2731490	2430180	2868920	2492680	2329400	2734050	2560150	2307910	2520660	2301950	2424380	2490740
P54751	SIA4A_MOUSE	St3gal1	CMP-N-acetylneuraminate-beta-galactosamide-alpha-2,3-sialyltransferase 1	2	2	240761		217470	164350	270890	169870		171647			347354	207891	345558	295581	224099	190540	189254
P54754	EPHB3_MOUSE	Ephb3	Ephrin type-B receptor 3	12	9	1242360	1367860	1444500	1275490	1512740	1324590	1289280	1455390	1254850	1201010	1366130	1314470	1558990	1166850	1395900	1242320	1374590	1322880
P54761	EPHB4_MOUSE	Ephb4	Ephrin type-B receptor 4	3	3	3142.62	2097.97			3130	3151.91		2517.75	2070.92	2860.78	3008.18	2099.99	2095.53	1839.76	1549.7	1951.14		2730.79
P54763	EPHB2_MOUSE	Ephb2	Ephrin type-B receptor 2	22	18	26054200	23775700	26914800	25067700	26883600	24116400	27942700	25191800	22274200	23244000	25092800	23518600	26331900	23420900	25926400	25422000	26448900	25181500
P54775	PRS6B_MOUSE	Psmc4	26S proteasome regulatory subunit 6B	34	33	7948750	7595740	7607010	8179950	8306900	8207350	7033230	8362570	9256260	8933380	8661490	8555770	7732160	8653350	8398600	8467720	8149880	9358570
P54797	TNG2_MOUSE	Tango2	Transport and Golgi organization 2 homolog	9	9	2351220	2057580	1971000	1989820	2026100	2398660		1934190	2052900	2070000	2218790	2191970	2176140	1624850	2145360	2019000	2225700	1820860
P54818	GALC_MOUSE	Galc	Galactocerebrosidase	11	11	2692030	2748050	2799700	2763860	2697930	2736930	2492290	2644680	3002990	2703530	2924200	2921470	2999080	2416830	2564020	2786540	2893340	2649200
P54822	PUR8_MOUSE	Adsl	Adenylosuccinate lyase	18	18	12029400	11826700	11194400	10569500	10061700	12512800	13061300	11946200	12638800	11299800	11663800	10884800	10387500	9180000	10501800	10022900	12013900	10062800
P54823	DDX6_MOUSE	Ddx6	Probable ATP-dependent RNA helicase DDX6	23	23	8469560	8907900	8032840	9756680	9590870	8749360	10479100	8920880	9601770	9667710	7927160	9509720	9489030	9830600	9059570	9305860	9316240	9377370
P54830	PTN5_MOUSE	Ptpn5	Tyrosine-protein phosphatase non-receptor type 5	19	19	5701170	6590780	6552860	5804810	6142510	6622360	5299750	6315800	6232000	5450980	6381540	6165070	6031530	6390120	6099160	6306840	6502790	7542370
P54869	HMCS2_MOUSE	Hmgcs2	Hydroxymethylglutaryl-CoA synthase, mitochondrial	13	13	688808	696897	1147810	591157	843899	646990	872655	703614	491651	756510	737853	511431	754588	1045250	659336	1059550	1039340	809545
P54923	ADPRH_MOUSE	Adprh	ADP-ribosylhydrolase ARH1	16	16	7123200	6170840	7141980	7119190	6639600	7612870		7157890	7474710	7267750	7756670	8129180	7106820	6293430	6406640	7268130	7219670	6042880
P55012	S12A2_MOUSE	Slc12a2	Solute carrier family 12 member 2	34	33	7917630	10157800	11807300	9146460	7691970	7173470	8022080	9078170	8509470	7417990	9413060	8483250	8235950	6297230	10222400	6619850	7797420	6146070
P55065	PLTP_MOUSE	Pltp	Phospholipid transfer protein	10	10	5824630	5540190	5039810	6929620	5170220	5852010		6153750	5817350	5482700	5167390	5499200	5039250	5026580	5319990	6087210	5868490	5534520
P55066	NCAN_MOUSE	Ncan	Neurocan core protein	12	12	3005730	4271660	2821800	4467650	3474800	2938120	3479260	3209940	2737500	2771580	3360900	3052040	2575580	3584600	3135500	3055850	2826830	3133680
P55088	AQP4_MOUSE	Aqp4	Aquaporin-4	10	10	21990100	27262800	25302800	32003600	23221000	20917900	18440800	23689100	16007900	23424700	23710200	13433100	21705000	19270500	24899000	14690700	16564500	19070400
P55096	ABCD3_MOUSE	Abcd3	ATP-binding cassette sub-family D member 3	20	20	6934970	7084150	8328340	6947410	6636470	7731010	5042420	8206380	7067890	6917510	7798900	5639120	6873160	5664850	6410880	5419120	5536960	6402740
P55099	TKNK_MOUSE	Tac3	Tachykinin-3	3	3	3200910	2912420	4726320	5546580	2388600	3460010	2856570	5370500	4666960	2868200	2715920	3227820	1868510	1789260	5772280	4044370	2114210	3374580
P55144	TYRO3_MOUSE	Tyro3	Tyrosine-protein kinase receptor TYRO3	13	13	530527	631825	790987	593675	640429	607113	557637	617922	498120	498814	716419	560307	890662	592466	715480	600606	698673	536986
P55194	3BP1_MOUSE	Sh3bp1	SH3 domain-binding protein 1	13	13	375756	478515	447137	473879	531997	415726		419984	425819	486908	354803	486872	374553	489607	364825	390018	450704	426000
P55258	RAB8A_MOUSE	Rab8a	Ras-related protein Rab-8A	8	6	12043000	11224300	13456500	11233600	11157800	12073700	10226100	12138900	11123200	11668500	12566000	11739300	12405900	10116900	13334100	11316200	11338500	10906600
P55264	ADK_MOUSE	Adk	Adenosine kinase	17	17	10824000	10534000	9740370	9245560	9181290	11875200	12521800	9947720	10636400	10420300	10027500	10435500	10127500	8288460	8563130	9770100	11272600	8915960
P55284	CADH5_MOUSE	Cdh5	Cadherin-5	4	4	32921.9	37501.3	19755.4	24414	35258.5	31956.8		31097.4	32832.7	24621.7	27698.9	28508.6	20531.6	30126.9	41686.7	35184.2	33415.4	23433.7
P55288	CAD11_MOUSE	Cdh11	Cadherin-11	20	19	34243600	33080100	38805500	36053000	27109300	32504700	30489200	34440700	23102100	24723400	30073200	28467200	30659700	24039400	34869400	29561200	21390000	31016000
P55302	AMRP_MOUSE	Lrpap1	Alpha-2-macroglobulin receptor-associated protein	19	19	15370800	16015200	18797600	18745700	17452400	16875700	17449300	17755800	17709000	18180900	16705600	17687900	16499700	18663800	16568500	18769100	15806700	18116700
P55772	ENTP1_MOUSE	Entpd1	Ectonucleoside triphosphate diphosphohydrolase 1	8	8	3299670	2744510	3658450	2914600	3487000	3572220	2975930	3480100	3297480	2881430	3860220	3050890	2678500	2565510	2533980	2575180	2505890	2344700
P55821	STMN2_MOUSE	Stmn2	Stathmin-2	6	6	9049900	8045150	9026110	8774960	7740210	9331030	9977780	8951920	9066100	7777220	8315820	8622660	9701360	7134840	10016300	9318490	9008620	9070930
P55937	GOGA3_MOUSE	Golga3	Golgin subfamily A member 3	42	42	2139900	2500850	2270590	2503450	2623730	2544290	2119150	2140850	2561320	2338990	2043100	2215020	2226160	2779490	2246890	2248000	2235020	2958430
P56135	ATPK_MOUSE	Atp5mf	ATP synthase subunit f, mitochondrial	2	2	127861000	128402000	184624000	115808000	137581000	138072000	140927000	156106000	138818000	134621000	184393000	131794000	153582000	95694200	151867000	98348600	106958000	102316000
P56183	RRP1_MOUSE	Rrp1	Ribosomal RNA processing protein 1 homolog A	5	5	4527.91	5375.98	3349.56	3648.86	5382.4	2980.01		5157.46	5752.61	4255.98	4014.9	5066.63	5617.09	5654.57	4284.89	4453.55	3524.04	4601.36
P56212	ARP19_MOUSE	Arpp19	cAMP-regulated phosphoprotein 19	6	6	6642680	7389820	6784300	7664850	7342560	7949930	7726250	6310880	7157540	6630310	6666050	7220900	6736670	6247150	7224240	7681060	8392290	7430580
P56213	ALR_MOUSE	Gfer	FAD-linked sulfhydryl oxidase ALR	4	4	6478680	6350270	6221920	6468770	6619100	6607290	5562050	5887910	6229050	6799290	6361130	6874140	6459560	6741940	5977100	6901880	6505660	5950120
P56371	RAB4A_MOUSE	Rab4a	Ras-related protein Rab-4A	10	10	6523040	5430320	6830970	5576860	5925520	6067470	6003110	5605380	5761820	5695570	6147820	5860020	6223470	5353370	5912070	6179910	5826230	5982070
P56375	ACYP2_MOUSE	Acyp2	Acylphosphatase-2	6	6	7888880	7737250	6864060	7288640	6742010	8344000	9512010	7168290	8195990	7762070	7541970	7725000	8278750	6876020	6322420	7015130	8271040	6556640
P56376	ACYP1_MOUSE	Acyp1	Acylphosphatase-1	6	6	9533590	7983990	8947920	7822950	8272970	9868520	7751450	7730280	8680440	8475750	10168100	10099300	9776260	7326740	8005190	7931670	10209600	7663640
P56379	ATP68_MOUSE	Atp5mpl	ATP synthase subunit ATP5MPL, mitochondrial	2	2	53816100	16969300	61703000	51196500	33453600	62600200		63548400	55175100	41154100	64960400	50860200	62421200	40029100	49475100	35771700	37078800	28816600
P56380	AP4A_MOUSE	Nudt2	Bis(5'-nucleosyl)-tetraphosphatase [asymmetrical]	11	11	7801850	6686470	7635890	6696320	6655940	6833470	8607920	6399470	6585210	6889720	6869020	7117070	7648760	6634490	7522410	6529270	7002080	6268370
P56382	ATP5E_MOUSE	Atp5f1e	ATP synthase subunit epsilon, mitochondrial	2	2	71217900	84583000	104677000	71500900	81577500	85609700	103240000	92582800	80559300	76099700	77703100	65210800	83338400	53852100	93000800	64833600	66515200	74246800
P56383	AT5G2_MOUSE	Atp5mc2	ATP synthase F(0) complex subunit C2, mitochondrial	1	0	21613500	26511300	31329900	24085000	20772500	26287600	16980400	30765000	23996200	21558500	26277000	19050800	20556400	16731200	29380000	16032300	21917400	22218100
P56387	DYLT3_MOUSE	Dynlt3	Dynein light chain Tctex-type 3	4	4	5861660	5379980	5108790	5532150	5560490	6003260	6480950	6308070	6008140	6100200	6210990	5405850	6013160	6458870	4933120	5980110	6343980	6410610
P56388	CART_MOUSE	Cartpt	Cocaine- and amphetamine-regulated transcript protein	2	2	3375570	2740290	4663530	4370920	1888330	4511490		3484090	2699020	3179720	3168500	3834590	2899680	2397690	4609970	5296490	1423580	2961160
P56389	CDD_MOUSE	Cda	Cytidine deaminase	7	7	2217790	1841140	1498400	1787910	1290130	1934590		1787720	2010220	1793640	2185930	2198550	1932730	1158630	1570820	1642830	1544700	1544740
P56391	CX6B1_MOUSE	Cox6b1	Cytochrome c oxidase subunit 6B1	4	4	7946120	13823900	10479700	19032300	11804200	10321600	11796800	13421600	8585320	7921560	7735960	5748570	9374690	7383140	10170400	6334250	5810910	13116900
P56392	CX7A1_MOUSE	Cox7a1	Cytochrome c oxidase subunit 7A1, mitochondrial	1	1	195814	437551	287576	647797	592122	255476		338324	388296	346549	329490	111321	270861	143393	248729	168332	146703	363863
P56394	COX17_MOUSE	Cox17	Cytochrome c oxidase copper chaperone	1	1	2854360	2650320	2851260	3321450	3685960	3291920	4458130	2448030	2818690	3621280	3202930	2929410	2910990	3049370	2706760	3329950	3018860	3346860
P56395	CYB5_MOUSE	Cyb5a	Cytochrome b5	5	5	26426300	28096200	35233700	26573100	28425200	27369400	35431000	28605100	25708600	24730800	28553100	24425700	28073900	24218700	27639300	26092400	28179100	26174000
P56399	UBP5_MOUSE	Usp5	Ubiquitin carboxyl-terminal hydrolase 5	37	37	33335700	31356900	32386500	31252800	29466400	32209300	34370100	31859700	32450800	30979100	32639200	32516600	30055700	30636700	30467600	29361700	33079800	29954500
P56473	AGRP_MOUSE	Agrp	Agouti-related protein	2	2		10090.8	44194.2	51191.2		25795.5		45147.7		27246.3	18125.8	29322.3		17769.6	41725	33182		22107.4
P56480	ATPB_MOUSE	Atp5f1b	ATP synthase subunit beta, mitochondrial	26	26	725762000	485394000	1042320000	685878000	920997000	811699000	760598000	893158000	829263000	711300000	931710000	736672000	863516000	558738000	863255000	580014000	602650000	553848000
P56485	ACKR3_MOUSE	Ackr3	Atypical chemokine receptor 3	1	1		895.51	1025.58	663.421	614.338	915.396			889.675	480.956	436.303			652.022			659.99
P56501	UCP3_MOUSE	Ucp3	Putative mitochondrial transporter UCP3	9	8	6383010	6157220	6808670	5001340	5674400	6920900		6153960	5716250	4510870	6395590	5426610	6227580	3557840	5219500	4043050	6000470	4461390
P56528	CD38_MOUSE	Cd38	ADP-ribosyl cyclase/cyclic ADP-ribose hydrolase 1	7	7	3498050	3799770	5056660	3400530	2088630	3300980	2710950	4743740	3601200	3242230	3669920	2884890	3285520	1858150	5300530	2560490	2628640	2621240
P56542	DNS2A_MOUSE	Dnase2	Deoxyribonuclease-2-alpha	1	1				4623.18	4965.63	5794.32		6341.78	5360.72	9861.78	6569.22	5278.98		5937.56	11040.3	5116.87		6822.24
P56546	CTBP2_MOUSE	Ctbp2	C-terminal-binding protein 2	9	9	1270820	994816	1078640	1042020	1058940	1081560	819711	1018620	1180360	1232650	960590	1084930	1134640	996478	861768	1135500	951055	1163630
P56564	EAA1_MOUSE	Slc1a3	Excitatory amino acid transporter 1	15	13	255915000	190351000	348609000	276807000	229363000	212857000	301309000	310358000	195670000	295037000	291960000	256814000	231420000	205650000	305127000	246535000	199620000	197838000
P56565	S10A1_MOUSE	S100a1	Protein S100-A1	2	2	3608490	3802550	2737120	2300210	3940710	4870500	3628380	4245380	4093400	3994250	5048780	3927940	3319720	2548390	3919710	2044430	4200660	3200240
P56671	MAZ_MOUSE	Maz	Myc-associated zinc finger protein	1	1	1605.81		2565.3	2663.42	4905.15			3639.22	3383.72	6017.14	3142.43	5178.71	4538.78	2562.43	3590.28	4652.55		2462.02
P56695	WFS1_MOUSE	Wfs1	Wolframin	18	18	2995720	4196290	3976310	4567350	5493120	3654750	2892070	4410210	3658790	3694860	3403280	3146710	2981020	6494820	3543980	3796800	3018410	4930460
P56812	PDCD5_MOUSE	Pdcd5	Programmed cell death protein 5	6	6	11530400	11575400	13263500	11830200	11401200	12751300	7752950	11769000	11427100	10851500	12528400	12462200	11603900	10316600	12506800	10715900	12614600	10755000
P56818	BACE1_MOUSE	Bace1	Beta-secretase 1	8	8	2370940	2348910	2734680	2475740	2229830	2322200	2293060	2624050	2434270	2054060	2439270	2387410	2735870	2078470	2508970	2344430	2184190	2109260
P56873	ZNRD2_MOUSE	Znrd2	Protein ZNRD2	6	6	1315610	1214420	977738	1406200	1194690	1426890		1012260	1104270	976786	1239170	1103390	1117690	1226040	956652	1031220	947350	1256460
P56942	MCH_MOUSE	Pmch	Pro-MCH	4	4	2531360	3029040	4224670	3468310	2219030	3527740	2967930	3673980	3032010	2827840	4192970	3692280	3604290	2445390	3494060	2977850	3025240	3452980
P56959	FUS_MOUSE	Fus	RNA-binding protein FUS	7	7	16208500	13869700	19906300	18937900	14744500	12627700	15368800	13360600	12108700	14874900	16826200	19706800	22709600	14826900	16167100	15767300	15192300	13744100
P56960	EXOSX_MOUSE	Exosc10	Exosome complex component 10	3	3	3875.95				6911.24	2596.65		5618.98	2621.36	8902.91	8338.41			3282.38	7320.32	16107.9	4237	11938.1
P57080	UBP25_MOUSE	Usp25	Ubiquitin carboxyl-terminal hydrolase 25	18	18	171109	187226	157338	168074	183506	167869		159931	193353	189808	187363	192002	186811	188654	180086	175193	171186	165150
P57716	NICA_MOUSE	Ncstn	Nicastrin	11	11	1910730	2312550	2515240	2241080	1831240	2224300	2201450	2234360	1921880	1834770	2027310	1672290	1921400	1686770	2299490	1598140	1980100	1898710
P57722	PCBP3_MOUSE	Pcbp3	Poly(rC)-binding protein 3	10	8	12917200	14390200	12020600	14073000	13059600	14509200	11909900	12278300	12968600	15634100	12280500	15356000	14754600	14121300	11352200	15618200	14226800	14251600
P57724	PCBP4_MOUSE	Pcbp4	Poly(rC)-binding protein 4	5	5	55307	82634.4	77955.8	75414.9	63049.8	90816.8		51397	76391.2	93180.6	77844	70345.9	80476.7	61439.5	83311.7	63664	77716.2	106734
P57746	VATD_MOUSE	Atp6v1d	V-type proton ATPase subunit D	20	20	48761600	46715200	46551000	52981600	46998500	45450200	50004000	52375200	42999800	47863800	47242900	44106700	40742300	50573600	45909800	46809300	43684800	47212000
P57759	ERP29_MOUSE	Erp29	Endoplasmic reticulum resident protein 29	13	13	32098900	28269800	36379000	33286200	29411300	30204400	33436600	31744000	28558000	30779800	31452200	30989300	31352500	30287600	37215000	32584800	30173000	29692500
P57774	NPY_MOUSE	Npy	Pro-neuropeptide Y	1	1			8036.04	2976.43		4907.14		6275.82	4382.26		8761.5	8986.03		9162.74	10456.1	4129.14	7736.29
P57776	EF1D_MOUSE	Eef1d	Elongation factor 1-delta	15	12	10529500	12209900	11806500	13074400	12057500	11306200	12073400	11636500	11264300	11891600	11064200	12340400	11836000	12075700	12162900	11729200	11893300	11868800
P57780	ACTN4_MOUSE	Actn4	Alpha-actinin-4	61	40	14088400	12505000	14389900	15473400	13678500	9806870	12334000	12814700	11463100	10574100	13293000	16090600	14028500	14221700	10668100	13976600	16798100	9813660
P57784	RU2A_MOUSE	Snrpa1	U2 small nuclear ribonucleoprotein A'	9	9	164542	167658	163179	192687	195874	160360		138365	164884	179818	155034	187164	204233	180455	168995	197556	170909	176054
P57787	MOT4_MOUSE	Slc16a3	Monocarboxylate transporter 4	1	1	297557					260178
P57791	FACE2_MOUSE	Rce1	CAAX prenyl protease 2	1	1	242333	120872		193773		256550				167152	189729	99213.2	233543		222154			122953
P58021	TM9S2_MOUSE	Tm9sf2	Transmembrane 9 superfamily member 2	10	10	6166700	6531290	6959270	7678050	7755250	7423930	9428620	6848080	7131350	6504580	5961230	5133920	5519070	7129070	6783680	6412300	5132570	6034200
P58044	IDI1_MOUSE	Idi1	Isopentenyl-diphosphate Delta-isomerase 1	9	9	4885420	4237120	5078540	4734590	4936020	4622260	5529870	4505060	4529790	4953140	4683070	4734190	5174320	4583080	5554380	4771530	5176030	4483680
P58058	NADK_MOUSE	Nadk	NAD kinase	3	3	9560	8776.14	10637.9	10863.1	9276.44	8713.62		7074.87	10283.2	8592.95	9957.41	7286.01	7480.21	9741.2	12907.5	9495.23	9721.35	7404.63
P58059	RT21_MOUSE	Mrps21	Small ribosomal subunit protein bS21m	2	2	2656390	2694130	3552350	2251980	2350650	2298410	3411390	2955970	2509800	2229740	2676520	2652320	2929590	1781450	2831680	2431290	2618190	2264280
P58064	RT06_MOUSE	Mrps6	Small ribosomal subunit protein bS6m	6	6	2484090	2103110	2998740	2185860	1799540	2200810	3340540	2604890	2161240	1945590	2355270	1980100	2275730	1701950	2554990	1787380	2204330	2281610
P58069	RASA2_MOUSE	Rasa2	Ras GTPase-activating protein 2	5	5	49210.8	41522.3	82879.9	53375.8	51076.5	46031.7		54701	45406.4	41889.2	59367.1	50412.8	64356.4	46757.1	48071.4	50943.9	58998.2	48666.7
P58137	ACOT8_MOUSE	Acot8	Acyl-coenzyme A thioesterase 8	12	12	2123930	1890230	1954470	1896790	1951910	2165760		1872430	2070860	2083910	1904020	1989320	2177350	1868310	1848710	1882500	1883210	1911340
P58158	B3GA3_MOUSE	B3gat3	Galactosylgalactosylxylosylprotein 3-beta-glucuronosyltransferase 3	9	9	3092320	2853730	3214570	3620170	3278250	2783600		3066160	3124820	3220920	2927020	2753280	2816080	3084560	3005390	2783260	2629040	2924290
P58196	PLS4_MOUSE	Plscr4	Phospholipid scramblase 4	3	3	269883	214341	337905	210225	280177	266454		289678	292284	245817	245676	207944	272978	136296	273686	220195	187795	228097
P58242	ASM3B_MOUSE	Smpdl3b	Acid sphingomyelinase-like phosphodiesterase 3b	3	3	9685.01	19893.6	15482.6	14437.3	12774.8	8949.05		7281.3	6800.28	10600.7	14057.8	9108.92	11790.1	14598.1	8717.21	15944.6	9614.47	10231
P58252	EF2_MOUSE	Eef2	Elongation factor 2	48	47	102176000	93082800	96534300	104943000	107123000	109804000	85302900	100846000	104698000	103835000	102627000	108746000	109623000	105946000	96521400	105749000	107254000	89969300
P58281	OPA1_MOUSE	Opa1	Dynamin-like 120 kDa protein, mitochondrial	61	60	65641300	60962700	58305500	69213800	72523200	64692500	56857600	61348700	66480700	68565000	66902900	67389500	67381400	73121000	55250200	70430900	63511400	73188000
P58389	PTPA_MOUSE	Ptpa	Serine/threonine-protein phosphatase 2A activator	15	15	21480000	18371100	20186700	17063300	17811200	20881100	23132800	19678300	19693700	20548200	21569500	22048100	19473800	16284900	19088400	17872100	20454900	17840300
P58391	KCNN3_MOUSE	Kcnn3	Small conductance calcium-activated potassium channel protein 3	2	2	164280	297884	201012	281622		199761		169862	140907			96010.6	152190	108085		142977	96928.8	170011
P58404	STRN4_MOUSE	Strn4	Striatin-4	17	17	6664950	7693720	7256440	8855780	8935890	7364230	9415530	7670610	6645130	7029680	6197860	6545630	6428130	11070000	7616240	8623360	7902030	9388120
P58465	CTDSL_MOUSE	Ctdspl	CTD small phosphatase-like protein	1	1	24574.1	37163	30440.2	37544.1	23730.3	42504.1		42248.2	33278.4	30767.3	25218.8	27427.5	34309.9	24072.1	33402.2	34328	34471.2
P58466	CTDS1_MOUSE	Ctdsp1	Carboxy-terminal domain RNA polymerase II polypeptide A small phosphatase 1	4	3	754176	676758	980511	554007	507245	585554	769713	591189	534118	487537	730878	468143	769700	464149	756222	614464	747442	493705
P58468	SLX9_MOUSE	Slx9	Ribosome biogenesis protein SLX9 homolog	1	1	2513.95		2281.71	3406.13	1596.93	2007.04		4899.85	3012.81	3467.06	1614.35	1347.96	2281.17	2809.73	2345.06	1822.74	2242.77	2192.31
P58544	BTBD1_MOUSE	Btbd1	BTB/POZ domain-containing protein 1	1	1				5345.43	12946.9	5984.39			11568	13412.9	13694.6	16557.3	10617.3	7622.74		11456.6	4847.58
P58686	BBLN_MOUSE	Bbln	Bublin coiled-coil protein	2	2	57329.2	70249.5	67073.9	53319.9	76093.8	65415.2		70392.2	53434.9	52161.4	46181.1	61400.9	52142.4	59832.9	62797.6	54711.9	61201.8
P58742	AAAS_MOUSE	Aaas	Aladin	10	10	1350990	1229060	1289810	1237480	1356420	1432750	1276840	1452290	1367960	1391180	1607110	1365150	1265980	1283270	1151520	1079990	1109990	1405420
P58771	TPM1_MOUSE	Tpm1	Tropomyosin alpha-1 chain	13	10	46986900	43789900	54184500	44220300	45803500	48894000	85337300	47584200	44027800	40069700	49956000	42355100	46874000	42857600	53618300	41545100	49836700	38331800
P58774	TPM2_MOUSE	Tpm2	Tropomyosin beta chain	5	5	2646350	1438890	2712660	1073450	2713760	2572270	2025290	2103200	2349790	1390100	2022920	1334310	1304810	1413920	2086290	1717080	2597930	1417940
P58802	TB10A_MOUSE	Tbc1d10a	TBC1 domain family member 10A	11	11	4064150	2995610	3102380	3228320	2685940	2758140		3129740	2990650	2397530	2788410	2689240	4022160	2876670	3905660	2611730	2649310	3207290
P58854	GCP3_MOUSE	Tubgcp3	Gamma-tubulin complex component 3	26	26	1541610	1648960	1463290	1780290	1575900	1537530	1569280	1771750	1695920	1647850	1458330	1630330	1366400	1999460	1655580	1706240	1448280	1983430
P58871	TB182_MOUSE	Tnks1bp1	182 kDa tankyrase-1-binding protein	50	50	2075280	2365300	2038290	3594960	3768360	2537210		2091420	2290670	2293950	2099900	2200470	2362520	4324270	2295960	2989470	2334700	3629760
P59016	VP33B_MOUSE	Vps33b	Vacuolar protein sorting-associated protein 33B	30	30	2909770	3121550	3155100	2891660	2891160	2853260	3271860	3237770	3163560	2995040	2778870	3147940	2612290	3058600	3038140	2975340	2823140	2874560
P59017	B2L13_MOUSE	Bcl2l13	Bcl-2-like protein 13	9	9	4037900	3732570	5088780	3783760	4443450	5059090	4335760	3769560	3868310	3581060	3872690	3665800	5561600	3730110	4795350	4248110	4729820	4020670
P59041	DJC30_MOUSE	Dnajc30	DnaJ homolog subfamily C member 30, mitochondrial	4	4	944396	820314	990582	730611	681644	748870	637507	686086	661671	668796	726627	617585	1027610	516955	964161	610222	767184	749426
P59048	PDRG1_MOUSE	Pdrg1	p53 and DNA damage-regulated protein 1	2	2	61872.6	86147.2	73397.3		104462	103014		61457	89613.7	67215	52336	92638.7	66458.3	58919.9	77309.9		90284.8	116408
P59108	CPNE2_MOUSE	Cpne2	Copine-2	17	17	570176	936741	789528	1540340	1237740	696448	880113	1033860	767299	951499	566740	795126	532935	1437090	1185820	1460740	631182	938110
P59114	CAPAM_MOUSE	Pcif1	mRNA (2'-O-methyladenosine-N(6)-)-methyltransferase	7	7	81318.6	109060	125177	107931	125205	124940		131627	117629	165571	96800.2	140880	110305	127988	73878.9	119275	130947	153164
P59235	NUP43_MOUSE	Nup43	Nucleoporin Nup43	5	5	238368	257591	243844	212359	161168	182432		270010	204739	220372	269387	232494	199223	184043	148394	175966	224352	129739
P59240	NPHP4_MOUSE	Nphp4	Nephrocystin-4	3	3	4910.14	4542.66	1577.47	6506.51				6558.16	6103.42	3920.56	4810.76		4035.44	7361.15		6998.71		6839.74
P59242	CING_MOUSE	Cgn	Cingulin	3	3	5412.77	5409.13	2886.17	5032.12	2566.89	3848.95		6204.26	3895.78	5721.37	3838.35	5012.45	4439.61	2857.4	3243.76	3877.42	4058.27	3043.4
P59266	FITM2_MOUSE	Fitm2	Acyl-coenzyme A diphosphatase FITM2	4	4	152910	182901	203821	160746	161165	187674		193112	197024	157541	151435	175006	144943	169499	189269	158410	134126	191694
P59267	ZDHC2_MOUSE	Zdhhc2	Palmitoyltransferase ZDHHC2	1	1	13336.8	9346.29	13671.2	9557.29	16958.3	12142.9		20343.5	13243.5	17387.5	22615	13074.4	17756.5	10938.1	14387.5	10513.4	11328.3	25297.1
P59279	RAB2B_MOUSE	Rab2b	Ras-related protein Rab-2B	7	7	2536500	1890810	2176200	2329210	2325230	2476080		2174910	2299000	2312260	2891860	2375940	2629280	2386750	1844800	2574700	2059480	2441730
P59281	RHG39_MOUSE	Arhgap39	Rho GTPase-activating protein 39	17	17	2216050	2630080	2313720	3341960	3495140	2660080	2067200	2297640	2203950	2639060	2444340	2455040	2154630	3173430	2310080	3298740	1917760	3060950
P59325	IF5_MOUSE	Eif5	Eukaryotic translation initiation factor 5	21	21	9463130	9113840	9577990	9116550	10184200	9477720	10132200	8922560	11146600	10939100	10495100	10482200	9929490	8715500	9199540	10025600	9754260	8937270
P59326	YTHD1_MOUSE	Ythdf1	YTH domain-containing family protein 1	2	2	107413	141084	151817	150243	146317	137489		127605	104934	150988	144825	129469	180514	124041	113893	107226	135772	149861
P59470	RPC2_MOUSE	Polr3b	DNA-directed RNA polymerase III subunit RPC2	2	2						580.509			7591.97			9653.41	10337.8	8624.78		7156.37		8452.92
P59481	LMA2L_MOUSE	Lman2l	VIP36-like protein	9	9	2166600	2033310	2207080	2791660	2395920	2427230	3334240	2336210	2162010	2267400	1951430	2006500	2202700	2259360	2411670	2310260	1687540	2384460
P59644	PI5PA_MOUSE	Inpp5j	Phosphatidylinositol 4,5-bisphosphate 5-phosphatase A	25	25	1546790	1988450	1754450	1680840	1871320	1763230	1703170	1602010	1927520	1969400	1824150	1775090	1938620	1801190	1671360	1829970	2064720	1925070
P59648	FXYD7_MOUSE	Fxyd7	FXYD domain-containing ion transport regulator 7	1	1	20977200	22549200	27707300	17908700	10657300	16506100	33897700	21720300	12233400	12445200	22569600	14938700	21991000	11178400	28169800	15086200	16820200	14657700
P59672	ANS1A_MOUSE	Anks1a	Ankyrin repeat and SAM domain-containing protein 1A	13	13	1505220	1538500	1302770	1271540	1614850	1622150		1403410	1412030	1339120	1300600	1322880	1385860	1261730	1168580	1219010	1340770	1422940
P59708	SF3B6_MOUSE	Sf3b6	Splicing factor 3B subunit 6	4	4	293036	269790	235934	419243	351812	307376		225596	300193	309633	346400	355226	336885	388478	274253	363990	287472	412879
P59759	MRTFB_MOUSE	Mrtfb	Myocardin-related transcription factor B	27	25	793636	845176	888829	986059	1051010	877326		819989	782524	711905	802583	810508	727542	1218150	896296	990422	915901	1158600
P59764	DOCK4_MOUSE	Dock4	Dedicator of cytokinesis protein 4	60	57	2149480	2322590	2094890	3017220	2926460	2434570	2289430	2348700	2369030	2524970	2082030	2191730	2217520	3390160	1994990	2705520	2078620	2627800
P59808	SASH1_MOUSE	Sash1	SAM and SH3 domain-containing protein 1	31	30	983107	917723	884277	1047070	928502	1062270	884190	859120	985293	1136040	1009050	859762	1043200	983151	911776	942252	1079340	1022230
P59823	IRPL1_MOUSE	Il1rapl1	Interleukin-1 receptor accessory protein-like 1	16	16	1874320	1998380	2178910	2034700	2195700	1922620		1824520	1663710	1911430	1734470	1955430	1831570	2243580	1459970	2042430	1989930	2463380
P59913	PCMD1_MOUSE	Pcmtd1	Protein-L-isoaspartate O-methyltransferase domain-containing protein 1	7	7	812177	1004350	866501	1004330	734945	991736		810248	956630	979989	763513	990934	784215	919618	972732	875786	906574	948247
P59999	ARPC4_MOUSE	Arpc4	Actin-related protein 2/3 complex subunit 4	8	8	31896400	31055000	31082600	37692200	30986900	33069900	37888500	33540400	29827500	30522700	30215300	32257100	27145600	38410400	33480400	33024900	34294600	35451300
P60041	SMS_MOUSE	Sst	Somatostatin	2	2	1041620	449429	1230810	1445090	1069870	1127930		1294310	1078010	1083270	1345490	1235480	955084	1121050	1117790	1479970	827846	638540
P60122	RUVB1_MOUSE	Ruvbl1	RuvB-like 1	20	20	3883090	4410380	3950820	4286440	3933800	4009300	4965460	4143150	4522610	4151490	3642110	3961570	3819020	4195500	3966800	4228900	3991940	4394700
P60191	RIMS4_MOUSE	Rims4	Regulating synaptic membrane exocytosis protein 4	1	1	39535.5	34116.3	26756.6	40429		63526		34364.8		29417	43081.6	20109.8	52060.5	50490.2	32723.7	52927.2	49839.7
P60202	MYPR_MOUSE	Plp1	Myelin proteolipid protein	9	9	2356080000	1399920000	2769860000	1486840000	744053000	954449000	2520490000	1554270000	1005880000	1006570000	3140130000	1862040000	4103000000	674122000	2305320000	1767960000	3087240000	1139130000
P60229	EIF3E_MOUSE	Eif3e	Eukaryotic translation initiation factor 3 subunit E	17	17	4147150	3770210	3954660	4542400	4676340	4211040	4513420	4427000	4436650	4484160	4359290	4797740	4623230	4696770	4416530	4642740	4686550	4519420
P60335	PCBP1_MOUSE	Pcbp1	Poly(rC)-binding protein 1	15	10	16172500	15195100	14453200	16065700	15340500	17384600	11129300	15335800	16640900	17793700	16328300	17123200	16105200	16329300	15085000	16185800	16507800	15528100
P60469	LIPA3_MOUSE	Ppfia3	Liprin-alpha-3	58	55	4927760	4906180	4699390	5084060	4834460	5000310	4444380	5190080	4413680	4914730	4708370	4697520	4347210	6168090	4646970	4990070	5198050	5422970
P60487	PLPP_MOUSE	Pdxp	Chronophin	13	13	16757000	13485200	16522900	16081200	12109100	15196600	16464300	15255200	13166600	14694800	14604200	15469400	12405300	13945900	17281800	14045300	15077700	13249500
P60521	GBRL2_MOUSE	Gabarapl2	Gamma-aminobutyric acid receptor-associated protein-like 2	10	8	20369000	19931300	23831800	19117600	19555100	19643800	32652600	19974600	19866100	18583900	18715000	19292300	22706200	17404000	20825100	18569900	18944300	18481900
P60603	ROMO1_MOUSE	Romo1	Reactive oxygen species modulator 1	2	2	1718290	1477120	2054240	1364370	1204030	1994590		1612430	1609840	1417390	1689380	1180560	1960230	1030490	2275550	865412	1117920	1470150
P60605	UB2G2_MOUSE	Ube2g2	Ubiquitin-conjugating enzyme E2 G2	4	4	489111	305523	600595	584622	702341	559686		619028	552854	488270	760889	498115	690674	512107	357391	435564	368179	408788
P60670	NPL4_MOUSE	Nploc4	Nuclear protein localization protein 4 homolog	25	25	13950200	15355100	14947700	14250100	15605500	15083200	16878400	14113800	15691700	15455600	14711600	15503700	15016800	14623800	14914000	15076400	15085400	16655200
P60710	ACTB_MOUSE	Actb	Actin, cytoplasmic 1	17	1	2086640000	1592930000	2173070000	2076400000	2183120000	1881770000	2724370000	2119010000	1970150000	1933880000	2173940000	2174700000	2090180000	2157830000	2019740000	1964340000	1992850000	1684900000
P60755	MDGA2_MOUSE	Mdga2	MAM domain-containing glycosylphosphatidylinositol anchor protein 2	12	12	826691	801789	884302	672478	480554	537263		758536	511145	513981	862783	556197	835610	458688	780441	601714	670340	536854
P60761	NEUG_MOUSE	Nrgn	Neurogranin	4	4	601616	688668	565528	512243	598315	652362	3941420	558987	399017	408800	397902	536099	762923	752232	744583	668552	893537	795370
P60762	MO4L1_MOUSE	Morf4l1	Mortality factor 4-like protein 1	1	1		12113.9				7355.91		17680.3	13808.9	10870	13544.8	11583.4	12572.6	12720.6		9863.2		16035.5
P60764	RAC3_MOUSE	Rac3	Ras-related C3 botulinum toxin substrate 3	3	3	2149720	1648220	2039570	1668070	1585600	1747530		2019120	1773860	1315660	1758890	1728840	1989560	1291650	1884100	1600670	1577100	1160530
P60766	CDC42_MOUSE	Cdc42	Cell division control protein 42 homolog	9	9	62266900	59892800	63906800	51446100	49660500	62193000	115307000	66287500	51008800	48887600	62311000	54429800	71297200	43072500	69647000	51309100	59905700	49034500
P60824	CIRBP_MOUSE	Cirbp	Cold-inducible RNA-binding protein	5	5	3510460	4361810	6294670	4856700	4001530	4481640	5536810	5078530	5969970	6383820	4798280	5863090	5039420	3723860	4860770	5030060	5298480	5122270
P60840	ENSA_MOUSE	Ensa	Alpha-endosulfine	10	9	8497390	8308830	8305440	9218170	8876850	9692290	9371420	8890510	8901820	8672500	8063800	8718010	8191070	8903670	8236840	8921540	9482830	8363120
P60843	IF4A1_MOUSE	Eif4a1	Eukaryotic initiation factor 4A-I	12	12	5650880	5243140	5684320	5486600	6272250	5799010	4556840	5662490	5939300	5733940	6324570	6574180	6360040	5628630	5045830	5987940	6355290	5298560
P60853	LZTS1_MOUSE	Lzts1	Leucine zipper putative tumor suppressor 1	2	2				772.009	990.163				392.519					707.719
P60867	RS20_MOUSE	Rps20	Small ribosomal subunit protein uS10	5	5	23011100	28040400	25203100	32169300	21550400	21969500	26014300	22273600	17137600	21267500	20205200	19088900	22700100	18775000	22216300	20537500	19264700	24887000
P60879	SNP25_MOUSE	Snap25	Synaptosomal-associated protein 25	21	20	184473000	85864200	214221000	157611000	164900000	158474000	86782900	204630000	158464000	149094000	221358000	199831000	210813000	147898000	175029000	161211000	172577000	114885000
P60882	MEGF8_MOUSE	Megf8	Multiple epidermal growth factor-like domains protein 8	11	11	582425	646101	751778	585242	579575	643484		744720	635207	542447	623478	471080	621563	531831	744929	478677	468003	545721
P60898	RPB9_MOUSE	Polr2i	DNA-directed RNA polymerase II subunit RPB9	2	2	20902		21867.3	34085.6		15064.1		20968.4	21435.3	18403.5		17554.1	27392.2	20161.5		31494.8	23707.2
P60904	DNJC5_MOUSE	Dnajc5	DnaJ homolog subfamily C member 5	7	7	178533000	175489000	182893000	135254000	147738000	157545000	235179000	176572000	153173000	131754000	177310000	143685000	187828000	116837000	176559000	151429000	172990000	153684000
P61021	RAB5B_MOUSE	Rab5b	Ras-related protein Rab-5B	6	6	17898500	15799900	18616500	15443000	15024600	16479400	13116200	16688900	16019400	14247900	16818300	16303400	18527700	12809700	17662300	14796600	16557600	14417500
P61022	CHP1_MOUSE	Chp1	Calcineurin B homologous protein 1	14	14	12563400	13483800	15310000	11729200	10478100	12638800	12293100	13675500	11600700	10024700	12267300	10661400	13707400	9362860	14523600	9783310	10442200	11041800
P61027	RAB10_MOUSE	Rab10	Ras-related protein Rab-10	15	13	63100500	61077400	71413200	53569100	56047400	63096800	59965800	59530300	56778300	53892300	63576000	57129900	65827600	50386200	64983000	54752300	57501000	55084000
P61028	RAB8B_MOUSE	Rab8b	Ras-related protein Rab-8B	6	6	19374200	20442400	23585600	19535000	19098700	20989000	19507800	21419400	18650500	18356000	21578200	18584200	19067100	17188900	23342600	19327600	19690900	18236300
P61079	UB2D3_MOUSE	Ube2d3	Ubiquitin-conjugating enzyme E2 D3	3	1	13402400	9826040	12178300	10791100	14720000	15079100	14956500	12721100	13310600	16448700	19176500	19690700	12407800	9568090	14078900	10285200	14199500	13441800
P61080	UB2D1_MOUSE	Ube2d1	Ubiquitin-conjugating enzyme E2 D1	2	1	1565900	1471560	1334910	1625330	1700060	1908770	1704220	1522590	1479250	1829200	1871400	1672580	1888980	1227490	1077280	1405970	1723570	1605040
P61082	UBC12_MOUSE	Ube2m	NEDD8-conjugating enzyme Ubc12	9	9	10233600	9953530	9937330	9902220	9538330	11184800	12302600	9508700	10411400	10881800	9533390	9637920	9772090	10486600	11041000	10013100	11801300	9916200
P61087	UBE2K_MOUSE	Ube2k	Ubiquitin-conjugating enzyme E2 K	9	9	7452270	7200520	7255220	7132650	6976450	7769690	8245260	6834440	6987140	7529490	7059030	7665030	7353410	6492190	6594070	6971800	8492220	6551680
P61089	UBE2N_MOUSE	Ube2n	Ubiquitin-conjugating enzyme E2 N	11	10	61136300	51307400	56580300	54188800	50423800	59624000	79910000	52611300	55631600	54356500	61322700	60548800	59024200	52753500	54743400	54777900	58493700	46619300
P61092;Q06985	SIA1A_MOUSE;SIA1B_MOUSE	Siah1a;Siah1b	E3 ubiquitin-protein ligase SIAH1A	1	0					1223.08				2296.14				3497.5	3844.32
P61148	FGF1_MOUSE	Fgf1	Fibroblast growth factor 1	6	6	5087420	4786270	5310190	4003650	4012260	5585070	3053020	4058800	4900780	4380000	4894570	4510460	5211490	2721140	4728060	3774910	5055110	4059020
P61161	ARP2_MOUSE	Actr2	Actin-related protein 2	16	16	22565200	15453100	22200800	25319300	28636300	22004000	14475800	23764000	22033900	23834200	24001800	26284900	21896100	28969400	20388100	24112400	22319800	18466600
P61164	ACTZ_MOUSE	Actr1a	Alpha-centractin	25	12	74786400	71638300	73989600	69891800	66060200	70676400	82876400	73770700	70509400	66494500	75606400	70573900	68078000	71511200	71185100	64172100	68282900	68220500
P61202	CSN2_MOUSE	Cops2	COP9 signalosome complex subunit 2	24	24	15184800	13781400	13793100	14330200	14625800	15101300	11251400	15478300	15791500	14359100	14640500	15477700	13491600	15072000	14308400	13967300	14686400	15047200
P61205;P84078	ARF1_MOUSE;ARF3_MOUSE	Arf1;Arf3	ADP-ribosylation factor 3	2	0	892472	150602	446326	378154	5049960	2130640		4832880	2534010	5135360	8583400	6250870	781167	848245	4810610	1351420	1711540	2965290
P61208	ARL4C_MOUSE	Arl4c	ADP-ribosylation factor-like protein 4C	3	3	251728	238597	284248	264031	218287	295901		285716	316936	259158	257604	226244	289281	255630	223437	252169	236303	239942
P61211	ARL1_MOUSE	Arl1	ADP-ribosylation factor-like protein 1	8	8	3814180	3226850	3334960	3599300	3836330	3392770	7197860	3699550	3958060	3948150	3809520	4140840	3508240	3978330	3552470	3775730	4287950	3246010
P61219	RPAB2_MOUSE	Polr2f	DNA-directed RNA polymerases I, II, and III subunit RPABC2	2	2		113031	65566.8	91325	103475	68458.3			107660	99187.2	73886.1	83638.5	66731.6	69242.8	118894	102843	89870.3	80435.9
P61222	ABCE1_MOUSE	Abce1	ATP-binding cassette sub-family E member 1	28	28	8580620	9490720	8931790	10286100	10334200	10378600	9276420	9750750	9745800	9860190	8576120	9670340	9921670	10449600	9832030	10423100	10501200	10025000
P61226	RAP2B_MOUSE	Rap2b	Ras-related protein Rap-2b	13	8	22038700	21083000	28390000	23189500	15283000	16589600	20162600	22448100	14360000	13549900	21435000	18468300	22714600	14321800	25175400	19766200	21039100	14717700
P61255	RL26_MOUSE	Rpl26	Large ribosomal subunit protein uL24	8	8	15076700	20520600	17050800	22302500	15063300	14468600	14898200	15481800	10761100	13157800	12889400	12150800	15396800	12279900	14436700	13923500	12766300	16102500
P61264	STX1B_MOUSE	Stx1b	Syntaxin-1B	20	20	730250000	540524000	829788000	569238000	602316000	656678000	675684000	730812000	671697000	540637000	770052000	627858000	792847000	424263000	737028000	520178000	632884000	542712000
P61290	PSME3_MOUSE	Psme3	Proteasome activator complex subunit 3	7	7	779402	731634	584767	657837	527983	743063	594502	646698	686657	710616	581739	688786	564817	618678	557635	716149	810044	728373
P61294	RAB6B_MOUSE	Rab6b	Ras-related protein Rab-6B	7	7	11159900	4841740	10293200	9642200	10054700	9453090	4906320	11017600	9783750	9208030	11593400	10974800	11660700	9461590	8899580	9066750	9529440	5678060
P61315	G3ST3_MOUSE	Gal3st3	Galactose-3-O-sulfotransferase 3	8	8	15933300	16739600	18929900	18141200	17231100	16258100		17534400	13045900	13628000	14434600	10870300	13939500	20812700	14968800	18928100	13096800	17114500
P61327;Q9CQL1	MGN2_MOUSE;MGN_MOUSE	Magoh;Magohb	Protein mago nashi homolog	6	0	394130	444086	451304	635189	347598	414215	428296	366940	361212	455199	394436	410109	386147	388600	377188	405224	454425	389876
P61329	FGF12_MOUSE	Fgf12	Fibroblast growth factor 12	7	5	3292290	3250100	4412430	3867610	4597670	3624440		3879900	4533550	3725030	4617870	3597510	3951150	3319370	3233950	2728110	2773320	3226060
P61358	RL27_MOUSE	Rpl27	Large ribosomal subunit protein eL27	7	7	14705400	18627500	16479200	21719600	15490700	13873600	28119600	14912500	11783000	13848300	13706000	13008200	16110200	13512600	14722200	14946100	13473100	16396200
P61406	EST1A_MOUSE	Smg6	Telomerase-binding protein EST1A	6	6	2742890	2440130	3137210	3435830	3085580	3028320		2297950	2714760	2424490	2833300	2655950	3752830	3140180		2117510	2775310	2512550
P61458	PHS_MOUSE	Pcbd1	Pterin-4-alpha-carbinolamine dehydratase	3	3	167930	178887	220670	243157	159690	172001		206544	172297	183072	215184	183072	149369	135356	273191	167215	107417	159289
P61460	DEPD5_MOUSE	Depdc5	GATOR1 complex protein DEPDC5	19	19	224216	210863	212232	213385	218787	238164	199462	224053	233057	239782	203202	182352	226118	214759	220188	213039	214701	248931
P61514	RL37A_MOUSE	Rpl37a	Large ribosomal subunit protein eL43	3	3	1969730	2381980	2172820	2771680	2316140	1910080	2855720	2338090	1500240	1851660	2533470	2291100	2237450	1757160	1832660	1760520	1492930	2221650
P61588	RND3_MOUSE	Rnd3	Rho-related GTP-binding protein RhoE	2	2	17602600	19314700	11215800	16216800	15755000	13628100		15694700		12885600	17781000	17706300	16274100	10979800	22273700	21075700	12613000	14836400
P61600	NAA20_MOUSE	Naa20	N-alpha-acetyltransferase 20	6	6	1153400	1202490	1264480	1276520	1417590	1342020		1243940	1448140	1464660	1223630	1575740	1108620	1421120	1169900	1260870	1271330	1246930
P61620	S61A1_MOUSE	Sec61a1	Protein transport protein Sec61 subunit alpha isoform 1	9	6	4618650	4079560	4967600	4607140	3862220	4634350	4721710	4093560	3205770	3783670	4182170	3157280	4241980	3465060	4018910	3415380	3512700	3631790
P61750	ARF4_MOUSE	Arf4	ADP-ribosylation factor 4	3	3	14393400	14059600	14102000	12746400	14226800	15130600	17168700	14270600	13671500	12790700	16419000	14315000	15334100	12597100	15066400	13482900	14583500	12846900
P61759	PFD3_MOUSE	Vbp1	Prefoldin subunit 3	12	12	6411230	4876160	6385550	7008140	6615190	5897480	4675450	6472360	6708940	7426400	6501790	7058490	5613520	6125150	5915950	5738820	5709040	5026070
P61793	LPAR1_MOUSE	Lpar1	Lysophosphatidic acid receptor 1	2	2		21567.6	25780.3	26530.7	36191.9	35326.9		29278.2		41569.8	29077.9	33612.3	44172.8	27819.4	41870	28523.3	42799	8784.61
P61804	DAD1_MOUSE	Dad1	Dolichyl-diphosphooligosaccharide--protein glycosyltransferase subunit DAD1	3	3	2042440	2442280	2401100	2497860	2377090	2498360	3667800	2290400	1959460	2007110	1918110	1381420	2024880	2545610	2599790	1838350	1927290	2408680
P61807	SNN_MOUSE	Snn	Stannin	3	3	134342	148654	152664	149301	154851	139910		141559	151186	134389	158527	146056	150965	108141	124981	139955	146301	92957.1
P61809	CD5R1_MOUSE	Cdk5r1	Cyclin-dependent kinase 5 activator 1	5	5	51315.6	65443.3	45986.5	76463.5	69143.2	83163.8		62202.5	44788.9	45613.4	61939.8	80740.1	51644.1	78789.8	74299	82655.9	51903.7	74168.7
P61922	GABT_MOUSE	Abat	4-aminobutyrate aminotransferase, mitochondrial	38	38	486031000	351367000	488245000	394827000	460076000	408738000	406309000	428679000	458803000	431930000	485039000	498697000	475318000	402606000	416092000	399447000	424448000	343208000
P61924	COPZ1_MOUSE	Copz1	Coatomer subunit zeta-1	6	6	5606640	6236350	6681340	5777180	5479310	6923370	10900800	5433750	5954280	6147170	5691040	6720680	6294530	5140680	6749200	6391400	6398660	6516470
P61953	GBG11_MOUSE	Gng11	Guanine nucleotide-binding protein G(I)/G(S)/G(O) subunit gamma-11	4	3	17864900	17106400	23289100	12670100	9688340	14233300	17926300	17105200	12306000	10896000	17900600	14920100	22930200	7852560	19779900	11596100	16927000	9545950
P61957	SUMO2_MOUSE	Sumo2	Small ubiquitin-related modifier 2	2	1	15168100	15296900	15688700	14153400	12599000	18683700	18104800	14276300	12791800	15178400	14757400	15025900	14812500	11933600	13038100	12986100	17653300	12744600
P61961	UFM1_MOUSE	Ufm1	Ubiquitin-fold modifier 1	4	4	4332420	4940050	4671420	4764330	4482390	5310720	4335250	4967430	4677010	4501920	4768920	4974410	4190820	4570050	4552450	4487890	4643380	4040470
P61963	DCAF7_MOUSE	Dcaf7	DDB1- and CUL4-associated factor 7	11	11	3608470	3307180	3709090	4224660	3202500	3407710	3937710	3763790	3716240	3562550	3362750	3474580	3394650	3645320	3625570	4046080	3369730	3800670
P61965	WDR5_MOUSE	Wdr5	WD repeat-containing protein 5	8	8	1274410	1325960	1461130	1640570	1632740	1400900		1605880	1261510	1440010	1386900	1644220	1325930	1830430	1368510	1717540	1209430	1670540
P61967	AP1S1_MOUSE	Ap1s1	AP-1 complex subunit sigma-1A	6	5	1779030	1047250	1788980	1850460	2011030	1777200	764769	1891720	1688030	1766540	2151360	2047530	1708500	2077320	1608990	1941390	1702730	1397020
P61971	NTF2_MOUSE	Nutf2	Nuclear transport factor 2	6	6	20877100	11410900	19493700	17868500	22061500	17678600	6739990	18944000	19809300	19365400	29518700	29340500	22578600	16366700	16322700	17755300	18424800	10444900
P61979	HNRPK_MOUSE	Hnrnpk	Heterogeneous nuclear ribonucleoprotein K	22	22	24244200	26056600	26349000	31472200	23844800	23794900	26276000	21844500	23757800	25895200	22526600	27999200	28500900	25390600	25320400	26123300	26100300	25324100
P61982	1433G_MOUSE	Ywhag	14-3-3 protein gamma	13	10	224095000	227494000	245580000	237936000	232484000	226286000	293556000	216058000	237213000	204628000	221529000	217842000	238765000	226363000	213119000	240896000	205438000	230416000
P62046	LRCH1_MOUSE	Lrch1	Leucine-rich repeat and calponin homology domain-containing protein 1	12	11	564666	586382	652104	738197	662918	617192		658114	582722	648658	573632	559454	603302	570037	569764	610229	560466	743124
P62069	UBP46_MOUSE	Usp46	Ubiquitin carboxyl-terminal hydrolase 46	13	7	3991000	3690750	4837210	3579570	3506110	3512790	4443200	4231670	3180080	3585380	3744020	3448910	3964050	3493830	4344140	3757480	3668640	3563280
P62071	RRAS2_MOUSE	Rras2	Ras-related protein R-Ras2	10	10	1239180	849531	1418840	1229220	1139270	1118760	1018420	1272630	800485	959673	1236130	1075030	2810820	1368000	2125070	1787350	2196020	1452690
P62073	TIM10_MOUSE	Timm10	Mitochondrial import inner membrane translocase subunit Tim10	6	6	3273470	3176600	3624040	3448720	4023080	3545190	2854710	3286920	3337400	2864250	4455360	4297130	4022720	2880010	2963410	2790040	2649090	2578390
P62075	TIM13_MOUSE	Timm13	Mitochondrial import inner membrane translocase subunit Tim13	4	4	49414900	28414600	51236900	44530100	51259700	43668100	21902000	48731100	45154300	45748800	59854500	61328900	54959500	43345900	38931900	44953000	44749300	33167900
P62077	TIM8B_MOUSE	Timm8b	Mitochondrial import inner membrane translocase subunit Tim8 B	3	3	8749630	9103810	8749050	9992060	10196100	7977240	11070700	7221850	8139070	8108190	7585690	8607460	8464670	7749170	8548580	9032060	9181860	9601760
P62080	TSN5_MOUSE	Tspan5	Tetraspanin-5	1	1	16619	16499.4		12668.6	9082.02	10777.8		10947.9		7802.21	8763.7	15309.5			16694.1	11770.8		9390.16
P62082	RS7_MOUSE	Rps7	Small ribosomal subunit protein eS7	10	10	7909140	10745800	10105600	12314400	7659800	8710530	21965300	8308130	6222130	9642880	7885560	7315230	9145750	7882160	9599000	8716560	7466500	9749400
P62137	PP1A_MOUSE	Ppp1ca	Serine/threonine-protein phosphatase PP1-alpha catalytic subunit	11	7	14470400	14340700	16014800	14183000	12680000	12453200	15013700	13453500	11614500	11236200	14668400	13195100	15843100	13434200	14520300	12720400	14684100	12550300
P62141	PP1B_MOUSE	Ppp1cb	Serine/threonine-protein phosphatase PP1-beta catalytic subunit	21	8	32989800	32083200	35693400	35406800	30707800	30603300	35755900	31665700	30288200	29684900	33161700	31495300	37027600	30407500	32085400	32973700	32641900	27039900
P62192	PRS4_MOUSE	Psmc1	26S proteasome regulatory subunit 4	25	25	19421300	19851000	19095300	18979000	18864100	18502400	18080400	20152100	19825300	19814400	18708300	19688700	17348900	20909900	18430200	18389500	19035300	20007900
P62196	PRS8_MOUSE	Psmc5	26S proteasome regulatory subunit 8	25	25	12664500	12176900	11913500	12572600	13334800	12686100	9120630	13236900	13425800	13172600	12997700	13419600	11912100	13661900	11656300	12871200	12654000	12792100
P62242	RS8_MOUSE	Rps8	Small ribosomal subunit protein eS8	12	12	14679100	18369800	16546500	20572300	14634100	14066900	17670200	13796200	11056500	13499800	12986200	11720500	14995900	12100100	13860900	13906900	12786200	16882400
P62245	RS15A_MOUSE	Rps15a	Small ribosomal subunit protein uS8	8	8	10848500	9927480	12289300	15530400	11285600	10994900	9950910	10281100	8224780	10393400	9920780	9585840	12412400	9633900	9717460	10813700	9687280	11570500
P62254	UB2G1_MOUSE	Ube2g1	Ubiquitin-conjugating enzyme E2 G1	2	2	139868	187688	199012		208588	158799			212773	167921	188810				126015	100862	222494
P62257	UBE2H_MOUSE	Ube2h	Ubiquitin-conjugating enzyme E2 H	4	4	1277770	1198210	1304990	1246300	1344970	1394140		1194160	1372110	1336150	1300160	1305620	1341420	1103600	1151070	1287550	1289020	1337740
P62259	1433E_MOUSE	Ywhae	14-3-3 protein epsilon	22	19	1273150000	964470000	1261640000	1208290000	1259650000	1219460000	1446850000	1257660000	1150500000	1221360000	1351690000	1293480000	1210960000	1198400000	1126220000	1166890000	1237170000	967524000
P62264	RS14_MOUSE	Rps14	Small ribosomal subunit protein uS11	7	7	10171600	12702200	12035200	14322300	11084300	9847300	8850630	10247200	7979200	8965960	10159200	9631370	11490900	8890530	10013700	10301600	9215710	10223900
P62267	RS23_MOUSE	Rps23	Small ribosomal subunit protein uS12	5	5	7822340	10193400	8884480	10479500	7937300	7964960	9124100	8156870	5904450	6768000	6679140	6122460	8175930	6848330	8288660	7587020	7027090	8765720
P62270	RS18_MOUSE	Rps18	Small ribosomal subunit protein uS13	10	10	29561800	32560500	32157800	40140500	26489100	26299200	35218600	27817300	20701500	26291700	27908400	23787200	31039200	24897600	27912300	26878400	24304300	29850300
P62274	RS29_MOUSE	Rps29	Small ribosomal subunit protein uS14	3	3	1846770	1769840	2175130	2219410	2109810	1475300		2066180	1266260	1630830	2465420	2118560	2158490	1520670	1181460	1815370	1808160	2025900
P62281	RS11_MOUSE	Rps11	Small ribosomal subunit protein uS17	11	11	11072500	14178600	12089900	16610500	10478500	10570000	10831200	10328400	7824670	10857600	9556300	8497120	12007900	9146140	10173100	10798100	9627720	11802300
P62301	RS13_MOUSE	Rps13	Small ribosomal subunit protein uS15	9	9	13198300	15823200	14692200	18539300	10736300	12357200	19199900	12795500	9249350	11762600	11567400	10605200	13255800	11158400	13070200	12524300	11305800	14842200
P62305	RUXE_MOUSE	Snrpe	Small nuclear ribonucleoprotein E	2	2	1171090	605145	1066250	1513700	1063960	709284	398351	911503	978820	1270020	1221780	1523090	1365560	1151680	897923	1222240	1113230	700569
P62307	RUXF_MOUSE	Snrpf	Small nuclear ribonucleoprotein F	2	2	10385.9	5809.46	9226.86	14064.2	15488.7	6910.17		7131.1	11212.8	12639.5	11796.6	11521.3	15880.3	13820.2	8754.61	11077.3	11888.9	6912.04
P62309	RUXG_MOUSE	Snrpg	Small nuclear ribonucleoprotein G	3	3	4238760	3671190	4349350	5711390	4598950	3690820		3189510	3909580	4524920	4330420	6138940	4919360	5000080	3950080	4662230	3608510	3623340
P62311	LSM3_MOUSE	Lsm3	U6 snRNA-associated Sm-like protein LSm3	2	2	3099390	3491870	3307580	3009940	2817380	3129510	5699480	2942480	2846670	3165540	3117320	2950700	3315120	2686880	2949160	2488390	3569050	3001620
P62313	LSM6_MOUSE	Lsm6	U6 snRNA-associated Sm-like protein LSm6	4	4	1599670	1523760	1522970	1442800	1399120	1541250	2668840	1265100	1421090	1586650	1394630	1519370	1244100	1033760	1594280	1227900	1655380	1334900
P62315	SMD1_MOUSE	Snrpd1	Small nuclear ribonucleoprotein Sm D1	5	5	4337320	4751890	3895790	5269640	3920430	3765440	5363010	3361580	3807520	3764560	3559950	4917990	4848720	4063380	4296950	4713720	4200790	4451580
P62317	SMD2_MOUSE	Snrpd2	Small nuclear ribonucleoprotein Sm D2	7	7	5843370	6354410	5977220	7587800	5920240	4896060	8923400	4740470	5027450	6059200	5302210	7130230	7271690	5999870	6282780	6999310	5805930	5935250
P62320	SMD3_MOUSE	Snrpd3	Small nuclear ribonucleoprotein Sm D3	3	3	2664910	2193360	2862710	3282650	2830090	2452730	2010630	2104930	2392970	2651790	2590540	3333680	3200740	2857880	2550110	3014660	2598830	2744410
P62331	ARF6_MOUSE	Arf6	ADP-ribosylation factor 6	7	7	10719700	8580380	10789600	11246900	9023180	10613100	14006800	9994620	9338430	9672120	11425700	10654100	12783900	8704660	12043500	9585480	10793700	7675940
P62334	PRS10_MOUSE	Psmc6	26S proteasome regulatory subunit 10B	22	22	7289220	6818160	7010160	7027960	7430940	7167270	4859610	7580830	7870080	7803550	7872820	7770060	6815970	7623580	6723830	7176630	7066750	7150300
P62340	TBPL1_MOUSE	Tbpl1	TATA box-binding protein-like 1	1	1			711.005	1270.57	998.56	2205.34		1359.81	2265.44	3492.92				1980.44		1573		2134.03
P62342	SELT_MOUSE	Selenot	Thioredoxin reductase-like selenoprotein T	5	5	1776390	1458560	2299570	1935080	2031120	1981310		1950650	1948600	1802220	1829350	1738360	1877080	1740870	1898260	1390250	1453640	1435300
P62482	KCAB2_MOUSE	Kcnab2	Voltage-gated potassium channel subunit beta-2	19	16	25758500	24918800	34919300	22632000	21006800	23202100	17063400	25910100	20319800	16576500	32328600	22646800	32834600	14581800	27440200	16244400	22248600	18130200
P62484	ABI2_MOUSE	Abi2	Abl interactor 2	9	9	9276770	10942700	9866700	12044900	10321800	9907360	15016600	10725900	8437160	9400610	8206550	9607780	8929530	12294700	10857200	10760700	10553500	11351800
P62488	RPB7_MOUSE	Polr2g	DNA-directed RNA polymerase II subunit RPB7	4	4	18801	26103.2	20726.9	24117.6	24288.8	36052.5		28167.1	19157.6	16146.9	22455.8	24981.8	27234.9	36234.7	30875.7	25990.9	26306.1	32292.8
P62492	RB11A_MOUSE	Rab11a	Ras-related protein Rab-11A	1	1	24594.7		21800	28463.2	58185.9	22632.8		34059.8	48801.7	23758.1	49704.5	47691.8	45003.2	42905.7	24624.4	33818.8	36153.8	6622.33
P62500	T22D1_MOUSE	Tsc22d1	TSC22 domain family protein 1	5	5	5262990	6066010	5950430	5508030	5574170	6085120	5001680	5947880	5551750	5614320	6095850	5278930	5551690	5879160	5030920	5256720	6341640	6155590
P62627	DLRB1_MOUSE	Dynlrb1	Dynein light chain roadblock-type 1	6	6	30673000	28568900	29306500	28677900	29033300	29281900	38854100	32205800	29794200	27782200	31717800	32530900	31452300	28740600	32359900	27988800	31688200	25983700
P62631	EF1A2_MOUSE	Eef1a2	Elongation factor 1-alpha 2	13	13	91307200	69495200	87051800	104921000	101275000	93907000	84462700	89264800	109074000	106326000	97092100	112825000	103439000	104097000	89313600	98568800	103371000	79675600
P62700	YPEL5_MOUSE	Ypel5	Protein yippee-like 5	4	4	432803	304859	532494	514798	446023	494348	568821	491129	448296	348582	508659	444317	526005	436651	575772	367489	457907	596318
P62702	RS4X_MOUSE	Rps4x	Small ribosomal subunit protein eS4	22	22	13987200	16668100	15548300	19554300	13387300	13557000	16704600	14161100	10259900	13317400	12892400	12100700	15504800	12058100	13000900	13575200	12270500	14692800
P62715	PP2AB_MOUSE	Ppp2cb	Serine/threonine-protein phosphatase 2A catalytic subunit beta isoform	16	2	55351600	35886000	54463500	52475700	57869900	50167300	35809200	55063100	51363700	51588900	60773500	60384600	54465500	53774200	46230200	50680700	51424000	43007500
P62717	RL18A_MOUSE	Rpl18a	Large ribosomal subunit protein eL20	8	8	10018700	11349300	11630100	14286100	9848060	9108180	10536800	9262290	7468550	8581430	9479830	8870250	10814300	8742260	8676350	9709680	7728780	11229700
P62743	AP2S1_MOUSE	Ap2s1	AP-2 complex subunit sigma	6	6	107167000	81051000	113024000	110538000	93796200	93238800	371909000	130714000	88102300	88375200	107375000	107119000	116129000	96186300	124905000	103411000	102322000	71351600
P62746	RHOB_MOUSE	Rhob	Rho-related GTP-binding protein RhoB	11	9	58461100	52961000	69115500	42604300	39717400	48262300	103458000	52102200	40200900	37727500	58564600	45311900	67492500	33398900	65758900	43525600	55868200	41858900
P62748	HPCL1_MOUSE	Hpcal1	Hippocalcin-like protein 1	10	7	38458400	39588500	52316300	42020300	35913100	40185500	51450300	41671900	33906300	41084400	44952500	36198500	43244000	34765500	52185100	40385200	38015100	38118200
P62751	RL23A_MOUSE	Rpl23a	Large ribosomal subunit protein uL23	10	10	16219200	23056700	17333200	28861200	16248800	15749600	24278000	16182200	12402600	15781600	14545100	16025900	16855200	14426100	16754700	14850100	15824600	17082800
P62754	RS6_MOUSE	Rps6	Small ribosomal subunit protein eS6	7	7	12219700	17147400	14087100	19376300	11962400	11758600	14024000	12429200	9894950	11689400	12093600	11278100	14028900	10764000	12214300	13086800	11586100	13525800
P62761	VISL1_MOUSE	Vsnl1	Visinin-like protein 1	15	12	154503000	114066000	178503000	125217000	111783000	141798000	120986000	145034000	109208000	121247000	182846000	141095000	179674000	104231000	177251000	124319000	143810000	103598000
P62774	MTPN_MOUSE	Mtpn	Myotrophin	7	7	23972300	25022100	25649200	27003000	24783200	26865300	33343100	21883200	22380400	24706600	23903900	25403800	24025500	25444300	23893400	27583000	24811300	23196100
P62806	H4_MOUSE	H4c1	Histone H4	7	7	3992580	5834950	3682560	2289430	3820920	4652490	2710710	4419480	3525150	3436870	4401330	5044560	12287200	2769760	8033960	1996140	11990200	2756650
P62812	GBRA1_MOUSE	Gabra1	Gamma-aminobutyric acid receptor subunit alpha-1	16	11	27380900	27525100	31737800	23292300	24234300	25610200	21956900	29200300	24390500	23779800	34449900	23359800	31010000	21212000	24942700	18483100	23852300	22763600
P62814	VATB2_MOUSE	Atp6v1b2	V-type proton ATPase subunit B, brain isoform	32	24	176360000	164045000	171189000	185757000	168799000	167781000	245412000	186626000	170089000	170274000	173206000	170853000	156315000	182735000	170017000	172025000	163144000	161945000
P62821	RAB1A_MOUSE	Rab1A	Ras-related protein Rab-1A	13	7	85023100	75573900	95086400	74914500	72348900	82698000	174035000	87638400	70857100	69596300	89853300	82856700	92874600	65333400	96781700	76416700	78199200	67702000
P62823	RAB3C_MOUSE	Rab3c	Ras-related protein Rab-3C	12	8	271336000	192626000	272711000	249021000	255870000	251861000	244222000	250931000	218064000	251001000	285869000	279691000	299313000	272420000	298556000	281963000	228191000	242128000
P62827	RAN_MOUSE	Ran	GTP-binding nuclear protein Ran	11	6	47201900	40569100	44611400	44269800	40272600	45717500	60212900	44337200	41534100	43948400	43567600	46727100	44384500	39417000	42599400	40941700	45392700	38859100
P62830	RL23_MOUSE	Rpl23	Large ribosomal subunit protein uL14	8	8	8132790	9447960	8994280	11697400	8226810	7489790	9076830	8054040	6556590	7566310	7859160	7429020	8595730	7845210	8142980	8032700	6884420	8517460
P62835	RAP1A_MOUSE	Rap1a	Ras-related protein Rap-1A	3	3	23542100	6472770	28819100	17395100	21413800	20465900		25254900	19950000	19395100	34183800	26819900	33607000	15686300	21481800	19169000	21813200	8925420
P62838	UB2D2_MOUSE	Ube2d2	Ubiquitin-conjugating enzyme E2 D2	1	1	8651660	9180200	8690140	8557580	5864380	9035990	6966740	8743400	8047200	7999560	8307460	9497430	8010450	8092400	8267530	8228010	8852150	7992370
P62843	RS15_MOUSE	Rps15	Small ribosomal subunit protein uS19	3	3	3025560	1226530	3662930	4486140	2963110	2067830		3011250	2162830	3159250	3667060	3112250	4184350	2518070	2152520	3065730	1992110	1440210
P62849	RS24_MOUSE	Rps24	Small ribosomal subunit protein eS24	3	3	4053030	1704280	4030710	5751480	4524070	3636290	2866750	3517630	3520170	3310340	3437520	4207060	4638510	3739080	2616480	3653440	2824410	1928080
P62852	RS25_MOUSE	Rps25	Small ribosomal subunit protein eS25	5	5	14139200	18058200	16901100	20760000	14145800	12745100	16041600	14018600	10005800	12208100	12435400	12266900	15411600	11270500	15031600	12781700	13527300	15339900
P62855	RS26_MOUSE	Rps26	Small ribosomal subunit protein eS26	5	5	5678730	6610180	6274430	8277780	6441170	5560800	4885440	5479790	4461560	5634970	5050390	4981000	6079500	4956380	5790180	5653160	5241730	6068540
P62858	RS28_MOUSE	Rps28	Small ribosomal subunit protein eS28	4	4	15331400	20026400	17606200	20698800	14907600	15277900	9180300	14963800	10957100	13105300	14838100	13142400	16169400	13508100	16314500	14458100	14006500	18508000
P62862	RS30_MOUSE	Fau	Ubiquitin-like FUBI-ribosomal protein eS30 fusion protein	3	3	13176400	18061700	15753500	20067700	12860600	12113500	10989600	11913100	8810660	10715600	11035700	10996000	13901100	9550140	13106300	11278600	11117000	14117900
P62869	ELOB_MOUSE	Elob	Elongin-B	12	12	15394500	16015700	15922300	15966600	14967500	16551900	18911900	15454800	15428500	14779400	14862500	14628000	14969500	15329800	15124700	15384500	15854200	15751200
P62874	GBB1_MOUSE	Gnb1	Guanine nucleotide-binding protein G(I)/G(S)/G(T) subunit beta-1	12	6	576164000	327991000	688535000	373680000	448529000	417434000	442740000	539917000	415277000	379764000	661894000	516992000	638552000	336765000	526102000	432897000	472229000	312114000
P62876	RPAB5_MOUSE	Polr2l	DNA-directed RNA polymerases I, II, and III subunit RPABC5	1	1				16804.8	30307.9				27809.6	29363.5		56442.9		46877.4		46882	24919.7	25297.6
P62878	RBX1_MOUSE	Rbx1	E3 ubiquitin-protein ligase RBX1	1	1	7278690	6417110	6127350	6580290	6222580	6782330	4619020	7436840	6811570	6506120	5103370	7143850	6372380	7086850	6704540	6836530	7260950	6420560
P62880	GBB2_MOUSE	Gnb2	Guanine nucleotide-binding protein G(I)/G(S)/G(T) subunit beta-2	5	5	232209000	203659000	301663000	193464000	160213000	188024000	242680000	232980000	167491000	161077000	246855000	201188000	255055000	149246000	266883000	181799000	226792000	173075000
P62881	GNB5_MOUSE	Gnb5	Guanine nucleotide-binding protein subunit beta-5	14	14	48770000	43909300	50873200	37603800	41066200	41609900	43738100	46255800	38581600	37687800	50629200	44186100	51050000	37853200	46959900	38259600	47376900	37746500
P62889	RL30_MOUSE	Rpl30	Large ribosomal subunit protein eL30	6	6	9155470	11449400	9551990	12522900	9469880	8931530	9307690	8162160	6811300	7397720	8153700	7402240	9504930	7502620	7765690	8500360	7676960	9375060
P62892	RL39_MOUSE	Rpl39	Large ribosomal subunit protein eL39	1	1	6816330	6496370	7821830	8134760	6445350	4806950		5899200	4661700	5767170	7579070	7914740	8582680	4557450	5519120	6244540	5018820	7141690
P62897	CYC_MOUSE	Cycs	Cytochrome c, somatic	10	8	729792000	646511000	735253000	742111000	899933000	703202000	952346000	746741000	649242000	793817000	859270000	1024310000	826643000	776851000	709852000	823575000	801182000	710170000
P62900	RL31_MOUSE	Rpl31	Large ribosomal subunit protein eL31	6	6	16428000	21373400	20577000	25428400	15019700	14470600	15798600	18011600	12794100	15120300	15562500	15178800	17319500	12408600	17390600	14748900	15160900	16980500
P62908	RS3_MOUSE	Rps3	Small ribosomal subunit protein uS3	20	20	13614100	16159000	15387800	19806200	13616200	13537300	16958600	13275700	10444000	12841100	12630600	12174600	14694500	11959800	13355000	13084700	12091200	14142500
P62911	RL32_MOUSE	Rpl32	Large ribosomal subunit protein eL32	6	5	2797520	3144380	3204330	4231310	3472000	2517510	1760090	2983210	2271560	2880670	2961850	2736220	3126420	2767050	2565080	3120500	2261030	2526300
P62915	TF2B_MOUSE	Gtf2b	Transcription initiation factor IIB	6	6	183710	209233	183308	238405	277658	221214	389790	176275	237950	174026	191605	210681	156144	252923	166820	252968	248631	202869
P62918	RL8_MOUSE	Rpl8	Large ribosomal subunit protein uL2	11	11	15007300	20089100	17451400	22865400	15059100	13556000	20779000	14147600	11496100	13654000	12961700	12725100	15393800	12914300	13744100	13590300	13055200	15296600
P62960	YBOX1_MOUSE	Ybx1	Y-box-binding protein 1	12	9	2440240	2287190	2198340	2294740	2672310	2102150	2617470	2419960	1839500	1949790	2083880	2460120	2313710	2250840	1913110	2286000	2547080	1917260
P62962	PROF1_MOUSE	Pfn1	Profilin-1	9	9	44469100	31717400	43506100	42069100	43571600	44604900	61739000	45590100	40853300	42192300	49617800	49000300	44563600	38134700	40173200	41294300	47097100	32550500
P62965	RABP1_MOUSE	Crabp1	Cellular retinoic acid-binding protein 1	3	3	23175.1		23755.5	43602.9		46160.2		46706.1		38604.9		31216.6	26396.3	47473.3	53610.4	45570.3	33099.1	45641.1
P62983	RS27A_MOUSE	Rps27a	Ubiquitin-ribosomal protein eS31 fusion protein	6	2	267864000	266200000	290629000	274707000	251228000	286422000	824864000	269596000	257056000	246604000	262398000	275256000	261953000	220372000	262543000	239806000	289681000	239250000
P62996	TRA2B_MOUSE	Tra2b	Transformer-2 protein homolog beta	8	8	1478050	1997130	1398860	3020460	1292470	1851600	1337250	804760	1153060	1855530	1662920	1701580	2731520	1388170	939902	1971930	1841630	1654440
P63001	RAC1_MOUSE	Rac1	Ras-related C3 botulinum toxin substrate 1	9	3	181095000	187804000	209234000	148971000	156344000	165989000	219380000	173290000	141021000	143090000	189673000	149615000	195036000	130572000	182606000	150887000	174769000	145450000
P63002	TLE5_MOUSE	Tle5	TLE family member 5	3	3	216932	206965		206712	168382	189821		208253	203230	183938	163836	249595	236514	217128	172531	176651	249326	199303
P63005	LIS1_MOUSE	Pafah1b1	Platelet-activating factor acetylhydrolase IB subunit beta	28	28	32711200	27358100	31346100	29274200	29813800	30273400	32415500	31269700	31007800	31149900	33739600	33315700	32084000	28089500	29133700	28427400	31514600	27904300
P63011	RAB3A_MOUSE	Rab3a	Ras-related protein Rab-3A	8	7	451121000	352743000	448993000	337994000	445218000	407929000	442700000	430264000	384556000	351216000	454164000	428877000	460549000	392825000	444361000	418985000	416838000	390298000
P63017	HSP7C_MOUSE	Hspa8	Heat shock cognate 71 kDa protein	39	29	518942000	400937000	512946000	502124000	544135000	522034000	525133000	514616000	513050000	484415000	534047000	544238000	524524000	504222000	507959000	487431000	496536000	447864000
P63024	VAMP3_MOUSE	Vamp3	Vesicle-associated membrane protein 3	1	1	89649.8		101605	76575.4	104446	71387		101944	96948.7	91613.5	107839	139270	101190	103351	97712.2	76214.8	83950.9	43775.1
P63028	TCTP_MOUSE	Tpt1	Translationally-controlled tumor protein	7	7	29486600	26265600	31788300	28711600	30618600	30223000	32495100	31551800	30797200	33062600	31639100	33483500	31541900	27264300	29971000	30831700	33659000	24375700
P63030	MPC1_MOUSE	Mpc1	Mitochondrial pyruvate carrier 1	2	2	3720910	6780900	6204860	6081010	6486800	7154210	4874860	7760090	6819590	5812250	5203640	3637690	4733560	4345390	7757700	3766440	4227380	4874220
P63032	RHES_MOUSE	Rasd2	GTP-binding protein Rhes	1	1										1398.87				900.463				715.968
P63034	CYH2_MOUSE	Cyth2	Cytohesin-2	7	7	1385520	1422150	1669930	1783050	1546540	1515210	2092600	1584510	1261900	1309930	1536200	1315280	1381840	1947460	1665900	1377350	1864610	1523600
P63037	DNJA1_MOUSE	Dnaja1	DnaJ homolog subfamily A member 1	19	19	16288600	15127000	13486000	17959000	13920700	14334300	21894300	15927000	14047800	13568400	14118800	14118400	14794000	16010100	16309800	14673200	14524300	14629500
P63038	CH60_MOUSE	Hspd1	60 kDa heat shock protein, mitochondrial	52	52	496322000	389359000	469928000	462745000	503390000	460412000	552784000	458277000	465410000	444951000	483855000	487543000	526322000	464389000	484213000	473046000	464882000	433121000
P63040	CPLX1_MOUSE	Cplx1	Complexin-1	9	7	49599700	8536060	36838400	42809100	44358000	46040200	13077200	38869500	43292700	48535200	59522200	55521700	54284000	43899100	31852700	41334800	49560200	24107600
P63042	STMN4_MOUSE	Stmn4	Stathmin-4	4	4	2652800	3235840	3005690	2486790	2268480	2983000		2765940	2443090	2226420	2548220	2791870	3195100	2044490	2979030	2524010	3140850	2634660
P63044	VAMP2_MOUSE	Vamp2	Vesicle-associated membrane protein 2	4	2	145920000	64861100	161138000	163936000	139835000	116845000	55617300	162473000	119464000	135023000	170269000	168437000	139595000	168935000	138089000	159713000	115610000	97831200
P63046	ST4A1_MOUSE	Sult4a1	Sulfotransferase 4A1	11	11	5325830	3490200	4975650	4957900	4811060	4901040	2946840	5034830	5059290	5169400	5630700	5683920	5235710	4873320	4771960	5067460	4908550	3547960
P63054	PCP4_MOUSE	Pcp4	Calmodulin regulator protein PCP4	3	3	67028400	32226700	65564200	66460600	64224500	80633800	57213400	64236800	52258100	66846400	70045200	77184800	82255500	54322200	69720900	72443600	104657000	53509100
P63056	NOE3_MOUSE	Olfm3	Noelin-3	8	8	246917	237680	243158	262024	238585	213054		314936	249980	233612	271470	243819	240631	227159	233981	241681	216013	268464
P63058	THA_MOUSE	Thra	Thyroid hormone receptor alpha	2	2					19103.2	21339.9		14770.2		20741.7		19037
P63073	IF4E_MOUSE	Eif4e	Eukaryotic translation initiation factor 4E	8	8	5055420	4916550	5463520	5506610	5362070	5290780	5483050	4943140	4751440	5093160	5009250	5516970	5653570	5564730	5072520	5038910	5532910	5446740
P63078	GBG8_MOUSE	Gng8	Guanine nucleotide-binding protein G(I)/G(S)/G(O) subunit gamma-8	2	2	2058610	1101000	2492570	1661810	778570	1417850	1063010	2644760	1342360	893684	1036690	683347	1302960	572728	2351340	1162290	1144900	891621
P63080	GBRB3_MOUSE	Gabrb3	Gamma-aminobutyric acid receptor subunit beta-3	5	5	4166690	4301640	4385640	4301590	4359530	3764530	4487280	4111840	2894130	3386010	4084850	3275080	4277280	4815290	4113510	3354490	3114530	4038060
P63082	VATL_MOUSE	Atp6v0c	V-type proton ATPase 16 kDa proteolipid subunit c	1	1	1997500		1201410	1186480	2371750	1054180		1834620	1541670	2092550	4304870	3914220	2516050	1879960	563305	1810520	732075	190410
P63085	MK01_MOUSE	Mapk1	Mitogen-activated protein kinase 1	23	18	38232200	38111400	42620400	45390700	45849900	38276700	45718400	37995100	38662200	37692100	37528600	40207800	34529400	47596900	38137700	45296600	38561900	39471400
P63087	PP1G_MOUSE	Ppp1cc	Serine/threonine-protein phosphatase PP1-gamma catalytic subunit	3	3	15091900	12471800	15356700	13173500	10708900	12751100	15859300	12210900	11916000	10960800	14140100	13081000	16685900	10090600	13906000	11424300	15213700	10631800
P63101	1433Z_MOUSE	Ywhaz	14-3-3 protein zeta/delta	18	16	407240000	424483000	426263000	409207000	439339000	447148000	530803000	448694000	392248000	387909000	434833000	442250000	375839000	442782000	395001000	414517000	454580000	387013000
P63115	AAA1_MOUSE	Slc7a10	Asc-type amino acid transporter 1	1	1	59441.6	35452.5	98220.9	38567.1	64826.1	49993		70634.1	45332.2	57148.4	82672	45930.3	70155.2	23882.4	60795.2	33312.4	32723.2	14722
P63137	GBRB2_MOUSE	Gabrb2	Gamma-aminobutyric acid receptor subunit beta-2	11	5	11362100	9944260	11968500	8701710	8968460	9728200	6986550	10560400	8432270	9475230	13201400	9510040	11084500	8099960	9882320	7046150	9994900	8950340
P63139	NFYB_MOUSE	Nfyb	Nuclear transcription factor Y subunit beta	2	2	14453.4	16041.2	13364.6	15028.6	17519.7	30871.1		16322.6	13758.6	13144.6	18820.7	10632.8	12499.1	14299.5		10310.4	11111.8	14765.6
P63141	KCNA2_MOUSE	Kcna2	Potassium voltage-gated channel subfamily A member 2	4	4	5637610	5853130	7356760	4415560	3933940	5639080	2879410	5242440	4922320	4065830	7428330	4008610	7350240	2657220	5535200	3001080	4647150	4461490
P63143	KCAB1_MOUSE	Kcnab1	Voltage-gated potassium channel subunit beta-1	10	10	761693	871712	1157400	745660	735447	770315	750353	861889	832263	698174	928228	691884	891242	639571	875456	626315	682737	791108
P63147	UBE2B_MOUSE	Ube2b	Ubiquitin-conjugating enzyme E2 B	2	2	334911	306637	424397	339051	284039	390387		285078	265566	389895	247119	338246	383355	351080	318757	379203	250524	247249
P63154	CRNL1_MOUSE	Crnkl1	Crooked neck-like protein 1	3	3			14374.5	15831.2	20304.8	15108.9			7263.41	18485.3		14228.9	15071.8	17453.8		13215.7	14506	11603.8
P63158	HMGB1_MOUSE	Hmgb1	High mobility group protein B1	11	10	19218600	18966900	17858500	20266000	19590500	21429200	17292200	16924800	18644300	22246900	18612000	19973500	19061000	18784200	17230100	17864000	19993000	17043000
P63166	SUMO1_MOUSE	Sumo1	Small ubiquitin-related modifier 1	2	2	1462710	1364010	1314550	1174930	1225490	1383400		1521660	1066440	1288630	1419600	1440080	998931	1219720	1245140	1117730	1398770	1247640
P63168	DYL1_MOUSE	Dynll1	Dynein light chain 1, cytoplasmic	2	2	33839900	30268400	37493200	31108200	38694900	32758200	23873400	31579300	28007900	33494300	36352900	35727500	35272300	36605500	29602100	34973100	31824100	26188700
P63213	GBG2_MOUSE	Gng2	Guanine nucleotide-binding protein G(I)/G(S)/G(O) subunit gamma-2	6	6	71249000	76183700	106929000	69660200	57220600	72362300	37228600	95689300	64601700	55810400	88208500	82568100	75977700	55058400	93928900	64797900	75125200	55295900
P63216	GBG3_MOUSE	Gng3	Guanine nucleotide-binding protein G(I)/G(S)/G(O) subunit gamma-3	4	4	41076800	14057600	40103800	23317800	29331600	31410800	10954600	34726300	28874200	31525400	47927200	38164600	43595300	27153300	30037600	27427000	30751600	14570500
P63239	NEC1_MOUSE	Pcsk1	Neuroendocrine convertase 1	11	11	2374760	2035140	2796040	2919890	2104970	2258320	1174820	3002520	2433960	2033660	2278920	2372180	2289450	1889760	2550620	2539810	1614200	2212460
P63242	IF5A1_MOUSE	Eif5a	Eukaryotic translation initiation factor 5A-1	12	5	31805100	32293100	34139600	35544800	34195600	33831500	42214900	31843700	35110600	36144000	32209000	37864000	33807700	35346200	31789300	35175800	37950400	30079400
P63248	IPKA_MOUSE	Pkia	cAMP-dependent protein kinase inhibitor alpha	5	5	8246140	7730770	8310960	7186190	6720990	7173530	11961700	8598370	7190950	7810740	8247980	9096600	8132140	5488430	8587940	7688010	8977680	6067660
P63250	KCNJ3_MOUSE	Kcnj3	G protein-activated inward rectifier potassium channel 1	9	9	2611290	2958810	3718760	2609750	4092540	3025480	4712780	3339220	2282000	3114780	3504050	2620590	2741060	2636540	3184930	2401640	2487480	3020880
P63254	CRIP1_MOUSE	Crip1	Cysteine-rich protein 1	2	2	2815960	2237800	2825410	2360480	3325090	3965180	2302700	2822460	2414090	2322290	2629070	2371030	2957290	3121180	2889090	3221390	3259070	2262130
P63268	ACTH_MOUSE	Actg2	Actin, gamma-enteric smooth muscle	3	1	930984	344931	868707	557818	1269500	898893		742712	718382	620429	814039	605785	524632	625730	692316	722080	937265	630119
P63271;Q9Z199	SPT4A_MOUSE;SPT4B_MOUSE	Supt4h1a;Supt4h1b	Transcription elongation factor SPT4-A	3	0	371021		315390	358963	302376	320997		295488	333656	262716	410238	329819	339732	348735	193744	332830	350383	316793
P63276	RS17_MOUSE	Rps17	Small ribosomal subunit protein eS17	9	9	6408450	7448440	6695060	9044090	4839620	5890160	6150380	5816690	4804690	5985680	5899340	4900710	6923760	4947870	6294150	6003760	5512250	6818940
P63280	UBC9_MOUSE	Ube2i	SUMO-conjugating enzyme UBC9	7	7	2400710	2327350	2414540	2753850	2516080	2975260	2619350	2481310	2320160	2615680	2333690	2700320	2520810	2600750	2104410	2643370	2476880	2624030
P63300	SELW_MOUSE	Selenow	Selenoprotein W	3	3	494001	577045	477606	372497	563250	480814	259086	373017	368117	418325	297240	332916	401971	420272	256428	323596	410520	393440
P63318	KPCG_MOUSE	Prkcg	Protein kinase C gamma type	39	36	13222500	14217500	21301700	15726500	11289700	9713930	11724600	20093200	9111010	11256800	16734000	13043800	11624700	14700800	16978400	13949400	14670400	10896000
P63321	RALA_MOUSE	Rala	Ras-related protein Ral-A	7	7	99243000	107158000	125431000	94662600	89559200	94510600	105210000	103955000	92285300	86638500	109481000	97435800	110268000	72564200	112742000	83524900	99322400	90039400
P63323	RS12_MOUSE	Rps12	Small ribosomal subunit protein eS12	8	8	10440400	11494400	10134800	13800500	9328250	8866440	7500690	8831520	7143450	8611410	8694130	8004770	11101900	7774330	7081740	9511650	8376220	11399500
P63325	RS10_MOUSE	Rps10	Small ribosomal subunit protein eS10	6	6	8557270	10751000	9614500	12823800	8472220	8077470	12862200	8533360	6423620	7803750	7244610	7772010	8903680	7591500	9194540	8424100	7620820	10118800
P63328	PP2BA_MOUSE	Ppp3ca	Protein phosphatase 3 catalytic subunit alpha	25	17	85488000	83469400	99189400	108178000	110109000	94863300	75134900	98228800	85294400	85041300	92803900	91747900	84350300	116971000	94973900	99218100	108950000	102226000
P63330	PP2AA_MOUSE	Ppp2ca	Serine/threonine-protein phosphatase 2A catalytic subunit alpha isoform	2	2	10195500	7796090	11450100	8578310	11599500	9556140	9591650	10500100	9828340	10841300	12806100	11450200	10788000	9751010	9649970	9745270	9657420	9386460
P67778	PHB1_MOUSE	Phb1	Prohibitin 1	19	19	5389130	8702750	9546760	12242000	9163760	8167350	5949680	9695760	7141790	6571060	6796290	4830200	6300840	5538690	8496550	4523410	4500890	9373470
P67871	CSK2B_MOUSE	Csnk2b	Casein kinase II subunit beta	6	6	18490600	18538800	21058100	19022300	21440800	17381300	11077600	19452600	19883100	17674000	20785700	21588900	19591300	19398800	17221000	18806200	17380000	16491300
P67984	RL22_MOUSE	Rpl22	Large ribosomal subunit protein eL22	2	2	10925200	13886700	12974800	16222200	9604000	9866260	11800500	10112100	7242280	9262980	9501780	8940370	11131500	9094020	10387500	10380200	10394800	11704900
P68037	UB2L3_MOUSE	Ube2l3	Ubiquitin-conjugating enzyme E2 L3	9	9	16012000	15267600	16487100	15527600	15322400	18348800	14667500	15281700	16040500	17037500	17811300	18212700	15641300	14791400	15189600	13703500	18013200	15167400
P68040	RACK1_MOUSE	Rack1	Small ribosomal subunit protein RACK1	16	16	7038900	7952940	7975470	9729370	7517260	6666000	7764880	6895960	5560360	6641120	7266120	6724410	7891580	5951260	6360130	6641690	6255060	7626550
P68134	ACTS_MOUSE	Acta1	Actin, alpha skeletal muscle	8	1	279904000	113827000	260572000	146912000	369808000	256653000	61136000	271901000	251998000	192587000	285550000	177887000	158162000	239218000	209150000	226099000	345430000	157486000
P68181	KAPCB_MOUSE	Prkacb	cAMP-dependent protein kinase catalytic subunit beta	18	7	49485600	44015800	52561700	40620300	37793000	38184500	49135500	48161000	37027600	37898300	47295900	39869300	51314000	40968100	51787800	40119200	51686900	40276100
P68254	1433T_MOUSE	Ywhaq	14-3-3 protein theta	14	12	470298000	465559000	465687000	419326000	443503000	489258000	533675000	448603000	451490000	448006000	481620000	452939000	461492000	403260000	411612000	429412000	487076000	441610000
P68368	TBA4A_MOUSE	Tuba4a	Tubulin alpha-4A chain	14	4	1932490000	1804300000	1752280000	1771850000	1834410000	1968180000	2533800000	1989610000	2101850000	1869630000	2037810000	1936710000	1910470000	1818960000	1800030000	1895540000	1933540000	1946030000
P68369	TBA1A_MOUSE	Tuba1a	Tubulin alpha-1A chain	1	0	202415000	218034000	185785000	183816000	218156000	212120000	489393000	248129000	233570000	210458000	195708000	217650000	200554000	200192000	222492000	203520000	222447000	230506000
P68372	TBB4B_MOUSE	Tubb4b	Tubulin beta-4B chain	1	1	500814000	491843000	405666000	473567000	448210000	500060000	696089000	486560000	473432000	427045000	423692000	453965000	436091000	395613000	448905000	459109000	477817000	469904000
P68373	TBA1C_MOUSE	Tuba1c	Tubulin alpha-1C chain	8	1	2285730000	2358310000	2119940000	2255650000	1942120000	2207510000	5888770000	2244150000	2347120000	2135960000	2150010000	2201180000	2178800000	1894160000	2257510000	2132890000	2373570000	2320160000
P68404	KPCB_MOUSE	Prkcb	Protein kinase C beta type	27	19	10742900	9202970	15701400	11303800	9393500	8229670	7241480	15645300	8864310	7771500	14118600	11858100	12508300	8546360	13787700	10077300	10835800	7142120
P68500	CNTN5_MOUSE	Cntn5	Contactin-5	2	2	55651.4	103479		90516.1	90109	78481.8		105697			104494	72019.1	87862		76014.7			86865.8
P68510	1433F_MOUSE	Ywhah	14-3-3 protein eta	12	12	71245200	73503000	73395400	73215800	77576300	75080000	89347000	72943900	64509800	63900100	64669900	71472800	68336500	76900500	69393900	70677700	82236800	73077100
P69566	RANB9_MOUSE	Ranbp9	Ran-binding protein 9	15	14	966765	1116300	980418	1118460	1064320	993668	951830	1131620	1024970	1016550	914856	1032350	832127	1339260	978808	1023450	1016630	1096310
P70121	ZHX1_MOUSE	Zhx1	Zinc fingers and homeoboxes protein 1	1	1		3326.82	2532.34	3844.56	2780.16	2533.73		2706.84	926.302			2492.85	2546.81	2345.95	2375	1896.93	1577.7	2664.78
P70122	SBDS_MOUSE	Sbds	Ribosome maturation protein SBDS	16	16	7895200	8935920	8512470	8180580	7183260	8466520	9941100	6733380	6862520	7325790	6851300	7002420	8722340	6149450	9115850	7638690	9188390	7005310
P70126	SIA8E_MOUSE	St8sia5	Alpha-2,8-sialyltransferase 8E	1	1															2023.33	2530.63
P70158	ASM3A_MOUSE	Smpdl3a	Acid sphingomyelinase-like phosphodiesterase 3a	8	8	1043260	865499	1181240	1147280	1229100	1132840	1210770	1062590	1154130	1113980	982846	1178380	1224900	1133090	1093190	1304640	1397560	1193190
P70160	CALC_MOUSE	Calca	Calcitonin	1	1	16745.4		20824.7	23420.7	11798	23502.1		29315.4	21227.2	22831.9	27221.4	30805.1	27880.2		20823.8	30155.7	11565.1	14415.8
P70168	IMB1_MOUSE	Kpnb1	Importin subunit beta-1	39	39	14526600	11645000	14130600	13950000	15912100	13956100	10837600	14119300	15101100	14751000	15872300	15836300	14112800	15151200	13033300	14398800	13846700	12278200
P70170	ABCC9_MOUSE	Abcc9	ATP-binding cassette sub-family C member 9	3	3	37585.4	58599.9	26311.1	27401.8	34797.1	41982.1		36740.3	33202.1	24340.8	31463.4	30251.5	31460.1	29048.2	31344.3		23688.8	28966.3
P70174	HRH1_MOUSE	Hrh1	Histamine H1 receptor	7	7	58973.8	52665.5	67349.8	56994.8	44759.1	53772.6		65535.4	45236.4	55903.7	65247.4	35614.2	56604.3	36828.3	49373.1	40790.8	52595.3	47142.6
P70175	DLG3_MOUSE	Dlg3	Disks large homolog 3	40	36	8187150	8886320	8754100	10567600	9125650	8192480	9314690	9096840	7342160	8261840	7859080	8540460	8026620	10978700	7915400	8952170	8716540	9093140
P70181	PI51B_MOUSE	Pip5k1b	Phosphatidylinositol 4-phosphate 5-kinase type-1 beta	2	2	89298.5	108983	148912	176599	111979	87961.6		124915	126068			84570		171197		137285	81262.4	104497
P70182	PI51A_MOUSE	Pip5k1a	Phosphatidylinositol 4-phosphate 5-kinase type-1 alpha	10	10	401808	413417	486429	374039	452749	375320		431639	331869	407525	475874	396302	407514	454305	308268	363030	397708	331537
P70188	KIFA3_MOUSE	Kifap3	Kinesin-associated protein 3	16	16	3278230	3256430	3383420	3800720	4243290	3256780	3630330	3474290	3766580	3844460	3284460	3302830	3131980	4187170	3560950	3912190	3370170	3725920
P70193	LRIG1_MOUSE	Lrig1	Leucine-rich repeats and immunoglobulin-like domains protein 1	17	16	636443	621016	697517	469696	475775	533141	491474	687396	608303	524776	658114	573713	609787	394293	449198	465299	497062	564637
P70195	PSB7_MOUSE	Psmb7	Proteasome subunit beta type-7	12	12	12443900	11519500	12454200	12182600	12078600	12235900	10191700	13459300	12842700	12540100	12656100	12721000	10937800	12465000	11347900	11833000	12796000	11833900
P70202	LXN_MOUSE	Lxn	Latexin	4	4	13341200	12993900	15167200	12361900	9872220	12952100	13761300	12759700	9964800	11263800	13794900	13408900	14158000	8794810	13223000	13133800	14740800	8642190
P70205	PACR_MOUSE	Adcyap1r1	Pituitary adenylate cyclase-activating polypeptide type I receptor	7	7	5719610	3340870	5361800	4530030	4087890	4772030	2879230	5110760	5002870	4527030	5908210	4929310	6075280	3699710	5209890	4469060	3984570	3181760
P70206	PLXA1_MOUSE	Plxna1	Plexin-A1	61	55	10641700	9894820	12395000	11136900	10588000	9594960	11244800	11771700	10097000	10256800	10896000	10908000	10690600	9697770	11291500	12290800	10219900	10595400
P70207	PLXA2_MOUSE	Plxna2	Plexin-A2	34	34	1736850	1977220	2273720	2210910	2354880	1953290	2001690	2114680	2043780	1781580	1714400	1671890	1888060	2464700	2000800	2444900	2032390	2106480
P70208	PLXA3_MOUSE	Plxna3	Plexin-A3	29	29	1140240	1001810	1464660	1253010	1200760	1169690		1247580	1137130	1078890	1104000	1159470	1204750	1053500	1213210	1397730	1116280	1299520
P70211	DCC_MOUSE	Dcc	Netrin receptor DCC	24	24	3263400	3149080	3744000	3837850	4032290	4046030		3362130	3563450	3000450	3550960	3421960	4838020	3401370	3885500	3938090	4338050	3703200
P70213	FV1_MOUSE	Fv1	Friend virus susceptibility protein 1	5	5	63357.9	86467.1	100264	102622	100615	82967		81501.9	82808.1	68996.5	95679.8	66913.6	82043.3	87574.3	60175.5	64625.1	78647.5	95420.4
P70227	ITPR3_MOUSE	Itpr3	Inositol 1,4,5-trisphosphate receptor type 3	1	1					1705370	639646				4168280	1142370		854240					709476
P70232	NCHL1_MOUSE	Chl1	Neural cell adhesion molecule L1-like protein	40	40	5494600	4627590	5430670	5282310	4576560	5148250	5161930	5176080	4666120	4638240	5300300	5191960	6318190	4347560	5467000	5813540	5660750	4844430
P70236	MP2K6_MOUSE	Map2k6	Dual specificity mitogen-activated protein kinase kinase 6	14	11	2179700	2132780	1874760	2129550	2117100	2318790	2078160	1819870	2152920	2181170	2153550	1981740	2060300	2268810	2090540	2157340	2293640	2381750
P70245	EBP_MOUSE	Ebp	3-beta-hydroxysteroid-Delta(8),Delta(7)-isomerase	3	3	3903400	3961670	3297350	4176270	3616420	4249810		4131020	3721050	3406190	4067460	2964010	3667200	3923980	4203160	3275740	3238520	3793440
P70255	NFIC_MOUSE	Nfic	Nuclear factor 1 C-type	2	2	2202.68	2315.98		2566.69	3353.21	2965.29			2910.94	3691.9	2251.91		2153.83	2521.12	3345.74	3506.65	2775.4	1617.13
P70257	NFIX_MOUSE	Nfix	Nuclear factor 1 X-type	2	2	9058.91	5538.87		13085.5	8544.48	3538.07		9425.54	6984.65	10112.5	9414.44	6938.03	9399.1	11222.5	6140.89	6574.17	6726.9	6615.01
P70261	PALD_MOUSE	Pald1	Paladin	20	20	259613	273277	268365	197888	205526	226686	226746	231473	222517	200957	252145	208305	250756	158231	223852	157037	199183	166042
P70265	F262_MOUSE	Pfkfb2	6-phosphofructo-2-kinase/fructose-2,6-bisphosphatase 2	22	19	2543760	2265030	2381740	2016790	1973770	2243890	2037560	2353400	2494120	2216760	2269760	2158550	2346880	2080560	2178590	2114660	2274660	2046350
P70268	PKN1_MOUSE	Pkn1	Serine/threonine-protein kinase N1	13	13	1370590	1542000	1362060	1184740	1368420	1322780		1382350	1447500	1308180	1387520	1471060	1323250	1352980	1221760	1395730	1291000	1348800
P70271	PDLI4_MOUSE	Pdlim4	PDZ and LIM domain protein 4	6	6	367716	381691	291323	372251	392154	510505		333870	384569	368861	349541	307760	288562	375301	337293	332088	388989	379305
P70279	SURF6_MOUSE	Surf6	Surfeit locus protein 6	2	2	39019.5	37281.3	39905	50565.7	50462.1	38605		39428.9	33636.6	39197.2	35780.8	22332.8	50311.3	43969.8	34214.6	38689.2	33368.9	46182
P70280	VAMP7_MOUSE	Vamp7	Vesicle-associated membrane protein 7	11	11	6360560	5916140	6800470	6610640	5342140	6388130	9123780	5891720	5895920	5021570	5965910	5500590	6925760	5016130	6522050	5608260	5276490	5049370
P70288	HDAC2_MOUSE	Hdac2	Histone deacetylase 2	8	5	4246510	4375410	4449750	5164610	5128200	4343510		3915500	4011390	4272210	4074870	4574150	3950070	5465130	3390920	5265710	4206420	5020860
P70290	EM55_MOUSE	Mpp1	55 kDa erythrocyte membrane protein	17	17	4777310	4854610	4885720	4483920	4346060	4914010	5804800	4223170	5061500	5164650	4925000	5075920	5117530	4143120	5198080	4421320	5311480	4939680
P70295	AUP1_MOUSE	Aup1	Lipid droplet-regulating VLDL assembly factor AUP1	7	7	4439390	5535860	5123260	5100390	4402270	4893390	4452880	5414090	4344980	3577140	4364140	3937620	4415290	4055960	4557480	3871860	3646940	4561170
P70296	PEBP1_MOUSE	Pebp1	Phosphatidylethanolamine-binding protein 1	14	13	163911000	136852000	170979000	149409000	157467000	166423000	178841000	145344000	151488000	158906000	179241000	173902000	158418000	127282000	140660000	144031000	167244000	125261000
P70297	STAM1_MOUSE	Stam	Signal transducing adapter molecule 1	14	14	8180620	7293550	8020150	7594270	8842750	8422200	5166800	8355800	8079710	8327140	8607300	8540170	8195710	8809740	8077590	8401100	8381560	7359360
P70302	STIM1_MOUSE	Stim1	Stromal interaction molecule 1	16	16	4204670	4238970	4987090	4024540	4116440	4343820	4605820	4364150	4044340	4530490	4469130	4053310	5003790	3695510	4497580	3986920	3947480	4224730
P70303	PYRG2_MOUSE	Ctps2	CTP synthase 2	23	21	1977340	1999000	1962650	2051870	1834570	2019850	2180710	1875200	2006760	1960590	1776310	1831790	1871450	1843510	2013600	1852570	1786110	1839270
P70310	NTR2_MOUSE	Ntsr2	Neurotensin receptor type 2	2	2	11577.9	14190.2		7945.36	7966.33	18223.7		13464.2	10092	10025.1	18647.2	11265.4	15170.7	7450.05	9092.23	11510.1	10209.5	10231.2
P70313	NOS3_MOUSE	Nos3	Nitric oxide synthase 3	17	16	305989	314120	356751	289098	353807	346725		314462	349623	287974	276928	257058	328695	297468	231733	308203	353441	352227
P70315	WASP_MOUSE	Was	Actin nucleation-promoting factor WAS	2	2						4933.46				1388.77		310.03	3376.38					708.031
P70318	TIAR_MOUSE	Tial1	Nucleolysin TIAR	8	5	14344500	13813100	14449400	16525000	16875100	14960400	14646700	14380100	15036900	14945300	14177900	16606800	17124400	18022500	15304100	17098400	16051200	15905800
P70333	HNRH2_MOUSE	Hnrnph2	Heterogeneous nuclear ribonucleoprotein H2	5	5	1035530	513943	1320620	1427530	1828990	906682	1525070	1173400	1146530	1495220	1945320	2103230	1594520	1462170	815258	1453120	829035	551390
P70335	ROCK1_MOUSE	Rock1	Rho-associated protein kinase 1	32	32	1808430	2016730	1761160	1718200	1902010	1858840		1697210	1888620	1748460	1865830	1809880	1876010	1532610	1658740	1662480	1945720	1860930
P70336	ROCK2_MOUSE	Rock2	Rho-associated protein kinase 2	69	59	40763800	44939500	44011300	47325300	45806600	44215100	43899200	47180700	41292300	43050200	41393500	42819200	36396000	51427600	44588700	44400800	47043300	49404000
P70339	FRAT1_MOUSE	Frat1	Proto-oncogene FRAT1	2	1			3974.74	3545.82	1467.05	4030.9		2056.58	2429.26	2369.4	2295.65	1528.6		2487.6	2401.61	1919.11	3311.33	1978.75
P70340	SMAD1_MOUSE	Smad1	Mothers against decapentaplegic homolog 1	1	1		34142.8	33969.2	34699.2	36460.4	29429.2		45505.1	45728.3		32132.4		40542.6					42250
P70345	B2CL2_MOUSE	Bcl2l2	Bcl-2-like protein 2	5	5	440107	383628	319876	359306	345660	368277		414213	409131	337164	418495	410016	440966	348046	361076	426274	409932	302920
P70349	HINT1_MOUSE	Hint1	Adenosine 5'-monophosphoramidase HINT1	10	10	88817500	63900800	82256200	73891600	76791900	84158100	76254400	78506600	81438000	79225600	82895700	91939800	86623800	61316800	72691000	72715200	82970900	56013700
P70362	UFD1_MOUSE	Ufd1	Ubiquitin recognition factor in ER-associated degradation protein 1	10	10	2583080	2565210	2521430	2623800	2590420	2397990	2638490	2553400	2741760	2496680	2661790	2595780	2648190	2476280	2544050	2598730	2739700	2595700
P70365	NCOA1_MOUSE	Ncoa1	Nuclear receptor coactivator 1	3	3	7484	8503.82	4588.31	5478.4	8086.04	10135.8		4697.01	9794.7	11039	7169.42			13333.7	5025.31	5725.35		10598.5
P70372	ELAV1_MOUSE	Elavl1	ELAV-like protein 1	13	13	7413680	6680290	7740390	7686420	6539150	6442250	7442530	6339390	5831910	6113800	6994960	6973060	8013220	5282510	7606030	6956120	7140130	6084270
P70377	FGF13_MOUSE	Fgf13	Fibroblast growth factor 13	3	3	28996.6	21618.7	30950.8	26876.1	23173.7	24004.9		28192.9	19883.2		36644.7		28104.4	29876	35240	32002		25459.7
P70380	IL18_MOUSE	Il18	Interleukin-18	1	1	279383	110942									148736
P70387	HFE_MOUSE	Hfe	Hereditary hemochromatosis protein homolog	1	1		7175.84	6081.9		2941.81	4557.76		5232.61	4264.92	8197.4	6628.59			3497.9	4886.54	7451.46	6030.19	4936.82
P70388	RAD50_MOUSE	Rad50	DNA repair protein RAD50	2	2				62015.5	150893					140290	94496					102577
P70392	RGRF2_MOUSE	Rasgrf2	Ras-specific guanine nucleotide-releasing factor 2	28	28	3413820	3023650	3505420	3412210	2766660	2640100	3017430	3422510	3033760	3151320	2746280	3364460	3430490	3226130	3843850	3653410	2649800	3260950
P70398	USP9X_MOUSE	Usp9x	Probable ubiquitin carboxyl-terminal hydrolase FAF-X	91	74	6880020	6538480	6343660	6953570	6716040	6754940	6710440	6860100	7227960	6977470	6649190	6632670	6028600	7472470	6218830	6909880	6445460	7468100
P70399	TP53B_MOUSE	Tp53bp1	TP53-binding protein 1	23	23	706765	723827	501483	689927	670918	597226		654287	672122	659872	584199	869360	526570	809888	541019	669135	577611	565812
P70404	IDHG1_MOUSE	Idh3g	Isocitrate dehydrogenase [NAD] subunit gamma 1, mitochondrial	16	16	160822000	126571000	160147000	140542000	170052000	144933000	183197000	148659000	153693000	152600000	167587000	164521000	169841000	154707000	138401000	153182000	147775000	129140000
P70407	CADH9_MOUSE	Cdh9	Cadherin-9	6	6	5384.85	5247.15	5286.46	7852.18	8577.62	6133.42		6763.35	4504.5	6083.9	6897.12	7543.12		9808.59	6622.64	8667.6	5702.89	7135.52
P70408	CAD10_MOUSE	Cdh10	Cadherin-10	19	16	4017780	4487900	5264860	4561360	4126780	3791640	4873080	4401630	3730110	3687310	4370450	3571150	4655480	4335900	4218030	4619260	4318590	4037340
P70414	NAC1_MOUSE	Slc8a1	Sodium/calcium exchanger 1	24	24	9329910	9329680	14107900	10612000	8480300	9361460	13673900	13320500	7758200	7206170	10151700	7838030	9956640	7750520	13123100	7495150	7878340	7735370
P70423	CTR3_MOUSE	Slc7a3	Cationic amino acid transporter 3	2	2	2477.25	4391.75	3270.18	5499.88	2861.62	3874.46		5201.88	3027.63	5359.74	3335.67	3444.22	4297.91	2823.97	3601.75	5071.5		4122.49
P70425	RIT2_MOUSE	Rit2	GTP-binding protein Rit2	6	6	802227	807520	620009	785544	657915	881472	871558	814948	783625	753369	635885	651916	677003	694166	787322	719851	885541	646987
P70426	RIT1_MOUSE	Rit1	GTP-binding protein Rit1	1	1	15396.4	41558.7			36727.7	31843.9		36199.6	39059.7	29574.8	37471.4	20217.6	24059.3	25821.7	32825.2	43464.2		28542.2
P70428	EXT2_MOUSE	Ext2	Exostosin-2	6	6	35420.5	33542.8	37078.2	29411.7	28891	23629.5		22685.7	24739.3	24759.9	32210.4	26522.7	25231.2	26358.6	28197.8	25080.3	21921.7	30641.6
P70429	EVL_MOUSE	Evl	Ena/VASP-like protein	19	19	3678540	3596600	3379490	3763710	3699430	3576400	3498540	3590230	3441550	3718940	3275170	3739990	3524170	4069280	3626950	3628700	3447080	3924620
P70441	NHRF1_MOUSE	Nherf1	Na(+)/H(+) exchange regulatory cofactor NHE-RF1	20	20	8737860	8632230	10091400	10305300	7624550	8594200	11837900	8482400	6509610	7415920	7759110	7929020	8507460	7817070	8470780	9183100	9578580	7343110
P70444	BID_MOUSE	Bid	BH3-interacting domain death agonist	4	4	294446		341586	243895	378018	296029		324626	432920	267943	317673	372083	385315	377362	277625	305684	352168	239984
P70451	FER_MOUSE	Fer	Tyrosine-protein kinase Fer	13	12	1162880	1170180	1132970	1282340	1126090	1130060		1166620	1042800	1161950	1106840	1150580	974641	1323280	1160650	1443720	1309790	1073040
P70452	STX4_MOUSE	Stx4	Syntaxin-4	9	9	6210280	6537940	8210410	4611150	4402500	5063870	5091500	6602200	4847750	3687130	6868430	4560460	8313830	3309070	6410740	4376730	6004970	4450280
P70453	PDE7A_MOUSE	Pde7a	High affinity 3',5'-cyclic-AMP phosphodiesterase 7A	1	1	6322.47	7743.27	7890.84	10103.9				7111.7	10090.2	8516.71	7319.82	4769.07		9842.71	5575.42			8619.61
P70459	ERF_MOUSE	Erf	ETS domain-containing transcription factor ERF	2	2	2390.12	10749.9	3564.16	4245.48	6531	6920.73		5922.07	5686.33	4730.16	4649.4	3918.01	6774.2	5354.43	4195.37	3755.53	4729.6	8526.91
P70460	VASP_MOUSE	Vasp	Vasodilator-stimulated phosphoprotein	12	12	886211	775770	802695	817568	887844	1013710	961278	728828	910005	1146750	749652	800193	849678	1040860	784721	937005	878228	974953
P70663	SPRL1_MOUSE	Sparcl1	SPARC-like protein 1	22	22	26168200	23844300	25534200	24414500	24453400	25283500	22331600	23641100	25558700	27013000	28612900	24568000	27310700	25380500	26176000	26034600	26421200	27516400
P70665	SIAE_MOUSE	Siae	Sialate O-acetylesterase	4	4	102501	78629.1	118494	101588	121138	106657		93560.9	95767	106775	112669	99502	120015	86743	96849.2	100750	104976	98691.1
P70669	PHEX_MOUSE	Phex	Phosphate-regulating neutral endopeptidase PHEX	3	3	4123.42	3409.16		6208.08	2062.62	1943.88				2793	5324.23			3905.05		3773.88
P70670;Q60817	NACAM_MOUSE;NACA_MOUSE	Naca	Nascent polypeptide-associated complex subunit alpha, muscle-specific form	4	4	5006810	5027270	5568440	6105950	5205360	4900340	9048430	4665270	4793890	5262370	4972980	5295620	5586470	5036130	5531570	4808610	5133870	4909060
P70671	IRF3_MOUSE	Irf3	Interferon regulatory factor 3	8	8	530013	537812	411366	537188	514832	564744	481057	484665	561714	527273	420770	463530	405628	489064	517248	468113	480947	481305
P70677	CASP3_MOUSE	Casp3	Caspase-3	6	6	169228	129009	162588	171373	195027	216171		167203	202765	194434	176334	195704	183035	192248	124855	178932	193352	144681
P70697	DCUP_MOUSE	Urod	Uroporphyrinogen decarboxylase	10	10	1490020	1552160	1435480	1175310	1578550	1763630	1539650	1403460	1441000	1577500	1537100	1648740	1403280	1316890	1199660	1456170	1612240	1285270
P70698	PYRG1_MOUSE	Ctps1	CTP synthase 1	20	20	3152230	3273010	2846170	3058190	2792660	2898570	3516120	2646030	3627450	3102350	2950140	2723710	2904110	2975560	2699860	3096900	3054630	3121010
P70699	LYAG_MOUSE	Gaa	Lysosomal alpha-glucosidase	26	26	25738400	19701900	28556800	27734900	23884600	24312600	25198200	28710200	29963500	28815400	28083000	33619100	26215500	21779800	23174200	27795500	22251100	23612900
[truncated: 5,968 more rows]

## Sheet: MS_Metrics_CytoskeletalFraction
Protein.Group	Protein.Names	Genes	First.Protein.Description	N.Sequences	N.Proteotypic.Sequences	C:\Users\adars\OneDrive\Desktop\Daniel-DeBiase-ECM-fracCS\04-10-2025-Vijaya-Daniel-Debiase-lab-HLB-desalted-TEST-OM5B-Frac-CS-1of30uL.raw	C:\Users\adars\OneDrive\Desktop\Daniel-DeBiase-ECM-fracCS\04-10-2025-Vijaya-Daniel-Debiase-lab-HLB-desalted-TEST-OM6B-Frac-CS-1of30uL.raw	C:\Users\adars\OneDrive\Desktop\Daniel-DeBiase-ECM-fracCS\04-11-2025-Vijaya-Daniel-DeBiase-lab-HLB-desalted-OF2B-Frac-CS-1of20uL.raw	C:\Users\adars\OneDrive\Desktop\Daniel-DeBiase-ECM-fracCS\04-11-2025-Vijaya-Daniel-DeBiase-lab-HLB-desalted-OF3B-Frac-CS-1of20uL.raw	C:\Users\adars\OneDrive\Desktop\Daniel-DeBiase-ECM-fracCS\04-11-2025-Vijaya-Daniel-DeBiase-lab-HLB-desalted-OF4B-Frac-CS-1of20uL.raw	C:\Users\adars\OneDrive\Desktop\Daniel-DeBiase-ECM-fracCS\04-11-2025-Vijaya-Daniel-DeBiase-lab-HLB-desalted-OF6B-Frac-CS-1of20uL.raw	C:\Users\adars\OneDrive\Desktop\Daniel-DeBiase-ECM-fracCS\04-11-2025-Vijaya-Daniel-DeBiase-lab-HLB-desalted-OF55B-Frac-CS-1of20uL.raw	C:\Users\adars\OneDrive\Desktop\Daniel-DeBiase-ECM-fracCS\04-11-2025-Vijaya-Daniel-DeBiase-lab-HLB-desalted-OF66B-Frac-CS-1of20uL.raw	C:\Users\adars\OneDrive\Desktop\Daniel-DeBiase-ECM-fracCS\04-11-2025-Vijaya-Daniel-DeBiase-lab-HLB-desalted-OM2B-Frac-CS-1of20uL.raw	C:\Users\adars\OneDrive\Desktop\Daniel-DeBiase-ECM-fracCS\04-11-2025-Vijaya-Daniel-DeBiase-lab-HLB-desalted-OM3B-Frac-CS-1of20uL.raw	C:\Users\adars\OneDrive\Desktop\Daniel-DeBiase-ECM-fracCS\04-11-2025-Vijaya-Daniel-DeBiase-lab-HLB-desalted-OM55B-Frac-CS-1of20uL.raw	C:\Users\adars\OneDrive\Desktop\Daniel-DeBiase-ECM-fracCS\04-11-2025-Vijaya-Daniel-DeBiase-lab-HLB-desalted-OM66B-Frac-CS-1of20uL.raw	C:\Users\adars\OneDrive\Desktop\Daniel-DeBiase-ECM-fracCS\04-11-2025-Vijaya-Daniel-DeBiase-lab-HLB-desalted-YF3B-Frac-CS-1of20uL.raw	C:\Users\adars\OneDrive\Desktop\Daniel-DeBiase-ECM-fracCS\04-11-2025-Vijaya-Daniel-DeBiase-lab-HLB-desalted-YF11B-Frac-CS-1of20uL.raw	C:\Users\adars\OneDrive\Desktop\Daniel-DeBiase-ECM-fracCS\04-11-2025-Vijaya-Daniel-DeBiase-lab-HLB-desalted-YF33B-Frac-CS-1of20uL.raw	C:\Users\adars\OneDrive\Desktop\Daniel-DeBiase-ECM-fracCS\04-11-2025-Vijaya-Daniel-DeBiase-lab-HLB-desalted-YM1B-Frac-CS-1of20uL.raw	C:\Users\adars\OneDrive\Desktop\Daniel-DeBiase-ECM-fracCS\04-11-2025-Vijaya-Daniel-DeBiase-lab-HLB-desalted-YM2B-Frac-CS-1of20uL.raw	C:\Users\adars\OneDrive\Desktop\Daniel-DeBiase-ECM-fracCS\04-11-2025-Vijaya-Daniel-DeBiase-lab-HLB-desalted-YM11B-Frac-CS-1of20uL.raw
[truncated: 7,464 more rows]

[truncated: 1 more sheets: MS_Metrics_InsolubleFraction]
