# Supplementary material for: Midbrain extracellular matrix and microglia are associated with cognition in aging mice
Source: Nat Commun. 2025 Nov 27;16:11319. doi: 10.1038/s41467-025-66434-z (PMC12722224; doi:10.1038/s41467-025-66434-z)
Supplement: Supplementary file 8 — Supplementary Data 6 [file 41467_2025_66434_MOESM8_ESM.xlsx]

## Sheet: Figure1_Statistics
Figure 1e - CoreMatrisome Protein Abundance Across Age and Region
N-Way Anova
Midbrain	Sum Sq.	d.f.	Singular?	Mean Sq.	F	Prob>F
Source	2.47881	1	0	2.47881	39.6144	4.83719e-06
Age	0.9016	1	0	0.9016	14.4086	0.00122123
Sex	4.7638	3	0	1.58793	25.3771	7.39045e-07
Fraction	0.214751	1	0	0.214751	3.43197	0.0795458
Age*Sex	0.334494	3	0	0.111498	1.78187	0.184748
Age*Fraction	0.678906	3	0	0.226302	3.61658	0.032136
Sex*Fraction	1.1889	19	0	0.0625736
Error	10.5613	31	0
Total
N-Way Anova
Striatum	Sum Sq.	d.f.	Singular?	Mean Sq.	F	Prob>F
Source	1.69011	1	0	1.69011	5.59958	0.0301037
Age	0.0568541	1	0	0.0568541	0.188366	0.669738
Sex	22.1691	3	0	7.38971	24.4832	2.11328e-06
Fraction	0.00278556	1	0	0.00278556	0.00922898	0.92459
Age*Sex	2.0078	3	0	0.669267	2.21738	0.123313
Age*Fraction	2.13285	3	0	0.71095	2.35548	0.108068
Sex*Fraction	5.13107	17	0	0.301828
Error	35.5486	29	0
Total

## Sheet: Figure2_Statistics
Protein	MEbrown	MEyellow	MEtan	MEturquoise
HAPLN1	0.784825	-0.709208	0.469412	0.18121		* All values are Pearson's correlation coefficients
HAPLN2	0.636567	-0.623569	0.527628	0.0454162
HAPLN4	0.951868	-0.736035	0.514653	0.318094
Aggrecan	0.900206	-0.685257	0.220588	0.564594
Brevican	0.467652	0.114573	-0.451052	0.911512
Versican	-0.0595986	0.164093	0.00893621	-0.390424
Neurocan	0.365347	-0.318797	0.45988	-0.0507765
ADAM.10	0.730041	-0.380209	0.437394	0.258096
ADAM.11	0.599886	-0.477781	0.127706	0.361764
ADAM.22	0.655691	-0.210274	-0.0548472	0.689279
ADAM.23	0.788161	-0.453841	0.120439	0.597469
Cystatin.C	0.41435	-0.368636	0.351791	0.0513288
Cystatin.B	0.108241	-0.457996	0.264816	-0.180454
Cathepsin.A	-0.12349	-0.114445	0.143988	-0.503066
Cathepsin.B	0.635444	-0.24584	-0.198773	0.813814
Cathepsin.D	0.4806	-0.166735	0.105568	0.357231
Cathepsin.Z	0.42676	-0.563831	0.59978	-0.554322
Procathepsin.L	0.409894	-0.0765754	0.400257	0.0174817
Serine.protease.HTRA1	0.24654	-0.194649	0.321303	-0.0563214
ITI.heavy.chain.H3	0.681095	-0.676092	0.647313	0.0531519
ITI.heavy.chain.H5	0.450109	-0.0907362	-0.0290674	0.468783
Serpin.B1a	0.657451	-0.581569	0.552541	0.0191246
Serpin.B6	0.3812	0.0278821	0.0537388	0.296928
Serpin.C1	-0.0332402	0.149206	-0.00517077	0.386949
Serpin.E2	0.67837	-0.395477	-0.239752	0.841178
Serpin.H1	0.674089	-0.798758	0.641283	-0.0851774
Serpin.I1	0.217289	-0.143634	0.144821	0.1059
Tissue.transglutaminase	0.694712	-0.555628	0.267315	0.343139
TIMP.2	0.246295	-0.67261	0.522586	-0.365767
GABA.A.R..alpha.1	0.673663	-0.832932	0.63354	-0.122971
GABA.A.R..alpha.3	-0.44455	0.240436	-0.346572	-0.126394
GABA.A.R.beta.1	0.130927	-0.15242	0.474633	-0.321325
GABA.A.R.beta.2	0.655748	-0.279681	0.173097	0.414664
GABA.A.R.beta.3	-0.772097	0.560799	-0.569445	-0.149248
GABA.B.R.subunit.1	0.669302	-0.396982	0.337569	0.280788
GABA.A.R.gamma.2	0.876661	-0.640821	0.27789	0.470488
GluR.1	-0.402638	0.439932	-0.182046	-0.210293
GluR.2	-0.639994	0.817095	-0.571938	-0.0125838
GluR.3	-0.432391	0.258027	-0.105965	-0.259908
GluR.4	0.728875	-0.894621	0.756273	-0.140039
GluD1	-0.139528	0.0602539	-0.380305	0.252525
GluK2	-0.183462	-0.0860041	0.45932	-0.650853
GluR.3.1	-0.636975	-0.689804	0.190143	-0.4352
NMDA.1..GluN1.	-0.426551	0.366114	-0.0760149	-0.334969
NMDA.2A	-0.448512	0.368983	-0.15233	-0.271833
NMDA.2B..GluN2B.	-0.868403	0.742442	-0.5114	-0.260041
mGluR1	0.739799	-0.826332	0.431884	0.153198
mGluR2	-0.64253	0.927736	-0.656205	0.129787
mGluR3	-0.43161	0.677768	-0.374308	0.0133048
mGluR4	0.58899	0.167871	-0.0805109	0.321237
mGluR5	-0.806984	0.651527	-0.385957	-0.319205
mGluR7	-0.831447	0.654347	-0.445848	-0.314146
Ankyrin.3	0.625335	-0.341127	-0.134888	0.662721
Complexin.1	-0.316625	-0.016799	0.10752	-0.424657
Complexin.2	-0.617484	0.323136	-0.0966641	-0.462357
Disks.large.homolog.1	-0.864192	0.678779	-0.300929	-0.455788
Disks.large.homolog.2	-0.806784	0.919818	-0.742899	0.0525899
Disks.large.homolog.4..PSD.95.	-0.917353	0.763503	-0.466152	-0.355362
Disks.large.associated.protein.1	-0.483669	0.550188	-0.332388	-0.147728
Disks.large.associated.protein.3	-0.853012	0.849491	-0.528961	-0.205433
Gephyrin	0.275156	0.301606	-0.468137	0.774163
Homer.1	-0.961045	0.857402	-0.547153	-0.281723
Bassoon	-0.886498	0.822809	-0.515676	-0.269756
Piccolo	-0.778612	0.647156	-0.426338	-0.276691
Scribble	-0.249781	0.00930219	0.244968	-0.503849
TANC1	-0.912442	0.789693	-0.602089	-0.253254
TANC2	-0.514565	0.578059	-0.391509	-0.0753235
Shank1	-0.21983	0.60949	-0.551707	0.373866
Shank2	-0.885471	0.820424	-0.536304	-0.261845
Shank3	-0.890091	0.898868	-0.594345	-0.178831
Synapsin.2	-0.61437	0.567999	0.0727517	-0.596249
Synaptopodin	-0.917976	0.917223	-0.609909	-0.187366
Syntaphilin	0.634666	-0.652337	0.253061	0.268365
Synbindin	0.433108	0.0714788	0.113587	0.31663
CD11	-0.405762	0.0100308	0.211848	-0.576067
Cyfip1	0.204238	-0.136782	-0.425923	0.564657
Samhd1	0.211058	0.0895638	0.18848	0.745886
C1qa	0.368369	0.0594638	-0.533857	0.909689
C1qb	0.343877	0.0862525	-0.504806	0.866486
C1qc	0.0346337	0.0882504	0.0892132	0.160947
Hexb	-0.122011	0.330955	-0.344483	0.314141
P2x7	0.401354	-0.385191	0.59028	-0.405429
Apoe	0.631481	-0.8278	0.555674	-0.022414
Arrb2	0.0107244	-0.181009	0.118183	-0.255684

## Sheet: Figure3_Statistics
N-Way ANOVA - 2-Sided
Figure 3c - WFA Coverage Across Age and Regions
Source	Sum Sq.	d.f.	Singular?	Mean Sq.	F	Prob>F
Age	1.50618e-05	1	0	1.50618e-05	5.50356	0.0262883
Region	1.15824e-05	1	0	1.15824e-05	4.23219	0.0490864
Sex	1.15492e-06	1	0	1.15492e-06	0.422006	0.521232
Age*Region	2.97358e-05	1	0	2.97358e-05	10.8655	0.00266566
Age*Sex	2.65876e-08	1	0	2.65876e-08	0.00971509	0.922186
Region*Sex	6.64018e-07	1	0	6.64018e-07	0.242632	0.626152
Error	7.66284e-05	28	0	2.73673e-06
Total	0.000152607	34	0
Posthoc Age Comparison - Tukey-Kramer
Region	Lower 95%	Difference	Upper 95%	Corr P
VTA	-0.0057046	-0.00336508	-0.00102556	0.0027159
NAC	-0.00191127	0.000400286	0.00271185	0.964442
N-Way ANOVA - 2-Sided
Figure 3e - Hyaluronan Coverage Across Age and Regions
Source	Sum Sq.	d.f.	Singular?	Mean Sq.	F	Prob>F
Age	0.000107222	1	0	0.000107222	1.43998	0.232793
Region	0.00586908	1	0	0.00586908	78.8208	1.74863e-14
Sex	0.000123816	1	0	0.000123816	1.66282	0.200003
Age*Region	0.000113476	1	0	0.000113476	1.52397	0.219724
Age*Sex	5.97113e-08	1	0	5.97113e-08	0.000801912	0.977461
Region*Sex	3.71752e-05	1	0	3.71752e-05	0.499257	0.481363
Error	0.00796734	107	0	7.44611e-05
Total	0.0141686	113	0
Posthoc Age Comparison - Tukey-Kramer
Region	Lower 95%	Difference	Upper 95%	Corr P
VTA	-0.00991731	-0.00394154	0.00203423	0.317713
NAC	-0.00592029	5.54829e-05	0.00603125	0.999995
N-Way ANOVA - 2-Sided
Figure 3g - Homer2 Density Across Age and Region
Source	Sum Sq.	d.f.	Singular?	Mean Sq.	F	Prob>F
Age	4.0197e-09	1	0	4.0197e-09	0.000535344	0.981724
Region	6.97337e-05	1	0	6.97337e-05	9.28713	0.00538565
Sex	1.2997e-06	1	0	1.2997e-06	0.173094	0.680926
Age*Region	2.59087e-06	1	0	2.59087e-06	0.345053	0.562196
Age*Sex	3.46443e-06	1	0	3.46443e-06	0.461393	0.503214
Region*Sex	1.05155e-07	1	0	1.05155e-07	0.0140045	0.906743
Error	0.000187716	25	0	7.50864e-06
Total	0.000264914	31	0
Posthoc Age Comparison - Tukey-Kramer
Region	Lower 95%	Difference	Upper 95%	Corr P
VTA	-0.00431531	-0.000546671	0.00322197	0.978013
NAC	-0.00317714	0.000591502	0.00436014	0.972457
Paired t-test
Figure 3I - Hyaluronan-homer2 Rotation Analysis	Region	DF	T-stat	pValue
Test	VTA	15	9.43	1.07e-07
	NAc	15	3.49	0.003

## Sheet: Figure4_Statistics
N-Way ANOVA
Figure 4b - VTA Microglia Density with Age
Source	Sum Sq.	d.f.	Singular?	Mean Sq.	F	Prob>F
Age	5.94832e+06	1	0	5.94832e+06	30.2122	1.1303e-06
Sex	46943.6	1	0	46943.6	0.238432	0.627355
Age*Sex	104257	1	0	104257	0.529532	0.470006
Error	1.04349e+07	53	0	196885
Total	1.65783e+07	56	0
Posthoc Age Comparison - Tukey-Kramer
Region	Lower 95%	Difference	Upper 95%	Corr P
VTA	-1200.22	-737.218	-274.213	0.00053707
Robust Regression
Figure 4b - VTA Hyaluronan Coverage vs Microglia Density
Test	Age	tStat	DF	SE	pValue	r
	Young	2.35	26	4.94923e-06	0.027	0.44
	Middle-Aged	1.16	22	6.40488e-06	0.26	0.27
	All	2.67	50	3.09355e-06	0.01	0.38
N-Way ANOVA
Figure 4c - VTA Microglia Sholl Analysis w/ Age
Source	Sum Sq.	d.f.	Singular?	Mean Sq.	F	Prob>F
Age	2122.63	1	0	2122.63	9.86186	0.00336464
Sex	552.165	1	0	552.165	2.56539	0.117965
Age*Sex	41.2211	1	0	41.2211	0.191516	0.664272
Error	7748.5	36	0	215.236
Total	10511	39	0
Robust Regression
Figure 4c - VTA Hyaluronan Coverage vs Microglia Sholl Sum of Intersections
Test	Age	tStat	DF	SE	pValue	r
	Young	4.17	27	0.000107183	0.00028	0.65
	Middle-Aged	0.66	25	0.000203951	0.51	0.13
	All	2.35	54	9.68851e-05	0.02	0.26
N-Way ANOVA
Figure 4d - VTA Microglia-Hyaluronan Contact Density
Source	Sum Sq.	d.f.	Singular?	Mean Sq.	F	Prob>F
Age	0.000166416	1	0	0.000166416	8.88341	0.011475
Sex	1.31944e-05	1	0	1.31944e-05	0.704327	0.417739
Age*Sex	1.46107e-07	1	0	1.46107e-07	0.0077993	0.931084
Error	0.0002248	12	0	1.87333e-05
Total	0.000424836	15	0
Post-hoc Age Comparison - Tukey-Kramer
Lower 95%	Difference	Upper 95%	Corr P
0.00208515	0.00775208	0.013419	0.0229499
Unpaired t-test
Figure 4f - VTA WFA Coverage in FIRE Mice
Test	tStat	DF	pValue	SD	Lower	Upper
	3.32	4	0.029	0.003	-0.000502009	0.00516339
Unpaired t-test
Figure 4g - Homer2 Density in FIRE Mice
Test	tStat	DF	pValue	SD	Lower	Upper
	0.68	4	0.5293	0.0011	-0.0027	0.0016
N-Way ANOVA
Figure 4i - VTA WFA Coverage in Cx3Cr1-Deficient Mice
Source	Sum Sq.	d.f.	Singular?	Mean Sq.	F	Prob>F
Age	1.0271e-05	1	0	1.0271e-05	0.716689	0.404673
Genotype	0.00167289	2	0	0.000836446	58.3656	1.57207e-10
Age*Genotype	2.18903e-05	2	0	1.09452e-05	0.763732	0.475727
Error	0.000386941	27	0	1.43311e-05
Total	0.00206586	32	0
Posthoc Age Comparison - Tukey-Kramer
Region	Lower 95%	Difference	Upper 95%	Corr P
WT	0.00168844	0.00988992	0.0180914	0.0113902
Het	-0.00827814	-7.66606e-05	0.00812482	1
KO	-0.00831705	-0.00011557	0.00808591	1
N-Way ANOVA
Figure 4j - Homer2 in Cx3Cr1-Deficient Mice
Source	Sum Sq.	d.f.	Singular?	Mean Sq.	F	Prob>F
Age	5.49696e-05	1	0	5.49696e-05	21.7753	8.10848e-05
Genotype	3.2508e-06	2	0	1.6254e-06	0.643875	0.533425
Age*Genotype	1.46318e-05	2	0	7.31589e-06	2.89807	0.0730779
Error	6.56345e-05	26	0	2.5244e-06
Total	0.000126442	31	0
Posthoc Age Comparison - Tukey-Kramer
Region	Lower 95%	Difference	Upper 95%	Corr P
WT	-0.00146458	0.000976235	0.00341705	0.818874
Het	0.000461575	0.00391341	0.00736524	0.0195816
KO	-0.00760989	-0.00415805	-0.00070622	0.0116361

## Sheet: Figure5_Statistics
Repeated measures ANOVA
Figure 5b - Feeder Visits Across Sessions
Test		Sum. Sq.	DF	Mean Sq.	F	pValue	Corr pValue
	Intercept:Sessions	1482.21	22	67.3733	11.7134	1.8631e-35	0.00163336
	Age:Sessions	150.609	22	6.84585	1.1902	0.248315	0.28296
	Error	4302.37	748	5.75183	1	0.5	0.5
N-Way ANOVA
Figure 5b -Exit Latency
Source	Sum Sq.	d.f.	Singular?	Mean Sq.	F	Prob>F
Age	12.153	1	0	12.153	2.91587	0.0973983
Sex	0.972415	1	0	0.972415	0.233312	0.632367
Age*Sex	2.46316	1	0	2.46316	0.590986	0.447675
Error	133.372	32	0	4.16787
Total	148.96	35	0
N-Way ANOVA
Figure 5b - Percent Time on Perimeter
Source	Sum Sq.	d.f.	Singular?	Mean Sq.	F	Prob>F
Age	0.00038407	1	0	0.00038407	0.0727158	0.789154
Sex	0.0313817	1	0	0.0313817	5.94149	0.0205257
Age*Sex	0.0136512	1	0	0.0136512	2.58458	0.117732
Error	0.169018	32	0	0.0052818
Total	0.214435	35	0
N-Way ANOVA
Figure 5c -% Correct Visits (2hr)
Source	Sum Sq.	d.f.	Singular?	Mean Sq.	F	Prob>F
Age	0.0235762	1	0	0.0235762	0.628171	0.434692
Sex	0.0192855	1	0	0.0192855	0.513847	0.479415
Age*Sex	0.070036	1	0	0.070036	1.86606	0.1828
Error	1.05088	28	0	0.0375315
Total	1.16705	31	0
N-Way ANOVA
Figure 5c -% Correct Visits (24hr)
Source	Sum Sq.	d.f.	Singular?	Mean Sq.	F	Prob>F
Age	0.0342161	1	0	0.0342161	0.572498	0.455169
Sex	0.0704815	1	0	0.0704815	1.17929	0.286151
Age*Sex	0.00186012	1	0	0.00186012	0.0311232	0.861151
Error	1.79299	30	0	0.0597663
Total	1.8967	33	0
N-Way ANOVA
Figure 5c -% Correct Visits (Difference)
Source	Sum Sq.	d.f.	Singular?	Mean Sq.	F	Prob>F
Age	0.229601	1	0	0.229601	5.33445	0.0275135
Sex	0.115789	1	0	0.115789	2.6902	0.110762
Age*Sex	0.130401	1	0	0.130401	3.02969	0.0913629
Error	1.37731	32	0	0.0430411
Total	1.85311	35	0
N-Way ANOVA
Figure 5d -Errors (2hr)
Source	Sum Sq.	d.f.	Singular?	Mean Sq.	F	Prob>F
Age	0.00528059	1	0	0.00528059	0.0184113	0.893039
Sex	0.00281996	1	0	0.00281996	0.00983206	0.92172
Age*Sex	0.284972	1	0	0.284972	0.993583	0.327405
Error	8.03075	28	0	0.286813
Total	8.32964	31	0
N-Way ANOVA
Figure 5d - Errors (24hr)
Source	Sum Sq.	d.f.	Singular?	Mean Sq.	F	Prob>F
Age	1.79014	1	0	1.79014	9.95188	0.00363894
Sex	0.0247061	1	0	0.0247061	0.137348	0.713536
Age*Sex	0.0444591	1	0	0.0444591	0.247161	0.622706
Error	5.39638	30	0	0.179879
Total	7.20507	33	0
N-Way ANOVA
Figure 5d - Errors (Difference)
Source	Sum Sq.	d.f.	Singular?	Mean Sq.	F	Prob>F
Age	2.39289	1	0	2.39289	8.48113	0.00671275
Sex	0.0317791	1	0	0.0317791	0.112635	0.7395
Age*Sex	0.0928902	1	0	0.0928902	0.329231	0.570389
Error	8.46429	30	0	0.282143
Total	11.0345	33	0
N-Way ANOVA
Figure 5g - Behavior-Induced Hyaluronan Remodeling
Source	Sum Sq.	d.f.	Singular?	Mean Sq.	F	Prob>F
Age	0.000282397	1	0	0.000282397	2.81606	0.099566
Behavior	0.00124001	1	0	0.00124001	12.3654	0.000940371
Sex	0.000131562	1	0	0.000131562	1.31194	0.257497
Age*Behavior	0.000161489	1	0	0.000161489	1.61037	0.210315
Age*Sex	4.65656e-05	1	0	4.65656e-05	0.464352	0.498741
Behavior*Sex	2.1421e-05	1	0	2.1421e-05	0.21361	0.645957
Error	0.00501404	50	0	0.000100281
Total	0.00681634	56	0
Posthoc Behavior-Sedentary Comparison - Tukey-Kramer
	Lower 95%	Difference	Upper 95%	Corr P
Young	-0.0191106	-0.00798501	0.00314053	0.238047
Middle-Aged	0.00252447	0.0129658	0.0234072	0.00937243
Robust Regression
Figure 5h -VTA Hyaluronan FOV Coverage vs. Proportion Correct (Difference)
Test	Age	tStat	DF	SE	pValue	r
	Young	-0.58	16	8.25	0.57	-0.17
	Middle-Aged	-2.79	14	4.51	0.015	-0.63
	All	-2.23	32	4.81	0.033	-0.36
N-Way ANOVA
Figure 5j - Behavior-Induced Homer2 Remodeling
Source	Sum Sq.	d.f.	Singular?	Mean Sq.	F	Prob>F
Age	5.21494e-06	1	0	5.21494e-06	1.7491	0.195364
Behavior	1.55262e-05	1	0	1.55262e-05	5.20753	0.0292819
Sex	1.92464e-08	1	0	1.92464e-08	0.0064553	0.936463
Age*Behavior	5.0681e-07	1	0	5.0681e-07	0.169985	0.682874
Age*Sex	1.87127e-06	1	0	1.87127e-06	0.627629	0.434061
Behavior*Sex	6.82417e-06	1	0	6.82417e-06	2.28884	0.140122
Error	9.54078e-05	32	0	2.98149e-06
Total	0.000123854	38	0
Posthoc Behavior-Sedentary Comparison - Tukey-Kramer
	Lower 95%	Difference	Upper 95%	Corr P
Young	-0.00136289	0.000976235	0.00331536	0.673585
Middle-Aged	-0.00365147	-0.00151615	0.00061917	0.238524
Robust Regression
Figure 5k -VTA Homer2 Density vs. Proportion Correct (Difference)
Test	Age	tStat	DF	SE	pValue	r
	Young	-1.56	9	0.286	0.15	-0.48
	Middle-Aged	-2.25	10	0.1584	0.047	-0.31
	All	-3.1804	21	0.22	0.0045	-0.33
Robust Regression
Figure 5l -VTA Homer2 Density vs.Hyaluronan Coverage
Test	Age	tStat	DF	SE	pValue	r
	Young Sedentary	1.18	19	0.031	0.25	0.29
	Middle-Aged Sedentary	-0.96	14	0.047	0.38	0.26
	All Sedentary	0.87	35	0.024	0.39	0.19
	Young Behavior	0.33	28	0.03	0.75	0.053
	Middle-Aged Behavior	2.61	26	0.034	0.015	0.48
	All Behavior	1.54	56	0.022	0.13	0.21
Robust Regression
Figure 5m -VTA Hyal-Homer2 Density vs.Hyaluronan Coverage
Test	Age	tStat	DF	SE	pValue	r
	Young Sedentary	1.19	18	0.0071	0.25	0.26
	Middle-Aged Sedentary	0.33	15	0.0091	0.74	0.14
	All Sedentary	0.66	35	0.0049	0.51	0.12
	Young Behavior	0.84	28	0.0098	0.41	0.14
	Middle-Aged Behavior	3.94	31	0.012	0.0004	0.59
	All Behavior	3.04	61	0.008	0.0035	0.38

## Sheet: Figure6_Statistics
N-Way ANOVA
Figure 6a - Open Field Anxiety Index
Source	Sum Sq.	d.f.	Singular?	Mean Sq.	F	Prob>F
Age	0.00191594	1	0	0.00191594	1.32838	0.257632
Sex	0.0010032	1	0	0.0010032	0.695544	0.410468
Age*Sex	0.00246241	1	0	0.00246241	1.70725	0.200655
Error	0.0461542	32	0	0.00144232
Total	0.0507902	35	0
N-Way ANOVA
Figure 6a - NOR Discrimiation Index
Source	Sum Sq.	d.f.	Singular?	Mean Sq.	F	Prob>F
Age	0.92832	1	0	0.92832	3.87527	0.0577158
Sex	0.00958056	1	0	0.00958056	0.039994	0.842758
Age*Sex	0.192421	1	0	0.192421	0.803262	0.376813
Error	7.66559	32	0	0.23955
Total	8.85336	35	0
N-Way ANOVA
Figure 6a - Tmaze Alternation Index
Source	Sum Sq.	d.f.	Singular?	Mean Sq.	F	Prob>F
Age	0.0555556	1	0	0.0555556	2.13333	0.153877
Sex	0.00453515	1	0	0.00453515	0.17415	0.679237
Age*Sex	0.00453515	1	0	0.00453515	0.17415	0.679237
Error	0.833333	32	0	0.0260417
Total	0.902494	35	0
N-Way ANOVA
Figure 6c - Membrane Fraction Proteoglycan Abundance w/ Age
Source	Sum Sq.	d.f.	Singular?	Mean Sq.	F	Prob>F
Age	1.87622	1	0	1.87622	84.4771	4.74364e-07
Sex	0.015148	1	0	0.015148	0.68204	0.423783
Age*Sex	0.0944508	1	0	0.0944508	4.25265	0.0597667
Error	0.288728	13	0	0.0222099
Total	2.28926	16	0
N-Way ANOVA
Figure 6c - Membrane Fraction Proteoglycan Abundance w/ Cognitive Status
Source	Sum Sq.	d.f.	Singular?	Mean Sq.	F	Prob>F
Cognitive	1.12073	1	0	1.12073	12.5441	0.00361299
Sex	0.00659185	1	0	0.00659185	0.0737809	0.790175
Cognitive*Sex	0.00212548	1	0	0.00212548	0.0237899	0.879789
Error	1.16147	13	0	0.0893436
Total	2.28926	16	0
Posthoc Comparison - Tukey-Kramer
Region	Lower 95%	Difference	Upper 95%	Corr P
	-0.431246	-0.239143	-0.0470409	0.0216006
N-Way ANOVA
Figure 6d - Membrane Fraction Synapse Protein Abundance w/ Age
Source	Sum Sq.	d.f.	Singular?	Mean Sq.	F	Prob>F
Age	0.00163404	1	0	0.00163404	0.261683	0.617544
Sex	3.74933e-05	1	0	3.74933e-05	0.00600435	0.939415
Age*Sex	0.00230427	1	0	0.00230427	0.369017	0.554004
Error	0.0811767	13	0	0.00624436
Total	0.0850357	16	0
N-Way ANOVA
Figure 6d - Membrane Fraction Synapse Protein Abundance w/ Cognitive Status
Source	Sum Sq.	d.f.	Singular?	Mean Sq.	F	Prob>F
Cognitive	0.00910808	1	0	0.00910808	1.75162	0.208477
Sex	0.00128248	1	0	0.00128248	0.24664	0.627743
Cognitive*Sex	0.00772901	1	0	0.00772901	1.48641	0.244435
Error	0.0675973	13	0	0.00519979
Total	0.0850357	16	0
Posthoc Comparison - Tukey-Kramer
Region	Lower 95%	Difference	Upper 95%	Corr P
	-0.211411	-0.0848973	0.0416162	0.156582

## Sheet: Figure7_Statistics
N-Way ANOVA
Figure 7b - HAPLN FOV Coverage w/ Age
Source	Sum Sq.	d.f.	Singular?	Mean Sq.	F	Prob>F
Age	3.91171e-09	1	0	3.91171e-09	0.00407694	0.949992
Sex	2.27388e-06	1	0	2.27388e-06	2.36993	0.145985
Age*Sex	1.60262e-08	1	0	1.60262e-08	0.0167032	0.899006
Error	1.34326e-05	14	0	9.5947e-07
Total	1.57121e-05	17	0
Posthoc Comparison of Unimpaired and Impaired- Tukey-Kramer
tStat	DF	pValue	SD	Lower	Upper
3.3	8	0.022	0.00054707	-0.002	-0.0003
N-Way ANOVA
Figure 7b - Aggrecan FOV Coverage w/ Age
Source	Sum Sq.	d.f.	Singular?	Mean Sq.	F	Prob>F
Age	3.91171e-09	1	0	3.91171e-09	0.00407694	0.949992
Sex	2.27388e-06	1	0	2.27388e-06	2.36993	0.145985
Age*Sex	1.60262e-08	1	0	1.60262e-08	0.0167032	0.899006
Error	1.34326e-05	14	0	9.5947e-07
Total	1.57121e-05	17	0
Posthoc Comparison - Tukey-Kramer
tStat	DF	pValue	SD	Lower	Upper
0.78	8	0.45	0.00048795	-0.9742	0.4784
N-Way ANOVA
Figure 7c - HAPLN Density on Dopamine Neuron w/ Age
Source	Sum Sq.	d.f.	Singular?	Mean Sq.	F	Prob>F
Age	3.98072e-05	1	0	3.98072e-05	5.87843	0.0294496
Sex	9.06137e-07	1	0	9.06137e-07	0.133811	0.719981
Age*Sex	1.43321e-05	1	0	1.43321e-05	2.11646	0.167776
Error	9.48043e-05	14	0	6.77174e-06
Total	0.000149229	17	0
Posthoc Comparison of Unimpaired and Impaired- Tukey-Kramer
tStat	DF	pValue	SD	Lower	Upper
1.42	8	0.19	0.0026	-0.0063	0.0015
N-Way ANOVA
Figure 7c - Aggrecan Density on Dopamine Neuron w/ Age
Source	Sum Sq.	d.f.	Singular?	Mean Sq.	F	Prob>F
Age	1.24173e-06	1	0	1.24173e-06	0.262006	0.616724
Sex	2.45125e-06	1	0	2.45125e-06	0.517217	0.483864
Age*Sex	6.26252e-06	1	0	6.26252e-06	1.3214	0.2696
Error	6.63502e-05	14	0	4.7393e-06
Total	7.55331e-05	17	0
Posthoc Comparison of Unimpaired and Impaired - Tukey-Kramer
tStat	DF	pValue	SD	Lower	Upper
1.23	8	0.25	0.0022	-0.005	0.0015
N-Way ANOVA
Figure 7c - HAPLN-Aggrecan Density on Dopamine Neuron w/ Age
Source	Sum Sq.	d.f.	Singular?	Mean Sq.	F	Prob>F
Age	1.33881e-06	1	0	1.33881e-06	5.76591	0.0307963
Sex	3.72226e-08	1	0	3.72226e-08	0.160308	0.694916
Age*Sex	5.46138e-07	1	0	5.46138e-07	2.35208	0.1474
Error	3.25072e-06	14	0	2.32194e-07
Total	5.21226e-06	17	0
Posthoc Comparison of Unimpaired and Impaired - Tukey-Kramer
tStat	DF	pValue	SD	Lower	Upper
2.1	8	0.07	0.00048853	-0.0014	0.0001
N-Way ANOVA
Figure 7e - Homer2 on Dopamine Neurons in Sedentary and Behaving Mice
Source	Sum Sq.	d.f.	Singular?	Mean Sq.	F	Prob>F
Age	0.000325826	1	0	0.000325826	2.28178	0.140418
Behavior	2.97849e-05	1	0	2.97849e-05	0.208586	0.65087
Sex	5.06017e-05	1	0	5.06017e-05	0.354367	0.555712
Age*Behavior	0.000522008	1	0	0.000522008	3.65566	0.0645938
Age*Sex	7.69361e-05	1	0	7.69361e-05	0.538789	0.468118
Behavior*Sex	9.54417e-05	1	0	9.54417e-05	0.668385	0.419479
Error	0.00471222	33	0	0.000142794
Total	0.00565343	39	0
Post-hoc age comparison - Tukey-Kramer
Young	-0.00561805	0.00913541	0.0238889	0.35268
Middle-Aged	-0.020366	-0.00561258	0.00914088	0.733817
Robust Regression
Figure 7f -Homer2 on Dopamine Neurons vs. Proportion Correct (Difference)
Test	Age	tStat	DF	SE	pValue	r
	Young	-0.1204	10	0.3183	0.91	-0.066
	Middle-Aged	-2.37	10	0.1471	0.039	-0.61
	All	-1.3	22	0.24	0.21	-0.28
Robust Regression
Figure 7g -VTA Hyaluronan Density vs. Homer2 Density
Test	Age	tStat	DF	SE	pValue	r
	Young Sedentary	0.98	22	0.15	0.34	0.2
	Middle-Aged Sedentary	-1.53	21	0.22	0.14	-0.32
	All Sedentary	0.7	45	0.14	0.95	0.016
	Young Behavior	3.18	28	0.0661	0.0036	0.48
	Middle-Aged Behavior	2.89	32	0.093	0.0068	0.51
	All Behavior	4.1	62	0.058	0.00012	0.49

## Sheet: Figure8_Statistics
N-Way ANOVA
Figure 8b - Microglia Density in VTA and Nac with Age
Source	Sum Sq.	d.f.	Singular?	Mean Sq.	F	Prob>F
Age	6.43484e+06	1	0	6.43484e+06	25.2607	1.999e-06
Region	9.6619e+06	1	0	9.6619e+06	37.9289	1.28075e-08
Sex	4733.61	1	0	4733.61	0.0185823	0.891825
Age*Region	886387	1	0	886387	3.47961	0.0648436
Age*Sex	198197	1	0	198197	0.778045	0.379699
Region*Sex	142562	1	0	142562	0.559643	0.45603
Error	2.75117e+07	108	0	254738
Total	4.46235e+07	114	0
Post-hoc age comparison - Tukey-Kramer
VTA	-1001.69	-650.786	-299.883	2.56387e-05
Nac	-644.553	-298.474	47.6055	0.116404
Robust Regression
Figure 8c -VTA Microglia Density vs. Proportion Correct (Difference)
Test	Age	tStat	DF	SE	pValue	r
	Young	-1.62	14	0.2587	0.12	-0.41
	Middle-Aged	-3.37	14	0.1507	0.004	-0.55
	All	-4.2871	30	0.2146	0.00017	-0.55
Robust Regression
Figure 8c -NAc Microglia Density vs. Proportion Correct (Difference)
Test	Age	tStat	DF	SE	pValue	r
	Young	1.5953	15	0.2626	0.1315	0.41
	Middle-Aged	2.28	15	0.1726	0.038	0.536
	All	2.18	32	0.2341	0.036	0.37
N-Way ANOVA
Figure 8d - Cytoskeletal Fraction Microglial Protein Abundance w/ Age
Source	Sum Sq.	d.f.	Singular?	Mean Sq.	F	Prob>F
Age	0.731587	1	0	0.731587	7.97209	0.0143687
Sex	0.0270606	1	0	0.0270606	0.294878	0.5963
Age*Sex	0.00893522	1	0	0.00893522	0.097367	0.759961
Error	1.19299	13	0	0.0917685
Total	1.99624	16	0
N-Way ANOVA
Figure 8d - Microglial Protein Abundance w/ Cognitive Status
Source	Sum Sq.	d.f.	Singular?	Mean Sq.	F	Prob>F
Cognitive	0.058532	1	0	0.058532	0.53374	0.488764
Sex	0.0398311	1	0	0.0398311	0.363211	0.565733
Cognitive*Sex	0.15687	1	0	0.15687	1.43046	0.270625
Error	0.767648	7	0	0.109664
Total	1.05457	10	0
Posthoc Comparison - Tukey-Kramer
Lower 95%	Difference	Upper 95%	Corr P
-0.28135	0.0716307	0.424612	0.670021
Pearson's Correlation test
Figure 8f - Correlation Network Plot for Young Mice
		R values							P values
	Cognitive Status	ECM Abundance	Microglia Abundance	Synapse Abundance				Cognitive Status	ECM Abundance	Microglia Abundance	Synapse Abundance
Cognitive Status	1	0.304012	0.0732357	-0.299981			Cognitive Status	1	0.0804618	0.671218	0.113867
ECM Abundance	0.304012	1	0.249632	-0.0727549			ECM Abundance	0.0804618	1	0.0943081	0.677891
Microglia Abundance	0.0732357	0.249632	1	0.349524			Microglia Abundance	0.671218	0.0943081	1	0.0339644
Synapse Abundance	-0.299981	-0.0727549	0.35	1			Synapse Abundance	0.113867	0.677891	0.0339644	1
Figure 8f - Correlation Network Plot for Aged Mice
		R values							P values
	Cognitive Status	ECM Abundance	Microglia Abundance	Synapse Abundance				Cognitive Status	ECM Abundance	Microglia Abundance	Synapse Abundance
Cognitive Status	1	-0.444749	0.101941	0.0530806			Cognitive Status	1	0.00121224	0.47658	0.726076
ECM Abundance	-0.444749	1	-0.0361545	-0.292102			ECM Abundance	0.00121224	1	0.785733	0.0395558
Microglia Abundance	0.101941	-0.0361545	1	0.116892			Microglia Abundance	0.47658	0.785733	1	0.40453
Synapse Abundance	0.0530806	-0.292102	0.116892	1			Synapse Abundance	0.726076	0.0395558	0.40453	1
