# Supplementary material for: Midbrain extracellular matrix and microglia are associated with cognition in aging mice
Source: Nat Commun. 2025 Nov 27;16:11319. doi: 10.1038/s41467-025-66434-z (PMC12722224; doi:10.1038/s41467-025-66434-z)
Supplement: Supplementary file 11 — Source Data [file 41467_2025_66434_MOESM11_ESM.zip]

Archive with 23 entries (23 files):
- Source Data/._Figure3_SourceData.xlsx
- Source Data/._Figure4_SourceData.xlsx
- Source Data/._Figure5_SourceData.xlsx
- Source Data/._Figure7_SourceData.xlsx
- Source Data/._Figure8_SourceData.xlsx
- Source Data/Source Data - Figure 1.xlsx
- Source Data/Source Data - Figure 2.xlsx
- Source Data/Source Data - Figure 3.xlsx
- Source Data/Source Data - Figure 4.xlsx
- Source Data/Source Data - Figure 5.xlsx
- Source Data/Source Data - Figure 6.xlsx
- Source Data/Source Data - Figure 7.xlsx
- Source Data/Source Data - Figure 8.xlsx
- Source Data/Source Data - Figure S1.xlsx
- Source Data/Source Data - Figure S10.xlsx
- Source Data/Source Data - Figure S2.xlsx
- Source Data/Source Data - Figure S3.xlsx
- Source Data/Source Data - Figure S4.xlsx
- Source Data/Source Data - Figure S5.xlsx
- Source Data/Source Data - Figure S6.xlsx
- Source Data/Source Data - Figure S7.xlsx
- Source Data/Source Data - Figure S8.xlsx
- Source Data/Source Data - Figure S9.xlsx
