# Supplementary material for: Midbrain extracellular matrix and microglia are associated with cognition in aging mice
Source: Nat Commun. 2025 Nov 27;16:11319. doi: 10.1038/s41467-025-66434-z (PMC12722224; doi:10.1038/s41467-025-66434-z)
Supplement: Supplementary file 11 — Source Data [file 41467_2025_66434_MOESM11_ESM.zip › Source Data/Source Data - Figure 1.xlsx]

## Sheet: Figure1e_SourceData
Midbrain					Striatum						Key:
Data	Age	Sex	Fraction		Data	Age	Sex	Fraction			Age: 1 = aged
26.7509	1	1	1		26.6751	1	1	1			Sex: 1 = female
26.8635	1	1	1		26.9962	1	1	1			Fraction: 1 = nucleus; 2 = Membrane; 3 = Cytoskeletal; 4 = Insoluble
27.2016	1	0	1		27.4545	1	0	1
26.6335	1	0	1		26.9662	1	0	1
26.5702	0	1	1		26.4767	0	1	1
26.2096	0	1	1		26.6476	0	1	1
26.6076	0	0	1		26.5619	0	0	1
26.6003	0	0	1		26.99	0	0	1
27.2937	1	1	2		26.6048	1	1	2
27.6351	1	1	2		27.0817	1	1	2
27.6447	1	0	2		27.278	1	0	2
27.4945	1	0	2		27.1662	1	0	2
26.9012	0	1	2		27.0922	0	1	2
26.9598	0	1	2		26.997	0	1	2
27.0168	0	0	2		26.7684	0	0	2
27.0837	0	0	2		26.7249	0	0	2
26.7103	1	1	3		26.4831	1	1	3
26.4576	1	1	3		25.7301	1	1	3
27.1564	1	0	3		25.9388	1	0	3
26.8732	1	0	3		26.0302	1	0	3
26.4115	0	1	3		25.9134	0	1	3
26.2758	0	1	3		25.4735	0	1	3
26.2898	0	0	3		25.3367	0	0	3
26.4694	0	0	3		25.6492	0	0	3
27.1739	1	1	4		27.0294	1	1	4
27.3762	1	1	4		27.2629	1	1	4
28.9942	1	0	4		28.3122	1	0	4
28.2595	1	0	4		27.7852	1	0	4
26.7186	0	1	4		26.0665	0	1	4
27.0721	0	1	4		26.4111	0	1	4
27.3337	0	0	4		27.1741	0	0	4
27.0925	0	0	4		26.1358	0	0	4

## Sheet: Figure1f_SourceData
Protein	Region	Aged Female 1	Aged Female 2	Aged Male 1	Aged Male 2	Young Female 1	Young Female 2	Young Male 1	Young Male 2
'Fbln5 Dance'	MB	0.0807949	0.650552	0.87021	0.458202	-0.039152	-2.4684	0.675685	-0.227888
'Matn4'	MB	0.291737	0.765627	0.994472	0.713771	-0.209737	0.245421	-0.451325	-2.34997
'Tnc Hxb'	MB	0.108677	0.921683	0.818428	1.2816	-0.310814	0.224457	-1.36985	-1.67419
'Creld1'	MB	-0.432477	0.258279	1.18623	1.28617	-2.08502	-0.098069	0.343289	-0.458402
'Spon1'	MB	1.28027	-1.56157	0.310596	1.12887	0.280204	-0.466132	0.458117	-1.43035
'Tnr'	MB	0.0408008	0.684306	0.634918	1.16901	-1.9634	0.50627	0.197062	-1.26897
'Lgi1'	MB	-1.87123	-0.45309	1.30754	0.911187	-0.283327	0.0244688	1.07833	-0.713874
'Lgi3'	MB	-0.0895822	-0.591001	0.259881	-0.0215474	-1.3557	-1.11148	1.82144	1.088
'Lgi2 Kiaa1916'	MB	0.947643	-0.0530819	0.197478	-1.62038	-1.13917	-0.24682	1.7457	0.168619
'Lama4'	MB	-0.300098	-0.0331716	-0.455947	0.463508	-0.259299	-1.96151	1.67883	0.867684
'Nid1 Ent'	MB	-0.534827	-0.954069	-0.104749	-0.775171	-0.744719	-0.147195	2.01727	1.24346
'Vwa5a Loh11cr2a'	MB	-0.15243	-0.290821	-1.47333	-1.10495	1.85812	0.987764	-0.0807403	0.256389
'Sparcl1 Ecm2 Sc1'	MB	1.24901	-1.20202	-0.68031	-0.969227	1.88043	-0.235164	-0.0398993	-0.00281228
'Sparc'	MB	-0.643401	-0.595609	-0.152172	0.509528	1.72318	-1.63258	-0.311924	1.10297
'Lama2'	MB	-0.509287	-0.349313	0.168892	-0.837464	-1.01104	-0.722715	1.51343	1.7475
'Agrn Agrin'	MB	-1.05535	0.192829	-0.186109	-0.829292	-0.938729	-0.308879	1.92718	1.19835
'Fn1'	MB	-1.78518	0.994694	0.156373	-0.431027	-0.425507	-0.000180618	1.82271	-0.33189
'Vwa1 Warp'	MB	-0.311206	-0.200008	-1.54914	-1.12321	0.128923	0.172908	1.40235	1.47939
'Lamb2 Lams'	MB	-0.923153	-0.54454	0.235546	-0.567871	-1.03908	-0.32658	1.95445	1.21124
'Nid2'	MB	-0.276838	-1.1988	-0.628744	-1.5079	0.91692	0.331676	1.37278	0.9909
'Lama5'	MB	-0.694832	-0.559564	-0.0779192	-1.00655	-0.781101	-0.181263	1.86605	1.43518
'Lama1 Lama Lama-1'	MB	-0.382523	-0.0233626	-0.526682	-1.01278	-1.23966	0.343208	2.07571	0.766091
'Lamc1 Lamb-2 Lamc-1'	MB	-0.18604	-0.944575	-0.395959	-0.484117	-0.772119	-0.536678	2.03943	1.28005
'Edil3 Del1'	MB	-1.57648	-0.97151	-0.396487	-0.70955	0.880224	0.86507	0.422658	1.48608
'Tinagl1 Arg1 Lcn7 Tinagl'	MB	-0.321473	-0.329214	-0.828932	-1.11305	-0.0676857	-0.486051	2.15265	0.993757
'Bcan'	MB	-1.08062	0.515879	1.10937	0.752624	-2.11881	0.411324	0.319861	0.0903685
'Spock2 Ticn2'	MB	0.971651	1.31848	-0.519534	-0.941002	1.204	-0.923639	0.233493	-1.34345
'Hapln4 Bral2 Lpr4'	MB	-1.81561	0.317545	0.499995	1.25799	-1.36232	0.141068	0.94558	0.0157552
'Vcan Cspg2'	MB	-1.8208	-0.846739	-0.508908	-0.163425	0.283559	1.36268	1.24084	0.452796
'Acan Agc Agc1'	MB	-1.10125	-0.996325	-0.527803	-0.720114	-0.175682	0.718797	1.91268	0.889698
'Ncan Cspg3'	MB	-1.65662	-0.674827	-0.649553	0.0858986	-0.0520844	1.68981	1.22963	0.0277409
'Hapln1 Crtl1'	MB	-1.09086	-1.03765	-0.940977	0.0639395	-0.349379	1.53604	1.50448	0.3144
'Hspg2'	MB	-0.596201	-1.01446	-0.316114	-0.582241	-0.274964	-0.404688	2.24752	0.941155
'Fmod'	MB	0.554003	-0.911044	-0.593289	-0.594995	0.0238031	-1.26369	1.97608	0.809127
'Prelp'	MB	0.326181	-0.583744	-1.00053	0.0030303	-1.17164	-0.146433	2.24758	0.325551
'Bgn'	MB	-0.672465	-1.06447	0.248079	-0.734706	0.349914	-0.629299	2.29131	0.211631
'Hapln2 Bral1'	MB	-0.661004	-1.27097	-0.860811	-1.1118	0.745954	0.842635	1.26336	1.05263
'Col4a2'	MB	-0.615356	-0.889887	-0.811529	-1.13149	-0.248404	0.87325	1.61232	1.21109
'Col4a1'	MB	-0.912082	-0.224257	0.277961	0.252015	-2.02802	0.278669	1.10106	1.25466
'Col1a2 Cola2'	MB	-1.57937	-0.170276	-0.210113	0.18944	0.0118829	-1.06557	1.04223	1.78178
'Col1a1 Cola1'	MB	0.0167059	-0.509869	-0.439105	-1.20578	-0.303319	-0.367351	2.38458	0.424139
'Col6a1'	MB	-0.117033	-0.1303	-0.844067	-0.935598	-0.231637	-0.979449	1.36809	1.87
'Col12a1'	MB	-0.427748	-0.453483	-1.95259	0.65246	0.0885228	-0.362303	1.55932	0.895821
'Col6a2'	MB	-1.73378	-0.592649	0.0426052	-0.933705	0.42985	0.138008	1.4906	1.15907
'Matn4'	STR	0.407826	1.47571	0.352048	0.633729	0.352048	-1.77652	-0.0873371	-1.35751
'Tnc Hxb'	STR	1.16797	0.713554	0.461403	0.541015	0.461403	-1.36851	-0.0991985	-1.87764
'Sparcl1 Ecm2 Sc1'	STR	1.81113	0.104182	-0.339267	-0.751244	0.57659	0.52624	-0.0800124	-1.84762
'Creld1'	STR	-0.79478	0.754566	-0.0228249	1.01821	-2.00134	-0.485291	1.18294	0.348519
'Tnr'	STR	0.000128387	0.379165	0.35925	0.680067	-2.44472	-0.399243	0.950169	0.475186
'Lgi1'	STR	-0.112216	0.708199	1.55518	-0.0705528	-2.21226	-0.273766	0.277135	0.128287
'Spon1'	STR	2.35032	-0.62643	-0.853759	0.532976	-0.348912	-0.890429	0.185148	-0.348912
'Agrn Agrin'	STR	-1.32022	0.727231	-0.622998	-0.579322	-1.02761	0.0875836	1.68368	1.05166
'Lgi3'	STR	-1.76388	-0.0894321	0.0213876	-0.166524	-1.07284	0.527473	0.965452	1.57836
'Vwa5a Loh11cr2a'	STR	-0.653527	-0.170336	-0.596986	-0.814907	2.4551	-0.272604	-0.431725	0.484986
'Lama4'	STR	0.197374	-0.185233	0.259787	-2.14469	0.308408	-0.72983	1.13794	1.15624
'Nid1 Ent'	STR	-1.16457	-1.39874	0.892371	-0.838997	-0.162934	0.202	1.41866	1.0522
'Lama1 Lama Lama-1'	STR	-0.0809943	-0.515441	1.04503	-1.74154	-0.13734	-0.760583	1.64561	0.545254
'Vwa1 Warp'	STR	-0.00216658	-0.101992	-1.2519	-1.62718	0.729659	-0.181816	0.86867	1.56672
'Lamb2 Lams'	STR	-0.936676	-1.08861	0.222583	-1.15066	0.716537	-0.406922	1.76363	0.880115
'Lamc1 Lamb-2 Lamc-1'	STR	-0.857452	-1.28234	0.111442	-1.26243	0.762399	-0.0864305	1.36595	1.24887
'Nid2'	STR	-0.434573	-1.87559	-0.441771	-0.797528	0.755182	0.583262	1.33716	0.873857
'Lama2'	STR	-0.0989433	-1.71822	-0.532301	-0.728552	-0.197331	0.501866	1.59521	1.17827
'Lama5'	STR	-1.71707	-0.605239	0.606028	-1.2705	0.806167	0.484146	1.28448	0.411992
'Tinagl1 Arg1 Lcn7 Tinagl'	STR	-0.173108	-0.326343	0.202827	-2.40633	0.510749	0.395213	0.88515	0.911836
'Spock2 Ticn2'	STR	1.20871	0.747606	1.12924	-1.76387	0.0862515	0.19619	-0.440729	-1.1634
'Bcan'	STR	-0.678983	0.348205	0.377136	0.45896	-2.40987	0.471065	0.653409	0.780082
'Chadl SLRR4B'	STR	-2.0264	-0.331867	0.8644	1.08751	0.0272028	-0.770144	1.1221	0.0272028
'Hapln4 Bral2 Lpr4'	STR	0.476825	-0.89493	-0.0749	-0.015965	-2.11107	0.494853	1.00708	1.11811
'Ncan Cspg3'	STR	-1.78415	-0.189669	-0.0158912	0.636901	-1.34582	0.628867	1.14949	0.920278
'Hapln1 Crtl1'	STR	-0.275013	-0.644087	-0.417396	-0.346524	-1.50237	0.231076	0.957201	1.99712
'Vcan Cspg2'	STR	-1.30599	-0.302711	-0.236393	-0.0767798	-1.42636	0.952047	1.60382	0.792366
'Acan Agc Agc1'	STR	-1.22438	-0.496814	-1.15714	1.02239	-0.134471	-0.134471	1.95016	0.174728
'Hspg2'	STR	-1.24952	-1.01323	0.674824	-1.25869	0.35565	0.29142	1.70885	0.490694
'Col1a1 Cola1'	STR	-1.83871	-0.464871	1.4863	-0.820095	0.37147	-0.225459	1.0777	0.413669
'Col4a2'	STR	-1.54551	-0.633012	-0.168807	-1.11479	0.273946	0.905359	1.60997	0.672847
