# Supplementary material for: Midbrain extracellular matrix and microglia are associated with cognition in aging mice
Source: Nat Commun. 2025 Nov 27;16:11319. doi: 10.1038/s41467-025-66434-z (PMC12722224; doi:10.1038/s41467-025-66434-z)
Supplement: Supplementary file 11 — Source Data [file 41467_2025_66434_MOESM11_ESM.zip › Source Data/Source Data - Figure 2.xlsx]

## Sheet: Figure2_WGCNA_Modulues
Entry	geneSymbol	GOTerm	moduleColor	GS.Age	p.GS.Age	MM.tan	p.MM.tan	MM.grey	p.MM.grey	MM.magenta	p.MM.magenta	MM.turquoise	p.MM.turquoise	MM.pink	p.MM.pink	MM.red	p.MM.red	MM.yellow	p.MM.yellow	MM.greenyellow	p.MM.greenyellow	MM.black	p.MM.black	MM.brown	p.MM.brown	MM.green	p.MM.green	MM.blue	p.MM.blue	MM.purple	p.MM.purple
P02088	Hemoglobin subunit beta-1 (Beta-1-globin) (Hemoglobin beta-1 chain) (Hemoglobin beta-major chain)	extracellular space [GO:0005615]; haptoglobin-hemoglobin complex [GO:0031838]; hemoglobin complex [GO:0005833]; myelin sheath [GO:0043209]; haptoglobin binding [GO:0031720]; heme binding [GO:0020037]; hemoglobin alpha binding [GO:0031721]; hemoglobin beta binding [GO:0031722]; hemoglobin binding [GO:0030492]; metal ion binding [GO:0046872]; organic acid binding [GO:0043177]; oxygen binding [GO:00…	black	0.625193	0.00960391	0.495087	0.0511954	0.0161676	0.952611	0.514593	0.0413982	-0.10327	0.703505	0.677361	0.00394222	-0.178819	0.50757	-0.201176	0.454992	-0.0998828	0.71284	-0.60544	0.0129438	0.384125	0.141856	0.429093	0.0972119	0.362286	0.167901	0.204349	0.447758
O35295	Transcriptional activator protein Pur-beta (Purine-rich element-binding protein B) (Vascular actin single-stranded DNA-binding factor 2 p44 component)	nucleoplasm [GO:0005654]; nucleus [GO:0005634]; DNA-binding transcription factor activity [GO:0003700]; DNA-binding transcription factor activity, RNA polymerase II-specific [GO:0000981]; DNA-binding transcription factor binding [GO:0140297]; DNA-binding transcription repressor activity, RNA polymerase II-specific [GO:0001227]; double-stranded DNA binding [GO:0003690]; double-stranded telomeric D…	black	-0.550508	0.0271227	-0.756911	0.000687381	0.0929638	0.732024	-0.826088	8.04e-05	0.539094	0.0311709	-0.709947	0.00206215	0.0724581	0.789722	0.299514	0.259746	0.409813	0.114922	0.593401	0.0153872	-0.256114	0.338337	-0.375434	0.151866	-0.0621837	0.819041	-0.201782	0.453606
P18052	Receptor-type tyrosine-protein phosphatase alpha (Protein-tyrosine phosphatase alpha) (R-PTP-alpha) (EC 3.1.3.48) (LCA-related phosphatase) (PTPTY-28)	focal adhesion [GO:0005925]; intracellular membrane-bounded organelle [GO:0043231]; membrane [GO:0016020]; plasma membrane [GO:0005886]; receptor complex [GO:0043235]; Schaffer collateral - CA1 synapse [GO:0098685]; synaptic membrane [GO:0097060]; protein tyrosine phosphatase activity [GO:0004725]; protein-containing complex binding [GO:0044877]; insulin receptor signaling pathway [GO:0008286]; i…	black	0.486516	0.0560055	0.37695	0.150087	-0.151549	0.575291	0.559404	0.024257	0.0370425	0.891666	0.728595	0.00136842	0.197078	0.464419	-0.123167	0.649511	-0.133724	0.621493	-0.835429	5.61e-05	0.410441	0.114312	0.692666	0.00293712	0.588027	0.0165875	0.499369	0.0489106
Q61792	LIM and SH3 domain protein 1 (LASP-1) (Metastatic lymph node gene 50 protein) (MLN 50)	cortical actin cytoskeleton [GO:0030864]; cytoplasm [GO:0005737]; focal adhesion [GO:0005925]; postsynapse [GO:0098794]; actin filament binding [GO:0051015]; ion transmembrane transporter activity [GO:0015075]; metal ion binding [GO:0046872]; ion transport [GO:0006811]	black	-0.469822	0.0663212	-0.390121	0.135217	0.295921	0.265784	-0.698802	0.00259755	0.109951	0.685212	-0.675539	0.00407829	-0.0956293	0.724615	0.0891386	0.742696	0.299424	0.259896	0.863398	1.65e-05	-0.285796	0.283256	-0.724446	0.00150327	-0.495508	0.0509672	-0.315878	0.233324
Q60710	Deoxynucleoside triphosphate triphosphohydrolase SAMHD1 (dNTPase) (EC 3.1.5.-) (Interferon-gamma-inducible protein Mg11) (SAM domain and HD domain-containing protein 1) (mSAMHD1)	nucleoplasm [GO:0005654]; nucleus [GO:0005634]; plasma membrane [GO:0005886]; site of double-strand break [GO:0035861]; tetraspanin-enriched microdomain [GO:0097197]; deoxynucleoside triphosphate hydrolase activity [GO:0106375]; dGTP binding [GO:0032567]; dGTPase activity [GO:0008832]; GTP binding [GO:0005525]; identical protein binding [GO:0042802]; nucleic acid binding [GO:0003676]; ribonucleas…	black	0.462731	0.0710985	0.262382	0.326229	-0.214545	0.424915	0.768539	0.000504456	0.767306	0.000521702	0.532253	0.0338085	-0.00300436	0.99119	0.00809716	0.976257	-0.299487	0.259792	-0.875837	8.73e-06	0.299285	0.260129	0.807016	0.000157773	0.74722	0.000878586	0.25144	0.347532
Q80WJ7	Protein LYRIC (3D3/LYRIC) (Lysine-rich CEACAM1 co-isolated protein) (Metadherin) (Metastasis adhesion protein)	apical plasma membrane [GO:0016324]; bicellular tight junction [GO:0005923]; cytoplasm [GO:0005737]; endoplasmic reticulum [GO:0005783]; endoplasmic reticulum membrane [GO:0005789]; fibrillar center [GO:0001650]; intercellular canaliculus [GO:0046581]; nuclear body [GO:0016604]; nuclear membrane [GO:0031965]; nucleolus [GO:0005730]; nucleus [GO:0005634]; perinuclear region of cytoplasm [GO:004847…	black	-0.455006	0.0765828	-0.516224	0.0406481	0.271825	0.308467	-0.482446	0.0584034	-0.0181744	0.946737	-0.673962	0.00419911	0.142605	0.598295	0.420032	0.105276	-0.0373459	0.890784	0.778762	0.000378706	-0.589852	0.0161719	-0.375691	0.151564	-0.446413	0.0830348	-0.369345	0.159158
Q04750	DNA topoisomerase 1 (EC 5.6.2.1) (DNA topoisomerase I)	cytoplasm [GO:0005737]; dense fibrillar component [GO:0001651]; fibrillar center [GO:0001650]; male germ cell nucleus [GO:0001673]; nuclear chromosome [GO:0000228]; nucleolus [GO:0005730]; nucleoplasm [GO:0005654]; nucleus [GO:0005634]; P-body [GO:0000932]; perikaryon [GO:0043204]; protein-DNA complex [GO:0032993]; ATP binding [GO:0005524]; chromatin binding [GO:0003682]; chromatin DNA binding [G…	black	-0.445603	0.083663	-0.547567	0.028125	0.155223	0.565951	-0.796406	0.000222638	-0.631387	0.00871078	-0.753656	0.000747356	-0.0568081	0.834474	0.24039	0.369818	0.055035	0.839577	0.909844	1.02e-06	-0.57652	0.0194023	-0.646325	0.00682556	-0.751633	0.000786749	-0.514473	0.0414538
Q05D44	Eukaryotic translation initiation factor 5B (eIF-5B) (EC 3.6.5.3) (Translation initiation factor IF-2)	cytoplasm [GO:0005737]; mitochondrion [GO:0005739]; synapse [GO:0045202]; GTP binding [GO:0005525]; GTPase activity [GO:0003924]; metal ion binding [GO:0046872]; translation initiation factor activity [GO:0003743]; regulation of translational initiation [GO:0006446]; translational initiation [GO:0006413]	black	-0.438176	0.0895788	-0.495182	0.0511439	0.0868446	0.749117	-0.80895	0.000147841	-0.605497	0.0129331	-0.761786	0.000605	-0.0432767	0.87356	0.123995	0.647297	0.109325	0.686921	0.826395	7.95e-05	-0.506689	0.0451813	-0.617148	0.0108701	-0.774883	0.000422953	-0.431022	0.0955536
O88597	Beclin-1 (Coiled-coil myosin-like BCL2-interacting protein) [Cleaved into: Beclin-1-C 35 kDa; Beclin-1-C 37 kDa]	autophagosome [GO:0005776]; cytoplasm [GO:0005737]; cytoplasmic vesicle [GO:0031410]; cytoskeleton [GO:0005856]; cytosol [GO:0005829]; dendrite [GO:0030425]; endoplasmic reticulum [GO:0005783]; endoplasmic reticulum membrane [GO:0005789]; endosome [GO:0005768]; endosome membrane [GO:0010008]; extrinsic component of membrane [GO:0019898]; membrane [GO:0016020]; mitochondrial membrane [GO:0031966];…	black	-0.419591	0.10568	-0.32783	0.215137	0.0943266	0.728234	-0.80598	0.000163318	-0.637303	0.00792027	-0.619137	0.0105455	-0.193387	0.472993	0.0146407	0.957083	0.270811	0.310347	0.851117	2.91e-05	-0.346806	0.188178	-0.763129	0.00058379	-0.765893	0.000542066	-0.43224	0.0945164
Q5XJY5	Coatomer subunit delta (Archain) (Delta-coat protein) (Delta-COP)	COPI vesicle coat [GO:0030126]; COPI-coated vesicle [GO:0030137]; endoplasmic reticulum [GO:0005783]; Golgi apparatus [GO:0005794]; Golgi membrane [GO:0000139]; adult locomotory behavior [GO:0008344]; cerebellar Purkinje cell layer maturation [GO:0021691]; endoplasmic reticulum to Golgi vesicle-mediated transport [GO:0006888]; establishment of localization in cell [GO:0051649]; Golgi localization…	black	-0.411608	0.113185	-0.368266	0.160474	0.391772	0.133428	-0.604373	0.0131474	0.335826	0.203492	-0.284078	0.286287	0.517335	0.0401427	0.103325	0.703356	0.373824	0.153772	0.589558	0.0162385	-0.0502148	0.853479	-0.453103	0.0779794	-0.0893828	0.742013	0.287103	0.280961
Q9DC07	LIM zinc-binding domain-containing Nebulette (Actin-binding Z-disk protein)	stress fiber [GO:0001725]; Z disc [GO:0030018]; actin filament binding [GO:0051015]; cytoskeletal protein binding [GO:0008092]; filamin binding [GO:0031005]; metal ion binding [GO:0046872]; tropomyosin binding [GO:0005523]; cardiac muscle thin filament assembly [GO:0071691]	black	-0.410612	0.114146	-0.423694	0.101962	0.342074	0.194682	-0.687882	0.00322598	0.130944	0.628828	-0.661549	0.00525376	0.105944	0.696166	0.124911	0.644851	0.292707	0.271256	0.872584	1.04e-05	-0.300603	0.257934	-0.692364	0.00295471	-0.469624	0.0664515	-0.205814	0.444439
Q3TIV5	Zinc finger CCCH domain-containing protein 15 (DRG family-regulatory protein 1) (Epo-immediate response gene protein FM22)	cytosol [GO:0005829]; nucleus [GO:0005634]; metal ion binding [GO:0046872]; cytokine-mediated signaling pathway [GO:0019221]; cytoplasmic translation [GO:0002181]; positive regulation of GTPase activity [GO:0043547]	black	-0.393739	0.131317	-0.403751	0.120927	0.340127	0.197401	-0.751096	0.000797474	-0.485239	0.0567499	-0.585411	0.0171976	-0.129412	0.632882	0.19972	0.458332	0.102187	0.706487	0.854152	2.54e-05	-0.433918	0.0931016	-0.658056	0.00558577	-0.65179	0.00622334	-0.455712	0.0760693
Q5SUF2	Luc7-like protein 3 (Cisplatin resistance-associated-overexpressed protein)	nuclear speck [GO:0016607]; nucleoplasm [GO:0005654]; nucleus [GO:0005634]; U1 snRNP [GO:0005685]; U2-type prespliceosome [GO:0071004]; DNA binding [GO:0003677]; mRNA binding [GO:0003729]; mRNA splice site selection [GO:0006376]; RNA splicing [GO:0008380]	black	-0.38761	0.13797	-0.450214	0.0801347	0.231272	0.388788	-0.721942	0.00158976	-0.64908	0.00651642	-0.575394	0.0196964	-0.101462	0.708483	0.230296	0.390847	0.0795714	0.769575	0.876548	8.4e-06	-0.496368	0.0505035	-0.612276	0.0116986	-0.654761	0.00591415	-0.481091	0.0592178
Q6PGF7	Exocyst complex component 8 (Exocyst complex 84 kDa subunit)	cell leading edge [GO:0031252]; exocyst [GO:0000145]; growth cone [GO:0030426]; late endosome [GO:0005770]; perinuclear region of cytoplasm [GO:0048471]; plasma membrane [GO:0005886]; phosphatidylinositol binding [GO:0035091]; small GTPase binding [GO:0031267]; endosome organization [GO:0007032]; exocytosis [GO:0006887]; extracellular matrix disassembly [GO:0022617]; Golgi to plasma membrane tran…	black	-0.387493	0.1381	-0.298888	0.260793	0.27008	0.311706	-0.324969	0.219407	0.00234874	0.993112	-0.25518	0.340164	0.192441	0.475202	0.278507	0.29625	0.042895	0.874667	0.695613	0.00276982	-0.286999	0.281144	-0.528882	0.0351684	-0.232554	0.38609	-0.123656	0.648204
O08709	Peroxiredoxin-6 (EC 1.11.1.27) (1-Cys peroxiredoxin) (1-Cys PRX) (Acidic calcium-independent phospholipase A2) (aiPLA2) (EC 3.1.1.4) (Antioxidant protein 2) (Glutathione-dependent peroxiredoxin) (Lysophosphatidylcholine acyltransferase 5) (LPC acyltransferase 5) (LPCAT-5) (Lyso-PC acyltransferase 5) (EC 2.3.1.23) (Non-selenium glutathione peroxidase) (NSGPx)	cytoplasm [GO:0005737]; cytosol [GO:0005829]; lysosome [GO:0005764]; mitochondrion [GO:0005739]; nucleus [GO:0005634]; perinuclear region of cytoplasm [GO:0048471]; 1-acylglycerophosphocholine O-acyltransferase activity [GO:0047184]; calcium-independent phospholipase A2 activity [GO:0047499]; glutathione peroxidase activity [GO:0004602]; identical protein binding [GO:0042802]; peroxidase activity…	black	0.387055	0.138584	-0.142539	0.598465	0.812643	0.000130321	-0.251662	0.347092	-0.222188	0.408197	-0.536131	0.0322933	-0.0561117	0.836477	0.259133	0.332475	-0.16357	0.544976	0.64186	0.00735117	-0.443984	0.0849277	-0.25989	0.331014	-0.528033	0.0355174	-0.416264	0.108764
Q80X50	Ubiquitin-associated protein 2-like (RNA polymerase II degradation factor Ubap2l)	chromosome [GO:0005694]; cytoplasm [GO:0005737]; cytoplasmic stress granule [GO:0010494]; nucleus [GO:0005634]; PcG protein complex [GO:0031519]; binding of sperm to zona pellucida [GO:0007339]; hematopoietic stem cell homeostasis [GO:0061484]; stress granule assembly [GO:0034063]	black	-0.374584	0.152871	-0.479607	0.0601199	0.200236	0.457147	-0.772991	0.000446021	-0.56834	0.0216183	-0.700909	0.00248855	-0.0693346	0.798609	0.173988	0.519289	0.089147	0.742672	0.887521	4.51e-06	-0.501239	0.0479367	-0.683474	0.00351204	-0.726876	0.00142305	-0.473456	0.0639657
Q80U58	Pumilio homolog 2	cytoplasm [GO:0005737]; cytoplasmic stress granule [GO:0010494]; cytosol [GO:0005829]; nuclear membrane [GO:0031965]; perinuclear region of cytoplasm [GO:0048471]; lncRNA binding [GO:0106222]; miRNA binding [GO:0035198]; mRNA 3'-UTR binding [GO:0003730]; mRNA binding [GO:0003729]; pumilio-response element binding [GO:0062104]; RNA binding [GO:0003723]; adipose tissue development [GO:0060612]; chr…	black	-0.373233	0.154475	-0.473137	0.06417	0.44333	0.0854425	-0.557168	0.0249543	-0.447755	0.0820025	-0.437989	0.089731	0.107444	0.692059	0.39554	0.129404	-0.118197	0.662858	0.787861	0.000289716	-0.534594	0.0328875	-0.44791	0.0818836	-0.450802	0.079692	-0.347876	0.186727
Q8BH64	EH domain-containing protein 2	caveola [GO:0005901]; cytosol [GO:0005829]; early endosome [GO:0005769]; endocytic vesicle [GO:0030139]; extrinsic component of membrane [GO:0019898]; intercellular bridge [GO:0045171]; intracellular membrane-bounded organelle [GO:0043231]; membrane [GO:0016020]; microtubule cytoskeleton [GO:0015630]; perinuclear region of cytoplasm [GO:0048471]; plasma membrane [GO:0005886]; recycling endosome m…	black	0.364635	0.164957	0.605283	0.0129736	-0.430081	0.09636	0.580405	0.0184136	0.538145	0.0315271	0.551715	0.0267195	-0.259051	0.332633	-0.514928	0.0412431	0.215928	0.421863	-0.842126	4.27e-05	0.663674	0.00505959	0.386607	0.139082	0.487885	0.055216	0.340903	0.196314
Q3TLH4	Protein PRRC2C (BAT2 domain-containing protein 1) (HLA-B-associated transcript 2-like 2) (Proline-rich and coiled-coil-containing protein 2C)	cytoplasmic stress granule [GO:0010494]; cytosol [GO:0005829]; protein C-terminus binding [GO:0008022]; cell differentiation [GO:0030154]; hematopoietic progenitor cell differentiation [GO:0002244]; stress granule assembly [GO:0034063]	black	-0.363476	0.166405	-0.50212	0.0474832	0.5334	0.0333549	-0.683614	0.00350267	-0.45601	0.075853	-0.602569	0.0134969	0.0823952	0.761614	0.399313	0.125459	-0.0980852	0.717809	0.784771	0.000317755	-0.566833	0.0220471	-0.397188	0.127671	-0.566753	0.02207	-0.37915	0.14753
Q9CQJ4	E3 ubiquitin-protein ligase RING2 (EC 2.3.2.27) (RING finger protein 1B) (RING1b) (RING finger protein 2) (RING-type E3 ubiquitin transferase RING2)	cytoplasm [GO:0005737]; euchromatin [GO:0000791]; heterochromatin [GO:0000792]; MLL1 complex [GO:0071339]; nuclear body [GO:0016604]; nucleoplasm [GO:0005654]; nucleus [GO:0005634]; PcG protein complex [GO:0031519]; PRC1 complex [GO:0035102]; sex chromatin [GO:0001739]; ubiquitin ligase complex [GO:0000151]; chromatin binding [GO:0003682]; RING-like zinc finger domain binding [GO:0071535]; ubiqui…	black	-0.358358	0.172901	-0.410028	0.114713	0.181452	0.501233	-0.410478	0.114277	-0.598071	0.0144001	-0.325339	0.218852	0.401714	0.122993	0.319501	0.227713	-0.126818	0.63977	0.748176	0.000857983	-0.487051	0.0556962	-0.439096	0.0888301	-0.394313	0.130705	-0.122703	0.650752
Q9Z0P4	Paralemmin-1 (Paralemmin)	apicolateral plasma membrane [GO:0016327]; axon [GO:0030424]; basolateral plasma membrane [GO:0016323]; cytoplasm [GO:0005737]; dendrite membrane [GO:0032590]; dendritic spine membrane [GO:0032591]; filopodium [GO:0030175]; filopodium membrane [GO:0031527]; neuron spine [GO:0044309]; nucleoplasm [GO:0005654]; plasma membrane [GO:0005886]; postsynaptic density [GO:0014069]; D3 dopamine receptor bi…	black	-0.349224	0.18491	0.0265081	0.922371	0.219783	0.413419	-0.057476	0.832553	-0.399259	0.125515	-0.243078	0.364326	-0.24814	0.354107	0.137431	0.611769	-0.173572	0.520304	0.599414	0.0141255	-0.358956	0.172134	-0.488467	0.0548826	-0.523921	0.0372451	-0.438405	0.0893918
Q9R0U0	Serine/arginine-rich splicing factor 10 (FUS-interacting serine-arginine-rich protein 1) (Neural-salient serine/arginine-rich protein) (Neural-specific SR protein) (Splicing factor, arginine/serine-rich 13A) (TLS-associated protein with Ser-Arg repeats) (TASR) (TLS-associated protein with SR repeats) (TLS-associated serine-arginine protein) (TLS-associated SR protein)	axon terminus [GO:0043679]; cytoplasm [GO:0005737]; cytosol [GO:0005829]; dendrite [GO:0030425]; neuronal cell body [GO:0043025]; nuclear speck [GO:0016607]; nucleoplasm [GO:0005654]; RNA binding [GO:0003723]; unfolded protein binding [GO:0051082]; cytosolic transport [GO:0016482]; mRNA splice site selection [GO:0006376]; mRNA splicing, via spliceosome [GO:0000398]; negative regulation of mRNA sp…	black	-0.348981	0.185236	-0.320798	0.225724	0.261666	0.3276	-0.502728	0.0471719	-0.0394208	0.884752	-0.580101	0.0184896	0.354056	0.178491	0.113368	0.675917	0.109971	0.685157	0.806815	0.000158834	-0.372732	0.155073	-0.567017	0.0219944	-0.528391	0.0353701	-0.0692225	0.798928
Q9JJF3	Ribosomal oxygenase 1 (Bifunctional lysine-specific demethylase and histidyl-hydroxylase NO66) (EC 1.14.11.-, EC 1.14.11.27)	nucleolus [GO:0005730]; nucleoplasm [GO:0005654]; nucleus [GO:0005634]; 2-oxoglutarate-dependent dioxygenase activity [GO:0016706]; histone H3K36 demethylase activity [GO:0051864]; histone H3K36me/H3K36me2 demethylase activity [GO:0140680]; histone H3K4 demethylase activity [GO:0032453]; histone H3K4me/H3K4me2/H3K4me3 demethylase activity [GO:0034647]; iron ion binding [GO:0005506]; peptidyl-hist…	black	-0.325209	0.219047	-0.533484	0.0333218	0.388176	0.137347	-0.664206	0.00501189	-0.462977	0.0709286	-0.640513	0.00751593	-0.0229742	0.932697	0.355907	0.176072	-0.103616	0.702554	0.820599	9.84e-05	-0.606142	0.0128115	-0.471826	0.0650148	-0.588877	0.0163931	-0.512347	0.0424482
Q8BW22	Calcium-responsive transactivator (SS18-like protein 1)	chromosome, centromeric region [GO:0000775]; condensed chromosome, centromeric region [GO:0000779]; cytosol [GO:0005829]; kinetochore [GO:0000776]; nBAF complex [GO:0071565]; nuclear body [GO:0016604]; nucleoplasm [GO:0005654]; nucleus [GO:0005634]; DNA binding [GO:0003677]; DNA-binding transcription factor activity [GO:0003700]; transcription coactivator activity [GO:0003713]; chromatin organiza…	black	-0.318202	0.229715	-0.319251	0.228098	0.155979	0.564037	-0.820174	9.99e-05	-0.624712	0.0096762	-0.625481	0.00956086	-0.279862	0.293807	0.0154776	0.954632	0.284301	0.285892	0.872549	1.04e-05	-0.350227	0.183565	-0.769583	0.00049022	-0.763322	0.000580798	-0.498259	0.0494952
Q6NZN0	RNA-binding protein 26 (Protein expressed in male leptotene and zygotene spermatocytes 393) (MLZ-393) (RNA-binding motif protein 26)	nucleus [GO:0005634]; metal ion binding [GO:0046872]; RNA binding [GO:0003723]; mRNA processing [GO:0006397]	black	-0.310522	0.241778	-0.42133	0.104093	0.497599	0.0498456	-0.770877	0.000473026	-0.555687	0.0254246	-0.583359	0.0176882	-0.157984	0.558974	0.292355	0.27186	0.0884202	0.744705	0.86322	1.66e-05	-0.471361	0.065316	-0.568731	0.0215081	-0.641766	0.00736265	-0.480648	0.0594864
Q60960	Importin subunit alpha-5 (Importin alpha-S1) (Karyopherin subunit alpha-1) (Nucleoprotein interactor 1) (NPI-1) (RAG cohort protein 2) (SRP1-beta)	cytosol [GO:0005829]; dendrite [GO:0030425]; glutamatergic synapse [GO:0098978]; NLS-dependent protein nuclear import complex [GO:0042564]; nucleoplasm [GO:0005654]; nucleus [GO:0005634]; postsynaptic density [GO:0014069]; nuclear import signal receptor activity [GO:0061608]; nuclear localization sequence binding [GO:0008139]; NLS-bearing protein import into nucleus [GO:0006607]; postsynapse to n…	black	-0.309944	0.242702	-0.132756	0.624045	0.238962	0.372754	-0.165588	0.539957	-0.298654	0.261185	-0.29769	0.2628	0.270579	0.310778	0.196824	0.465006	-0.153537	0.57023	0.790107	0.000270651	-0.434218	0.0928502	-0.578508	0.0188913	-0.512135	0.0425483	-0.17946	0.506024
Q8BMB3	Eukaryotic translation initiation factor 4E type 2 (eIF-4E type 2) (eIF4E type 2) (eIF4E-2) (mRNA cap-binding protein type 2) (Eukaryotic translation initiation factor 4E-like 3) (eIF4E-like protein 4E-LP)	cytoplasm [GO:0005737]; eukaryotic translation initiation factor 4F complex [GO:0016281]; mRNA cap binding complex [GO:0005845]; P-body [GO:0000932]; RNA 7-methylguanosine cap binding [GO:0000340]; translation initiation factor activity [GO:0003743]; ubiquitin protein ligase binding [GO:0031625]; in utero embryonic development [GO:0001701]; miRNA-mediated gene silencing by inhibition of translati…	black	-0.304311	0.251819	-0.0874273	0.747484	0.486612	0.0559498	-0.538342	0.0314529	-0.564131	0.022832	-0.177127	0.511661	0.1431	0.597012	0.077721	0.774803	0.195136	0.468921	0.768857	0.000500081	-0.187386	0.487094	-0.656356	0.00575337	-0.458844	0.0738208	-0.0602349	0.824629
P68372	Tubulin beta-4B chain (Tubulin beta-2C chain)	cytoplasm [GO:0005737]; intercellular bridge [GO:0045171]; microtubule [GO:0005874]; microtubule cytoskeleton [GO:0015630]; mitotic spindle [GO:0072686]; myelin sheath [GO:0043209]; tubulin complex [GO:0045298]; double-stranded RNA binding [GO:0003725]; GTP binding [GO:0005525]; GTPase activity [GO:0003924]; metal ion binding [GO:0046872]; structural constituent of cytoskeleton [GO:0005200]; micr…	black	0.302579	0.254663	-0.172369	0.523245	0.686994	0.00328207	-0.220711	0.4114	-0.297091	0.263808	-0.624537	0.00970258	-0.233315	0.384491	0.305993	0.249075	-0.228082	0.395546	0.694831	0.00281342	-0.562127	0.023428	-0.307299	0.246957	-0.609348	0.0122199	-0.629377	0.00899296
P20357	Microtubule-associated protein 2 (MAP-2)	actin cytoskeleton [GO:0015629]; apical dendrite [GO:0097440]; apical distal dendrite [GO:0150014]; axon hillock [GO:0043203]; axon initial segment [GO:0043194]; basal dendrite [GO:0097441]; CA3 pyramidal cell dendrite [GO:0097442]; cell body [GO:0044297]; cytoplasm [GO:0005737]; dendrite [GO:0030425]; dendrite cytoplasm [GO:0032839]; dendritic branch [GO:0044307]; dendritic filopodium [GO:190273…	black	-0.301018	0.257244	-0.708761	0.00211448	0.445128	0.0840325	-0.613399	0.0115034	0.2364	0.378054	-0.691055	0.00303193	0.0654235	0.80977	0.565373	0.0224685	0.060603	0.823573	0.780291	0.000362352	-0.558182	0.0246362	-0.316371	0.232556	-0.225188	0.401731	-0.448992	0.081059
Q8BTV2	Cleavage and polyadenylation specificity factor subunit 7	cytoplasm [GO:0005737]; mRNA cleavage and polyadenylation specificity factor complex [GO:0005847]; mRNA cleavage factor complex [GO:0005849]; nucleus [GO:0005634]; mRNA binding [GO:0003729]; messenger ribonucleoprotein complex assembly [GO:1990120]; mRNA 3'-end processing [GO:0031124]; mRNA alternative polyadenylation [GO:0110104]; pre-mRNA cleavage required for polyadenylation [GO:0098789]; prot…	black	-0.291797	0.272819	-0.224948	0.402245	0.255959	0.338641	-0.859406	1.99e-05	-0.747695	0.000868303	-0.604467	0.0131292	-0.23323	0.384669	-0.0853766	0.753233	0.377528	0.149412	0.874881	9.19e-06	-0.280058	0.293455	-0.795426	0.000229607	-0.824519	8.52e-05	-0.394571	0.130431
Q61166	Microtubule-associated protein RP/EB family member 1 (APC-binding protein EB1) (End-binding protein 1) (EB1)	cell projection [GO:0042995]; cell projection membrane [GO:0031253]; centrosome [GO:0005813]; ciliary basal body [GO:0036064]; cortical microtubule cytoskeleton [GO:0030981]; cytoplasmic microtubule [GO:0005881]; focal adhesion [GO:0005925]; Golgi apparatus [GO:0005794]; microtubule [GO:0005874]; microtubule cytoskeleton [GO:0015630]; microtubule organizing center [GO:0005815]; microtubule plus-e…	black	-0.289382	0.27699	-0.340103	0.197435	0.438259	0.0895107	-0.527816	0.0356069	0.0524487	0.847031	-0.515253	0.041093	0.360375	0.170321	0.163871	0.544227	0.156453	0.562838	0.814621	0.00012167	-0.309279	0.243767	-0.599475	0.0141132	-0.418473	0.106709	-0.0368668	0.892177
A2BE28	Ribosomal biogenesis protein LAS1L (Protein LAS1 homolog)	Las1 complex [GO:0090730]; MLL1 complex [GO:0071339]; nucleolus [GO:0005730]; preribosome, large subunit precursor [GO:0030687]; endonuclease activity [GO:0004519]; maturation of 5.8S rRNA [GO:0000460]; maturation of LSU-rRNA [GO:0000470]	black	-0.286501	0.282018	-0.21955	0.413926	0.360034	0.170756	-0.826769	7.84e-05	-0.811774	0.000134279	-0.534854	0.0327866	-0.0730032	0.788173	-0.00764504	0.977583	0.335719	0.203646	0.9275	2.33e-07	-0.281559	0.290767	-0.827906	7.51e-05	-0.792794	0.000249217	-0.291521	0.273294
P83940	Elongin-C (EloC) (Elongin 15 kDa subunit) (RNA polymerase II transcription factor SIII subunit C) (SIII p15) (Stromal membrane-associated protein SMAP1B homolog) (Transcription elongation factor B polypeptide 1)	Cul5-RING ubiquitin ligase complex [GO:0031466]; cytosol [GO:0005829]; elongin complex [GO:0070449]; VCB complex [GO:0030891]; protein-containing complex binding [GO:0044877]; protein-macromolecule adaptor activity [GO:0030674]; transcription corepressor binding [GO:0001222]; protein ubiquitination [GO:0016567]; transcription initiation at RNA polymerase II promoter [GO:0006367]; ubiquitin-depend…	black	-0.285526	0.28373	-0.265998	0.31936	0.229765	0.391973	-0.431422	0.0952126	-0.0181934	0.946681	-0.482158	0.0585756	-0.278935	0.295477	0.112674	0.677801	0.133736	0.621461	0.7477	0.000868205	-0.271966	0.308206	-0.697775	0.00265201	-0.417691	0.107433	-0.462553	0.0712218
Q924T2	28S ribosomal protein S2, mitochondrial (MRP-S2) (S2mt)	mitochondrial inner membrane [GO:0005743]; mitochondrial small ribosomal subunit [GO:0005763]; mitochondrion [GO:0005739]; structural constituent of ribosome [GO:0003735]; mitochondrial ribosome assembly [GO:0061668]; mitochondrial translation [GO:0032543]	black	-0.280273	0.293068	-0.436467	0.0909808	0.243403	0.363665	-0.421385	0.104043	0.0307007	0.910136	-0.542855	0.0297894	0.394104	0.130928	0.288909	0.277811	0.0104078	0.969484	0.747289	0.000877089	-0.47542	0.0627186	-0.42624	0.0997017	-0.364855	0.164683	-0.145473	0.590878
Q9JM76	Actin-related protein 2/3 complex subunit 3 (Arp2/3 complex 21 kDa subunit) (p21-ARC)	Arp2/3 protein complex [GO:0005885]; cell leading edge [GO:0031252]; cytoplasm [GO:0005737]; filamentous actin [GO:0031941]; growth cone leading edge [GO:0061850]; lamellipodium [GO:0030027]; nucleus [GO:0005634]; site of double-strand break [GO:0035861]; actin filament binding [GO:0051015]; structural constituent of cytoskeleton [GO:0005200]; Arp2/3 complex-mediated actin nucleation [GO:0034314]…	black	-0.278654	0.295983	-0.571183	0.020827	0.370864	0.157317	-0.466666	0.0684177	0.106117	0.695692	-0.563941	0.0228881	0.0684838	0.801034	0.484537	0.0571622	0.00309611	0.99092	0.759696	0.000639261	-0.490964	0.0534693	-0.425094	0.100715	-0.253086	0.344278	-0.392447	0.1327
Q8BHH2	Ras-related protein Rab-9B	cytosol [GO:0005829]; late endosome [GO:0005770]; lysosome [GO:0005764]; phagocytic vesicle [GO:0045335]; phagocytic vesicle membrane [GO:0030670]; plasma membrane [GO:0005886]; GDP binding [GO:0019003]; GTP binding [GO:0005525]; GTPase activity [GO:0003924]; identical protein binding [GO:0042802]; protein transport [GO:0015031]; Rab protein signal transduction [GO:0032482]; retrograde transport,…	black	-0.266678	0.318077	0.155561	0.565096	-0.614127	0.0113783	0.49083	0.0535445	0.0306294	0.910344	0.63896	0.00770942	0.55418	0.0259102	-0.0469342	0.862964	-0.179652	0.50556	-0.625299	0.00958796	0.223216	0.405975	0.473896	0.063685	0.526216	0.036273	0.600585	0.0138895
Q9D832	DnaJ homolog subfamily B member 4	cytosol [GO:0005829]; nucleoplasm [GO:0005654]; plasma membrane [GO:0005886]; ATPase activator activity [GO:0001671]; chaperone binding [GO:0051087]; unfolded protein binding [GO:0051082]; chaperone cofactor-dependent protein refolding [GO:0051085]	black	-0.260957	0.328961	-0.319587	0.22758	0.244949	0.360528	-0.548187	0.0279114	0.176447	0.513308	-0.349803	0.184133	0.210276	0.434405	0.0499759	0.854169	0.297404	0.263281	0.67548	0.00408277	-0.136031	0.615434	-0.56252	0.0233101	-0.256561	0.337465	0.00475906	0.986044
Q8CGF7	Transcription elongation regulator 1 (Formin-binding protein 28) (FBP 28) (TATA box-binding protein-associated factor 2S) (Transcription factor CA150) (p144)	nucleoplasm [GO:0005654]; nucleus [GO:0005634]; DNA-binding transcription factor activity [GO:0003700]; identical protein binding [GO:0042802]; proline-rich region binding [GO:0070064]; RNA polymerase binding [GO:0070063]; RNA polymerase II-specific DNA-binding transcription factor binding [GO:0061629]; transcription coregulator activity [GO:0003712]; transcription corepressor activity [GO:000371…	black	-0.250864	0.348674	-0.268265	0.315095	0.309835	0.242876	-0.860209	1.92e-05	-0.679034	0.00382049	-0.654038	0.00598823	-0.150902	0.576944	-0.0257748	0.924513	0.314643	0.235257	0.91044	9.75e-07	-0.326433	0.217215	-0.812785	0.000129682	-0.82391	8.72e-05	-0.388273	0.137241
Q8BVL9	Janus kinase and microtubule-interacting protein 1 (GABA-B receptor-binding protein) (Multiple alpha-helices and RNA-linker protein 1) (Marlin-1)	cytoplasm [GO:0005737]; membrane [GO:0016020]; microtubule [GO:0005874]; microtubule cytoskeleton [GO:0015630]; ribonucleoprotein complex [GO:1990904]; GABA receptor binding [GO:0050811]; kinase binding [GO:0019900]; kinesin binding [GO:0019894]; microtubule binding [GO:0008017]; RNA binding [GO:0003723]; cognition [GO:0050890]; protein transport [GO:0015031]; striatum development [GO:0021756]	black	-0.242962	0.364561	-0.605639	0.0129062	0.345476	0.189991	-0.650976	0.00631026	-0.493668	0.0519697	-0.604822	0.0130614	-0.0450844	0.86832	0.449976	0.080314	-0.139287	0.606921	0.868886	1.25e-05	-0.638023	0.00782812	-0.471623	0.0651464	-0.545614	0.0288062	-0.550881	0.0269979
Q9DBP5	UMP-CMP kinase (EC 2.7.4.14) (Deoxycytidylate kinase) (CK) (dCMP kinase) (Nucleoside-diphosphate kinase) (EC 2.7.4.6) (Uridine monophosphate/cytidine monophosphate kinase) (UMP/CMP kinase) (UMP/CMPK)	cytoplasm [GO:0005737]; nucleolus [GO:0005730]; nucleoplasm [GO:0005654]; nucleus [GO:0005634]; ATP binding [GO:0005524]; CMP kinase activity [GO:0036430]; cytidylate kinase activity [GO:0004127]; dCMP kinase activity [GO:0036431]; nucleoside diphosphate kinase activity [GO:0004550]; nucleoside monophosphate kinase activity [GO:0050145]; UMP kinase activity [GO:0033862]; uridylate kinase activity…	black	-0.235228	0.380493	-0.0307681	0.90994	0.451853	0.0789061	-0.460857	0.0724015	-0.273265	0.305811	-0.573907	0.02009	-0.24154	0.367463	-0.0776212	0.775085	0.117832	0.663843	0.882719	5.97e-06	-0.310088	0.242471	-0.780275	0.000362515	-0.785742	0.000308708	-0.398924	0.125862
Q3UUQ7	GPI inositol-deacylase (EC 3.1.-.-) (Post-GPI attachment to proteins factor 1)	endoplasmic reticulum [GO:0005783]; endoplasmic reticulum membrane [GO:0005789]; phosphatidylinositol deacylase activity [GO:0050185]; anterior/posterior axis specification [GO:0009948]; embryonic pattern specification [GO:0009880]; endoplasmic reticulum to Golgi vesicle-mediated transport [GO:0006888]; forebrain regionalization [GO:0021871]; GPI anchor biosynthetic process [GO:0006506]; GPI anch…	black	0.234211	0.382617	0.378725	0.148022	-0.306628	0.248043	0.637109	0.00794531	-0.216685	0.420198	0.609579	0.0121781	0.160007	0.553886	-0.119099	0.660429	-0.32292	0.222496	-0.607893	0.0124857	0.210459	0.433995	0.456799	0.0752835	0.329553	0.212594	0.307999	0.245827
Q03173	Protein enabled homolog (NPC-derived proline-rich protein 1) (NDPP-1)	actin cytoskeleton [GO:0015629]; cell junction [GO:0030054]; cytosol [GO:0005829]; filopodium [GO:0030175]; focal adhesion [GO:0005925]; lamellipodium [GO:0030027]; neuron projection [GO:0043005]; plasma membrane [GO:0005886]; stress fiber [GO:0001725]; synapse [GO:0045202]; actin binding [GO:0003779]; profilin binding [GO:0005522]; SH3 domain binding [GO:0017124]; WW domain binding [GO:0050699];…	black	-0.224648	0.40289	0.050321	0.853172	0.373952	0.153621	-0.447417	0.0822618	0.16242	0.547846	-0.0612991	0.821577	0.562333	0.0233663	-0.299691	0.259452	0.443641	0.0851973	0.418376	0.106798	0.240218	0.370171	-0.50752	0.0447722	-0.19528	0.468586	0.581906	0.0180421
Q9CWD8	Iron-sulfur protein NUBPL (Nucleotide-binding protein-like)	mitochondrion [GO:0005739]; plasma membrane [GO:0005886]; 4 iron, 4 sulfur cluster binding [GO:0051539]; ATP binding [GO:0005524]; ATP-dependent FeS chaperone activity [GO:0140663]; metal ion binding [GO:0046872]; iron-sulfur cluster assembly [GO:0016226]; mitochondrial respiratory chain complex I assembly [GO:0032981]; mitochondrion morphogenesis [GO:0070584]	black	0.224443	0.40333	0.261724	0.327489	-0.602985	0.0134155	0.456941	0.0751814	0.0526877	0.846341	0.44394	0.084962	-0.269557	0.312681	-0.214505	0.425004	-0.0612343	0.821762	-0.755845	0.000706566	0.353197	0.179621	0.444267	0.0847057	0.441698	0.0867372	0.0745851	0.783684
Q8R313	Exocyst complex component 6 (Exocyst complex component Sec15A) (SEC15-like protein 1)	exocyst [GO:0000145]; Flemming body [GO:0090543]; growth cone [GO:0030426]; perinuclear region of cytoplasm [GO:0048471]; plasma membrane [GO:0005886]; erythrocyte differentiation [GO:0030218]; exocytosis [GO:0006887]; Golgi to plasma membrane transport [GO:0006893]; intracellular protein transport [GO:0006886]; membrane fission [GO:0090148]; mitotic cytokinesis [GO:0000281]; vesicle docking invo…	black	0.22287	0.406722	-0.273233	0.305869	0.394643	0.130354	-0.124834	0.645057	-0.240921	0.368731	-0.485585	0.0565474	-0.0113944	0.966593	0.388101	0.13743	-0.267242	0.317015	0.656364	0.00575251	-0.608853	0.0123098	-0.233566	0.383966	-0.448176	0.08168	-0.53837	0.0314424
Q9ESU6	Bromodomain-containing protein 4 (Mitotic chromosome-associated protein) (MCAP)	chromatin [GO:0000785]; chromosome [GO:0005694]; condensed nuclear chromosome [GO:0000794]; cyclin/CDK positive transcription elongation factor complex [GO:0008024]; nucleoplasm [GO:0005654]; nucleus [GO:0005634]; chromatin binding [GO:0003682]; DNA binding [GO:0003677]; enzyme binding [GO:0019899]; GTP-dependent protein kinase activity [GO:0034211]; histone reader activity [GO:0140566]; lysine-a…	black	-0.221897	0.408826	-0.541022	0.0304568	0.384993	0.140881	-0.755785	0.00070766	-0.480628	0.0594981	-0.743234	0.000968948	-0.21549	0.422829	0.305308	0.250189	-0.0240198	0.92964	0.855904	2.34e-05	-0.5932	0.0154309	-0.541302	0.0303544	-0.681449	0.00365013	-0.649029	0.00652207
P54227	Stathmin (Leukemia-associated gene protein) (Leukemia-associated phosphoprotein p18) (Metablastin) (Oncoprotein 18) (Op18) (Phosphoprotein p19) (pp19) (Prosolin) (Protein Pr22) (pp17)	cytoplasm [GO:0005737]; cytosol [GO:0005829]; membrane [GO:0016020]; microtubule [GO:0005874]; neuron projection [GO:0043005]; tubulin binding [GO:0015631]; axonogenesis [GO:0007409]; establishment of skin barrier [GO:0061436]; hepatocyte growth factor receptor signaling pathway [GO:0048012]; microtubule depolymerization [GO:0007019]; mitotic cytokinesis [GO:0000281]; mitotic spindle organization…	black	0.216163	0.421346	0.0444415	0.870183	0.56171	0.0235535	-0.227236	0.397347	-0.427352	0.0987259	-0.55038	0.0271659	-0.130335	0.630438	-0.0145827	0.957253	-0.0978727	0.718397	0.782954	0.000335255	-0.407321	0.117365	-0.56549	0.0224346	-0.812899	0.000129172	-0.435491	0.0917887
P62855	40S ribosomal protein S26	cytoplasm [GO:0005737]; cytoplasmic side of rough endoplasmic reticulum membrane [GO:0098556]; cytosol [GO:0005829]; cytosolic small ribosomal subunit [GO:0022627]; polysomal ribosome [GO:0042788]; postsynapse [GO:0098794]; presynapse [GO:0098793]; ribosome [GO:0005840]; synapse [GO:0045202]; mRNA binding [GO:0003729]; structural constituent of ribosome [GO:0003735]; cytoplasmic translation [GO:0…	black	0.215226	0.42341	0.488151	0.0550635	-0.374599	0.152853	0.890302	3.82e-06	-0.344146	0.191817	0.796874	0.000219379	0.267808	0.315953	-0.00987857	0.971036	-0.524386	0.0370463	-0.763241	0.000582051	0.137955	0.610398	0.673472	0.00423726	0.407016	0.117667	0.343919	0.192129
P60761	Neurogranin (Ng) (RC3) [Cleaved into: NEUG(55-78)]	axon [GO:0030424]; cytoplasm [GO:0005737]; dendrite [GO:0030425]; dendritic spine head [GO:0044327]; glutamatergic synapse [GO:0098978]; mitochondrial membrane [GO:0031966]; neuronal cell body [GO:0043025]; nucleus [GO:0005634]; postsynapse [GO:0098794]; postsynaptic density [GO:0014069]; postsynaptic membrane [GO:0045211]; synapse [GO:0045202]; trans-Golgi network transport vesicle membrane [GO:…	black	-0.212159	0.430205	-0.145173	0.591652	0.339881	0.197746	-0.790955	0.000263728	-0.874677	9.29e-06	-0.51394	0.0417014	-0.0113923	0.966599	-0.104089	0.701255	0.388419	0.13708	0.90224	1.76e-06	-0.219919	0.413122	-0.842459	4.21e-05	-0.804099	0.000173795	-0.213768	0.426634
B2RY56	RNA-binding protein 25 (RNA-binding motif protein 25)	cytoplasm [GO:0005737]; nuclear speck [GO:0016607]; mRNA binding [GO:0003729]; apoptotic process [GO:0006915]; mRNA processing [GO:0006397]; regulation of alternative mRNA splicing, via spliceosome [GO:0000381]; regulation of apoptotic process [GO:0042981]; RNA splicing [GO:0008380]	black	-0.211189	0.432366	-0.534441	0.032947	0.371229	0.156878	-0.855669	2.37e-05	-0.684912	0.00341658	-0.817676	0.00010925	-0.208901	0.437484	0.25951	0.331747	0.0798074	0.768909	0.93918	7.02e-08	-0.582205	0.0179689	-0.628896	0.00906158	-0.80822	0.00015153	-0.634912	0.00823261
Q99MB7	RING finger protein 141 (Zinc finger protein 230)	membrane [GO:0016020]; metal ion binding [GO:0046872]; ubiquitin-protein transferase activity [GO:0004842]; protein autoubiquitination [GO:0051865]; regulation of DNA-templated transcription [GO:0006355]	black	0.205277	0.445655	-0.0893345	0.742148	0.577628	0.0191163	-0.358124	0.173202	-0.109593	0.686189	-0.458419	0.0741231	-0.334628	0.205211	0.0484906	0.858462	0.103497	0.702881	0.71192	0.0019775	-0.219369	0.414321	-0.627275	0.00929588	-0.48773	0.055305	-0.466296	0.0686667
Q52KF3	Protein spire homolog 1	cell cortex [GO:0005938]; cleavage furrow [GO:0032154]; cytoplasmic vesicle membrane [GO:0030659]; cytoskeleton [GO:0005856]; cytosol [GO:0005829]; Golgi apparatus [GO:0005794]; mitochondrial outer membrane [GO:0005741]; nucleoplasm [GO:0005654]; perinuclear region of cytoplasm [GO:0048471]; actin binding [GO:0003779]; actin cytoskeleton organization [GO:0030036]; actin filament network formation…	black	-0.204591	0.447209	-0.223862	0.404582	0.425201	0.10062	-0.0968746	0.721162	-0.246255	0.357893	-0.231344	0.388635	0.233949	0.383164	0.46945	0.0665657	-0.297344	0.263383	0.680029	0.00374952	-0.53893	0.0312325	-0.2645	0.322196	-0.334541	0.205337	-0.277387	0.298277
P62274	40S ribosomal protein S29	cytoplasm [GO:0005737]; cytoplasmic side of rough endoplasmic reticulum membrane [GO:0098556]; cytosol [GO:0005829]; cytosolic small ribosomal subunit [GO:0022627]; polysomal ribosome [GO:0042788]; structural constituent of ribosome [GO:0003735]; zinc ion binding [GO:0008270]; cytoplasmic translation [GO:0002181]; translation [GO:0006412]	black	-0.204097	0.448331	-0.404323	0.120352	0.226569	0.398773	-0.683701	0.00349686	0.392292	0.132868	-0.545307	0.0289144	-0.380189	0.146332	0.0409815	0.88022	0.42418	0.101528	0.481045	0.0592459	-0.0545612	0.840941	-0.451144	0.0794358	-0.146196	0.589015	-0.362428	0.167721
Q3UFS0	Protein zyg-11 homolog B	Cul2-RING ubiquitin ligase complex [GO:0031462]; positive regulation of proteasomal ubiquitin-dependent protein catabolic process [GO:0032436]; protein quality control for misfolded or incompletely synthesized proteins [GO:0006515]	black	-0.198177	0.461882	-0.0843543	0.756104	0.444565	0.0844719	-0.65972	0.00542558	0.00966028	0.971675	-0.5233	0.0375112	-0.140014	0.605027	-0.234627	0.381748	0.414864	0.11008	0.775863	0.000411392	-0.0309517	0.909404	-0.804986	0.000168786	-0.605862	0.0128642	-0.114745	0.672185
O88746	Target of Myb1 membrane trafficking protein (Target of Myb protein 1)	cytoplasm [GO:0005737]; cytosol [GO:0005829]; early endosome [GO:0005769]; early endosome membrane [GO:0031901]; endosome [GO:0005768]; endosome membrane [GO:0010008]; membrane [GO:0016020]; clathrin binding [GO:0030276]; clathrin heavy chain binding [GO:0032050]; myosin VI binding [GO:0070853]; phosphatidylinositol-5-phosphate binding [GO:0010314]; polyubiquitin modification-dependent protein bi…	black	-0.195635	0.467762	-0.05216	0.847864	0.292805	0.27109	-0.0949221	0.726579	-0.370284	0.158018	-0.317853	0.230255	0.51039	0.0433789	0.119512	0.659318	-0.225907	0.40019	0.660215	0.0053786	-0.437278	0.0903133	-0.409552	0.115177	-0.569934	0.021172	0.0232094	0.932009
P58281	Dynamin-like 120 kDa protein, mitochondrial (EC 3.6.5.5) (Large GTP-binding protein) (LargeG) (Optic atrophy protein 1 homolog) [Cleaved into: Dynamin-like 120 kDa protein, form S1]	cytoplasm [GO:0005737]; cytosol [GO:0005829]; dendrite [GO:0030425]; membrane [GO:0016020]; microtubule [GO:0005874]; mitochondrial crista [GO:0030061]; mitochondrial inner membrane [GO:0005743]; mitochondrial intermembrane space [GO:0005758]; mitochondrial membrane [GO:0031966]; mitochondrial outer membrane [GO:0005741]; mitochondrion [GO:0005739]; nucleoplasm [GO:0005654]; cardiolipin binding […	black	0.192217	0.475726	-0.120226	0.657397	0.52113	0.0384528	-0.15279	0.572128	-0.456087	0.0757974	-0.581422	0.0181612	-0.298157	0.262016	0.270435	0.311046	-0.304749	0.251102	0.854206	2.53e-05	-0.636174	0.00806665	-0.503374	0.0468431	-0.739322	0.00106486	-0.734876	0.00118318
Q3UYG8	ADP-ribose glycohydrolase MACROD2 (MACRO domain-containing protein 2) (O-acetyl-ADP-ribose deacetylase MACROD2) (EC 3.5.1.-) ([Protein ADP-ribosylaspartate] hydrolase MACROD2) (EC 3.2.2.-) ([Protein ADP-ribosylglutamate] hydrolase MACROD2) (EC 3.2.2.-)	nucleolus [GO:0005730]; nucleoplasm [GO:0005654]; nucleus [GO:0005634]; ADP-ribosylglutamate hydrolase activity [GO:0140293]; deacetylase activity [GO:0019213]; hydrolase activity, acting on glycosyl bonds [GO:0016798]; brain development [GO:0007420]; cellular response to DNA damage stimulus [GO:0006974]; peptidyl-glutamate ADP-deribosylation [GO:0140291]; protein de-ADP-ribosylation [GO:0051725]…	black	0.190798	0.479052	0.0980021	0.718039	-0.481863	0.0587526	0.558173	0.0246391	-0.148177	0.58392	0.271757	0.308592	0.0282676	0.917234	0.0706193	0.794951	-0.392088	0.133087	-0.641576	0.00738562	-0.0529043	0.845717	0.637421	0.00790513	0.293178	0.270451	0.0113065	0.966851
Q8BKI2	Trinucleotide repeat-containing gene 6B protein	nucleoplasm [GO:0005654]; P-body [GO:0000932]; RNA binding [GO:0003723]; miRNA-mediated gene silencing [GO:0035195]; miRNA-mediated gene silencing by inhibition of translation [GO:0035278]; positive regulation of nuclear-transcribed mRNA catabolic process, deadenylation-dependent decay [GO:1900153]; positive regulation of nuclear-transcribed mRNA poly(A) tail shortening [GO:0060213]; RNA-mediated…	black	-0.189267	0.482654	-0.468361	0.067286	0.254622	0.341258	-0.589071	0.0163488	-0.49052	0.0537185	-0.551876	0.0266661	0.00737187	0.978383	0.254917	0.340678	-0.0594239	0.826957	0.763633	0.000575996	-0.48925	0.0544362	-0.493739	0.0519309	-0.554898	0.025678	-0.421626	0.103824
P03911	NADH-ubiquinone oxidoreductase chain 4 (EC 7.1.1.2) (NADH dehydrogenase subunit 4)	mitochondrial inner membrane [GO:0005743]; mitochondrial respiratory chain complex I [GO:0005747]; mitochondrion [GO:0005739]; NADH dehydrogenase (ubiquinone) activity [GO:0008137]; ubiquinone binding [GO:0048039]; aerobic respiration [GO:0009060]; aging [GO:0007568]; cerebellum development [GO:0021549]; electron transport coupled proton transport [GO:0015990]; in utero embryonic development [GO:…	black	0.185863	0.490704	-0.0370827	0.891549	-0.27853	0.296208	0.192829	0.474296	0.399939	0.124814	0.42546	0.100391	0.115661	0.669705	0.024053	0.929543	0.0802577	0.767638	-0.82002	0.000100455	0.354354	0.1781	0.765231	0.000551837	0.707708	0.00216181	0.380564	0.145901
Q3U1Y4	DENN domain-containing protein 4B (Brain-specific gene 4 protein) (Brain specific protein 4)	cytoplasmic vesicle [GO:0031410]; Golgi apparatus [GO:0005794]; nucleoplasm [GO:0005654]; guanyl-nucleotide exchange factor activity [GO:0005085]; regulation of Rab protein signal transduction [GO:0032483]	black	0.185109	0.492497	0.00788741	0.976872	-0.449809	0.0804396	0.276288	0.300274	0.170583	0.527622	0.240328	0.369945	0.223896	0.404509	-0.0175917	0.948442	-0.0771702	0.776361	-0.667577	0.00471796	0.18915	0.482929	0.62063	0.010307	0.427479	0.0986152	0.301679	0.25615
P62960	Y-box-binding protein 1 (YB-1) (CCAAT-binding transcription factor I subunit A) (CBF-A) (DNA-binding protein B) (DBPB) (Enhancer factor I subunit A) (EFI-A) (Nuclease-sensitive element-binding protein 1) (Y-box transcription factor)	CRD-mediated mRNA stability complex [GO:0070937]; cytoplasm [GO:0005737]; cytoplasmic stress granule [GO:0010494]; cytosol [GO:0005829]; dendrite [GO:0030425]; endoplasmic reticulum [GO:0005783]; extracellular exosome [GO:0070062]; histone pre-mRNA 3'end processing complex [GO:0071204]; intracellular membrane-bounded organelle [GO:0043231]; messenger ribonucleoprotein complex [GO:1990124]; neuron…	black	-0.181546	0.501009	-0.188606	0.48421	0.486429	0.0560561	-0.47883	0.0605963	-0.0811855	0.765022	-0.475974	0.0623705	0.329984	0.21196	0.0322202	0.905706	0.149257	0.581152	0.850265	3.02e-05	-0.285714	0.2834	-0.65715	0.00567457	-0.549986	0.0272986	-0.0192432	0.943609
Q9DD18	D-aminoacyl-tRNA deacylase 1 (DTD) (EC 3.1.1.96) (DNA-unwinding element-binding protein B) (DUE-B) (Gly-tRNA(Ala) deacylase)	cytoplasm [GO:0005737]; nucleus [GO:0005634]; D-tyrosyl-tRNA(Tyr) deacylase activity [GO:0051500]; DNA binding [GO:0003677]; metal ion binding [GO:0046872]; tRNA binding [GO:0000049]; DNA duplex unwinding [GO:0032508]; DNA replication [GO:0006260]; tRNA metabolic process [GO:0006399]	black	-0.180223	0.504186	-0.246305	0.357791	0.402734	0.121956	-0.63239	0.00857252	0.278938	0.295472	-0.336684	0.202268	0.366361	0.162815	-0.0863822	0.750413	0.465002	0.0695421	0.64056	0.00751017	0.0306576	0.910262	-0.595849	0.0148633	-0.225185	0.401737	0.237458	0.375861
O35326	Serine/arginine-rich splicing factor 5 (Delayed-early protein HRS) (Pre-mRNA-splicing factor SRP40) (Splicing factor, arginine/serine-rich 5)	cytosol [GO:0005829]; nuclear speck [GO:0016607]; nucleolus [GO:0005730]; nucleoplasm [GO:0005654]; nucleus [GO:0005634]; mRNA binding [GO:0003729]; protein kinase B binding [GO:0043422]; RNA binding [GO:0003723]; RS domain binding [GO:0050733]; mRNA splicing, via spliceosome [GO:0000398]; positive regulation of RNA splicing [GO:0033120]; response to insulin [GO:0032868]; response to wounding [GO…	black	0.175655	0.51523	-0.155947	0.564119	0.437565	0.0900777	-0.67225	0.00433351	-0.784372	0.000321527	-0.517675	0.0399891	0.0552654	0.838913	-0.0493552	0.855963	0.250058	0.350276	0.797695	0.000213748	-0.246792	0.356812	-0.643421	0.0071639	-0.716603	0.00178775	-0.200034	0.45761
P60521	Gamma-aminobutyric acid receptor-associated protein-like 2 (GABA(A) receptor-associated protein-like 2) (Golgi-associated ATPase enhancer of 16 kDa) (GATE-16)	autophagosome [GO:0005776]; autophagosome membrane [GO:0000421]; cytoplasm [GO:0005737]; cytoplasmic vesicle [GO:0031410]; cytosol [GO:0005829]; endoplasmic reticulum membrane [GO:0005789]; Golgi apparatus [GO:0005794]; Golgi membrane [GO:0000139]; ubiquitin protein ligase binding [GO:0031625]; autophagosome assembly [GO:0000045]; autophagy of mitochondrion [GO:0000422]; cellular response to nitr…	black	-0.175455	0.515718	-0.0773211	0.775934	0.350188	0.183617	-0.565547	0.0224179	0.0713788	0.79279	-0.4383	0.0894776	0.268501	0.314654	-0.247927	0.354532	0.378376	0.148426	0.634554	0.00828016	-0.0202954	0.94053	-0.616253	0.0110188	-0.474394	0.063368	0.163187	0.54593
Q9CZR3	Mitochondrial import receptor subunit TOM40B (Protein TOMM40-like)	mitochondrial outer membrane translocase complex [GO:0005742]; mitochondrion [GO:0005739]; pore complex [GO:0046930]; protein-containing complex [GO:0032991]; mitochondrion targeting sequence binding [GO:0030943]; porin activity [GO:0015288]; preprotein binding [GO:0070678]; protein transmembrane transporter activity [GO:0008320]; ion transport [GO:0006811]; protein import into mitochondrial matr…	black	-0.173537	0.520388	-0.0948643	0.726739	0.402652	0.122039	-0.204814	0.446703	-0.243963	0.362527	-0.259513	0.331741	0.0982502	0.717353	0.186278	0.48972	-0.0932469	0.731236	0.758382	0.000661602	-0.36557	0.163795	-0.563907	0.0228981	-0.459067	0.0736628	-0.226957	0.397943
P62869	Elongin-B (EloB) (Elongin 18 kDa subunit) (RNA polymerase II transcription factor SIII subunit B) (SIII p18) (Transcription elongation factor B polypeptide 2)	Cul2-RING ubiquitin ligase complex [GO:0031462]; Cul5-RING ubiquitin ligase complex [GO:0031466]; cytosol [GO:0005829]; elongin complex [GO:0070449]; transcription regulator complex [GO:0005667]; VCB complex [GO:0030891]; protein-containing complex binding [GO:0044877]; transcription coactivator activity [GO:0003713]; transcription corepressor binding [GO:0001222]; ubiquitin protein ligase bindin…	black	-0.172927	0.52188	0.0701211	0.796369	0.334447	0.205471	0.012235	0.96413	-0.484323	0.0572886	-0.234178	0.382685	0.412044	0.112766	0.0876443	0.746876	-0.300108	0.258757	0.680841	0.00369245	-0.431658	0.0950114	-0.468779	0.0670089	-0.621308	0.0102	-0.0634887	0.815304
Q8BGD9	Eukaryotic translation initiation factor 4B (eIF-4B)	cytosol [GO:0005829]; dendrite [GO:0030425]; neuronal cell body [GO:0043025]; postsynapse [GO:0098794]; ribosomal small subunit binding [GO:0043024]; RNA strand annealing activity [GO:0033592]; RNA strand-exchange activity [GO:0034057]; translation initiation factor activity [GO:0003743]; eukaryotic translation initiation factor 4F complex assembly [GO:0097010]; formation of translation preinitia…	black	-0.172802	0.522185	0.0155315	0.954474	0.497747	0.0497668	-0.334406	0.205531	-0.343893	0.192165	-0.436646	0.0908335	0.017897	0.947549	-0.0227376	0.933388	0.020777	0.939122	0.945226	3.43e-08	-0.330763	0.210818	-0.820016	0.000100469	-0.753077	0.000758451	-0.268454	0.314741
Q9Z0R6	Intersectin-2 (EH domain and SH3 domain regulator of endocytosis 2) (EH and SH3 domains protein 2) (SH3 domain-containing protein 1B)	centrosome [GO:0005813]; clathrin-coated pit [GO:0005905]; cytoplasm [GO:0005737]; presynapse [GO:0098793]; calcium ion binding [GO:0005509]; guanyl-nucleotide exchange factor activity [GO:0005085]; molecular adaptor activity [GO:0060090]; cell differentiation [GO:0030154]; clathrin-dependent synaptic vesicle endocytosis [GO:0150007]; endocytosis [GO:0006897]; endosomal transport [GO:0016197]; po…	black	-0.169271	0.530849	-0.331295	0.21004	0.579468	0.0186484	-0.646994	0.00674944	0.0868455	0.749114	-0.637528	0.00789147	0.0883393	0.744931	0.127907	0.636874	0.23899	0.372696	0.731981	0.00126585	-0.277116	0.298768	-0.460892	0.0723774	-0.477086	0.0616751	-0.154844	0.566912
O55074	A-kinase anchor protein 7 isoform alpha (AKAP-7 isoform alpha) (A-kinase anchor protein 18) (AKAP-18) (A-kinase anchor protein 9 kDa) (AKAP 9) (Protein kinase A-anchoring protein 7 isoform alpha) (PRKA7 isoform alpha)	apical plasma membrane [GO:0016324]; cytosol [GO:0005829]; exocytic vesicle [GO:0070382]; hippocampal mossy fiber to CA3 synapse [GO:0098686]; lateral plasma membrane [GO:0016328]; membrane [GO:0016020]; nucleus [GO:0005634]; protein-containing complex [GO:0032991]; sarcoplasmic reticulum [GO:0016529]; T-tubule [GO:0030315]; AMP binding [GO:0016208]; protein C-terminus binding [GO:0008022]; prote…	black	0.165335	0.540586	0.328413	0.214274	-0.164393	0.542927	0.359323	0.171664	0.196759	0.465157	0.718108	0.00173004	-0.0534189	0.844233	-0.196711	0.46527	0.1091	0.687535	-0.782163	0.000343123	0.582264	0.0179544	0.445189	0.0839851	0.6361	0.0080762	0.455865	0.0759583
Q9WV02	RNA-binding motif protein, X chromosome (Heterogeneous nuclear ribonucleoprotein G) (hnRNP G) [Cleaved into: RNA-binding motif protein, X chromosome, N-terminally processed]	catalytic step 2 spliceosome [GO:0071013]; euchromatin [GO:0000791]; extracellular exosome [GO:0070062]; glutamatergic synapse [GO:0098978]; nucleus [GO:0005634]; postsynaptic density [GO:0014069]; protein-containing complex [GO:0032991]; spliceosomal complex [GO:0005681]; supraspliceosomal complex [GO:0044530]; chromatin binding [GO:0003682]; identical protein binding [GO:0042802]; mRNA binding …	black	-0.160712	0.55212	-0.387215	0.138407	0.313409	0.237198	-0.782946	0.000335335	0.250135	0.350123	-0.71775	0.00174362	-0.082374	0.761674	-0.0647126	0.811802	0.460617	0.0725699	0.747331	0.000876186	-0.155806	0.564476	-0.650748	0.00633473	-0.448267	0.081611	-0.220764	0.411285
P47964	60S ribosomal protein L36	cytoplasm [GO:0005737]; cytosol [GO:0005829]; cytosolic large ribosomal subunit [GO:0022625]; cytosolic ribosome [GO:0022626]; endoplasmic reticulum [GO:0005783]; nucleolus [GO:0005730]; polysomal ribosome [GO:0042788]; postsynapse [GO:0098794]; presynapse [GO:0098793]; ribosome [GO:0005840]; synapse [GO:0045202]; structural constituent of ribosome [GO:0003735]; cytoplasmic translation [GO:000218…	black	0.158992	0.556437	0.197246	0.464031	-0.363315	0.166607	0.538458	0.0314096	0.156975	0.561521	0.690218	0.00308221	0.219554	0.413918	0.014984	0.956077	-0.151098	0.576442	-0.936534	9.39e-08	0.350727	0.182898	0.822059	9.33e-05	0.73048	0.00131052	0.460843	0.072412
Q8VE97	Serine/arginine-rich splicing factor 4 (Splicing factor, arginine/serine-rich 4)	nuclear speck [GO:0016607]; nucleus [GO:0005634]; mRNA binding [GO:0003729]; RNA binding [GO:0003723]; sequence-specific mRNA binding [GO:1990825]; hematopoietic progenitor cell differentiation [GO:0002244]; mRNA splicing, via spliceosome [GO:0000398]; negative regulation of mRNA splicing, via spliceosome [GO:0048025]	black	-0.158382	0.557974	-0.171205	0.526096	0.527868	0.0355856	-0.569448	0.0213071	0.00747508	0.978081	-0.433581	0.0933845	0.106327	0.695115	-0.0119177	0.96506	0.280105	0.293371	0.897992	2.34e-06	-0.174329	0.518458	-0.78109	0.000354037	-0.501588	0.0477568	-0.102022	0.70694
Q9JMD0	BUB3-interacting and GLEBS motif-containing protein ZNF207 (BuGZ) (49 kDa zinc finger protein) (Zinc finger protein 207)	cytoplasm [GO:0005737]; kinetochore [GO:0000776]; microtubule [GO:0005874]; nucleolus [GO:0005730]; nucleoplasm [GO:0005654]; nucleus [GO:0005634]; spindle [GO:0005819]; spindle matrix [GO:1990047]; heparin binding [GO:0008201]; metal ion binding [GO:0046872]; microtubule binding [GO:0008017]; attachment of spindle microtubules to kinetochore [GO:0008608]; cell division [GO:0051301]; microtubule …	black	-0.158275	0.558241	-0.370486	0.157774	0.586779	0.0168764	-0.734534	0.00119272	-0.714207	0.00188289	-0.543515	0.0295518	0.0383829	0.887769	0.265957	0.319437	0.0648328	0.811458	0.939622	6.68e-08	-0.478653	0.0607051	-0.608362	0.0123995	-0.669725	0.00453794	-0.373053	0.15469
P70296	Phosphatidylethanolamine-binding protein 1 (PEBP-1) (HCNPpp) [Cleaved into: Hippocampal cholinergic neurostimulating peptide (HCNP)]	apical part of cell [GO:0045177]; axon terminus [GO:0043679]; cell surface [GO:0009986]; cytoplasm [GO:0005737]; extracellular space [GO:0005615]; Golgi apparatus [GO:0005794]; mitochondrial outer membrane [GO:0005741]; mitochondrion [GO:0005739]; myelin sheath [GO:0043209]; neuron projection [GO:0043005]; neuronal cell body [GO:0043025]; rough endoplasmic reticulum [GO:0005791]; synaptic vesicle…	black	0.15767	0.559767	0.0790358	0.771087	0.575201	0.0197473	-0.16188	0.549194	-0.546393	0.0285331	-0.546832	0.0283801	-0.074575	0.783712	0.0342811	0.899702	-0.22291	0.406634	0.880579	6.74e-06	-0.511	0.0430871	-0.625413	0.00957089	-0.890489	3.77e-06	-0.463102	0.0708429
P62259	14-3-3 protein epsilon (14-3-3E)	axon [GO:0030424]; central region of growth cone [GO:0090724]; cytoplasm [GO:0005737]; cytosol [GO:0005829]; glutamatergic synapse [GO:0098978]; kinesin complex [GO:0005871]; melanosome [GO:0042470]; mitochondrion [GO:0005739]; nucleus [GO:0005634]; plasma membrane [GO:0005886]; synapse [GO:0045202]; calcium channel regulator activity [GO:0005246]; enzyme binding [GO:0019899]; histone deacetylase…	black	0.156236	0.563386	0.210404	0.434118	0.599435	0.0141214	-0.149636	0.58018	-0.359022	0.172049	-0.187106	0.487758	-0.467514	0.0678494	-0.0778028	0.774572	-0.0137602	0.959662	0.668065	0.00467658	-0.159552	0.555029	-0.655277	0.00586174	-0.580441	0.0184047	-0.459439	0.0733997
Q5SWU9	Acetyl-CoA carboxylase 1 (ACC1) (EC 6.4.1.2) (ACC-alpha) (Acetyl-CoA carboxylase 265)	actin cytoskeleton [GO:0015629]; cytosol [GO:0005829]; fibrillar center [GO:0001650]; mitochondrion [GO:0005739]; acetyl-CoA carboxylase activity [GO:0003989]; ATP binding [GO:0005524]; biotin binding [GO:0009374]; identical protein binding [GO:0042802]; kinase binding [GO:0019900]; metal ion binding [GO:0046872]; acetyl-CoA metabolic process [GO:0006084]; cellular response to prostaglandin E sti…	black	0.154285	0.56833	0.291893	0.272654	0.0567135	0.834746	0.283863	0.286668	0.126055	0.641801	0.554332	0.0258607	0.310974	0.241058	-0.144981	0.592148	0.0701082	0.796406	-0.595107	0.0150207	0.442031	0.0864715	0.439397	0.0885858	0.462641	0.0711606	0.595381	0.0149625
P10637	Microtubule-associated protein tau (Neurofibrillary tangle protein) (Paired helical filament-tau) (PHF-tau)	axolemma [GO:0030673]; axon [GO:0030424]; axonal growth cone [GO:0044295]; axoneme [GO:0005930]; cell body [GO:0044297]; cytoplasm [GO:0005737]; cytoplasmic ribonucleoprotein granule [GO:0036464]; cytoplasmic side of plasma membrane [GO:0009898]; cytosol [GO:0005829]; dendrite [GO:0030425]; extracellular region [GO:0005576]; glial cell projection [GO:0097386]; growth cone [GO:0030426]; main axon …	black	-0.152742	0.572251	-0.366757	0.162327	0.442341	0.0862256	-0.636003	0.00808888	0.146613	0.587942	-0.578501	0.018893	-0.442643	0.0859856	0.153758	0.569667	0.296361	0.26504	0.795949	0.000225869	-0.236475	0.377899	-0.671442	0.00439807	-0.378182	0.148651	-0.546181	0.0286072
P63137	Gamma-aminobutyric acid receptor subunit beta-2 (GABA(A) receptor subunit beta-2)	chloride channel complex [GO:0034707]; cytoplasmic vesicle [GO:0031410]; cytosol [GO:0005829]; GABA receptor complex [GO:1902710]; GABA-A receptor complex [GO:1902711]; GABA-ergic synapse [GO:0098982]; glutamatergic synapse [GO:0098978]; membrane [GO:0016020]; neuron projection [GO:0043005]; plasma membrane [GO:0005886]; postsynaptic specialization membrane [GO:0099634]; presynaptic active zone m…	black	0.152633	0.572528	0.370671	0.15755	-0.582062	0.018004	0.725021	0.00148396	-0.0998068	0.71305	0.794254	0.000238174	0.183067	0.497366	-0.0795201	0.769719	-0.28649	0.282037	-0.845313	3.74e-05	0.303601	0.252983	0.647507	0.00669152	0.565421	0.0224545	0.403177	0.121507
Q9CWZ7	Gamma-soluble NSF attachment protein (SNAP-gamma) (N-ethylmaleimide-sensitive factor attachment protein gamma)	Golgi apparatus [GO:0005794]; mitochondrion [GO:0005739]; myelin sheath [GO:0043209]; SNARE complex [GO:0031201]; synapse [GO:0045202]; soluble NSF attachment protein activity [GO:0005483]; syntaxin binding [GO:0019905]; intracellular protein transport [GO:0006886]; vesicle-mediated transport [GO:0016192]	black	-0.151693	0.574924	-0.0884723	0.744559	0.454361	0.0770537	-0.531832	0.0339759	-0.128251	0.635961	-0.569747	0.0212237	-0.168258	0.533349	-0.104862	0.699133	0.240063	0.370489	0.910152	9.97e-07	-0.203933	0.448705	-0.879026	7.34e-06	-0.680856	0.00369136	-0.320506	0.226171
P11031	Activated RNA polymerase II transcriptional coactivator p15 (Positive cofactor 4) (PC4) (SUB1 homolog) (Single-stranded DNA-binding protein p9) (p14)	nucleolus [GO:0005730]; nucleoplasm [GO:0005654]; nucleus [GO:0005634]; transcription regulator complex [GO:0005667]; DNA helicase activity [GO:0003678]; DNA-binding transcription factor binding [GO:0140297]; identical protein binding [GO:0042802]; RNA polymerase II cis-regulatory region sequence-specific DNA binding [GO:0000978]; single-stranded DNA binding [GO:0003697]; transcription coactivato…	black	-0.150252	0.578605	-0.562271	0.0233847	0.367466	0.161455	-0.771918	0.000459573	-0.638675	0.00774544	-0.801196	0.000191056	-0.20672	0.442391	0.328836	0.213651	-0.00883358	0.974099	0.908866	1.1e-06	-0.639901	0.00759179	-0.552645	0.0264119	-0.744383	0.000942159	-0.688386	0.00319451
Q9QZS3	Protein numb homolog (m-Nb) (m-Numb)	apical part of cell [GO:0045177]; basolateral plasma membrane [GO:0016323]; clathrin-coated pit [GO:0005905]; clathrin-coated vesicle [GO:0030136]; cytoplasm [GO:0005737]; cytoplasmic vesicle [GO:0031410]; dendritic spine [GO:0043197]; early endosome [GO:0005769]; endosome membrane [GO:0010008]; glutamatergic synapse [GO:0098978]; plasma membrane [GO:0005886]; postsynaptic density [GO:0014069]; a…	black	-0.14848	0.583144	-0.314114	0.236088	0.292896	0.270934	-0.536238	0.0322523	-0.582317	0.0179415	-0.506043	0.0455016	-0.106991	0.693298	0.176409	0.513401	0.0736585	0.786313	0.645583	0.00691071	-0.386355	0.139361	-0.41501	0.109942	-0.539162	0.0311455	-0.409073	0.115644
Q9CWN7	CCR4-NOT transcription complex subunit 11	CCR4-NOT complex [GO:0030014]; cytoplasm [GO:0005737]; nucleus [GO:0005634]; mRNA catabolic process [GO:0006402]; negative regulation of translation [GO:0017148]; RNA-mediated gene silencing [GO:0031047]	black	-0.147676	0.585207	-0.316498	0.232359	0.556203	0.0252599	-0.59349	0.015368	-0.571576	0.0207194	-0.362274	0.167916	0.0507841	0.851835	0.276361	0.300142	0.0336051	0.901671	0.869183	1.24e-05	-0.401759	0.122948	-0.601595	0.0136886	-0.503257	0.0469022	-0.308278	0.245377
Q91WJ8	Far upstream element-binding protein 1 (FBP) (FUSE-binding protein 1)	cytoplasm [GO:0005737]; nucleoplasm [GO:0005654]; nucleus [GO:0005634]; synapse [GO:0045202]; mRNA binding [GO:0003729]; RNA polymerase II cis-regulatory region sequence-specific DNA binding [GO:0000978]; developmental cell growth [GO:0048588]; hematopoietic stem cell proliferation [GO:0071425]; positive regulation of gene expression [GO:0010628]; positive regulation of Schwann cell migration [GO…	black	-0.147039	0.586844	-0.114831	0.671952	0.473083	0.0642049	-0.84044	4.58e-05	-0.746619	0.00089176	-0.511348	0.0429212	-0.12027	0.657279	-0.0952274	0.725731	0.41367	0.111212	0.926223	2.62e-07	-0.191878	0.476521	-0.876815	8.28e-06	-0.798596	0.000207703	-0.263184	0.324699
Q9QZB7	Actin-related protein 10 (Actin-related protein 11)	axon cytoplasm [GO:1904115]; dynactin complex [GO:0005869]; microtubule-based movement [GO:0007018]; retrograde axonal transport of mitochondrion [GO:0098958]	black	0.144854	0.592475	0.363269	0.166664	-0.369436	0.159047	0.695397	0.0027818	-0.0421998	0.876684	0.802321	0.000184208	0.334329	0.205642	-0.0406366	0.881221	-0.268954	0.313806	-0.861987	1.76e-05	0.332271	0.208619	0.700153	0.0025272	0.626462	0.00941528	0.532572	0.0336817
E9PZM4	Chromodomain-helicase-DNA-binding protein 2 (CHD-2) (EC 3.6.4.12) (ATP-dependent helicase CHD2)	chromatin [GO:0000785]; nucleus [GO:0005634]; ATP binding [GO:0005524]; ATP hydrolysis activity [GO:0016887]; ATP-dependent chromatin remodeler activity [GO:0140658]; chromatin binding [GO:0003682]; DNA binding [GO:0003677]; helicase activity [GO:0004386]; histone binding [GO:0042393]; RNA polymerase II cis-regulatory region sequence-specific DNA binding [GO:0000978]; cellular response to DNA dam…	black	0.143761	0.595301	-0.319546	0.227644	0.264188	0.322787	-0.61582	0.0110913	-0.735701	0.00116044	-0.562617	0.0232813	-0.035588	0.895898	0.0866699	0.749606	0.106677	0.694156	0.759157	0.000648346	-0.386939	0.138713	-0.529156	0.0350564	-0.65553	0.0058362	-0.367261	0.161707
Q9CQF3	Cleavage and polyadenylation specificity factor subunit 5 (Nucleoside diphosphate-linked moiety X motif 21) (Nudix motif 21) (Nudix hydrolase 21)	centriolar satellite [GO:0034451]; centrosome [GO:0005813]; cytoplasm [GO:0005737]; mRNA cleavage and polyadenylation specificity factor complex [GO:0005847]; mRNA cleavage factor complex [GO:0005849]; nuclear body [GO:0016604]; nucleus [GO:0005634]; paraspeckles [GO:0042382]; chromatin binding [GO:0003682]; histone deacetylase binding [GO:0042826]; identical protein binding [GO:0042802]; mRNA 3'…	black	-0.141663	0.60074	-0.415506	0.109475	0.392347	0.132808	-0.75278	0.000764213	-0.593783	0.0153045	-0.615002	0.0112291	-0.252357	0.345715	0.23841	0.373893	0.0918873	0.735023	0.89873	2.23e-06	-0.480049	0.0598502	-0.645338	0.00693905	-0.680787	0.00369621	-0.589771	0.0161904
Q8BG95	Protein phosphatase 1 regulatory subunit 12B (Myosin phosphatase-targeting subunit 2) (Myosin phosphatase target subunit 2)	A band [GO:0031672]; cytoplasm [GO:0005737]; cytoskeleton [GO:0005856]; Z disc [GO:0030018]; enzyme inhibitor activity [GO:0004857]; phosphatase regulator activity [GO:0019208]; protein kinase binding [GO:0019901]; signal transduction [GO:0007165]	black	-0.141349	0.601555	-0.606366	0.0127693	0.309361	0.243636	-0.6955	0.0027761	-0.710492	0.00203847	-0.753574	0.000748926	-0.072896	0.788478	0.36175	0.168577	-0.0809297	0.765743	0.901706	1.83e-06	-0.66828	0.00465839	-0.526588	0.0361175	-0.698505	0.00261321	-0.622055	0.0100831
Q3U0V1	Far upstream element-binding protein 2 (FUSE-binding protein 2) (KH type-splicing regulatory protein) (KSRP)	cytoplasm [GO:0005737]; cytoplasmic stress granule [GO:0010494]; cytosol [GO:0005829]; dendrite [GO:0030425]; neuronal cell body [GO:0043025]; nucleoplasm [GO:0005654]; nucleus [GO:0005634]; DNA binding [GO:0003677]; mRNA 3'-UTR AU-rich region binding [GO:0035925]; mRNA 3'-UTR binding [GO:0003730]; mRNA binding [GO:0003729]; protein folding chaperone [GO:0044183]; 3'-UTR-mediated mRNA destabiliza…	black	-0.141065	0.602293	-0.238591	0.373519	0.438595	0.0892371	-0.883752	5.63e-06	-0.798375	0.000209172	-0.642861	0.00723062	-0.182356	0.499066	-0.0178487	0.94769	0.346115	0.189118	0.966076	1.27e-09	-0.314365	0.235693	-0.849492	3.12e-05	-0.861018	1.85e-05	-0.411296	0.113485
P27612	Phospholipase A-2-activating protein (PLA2P) (PLAP)	cytoplasm [GO:0005737]; extracellular exosome [GO:0070062]; nucleus [GO:0005634]; synapse [GO:0045202]; phospholipase A2 activator activity [GO:0016005]; ubiquitin binding [GO:0043130]; cellular response to lipopolysaccharide [GO:0071222]; inflammatory response [GO:0006954]; macroautophagy [GO:0016236]; negative regulation of protein K63-linked ubiquitination [GO:1900045]; nervous system developm…	black	-0.139592	0.606126	0.0182569	0.946495	0.592507	0.015582	-0.410236	0.114511	-0.111734	0.680356	-0.275764	0.301229	-0.111878	0.679965	-0.0635231	0.815205	0.197612	0.463186	0.750924	0.000800945	-0.0725259	0.789529	-0.754674	0.000728157	-0.489503	0.054293	-0.150423	0.578167
Q9JKC8	AP-3 complex subunit mu-1 (AP-3 adaptor complex mu3A subunit) (Adaptor-related protein complex 3 subunit mu-1) (Mu-adaptin 3A) (Mu3A-adaptin)	AP-3 adaptor complex [GO:0030123]; axon cytoplasm [GO:1904115]; clathrin adaptor complex [GO:0030131]; cytoplasmic vesicle [GO:0031410]; cytoplasmic vesicle membrane [GO:0030659]; early endosome [GO:0005769]; Golgi apparatus [GO:0005794]; small GTPase binding [GO:0031267]; anterograde axonal transport [GO:0008089]; anterograde synaptic vesicle transport [GO:0048490]; clathrin-coated vesicle cargo…	black	0.137463	0.611685	0.0990525	0.715134	-0.354925	0.177353	0.27253	0.307165	0.405386	0.119286	0.564064	0.0228517	0.136656	0.613798	-0.11048	0.683772	0.136581	0.613992	-0.952907	1.22e-08	0.521324	0.038368	0.745275	0.000921781	0.787777	0.000290453	0.532067	0.0338822
Q80UG5	Septin-9 (SL3-3 integration site 1 protein)	actin cytoskeleton [GO:0015629]; axoneme [GO:0005930]; cell division site [GO:0032153]; microtubule [GO:0005874]; microtubule cytoskeleton [GO:0015630]; non-motile cilium [GO:0097730]; perinuclear region of cytoplasm [GO:0048471]; septin complex [GO:0031105]; septin ring [GO:0005940]; stress fiber [GO:0001725]; GTP binding [GO:0005525]; GTPase activity [GO:0003924]; molecular adaptor activity [GO…	black	0.136958	0.613007	-0.18593	0.490546	0.594218	0.0152107	-0.348204	0.186283	-0.0620298	0.819482	-0.458876	0.0737984	-0.203599	0.449464	0.188405	0.484686	0.057555	0.832326	0.69952	0.00255994	-0.275531	0.301655	-0.533373	0.0333655	-0.407458	0.11723	-0.431578	0.0950793
Q99MR6	Serrate RNA effector molecule homolog (Arsenite-resistance protein 2)	cytoplasm [GO:0005737]; nuclear body [GO:0016604]; nucleoplasm [GO:0005654]; protein-containing complex [GO:0032991]; ribonucleoprotein complex [GO:1990904]; DNA binding [GO:0003677]; mRNA cap binding complex binding [GO:0140262]; protein-macromolecule adaptor activity [GO:0030674]; mRNA processing [GO:0006397]; neuronal stem cell population maintenance [GO:0097150]; positive regulation of neurog…	black	-0.134788	0.618697	-0.362854	0.167186	0.514969	0.0412244	-0.806357	0.000161283	-0.721607	0.00160163	-0.616606	0.0109599	-0.0515487	0.849628	0.199059	0.45985	0.141196	0.601952	0.951926	1.4e-08	-0.459183	0.0735806	-0.662641	0.00515325	-0.741791	0.00100347	-0.413524	0.11135
Q9DBA9	General transcription factor IIH subunit 1 (Basic transcription factor 2 62 kDa subunit) (BTF2 p62) (General transcription factor IIH polypeptide 1) (TFIIH basal transcription factor complex p62 subunit)	nucleoplasm [GO:0005654]; nucleus [GO:0005634]; transcription factor TFIIH core complex [GO:0000439]; transcription factor TFIIH holo complex [GO:0005675]; chromatin binding [GO:0003682]; nuclear thyroid hormone receptor binding [GO:0046966]; cellular response to leukemia inhibitory factor [GO:1990830]; DNA repair [GO:0006281]; nucleotide-excision repair [GO:0006289]; phosphorylation of RNA polym…	black	-0.132814	0.62389	-0.359511	0.171423	0.45262	0.0783365	-0.65129	0.00627657	-0.737093	0.00112292	-0.520867	0.0385685	0.0634607	0.815384	0.219392	0.414271	0.0861758	0.750991	0.88853	4.25e-06	-0.435963	0.0913972	-0.64569	0.00689838	-0.63189	0.00864122	-0.332108	0.208856
Q9D0W5	Peptidyl-prolyl cis-trans isomerase-like 1 (PPIase) (EC 5.2.1.8) (Rotamase PPIL1)	catalytic step 2 spliceosome [GO:0071013]; nucleus [GO:0005634]; U2-type catalytic step 2 spliceosome [GO:0071007]; cyclosporin A binding [GO:0016018]; disordered domain specific binding [GO:0097718]; peptidyl-prolyl cis-trans isomerase activity [GO:0003755]; embryonic brain development [GO:1990403]; mRNA splicing, via spliceosome [GO:0000398]; protein folding [GO:0006457]; protein peptidyl-proly…	black	-0.131146	0.628292	0.110602	0.683438	0.387946	0.137601	-0.0915903	0.735851	-0.359724	0.171151	-0.194898	0.469474	0.440527	0.0876746	-0.0716009	0.792158	-0.096949	0.720956	0.629397	0.0089902	-0.246681	0.357034	-0.511637	0.042784	-0.566783	0.0220612	0.0947633	0.72702
P61965	WD repeat-containing protein 5 (BMP2-induced 3-kb gene protein) (WD repeat-containing protein BIG-3)	ATAC complex [GO:0140672]; histone acetyltransferase complex [GO:0000123]; histone methyltransferase complex [GO:0035097]; mitotic spindle [GO:0072686]; MLL1 complex [GO:0071339]; MLL1/2 complex [GO:0044665]; MLL3/4 complex [GO:0044666]; NSL complex [GO:0044545]; nucleoplasm [GO:0005654]; nucleus [GO:0005634]; Set1C/COMPASS complex [GO:0048188]; histone binding [GO:0042393]; histone H3K4 methyltr…	black	-0.130376	0.63033	-0.470941	0.0655892	0.495787	0.0508166	-0.674082	0.00418983	-0.706917	0.00219793	-0.57417	0.0200201	0.0292942	0.914239	0.310216	0.242267	-0.00388958	0.988594	0.872249	1.06e-05	-0.507673	0.044697	-0.537222	0.0318767	-0.625143	0.00961138	-0.410136	0.114609
Q6P5E8	Diacylglycerol kinase theta (DAG kinase theta) (EC 2.7.1.107) (Diglyceride kinase theta) (DGK-theta)	cytoplasm [GO:0005737]; cytoskeleton [GO:0005856]; cytosol [GO:0005829]; endosome [GO:0005768]; glutamatergic synapse [GO:0098978]; nuclear matrix [GO:0016363]; nuclear speck [GO:0016607]; nucleus [GO:0005634]; plasma membrane [GO:0005886]; postsynapse [GO:0098794]; presynapse [GO:0098793]; vesicle membrane [GO:0012506]; ATP binding [GO:0005524]; diacylglycerol kinase activity [GO:0004143]; DNA-b…	black	0.129919	0.631538	0.63523	0.00819053	-0.511649	0.0427785	0.773517	0.00043951	-0.316843	0.231821	0.81305	0.000128502	0.130515	0.629962	-0.33186	0.209217	-0.281119	0.291553	-0.749279	0.000834701	0.365706	0.163626	0.425771	0.100116	0.313451	0.237132	0.445134	0.0840281
Q9WUR9	Adenylate kinase 4, mitochondrial (AK 4) (EC 2.7.4.10) (EC 2.7.4.6) (Adenylate kinase 3-like) (Adenylate kinase isoenzyme 4) (GTP:AMP phosphotransferase AK4)	cytoplasm [GO:0005737]; mitochondrial matrix [GO:0005759]; mitochondrion [GO:0005739]; adenylate kinase activity [GO:0004017]; ATP binding [GO:0005524]; GTP binding [GO:0005525]; nucleoside diphosphate kinase activity [GO:0004550]; nucleoside triphosphate adenylate kinase activity [GO:0046899]; ADP biosynthetic process [GO:0006172]; AMP metabolic process [GO:0046033]; ATP metabolic process [GO:00…	black	0.129341	0.633069	-0.170382	0.528116	0.552354	0.026508	-0.193537	0.472644	-0.33127	0.210077	-0.510718	0.0432221	-0.114923	0.671704	0.31058	0.241687	-0.229516	0.3925	0.839908	4.68e-05	-0.588106	0.0165694	-0.479891	0.0599465	-0.609515	0.0121897	-0.579786	0.0185684
Q9D0M3	Cytochrome c1, heme protein, mitochondrial (EC 7.1.1.8) (Complex III subunit 4) (Complex III subunit IV) (Cytochrome b-c1 complex subunit 4) (Ubiquinol-cytochrome-c reductase complex cytochrome c1 subunit) (Cytochrome c-1)	mitochondrial inner membrane [GO:0005743]; mitochondrial respiratory chain complex III [GO:0005750]; mitochondrion [GO:0005739]; heme binding [GO:0020037]; metal ion binding [GO:0046872]; ubiquinol-cytochrome-c reductase activity [GO:0008121]; cellular respiration [GO:0045333]; mitochondrial electron transport, ubiquinol to cytochrome c [GO:0006122]; response to glucagon [GO:0033762]	black	0.128924	0.634176	0.0732946	0.787346	-0.298916	0.260746	0.118637	0.661673	0.392404	0.132747	0.507796	0.0446366	0.185127	0.492455	-0.172041	0.524046	0.257287	0.336052	-0.682219	0.00359712	0.538243	0.0314902	0.422102	0.103393	0.639739	0.00761188	0.568459	0.0215847
Q9R1V6	Disintegrin and metalloproteinase domain-containing protein 22 (ADAM 22)	axon [GO:0030424]; axon initial segment [GO:0043194]; glutamatergic synapse [GO:0098978]; membrane [GO:0016020]; plasma membrane [GO:0005886]; postsynaptic density membrane [GO:0098839]; metalloendopeptidase activity [GO:0004222]; adult locomotory behavior [GO:0008344]; gliogenesis [GO:0042063]; myelination in peripheral nervous system [GO:0022011]; neurotransmitter receptor localization to posts…	black	0.124532	0.645863	0.233014	0.385124	-0.302768	0.254352	0.144226	0.594099	0.376447	0.150675	0.547764	0.028057	-0.0959917	0.72361	-0.315497	0.23392	0.293388	0.270091	-0.829645	7.03e-05	0.633471	0.00842542	0.505818	0.0456139	0.631837	0.00864847	0.474948	0.0630169
Q62393	Tumor protein D52 (mD52)	cytoplasm [GO:0005737]; endoplasmic reticulum [GO:0005783]; glutamatergic synapse [GO:0098978]; perinuclear region of cytoplasm [GO:0048471]; synapse [GO:0045202]; calcium ion binding [GO:0005509]; identical protein binding [GO:0042802]; protein homodimerization activity [GO:0042803]; B cell differentiation [GO:0030183]; positive regulation of cell population proliferation [GO:0008284]	black	-0.123247	0.649298	0.0248813	0.927123	0.412467	0.112359	-0.18872	0.483942	-0.448382	0.0815232	-0.415925	0.109082	-0.189125	0.482987	0.0604396	0.824042	-0.118584	0.661817	0.867579	1.34e-05	-0.413148	0.111709	-0.726193	0.00144524	-0.746151	0.000902126	-0.468742	0.0670334
Q80XA6	RalBP1-associated Eps domain-containing protein 2 (Partner of RalBP1) (RalBP1-interacting protein 2)	cytoplasm [GO:0005737]; calcium ion binding [GO:0005509]; endocytosis [GO:0006897]; endosomal transport [GO:0016197]	black	-0.11821	0.662822	-0.0136219	0.960067	0.316538	0.232296	-0.290271	0.27545	-0.417371	0.107731	-0.527569	0.0357094	-0.180269	0.504076	-0.00263384	0.992276	-0.0619134	0.819816	0.920972	4.18e-07	-0.428701	0.0975517	-0.772344	0.000454154	-0.820663	9.81e-05	-0.470018	0.0661926
Q8BZA9	Fructose-2,6-bisphosphatase TIGAR (EC 3.1.3.46) (TP53-induced glycolysis and apoptosis regulator) (TP53-induced glycolysis regulatory phosphatase)	cytoplasm [GO:0005737]; cytosol [GO:0005829]; mitochondrial outer membrane [GO:0005741]; mitochondrion [GO:0005739]; nucleus [GO:0005634]; bisphosphoglycerate 2-phosphatase activity [GO:0004083]; fructose-2,6-bisphosphate 2-phosphatase activity [GO:0004331]; cardiac muscle cell apoptotic process [GO:0010659]; cellular response to cobalt ion [GO:0071279]; cellular response to DNA damage stimulus […	black	-0.11655	0.667303	-0.0496046	0.855242	0.442228	0.0863151	-0.262712	0.325598	-0.387964	0.13758	-0.507617	0.0447241	-0.169457	0.530392	0.0933931	0.73083	-0.0841875	0.756573	0.85623	2.31e-05	-0.433523	0.0934333	-0.677476	0.00393371	-0.734836	0.00118428	-0.458224	0.0742624
F6ZDS4	Nucleoprotein TPR (NPC-associated intranuclear protein) (Translocated promoter region and nuclear basket protein)	cytoplasm [GO:0005737]; cytoplasmic dynein complex [GO:0005868]; extrinsic component of membrane [GO:0019898]; kinetochore [GO:0000776]; mitotic spindle [GO:0072686]; nuclear envelope [GO:0005635]; nuclear inclusion body [GO:0042405]; nuclear membrane [GO:0031965]; nuclear periphery [GO:0034399]; nuclear pore [GO:0005643]; nuclear pore nuclear basket [GO:0044615]; nucleus [GO:0005634]; chromatin …	black	-0.116287	0.668012	-0.500281	0.0484338	0.506014	0.0455159	-0.754239	0.000736301	-0.681427	0.00365168	-0.693451	0.00289179	0.00667783	0.980418	0.31983	0.227208	-0.0307712	0.90993	0.908497	1.13e-06	-0.594182	0.0152185	-0.502837	0.0471162	-0.710776	0.00202622	-0.486704	0.0558967
Q5SWP3	NAC-alpha domain-containing protein 1	cytoplasm [GO:0005737]; nascent polypeptide-associated complex [GO:0005854]; nucleus [GO:0005634]; unfolded protein binding [GO:0051082]; protein targeting to membrane [GO:0006612]	black	0.113586	0.675327	0.466331	0.0686432	-0.469089	0.0668036	0.840471	4.57e-05	0.700616	0.00250347	0.779762	0.000367944	0.154958	0.566623	-0.216476	0.420659	-0.104098	0.701231	-0.964899	1.6e-09	0.536552	0.032132	0.680328	0.00372842	0.814163	0.000123629	0.577311	0.0191978
Q9JJU8	Adapter Sh3bgrl (SH3 domain-binding glutamic acid-rich-like protein 1)	cytosol [GO:0005829]; plasma membrane [GO:0005886]; protein-RNA adaptor activity [GO:0140517]; SH3 domain binding [GO:0017124]; ubiquitin ligase-substrate adaptor activity [GO:1990756]; positive regulation of cytoplasmic translational initiation [GO:1904690]; proteasome-mediated ubiquitin-dependent protein catabolic process [GO:0043161]	black	-0.111696	0.680461	-0.257843	0.334973	0.0509529	0.851347	-0.269183	0.313378	-0.120767	0.655944	-0.467324	0.0679765	0.370268	0.158038	0.121461	0.654081	-0.0506023	0.85236	0.638475	0.0077707	-0.406516	0.118162	-0.383452	0.142614	-0.434809	0.092356	-0.0908054	0.73804
Q9DB90	Nonsense-mediated mRNA decay factor SMG9	identical protein binding [GO:0042802]; brain development [GO:0007420]; eye development [GO:0001654]; heart development [GO:0007507]; in utero embryonic development [GO:0001701]; nuclear-transcribed mRNA catabolic process, nonsense-mediated decay [GO:0000184]	black	-0.110166	0.684626	-0.314384	0.235663	0.109311	0.686957	-0.614878	0.0112503	-0.433991	0.0930408	-0.583827	0.0175755	-0.201327	0.454648	0.0645939	0.812142	0.161189	0.550923	0.711372	0.00200069	-0.343633	0.192524	-0.604702	0.0130842	-0.594408	0.0151701	-0.460259	0.0728211
Q60900	ELAV-like protein 3 (Hu-antigen C) (HuC)	ribonucleoprotein complex [GO:1990904]; mRNA 3'-UTR AU-rich region binding [GO:0035925]; cell differentiation [GO:0030154]; nervous system development [GO:0007399]	black	0.109726	0.685827	0.05575	0.837518	-0.295895	0.265828	0.176827	0.512386	0.351536	0.181819	0.404881	0.119792	0.242845	0.3648	-0.104752	0.699433	0.122243	0.651986	-0.807395	0.000155786	0.408135	0.116563	0.680395	0.00372374	0.624821	0.00965971	0.541382	0.0303251
Q9DCZ4	MICOS complex subunit Mic26 (Apolipoprotein O) (MICOS complex subunit Mic23) (Protein FAM121B)	cytosol [GO:0005829]; endoplasmic reticulum membrane [GO:0005789]; extracellular region [GO:0005576]; Golgi membrane [GO:0000139]; MICOS complex [GO:0061617]; mitochondrial inner membrane [GO:0005743]; mitochondrion [GO:0005739]; cristae formation [GO:0042407]	black	-0.104224	0.700883	0.251943	0.346534	-0.474135	0.0635329	0.453942	0.0773612	0.0362671	0.893922	0.656126	0.00577636	-0.068476	0.801056	-0.0676846	0.803313	-0.0915678	0.735914	-0.72025	0.00165049	0.326639	0.216909	0.528253	0.0354266	0.521096	0.0384681	0.260542	0.329758
Q69ZS7	HBS1-like protein	GTP binding [GO:0005525]; GTPase activity [GO:0003924]; translation elongation factor activity [GO:0003746]; translation [GO:0006412]	black	-0.10405	0.701362	0.172383	0.523209	-0.555686	0.0254248	0.748557	0.000849884	0.7987	0.000207017	0.547618	0.0281074	-0.0545181	0.841065	0.0264934	0.922414	-0.238879	0.372925	-0.874558	9.35e-06	0.288422	0.27866	0.690473	0.0030668	0.778164	0.000385266	0.231737	0.387807
Q62418	Drebrin-like protein (Actin-binding protein 1) (SH3 domain-containing protein 7)	anchoring junction [GO:0070161]; cell cortex [GO:0005938]; clathrin-coated vesicle membrane [GO:0030665]; cortical actin cytoskeleton [GO:0030864]; cytoplasm [GO:0005737]; cytosol [GO:0005829]; dendrite [GO:0030425]; early endosome [GO:0005769]; glutamatergic synapse [GO:0098978]; Golgi membrane [GO:0000139]; intracellular membrane-bounded organelle [GO:0043231]; lamellipodium [GO:0030027]; perik…	black	-0.102028	0.706923	-0.0836816	0.757995	0.250681	0.349037	-0.25978	0.331226	-0.366739	0.162349	-0.567599	0.0218284	-0.140627	0.603433	0.045207	0.867966	-0.0854356	0.753068	0.852197	2.77e-05	-0.446006	0.0833497	-0.708748	0.00211503	-0.739499	0.00106036	-0.472831	0.0643666
O54941	SWI/SNF-related matrix-associated actin-dependent regulator of chromatin subfamily E member 1 (BRG1-associated factor 57) (BAF57)	bBAF complex [GO:0140092]; brahma complex [GO:0035060]; chromatin [GO:0000785]; kinetochore [GO:0000776]; nBAF complex [GO:0071565]; npBAF complex [GO:0071564]; nuclear matrix [GO:0016363]; nucleoplasm [GO:0005654]; nucleus [GO:0005634]; RSC-type complex [GO:0016586]; SWI/SNF complex [GO:0016514]; DNA binding [GO:0003677]; N-acetyltransferase activity [GO:0008080]; nuclear receptor binding [GO:00…	black	-0.101696	0.70784	-0.651835	0.00621849	0.458698	0.073925	-0.738138	0.00109539	-0.635427	0.00816456	-0.819243	0.000103303	0.0215347	0.936905	0.449215	0.0808893	-0.150049	0.579124	0.895709	2.72e-06	-0.726544	0.00143381	-0.422858	0.102712	-0.699259	0.00257357	-0.576526	0.0194009
O55222	Integrin-linked protein kinase (EC 2.7.11.1) (59 kDa serine/threonine-protein kinase) (Beta-integrin-linked kinase) (ILK-1) (ILK-2) (p59ILK)	axon [GO:0030424]; cell-cell junction [GO:0005911]; costamere [GO:0043034]; cytoplasm [GO:0005737]; dendritic shaft [GO:0043198]; focal adhesion [GO:0005925]; lamellipodium [GO:0030027]; neuronal cell body [GO:0043025]; nucleoplasm [GO:0005654]; plasma membrane [GO:0005886]; protein-containing complex [GO:0032991]; sarcomere [GO:0030017]; stress fiber [GO:0001725]; terminal bouton [GO:0043195]; A…	black	-0.0991949	0.71474	-0.0623084	0.818684	-0.60837	0.0123981	0.299679	0.259472	0.17936	0.506265	0.194579	0.470215	-0.165293	0.540689	0.0502368	0.853416	-0.121161	0.654888	-0.766015	0.000540277	0.143483	0.596019	0.634618	0.00827172	0.491736	0.053038	0.0263946	0.922703
O88569	Heterogeneous nuclear ribonucleoproteins A2/B1 (hnRNP A2/B1)	Cajal body [GO:0015030]; catalytic step 2 spliceosome [GO:0071013]; chromatin [GO:0000785]; chromosome, telomeric region [GO:0000781]; cytoplasm [GO:0005737]; extracellular exosome [GO:0070062]; glutamatergic synapse [GO:0098978]; neuron projection [GO:0043005]; neuronal cell body [GO:0043025]; neuronal ribonucleoprotein granule [GO:0071598]; nuclear matrix [GO:0016363]; nucleoplasm [GO:0005654];…	black	0.0983465	0.717086	-0.182902	0.497761	0.756889	0.000687771	-0.389721	0.135653	-0.0966121	0.72189	-0.387395	0.138208	0.105542	0.697266	0.249186	0.352014	0.0296772	0.913121	0.787427	0.000293525	-0.343949	0.192088	-0.447198	0.0824296	-0.444089	0.0848451	-0.220914	0.410958
Q925E7	Serine/threonine-protein phosphatase 2A 55 kDa regulatory subunit B delta isoform (PP2A subunit B isoform B55-delta) (PP2A subunit B isoform PR55-delta) (PP2A subunit B isoform R2-delta) (PP2A subunit B isoform delta)	cytosol [GO:0005829]; protein phosphatase type 2A complex [GO:0000159]; protein phosphatase regulator activity [GO:0019888]; cell division [GO:0051301]; exit from mitosis [GO:0010458]; mitotic cell cycle [GO:0000278]	black	-0.0966015	0.721919	0.0341955	0.899952	0.507516	0.0447737	-0.216916	0.419691	-0.446255	0.0831574	-0.428242	0.0979504	-0.0775678	0.775236	0.0653251	0.810051	-0.136149	0.615124	0.918869	5e-07	-0.450034	0.08027	-0.724254	0.00150976	-0.768135	0.000510046	-0.411012	0.113759
Q8K3J1	NADH dehydrogenase [ubiquinone] iron-sulfur protein 8, mitochondrial (EC 7.1.1.2) (Complex I-23kD) (CI-23kD) (NADH-ubiquinone oxidoreductase 23 kDa subunit)	mitochondrial respiratory chain complex I [GO:0005747]; mitochondrion [GO:0005739]; 4 iron, 4 sulfur cluster binding [GO:0051539]; metal ion binding [GO:0046872]; NADH dehydrogenase (ubiquinone) activity [GO:0008137]; NADH dehydrogenase activity [GO:0003954]; aerobic respiration [GO:0009060]; mitochondrial electron transport, NADH to ubiquinone [GO:0006120]; mitochondrial respiratory chain comple…	black	-0.0961508	0.723169	-0.0525243	0.846813	0.422093	0.103402	-0.313382	0.237241	-0.166021	0.538883	-0.305288	0.250222	0.252953	0.344539	-0.0183178	0.946317	0.112482	0.678324	0.725749	0.00145982	-0.185214	0.492248	-0.626363	0.00942978	-0.498184	0.0495351	0.000623648	0.998171
Q9JHS9	Spliceosome-associated protein CWC15 homolog (Embryonic development factor 1) (mED1)	catalytic step 2 spliceosome [GO:0071013]; mitochondrion [GO:0005739]; nuclear speck [GO:0016607]; nucleus [GO:0005634]; Prp19 complex [GO:0000974]; spliceosomal complex [GO:0005681]; U2-type catalytic step 2 spliceosome [GO:0071007]; RNA binding [GO:0003723]; mRNA cis splicing, via spliceosome [GO:0045292]; mRNA splicing, via spliceosome [GO:0000398]	black	-0.0939425	0.729301	-0.396926	0.127945	0.650304	0.00638273	-0.669762	0.00453494	-0.464309	0.0700141	-0.543239	0.0296512	-0.170523	0.52777	0.345779	0.189577	0.00507052	0.985131	0.755893	0.000705704	-0.46795	0.0675589	-0.397052	0.127813	-0.543643	0.0295061	-0.486009	0.0563003
Q9D7H3	RNA 3'-terminal phosphate cyclase (RNA cyclase) (RNA-3'-phosphate cyclase) (EC 6.5.1.4) (RNA terminal phosphate cyclase domain-containing protein 1)	nucleoplasm [GO:0005654]; nucleus [GO:0005634]; ATP binding [GO:0005524]; RNA-3'-phosphate cyclase activity [GO:0003963]; RNA processing [GO:0006396]	black	0.0929779	0.731985	0.42567	0.100205	-0.383789	0.142234	0.842636	4.18e-05	0.733569	0.00121994	0.753466	0.000750979	0.120257	0.657314	-0.131576	0.627156	-0.136474	0.614273	-0.926414	2.57e-07	0.490503	0.0537283	0.673897	0.00420415	0.831395	6.57e-05	0.501763	0.0476667
Q9R0P9	Ubiquitin carboxyl-terminal hydrolase isozyme L1 (UCH-L1) (EC 3.4.19.12) (Neuron cytoplasmic protein 9.5) (PGP 9.5) (PGP9.5) (Ubiquitin thioesterase L1)	axon [GO:0030424]; axon cytoplasm [GO:1904115]; cytoplasm [GO:0005737]; cytosol [GO:0005829]; endoplasmic reticulum membrane [GO:0005789]; myelin sheath [GO:0043209]; neuron projection terminus [GO:0044306]; neuronal cell body [GO:0043025]; nucleoplasm [GO:0005654]; plasma membrane [GO:0005886]; alpha-2A adrenergic receptor binding [GO:0031694]; cysteine-type deubiquitinase activity [GO:0004843];…	black	0.0929344	0.732106	-0.177977	0.509603	0.5461	0.0286354	-0.17879	0.507638	-0.425319	0.100515	-0.654953	0.00589463	-0.213336	0.427591	0.335034	0.204628	-0.318843	0.228725	0.828831	7.25e-05	-0.691691	0.00299423	-0.422385	0.103138	-0.733071	0.00123419	-0.715807	0.0018189
P97434	Myosin phosphatase Rho-interacting protein (Rho-interacting protein 3) (RIP3) (p116Rip)	actin cytoskeleton [GO:0015629]; cytosol [GO:0005829]; stress fiber [GO:0001725]; actin filament binding [GO:0051015]; maintenance of protein location in cell [GO:0032507]; negative regulation of myosin-light-chain-phosphatase activity [GO:0035509]; positive regulation of protein phosphorylation [GO:0001934]	black	-0.0926274	0.732961	0.0256309	0.924933	0.300361	0.258336	-0.238139	0.374453	-0.34169	0.195217	-0.446913	0.0826496	-0.151651	0.575032	-0.0747363	0.783255	0.0149957	0.956043	0.749051	0.000839474	-0.266251	0.318881	-0.738777	0.00107882	-0.696462	0.00272304	-0.351684	0.181623
Q99LY9	NADH dehydrogenase [ubiquinone] iron-sulfur protein 5 (Complex I-15 kDa) (CI-15 kDa) (NADH-ubiquinone oxidoreductase 15 kDa subunit)	mitochondrial intermembrane space [GO:0005758]; mitochondrial respiratory chain complex I [GO:0005747]; mitochondrion [GO:0005739]; aerobic respiration [GO:0009060]; mitochondrial respiratory chain complex I assembly [GO:0032981]; proton motive force-driven mitochondrial ATP synthesis [GO:0042776]	black	-0.088388	0.744795	0.253097	0.344256	-0.419126	0.106107	0.178731	0.507782	0.186998	0.488013	0.410874	0.113893	0.0380179	0.88883	-0.3713	0.156791	0.20379	0.449029	-0.767956	0.000512556	0.515962	0.0407677	0.449999	0.0802963	0.397089	0.127774	0.507155	0.0449513
P30681	High mobility group protein B2 (High mobility group protein 2) (HMG-2)	chromatin [GO:0000785]; condensed chromosome [GO:0000793]; cytoplasm [GO:0005737]; extracellular space [GO:0005615]; nucleolus [GO:0005730]; nucleoplasm [GO:0005654]; nucleus [GO:0005634]; perinuclear region of cytoplasm [GO:0048471]; protein-containing complex [GO:0032991]; chemoattractant activity [GO:0042056]; cis-regulatory region sequence-specific DNA binding [GO:0000987]; damaged DNA bindin…	black	-0.0861718	0.751003	-0.238227	0.374271	0.361264	0.169192	-0.537533	0.0317585	-0.65779	0.00561177	-0.351626	0.181701	0.0140774	0.958733	0.158444	0.557818	0.0881054	0.745586	0.814072	0.000124023	-0.362799	0.167255	-0.596012	0.0148291	-0.52643	0.0361833	-0.319757	0.227319
Q99KB8	Hydroxyacylglutathione hydrolase, mitochondrial (EC 3.1.2.6) (Glyoxalase II) (Glx II)	cytoplasm [GO:0005737]; mitochondrial matrix [GO:0005759]; mitochondrion [GO:0005739]; hydroxyacylglutathione hydrolase activity [GO:0004416]; metal ion binding [GO:0046872]; carbohydrate metabolic process [GO:0005975]; glutathione biosynthetic process [GO:0006750]; glutathione metabolic process [GO:0006749]; methylglyoxal catabolic process to D-lactate via S-lactoyl-glutathione [GO:0019243]	black	-0.0785951	0.772332	0.148346	0.583487	0.469816	0.0663254	-0.206106	0.443779	-0.338132	0.200212	-0.24262	0.365258	0.385711	0.140079	-0.133929	0.620955	0.0110619	0.967568	0.750296	0.000813701	-0.187768	0.486192	-0.668501	0.00463983	-0.643115	0.00720028	0.104846	0.699176
A2AWA9	Rab GTPase-activating protein 1 (GAP and centrosome-associated protein) (Rab6 GTPase-activating protein GAPCenA)	cytosol [GO:0005829]; microtubule organizing center [GO:0005815]; GTPase activator activity [GO:0005096]; small GTPase binding [GO:0031267]; activation of GTPase activity [GO:0090630]; cell cycle [GO:0007049]; regulation of GTPase activity [GO:0043087]	black	0.0785171	0.772553	-0.0721346	0.790641	0.463803	0.0703608	-0.041032	0.880073	-0.402698	0.121993	-0.464494	0.0698881	-0.243469	0.363531	0.295364	0.266727	-0.307511	0.246614	0.604257	0.0131695	-0.538483	0.0313999	-0.318407	0.229399	-0.570271	0.0210785	-0.612711	0.0116227
P99027	60S acidic ribosomal protein P2	cytoplasm [GO:0005737]; cytosol [GO:0005829]; cytosolic large ribosomal subunit [GO:0022625]; postsynapse [GO:0098794]; presynapse [GO:0098793]; ribosome [GO:0005840]; synapse [GO:0045202]; iron ion binding [GO:0005506]; ribonucleoprotein complex binding [GO:0043021]; structural constituent of ribosome [GO:0003735]; cytoplasmic translation [GO:0002181]; cytoplasmic translational elongation [GO:00…	black	-0.0770559	0.776684	0.168244	0.533382	0.600654	0.0138758	-0.385698	0.140093	-0.287627	0.280046	-0.357173	0.174429	-0.132381	0.625032	-0.23216	0.386917	0.188674	0.484051	0.8421	4.28e-05	-0.0931028	0.731637	-0.881037	6.57e-06	-0.725416	0.00147082	-0.167391	0.53549
P70441	Na(+)/H(+) exchange regulatory cofactor NHE-RF1 (NHERF-1) (Ezrin-radixin-moesin-binding phosphoprotein 50) (EBP50) (Regulatory cofactor of Na(+)/H(+) exchanger) (Sodium-hydrogen exchanger regulatory factor 1) (Solute carrier family 9 isoform A3 regulatory factor 1)	apical part of cell [GO:0045177]; apical plasma membrane [GO:0016324]; brush border membrane [GO:0031526]; cell periphery [GO:0071944]; cytoplasm [GO:0005737]; endomembrane system [GO:0012505]; extracellular region [GO:0005576]; filopodium [GO:0030175]; membrane [GO:0016020]; membrane raft [GO:0045121]; microvillus [GO:0005902]; microvillus membrane [GO:0031528]; perinuclear region of cytoplasm […	black	0.0766797	0.777749	-0.145804	0.590025	0.523622	0.037373	-0.152327	0.573309	-0.440775	0.0874754	-0.520869	0.0385676	-0.140759	0.603088	0.311958	0.239493	-0.307118	0.247249	0.867057	1.37e-05	-0.638378	0.007783	-0.508563	0.0442617	-0.700061	0.00253197	-0.614888	0.0112486
Q9CS42	Ribose-phosphate pyrophosphokinase 2 (EC 2.7.6.1) (Phosphoribosyl pyrophosphate synthase II) (PRS-II)	cytoplasm [GO:0005737]; cytosol [GO:0005829]; protein-containing complex [GO:0032991]; ribose phosphate diphosphokinase complex [GO:0002189]; ADP binding [GO:0043531]; AMP binding [GO:0016208]; ATP binding [GO:0005524]; carbohydrate binding [GO:0030246]; GDP binding [GO:0019003]; identical protein binding [GO:0042802]; kinase activity [GO:0016301]; magnesium ion binding [GO:0000287]; protein homo…	black	0.0743244	0.784423	0.297823	0.262577	-0.428477	0.0977461	0.865208	1.51e-05	0.628929	0.00905697	0.749581	0.000828412	0.147069	0.586767	-0.0211979	0.93789	-0.231765	0.387749	-0.89595	2.68e-06	0.383781	0.142243	0.721323	0.00161177	0.853209	2.65e-05	0.451451	0.0792067
O08585	Clathrin light chain A (Lca)	clathrin coat [GO:0030118]; clathrin coat of coated pit [GO:0030132]; clathrin coat of trans-Golgi network vesicle [GO:0030130]; clathrin complex [GO:0071439]; clathrin vesicle coat [GO:0030125]; clathrin-coated pit [GO:0005905]; clathrin-coated vesicle [GO:0030136]; cytoplasmic vesicle [GO:0031410]; glutamatergic synapse [GO:0098978]; plasma membrane [GO:0005886]; postsynaptic endocytic zone [GO…	black	-0.0742059	0.78476	0.0604942	0.823885	0.368479	0.160213	-0.208873	0.437548	-0.475605	0.0626023	-0.475645	0.0625775	-0.0170089	0.950148	-0.023853	0.930128	-0.106322	0.695129	0.903075	1.66e-06	-0.42331	0.102306	-0.748479	0.000851545	-0.831848	6.45e-05	-0.361334	0.169103
Q9WV85	Nucleoside diphosphate kinase 3 (NDK 3) (NDP kinase 3) (EC 2.7.4.6) (DR-nm23) (Nucleoside diphosphate kinase C) (NDPKC) (nm23-M3)	mitochondrion [GO:0005739]; ATP binding [GO:0005524]; metal ion binding [GO:0046872]; nucleoside diphosphate kinase activity [GO:0004550]; CTP biosynthetic process [GO:0006241]; dTMP biosynthetic process [GO:0006231]; GTP biosynthetic process [GO:0006183]; nucleoside diphosphate phosphorylation [GO:0006165]; UTP biosynthetic process [GO:0006228]	black	0.0706717	0.794802	0.198463	0.461223	0.142758	0.597899	-0.00337887	0.990091	-0.441203	0.0871324	-0.243903	0.362649	-0.313142	0.237619	-0.110621	0.683386	-0.0956159	0.724653	0.542171	0.0300372	-0.233934	0.383195	-0.535574	0.0325076	-0.600946	0.0138174	-0.417715	0.107411
Q9WUK2	Eukaryotic translation initiation factor 4H (eIF-4H) (Williams-Beuren syndrome chromosomal region 1 protein homolog)	perinuclear region of cytoplasm [GO:0048471]; ribosomal small subunit binding [GO:0043024]; RNA strand annealing activity [GO:0033592]; RNA strand-exchange activity [GO:0034057]; translation initiation factor activity [GO:0003743]; developmental growth [GO:0048589]; eukaryotic translation initiation factor 4F complex assembly [GO:0097010]; formation of translation preinitiation complex [GO:000173…	black	-0.0659754	0.808193	-0.285827	0.2832	0.609671	0.0121615	-0.489037	0.0545576	0.0518679	0.848707	-0.486142	0.0562227	-0.0860889	0.751235	0.248496	0.353394	0.137671	0.611139	0.721218	0.00161552	-0.307603	0.246466	-0.472736	0.0644275	-0.366314	0.162873	-0.338056	0.20032
Q9CU62	Structural maintenance of chromosomes protein 1A (SMC protein 1A) (SMC-1-alpha) (SMC-1A) (Chromosome segregation protein SmcB) (Sb1.8)	cohesin complex [GO:0008278]; cytosol [GO:0005829]; kinetochore [GO:0000776]; meiotic cohesin complex [GO:0030893]; mitotic spindle pole [GO:0097431]; nuclear matrix [GO:0016363]; nucleoplasm [GO:0005654]; nucleus [GO:0005634]; ATP binding [GO:0005524]; ATP hydrolysis activity [GO:0016887]; chromatin binding [GO:0003682]; DNA binding [GO:0003677]; mediator complex binding [GO:0036033]; protein he…	black	-0.0655417	0.809432	-0.249817	0.350756	0.256872	0.336859	-0.74042	0.0010372	-0.714091	0.00188757	-0.547282	0.0282236	-0.190811	0.479022	0.00852787	0.974995	0.266976	0.317516	0.856312	2.3e-05	-0.311972	0.239471	-0.738916	0.00107525	-0.725476	0.00146882	-0.413405	0.111464
Q80V91	Probable E3 ubiquitin-protein ligase DTX3 (EC 2.3.2.27) (Protein deltex-3) (Deltex3) (mDTX3) (RING-type E3 ubiquitin transferase DTX3)	cytoplasm [GO:0005737]; nucleoplasm [GO:0005654]; metal ion binding [GO:0046872]; ubiquitin protein ligase activity [GO:0061630]; Notch signaling pathway [GO:0007219]; protein ubiquitination [GO:0016567]	black	0.0648444	0.811425	-0.0651957	0.810421	0.487679	0.055334	-0.215509	0.422787	-0.363219	0.166727	-0.475012	0.0629765	-0.277902	0.297344	0.162624	0.547336	-0.150325	0.578418	0.839327	4.79e-05	-0.456987	0.0751478	-0.630416	0.00884615	-0.666284	0.00482898	-0.588294	0.0165263
P21107	Tropomyosin alpha-3 chain (Gamma-tropomyosin) (Tropomyosin-3)	actin cytoskeleton [GO:0015629]; actin filament [GO:0005884]; cleavage furrow [GO:0032154]; cortical cytoskeleton [GO:0030863]; cytoplasm [GO:0005737]; cytosol [GO:0005829]; growth cone [GO:0030426]; neuron projection [GO:0043005]; podosome [GO:0002102]; stress fiber [GO:0001725]; actin filament binding [GO:0051015]; actin filament organization [GO:0007015]; muscle contraction [GO:0006936]	black	-0.0646494	0.811983	0.0944996	0.727753	0.414513	0.110412	-0.168921	0.531713	-0.532962	0.0335275	-0.505256	0.0458943	-0.230265	0.390913	-0.0331382	0.903031	-0.15648	0.56277	0.838947	4.87e-05	-0.451488	0.0791787	-0.701111	0.00247831	-0.876553	8.4e-06	-0.518016	0.0398357
P55821	Stathmin-2 (Superior cervical ganglion-10 protein) (Protein SCG10)	cytoplasm [GO:0005737]; endosome [GO:0005768]; Golgi apparatus [GO:0005794]; growth cone [GO:0030426]; lamellipodium [GO:0030027]; membrane [GO:0016020]; neuron projection [GO:0043005]; neuronal cell body [GO:0043025]; perinuclear region of cytoplasm [GO:0048471]; vesicle [GO:0031982]; calcium-dependent protein binding [GO:0048306]; tubulin binding [GO:0015631]; cellular response to nerve growth …	black	-0.0632777	0.815908	0.0648096	0.811525	0.413036	0.111816	-0.18171	0.500615	-0.539708	0.0309422	-0.515563	0.0409506	-0.0889372	0.743259	-0.00211999	0.993783	-0.168498	0.532756	0.904284	1.53e-06	-0.486001	0.056305	-0.718004	0.00173395	-0.892885	3.25e-06	-0.450022	0.0802788
Q9WV98	Mitochondrial import inner membrane translocase subunit Tim9	mitochondrial inner membrane [GO:0005743]; mitochondrial intermembrane space [GO:0005758]; mitochondrial intermembrane space protein transporter complex [GO:0042719]; mitochondrion [GO:0005739]; TIM22 mitochondrial import inner membrane insertion complex [GO:0042721]; chaperone binding [GO:0051087]; membrane insertase activity [GO:0032977]; metal ion binding [GO:0046872]; protein homodimerization…	black	0.0632451	0.816001	0.159622	0.554854	-0.505316	0.045864	0.720358	0.00164654	-0.095174	0.725879	0.585468	0.0171842	0.184596	0.493718	0.189106	0.483032	-0.459429	0.0734063	-0.835711	5.54e-05	0.0539733	0.842635	0.831391	6.57e-05	0.570157	0.0211101	0.203971	0.448618
Q9Z0N1	Eukaryotic translation initiation factor 2 subunit 3, X-linked (EC 3.6.5.3) (Eukaryotic translation initiation factor 2 subunit gamma, X-linked) (eIF-2-gamma X)	cytoplasm [GO:0005737]; eukaryotic translation initiation factor 2 complex [GO:0005850]; synapse [GO:0045202]; GTP binding [GO:0005525]; GTPase activity [GO:0003924]; translation factor activity, RNA binding [GO:0008135]; translation initiation factor activity [GO:0003743]; tRNA binding [GO:0000049]; formation of translation preinitiation complex [GO:0001731]; translational initiation [GO:0006413]	black	0.0617704	0.820226	0.442269	0.0862829	-0.266567	0.318286	0.82017	9.99e-05	-0.379264	0.147398	0.663959	0.00503398	0.242067	0.366387	0.046964	0.862878	-0.540857	0.0305173	-0.654927	0.00589725	0.0503007	0.853231	0.598102	0.0143937	0.301173	0.256988	0.269804	0.31222
Q9Z204	Heterogeneous nuclear ribonucleoproteins C1/C2 (hnRNP C1/C2)	actin cytoskeleton [GO:0015629]; catalytic step 2 spliceosome [GO:0071013]; cytosol [GO:0005829]; nucleoplasm [GO:0005654]; nucleoplasmic periphery of the nuclear pore complex [GO:1990826]; nucleus [GO:0005634]; pronucleus [GO:0045120]; protein-containing complex [GO:0032991]; spliceosomal complex [GO:0005681]; telomerase holoenzyme complex [GO:0005697]; deaminase binding [GO:1990827]; enzyme inh…	black	0.0603206	0.824383	-0.104635	0.699756	0.423206	0.102399	-0.0106413	0.9688	-0.34369	0.192444	-0.19151	0.477383	-0.155401	0.565501	0.394058	0.130977	-0.312695	0.238325	0.665469	0.0049001	-0.477498	0.0614188	-0.37512	0.152237	-0.380954	0.145455	-0.504174	0.046438
Q8JZP9	GAS2-like protein 1 (Growth arrest-specific protein 2-like 1)	actin filament [GO:0005884]; cytoplasm [GO:0005737]; microtubule [GO:0005874]; microtubule plus-end [GO:0035371]; stress fiber [GO:0001725]; actin filament binding [GO:0051015]; cytoskeletal anchor activity [GO:0008093]; microtubule binding [GO:0008017]; nuclear thyroid hormone receptor binding [GO:0046966]; actin crosslink formation [GO:0051764]; cellular response to starvation [GO:0009267]; cel…	black	-0.0579392	0.831222	0.0646364	0.81202	0.537226	0.0318752	-0.483421	0.0578224	-0.529218	0.0350311	-0.120074	0.657806	-0.132112	0.625741	-0.0760221	0.779611	0.327882	0.215062	0.659511	0.00544552	-0.0357274	0.895492	-0.670352	0.00448646	-0.431986	0.0947322	-0.146053	0.589382
Q8K019	Bcl-2-associated transcription factor 1 (Btf)	cytoplasm [GO:0005737]; mediator complex [GO:0016592]; nuclear speck [GO:0016607]; nucleoplasm [GO:0005654]; nucleus [GO:0005634]; DNA binding [GO:0003677]; transcription coregulator activity [GO:0003712]; cellular response to leukemia inhibitory factor [GO:1990830]; negative regulation of DNA-templated transcription [GO:0045892]; positive regulation of apoptotic process [GO:0043065]; positive re…	black	-0.0573573	0.832894	-0.0206655	0.939448	0.436455	0.0909912	-0.265874	0.319593	-0.435496	0.091785	-0.521515	0.0382844	-0.0320656	0.906157	0.0343588	0.899476	-0.122189	0.652129	0.905941	1.36e-06	-0.469138	0.0667713	-0.680379	0.00372488	-0.821257	9.61e-05	-0.397095	0.127768
Q3U487	E3 ubiquitin-protein ligase HECTD3 (EC 2.3.2.26) (HECT domain-containing protein 3) (HECT-type E3 ubiquitin transferase HECTD3)	perinuclear region of cytoplasm [GO:0048471]; syntaxin binding [GO:0019905]; ubiquitin-protein transferase activity [GO:0004842]; proteasome-mediated ubiquitin-dependent protein catabolic process [GO:0043161]	black	-0.055487	0.838275	-0.0148114	0.956583	0.303043	0.253899	-0.273348	0.305658	-0.386423	0.139286	-0.546882	0.0283625	-0.0469882	0.862808	0.00321378	0.990575	-0.0713138	0.792975	0.829933	6.95e-05	-0.41782	0.107313	-0.644645	0.00701967	-0.781927	0.000345499	-0.368314	0.160415
Q922L6	Negative elongation factor D (NELF-D) (TH1-like protein)	NELF complex [GO:0032021]; nucleus [GO:0005634]; RNA binding [GO:0003723]; negative regulation of transcription elongation by RNA polymerase II [GO:0034244]	black	-0.0524561	0.847009	-0.301969	0.25567	0.145063	0.591936	-0.642275	0.00730097	-0.421386	0.104042	-0.572304	0.0205212	-0.283165	0.287906	0.0297572	0.912888	0.179617	0.505646	0.741741	0.00100468	-0.324076	0.220749	-0.655057	0.0058841	-0.614354	0.0113394	-0.510523	0.0433153
Q9R1C7	Pre-mRNA-processing factor 40 homolog A (Formin-binding protein 11) (FBP-11) (Formin-binding protein 3)	nuclear matrix [GO:0016363]; nuclear speck [GO:0016607]; nucleus [GO:0005634]; U1 snRNP [GO:0005685]; U2-type prespliceosome [GO:0071004]; proline-rich region binding [GO:0070064]; RNA binding [GO:0003723]; cell migration [GO:0016477]; cytoskeleton organization [GO:0007010]; mRNA cis splicing, via spliceosome [GO:0045292]; mRNA splicing, via spliceosome [GO:0000398]; regulation of cell shape [GO:…	black	-0.0498725	0.854468	-0.513252	0.0420224	0.391618	0.133594	-0.596985	0.0146251	-0.450232	0.0801205	-0.538957	0.0312224	-0.137339	0.612008	0.378502	0.148279	-0.115189	0.670983	0.77116	0.000469346	-0.544883	0.0290644	-0.406536	0.118142	-0.504054	0.0464983	-0.549268	0.0275419
Q3TDQ1	Dolichyl-diphosphooligosaccharide--protein glycosyltransferase subunit STT3B (Oligosaccharyl transferase subunit STT3B) (STT3-B) (EC 2.4.99.18) (B6dom1 antigen) (Source of immunodominant MHC-associated peptides)	endoplasmic reticulum [GO:0005783]; endoplasmic reticulum membrane [GO:0005789]; oligosaccharyltransferase complex [GO:0008250]; oligosaccharyltransferase I complex [GO:0034998]; protein-containing complex [GO:0032991]; dolichyl-diphosphooligosaccharide-protein glycotransferase activity [GO:0004579]; metal ion binding [GO:0046872]; co-translational protein modification [GO:0043686]; glycoprotein …	black	0.0495982	0.85526	-0.331875	0.209195	0.537391	0.0318125	-0.351093	0.18241	-0.059299	0.827315	-0.577908	0.0190444	-0.103286	0.703462	0.339296	0.198568	-0.0519132	0.848576	0.660157	0.00538408	-0.449746	0.0804873	-0.334855	0.204885	-0.389669	0.13571	-0.467768	0.06768
Q8BHD0	Ras-related protein Rab-39A (Rab-39)	Golgi apparatus [GO:0005794]; Golgi membrane [GO:0000139]; lysosome [GO:0005764]; phagocytic vesicle [GO:0045335]; phagocytic vesicle membrane [GO:0030670]; plasma membrane [GO:0005886]; GTP binding [GO:0005525]; GTPase activity [GO:0003924]; autophagy [GO:0006914]; phagosome acidification [GO:0090383]; phagosome-lysosome fusion [GO:0090385]; protein transport [GO:0015031]; Rab protein signal tra…	black	-0.0481683	0.859394	-0.290465	0.275114	0.297035	0.263903	-0.303165	0.253699	-0.219389	0.414278	-0.63644	0.00803193	0.127975	0.636695	0.236121	0.378634	-0.135752	0.616166	0.712192	0.00196602	-0.562431	0.0233369	-0.345781	0.189575	-0.597572	0.0145031	-0.370425	0.157848
Q61464	Zinc finger protein 638 (Nuclear protein 220) (Zinc finger matrin-like protein)	intracellular membrane-bounded organelle [GO:0043231]; nuclear speck [GO:0016607]; nucleoplasm [GO:0005654]; nucleus [GO:0005634]; DNA binding [GO:0003677]; RNA binding [GO:0003723]; zinc ion binding [GO:0008270]	black	-0.044993	0.868585	-0.35151	0.181855	0.515861	0.0408139	-0.666042	0.00485005	-0.595411	0.0149561	-0.460118	0.0729203	-0.131489	0.627387	0.265607	0.320099	0.0635474	0.815136	0.85872	2.06e-05	-0.414647	0.110285	-0.565329	0.0224813	-0.571041	0.0208661	-0.449249	0.0808639
Q8JZS0	Protein lin-7 homolog A (Lin-7A) (mLin-7) (Mammalian lin-seven protein 1) (MALS-1) (Vertebrate lin-7 homolog 1) (Veli-1)	basolateral plasma membrane [GO:0016323]; bicellular tight junction [GO:0005923]; cell-cell junction [GO:0005911]; membrane [GO:0016020]; MPP7-DLG1-LIN7 complex [GO:0097025]; postsynaptic density membrane [GO:0098839]; presynapse [GO:0098793]; synapse [GO:0045202]; transport vesicle membrane [GO:0030658]; L27 domain binding [GO:0097016]; PDZ domain binding [GO:0030165]; exocytosis [GO:0006887]; i…	black	-0.0432386	0.873671	-0.252089	0.346246	0.251417	0.347577	-0.41163	0.113164	-0.216643	0.42029	-0.709394	0.00208642	-0.292562	0.271506	0.121838	0.653072	-0.00829937	0.975664	0.880456	6.78e-06	-0.49448	0.0515258	-0.6612	0.00528617	-0.703986	0.00233603	-0.638346	0.00778706
P46061	Ran GTPase-activating protein 1 (RanGAP1)	aggresome [GO:0016235]; axon cytoplasm [GO:1904115]; cytoplasm [GO:0005737]; cytoplasmic periphery of the nuclear pore complex [GO:1990723]; cytosol [GO:0005829]; dendrite [GO:0030425]; intracellular membrane-bounded organelle [GO:0043231]; kinetochore [GO:0000776]; mitotic spindle [GO:0072686]; nuclear envelope [GO:0005635]; nuclear membrane [GO:0031965]; nuclear pore [GO:0005643]; nuclear pore …	black	-0.0430206	0.874303	-0.167151	0.536082	0.665569	0.00489128	-0.348473	0.185921	-0.145992	0.58954	-0.464883	0.0696229	-0.0550326	0.839584	0.1703	0.528319	-0.0295096	0.91361	0.735377	0.00116933	-0.364843	0.164698	-0.503842	0.0466056	-0.501433	0.0478364	-0.348151	0.186356
Q64213	Splicing factor 1 (CW17) (Mammalian branch point-binding protein) (BBP) (mBBP) (Transcription factor ZFM1) (mZFM) (Zinc finger gene in MEN1 locus) (Zinc finger protein 162)	cytoplasm [GO:0005737]; nuclear body [GO:0016604]; nucleoplasm [GO:0005654]; nucleus [GO:0005634]; spliceosomal complex [GO:0005681]; U2AF complex [GO:0089701]; identical protein binding [GO:0042802]; mRNA binding [GO:0003729]; RNA binding [GO:0003723]; zinc ion binding [GO:0008270]; Leydig cell differentiation [GO:0033327]; male sex determination [GO:0030238]; mRNA splicing, via spliceosome [GO:…	black	-0.0418897	0.877584	-0.453141	0.0779508	0.440704	0.0875322	-0.83402	5.93e-05	-0.743684	0.000958378	-0.778879	0.000377427	-0.182836	0.497919	0.186269	0.489741	0.11296	0.677025	0.935775	1.02e-07	-0.526857	0.036005	-0.636432	0.00803303	-0.820187	9.99e-05	-0.587835	0.0166317
Q80UJ7	Rab3 GTPase-activating protein catalytic subunit (RAB3 GTPase-activating protein 130 kDa subunit) (Rab3-GAP p130) (Rab3-GAP)	cytoplasm [GO:0005737]; endoplasmic reticulum tubular network [GO:0071782]; excitatory synapse [GO:0060076]; Golgi apparatus [GO:0005794]; lipid droplet [GO:0005811]; postsynapse [GO:0098794]; protein-containing complex [GO:0032991]; GTPase activator activity [GO:0005096]; guanyl-nucleotide exchange factor activity [GO:0005085]; small GTPase binding [GO:0031267]; brain development [GO:0007420]; c…	black	0.0398691	0.88345	-0.160128	0.553585	0.577267	0.0192091	-0.64238	0.00728834	0.0471654	0.862295	-0.647223	0.00672354	-0.333526	0.2068	-0.0850223	0.754228	0.324795	0.219667	0.717526	0.00175214	-0.164856	0.541775	-0.600224	0.0139621	-0.561454	0.023631	-0.371257	0.156844
Q9D273	Corrinoid adenosyltransferase MMAB (EC 2.5.1.-) (ATP:co(I)rrinoid adenosyltransferase MMAB) (Methylmalonic aciduria type B homolog)	mitochondrion [GO:0005739]; ATP binding [GO:0005524]; cobalamin binding [GO:0031419]; corrinoid adenosyltransferase activity [GO:0008817]; transferase activity, transferring alkyl or aryl (other than methyl) groups [GO:0016765]; cobalamin metabolic process [GO:0009235]	black	0.0388395	0.886442	0.175063	0.516669	-0.586023	0.0170534	0.245014	0.360398	0.324909	0.219497	0.508793	0.0441499	0.291523	0.273291	-0.285665	0.283485	0.179998	0.504728	-0.78502	0.000315416	0.524201	0.0371253	0.470039	0.0661787	0.617108	0.0108768	0.626275	0.00944292
P62627	Dynein light chain roadblock-type 1 (Dynein light chain 2A, cytoplasmic)	centrosome [GO:0005813]; cytoplasm [GO:0005737]; cytoplasmic dynein complex [GO:0005868]; dynein complex [GO:0030286]; microtubule [GO:0005874]; dynein intermediate chain binding [GO:0045505]; identical protein binding [GO:0042802]; microtubule-based movement [GO:0007018]; visual behavior [GO:0007632]	black	0.0381604	0.888415	0.000971398	0.997151	0.302893	0.254147	-0.214601	0.424792	-0.25103	0.348345	-0.297599	0.262953	-0.200922	0.455574	-0.0429428	0.874529	-0.0140485	0.958817	0.642112	0.00732074	-0.259484	0.331797	-0.524401	0.03704	-0.530056	0.0346902	-0.365434	0.163963
P59108	Copine-2 (Copine II)	cytoplasm [GO:0005737]; nucleus [GO:0005634]; plasma membrane [GO:0005886]; calcium-dependent phospholipid binding [GO:0005544]; metal ion binding [GO:0046872]; cellular response to calcium ion [GO:0071277]	black	-0.0378965	0.889183	0.140091	0.604826	0.482201	0.05855	-0.116783	0.666673	-0.318633	0.22905	-0.090787	0.738091	-0.113778	0.674805	0.028699	0.915975	-0.017287	0.949334	0.637092	0.00794744	-0.187143	0.487671	-0.548099	0.0279419	-0.469542	0.066505	-0.217549	0.418301
Q99KG3	RNA-binding protein 10 (RNA-binding motif protein 10)	nuclear speck [GO:0016607]; nucleolus [GO:0005730]; nucleus [GO:0005634]; protein-containing complex [GO:0032991]; identical protein binding [GO:0042802]; metal ion binding [GO:0046872]; miRNA binding [GO:0035198]; RNA binding [GO:0003723]; single-stranded RNA binding [GO:0003727]; 3'-UTR-mediated mRNA stabilization [GO:0070935]; mRNA splicing, via spliceosome [GO:0000398]; mRNA stabilization [GO…	black	0.0354291	0.89636	-0.503877	0.0465878	0.572197	0.0205503	-0.607278	0.0125993	-0.61787	0.0107515	-0.574268	0.019994	-0.065774	0.808768	0.413239	0.111622	-0.097172	0.720338	0.793426	0.000244387	-0.565915	0.0223114	-0.369164	0.159378	-0.539576	0.0309913	-0.509438	0.0438377
O88735	Ensconsin (Epithelial microtubule-associated protein of 115 kDa) (E-MAP-115) (Microtubule-associated protein 7) (MAP-7)	axon [GO:0030424]; basolateral plasma membrane [GO:0016323]; cytosol [GO:0005829]; microtubule [GO:0005874]; microtubule cytoskeleton [GO:0015630]; perinuclear region of cytoplasm [GO:0048471]; plasma membrane [GO:0005886]; signaling receptor binding [GO:0005102]; cell morphogenesis [GO:0000902]; cell population proliferation [GO:0008283]; fertilization [GO:0009566]; germ cell development [GO:000…	black	0.0352798	0.896795	-0.494287	0.0516311	0.344932	0.190737	-0.538431	0.0314194	-0.519016	0.0393877	-0.566704	0.022084	-0.00578008	0.98305	0.366363	0.162813	-0.114898	0.671771	0.726266	0.00144285	-0.533354	0.0333729	-0.36045	0.170226	-0.498365	0.0494393	-0.459006	0.0737062
P05064	Fructose-bisphosphate aldolase A (EC 4.1.2.13) (Aldolase 1) (Muscle-type aldolase)	actin cytoskeleton [GO:0015629]; cytoplasm [GO:0005737]; cytosol [GO:0005829]; extracellular exosome [GO:0070062]; extracellular space [GO:0005615]; heterochromatin [GO:0000792]; M band [GO:0031430]; membrane [GO:0016020]; mitochondrion [GO:0005739]; myelin sheath [GO:0043209]; plasma membrane [GO:0005886]; protein-containing complex [GO:0032991]; sperm fibrous sheath [GO:0035686]; sperm head [GO…	black	-0.0327698	0.904105	-0.420581	0.104774	0.315951	0.23321	-0.161681	0.549693	-0.133929	0.620956	-0.421047	0.10435	0.081753	0.763423	0.539396	0.0310584	-0.28202	0.289943	0.726753	0.00142703	-0.620894	0.0102652	-0.329404	0.212813	-0.294502	0.268192	-0.500092	0.048532
P07901	Heat shock protein HSP 90-alpha (EC 3.6.4.10) (Heat shock 86 kDa) (HSP 86) (HSP86) (Tumor-specific transplantation 86 kDa antigen) (TSTA)	apical plasma membrane [GO:0016324]; axonal growth cone [GO:0044295]; basolateral plasma membrane [GO:0016323]; brush border membrane [GO:0031526]; cell surface [GO:0009986]; collagen-containing extracellular matrix [GO:0062023]; cytoplasm [GO:0005737]; cytosol [GO:0005829]; dendritic growth cone [GO:0044294]; melanosome [GO:0042470]; mitochondrion [GO:0005739]; myelin sheath [GO:0043209]; neuron…	black	0.0307419	0.910016	0.202709	0.45149	0.607444	0.0125685	-0.35536	0.176784	-0.375767	0.151474	-0.46837	0.0672798	-0.342004	0.19478	-0.259173	0.332396	0.132973	0.623473	0.821829	9.41e-05	-0.15747	0.56027	-0.843846	3.98e-05	-0.841804	4.33e-05	-0.361814	0.168496
O55022	Membrane-associated progesterone receptor component 1 (mPR)	cell body [GO:0044297]; endomembrane system [GO:0012505]; endoplasmic reticulum membrane [GO:0005789]; membrane [GO:0016020]; mitochondrial outer membrane [GO:0005741]; neuron projection [GO:0043005]; neuronal cell body [GO:0043025]; synapse [GO:0045202]; heme binding [GO:0020037]; metal ion binding [GO:0046872]; protein homodimerization activity [GO:0042803]; steroid binding [GO:0005496]; associ…	black	0.0305788	0.910492	-0.0355877	0.895899	0.447944	0.0818578	-0.0967477	0.721513	-0.545581	0.0288178	-0.56508	0.0225538	-0.0849085	0.754548	0.183417	0.496531	-0.333223	0.207238	0.872381	1.05e-05	-0.637473	0.00789845	-0.55969	0.0241687	-0.823457	8.86e-05	-0.584617	0.0173861
P63046	Sulfotransferase 4A1 (ST4A1) (EC 2.8.2.-) (Brain sulfotransferase-like protein) (mBR-STL) (Nervous system sulfotransferase) (NST)	cytoplasm [GO:0005737]; cytosol [GO:0005829]; mitochondrion [GO:0005739]; identical protein binding [GO:0042802]; sulfotransferase activity [GO:0008146]; dendrite arborization [GO:0140059]; steroid metabolic process [GO:0008202]; sulfation [GO:0051923]; sulfur compound metabolic process [GO:0006790]	black	-0.0301541	0.91173	0.419545	0.105722	-0.143774	0.595268	0.370922	0.157247	0.0410785	0.879938	0.660698	0.00533311	0.341215	0.195879	-0.301778	0.255986	0.0551275	0.83931	-0.620894	0.0102651	0.5114	0.0428967	0.301585	0.256306	0.427412	0.0986738	0.69816	0.00263151
P56812	Programmed cell death protein 5 (TF-1 cell apoptosis-related protein 19) (Protein TFAR19)	cytoplasm [GO:0005737]; cytosol [GO:0005829]; nucleus [GO:0005634]; acetyltransferase activator activity [GO:0010698]; beta-tubulin binding [GO:0048487]; DNA binding [GO:0003677]; heparin binding [GO:0008201]; apoptotic process [GO:0006915]; cellular response to transforming growth factor beta stimulus [GO:0071560]; negative regulation of cell population proliferation [GO:0008285]; negative regul…	black	0.0280932	0.917743	-0.207346	0.440981	0.618397	0.0106654	-0.426984	0.0990481	-0.142602	0.598303	-0.58543	0.0171931	0.00791804	0.976782	0.140762	0.603079	0.0108575	0.968167	0.7094	0.00208616	-0.400972	0.123752	-0.386216	0.139516	-0.585631	0.0171457	-0.303506	0.253138
Q08331	Calretinin (CR)	cuticular plate [GO:0032437]; cytoplasm [GO:0005737]; cytosol [GO:0005829]; dendrite [GO:0030425]; gap junction [GO:0005921]; neuron projection [GO:0043005]; nucleus [GO:0005634]; parallel fiber to Purkinje cell synapse [GO:0098688]; stereocilium [GO:0032420]; synapse [GO:0045202]; terminal bouton [GO:0043195]; calcium ion binding [GO:0005509]; calcium ion binding involved in regulation of presyn…	black	-0.0273343	0.919959	0.161881	0.549193	0.543283	0.0296354	-0.289762	0.276332	-0.450461	0.0799481	-0.469326	0.0666473	-0.0352036	0.897017	-0.172794	0.522204	-1.63e-05	0.999952	0.884095	5.52e-06	-0.296086	0.265505	-0.789746	0.000273645	-0.879655	7.09e-06	-0.257418	0.335798
Q62095	ATP-dependent RNA helicase DDX3Y (EC 3.6.4.13) (D1Pas1-related sequence 1) (DEAD box protein 3, Y-chromosomal) (DEAD-box RNA helicase DEAD2) (mDEAD2)	cytosol [GO:0005829]; nucleoplasm [GO:0005654]; nucleus [GO:0005634]; P granule [GO:0043186]; ATP binding [GO:0005524]; ATP hydrolysis activity [GO:0016887]; RNA binding [GO:0003723]; RNA helicase activity [GO:0003724]; cell differentiation [GO:0030154]; gamete generation [GO:0007276]	black	-0.0242446	0.928983	-0.11475	0.672171	-0.479573	0.0601405	0.370719	0.157492	0.401758	0.122948	0.577937	0.019037	0.295267	0.266893	0.211261	0.432207	-0.0835492	0.758367	-0.898938	2.2e-06	0.273699	0.305012	0.863497	1.64e-05	0.909367	1.06e-06	0.433003	0.0938717
Q9Z1T6	1-phosphatidylinositol 3-phosphate 5-kinase (Phosphatidylinositol 3-phosphate 5-kinase) (EC 2.7.1.150) (FYVE finger-containing phosphoinositide kinase) (PIKfyve) (Phosphatidylinositol 3-phosphate 5-kinase type III) (PIPkin-III) (Type III PIP kinase) (Serine-protein kinase PIKFYVE) (EC 2.7.11.1) (p235)	cell-cell junction [GO:0005911]; cytoplasmic vesicle [GO:0031410]; cytosol [GO:0005829]; early endosome membrane [GO:0031901]; endosome membrane [GO:0010008]; Golgi membrane [GO:0000139]; late endosome membrane [GO:0031902]; membrane raft [GO:0045121]; perinuclear region of cytoplasm [GO:0048471]; phagocytic vesicle membrane [GO:0030670]; vesicle membrane [GO:0012506]; 1-phosphatidylinositol-3-ph…	black	-0.0232641	0.931849	-0.184628	0.493643	0.527158	0.0358796	-0.444147	0.0847996	-0.117855	0.66378	-0.61627	0.011016	-0.0221961	0.934971	0.0953803	0.725307	0.0367371	0.892554	0.707921	0.00215216	-0.364816	0.164732	-0.430536	0.0959698	-0.588834	0.0164029	-0.321783	0.224222
P23506	Protein-L-isoaspartate(D-aspartate) O-methyltransferase (PIMT) (EC 2.1.1.77) (L-isoaspartyl protein carboxyl methyltransferase) (Protein L-isoaspartyl/D-aspartyl methyltransferase) (Protein-beta-aspartate methyltransferase)	basolateral plasma membrane [GO:0016323]; brush border membrane [GO:0031526]; cytoplasm [GO:0005737]; cytosol [GO:0005829]; extracellular space [GO:0005615]; neuron projection [GO:0043005]; perikaryon [GO:0043204]; protein-L-isoaspartate (D-aspartate) O-methyltransferase activity [GO:0004719]; S-adenosylmethionine-dependent methyltransferase activity [GO:0008757]; negative regulation of cardiac m…	black	0.0226296	0.933704	0.12775	0.637292	0.509796	0.0436648	-0.198751	0.460561	-0.53474	0.0328305	-0.499474	0.0488556	-0.222331	0.407888	-0.0646824	0.811889	-0.141219	0.601892	0.880013	6.95e-06	-0.415473	0.109506	-0.7417	0.00100566	-0.895322	2.79e-06	-0.478373	0.0608772
P63242	Eukaryotic translation initiation factor 5A-1 (eIF-5A-1) (eIF-5A1) (Eukaryotic initiation factor 5A isoform 1) (eIF-5A) (eIF-4D)	annulate lamellae [GO:0005642]; cytoplasm [GO:0005737]; dendrite [GO:0030425]; endoplasmic reticulum membrane [GO:0005789]; neuronal cell body [GO:0043025]; nuclear pore [GO:0005643]; nucleus [GO:0005634]; synapse [GO:0045202]; protein N-terminus binding [GO:0047485]; ribosome binding [GO:0043022]; RNA binding [GO:0003723]; translation elongation factor activity [GO:0003746]; U6 snRNA binding [GO…	black	-0.0221355	0.935149	0.146791	0.587481	-0.287738	0.279852	0.231667	0.387956	0.349828	0.184099	0.587928	0.0166103	-0.0819654	0.762824	-0.120531	0.656578	0.194379	0.470681	-0.773055	0.000445224	0.537187	0.0318899	0.467249	0.068027	0.703108	0.00237874	0.386536	0.13916
Q80ZS3	28S ribosomal protein S26, mitochondrial (MRP-S26) (S26mt)	mitochondrial inner membrane [GO:0005743]; mitochondrial small ribosomal subunit [GO:0005763]; mitochondrion [GO:0005739]; nucleoplasm [GO:0005654]; mitochondrial translation [GO:0032543]	black	0.0212224	0.937819	-0.00211374	0.993801	0.390361	0.134956	-0.284478	0.285578	-0.300545	0.25803	-0.41997	0.105333	-0.0616011	0.820711	-0.0569583	0.834042	0.0144038	0.957777	0.783292	0.000331947	-0.280677	0.292344	-0.650543	0.00635682	-0.664203	0.00501216	-0.297263	0.263519
Q9D023	Mitochondrial pyruvate carrier 2 (Brain protein 44)	mitochondrial inner membrane [GO:0005743]; mitochondrion [GO:0005739]; identical protein binding [GO:0042802]; pyruvate transmembrane transporter activity [GO:0050833]; acetyl-CoA biosynthetic process from pyruvate [GO:0006086]; mitochondrial pyruvate transmembrane transport [GO:0006850]; positive regulation of insulin secretion involved in cellular response to glucose stimulus [GO:0035774]	black	-0.0163055	0.952208	-0.0384665	0.887526	-0.439333	0.0886377	0.185845	0.490747	0.489677	0.0541943	0.53676	0.0320525	0.0425172	0.875763	-0.0191307	0.943938	0.166915	0.536667	-0.885788	5e-06	0.493252	0.0521984	0.677243	0.00395091	0.845273	3.74e-05	0.439245	0.0887088
Q8K012	Formin-binding protein 1-like (Transducer of Cdc42-dependent actin assembly protein 1) (Toca-1)	cell cortex [GO:0005938]; cytoplasm [GO:0005737]; cytoplasmic vesicle [GO:0031410]; cytoskeleton [GO:0005856]; cytosol [GO:0005829]; plasma membrane [GO:0005886]; GTPase binding [GO:0051020]; lipid binding [GO:0008289]; autophagy [GO:0006914]; cilium assembly [GO:0060271]; clathrin-dependent endocytosis [GO:0072583]; membrane invagination [GO:0010324]; plasma membrane tubulation [GO:0097320]; pos…	black	-0.013923	0.959185	-0.156275	0.563288	0.528612	0.0352793	-0.655407	0.00584861	-0.339539	0.198226	-0.465127	0.0694575	-0.321484	0.224678	0.0502282	0.85344	0.202332	0.45235	0.695056	0.00280084	-0.222591	0.407324	-0.602973	0.013418	-0.578745	0.0188312	-0.449532	0.0806497
Q3UVG3	Protein FAM91A1	cytoplasmic vesicle [GO:0031410]; trans-Golgi network [GO:0005802]; intracellular protein transport [GO:0006886]; vesicle tethering to Golgi [GO:0099041]	black	0.0137872	0.959583	0.25212	0.346186	-0.55433	0.0258613	0.840082	4.65e-05	0.825374	8.26e-05	0.624114	0.00976661	0.126677	0.640146	-0.0582149	0.830429	-0.271652	0.308788	-0.957394	6.1e-09	0.359133	0.171907	0.755989	0.000703945	0.821351	9.57e-05	0.405434	0.119239
P32067	Lupus La protein homolog (La autoantigen homolog) (La ribonucleoprotein)	cytoplasm [GO:0005737]; nucleus [GO:0005634]; ribonucleoprotein complex [GO:1990904]; DNA binding [GO:0003677]; mRNA binding [GO:0003729]; poly(U) RNA binding [GO:0008266]; RNA binding [GO:0003723]; sequence-specific mRNA binding [GO:1990825]; tRNA binding [GO:0000049]; IRES-dependent viral translational initiation [GO:0075522]; nuclear histone mRNA catabolic process [GO:0071045]; protein localiz…	black	0.0115326	0.966188	0.0299758	0.91225	0.531849	0.0339692	-0.286413	0.282171	-0.430482	0.096016	-0.51344	0.0419347	-0.242637	0.365224	-0.00131455	0.996145	-0.0745571	0.783763	0.907638	1.2e-06	-0.410968	0.113802	-0.723129	0.00154829	-0.828176	7.43e-05	-0.500233	0.048459
P11103	Poly [ADP-ribose] polymerase 1 (PARP-1) (EC 2.4.2.30) (ADP-ribosyltransferase diphtheria toxin-like 1) (ARTD1) (DNA ADP-ribosyltransferase PARP1) (EC 2.4.2.-) (NAD(+) ADP-ribosyltransferase 1) (ADPRT 1) (Poly[ADP-ribose] synthase 1) (msPARP) (Protein poly-ADP-ribosyltransferase PARP1) (EC 2.4.2.-) [Cleaved into: Poly [ADP-ribose] polymerase 1, processed C-terminus (Poly [ADP-ribose] polymerase 1,…	chromatin [GO:0000785]; cytoplasm [GO:0005737]; cytosol [GO:0005829]; mitochondrion [GO:0005739]; nuclear body [GO:0016604]; nuclear envelope [GO:0005635]; nuclear replication fork [GO:0043596]; nucleolus [GO:0005730]; nucleoplasm [GO:0005654]; nucleus [GO:0005634]; protein-containing complex [GO:0032991]; protein-DNA complex [GO:0032993]; site of DNA damage [GO:0090734]; site of double-strand br…	black	0.0101536	0.970229	-0.240372	0.369856	0.619873	0.0104274	-0.835389	5.62e-05	-0.82099	9.7e-05	-0.61928	0.0105225	-0.0803343	0.767422	0.0430003	0.874361	0.264766	0.32169	0.939347	6.89e-08	-0.337972	0.200438	-0.745488	0.000916963	-0.818633	0.000105585	-0.357522	0.173979
P26040	Ezrin (Cytovillin) (Villin-2) (p81)	actin cytoskeleton [GO:0015629]; actin filament [GO:0005884]; adherens junction [GO:0005912]; apical part of cell [GO:0045177]; apical plasma membrane [GO:0016324]; astrocyte projection [GO:0097449]; basolateral plasma membrane [GO:0016323]; brush border [GO:0005903]; cell body [GO:0044297]; cell cortex [GO:0005938]; cell periphery [GO:0071944]; cell projection [GO:0042995]; cell tip [GO:0051286]…	black	-0.00843399	0.97527	-0.38126	0.145104	0.559444	0.0242446	-0.31271	0.238302	-0.211207	0.432326	-0.62271	0.0099816	-0.0622727	0.818786	0.470723	0.0657314	-0.223951	0.40439	0.869392	1.22e-05	-0.651275	0.00627818	-0.440203	0.0879352	-0.543869	0.0294251	-0.601569	0.0136936
P26450	Phosphatidylinositol 3-kinase regulatory subunit alpha (PI3-kinase regulatory subunit alpha) (PI3K regulatory subunit alpha) (PtdIns-3-kinase regulatory subunit alpha) (Phosphatidylinositol 3-kinase 85 kDa regulatory subunit alpha) (PI3-kinase subunit p85-alpha) (PtdIns-3-kinase regulatory subunit p85-alpha)	cell-cell junction [GO:0005911]; cis-Golgi network [GO:0005801]; cytoplasm [GO:0005737]; cytosol [GO:0005829]; membrane [GO:0016020]; neuron projection [GO:0043005]; nucleus [GO:0005634]; perinuclear endoplasmic reticulum membrane [GO:1990578]; perinuclear region of cytoplasm [GO:0048471]; phosphatidylinositol 3-kinase complex [GO:0005942]; phosphatidylinositol 3-kinase complex, class IA [GO:0005…	black	0.00446184	0.986916	0.0929802	0.731979	0.589861	0.01617	-0.594551	0.0151395	-0.554219	0.0258973	-0.291093	0.274031	0.0456578	0.86666	-0.132293	0.625264	0.332643	0.208079	0.627036	0.00933084	-0.0562076	0.836201	-0.563796	0.0229309	-0.582503	0.0178961	-0.0238042	0.93027
P56391	Cytochrome c oxidase subunit 6B1 (Cytochrome c oxidase subunit VIb isoform 1) (COX VIb-1)	mitochondrial inner membrane [GO:0005743]; mitochondrial respiratory chain complex IV [GO:0005751]; mitochondrion [GO:0005739]; respiratory chain complex IV [GO:0045277]; oxidative phosphorylation [GO:0006119]	black	0.00193035	0.994339	0.00349369	0.989755	-0.199484	0.458873	0.15708	0.561255	0.441417	0.0869614	0.511298	0.042945	0.00383919	0.988741	0.0239542	0.929832	0.151317	0.575883	-0.803804	0.000175487	0.435322	0.0919293	0.664561	0.00498025	0.77004	0.000484093	0.389962	0.135391
Q9DCX2	ATP synthase subunit d, mitochondrial (ATPase subunit d) (ATP synthase peripheral stalk subunit d)	mitochondrial inner membrane [GO:0005743]; mitochondrial proton-transporting ATP synthase complex [GO:0005753]; mitochondrial proton-transporting ATP synthase complex, coupling factor F(o) [GO:0000276]; mitochondrial proton-transporting ATP synthase, stator stalk [GO:0000274]; mitochondrion [GO:0005739]; myelin sheath [GO:0043209]; protein-containing complex binding [GO:0044877]; proton-transport…	black	0.00133278	0.996091	0.169892	0.529322	0.519232	0.0392914	-0.0982579	0.717331	-0.417381	0.107721	-0.160276	0.553212	-0.225433	0.401204	-0.0113119	0.966835	-0.0823578	0.761719	0.684963	0.00341322	-0.209075	0.437095	-0.636256	0.0080559	-0.601646	0.0136784	-0.333856	0.206324
B2RQC6	CAD protein [Includes: Glutamine-dependent carbamoyl-phosphate synthase (EC 6.3.5.5); Aspartate carbamoyltransferase (EC 2.1.3.2); Dihydroorotase (EC 3.5.2.3)]	cell projection [GO:0042995]; cytoplasm [GO:0005737]; cytosol [GO:0005829]; neuronal cell body [GO:0043025]; nuclear matrix [GO:0016363]; nucleus [GO:0005634]; protein-containing complex [GO:0032991]; terminal bouton [GO:0043195]; amino acid binding [GO:0016597]; aspartate carbamoyltransferase activity [GO:0004070]; ATP binding [GO:0005524]; carbamoyl-phosphate synthase (glutamine-hydrolyzing) ac…	blue	0.617856	0.0107537	0.41563	0.109359	0.38913	0.1363	0.118948	0.660835	-0.505702	0.0456716	-0.152322	0.57332	-0.275075	0.302488	-0.306793	0.247777	-0.129067	0.633795	0.320209	0.226625	-0.0992245	0.714659	-0.315842	0.233381	-0.620243	0.0103683	-0.278952	0.295446
O35098	Dihydropyrimidinase-related protein 4 (DRP-4) (Collapsin response mediator protein 3) (CRMP-3) (UNC33-like phosphoprotein 4) (ULIP-4)	cytoplasm [GO:0005737]; filamin binding [GO:0031005]; hydrolase activity, acting on carbon-nitrogen (but not peptide) bonds [GO:0016810]; phosphoprotein binding [GO:0051219]	blue	-0.573982	0.0200701	-0.771713	0.000462189	-0.220321	0.412247	-0.331288	0.21005	0.518034	0.0398273	-0.317746	0.230421	0.062923	0.816923	0.656842	0.00570503	0.0198663	0.941786	-0.00216198	0.99366	-0.331331	0.209988	0.335013	0.204657	0.428336	0.0978679	-0.228151	0.395398
O35250	Exocyst complex component 7 (Exocyst complex component Exo70)	centriolar satellite [GO:0034451]; cytosol [GO:0005829]; exocyst [GO:0000145]; Flemming body [GO:0090543]; growth cone membrane [GO:0032584]; microtubule organizing center [GO:0005815]; plasma membrane [GO:0005886]; phosphatidylinositol-4,5-bisphosphate binding [GO:0005546]; exocytosis [GO:0006887]; membrane fission [GO:0090148]; mitotic cytokinesis [GO:0000281]; protein transport [GO:0015031]; r…	blue	-0.540084	0.0308027	-0.709377	0.00208716	-0.406882	0.117799	-0.196906	0.464818	0.64125	0.00742549	-0.104776	0.699368	0.403202	0.121481	0.506972	0.0450417	0.0631747	0.816203	-0.343339	0.192929	-0.113734	0.674926	0.539494	0.0310219	0.683509	0.00350972	0.175872	0.514704
P21619	Lamin-B2	lamin filament [GO:0005638]; nuclear envelope [GO:0005635]; nuclear lamina [GO:0005652]; nuclear membrane [GO:0031965]; nuclear periphery [GO:0034399]; nucleus [GO:0005634]; identical protein binding [GO:0042802]; structural constituent of cytoskeleton [GO:0005200]; heterochromatin formation [GO:0031507]; nuclear envelope organization [GO:0006998]; nuclear migration [GO:0007097]; nuclear pore loc…	blue	0.533171	0.0334449	0.681047	0.00367807	0.288617	0.278321	0.20602	0.443974	-0.435472	0.0918045	0.339278	0.198593	-0.129706	0.632104	-0.565372	0.0224688	0.0778089	0.774554	0.130944	0.628826	0.317357	0.231024	-0.391575	0.13364	-0.392796	0.132325	0.177785	0.510068
O35604	NPC intracellular cholesterol transporter 1 (Niemann-Pick C1 protein)	endoplasmic reticulum [GO:0005783]; endosome [GO:0005768]; extracellular region [GO:0005576]; Golgi apparatus [GO:0005794]; late endosome membrane [GO:0031902]; lysosomal membrane [GO:0005765]; lysosome [GO:0005764]; membrane [GO:0016020]; membrane raft [GO:0045121]; nuclear envelope [GO:0005635]; perinuclear region of cytoplasm [GO:0048471]; plasma membrane [GO:0005886]; vesicle [GO:0031982]; ch…	blue	0.509335	0.0438874	0.237227	0.37634	0.316836	0.231833	-0.098249	0.717356	-0.438146	0.0896025	-0.4041	0.120576	-0.459697	0.0732173	-0.219821	0.413336	-0.0594575	0.82686	0.506668	0.0451919	-0.207181	0.441353	-0.465343	0.0693104	-0.722744	0.00156163	-0.474955	0.0630123
P68181	cAMP-dependent protein kinase catalytic subunit beta (PKA C-beta) (EC 2.7.11.11)	cAMP-dependent protein kinase complex [GO:0005952]; centrosome [GO:0005813]; ciliary base [GO:0097546]; cytoplasm [GO:0005737]; cytosol [GO:0005829]; nucleus [GO:0005634]; perinuclear region of cytoplasm [GO:0048471]; plasma membrane [GO:0005886]; AMP-activated protein kinase activity [GO:0004679]; ATP binding [GO:0005524]; cAMP-dependent protein kinase activity [GO:0004691]; magnesium ion bindin…	blue	-0.502248	0.0474173	-0.766416	0.00053446	-0.449176	0.080919	-0.141796	0.600393	0.535752	0.0324392	-0.200935	0.455543	0.257018	0.336575	0.657084	0.00568114	-0.0914906	0.736129	-0.236073	0.378734	-0.325258	0.218973	0.560692	0.023862	0.597369	0.0145453	-0.100659	0.710699
P45952	Medium-chain specific acyl-CoA dehydrogenase, mitochondrial (MCAD) (EC 1.3.8.7)	axon [GO:0030424]; cytoplasm [GO:0005737]; mitochondrial matrix [GO:0005759]; mitochondrial membrane [GO:0031966]; mitochondrion [GO:0005739]; acyl-CoA dehydrogenase activity [GO:0003995]; fatty-acyl-CoA binding [GO:0000062]; flavin adenine dinucleotide binding [GO:0050660]; identical protein binding [GO:0042802]; isomerase activity [GO:0016853]; medium-chain-acyl-CoA dehydrogenase activity [GO:0…	blue	0.502086	0.0475006	0.306032	0.249011	0.559533	0.0242171	-0.42522	0.100603	0.00892126	0.973842	-0.151613	0.575129	-0.231788	0.3877	-0.555965	0.0253358	0.507772	0.0446483	0.402722	0.121968	0.357785	0.17364	-0.603172	0.0133792	-0.427476	0.0986176	0.100807	0.710288
Q5SRX1	TOM1-like protein 2 (Target of Myb-like protein 2)	endosome [GO:0005768]; membrane [GO:0016020]; clathrin binding [GO:0030276]; phosphatidylinositol binding [GO:0035091]; protein kinase binding [GO:0019901]; ubiquitin binding [GO:0043130]; negative regulation of mitotic nuclear division [GO:0045839]; protein transport [GO:0015031]; signal transduction [GO:0007165]	blue	0.499182	0.0490086	0.427637	0.0984773	0.718	0.0017341	-0.0404611	0.881731	-0.379147	0.147533	-0.0273341	0.919959	0.0446447	0.869595	-0.328862	0.213612	0.0357409	0.895453	0.497041	0.0501433	0.0762801	0.77888	-0.558128	0.0246529	-0.550219	0.0272201	0.0658667	0.808503
Q91YJ3	Thymocyte nuclear protein 1 (Thymocyte protein Thy28) (mThy28)	nucleus [GO:0005634]	blue	0.48905	0.0545499	0.586244	0.0170015	0.230256	0.390933	0.59563	0.0149097	0.219086	0.41494	0.835844	5.52e-05	0.0946552	0.72732	-0.17266	0.522531	0.0769636	0.776945	-0.510194	0.0434732	0.562945	0.0231832	0.311507	0.240209	0.597929	0.0144294	0.519855	0.0390148
P00405	Cytochrome c oxidase subunit 2 (EC 7.1.1.9) (Cytochrome c oxidase polypeptide II)	mitochondrial inner membrane [GO:0005743]; mitochondrial respiratory chain complex IV [GO:0005751]; mitochondrion [GO:0005739]; respiratory chain complex IV [GO:0045277]; copper ion binding [GO:0005507]; cytochrome-c oxidase activity [GO:0004129]; ATP synthesis coupled electron transport [GO:0042773]; lactation [GO:0007595]; positive regulation of ATP biosynthetic process [GO:2001171]; positive r…	blue	-0.464469	0.0699055	-0.413933	0.110962	-0.511504	0.0428473	0.0701995	0.796146	0.473451	0.0639695	0.294234	0.268648	0.170077	0.528865	0.384134	0.141846	0.0229763	0.93269	-0.515407	0.0410224	0.0839327	0.757289	0.549001	0.027633	0.759808	0.000637393	0.188658	0.484088
Q9Z2I0	Mitochondrial proton/calcium exchanger protein (Leucine zipper-EF-hand-containing transmembrane protein 1)	mitochondrial inner membrane [GO:0005743]; mitochondrion [GO:0005739]; calcium:proton antiporter activity [GO:0015369]; metal ion binding [GO:0046872]; ribosome binding [GO:0043022]; calcium export from the mitochondrion [GO:0099093]; cellular metal ion homeostasis [GO:0006875]; cristae formation [GO:0042407]; mitochondrial calcium ion homeostasis [GO:0051560]; mitochondrial calcium ion transmemb…	blue	0.461518	0.0719405	0.270884	0.310212	0.77003	0.000484225	-0.359769	0.171094	-0.114479	0.672905	-0.227835	0.39607	-0.229317	0.392921	-0.391771	0.133429	0.32059	0.226042	0.487869	0.0552251	0.174039	0.519164	-0.568306	0.0216279	-0.511713	0.0427478	-0.03976	0.883767
Q76LS9	Ubiquitin carboxyl-terminal hydrolase MINDY-1 (EC 3.4.19.12) (Deubiquitinating enzyme MINDY-1) (NF-E2 inducible protein) (Protein FAM63A)	nuclear body [GO:0016604]; nucleoplasm [GO:0005654]; cysteine-type carboxypeptidase activity [GO:0016807]; cysteine-type deubiquitinase activity [GO:0004843]; K48-linked deubiquitinase activity [GO:1990380]; K48-linked polyubiquitin modification-dependent protein binding [GO:0036435]; protein K48-linked deubiquitination [GO:0071108]	blue	0.459649	0.0732511	0.403553	0.121127	0.406424	0.118253	-0.082015	0.762685	-0.40474	0.119933	-0.321309	0.224944	-0.163105	0.546135	-0.464478	0.0698992	0.0517227	0.849126	0.374584	0.152871	0.0163564	0.952059	-0.497609	0.0498401	-0.714115	0.0018866	-0.117642	0.664355
Q9ET22	Dipeptidyl peptidase 2 (EC 3.4.14.2) (Dipeptidyl aminopeptidase II) (Dipeptidyl peptidase 7) (Dipeptidyl peptidase II) (DPP II) (Quiescent cell proline dipeptidase)	cytoplasmic vesicle [GO:0031410]; cytosol [GO:0005829]; extracellular region [GO:0005576]; Golgi apparatus [GO:0005794]; intracellular membrane-bounded organelle [GO:0043231]; lysosome [GO:0005764]; vesicle [GO:0031982]; aminopeptidase activity [GO:0004177]; dipeptidyl-peptidase activity [GO:0008239]; serine-type peptidase activity [GO:0008236]; lysosomal protein catabolic process [GO:1905146]; p…	blue	0.457795	0.0745688	0.308066	0.245718	0.559459	0.02424	-0.137992	0.610303	-0.358637	0.172543	-0.32267	0.222875	-0.416111	0.108907	-0.303877	0.252529	0.0354982	0.896159	0.499364	0.0489133	-0.0294122	0.913894	-0.587002	0.0168246	-0.662877	0.00513171	-0.352457	0.180599
Q9JIK5	Nucleolar RNA helicase 2 (EC 3.6.4.13) (DEAD box protein 21) (Gu-alpha) (Nucleolar RNA helicase Gu) (Nucleolar RNA helicase II) (RH II/Gu)	B-WICH complex [GO:0110016]; chromosome [GO:0005694]; cytosol [GO:0005829]; mitochondrion [GO:0005739]; nucleolus [GO:0005730]; nucleoplasm [GO:0005654]; nucleus [GO:0005634]; 7SK snRNA binding [GO:0097322]; ATP binding [GO:0005524]; ATP hydrolysis activity [GO:0016887]; double-stranded RNA binding [GO:0003725]; identical protein binding [GO:0042802]; miRNA binding [GO:0035198]; RNA binding [GO:0…	blue	0.438213	0.0895479	0.56754	0.021845	0.476829	0.061835	-0.230255	0.390934	-0.51714	0.040231	0.214773	0.424412	-0.227139	0.397555	-0.507477	0.0447931	0.590367	0.0160563	0.213353	0.427554	0.464042	0.0701973	-0.456591	0.0754329	-0.286561	0.281911	0.166593	0.537465
Q8BMJ3	Eukaryotic translation initiation factor 1A, X-chromosomal (eIF-1A X isoform) (Eukaryotic translation initiation factor 4C) (eIF-4C)	cytoplasm [GO:0005737]; synapse [GO:0045202]; RNA binding [GO:0003723]; translation initiation factor activity [GO:0003743]; translational initiation [GO:0006413]	blue	-0.42725	0.0988151	-0.0437184	0.872279	0.0285607	0.916379	-0.75158	0.000787787	-0.616763	0.0109339	-0.589099	0.0163425	-0.0869716	0.748761	-0.314214	0.23593	0.480152	0.0597877	0.600657	0.0138753	-0.0933551	0.730935	-0.692493	0.00294716	-0.79341	0.000244509	-0.140558	0.603612
P51791	H(+)/Cl(-) exchange transporter 3 (Chloride channel protein 3) (ClC-3) (Chloride transporter ClC-3)	apical plasma membrane [GO:0016324]; axon terminus [GO:0043679]; cytoplasmic vesicle [GO:0031410]; early endosome [GO:0005769]; early endosome membrane [GO:0031901]; endosome [GO:0005768]; endosome membrane [GO:0010008]; external side of plasma membrane [GO:0009897]; GABA-ergic synapse [GO:0098982]; glutamatergic synapse [GO:0098978]; Golgi apparatus [GO:0005794]; inhibitory synapse [GO:0060077];…	blue	0.417554	0.107561	0.28921	0.277289	0.208842	0.437617	0.0061396	0.981996	-0.413526	0.111349	-0.345035	0.190595	-0.470324	0.0659925	-0.285091	0.284496	-0.102396	0.705911	0.286564	0.281906	-0.128026	0.63656	-0.354988	0.177271	-0.618449	0.010657	-0.42663	0.0993592
Q8K1Z0	Ubiquinone biosynthesis protein COQ9, mitochondrial	mitochondrial inner membrane [GO:0005743]; mitochondrion [GO:0005739]; ubiquinone biosynthesis complex [GO:0110142]; lipid binding [GO:0008289]; protein homodimerization activity [GO:0042803]; mitochondrial electron transport, NADH to ubiquinone [GO:0006120]; ubiquinone biosynthetic process [GO:0006744]	blue	0.415896	0.109109	0.57486	0.0198372	0.571898	0.0206315	0.010232	0.97	-0.60417	0.0131863	-0.155975	0.564047	-0.212977	0.428388	-0.465574	0.0691541	-0.0257179	0.924679	0.527459	0.0357547	-0.01162	0.965932	-0.633372	0.00843893	-0.827286	7.68e-05	-0.139211	0.607119
Q11011	Puromycin-sensitive aminopeptidase (PSA) (EC 3.4.11.14) (Cytosol alanyl aminopeptidase) (AAP-S)	cytoplasm [GO:0005737]; cytosol [GO:0005829]; nucleus [GO:0005634]; aminopeptidase activity [GO:0004177]; metalloaminopeptidase activity [GO:0070006]; peptide binding [GO:0042277]; zinc ion binding [GO:0008270]; cellular response to hypoxia [GO:0071456]; peptide catabolic process [GO:0043171]; proteolysis [GO:0006508]	blue	0.414241	0.110669	-0.0339605	0.900636	0.120367	0.657019	0.150142	0.578885	0.445098	0.0840558	0.51452	0.041432	-0.0149588	0.956151	0.149456	0.580641	0.108953	0.687935	-0.611578	0.0118213	0.377761	0.149141	0.569668	0.0212459	0.779794	0.000367599	0.275188	0.302282
Q9JKC6	Cell cycle exit and neuronal differentiation protein 1 (BM88 antigen)	membrane [GO:0016020]; mitochondrion [GO:0005739]; vesicle [GO:0031982]; adult walking behavior [GO:0007628]; cerebellar granular layer maturation [GO:0021686]; cerebellar Purkinje cell differentiation [GO:0021702]; negative regulation of cerebellar granule cell precursor proliferation [GO:0021941]; neuron differentiation [GO:0030182]; radial glia guided migration of cerebellar granule cell [GO:0…	blue	0.409731	0.115002	0.340732	0.196553	0.270717	0.310522	-0.167532	0.53514	-0.322048	0.223819	-0.227062	0.39772	-0.396318	0.128584	-0.413483	0.11139	0.163937	0.544061	0.444951	0.0841704	0.0472452	0.862064	-0.54617	0.0286109	-0.616455	0.0109852	-0.229515	0.392502
Q810B6	Rabankyrin-5 (Rank-5) (Ankyrin repeat and FYVE domain-containing protein 1) (Ankyrin repeats hooked to a zinc finger motif)	cytosol [GO:0005829]; early endosome [GO:0005769]; endosome [GO:0005768]; endosome membrane [GO:0010008]; intracellular membrane-bounded organelle [GO:0043231]; macropinosome [GO:0044354]; membrane [GO:0016020]; retromer complex [GO:0030904]; metal ion binding [GO:0046872]; phosphatidylinositol phosphate binding [GO:1901981]; small GTPase binding [GO:0031267]; endocytosis [GO:0006897]; endosomal …	blue	-0.405378	0.119295	-0.268184	0.315248	-0.503302	0.0468795	-0.0135162	0.960377	0.462163	0.0714918	0.246765	0.356867	0.207388	0.440887	0.117226	0.665477	0.132372	0.625057	-0.495075	0.0512021	0.202598	0.451743	0.424785	0.100989	0.641095	0.0074444	0.337921	0.200511
Q6PHN9	Ras-related protein Rab-35	cell projection membrane [GO:0031253]; clathrin-coated endocytic vesicle [GO:0045334]; clathrin-coated pit [GO:0005905]; endosome membrane [GO:0010008]; intercellular bridge [GO:0045171]; melanosome [GO:0042470]; mitochondrion [GO:0005739]; plasma membrane [GO:0005886]; synaptic vesicle membrane [GO:0030672]; GDP binding [GO:0019003]; GTP binding [GO:0005525]; GTPase activity [GO:0003924]; phosph…	blue	-0.402308	0.122389	-0.0304179	0.910961	-0.219454	0.414137	-0.316546	0.232283	-0.150095	0.579005	-0.561411	0.0236438	-0.15962	0.554859	-0.283031	0.288144	0.13048	0.630055	0.385253	0.14059	-0.165045	0.541304	-0.475246	0.0628288	-0.567464	0.0218666	-0.212319	0.42985
Q9DCS3	Enoyl-[acyl-carrier-protein] reductase, mitochondrial (EC 1.3.1.104) (2-enoyl thioester reductase) (Nuclear receptor-binding factor 1) (NRBF-1)	cytosol [GO:0005829]; mitochondrion [GO:0005739]; nucleus [GO:0005634]; nuclear receptor binding [GO:0016922]; oxidoreductase activity, acting on the CH-OH group of donors, NAD or NADP as acceptor [GO:0016616]; signaling receptor binding [GO:0005102]; trans-2-enoyl-CoA reductase (NADPH) activity [GO:0019166]; fatty acid biosynthetic process [GO:0006633]; fatty acid metabolic process [GO:0006631]	blue	0.396662	0.128222	-0.0912828	0.736708	-0.0348301	0.898104	0.0362591	0.893945	0.488413	0.0549135	0.253651	0.343164	0.126914	0.639514	0.0120747	0.9646	0.181145	0.501971	-0.639466	0.00764596	0.354997	0.177258	0.576742	0.0193447	0.651011	0.00630642	0.348634	0.185703
Q8R1T1	Charged multivesicular body protein 7 (Chromatin-modifying protein 7)	amphisome membrane [GO:1904930]; autophagosome membrane [GO:0000421]; chromatin [GO:0000785]; cytosol [GO:0005829]; ESCRT III complex [GO:0000815]; kinetochore [GO:0000776]; kinetochore microtubule [GO:0005828]; lysosomal membrane [GO:0005765]; midbody [GO:0030496]; multivesicular body [GO:0005771]; multivesicular body membrane [GO:0032585]; nuclear envelope [GO:0005635]; nuclear pore [GO:0005643…	blue	-0.396325	0.128577	-0.67895	0.0038265	-0.168113	0.533706	-0.319345	0.227952	0.620863	0.01027	-0.123824	0.647755	0.244621	0.361192	0.51497	0.0412235	0.137849	0.610676	-0.0395523	0.88437	-0.118126	0.663048	0.232905	0.385351	0.568005	0.0217131	0.0349202	0.897842
P47941	Crk-like protein	cytoplasm [GO:0005737]; cytosol [GO:0005829]; extrinsic component of postsynaptic membrane [GO:0098890]; neuromuscular junction [GO:0031594]; nucleoplasm [GO:0005654]; protein-containing complex [GO:0032991]; synapse [GO:0045202]; identical protein binding [GO:0042802]; phosphotyrosine residue binding [GO:0001784]; receptor tyrosine kinase binding [GO:0030971]; RNA polymerase II-specific DNA-bind…	blue	0.394031	0.131005	0.585251	0.0172355	0.584025	0.0175279	0.00705317	0.979318	-0.446382	0.0830592	0.0830311	0.759825	-0.265532	0.32024	-0.4922	0.0527801	0.0835318	0.758416	0.434153	0.0929048	0.18318	0.497097	-0.648651	0.00656384	-0.586644	0.016908	-0.0355415	0.896033
Q6P5D3	Putative ATP-dependent RNA helicase DHX57 (EC 3.6.4.13) (DEAH box protein 57)	ATP binding [GO:0005524]; ATP hydrolysis activity [GO:0016887]; metal ion binding [GO:0046872]; RNA binding [GO:0003723]; RNA helicase activity [GO:0003724]	blue	-0.388049	0.137486	-0.0678343	0.802886	-0.231371	0.388579	0.491769	0.0530196	0.456944	0.0751788	0.48535	0.056685	0.398983	0.125801	0.306736	0.247869	-0.371377	0.156699	-0.18601	0.490356	-0.0392168	0.885345	0.229028	0.393535	0.581579	0.0181226	0.248503	0.353379
O55143	Sarcoplasmic/endoplasmic reticulum calcium ATPase 2 (SERCA2) (SR Ca(2+)-ATPase 2) (EC 7.2.2.10) (Calcium pump 2) (Calcium-transporting ATPase sarcoplasmic reticulum type, slow twitch skeletal muscle isoform) (Endoplasmic reticulum class 1/2 Ca(2+) ATPase)	apical ectoplasmic specialization [GO:0061831]; calcium ion-transporting ATPase complex [GO:0090534]; endoplasmic reticulum [GO:0005783]; endoplasmic reticulum membrane [GO:0005789]; extrinsic component of cytoplasmic side of plasma membrane [GO:0031234]; intercalated disc [GO:0014704]; longitudinal sarcoplasmic reticulum [GO:0014801]; membrane [GO:0016020]; perinuclear region of cytoplasm [GO:00…	blue	-0.387245	0.138374	-0.717911	0.00173748	-0.196597	0.465532	-0.232555	0.386087	0.696374	0.00272788	0.0141483	0.958525	0.153782	0.569607	0.624643	0.0096865	0.1103	0.68426	-0.318137	0.229815	-0.0772936	0.776012	0.57711	0.0192497	0.778682	0.000379571	0.034403	0.899348
Q5SSM3	Rho GTPase-activating protein 44 (Rho-type GTPase-activating protein RICH2) (RhoGAP interacting with CIP4 homologs protein 2) (RICH-2)	dendrite [GO:0030425]; dendritic spine [GO:0043197]; glutamatergic synapse [GO:0098978]; leading edge membrane [GO:0031256]; postsynaptic density [GO:0014069]; presynaptic active zone [GO:0048786]; recycling endosome [GO:0055037]; GTPase activator activity [GO:0005096]; phospholipid binding [GO:0005543]; small GTPase binding [GO:0031267]; modification of dendritic spine [GO:0098886]; modification…	blue	-0.37881	0.147923	-0.467907	0.0675877	0.0444249	0.870232	-0.188027	0.485578	0.461405	0.0720189	-0.00770866	0.977396	0.251932	0.346556	0.471229	0.0654018	0.068269	0.801646	-0.142904	0.597519	-0.0475852	0.861081	0.318169	0.229766	0.498554	0.0493395	0.12072	0.656071
Q9CQF0	39S ribosomal protein L11, mitochondrial (L11mt) (MRP-L11)	large ribosomal subunit [GO:0015934]; mitochondrial inner membrane [GO:0005743]; mitochondrial large ribosomal subunit [GO:0005762]; mitochondrion [GO:0005739]; large ribosomal subunit rRNA binding [GO:0070180]; structural constituent of ribosome [GO:0003735]; mitochondrial translation [GO:0032543]; translation [GO:0006412]	blue	-0.377308	0.149669	-0.205474	0.445209	-0.527404	0.0357776	0.0379495	0.889028	0.409931	0.114808	0.267078	0.317323	0.288702	0.278172	0.0875505	0.747139	0.129761	0.631958	-0.545416	0.0288758	0.200638	0.456225	0.493666	0.0519709	0.610807	0.0119579	0.412125	0.112688
Q8JZQ9	Eukaryotic translation initiation factor 3 subunit B (eIF3b) (Eukaryotic translation initiation factor 3 subunit 9) (eIF-3-eta) (eIF3 p116)	cytoplasmic stress granule [GO:0010494]; eukaryotic 43S preinitiation complex [GO:0016282]; eukaryotic 48S preinitiation complex [GO:0033290]; eukaryotic translation initiation factor 3 complex [GO:0005852]; eukaryotic translation initiation factor 3 complex, eIF3m [GO:0071541]; synapse [GO:0045202]; RNA binding [GO:0003723]; translation initiation factor activity [GO:0003743]; translation initia…	blue	-0.375831	0.1514	-0.281429	0.290998	-0.205631	0.444854	0.0724263	0.789812	0.512229	0.0425039	0.447345	0.0823173	0.599385	0.0141316	0.300853	0.257518	0.0560421	0.836677	-0.488027	0.0551343	0.197929	0.462454	0.532532	0.0336977	0.810227	0.000141574	0.565824	0.0223377
Q8JZU2	Tricarboxylate transport protein, mitochondrial (Citrate transport protein) (CTP) (Solute carrier family 25 member 1) (Tricarboxylate carrier protein)	mitochondrial inner membrane [GO:0005743]; mitochondrion [GO:0005739]; antiporter activity [GO:0015297]; citrate secondary active transmembrane transporter activity [GO:0071913]; tricarboxylic acid transmembrane transporter activity [GO:0015142]; mitochondrial citrate transmembrane transport [GO:0006843]	blue	-0.374475	0.153	-0.289303	0.277127	-0.338198	0.200118	-0.137554	0.611448	0.499936	0.0486137	0.271749	0.308608	0.417385	0.107717	0.122674	0.650832	0.2606	0.329646	-0.35625	0.175626	0.239051	0.372572	0.366225	0.162984	0.587038	0.0168162	0.502223	0.0474305
Q9JHW4	Selenocysteine-specific elongation factor (Elongation factor sec) (Eukaryotic elongation factor, selenocysteine-tRNA-specific) (mSelB)	cytosol [GO:0005829]; mitochondrion [GO:0005739]; nucleus [GO:0005634]; ribonucleoprotein complex [GO:1990904]; GTP binding [GO:0005525]; GTPase activity [GO:0003924]; ribonucleoprotein complex binding [GO:0043021]; selenocysteine insertion sequence binding [GO:0035368]; translation elongation factor activity [GO:0003746]; tRNA binding [GO:0000049]; selenocysteine incorporation [GO:0001514]; tran…	blue	0.370084	0.158261	0.271364	0.309321	-0.303702	0.252816	0.80056	0.000195021	0.532018	0.0339017	0.668933	0.00460367	0.0133917	0.960741	0.0555814	0.838004	-0.264726	0.321766	-0.743111	0.000971855	0.290025	0.275876	0.662689	0.0051488	0.759596	0.000640937	0.242779	0.364934
Q60759	Glutaryl-CoA dehydrogenase, mitochondrial (GCD) (EC 1.3.8.6)	mitochondrial inner membrane [GO:0005743]; mitochondrial matrix [GO:0005759]; mitochondrion [GO:0005739]; fatty-acyl-CoA binding [GO:0000062]; flavin adenine dinucleotide binding [GO:0050660]; glutaryl-CoA dehydrogenase activity [GO:0004361]; acyl-CoA metabolic process [GO:0006637]; fatty acid beta-oxidation using acyl-CoA dehydrogenase [GO:0033539]; fatty acid oxidation [GO:0019395]; fatty-acyl-…	blue	0.367383	0.161557	0.757794	0.00067182	0.307404	0.246788	0.225248	0.401601	-0.499072	0.0490664	0.248856	0.352674	0.168902	0.53176	-0.623851	0.00980664	-0.00275748	0.991913	0.124076	0.647082	0.271829	0.30846	-0.364706	0.164868	-0.489174	0.0544796	0.362485	0.16765
Q8BYR5	Calcium-dependent secretion activator 2 (Calcium-dependent activator protein for secretion 2) (CAPS-2)	cytoplasmic vesicle [GO:0031410]; cytoplasmic vesicle membrane [GO:0030659]; glutamatergic synapse [GO:0098978]; intracellular membrane-bounded organelle [GO:0043231]; nucleoplasm [GO:0005654]; parallel fiber to Purkinje cell synapse [GO:0098688]; postsynaptic membrane [GO:0045211]; presynapse [GO:0098793]; presynaptic membrane [GO:0042734]; lipid binding [GO:0008289]; metal ion binding [GO:00468…	blue	-0.364062	0.165672	-0.531866	0.0339626	-0.0938243	0.72963	-0.195616	0.467806	0.630414	0.0088465	0.11559	0.669897	0.296202	0.265308	0.445277	0.0839161	0.146198	0.58901	-0.19714	0.464276	0.0353871	0.896483	0.322709	0.222815	0.715502	0.00183098	0.195537	0.467989
Q6RI63	Constitutive coactivator of peroxisome proliferator-activated receptor gamma (Constitutive coactivator of PPAR-gamma) (Constitutive coactivator of PPARG) (Protein FAM120B)	nucleoplasm [GO:0005654]; nucleus [GO:0005634]; fat cell differentiation [GO:0045444]; peroxisome proliferator activated receptor signaling pathway [GO:0035357]	blue	0.3622	0.168009	0.510811	0.0431775	-0.078553	0.772451	0.760237	0.000630249	0.482731	0.0582328	0.793653	0.00024267	0.157497	0.560202	-0.156557	0.562577	-0.081939	0.762899	-0.805878	0.000163868	0.511719	0.0427452	0.633787	0.00838295	0.736629	0.0011353	0.549713	0.027391
Q9CXJ1	Probable glutamate--tRNA ligase, mitochondrial (EC 6.1.1.17) (Glutamyl-tRNA synthetase) (GluRS)	mitochondrial matrix [GO:0005759]; mitochondrion [GO:0005739]; ATP binding [GO:0005524]; glutamate-tRNA ligase activity [GO:0004818]; glutamate-tRNA(Gln) ligase activity [GO:0050561]; tRNA binding [GO:0000049]; zinc ion binding [GO:0008270]; glutamyl-tRNA aminoacylation [GO:0006424]; tRNA aminoacylation for mitochondrial protein translation [GO:0070127]	blue	0.361739	0.168591	0.525598	0.0365328	0.634369	0.00830486	0.0509922	0.851234	-0.450135	0.080194	0.116528	0.667363	-0.0605766	0.823649	-0.319567	0.227611	0.0118242	0.965334	0.409489	0.115238	0.084754	0.754982	-0.457159	0.0750241	-0.520694	0.0386442	0.0461425	0.865256
Q9CY50	Translocon-associated protein subunit alpha (TRAP-alpha) (Signal sequence receptor subunit alpha) (SSR-alpha)	endoplasmic reticulum [GO:0005783]; endoplasmic reticulum membrane [GO:0005789]	blue	0.356254	0.17562	0.214352	0.425343	0.277295	0.298444	-0.0934117	0.730778	-0.476911	0.0617843	-0.457975	0.0744398	-0.358204	0.1731	-0.231427	0.388461	-0.0812158	0.764936	0.564486	0.0227276	-0.277949	0.297258	-0.503252	0.0469051	-0.796796	0.000219914	-0.482242	0.0585254
Q80YQ8	E3 ubiquitin-protein ligase RMND5A (EC 2.3.2.27) (Protein RMD5 homolog A)	cytoplasm [GO:0005737]; GID complex [GO:0034657]; nucleoplasm [GO:0005654]; nucleus [GO:0005634]; ubiquitin ligase complex [GO:0000151]; metal ion binding [GO:0046872]; ubiquitin protein ligase activity [GO:0061630]; ubiquitin-protein transferase activity [GO:0004842]; proteasome-mediated ubiquitin-dependent protein catabolic process [GO:0043161]; protein polyubiquitination [GO:0000209]	blue	0.35531	0.17685	0.276526	0.299841	0.321153	0.225183	-0.0480218	0.859818	-0.492601	0.0525577	-0.419396	0.105858	-0.181658	0.50074	-0.271074	0.30986	-0.0874553	0.747405	0.509692	0.0437148	-0.228125	0.395453	-0.471929	0.0649482	-0.778777	0.000378542	-0.316908	0.23172
Q9WVA3	Mitotic checkpoint protein BUB3 (WD repeat type I transmembrane protein A72.5)	bub1-bub3 complex [GO:1990298]; kinetochore [GO:0000776]; mitotic checkpoint complex [GO:0033597]; nucleoplasm [GO:0005654]; ubiquitin binding [GO:0043130]; attachment of spindle microtubules to kinetochore [GO:0008608]; cell division [GO:0051301]; meiotic cell cycle [GO:0051321]; mitotic spindle assembly checkpoint signaling [GO:0007094]; negative regulation of ubiquitin-protein transferase acti…	blue	-0.351971	0.181242	-0.572959	0.0203441	-0.345395	0.190102	0.453555	0.0776456	0.694151	0.00285181	-0.0307465	0.910003	0.214999	0.423912	0.675058	0.00411481	-0.770132	0.000482868	-0.322461	0.223192	-0.495935	0.0507368	0.642972	0.00721737	0.537285	0.0318528	-0.212488	0.429475
Q9CQ79	Thioredoxin domain-containing protein 9 (ATP-binding protein associated with cell differentiation)	centrosome [GO:0005813]; cytoplasm [GO:0005737]; cytosol [GO:0005829]; midbody [GO:0030496]; nucleus [GO:0005634]; microtubule cytoskeleton organization [GO:0000226]	blue	-0.349436	0.184625	-0.499697	0.0487385	-0.00729226	0.978617	-0.7353	0.00117146	-0.460688	0.0725204	-0.78245	0.000340256	-0.134382	0.619764	0.141993	0.599881	0.0776561	0.774986	0.711104	0.00201214	-0.494813	0.0513441	-0.53429	0.0330058	-0.708141	0.00214222	-0.489023	0.0545654
Q8BLF1	Neutral cholesterol ester hydrolase 1 (NCEH) (EC 3.1.1.-) (Acetylalkylglycerol acetylhydrolase) (2-acetyl MAGE hydrolase) (EC 3.1.1.71) (Arylacetamide deacetylase-like 1) (Chlorpyrifos oxon-binding protein) (CPO-BP)	endoplasmic reticulum [GO:0005783]; membrane [GO:0016020]; plasma membrane [GO:0005886]; acetylalkylglycerol acetylhydrolase activity [GO:0047378]; phosphate ion binding [GO:0042301]; serine hydrolase activity [GO:0017171]; ether lipid metabolic process [GO:0046485]; lipid catabolic process [GO:0016042]; protein dephosphorylation [GO:0006470]; SMAD protein signal transduction [GO:0060395]; xenobi…	blue	0.344365	0.191516	0.373307	0.154387	0.760828	0.000620522	-0.134556	0.619307	-0.409132	0.115586	-0.176922	0.512157	-0.32491	0.219495	-0.218038	0.41723	0.0253976	0.925615	0.600607	0.0138851	-0.0476419	0.860917	-0.616156	0.0110349	-0.650076	0.00640741	-0.252972	0.344502
Q3UGY8	Brefeldin A-inhibited guanine nucleotide-exchange protein 3 (ARFGEF family member 3)	Golgi apparatus [GO:0005794]; transport vesicle membrane [GO:0030658]; guanyl-nucleotide exchange factor activity [GO:0005085]; actin cytoskeleton organization [GO:0030036]; regulation of ARF protein signal transduction [GO:0032012]	blue	-0.342189	0.194523	-0.351101	0.182399	-0.393082	0.132019	-0.000223467	0.999345	0.635136	0.00820298	0.404902	0.119771	0.370573	0.157669	0.242291	0.365928	0.184138	0.494811	-0.613362	0.0115098	0.289176	0.277347	0.575969	0.0195458	0.893983	3.04e-06	0.49124	0.0533148
Q68FL6	Methionine--tRNA ligase, cytoplasmic (EC 6.1.1.10) (Methionyl-tRNA synthetase) (MetRS)	aminoacyl-tRNA synthetase multienzyme complex [GO:0017101]; cytoplasm [GO:0005737]; cytosol [GO:0005829]; mitochondrion [GO:0005739]; nucleolus [GO:0005730]; ATP binding [GO:0005524]; methionine-tRNA ligase activity [GO:0004825]; tRNA binding [GO:0000049]; cellular response to epidermal growth factor stimulus [GO:0071364]; cellular response to platelet-derived growth factor stimulus [GO:0036120];…	blue	-0.341832	0.195019	-0.698649	0.00260556	-0.502757	0.0471573	-0.179636	0.5056	0.654088	0.00598308	-0.103344	0.703301	0.135042	0.618029	0.470465	0.0659	0.080501	0.766951	-0.3817	0.144602	-0.0770476	0.776708	0.540775	0.0305476	0.700706	0.00249885	-0.00334996	0.990176
P03930	ATP synthase protein 8 (A6L) (F-ATPase subunit 8)	mitochondrial proton-transporting ATP synthase complex [GO:0005753]; mitochondrial proton-transporting ATP synthase complex, coupling factor F(o) [GO:0000276]; mitochondrion [GO:0005739]; proton-transporting ATP synthase activity, rotational mechanism [GO:0046933]; proton motive force-driven mitochondrial ATP synthesis [GO:0042776]	blue	-0.341823	0.195032	-0.507717	0.0446751	-0.4319	0.094805	0.130675	0.629538	0.394867	0.130117	0.175006	0.516809	0.201618	0.45398	0.548954	0.0276489	-0.151159	0.576287	-0.469456	0.066562	-0.113369	0.675916	0.646841	0.00676678	0.71041	0.00204202	0.0531106	0.845122
O35684	Neuroserpin (Peptidase inhibitor 12) (PI-12) (Serine protease inhibitor 17) (Serpin I1)	cytoplasmic vesicle lumen [GO:0060205]; extracellular space [GO:0005615]; neuronal cell body [GO:0043025]; perikaryon [GO:0043204]; secretory granule lumen [GO:0034774]; serine-type endopeptidase inhibitor activity [GO:0004867]; negative regulation of endopeptidase activity [GO:0010951]; positive regulation of neuron projection development [GO:0010976]; regulation of cell adhesion [GO:0030155]	blue	0.341158	0.195958	0.222525	0.407467	0.366878	0.162177	-0.0932482	0.731233	-0.542354	0.0299709	-0.506432	0.0453086	-0.29037	0.275279	-0.159036	0.556328	-0.154867	0.566852	0.647548	0.00668687	-0.348122	0.186394	-0.527645	0.0356778	-0.867611	1.34e-05	-0.485242	0.056748
Q9QZ23	NFU1 iron-sulfur cluster scaffold homolog, mitochondrial (HIRA-interacting protein 5) (mHIRIP5)	cytosol [GO:0005829]; mitochondrion [GO:0005739]; nucleoplasm [GO:0005654]; nucleus [GO:0005634]; 4 iron, 4 sulfur cluster binding [GO:0051539]; iron ion binding [GO:0005506]; iron-sulfur cluster assembly [GO:0016226]; protein maturation by iron-sulfur cluster transfer [GO:0097428]	blue	0.335807	0.20352	0.3614	0.16902	0.371127	0.157	-0.0301649	0.911699	-0.53004	0.0346965	-0.311187	0.240719	-0.508108	0.044484	-0.27563	0.301474	-0.0603897	0.824185	0.54183	0.0301614	-0.166055	0.538799	-0.596013	0.0148288	-0.774559	0.000426826	-0.487285	0.0555609
P97863	Nuclear factor 1 B-type (NF1-B) (Nuclear factor 1/B) (CCAAT-box-binding transcription factor) (CTF) (Nuclear factor I/B) (NF-I/B) (NFI-B) (TGGCA-binding protein)	cerebellar mossy fiber [GO:0044300]; fibrillar center [GO:0001650]; nucleoplasm [GO:0005654]; nucleus [GO:0005634]; DNA binding [GO:0003677]; DNA-binding transcription activator activity, RNA polymerase II-specific [GO:0001228]; DNA-binding transcription factor activity, RNA polymerase II-specific [GO:0000981]; double-stranded DNA binding [GO:0003690]; RNA polymerase II cis-regulatory region sequ…	blue	0.328847	0.213634	0.487576	0.0553933	0.109516	0.686399	-0.454689	0.0768141	-0.4723	0.0647085	-0.134976	0.618202	-0.262584	0.325843	-0.686859	0.00329066	0.703017	0.00238321	0.289053	0.277561	0.41914	0.106094	-0.63006	0.00889634	-0.561403	0.0236463	0.0882358	0.745221
O70493	Sorting nexin-12 (SDP8 protein)	early endosome [GO:0005769]; early endosome membrane [GO:0031901]; retromer complex [GO:0030904]; enzyme binding [GO:0019899]; phosphatidylinositol binding [GO:0035091]; phosphatidylinositol-3-phosphate binding [GO:0032266]; endocytic recycling [GO:0032456]; late endosome to Golgi transport [GO:0034499]; negative regulation of early endosome to late endosome transport [GO:2000642]; negative regul…	blue	-0.32737	0.215821	0.0627558	0.817402	-0.128451	0.635431	-0.0875301	0.747196	0.48646	0.0560384	0.51321	0.0420422	0.34573	0.189644	-0.234449	0.382118	0.41452	0.110405	-0.396842	0.128033	0.593604	0.0153433	0.0677465	0.803137	0.597831	0.0144497	0.704321	0.0023199
Q3KNM2	E3 ubiquitin-protein ligase MARCHF5 (EC 2.3.2.27) (Membrane-associated RING finger protein 5) (Membrane-associated RING-CH protein V) (MARCH-V) (RING-type E3 ubiquitin transferase MARCHF5)	endoplasmic reticulum [GO:0005783]; endoplasmic reticulum membrane [GO:0005789]; mitochondrial outer membrane [GO:0005741]; mitochondrion [GO:0005739]; GTPase binding [GO:0051020]; ubiquitin protein ligase activity [GO:0061630]; zinc ion binding [GO:0008270]; positive regulation of mitochondrial fission [GO:0090141]; protein autoubiquitination [GO:0051865]; protein localization to mitochondrion […	blue	0.326652	0.216889	0.208265	0.438913	0.524458	0.0370157	-0.225893	0.40022	-0.345686	0.189705	-0.374072	0.153477	-0.480156	0.0597849	-0.203993	0.448567	0.0632109	0.816099	0.607796	0.0125035	-0.10099	0.709784	-0.642831	0.00723418	-0.686973	0.00328341	-0.419252	0.105991
O70274	Protein tyrosine phosphatase type IVA 2 (EC 3.1.3.48) (Protein-tyrosine phosphatase 4a2) (Protein-tyrosine phosphatase of regenerating liver 2) (PRL-2)	cytoplasm [GO:0005737]; early endosome [GO:0005769]; nucleus [GO:0005634]; plasma membrane [GO:0005886]; protein tyrosine phosphatase activity [GO:0004725]; protein tyrosine/serine/threonine phosphatase activity [GO:0008138]; protein dephosphorylation [GO:0006470]	blue	-0.324676	0.219846	-0.257551	0.335538	-0.345263	0.190283	-0.215561	0.422673	0.72898	0.00135643	0.404761	0.119912	0.286687	0.281691	-0.000309287	0.999093	0.491768	0.0530202	-0.444389	0.0846103	0.494108	0.0517289	0.263575	0.323953	0.806435	0.000160864	0.573708	0.0201433
O35638	Cohesin subunit SA-2 (SCC3 homolog 2) (Stromal antigen 2)	chromatin [GO:0000785]; chromosome, centromeric region [GO:0000775]; cohesin complex [GO:0008278]; fibrillar center [GO:0001650]; mitotic spindle pole [GO:0097431]; nuclear matrix [GO:0016363]; nucleolus [GO:0005730]; nucleoplasm [GO:0005654]; nucleus [GO:0005634]; chromatin binding [GO:0003682]; cell division [GO:0051301]; meiotic cell cycle [GO:0051321]; mitotic spindle assembly [GO:0090307]; s…	blue	0.324648	0.219888	0.202559	0.451833	-0.0514138	0.850017	0.882851	5.93e-06	0.575072	0.0197811	0.81557	0.000117691	0.319283	0.228048	0.239036	0.372602	-0.432294	0.094471	-0.645489	0.00692161	0.221156	0.410434	0.672745	0.00429426	0.907515	1.21e-06	0.405621	0.119052
Q64514	Tripeptidyl-peptidase 2 (TPP-2) (EC 3.4.14.10) (Tripeptidyl aminopeptidase) (Tripeptidyl-peptidase II) (TPP-II)	cytosol [GO:0005829]; endoplasmic reticulum [GO:0005783]; nuclear body [GO:0016604]; nucleoplasm [GO:0005654]; aminopeptidase activity [GO:0004177]; identical protein binding [GO:0042802]; peptide binding [GO:0042277]; serine-type endopeptidase activity [GO:0004252]; tripeptidyl-peptidase activity [GO:0008240]; cellular amino acid homeostasis [GO:0080144]; protein catabolic process [GO:0030163]; …	blue	-0.323949	0.22094	-0.561347	0.0236631	-0.280683	0.292333	-0.152314	0.573342	0.732289	0.00125683	0.168461	0.532848	0.319403	0.227863	0.397536	0.127307	0.192368	0.475374	-0.461561	0.0719104	0.132378	0.625041	0.544251	0.0292887	0.864508	1.56e-05	0.295798	0.265993
Q8VEM8	Phosphate carrier protein, mitochondrial (Phosphate transport protein) (PTP) (Solute carrier family 25 member 3)	mitochondrial inner membrane [GO:0005743]; mitochondrion [GO:0005739]; myelin sheath [GO:0043209]; inorganic phosphate transmembrane transporter activity [GO:0005315]; protein-containing complex binding [GO:0044877]; symporter activity [GO:0015293]; mitochondrial phosphate ion transmembrane transport [GO:1990547]; phosphate ion transmembrane transport [GO:0035435]	blue	-0.32278	0.222708	-0.0663954	0.806993	-0.508092	0.0444919	0.24618	0.358044	0.195234	0.468693	0.451902	0.0788697	0.431352	0.0952717	0.102946	0.704398	-0.0298003	0.912762	-0.532678	0.0336398	0.173022	0.521647	0.499343	0.0489243	0.533383	0.0333616	0.472459	0.064606
Q9WU78	Programmed cell death 6-interacting protein (ALG-2-interacting protein 1) (ALG-2-interacting protein X) (E2F1-inducible protein) (Eig2)	actomyosin [GO:0042641]; bicellular tight junction [GO:0005923]; cytoplasm [GO:0005737]; cytosol [GO:0005829]; endoplasmic reticulum exit site [GO:0070971]; endosome [GO:0005768]; extracellular exosome [GO:0070062]; Flemming body [GO:0090543]; immunological synapse [GO:0001772]; melanosome [GO:0042470]; microtubule organizing center [GO:0005815]; myelin sheath [GO:0043209]; calcium-dependent prot…	blue	0.319251	0.228097	0.359966	0.170843	0.574703	0.0198786	-0.158018	0.55889	-0.344213	0.191724	-0.254733	0.34104	-0.569724	0.0212303	-0.36716	0.161831	0.110257	0.684379	0.421054	0.104344	0.0635844	0.81503	-0.568674	0.0215242	-0.633931	0.00836353	-0.352721	0.180249
P97461	40S ribosomal protein S5 [Cleaved into: 40S ribosomal protein S5, N-terminally processed]	cytoplasm [GO:0005737]; cytosol [GO:0005829]; cytosolic ribosome [GO:0022626]; cytosolic small ribosomal subunit [GO:0022627]; postsynapse [GO:0098794]; presynapse [GO:0098793]; ribonucleoprotein complex [GO:1990904]; ribosome [GO:0005840]; synapse [GO:0045202]; mRNA binding [GO:0003729]; rRNA binding [GO:0019843]; structural constituent of ribosome [GO:0003735]; cytoplasmic translation [GO:00021…	blue	-0.316274	0.232707	-0.383982	0.142016	-0.47009	0.0661456	-0.277447	0.298169	0.845208	3.75e-05	0.245225	0.359971	0.192683	0.474636	0.00894988	0.973758	0.515789	0.0408468	-0.61824	0.010691	0.489045	0.0545531	0.444545	0.0844881	0.866459	1.42e-05	0.50829	0.0443949
P98191	Phosphatidate cytidylyltransferase 1 (EC 2.7.7.41) (CDP-DAG synthase 1) (CDP-DG synthase 1) (CDP-diacylglycerol synthase 1) (CDS 1) (CDP-diglyceride pyrophosphorylase 1) (CDP-diglyceride synthase 1) (CTP:phosphatidate cytidylyltransferase 1)	endoplasmic reticulum [GO:0005783]; endoplasmic reticulum membrane [GO:0005789]; membrane [GO:0016020]; phosphatidate cytidylyltransferase activity [GO:0004605]; CDP-diacylglycerol biosynthetic process [GO:0016024]; lipid droplet formation [GO:0140042]; phosphatidylinositol biosynthetic process [GO:0006661]; positive regulation of fat cell differentiation [GO:0045600]	blue	0.315604	0.233753	0.205213	0.4458	0.192843	0.474262	-0.075712	0.780489	-0.482401	0.0584304	-0.41915	0.106085	-0.272146	0.307874	-0.186438	0.48934	-0.109575	0.686238	0.514237	0.0415631	-0.274069	0.304332	-0.427159	0.0988951	-0.757578	0.00067559	-0.384529	0.141402
Q8BU30	Isoleucine--tRNA ligase, cytoplasmic (EC 6.1.1.5) (Isoleucyl-tRNA synthetase) (IRS) (IleRS)	aminoacyl-tRNA synthetase multienzyme complex [GO:0017101]; cytoplasm [GO:0005737]; cytosol [GO:0005829]; nucleoplasm [GO:0005654]; aminoacyl-tRNA editing activity [GO:0002161]; ATP binding [GO:0005524]; GTPase binding [GO:0051020]; isoleucine-tRNA ligase activity [GO:0004822]; tRNA binding [GO:0000049]; isoleucyl-tRNA aminoacylation [GO:0006428]	blue	-0.311022	0.240981	-0.566272	0.0222083	-0.445146	0.0840181	-0.257526	0.335587	0.787552	0.000292426	0.0431747	0.873856	0.275219	0.302226	0.2367	0.377433	0.310888	0.241195	-0.480347	0.0596692	0.209081	0.43708	0.480407	0.0596325	0.799291	0.000203137	0.325108	0.219197
Q61411	GTPase HRas (EC 3.6.5.2) (H-Ras-1) (Transforming protein p21) (c-H-ras) (p21ras) [Cleaved into: GTPase HRas, N-terminally processed]	cytosol [GO:0005829]; glutamatergic synapse [GO:0098978]; Golgi apparatus [GO:0005794]; Golgi membrane [GO:0000139]; GTPase complex [GO:1905360]; intracellular membrane-bounded organelle [GO:0043231]; nucleoplasm [GO:0005654]; plasma membrane [GO:0005886]; G protein activity [GO:0003925]; GDP binding [GO:0019003]; GTP binding [GO:0005525]; GTPase activity [GO:0003924]; protein C-terminus binding …	blue	-0.305372	0.250086	-0.0219544	0.935678	0.242409	0.365688	-0.161108	0.551128	-0.425727	0.100154	-0.596896	0.0146437	-0.224027	0.404226	0.0383689	0.887809	-0.19743	0.463606	0.576064	0.0195209	-0.454678	0.0768223	-0.436504	0.0909503	-0.737747	0.00110563	-0.48677	0.0558585
Q8VE70	Programmed cell death protein 10 (TF-1 cell apoptosis-related protein 15)	cytoplasm [GO:0005737]; cytosol [GO:0005829]; FAR/SIN/STRIPAK complex [GO:0090443]; Golgi apparatus [GO:0005794]; Golgi membrane [GO:0000139]; plasma membrane [GO:0005886]; protein homodimerization activity [GO:0042803]; protein kinase binding [GO:0019901]; protein N-terminus binding [GO:0047485]; angiogenesis [GO:0001525]; cellular response to leukemia inhibitory factor [GO:1990830]; endothelium…	blue	-0.302384	0.254985	-0.471117	0.065475	-0.412336	0.112485	-0.14328	0.596546	0.753087	0.000758271	0.214534	0.42494	0.309888	0.242792	0.268031	0.315534	0.27135	0.309347	-0.607607	0.0125385	0.259804	0.331178	0.608298	0.0124113	0.888734	4.2e-06	0.417299	0.107797
Q8BJU0	Small glutamine-rich tetratricopeptide repeat-containing protein alpha (Alpha-SGT)	cytoplasm [GO:0005737]; cytosol [GO:0005829]; extrinsic component of synaptic vesicle membrane [GO:0098850]; membrane [GO:0016020]; nucleus [GO:0005634]; presynapse [GO:0098793]; TRC complex [GO:0072380]; BAT3 complex binding [GO:1904288]; identical protein binding [GO:0042802]; molecular adaptor activity [GO:0060090]; protein heterodimerization activity [GO:0046982]; protein homodimerization act…	blue	0.30043	0.258221	0.18605	0.490261	0.456556	0.0754583	-0.25642	0.337741	-0.326383	0.217291	-0.40935	0.115374	-0.270493	0.310938	-0.235587	0.379745	0.107002	0.693267	0.668634	0.00462866	-0.138214	0.609721	-0.657995	0.00559178	-0.714589	0.00186745	-0.315837	0.233388
P56376	Acylphosphatase-1 (EC 3.6.1.7) (Acylphosphatase, organ-common type isozyme) (Acylphosphate phosphohydrolase 1)	acylphosphatase activity [GO:0003998]	blue	-0.29871	0.261091	-0.263557	0.323987	-0.33831	0.199959	-0.114016	0.674161	0.737701	0.00110682	0.415896	0.109108	0.357865	0.173536	0.0439892	0.871494	0.383687	0.142349	-0.65702	0.00568742	0.492145	0.0528106	0.507731	0.0446684	0.901754	1.82e-06	0.62892	0.00905823
P48962	ADP/ATP translocase 1 (ADP,ATP carrier protein 1) (ADP,ATP carrier protein, heart/skeletal muscle isoform T1) (Adenine nucleotide translocator 1) (ANT 1) (Solute carrier family 25 member 4)	membrane [GO:0016020]; membrane raft [GO:0045121]; mitochondrial inner membrane [GO:0005743]; mitochondrial membrane [GO:0031966]; mitochondrial outer membrane [GO:0005741]; mitochondrial permeability transition pore complex [GO:0005757]; mitochondrion [GO:0005739]; myelin sheath [GO:0043209]; ATP:ADP antiporter activity [GO:0005471]; enzyme binding [GO:0019899]; oxidative phosphorylation uncoupl…	blue	-0.295683	0.266187	-0.390884	0.134388	-0.199709	0.458356	-0.0821594	0.762278	0.623961	0.00978978	0.300248	0.258524	0.533076	0.0334826	0.284996	0.284664	0.198999	0.459989	-0.511774	0.042719	0.226255	0.399445	0.591289	0.0158506	0.80197	0.000186319	0.547944	0.0279951
Q99PT1	Rho GDP-dissociation inhibitor 1 (Rho GDI 1) (GDI-1) (Rho-GDI alpha)	cytosol [GO:0005829]; extracellular space [GO:0005615]; immunological synapse [GO:0001772]; membrane [GO:0016020]; nucleus [GO:0005634]; Schaffer collateral - CA1 synapse [GO:0098685]; synapse [GO:0045202]; fatty acid binding [GO:0005504]; GTPase activator activity [GO:0005096]; Hsp90 protein binding [GO:0051879]; protein kinase binding [GO:0019901]; Rho GDP-dissociation inhibitor activity [GO:00…	blue	0.292589	0.271459	0.191174	0.478171	0.711366	0.00200098	-0.248816	0.352753	-0.277696	0.297717	-0.352302	0.180803	-0.470468	0.0658982	-0.129169	0.633525	0.0620754	0.819351	0.513451	0.0419293	-0.103479	0.70293	-0.472591	0.0645208	-0.597442	0.01453	-0.394733	0.130259
Q9CZJ2	Heat shock 70 kDa protein 12B	ATP binding [GO:0005524]	blue	0.291038	0.274126	0.362247	0.16795	-0.0259553	0.923986	0.483359	0.0578591	0.0648892	0.811297	0.746153	0.00090208	0.155086	0.566299	-0.0996047	0.713608	-0.0761089	0.779365	-0.803617	0.000176566	0.443834	0.0850457	0.659088	0.005486	0.588414	0.0164988	0.51114	0.0430203
Q8BG51	Mitochondrial Rho GTPase 1 (MIRO-1) (EC 3.6.5.-) (Ras homolog gene family member T1)	mitochondrial outer membrane [GO:0005741]; mitochondrion [GO:0005739]; calcium ion binding [GO:0005509]; GTP binding [GO:0005525]; GTPase activity [GO:0003924]; cellular homeostasis [GO:0019725]; establishment of mitochondrion localization by microtubule attachment [GO:0034640]; mitochondrial outer membrane permeabilization [GO:0097345]; mitochondrion organization [GO:0007005]; mitochondrion tran…	blue	-0.286604	0.281836	-0.200647	0.456204	-0.254548	0.341401	-0.159607	0.55489	0.727742	0.0013953	0.440174	0.0879582	0.069568	0.797944	-0.00976479	0.971369	0.463683	0.0704429	-0.631971	0.00863008	0.553578	0.0261061	0.420725	0.104643	0.86715	1.37e-05	0.492016	0.0528823
Q9WTR5	Cadherin-13 (Heart cadherin) (H-cadherin) (Truncated cadherin) (T-cad) (T-cadherin)	catenin complex [GO:0016342]; caveola [GO:0005901]; cytoplasm [GO:0005737]; external side of plasma membrane [GO:0009897]; extracellular space [GO:0005615]; GABA-ergic synapse [GO:0098982]; neuron projection [GO:0043005]; perinuclear region of cytoplasm [GO:0048471]; plasma membrane [GO:0005886]; synapse [GO:0045202]; adiponectin binding [GO:0055100]; cadherin binding [GO:0045296]; calcium ion bi…	blue	-0.286108	0.282706	0.574128	0.0200313	-0.0647367	0.811733	0.215062	0.423772	-0.577752	0.0190845	0.142424	0.598765	-0.0650912	0.81072	-0.475879	0.06243	-0.0763369	0.77872	0.25919	0.332364	0.079625	0.769423	-0.558024	0.0246856	-0.578266	0.018953	0.0564734	0.835436
P54923	ADP-ribosylhydrolase ARH1 (EC 3.2.2.19) (ADP-ribose-L-arginine cleaving enzyme) ([Protein ADP-ribosylarginine] hydrolase) (ADP-ribosylarginine hydrolase)	cytosol [GO:0005829]; extracellular space [GO:0005615]; ADP-ribosylarginine hydrolase activity [GO:0003875]; magnesium ion binding [GO:0000287]; potassium ion binding [GO:0030955]; protein de-ADP-ribosylation [GO:0051725]; protein modification process [GO:0036211]	blue	-0.283537	0.287245	-0.184123	0.494847	-0.361179	0.1693	-0.0064336	0.981134	0.625942	0.00949224	0.545636	0.0287984	0.312795	0.238167	0.0676291	0.803472	0.297067	0.26385	-0.559617	0.0241912	0.440606	0.087611	0.405704	0.118969	0.875006	9.13e-06	0.551642	0.0267439
Q9DBZ5	Eukaryotic translation initiation factor 3 subunit K (eIF3k) (Eukaryotic translation initiation factor 3 subunit 12) (eIF-3 p25)	cytosol [GO:0005829]; eukaryotic 43S preinitiation complex [GO:0016282]; eukaryotic 48S preinitiation complex [GO:0033290]; eukaryotic translation initiation factor 3 complex [GO:0005852]; nucleus [GO:0005634]; ribosome binding [GO:0043022]; RNA binding [GO:0003723]; translation initiation factor activity [GO:0003743]; formation of cytoplasmic translation initiation complex [GO:0001732]; regulati…	blue	-0.283065	0.288083	-0.485751	0.0564505	-0.319471	0.227759	-0.170562	0.527675	0.801196	0.000191058	0.239778	0.371075	0.333223	0.207238	0.260923	0.329026	0.299193	0.260282	-0.62008	0.0103943	0.299426	0.259893	0.627445	0.00927112	0.929709	1.89e-07	0.449874	0.0803912
Q9DCT8	Cysteine-rich protein 2 (CRP-2) (Heart LIM protein)	cell cortex [GO:0005938]; metal ion binding [GO:0046872]; hemopoiesis [GO:0030097]; positive regulation of cell population proliferation [GO:0008284]	blue	-0.283048	0.288114	-0.702164	0.00242538	-0.0504469	0.852809	-0.273984	0.304488	0.77552	0.000415405	0.0309755	0.909335	0.289481	0.276818	0.587828	0.0166333	0.174854	0.517179	-0.336686	0.202266	0.00270155	0.992077	0.585715	0.0171258	0.833468	6.06e-05	0.177496	0.510767
Q7TMR0	Lysosomal Pro-X carboxypeptidase (EC 3.4.16.2) (Proline carboxypeptidase) (Prolylcarboxypeptidase) (PRCP)	basal part of cell [GO:0045178]; intracellular membrane-bounded organelle [GO:0043231]; lysosome [GO:0005764]; dipeptidyl-peptidase activity [GO:0008239]; serine-type carboxypeptidase activity [GO:0004185]; angiogenesis involved in wound healing [GO:0060055]; energy homeostasis [GO:0097009]; glucose homeostasis [GO:0042593]; negative regulation of systemic arterial blood pressure [GO:0003085]; pl…	blue	0.28126	0.291301	0.748718	0.000846478	0.383252	0.142841	0.232494	0.386215	-0.659164	0.00547869	0.161206	0.550881	-0.164467	0.542743	-0.527569	0.0357091	-0.0741199	0.785003	0.26258	0.325851	0.138885	0.60797	-0.468309	0.0673205	-0.663682	0.00505884	0.0397806	0.883707
Q5U4E0	LHFPL tetraspan subfamily member 4 protein (GABAA receptor regulatory Lhfpl4) (Lipoma HMGIC fusion partner-like 4 protein)	dendrite [GO:0030425]; GABA-ergic synapse [GO:0098982]; inhibitory synapse [GO:0060077]; membrane [GO:0016020]; plasma membrane [GO:0005886]; postsynaptic membrane [GO:0045211]; postsynaptic specialization [GO:0099572]; GABA receptor binding [GO:0050811]; gamma-aminobutyric acid receptor clustering [GO:0097112]; nervous system development [GO:0007399]; neurotransmitter receptor localization to po…	blue	0.279195	0.295009	0.374663	0.152777	0.294222	0.268669	-0.0862894	0.750673	-0.48554	0.0565737	-0.372082	0.155853	-0.250494	0.349409	-0.412718	0.112119	-0.0262359	0.923166	0.406076	0.118599	-0.11656	0.667276	-0.437096	0.0904631	-0.798723	0.00020686	-0.231007	0.389347
Q9QYF1	Retinol dehydrogenase 11 (EC 1.1.1.300) (Androgen-regulated short-chain dehydrogenase/reductase 1) (Cell line MC/9.IL4-derived protein 1) (M42C60) (Prostate short-chain dehydrogenase/reductase 1) (Retinal reductase 1) (RalR1) (Short-chain aldehyde dehydrogenase) (SCALD)	endoplasmic reticulum membrane [GO:0005789]; photoreceptor inner segment [GO:0001917]; 11-cis-retinol dehydrogenase activity [GO:0102354]; aldehyde dehydrogenase (NADP+) activity [GO:0033721]; NAD-retinol dehydrogenase activity [GO:0004745]; NADP-retinol dehydrogenase activity [GO:0052650]; adaptation of rhodopsin mediated signaling [GO:0016062]; cellular detoxification of aldehyde [GO:0110095]; …	blue	0.278914	0.295516	0.474773	0.063128	0.0372719	0.890999	0.0411747	0.879659	-0.565391	0.0224632	-0.307677	0.246345	-0.301073	0.257154	-0.52835	0.0353868	-0.0592739	0.827387	0.2967	0.264467	-0.0488938	0.857296	-0.452476	0.0784431	-0.812961	0.000128894	-0.223274	0.40585
Q06890	Clusterin (Apolipoprotein J) (Apo-J) (Clustrin) (Sulfated glycoprotein 2) (SGP-2) [Cleaved into: Clusterin beta chain; Clusterin alpha chain]	aggresome [GO:0016235]; apical dendrite [GO:0097440]; cell periphery [GO:0071944]; cell surface [GO:0009986]; chromaffin granule [GO:0042583]; cytoplasm [GO:0005737]; cytoskeleton [GO:0005856]; cytosol [GO:0005829]; extracellular space [GO:0005615]; growth cone [GO:0030426]; intracellular membrane-bounded organelle [GO:0043231]; membrane [GO:0016020]; mitochondrial inner membrane [GO:0005743]; mi…	blue	0.275673	0.301397	0.41635	0.108683	0.347587	0.187118	0.194037	0.471478	-0.795506	0.000229036	-0.289186	0.277331	-0.24439	0.361661	-0.188197	0.485178	-0.359488	0.171453	0.615157	0.011203	-0.36263	0.167467	-0.5753	0.0197213	-0.910468	9.73e-07	-0.460869	0.0723933
Q0P678	Zinc finger CCCH domain-containing protein 18 (Nuclear protein NHN1)	nuclear speck [GO:0016607]; protein-containing complex [GO:0032991]; ribonucleoprotein complex [GO:1990904]; metal ion binding [GO:0046872]; mRNA cap binding complex binding [GO:0140262]; protein-macromolecule adaptor activity [GO:0030674]; RNA destabilization [GO:0050779]	blue	-0.272116	0.30793	-0.551781	0.0266976	0.410338	0.114412	-0.797401	0.00021575	-0.49185	0.0529744	-0.784059	0.000324516	-0.165763	0.539522	0.325088	0.219228	-0.00930882	0.972706	0.796592	0.000221338	-0.580752	0.0183271	-0.433715	0.0932718	-0.698514	0.00261272	-0.576817	0.0193253
Q9D958	Signal peptidase complex subunit 1 (Microsomal signal peptidase 12 kDa subunit) (SPase 12 kDa subunit)	endoplasmic reticulum membrane [GO:0005789]; signal peptidase complex [GO:0005787]; ribosome binding [GO:0043022]; protein targeting to ER [GO:0045047]; signal peptide processing [GO:0006465]; viral protein processing [GO:0019082]; virion assembly [GO:0019068]	blue	-0.271101	0.309809	-0.0550037	0.839667	-0.0858382	0.751938	0.0709489	0.794013	0.496191	0.0505987	0.597975	0.0144198	0.356232	0.175649	0.0730105	0.788153	0.219922	0.413117	-0.563625	0.0229813	0.475267	0.0628154	0.39263	0.132504	0.799606	0.0002011	0.620152	0.0103828
O70589	Peripheral plasma membrane protein CASK (EC 2.7.11.1) (Calcium/calmodulin-dependent serine protein kinase)	apical dendrite [GO:0097440]; basement membrane [GO:0005604]; basolateral plasma membrane [GO:0016323]; cell-cell junction [GO:0005911]; ciliary membrane [GO:0060170]; cytoplasm [GO:0005737]; cytosol [GO:0005829]; dendrite [GO:0030425]; membrane [GO:0016020]; membrane raft [GO:0045121]; neuronal cell body [GO:0043025]; nuclear lamina [GO:0005652]; nuclear matrix [GO:0016363]; nucleolus [GO:000573…	blue	-0.269941	0.311964	-0.504006	0.0465225	-0.269088	0.313556	0.0288749	0.915462	0.572471	0.0204761	0.285817	0.283218	0.289376	0.277001	0.544445	0.0292198	-0.0280706	0.917809	-0.454242	0.077141	-0.00778609	0.977169	0.652638	0.00613377	0.86098	1.85e-05	0.184001	0.495136
Q9QWY8	Arf-GAP with SH3 domain, ANK repeat and PH domain-containing protein 1 (130 kDa phosphatidylinositol 4,5-bisphosphate-dependent ARF1 GTPase-activating protein) (ADP-ribosylation factor-directed GTPase-activating protein 1) (ARF GTPase-activating protein 1) (Development and differentiation-enhancing factor 1) (DEF-1) (Differentiation-enhancing factor 1) (PIP2-dependent ARF1 GAP)	cytosol [GO:0005829]; dendritic spine [GO:0043197]; glutamatergic synapse [GO:0098978]; membrane [GO:0016020]; podosome [GO:0002102]; GTPase activator activity [GO:0005096]; metal ion binding [GO:0046872]; phosphatidylinositol-3,4,5-trisphosphate binding [GO:0005547]; phosphatidylinositol-4,5-bisphosphate binding [GO:0005546]; phosphatidylserine binding [GO:0001786]; cilium assembly [GO:0060271];…	blue	-0.268393	0.314855	-0.634498	0.00828761	0.160199	0.553405	-0.413239	0.111622	0.628259	0.00915317	-0.216337	0.420963	0.113972	0.674281	0.469623	0.0664522	0.209828	0.435407	0.0236031	0.930858	-0.0761073	0.77937	0.16766	0.534825	0.48576	0.0564453	-0.0253173	0.925849
Q64487	Receptor-type tyrosine-protein phosphatase delta (Protein-tyrosine phosphatase delta) (R-PTP-delta) (EC 3.1.3.48)	glutamatergic synapse [GO:0098978]; hippocampal mossy fiber to CA3 synapse [GO:0098686]; presynaptic membrane [GO:0042734]; Schaffer collateral - CA1 synapse [GO:0098685]; cell adhesion molecule binding [GO:0050839]; protein tyrosine phosphatase activity [GO:0004725]; signaling receptor binding [GO:0005102]; heterophilic cell-cell adhesion via plasma membrane cell adhesion molecules [GO:0007157];…	blue	-0.267796	0.315975	-0.520249	0.0388405	-0.0109936	0.967768	-0.269253	0.313248	0.580588	0.0183679	0.0226515	0.93364	0.0416036	0.878414	0.440929	0.0873515	0.231152	0.389041	-0.169093	0.531289	0.0579152	0.831291	0.293637	0.269666	0.591635	0.015774	0.0529897	0.84547
Q9CPW4	Actin-related protein 2/3 complex subunit 5 (Arp2/3 complex 16 kDa subunit) (p16-ARC)	Arp2/3 protein complex [GO:0005885]; cytoplasm [GO:0005737]; endosome [GO:0005768]; growth cone [GO:0030426]; lamellipodium [GO:0030027]; neuron projection [GO:0043005]; nucleus [GO:0005634]; site of double-strand break [GO:0035861]; actin filament binding [GO:0051015]; structural constituent of cytoskeleton [GO:0005200]; actin filament network formation [GO:0051639]; Arp2/3 complex-mediated acti…	blue	-0.263061	0.324933	-0.724699	0.00149475	-0.200806	0.455839	-0.307227	0.247073	0.787583	0.000292154	-0.0944884	0.727784	0.131672	0.626904	0.510952	0.0431102	0.214622	0.424744	-0.425501	0.100354	0.0269029	0.921218	0.61177	0.0117874	0.785524	0.000310717	0.0919848	0.734751
P17183	Gamma-enolase (EC 4.2.1.11) (2-phospho-D-glycerate hydro-lyase) (Enolase 2) (Neural enolase) (Neuron-specific enolase) (NSE)	cell cortex [GO:0005938]; cell surface [GO:0009986]; cytoplasm [GO:0005737]; cytosol [GO:0005829]; growth cone [GO:0030426]; membrane [GO:0016020]; membrane raft [GO:0045121]; myelin sheath [GO:0043209]; neuron projection [GO:0043005]; neuronal cell body [GO:0043025]; perikaryon [GO:0043204]; phosphopyruvate hydratase complex [GO:0000015]; photoreceptor inner segment [GO:0001917]; plasma membrane…	blue	0.263028	0.324996	-0.0646555	0.811966	0.205737	0.444612	0.189026	0.483222	0.353022	0.179851	0.450327	0.0800492	0.494177	0.0516908	0.230274	0.390895	-0.0300928	0.911909	-0.535934	0.0323689	0.221943	0.408727	0.638957	0.00770987	0.691025	0.00303374	0.523756	0.0373155
O88507	Ciliary neurotrophic factor receptor subunit alpha (CNTF receptor subunit alpha) (CNTFR-alpha)	apical plasma membrane [GO:0016324]; ciliary neurotrophic factor receptor complex [GO:0070110]; CNTFR-CLCF1 complex [GO:0097059]; external side of plasma membrane [GO:0009897]; receptor complex [GO:0043235]; ciliary neurotrophic factor receptor activity [GO:0004897]; cytokine binding [GO:0019955]; cytokine receptor activity [GO:0004896]; signaling receptor binding [GO:0005102]; brainstem developm…	blue	0.26239	0.326215	0.594917	0.0150612	0.132762	0.624027	0.102467	0.705714	-0.479867	0.0599614	0.116943	0.666241	-0.376461	0.150659	-0.536032	0.0323314	0.0863149	0.750601	0.290566	0.274941	0.223175	0.406062	-0.611428	0.0118478	-0.564504	0.0227222	-0.0896446	0.741281
Q8VE88	Protein FAM114A2		blue	0.261902	0.327148	0.228903	0.3938	0.368115	0.160659	0.0646093	0.812098	-0.549685	0.0274004	-0.330964	0.210525	-0.0380674	0.888686	-0.0566843	0.83483	-0.29644	0.264906	0.542462	0.0299318	-0.345555	0.189884	-0.430029	0.0964049	-0.702819	0.00239298	-0.302002	0.255616
Q62425	Cytochrome c oxidase subunit NDUFA4	mitochondrial inner membrane [GO:0005743]; mitochondrial respiratory chain complex I [GO:0005747]; mitochondrial respiratory chain complex IV [GO:0005751]; mitochondrion [GO:0005739]; protein-containing complex binding [GO:0044877]; positive regulation of cytochrome-c oxidase activity [GO:1904960]	blue	-0.261719	0.327498	-0.0669951	0.805281	-0.419755	0.105529	0.177792	0.510049	0.400992	0.123731	0.50994	0.0435954	0.423769	0.101895	0.0539083	0.842822	0.114742	0.672194	-0.703698	0.00234998	0.343153	0.193187	0.621087	0.0102347	0.736056	0.00115079	0.598127	0.0143885
Q9DBS2	Tumor protein p63-regulated gene 1-like protein (Mossy fiber terminal-associated vertebrate-specific presynaptic protein) (Protein FAM79A)	calyx of Held [GO:0044305]; cytoplasm [GO:0005737]; extrinsic component of synaptic vesicle membrane [GO:0098850]; glutamatergic synapse [GO:0098978]; presynapse [GO:0098793]; presynaptic active zone [GO:0048786]; synaptic vesicle [GO:0008021]; calmodulin binding [GO:0005516]; identical protein binding [GO:0042802]; calmodulin dependent kinase signaling pathway [GO:0099004]; negative regulation o…	blue	0.2609	0.329069	0.237984	0.374774	0.00414148	0.987855	0.15114	0.576334	0.392634	0.1325	0.68095	0.0036848	0.0753949	0.781388	-0.196541	0.465662	0.303541	0.253081	-0.604911	0.0130444	0.649175	0.00650601	0.319657	0.227473	0.700434	0.00251279	0.553176	0.0262375
O35215	D-dopachrome decarboxylase (EC 4.1.1.84) (D-dopachrome tautomerase)	cytoplasm [GO:0005737]; extracellular space [GO:0005615]; cytokine receptor binding [GO:0005126]; D-dopachrome decarboxylase activity [GO:0033981]; phenylpyruvate tautomerase activity [GO:0050178]; protease binding [GO:0002020]; melanin biosynthetic process [GO:0042438]; positive regulation of inflammatory response [GO:0050729]	blue	0.259949	0.3309	0.578748	0.0188303	0.310623	0.241618	0.109096	0.687543	-0.504624	0.0462112	0.00668587	0.980395	-0.015903	0.953386	-0.501552	0.0477751	-0.0160837	0.952857	0.269625	0.312554	0.122827	0.650422	-0.457558	0.074738	-0.602705	0.0134701	0.103699	0.702326
Q6PB66	Leucine-rich PPR motif-containing protein, mitochondrial (130 kDa leucine-rich protein) (LRP 130) (mLRP130)	condensed nuclear chromosome [GO:0000794]; cytoplasm [GO:0005737]; cytoskeleton [GO:0005856]; microtubule [GO:0005874]; mitochondrial nucleoid [GO:0042645]; mitochondrion [GO:0005739]; nuclear inner membrane [GO:0005637]; nuclear outer membrane [GO:0005640]; nucleoplasm [GO:0005654]; nucleus [GO:0005634]; perinuclear region of cytoplasm [GO:0048471]; ribonucleoprotein complex [GO:1990904]; beta-t…	blue	-0.259782	0.331222	-0.248223	0.353941	-0.17339	0.520748	-0.274974	0.302674	0.773736	0.000436821	0.373517	0.154137	0.16922	0.530976	-0.033825	0.901031	0.557236	0.024933	-0.486944	0.0557579	0.566178	0.0222354	0.269651	0.312505	0.821176	9.63e-05	0.564925	0.0225991
P28028	Serine/threonine-protein kinase B-raf (EC 2.7.11.1) (Proto-oncogene B-Raf)	cell body [GO:0044297]; cytoplasm [GO:0005737]; cytosol [GO:0005829]; intracellular membrane-bounded organelle [GO:0043231]; membrane [GO:0016020]; mitochondrion [GO:0005739]; neuron projection [GO:0043005]; nucleus [GO:0005634]; plasma membrane [GO:0005886]; presynapse [GO:0098793]; ATP binding [GO:0005524]; calcium ion binding [GO:0005509]; identical protein binding [GO:0042802]; MAP kinase kin…	blue	-0.259011	0.33271	-0.00551077	0.98384	-0.37995	0.146607	0.416523	0.108521	0.13405	0.620636	0.626142	0.00946254	0.61543	0.0111568	0.22482	0.402521	-0.190746	0.479174	-0.520512	0.0387247	0.108275	0.689788	0.552803	0.0263599	0.640339	0.00753743	0.543255	0.0296453
Q5SQX6	Cytoplasmic FMR1-interacting protein 2 (p53-inducible protein 121)	cytoplasm [GO:0005737]; neuron projection [GO:0043005]; nucleus [GO:0005634]; perinuclear region of cytoplasm [GO:0048471]; SCAR complex [GO:0031209]; synapse [GO:0045202]; small GTPase binding [GO:0031267]; activation of cysteine-type endopeptidase activity [GO:0097202]; apoptotic process [GO:0006915]; cell morphogenesis [GO:0000902]; cell-cell adhesion [GO:0098609]; dendrite extension [GO:00974…	blue	-0.257413	0.335807	-0.756385	0.000696801	-0.185586	0.491364	-0.213148	0.428009	0.738777	0.00107883	-0.0219154	0.935792	0.213421	0.427402	0.643256	0.00718352	0.08547	0.752972	-0.372655	0.155165	-0.0852594	0.753563	0.651292	0.00627638	0.82946	7.08e-05	0.0499554	0.854228
Q60870	Receptor expression-enhancing protein 5 (GP106) (Polyposis locus protein 1 homolog) (Protein TB2 homolog)	endoplasmic reticulum [GO:0005783]; endoplasmic reticulum tubular network [GO:0071782]; junctional sarcoplasmic reticulum membrane [GO:0014701]; sarcoplasmic reticulum membrane [GO:0033017]; endoplasmic reticulum membrane organization [GO:0090158]	blue	-0.257109	0.336399	-0.220608	0.411623	-0.497957	0.0496555	-0.220428	0.412014	0.759575	0.000641299	0.334141	0.205912	0.151303	0.57592	-0.157155	0.561066	0.550865	0.0270032	-0.623173	0.00991025	0.596694	0.0146859	0.32732	0.215895	0.800011	0.000198503	0.569269	0.0213573
E9Q6J5	Biorientation of chromosomes in cell division protein 1-like 1	centrosome [GO:0005813]; nucleoplasm [GO:0005654]; outer kinetochore [GO:0000940]; Set1C/COMPASS complex [GO:0048188]; spindle microtubule [GO:0005876]; spindle pole [GO:0000922]; DNA binding [GO:0003677]; protein phosphatase 2A binding [GO:0051721]; protein phosphatase inhibitor activity [GO:0004864]; cellular response to DNA damage stimulus [GO:0006974]; DNA repair [GO:0006281]; negative regula…	blue	0.256676	0.337241	0.418561	0.106628	0.369754	0.15866	-0.420992	0.1044	-0.636285	0.00805215	0.0046671	0.986314	-0.110909	0.682602	-0.502805	0.0471325	0.637984	0.00783308	0.388719	0.136751	0.390919	0.13435	-0.686426	0.00331836	-0.479227	0.0603523	0.193857	0.471897
Q6PD26	GPI transamidase component PIG-S (Phosphatidylinositol-glycan biosynthesis class S protein)	GPI-anchor transamidase complex [GO:0042765]; attachment of GPI anchor to protein [GO:0016255]	blue	0.256337	0.337903	0.303226	0.253599	0.578762	0.0188269	-0.0834975	0.758513	-0.470391	0.0659485	-0.369326	0.159181	-0.389955	0.135398	-0.207729	0.440118	-0.103583	0.702645	0.512698	0.0422825	-0.192584	0.474868	-0.48276	0.0582159	-0.738428	0.00108784	-0.41983	0.105461
Q922H4	Mannose-1-phosphate guanyltransferase alpha (GDP-mannose pyrophosphorylase A) (GTP-mannose-1-phosphate guanylyltransferase alpha)	cytoplasm [GO:0005737]; nucleotidyltransferase activity [GO:0016779]; biosynthetic process [GO:0009058]	blue	0.255631	0.33928	0.134677	0.618989	0.281782	0.290367	-0.0865196	0.750027	-0.450692	0.0797749	-0.394674	0.130321	-0.301781	0.255981	-0.129505	0.632636	-0.115585	0.669912	0.533326	0.0333839	-0.299232	0.260217	-0.437167	0.0904042	-0.717279	0.00176161	-0.437805	0.0898812
P84091	AP-2 complex subunit mu (AP-2 mu chain) (Adaptor protein complex AP-2 subunit mu) (Adaptor-related protein complex 2 subunit mu) (Clathrin assembly protein complex 2 mu medium chain) (Clathrin coat assembly protein AP50) (Clathrin coat-associated protein AP50) (Mu2-adaptin) (Plasma membrane adaptor AP-2 50 kDa protein)	AP-2 adaptor complex [GO:0030122]; clathrin-coated pit [GO:0005905]; cytoplasmic side of plasma membrane [GO:0009898]; cytoplasmic vesicle [GO:0031410]; extrinsic component of presynaptic endocytic zone membrane [GO:0098894]; glutamatergic synapse [GO:0098978]; mitochondrion [GO:0005739]; plasma membrane [GO:0005886]; postsynapse [GO:0098794]; secretory granule [GO:0030141]; synapse [GO:0045202];…	blue	-0.255528	0.339482	-0.721019	0.00162266	-0.409029	0.115687	-0.23656	0.377724	0.775739	0.000412831	-0.0419722	0.877344	0.115999	0.668792	0.484274	0.057317	0.185446	0.491697	-0.459901	0.0730734	0.0141208	0.958606	0.626608	0.00939367	0.825381	8.25e-05	0.0609114	0.822688
P50516	V-type proton ATPase catalytic subunit A (V-ATPase subunit A) (EC 7.1.2.2) (V-ATPase 69 kDa subunit) (Vacuolar proton pump subunit alpha)	apical plasma membrane [GO:0016324]; ATPase complex [GO:1904949]; clathrin-coated vesicle membrane [GO:0030665]; cytoplasm [GO:0005737]; cytosol [GO:0005829]; extrinsic component of synaptic vesicle membrane [GO:0098850]; intracellular membrane-bounded organelle [GO:0043231]; lysosome [GO:0005764]; membrane [GO:0016020]; microvillus [GO:0005902]; mitochondrion [GO:0005739]; myelin sheath [GO:0043…	blue	-0.250879	0.348643	-0.703379	0.00236554	-0.227015	0.39782	-0.225414	0.401246	0.723705	0.00152846	-0.0905168	0.738846	0.0307707	0.909932	0.546793	0.0283934	0.117849	0.663796	-0.4032	0.121484	-0.0463595	0.864628	0.606828	0.012683	0.775131	0.000419993	-0.0496065	0.855237
Q9D0D3	Poly(A) RNA polymerase, mitochondrial (PAP) (EC 2.7.7.19) (PAP-associated domain-containing protein 1) (Polynucleotide adenylyltransferase)	intracellular membrane-bounded organelle [GO:0043231]; mitochondrion [GO:0005739]; nucleoplasm [GO:0005654]; ATP binding [GO:0005524]; identical protein binding [GO:0042802]; magnesium ion binding [GO:0000287]; manganese ion binding [GO:0030145]; nucleotidyltransferase activity [GO:0016779]; polynucleotide adenylyltransferase activity [GO:0004652]; protein homodimerization activity [GO:0042803]; …	blue	-0.250678	0.349043	0.309213	0.243873	-0.044603	0.869715	-0.0982749	0.717284	-0.388356	0.137148	-0.298571	0.261323	-0.143898	0.594948	-0.381327	0.145028	0.0385378	0.887318	0.363826	0.165966	-0.0615139	0.820961	-0.509844	0.0436416	-0.661236	0.00528283	-0.114889	0.671794
Q9CZN8	Glutamyl-tRNA(Gln) amidotransferase subunit A, mitochondrial (Glu-AdT subunit A) (EC 6.3.5.7) (Glutaminyl-tRNA synthase-like protein 1)	glutamyl-tRNA(Gln) amidotransferase complex [GO:0030956]; mitochondrion [GO:0005739]; ATP binding [GO:0005524]; glutaminyl-tRNA synthase (glutamine-hydrolyzing) activity [GO:0050567]; glutaminyl-tRNAGln biosynthesis via transamidation [GO:0070681]; mitochondrial translation [GO:0032543]; regulation of protein stability [GO:0031647]	blue	-0.249451	0.351485	-0.207243	0.441213	-0.577448	0.0191624	-0.0517321	0.849098	0.617381	0.0108317	0.346864	0.188099	0.0391942	0.885411	-0.027164	0.920456	0.326728	0.216776	-0.667171	0.00475259	0.456952	0.0751729	0.435403	0.0918619	0.777005	0.000398248	0.388044	0.137492
P26231	Catenin alpha-1 (102 kDa cadherin-associated protein) (Alpha E-catenin) (CAP102)	acrosomal vesicle [GO:0001669]; actin cytoskeleton [GO:0015629]; adherens junction [GO:0005912]; catenin complex [GO:0016342]; cell junction [GO:0030054]; cell-cell junction [GO:0005911]; cytoplasm [GO:0005737]; flotillin complex [GO:0016600]; intercalated disc [GO:0014704]; intracellular membrane-bounded organelle [GO:0043231]; lamellipodium [GO:0030027]; plasma membrane [GO:0005886]; zonula adh…	blue	0.249245	0.351897	0.269104	0.313526	-0.059034	0.828076	0.466377	0.0686121	0.132572	0.624528	0.802243	0.000184672	0.23447	0.382075	0.0216286	0.936631	-0.0673857	0.804166	-0.619549	0.0104793	0.420816	0.10456	0.465944	0.0689039	0.675692	0.0040667	0.482123	0.0585965
P14131	40S ribosomal protein S16	cytoplasm [GO:0005737]; cytosol [GO:0005829]; cytosolic ribosome [GO:0022626]; cytosolic small ribosomal subunit [GO:0022627]; postsynapse [GO:0098794]; presynapse [GO:0098793]; ribosome [GO:0005840]; small ribosomal subunit [GO:0015935]; synapse [GO:0045202]; RNA binding [GO:0003723]; structural constituent of ribosome [GO:0003735]; cellular response to leukemia inhibitory factor [GO:1990830]; c…	blue	-0.249207	0.351972	-0.360401	0.170288	-0.379819	0.146757	-0.226342	0.399257	0.837488	5.16e-05	0.296168	0.265367	0.14067	0.603319	0.0533001	0.844576	0.467817	0.0676474	-0.657438	0.00564622	0.484754	0.0570343	0.509311	0.0438989	0.913415	7.76e-07	0.467371	0.0679453
P99024	Tubulin beta-5 chain	cell body [GO:0044297]; cytoplasm [GO:0005737]; cytoplasmic ribonucleoprotein granule [GO:0036464]; cytosol [GO:0005829]; intercellular bridge [GO:0045171]; membrane raft [GO:0045121]; microtubule [GO:0005874]; microtubule cytoskeleton [GO:0015630]; mitotic spindle [GO:0072686]; nuclear envelope lumen [GO:0005641]; nucleus [GO:0005634]; protein-containing complex [GO:0032991]; tubulin complex [GO…	blue	0.248849	0.352687	-0.315505	0.233907	-0.0227186	0.933444	0.0451852	0.868028	0.509198	0.0439534	0.254719	0.341068	-0.217956	0.41741	0.376257	0.150899	0.0594647	0.826839	-0.528035	0.0355167	0.144843	0.592503	0.620109	0.0103898	0.758496	0.000659645	-0.0677739	0.803059
Q8BY89	Choline transporter-like protein 2 (Solute carrier family 44 member 2)	membrane [GO:0016020]; mitochondrion [GO:0005739]; plasma membrane [GO:0005886]; choline transmembrane transporter activity [GO:0015220]; transmembrane transporter activity [GO:0022857]; choline transport [GO:0015871]; transmembrane transport [GO:0055085]	blue	0.245026	0.360374	0.51203	0.0425979	0.117957	0.663505	0.0849961	0.754302	-0.313005	0.237835	0.150063	0.579088	0.185571	0.4914	-0.583934	0.0175496	0.122185	0.65214	0.174071	0.519086	0.276898	0.299164	-0.471657	0.0651245	-0.390784	0.134496	0.345098	0.190509
Q8BGR6	ADP-ribosylation factor-like protein 15 (ADP-ribosylation factor-related protein 2) (ARF-related protein 2)	GTP binding [GO:0005525]; GTPase activity [GO:0003924]	blue	-0.244191	0.362066	-0.569932	0.0211723	-0.415205	0.109758	0.00414055	0.987858	0.545342	0.0289018	0.119161	0.660263	0.393665	0.131396	0.479898	0.059942	-0.028648	0.916124	-0.440086	0.0880296	-0.0607225	0.82323	0.614558	0.0113047	0.755008	0.000721949	0.203791	0.449026
Q99MN9	Propionyl-CoA carboxylase beta chain, mitochondrial (PCCase subunit beta) (EC 6.4.1.3) (Propanoyl-CoA:carbon dioxide ligase subunit beta)	catalytic complex [GO:1902494]; mitochondrial matrix [GO:0005759]; mitochondrion [GO:0005739]; ATP binding [GO:0005524]; propionyl-CoA carboxylase activity [GO:0004658]; small molecule metabolic process [GO:0044281]	blue	0.243821	0.362815	0.231428	0.388459	-0.0598782	0.825653	0.257029	0.336554	0.356547	0.17524	0.803047	0.000179893	0.135181	0.617666	-0.112689	0.677762	0.20449	0.44744	-0.658993	0.00549515	0.605124	0.0130039	0.407517	0.117172	0.776881	0.000399651	0.573065	0.0203158
Q6ZPJ3	(E3-independent) E2 ubiquitin-conjugating enzyme UBE2O (EC 2.3.2.24) (E2/E3 hybrid ubiquitin-protein ligase UBE2O) (Ubiquitin carrier protein O) (Ubiquitin-conjugating enzyme E2 O) (Ubiquitin-conjugating enzyme E2 of 230 kDa) (Ubiquitin-conjugating enzyme E2-230K) (Ubiquitin-protein ligase O)	cytoplasm [GO:0005737]; cytosol [GO:0005829]; nuclear body [GO:0016604]; nucleoplasm [GO:0005654]; nucleus [GO:0005634]; ATP binding [GO:0005524]; cysteine-type endopeptidase inhibitor activity [GO:0004869]; ubiquitin conjugating enzyme activity [GO:0061631]; ubiquitin protein ligase activity [GO:0061630]; ubiquitin-protein transferase activity [GO:0004842]; negative regulation of apoptotic proce…	blue	-0.242746	0.365002	-0.424968	0.100827	-0.16617	0.538512	-0.100822	0.710247	0.729804	0.00133106	0.304304	0.25183	0.205545	0.445047	0.332066	0.208917	0.231488	0.388332	-0.58294	0.0177899	0.268277	0.315073	0.605444	0.0129431	0.923157	3.46e-07	0.337908	0.200529
Q9DC16	Endoplasmic reticulum-Golgi intermediate compartment protein 1 (ER-Golgi intermediate compartment 32 kDa protein) (ERGIC-32)	COPII-coated ER to Golgi transport vesicle [GO:0030134]; endoplasmic reticulum [GO:0005783]; endoplasmic reticulum membrane [GO:0005789]; endoplasmic reticulum-Golgi intermediate compartment [GO:0005793]; endoplasmic reticulum-Golgi intermediate compartment membrane [GO:0033116]; Golgi membrane [GO:0000139]; intracellular membrane-bounded organelle [GO:0043231]; membrane [GO:0016020]; nucleoplasm…	blue	-0.242448	0.365608	-0.363621	0.166224	-0.266732	0.317975	0.154128	0.568728	0.477906	0.0611662	0.425048	0.100756	0.567502	0.0218559	0.438191	0.0895664	-0.0654077	0.809815	-0.580958	0.0182759	0.0839956	0.757112	0.743556	0.00096136	0.856264	2.3e-05	0.477622	0.0613419
Q63844	Mitogen-activated protein kinase 3 (MAP kinase 3) (MAPK 3) (EC 2.7.11.24) (ERT2) (Extracellular signal-regulated kinase 1) (ERK-1) (Insulin-stimulated MAP2 kinase) (MAP kinase isoform p44) (p44-MAPK) (MNK1) (Microtubule-associated protein 2 kinase) (p44-ERK1)	caveola [GO:0005901]; cytoplasm [GO:0005737]; cytoskeleton [GO:0005856]; cytosol [GO:0005829]; early endosome [GO:0005769]; focal adhesion [GO:0005925]; glutamatergic synapse [GO:0098978]; Golgi apparatus [GO:0005794]; late endosome [GO:0005770]; mitochondrion [GO:0005739]; nuclear envelope [GO:0005635]; nucleoplasm [GO:0005654]; nucleus [GO:0005634]; plasma membrane [GO:0005886]; protein-contain…	blue	0.242329	0.365851	-0.248951	0.352483	-0.0731929	0.787635	-0.203539	0.449599	0.76242	0.000594914	0.277786	0.297554	0.0349432	0.897775	-0.0133804	0.960774	0.45357	0.0776347	-0.603658	0.0132851	0.516627	0.0404642	0.474875	0.0630633	0.815056	0.000119834	0.397347	0.127505
Q8CHC4	Synaptojanin-1 (EC 3.1.3.36) (Synaptic inositol 1,4,5-trisphosphate 5-phosphatase 1)	clathrin coat [GO:0030118]; clathrin coat of coated pit [GO:0030132]; cytoplasm [GO:0005737]; glutamatergic synapse [GO:0098978]; membrane coat [GO:0030117]; microtubule [GO:0005874]; neuron projection [GO:0043005]; parallel fiber to Purkinje cell synapse [GO:0098688]; perinuclear region of cytoplasm [GO:0048471]; postsynapse [GO:0098794]; presynapse [GO:0098793]; protein-containing complex [GO:0…	blue	-0.240707	0.369168	-0.716971	0.0017735	-0.152629	0.572539	-0.265016	0.321216	0.724909	0.00148771	-0.102415	0.705859	0.109645	0.686048	0.580594	0.0183665	0.137432	0.611767	-0.323535	0.221565	-0.0504517	0.852795	0.553322	0.0261896	0.748494	0.000851225	-0.00559609	0.98359
Q3UHJ0	AP2-associated protein kinase 1 (EC 2.7.11.1) (Adaptor-associated kinase 1)	calyx of Held [GO:0044305]; cell leading edge [GO:0031252]; clathrin complex [GO:0071439]; clathrin-coated pit [GO:0005905]; clathrin-coated vesicle [GO:0030136]; cytoplasm [GO:0005737]; extrinsic component of plasma membrane [GO:0019897]; presynapse [GO:0098793]; terminal bouton [GO:0043195]; AP-2 adaptor complex binding [GO:0035612]; ATP binding [GO:0005524]; Notch binding [GO:0005112]; protein…	blue	-0.240124	0.370364	-0.660589	0.00534339	0.033344	0.902432	-0.382466	0.143731	0.80519	0.000167651	-0.00663958	0.98053	0.0485354	0.858332	0.49346	0.0520838	0.302079	0.255488	-0.296379	0.26501	0.104013	0.701463	0.473421	0.0639884	0.7779	0.00038819	0.0909345	0.73768
P38060	Hydroxymethylglutaryl-CoA lyase, mitochondrial (HL) (HMG-CoA lyase) (EC 4.1.3.4) (3-hydroxy-3-methylglutarate-CoA lyase)	mitochondrial inner membrane [GO:0005743]; mitochondrial matrix [GO:0005759]; mitochondrion [GO:0005739]; peroxisome [GO:0005777]; protein-containing complex [GO:0032991]; carboxylic acid binding [GO:0031406]; fatty-acyl-CoA binding [GO:0000062]; hydroxymethylglutaryl-CoA lyase activity [GO:0004419]; magnesium ion binding [GO:0000287]; manganese ion binding [GO:0030145]; metal ion binding [GO:004…	blue	0.239989	0.370642	-0.110218	0.684484	0.0718025	0.791585	0.0191116	0.943994	0.560987	0.0237722	0.547964	0.0279883	0.263932	0.323274	0.109175	0.687328	0.245081	0.360262	-0.489533	0.0542758	0.430133	0.096315	0.454177	0.077189	0.820785	9.77e-05	0.489333	0.0543893
Q61206	Platelet-activating factor acetylhydrolase IB subunit alpha2 (EC 3.1.1.47) (PAF acetylhydrolase 30 kDa subunit) (PAF-AH 30 kDa subunit) (PAF-AH subunit beta) (PAFAH subunit beta)	1-alkyl-2-acetylglycerophosphocholine esterase complex [GO:0008247]; cytoplasm [GO:0005737]; cytosol [GO:0005829]; fibrillar center [GO:0001650]; nucleolus [GO:0005730]; plasma membrane [GO:0005886]; 1-alkyl-2-acetylglycerophosphocholine esterase activity [GO:0003847]; identical protein binding [GO:0042802]; platelet-activating factor acetyltransferase activity [GO:0047179]; protein heterodimeriz…	blue	0.237273	0.376245	0.238577	0.373548	0.751666	0.000786093	-0.0750684	0.782313	-0.536176	0.0322763	-0.320277	0.226523	-0.100215	0.711924	-0.036989	0.891822	-0.19024	0.480362	0.692294	0.0029588	-0.31934	0.22796	-0.507748	0.0446603	-0.764377	0.000564633	-0.312343	0.238883
Q8R2R9	AP-3 complex subunit mu-2 (Adaptor-related protein complex 3 subunit mu-2) (Clathrin assembly protein assembly protein complex 3 mu-2 medium chain) (Clathrin coat assembly protein AP47 homolog 2) (Clathrin coat-associated protein AP47 homolog 2) (Golgi adaptor AP-1 47 kDa protein homolog 2) (HA1 47 kDa subunit homolog 2) (Mu3B-adaptin) (m3B) (P47B)	AP-3 adaptor complex [GO:0030123]; axon cytoplasm [GO:1904115]; clathrin adaptor complex [GO:0030131]; cytoplasmic vesicle [GO:0031410]; cytoplasmic vesicle membrane [GO:0030659]; early endosome [GO:0005769]; Golgi apparatus [GO:0005794]; presynapse [GO:0098793]; anterograde axonal transport [GO:0008089]; anterograde synaptic vesicle transport [GO:0048490]; clathrin-coated vesicle cargo loading, …	blue	-0.236024	0.378836	-0.566102	0.0222574	-0.2779	0.297347	-0.0613961	0.821298	0.658816	0.00551214	0.107912	0.690778	0.117403	0.664999	0.482626	0.0582956	0.0670611	0.805092	-0.560488	0.0239242	0.0432448	0.873652	0.691032	0.00303335	0.846883	3.49e-05	0.0933542	0.730938
P36916	Guanine nucleotide-binding protein-like 1 (GTP-binding protein MMR1)	GTP binding [GO:0005525]; GTPase activity [GO:0003924]; cellular response to DNA damage stimulus [GO:0006974]	blue	-0.234716	0.381561	-0.217722	0.417922	-0.0099436	0.970845	0.0735191	0.786709	0.324646	0.219891	0.391852	0.133341	0.199537	0.458751	0.325654	0.218379	-0.0136408	0.960012	-0.189829	0.48133	0.090734	0.738239	0.212878	0.428607	0.58979	0.016186	0.184179	0.494712
Q9EPW0	Inositol polyphosphate-4-phosphatase type I A (Inositol polyphosphate 4-phosphatase type I) (Inositol polyphosphate 4-phosphatase-1) (4-Ptase-1) (Type I inositol 3,4-bisphosphate 4-phosphatase) (EC 3.1.3.66)	cytoplasm [GO:0005737]; early endosome membrane [GO:0031901]; nuclear membrane [GO:0031965]; nucleoplasm [GO:0005654]; nucleus [GO:0005634]; plasma membrane [GO:0005886]; postsynaptic density [GO:0014069]; recycling endosome membrane [GO:0055038]; inositol-1,3,4-trisphosphate 4-phosphatase activity [GO:0017161]; inositol-3,4-bisphosphate 4-phosphatase activity [GO:0052828]; phosphatidylinositol-3…	blue	-0.23384	0.383392	-0.787214	0.000295416	0.10232	0.706119	-0.428403	0.09781	0.767926	0.000512966	-0.205691	0.444718	0.270221	0.311444	0.609114	0.0122623	0.198933	0.46014	-0.147227	0.58636	-0.0898784	0.740628	0.456988	0.0751474	0.664333	0.00500056	0.0811589	0.765097
Q7TPB0	Phospholipid phosphatase-related protein type 3 (Inactive phospholipid phosphatase PLPPR3) (Lipid phosphate phosphatase-related protein type 3) (Plasticity-related gene 2 protein) (PRG-2)	plasma membrane [GO:0005886]; lipid phosphatase activity [GO:0042577]; phosphatidate phosphatase activity [GO:0008195]; phospholipid dephosphorylation [GO:0046839]; phospholipid metabolic process [GO:0006644]; signal transduction [GO:0007165]	blue	-0.231197	0.388945	0.00756468	0.977818	-0.226663	0.398571	0.0966874	0.721681	-0.478781	0.0606262	-0.289926	0.276048	-0.0275835	0.919231	0.100186	0.712004	-0.339732	0.197956	0.518763	0.0395004	-0.519082	0.0393583	-0.331716	0.209427	-0.55774	0.0247746	-0.419506	0.105758
Q9CQ26	STAM-binding protein (EC 3.4.19.-) (Associated molecule with the SH3 domain of STAM)	cleavage furrow [GO:0032154]; cytosol [GO:0005829]; early endosome [GO:0005769]; endosome [GO:0005768]; membrane [GO:0016020]; nucleoplasm [GO:0005654]; plasma membrane [GO:0005886]; deubiquitinase activity [GO:0101005]; K63-linked deubiquitinase activity [GO:0061578]; metal ion binding [GO:0046872]; metal-dependent deubiquitinase activity [GO:0140492]; protein domain specific binding [GO:0019904…	blue	-0.228265	0.395157	-0.34278	0.193703	-0.321799	0.224197	-0.0579469	0.831199	0.577165	0.0192355	0.272581	0.307071	0.406107	0.118569	0.207449	0.440749	0.170218	0.52852	-0.569358	0.0213322	0.253405	0.343649	0.590937	0.0159288	0.756096	0.00070201	0.502594	0.0472404
O88736	3-keto-steroid reductase/17-beta-hydroxysteroid dehydrogenase 7 (17-beta-hydroxysteroid dehydrogenase 7) (17-beta-HSD 7) (3-keto-steroid reductase) (EC 1.1.1.270) (Dihydrotestosterone oxidoreductase) (EC 1.1.1.210) (Estradiol 17-beta-dehydrogenase 7) (EC 1.1.1.62)	endoplasmic reticulum [GO:0005783]; endoplasmic reticulum membrane [GO:0005789]; membrane [GO:0016020]; 3-keto sterol reductase activity [GO:0000253]; 5alpha-androstane-3beta,17beta-diol dehydrogenase activity [GO:0047024]; cycloeucalenone reductase activity [GO:0102176]; estradiol 17-beta-dehydrogenase activity [GO:0004303]; prolactin receptor binding [GO:0005148]; androgen metabolic process [GO…	blue	0.227487	0.396813	0.162275	0.548207	0.113933	0.674385	0.0537263	0.843347	-0.454313	0.0770888	-0.388838	0.136619	-0.405119	0.119554	-0.115887	0.669094	-0.224581	0.403035	0.372391	0.155481	-0.256626	0.33734	-0.38782	0.137739	-0.620961	0.0102545	-0.524295	0.037085
Q9CZP5	Mitochondrial chaperone BCS1 (BCS1-like protein)	mitochondrial inner membrane [GO:0005743]; mitochondrion [GO:0005739]; ATP binding [GO:0005524]; ATP hydrolysis activity [GO:0016887]; mitochondrial protein-transporting ATPase activity [GO:0008566]; mitochondrial cytochrome c oxidase assembly [GO:0033617]; mitochondrial respiratory chain complex I assembly [GO:0032981]; mitochondrial respiratory chain complex III assembly [GO:0034551]; mitochond…	blue	0.22621	0.39954	-0.233786	0.383505	0.11369	0.675045	-0.0135361	0.960318	0.519851	0.0390164	0.26474	0.321739	0.11003	0.684996	0.20377	0.449074	0.152008	0.574121	-0.490161	0.0539207	0.28074	0.292232	0.501908	0.0475922	0.702361	0.0024156	0.250077	0.350238
Q06138	Calcium-binding protein 39 (MO25alpha) (Protein Mo25)	cytoplasm [GO:0005737]; cytosol [GO:0005829]; membrane [GO:0016020]; protein-containing complex [GO:0032991]; serine/threonine protein kinase complex [GO:1902554]; Z disc [GO:0030018]; calcium ion binding [GO:0005509]; kinase binding [GO:0019900]; protein kinase activator activity [GO:0030295]; protein serine/threonine kinase activator activity [GO:0043539]; activation of protein kinase activity …	blue	-0.223173	0.406068	-0.382823	0.143326	-0.465486	0.0692137	-0.182105	0.499668	0.762769	0.000589417	0.242156	0.366204	0.228923	0.393758	0.0687295	0.800333	0.385828	0.139948	-0.651662	0.0062369	0.395881	0.129044	0.555596	0.0254539	0.843995	3.95e-05	0.470951	0.0655828
Q9ESJ4	NCK-interacting protein with SH3 domain (54 kDa VacA-interacting protein) (VIP54) (90 kDa N-WASP-interacting protein) (90 kDa SH3 protein interacting with Nck) (SH3 adapter protein SPIN90) (WASP-interacting SH3-domain protein) (WISH) (Wiskott-Aldrich syndrome protein-binding protein) (N-WASP-binding protein)	COP9 signalosome [GO:0008180]; Arp2/3 complex binding [GO:0071933]; SH3 domain binding [GO:0017124]; endocytosis [GO:0006897]; positive regulation of neuron projection development [GO:0010976]	blue	-0.218712	0.415757	-0.154087	0.568831	-0.0522194	0.847692	-0.274419	0.30369	0.755527	0.000712384	0.392258	0.132903	0.209028	0.437199	-0.102959	0.70436	0.572297	0.0205231	-0.534763	0.0328217	0.658496	0.00554308	0.27879	0.295738	0.790045	0.000271161	0.662993	0.00512118
Q9JMF3	Guanine nucleotide-binding protein G(I)/G(S)/G(O) subunit gamma-13	dendrite [GO:0030425]; heterotrimeric G-protein complex [GO:0005834]; membrane [GO:0016020]; plasma membrane [GO:0005886]; G-protein beta-subunit binding [GO:0031681]; G protein-coupled receptor signaling pathway [GO:0007186]; phospholipase C-activating G protein-coupled receptor signaling pathway [GO:0007200]; sensory perception of taste [GO:0050909]	blue	-0.218494	0.416232	-0.539406	0.0310546	0.146083	0.589304	-0.234853	0.381275	0.47334	0.0640405	-0.127557	0.637804	0.108494	0.689188	0.506369	0.04534	0.0416112	0.878392	-0.165849	0.539308	-0.120688	0.656156	0.417756	0.107373	0.478449	0.0608304	0.00613309	0.982015
Q8CI51	PDZ and LIM domain protein 5 (Enigma homolog) (Enigma-like PDZ and LIM domains protein)	actin cytoskeleton [GO:0015629]; adherens junction [GO:0005912]; cell projection [GO:0042995]; cytosol [GO:0005829]; filamentous actin [GO:0031941]; membrane [GO:0016020]; postsynaptic density [GO:0014069]; presynapse [GO:0098793]; stress fiber [GO:0001725]; Z disc [GO:0030018]; actin binding [GO:0003779]; actinin binding [GO:0042805]; metal ion binding [GO:0046872]; muscle alpha-actinin binding …	blue	-0.218468	0.41629	-0.169185	0.531063	0.105647	0.69698	-0.571751	0.0206718	-0.557555	0.0248325	-0.527016	0.035939	0.223076	0.406276	-0.154175	0.568608	0.238043	0.374652	0.520744	0.0386224	-0.161318	0.550601	-0.509685	0.0437183	-0.630118	0.00888811	0.014425	0.957715
O88653	Ragulator complex protein LAMTOR3 (Late endosomal/lysosomal adaptor and MAPK and MTOR activator 3) (MEK-binding partner 1) (Mp1) (Mitogen-activated protein kinase kinase 1-interacting protein 1) (Mitogen-activated protein kinase scaffold protein 1)	late endosome [GO:0005770]; late endosome membrane [GO:0031902]; lysosomal membrane [GO:0005765]; Ragulator complex [GO:0071986]; guanyl-nucleotide exchange factor activity [GO:0005085]; kinase activator activity [GO:0019209]; molecular adaptor activity [GO:0060090]; cellular response to amino acid stimulus [GO:0071230]; positive regulation of MAPK cascade [GO:0043410]; positive regulation of TOR…	blue	0.218101	0.417092	0.320461	0.22624	0.473677	0.0638246	-0.160539	0.552552	-0.432548	0.0942558	-0.34372	0.192404	-0.171356	0.525724	-0.311191	0.240712	0.0395781	0.884295	0.63902	0.00770197	-0.118655	0.661625	-0.68725	0.0032658	-0.773798	0.000436061	-0.222859	0.406745
Q52KI8	Serine/arginine repetitive matrix protein 1 (Plenty-of-prolines 101)	catalytic step 2 spliceosome [GO:0071013]; nuclear matrix [GO:0016363]; nuclear speck [GO:0016607]; spliceosomal complex [GO:0005681]; DNA binding [GO:0003677]; localization [GO:0051179]; mRNA splicing, via spliceosome [GO:0000398]; regulation of mRNA splicing, via spliceosome [GO:0048024]; RNA splicing, via transesterification reactions [GO:0000375]	blue	0.217709	0.417952	0.339715	0.197979	0.171237	0.526016	0.631858	0.00864555	0.212378	0.429719	0.802297	0.000184347	0.337426	0.201213	0.098177	0.717555	-0.171187	0.526141	-0.419709	0.105571	0.311222	0.240662	0.41094	0.113829	0.667333	0.00473872	0.505982	0.045532
Q5SVL6	Rap1 GTPase-activating protein 2 (Rap1GAP2) (GTPase-activating Rap/Ran-GAP domain-like protein 4)	centrosome [GO:0005813]; cytoplasm [GO:0005737]; cytosol [GO:0005829]; neuron projection [GO:0043005]; nuclear membrane [GO:0031965]; plasma membrane [GO:0005886]; GTPase activator activity [GO:0005096]; activation of GTPase activity [GO:0090630]; negative regulation of neuron projection development [GO:0010977]; regulation of cell size [GO:0008361]; regulation of small GTPase mediated signal tra…	blue	-0.217647	0.418088	-0.473784	0.0637566	-0.371494	0.156558	0.209802	0.435464	0.436252	0.0911585	0.295278	0.266874	0.19071	0.47926	0.606153	0.0128094	-0.184298	0.494429	-0.572348	0.0205095	-0.0832452	0.759222	0.776197	0.000407512	0.838367	4.98e-05	0.055506	0.83822
P63040	Complexin-1 (921-S) (Complexin I) (CPX I) (Synaphin-2)	calyx of Held [GO:0044305]; cytosol [GO:0005829]; dendrite [GO:0030425]; glutamatergic synapse [GO:0098978]; neuronal cell body [GO:0043025]; perikaryon [GO:0043204]; postsynapse [GO:0098794]; presynapse [GO:0098793]; protein-containing complex [GO:0032991]; Schaffer collateral - CA1 synapse [GO:0098685]; SNARE complex [GO:0031201]; synapse [GO:0045202]; synaptobrevin 2-SNAP-25-syntaxin-1a-comple…	blue	0.217519	0.418368	0.259852	0.331085	0.240928	0.368715	0.0365243	0.893173	-0.600061	0.0139948	-0.467356	0.067955	-0.355616	0.176451	-0.152817	0.57206	-0.24703	0.356333	0.470397	0.0659442	-0.34937	0.184713	-0.39232	0.132838	-0.830825	6.71e-05	-0.518404	0.0396614
Q9CZU3	Exosome RNA helicase MTR4 (EC 3.6.4.13) (ATP-dependent helicase SKIV2L2) (Superkiller viralicidic activity 2-like 2) (TRAMP-like complex helicase)	catalytic step 2 spliceosome [GO:0071013]; exosome (RNase complex) [GO:0000178]; nuclear exosome (RNase complex) [GO:0000176]; nuclear speck [GO:0016607]; nucleolus [GO:0005730]; nucleoplasm [GO:0005654]; nucleus [GO:0005634]; TRAMP complex [GO:0031499]; ATP binding [GO:0005524]; ATP hydrolysis activity [GO:0016887]; RNA binding [GO:0003723]; RNA helicase activity [GO:0003724]; cellular response …	blue	0.217475	0.418464	0.0222769	0.934735	-0.139398	0.606633	0.904119	1.55e-06	0.66739	0.00473389	0.697883	0.00264627	0.306371	0.24846	0.383662	0.142377	-0.588402	0.0165016	-0.702993	0.00238441	0.0668152	0.805795	0.819419	0.000102652	0.939327	6.91e-08	0.289023	0.277614
Q91WG4	Elongator complex protein 2 (ELP2) (STAT3-interacting protein 1) (StIP1)	cytosol [GO:0005829]; elongator holoenzyme complex [GO:0033588]; nucleoplasm [GO:0005654]; proteasome complex [GO:0000502]; transcription elongation factor complex [GO:0008023]; endopeptidase activator activity [GO:0061133]; protein kinase binding [GO:0019901]; RNA polymerase II complex binding [GO:0000993]; proteasome assembly [GO:0043248]; regulation of receptor signaling pathway via JAK-STAT […	blue	0.216066	0.42156	0.418746	0.106458	-0.236264	0.378338	0.863417	1.64e-05	0.713513	0.00191118	0.844573	3.86e-05	0.174271	0.518599	-0.0550458	0.839545	-0.205127	0.445994	-0.867973	1.31e-05	0.462347	0.071364	0.696787	0.00270535	0.882279	6.12e-06	0.522715	0.0377635
P51906	Excitatory amino acid transporter 3 (Excitatory amino-acid carrier 1) (Sodium-dependent glutamate/aspartate transporter 3) (Solute carrier family 1 member 1)	apical dendrite [GO:0097440]; apical plasma membrane [GO:0016324]; asymmetric synapse [GO:0032279]; axon [GO:0030424]; axon terminus [GO:0043679]; cell periphery [GO:0071944]; cell surface [GO:0009986]; cytoplasm [GO:0005737]; dendrite [GO:0030425]; dendritic shaft [GO:0043198]; dendritic spine [GO:0043197]; distal dendrite [GO:0150002]; early endosome membrane [GO:0031901]; endoplasmic reticulum…	blue	0.215296	0.423257	0.17045	0.527949	0.523164	0.0375697	-0.116592	0.667188	-0.52109	0.0384705	-0.477953	0.0611371	-0.232263	0.3867	-0.0929976	0.73193	-0.141497	0.601169	0.65248	0.00615046	-0.323916	0.220991	-0.547261	0.0282311	-0.821462	9.53e-05	-0.409194	0.115526
Q91ZU6	Dystonin (Bullous pemphigoid antigen 1) (BPA) (Dystonia musculorum protein) (Hemidesmosomal plaque protein) (Microtubule actin cross-linking factor 2)	actin cytoskeleton [GO:0015629]; axon [GO:0030424]; axon cytoplasm [GO:1904115]; cell cortex [GO:0005938]; cell leading edge [GO:0031252]; cytoplasm [GO:0005737]; cytoplasmic side of plasma membrane [GO:0009898]; cytoplasmic vesicle [GO:0031410]; cytosol [GO:0005829]; endoplasmic reticulum membrane [GO:0005789]; focal adhesion [GO:0005925]; H zone [GO:0031673]; hemidesmosome [GO:0030056]; interca…	blue	0.214939	0.424045	0.00369629	0.98916	-0.0845917	0.755437	-0.00513684	0.984936	0.624457	0.00971457	0.578192	0.0189718	0.0168388	0.950646	-0.104279	0.700734	0.411273	0.113507	-0.711645	0.00198911	0.674346	0.00416944	0.450191	0.0801515	0.857441	2.18e-05	0.527779	0.0356222
Q8CIE6	Coatomer subunit alpha (Alpha-coat protein) (Alpha-COP) [Cleaved into: Xenin (Xenopsin-related peptide); Proxenin]	axon [GO:0030424]; COPI vesicle coat [GO:0030126]; COPI-coated vesicle [GO:0030137]; cytoplasm [GO:0005737]; extracellular space [GO:0005615]; Golgi apparatus [GO:0005794]; Golgi membrane [GO:0000139]; growth cone [GO:0030426]; neuronal cell body [GO:0043025]; hormone activity [GO:0005179]; mRNA binding [GO:0003729]; structural molecule activity [GO:0005198]; endoplasmic reticulum to Golgi vesicl…	blue	-0.214631	0.424725	-0.445306	0.0838935	-0.32068	0.225906	-0.127756	0.637277	0.782547	0.000339283	0.268651	0.314373	0.227401	0.396997	0.249782	0.350826	0.277907	0.297335	-0.675939	0.00404813	0.314098	0.236113	0.669747	0.00453614	0.942289	4.9e-08	0.393844	0.131204
Q8R3Z5	Voltage-dependent L-type calcium channel subunit beta-1 (CAB1) (Calcium channel voltage-dependent subunit beta 1)	glutamatergic synapse [GO:0098978]; L-type voltage-gated calcium channel complex [GO:1990454]; plasma membrane [GO:0005886]; postsynapse [GO:0098794]; presynapse [GO:0098793]; sarcoplasmic reticulum [GO:0016529]; T-tubule [GO:0030315]; voltage-gated calcium channel complex [GO:0005891]; high voltage-gated calcium channel activity [GO:0008331]; identical protein binding [GO:0042802]; phosphoprotei…	blue	0.213596	0.427016	-0.0405567	0.881453	0.305591	0.249728	0.0423616	0.876214	-0.468483	0.0672051	-0.425742	0.100141	-0.319982	0.226974	0.226365	0.399208	-0.356212	0.175675	0.583045	0.0177643	-0.561989	0.0234695	-0.293682	0.26959	-0.593552	0.0153544	-0.692645	0.00293832
P05201	Aspartate aminotransferase, cytoplasmic (cAspAT) (EC 2.6.1.1) (EC 2.6.1.3) (Cysteine aminotransferase, cytoplasmic) (Cysteine transaminase, cytoplasmic) (cCAT) (Glutamate oxaloacetate transaminase 1) (Transaminase A)	axon terminus [GO:0043679]; cytoplasm [GO:0005737]; cytosol [GO:0005829]; lysosome [GO:0005764]; nucleoplasm [GO:0005654]; carboxylic acid binding [GO:0031406]; L-aspartate:2-oxoglutarate aminotransferase activity [GO:0004069]; L-cysteine transaminase activity [GO:0047801]; phosphatidylserine decarboxylase activity [GO:0004609]; pyridoxal phosphate binding [GO:0030170]; 2-oxoglutarate metabolic p…	blue	0.213357	0.427544	-0.0800156	0.768321	-0.016135	0.952707	0.0259379	0.924036	0.634529	0.00828355	0.535158	0.0326684	0.055464	0.838342	0.0352332	0.89693	0.309374	0.243615	-0.727938	0.00138911	0.552982	0.026301	0.571627	0.0207055	0.903009	1.67e-06	0.460501	0.0726515
Q9QUI0	Transforming protein RhoA (EC 3.6.5.2)	apical junction complex [GO:0043296]; axon [GO:0030424]; cell cortex [GO:0005938]; cell periphery [GO:0071944]; cell projection [GO:0042995]; cleavage furrow [GO:0032154]; cytoplasm [GO:0005737]; cytoplasmic vesicle [GO:0031410]; cytoskeleton [GO:0005856]; cytosol [GO:0005829]; dendritic spine [GO:0043197]; endosome [GO:0005768]; extrinsic component of cytoplasmic side of plasma membrane [GO:0031…	blue	-0.211107	0.43255	-0.28981	0.276249	-0.398983	0.125802	-0.0479797	0.859939	0.656654	0.00572371	0.381336	0.145018	0.222851	0.406762	0.144782	0.59266	0.26275	0.325526	-0.668995	0.00459849	0.370544	0.157704	0.585503	0.0171758	0.866145	1.44e-05	0.464313	0.0700114
P04627	Serine/threonine-protein kinase A-Raf (EC 2.7.11.1) (Proto-oncogene A-Raf)	cytosol [GO:0005829]; mitochondrion [GO:0005739]; ATP binding [GO:0005524]; MAP kinase kinase kinase activity [GO:0004709]; metal ion binding [GO:0046872]; protein serine kinase activity [GO:0106310]; protein serine/threonine kinase activity [GO:0004674]; MAPK cascade [GO:0000165]; negative regulation of apoptotic process [GO:0043066]; positive regulation of peptidyl-serine phosphorylation [GO:00…	blue	-0.211067	0.43264	-0.0720497	0.790883	-0.331813	0.209285	0.0434241	0.873133	0.5657	0.0223736	0.539428	0.0310463	0.163551	0.545023	-0.0170999	0.949882	0.300116	0.258743	-0.703922	0.00233912	0.502764	0.0471535	0.50377	0.0466422	0.840318	4.6e-05	0.530102	0.0346714
Q9CQV8	14-3-3 protein beta/alpha (Protein kinase C inhibitor protein 1) (KCIP-1) [Cleaved into: 14-3-3 protein beta/alpha, N-terminally processed]	cytoplasm [GO:0005737]; cytosol [GO:0005829]; melanosome [GO:0042470]; nucleus [GO:0005634]; perinuclear region of cytoplasm [GO:0048471]; protein-containing complex [GO:0032991]; transcription repressor complex [GO:0017053]; enzyme binding [GO:0019899]; histone deacetylase binding [GO:0042826]; identical protein binding [GO:0042802]; phosphoprotein binding [GO:0051219]; phosphoserine residue bin…	blue	0.210981	0.43283	0.309417	0.243547	0.48859	0.0548124	-0.233401	0.384313	-0.408891	0.115821	-0.394898	0.130084	-0.549223	0.0275574	-0.328055	0.214805	0.0981788	0.71755	0.681196	0.00366772	-0.0851106	0.75398	-0.788569	0.00028359	-0.797253	0.000216762	-0.465776	0.0690177
P68033	Actin, alpha cardiac muscle 1 (EC 3.6.4.-) (Alpha-cardiac actin) [Cleaved into: Actin, alpha cardiac muscle 1, intermediate form]	actin filament [GO:0005884]; cell body [GO:0044297]; cytoplasm [GO:0005737]; dynactin complex [GO:0005869]; filopodium [GO:0030175]; glutamatergic synapse [GO:0098978]; I band [GO:0031674]; lamellipodium [GO:0030027]; sarcomere [GO:0030017]; synapse [GO:0045202]; ATP binding [GO:0005524]; hydrolase activity [GO:0016787]; microfilament motor activity [GO:0000146]; myosin binding [GO:0017022]; acti…	blue	0.210705	0.433446	-0.0997106	0.713315	0.271242	0.309546	-0.113843	0.67463	-0.346946	0.187987	-0.598276	0.0143579	-0.4482	0.081662	0.128056	0.63648	-0.226534	0.398847	0.564305	0.0227807	-0.491878	0.0529591	-0.366685	0.162416	-0.625736	0.00952272	-0.753261	0.000754906
Q9DB32	Hydroxyacylglutathione hydrolase-like protein (EC 3.1.2.-)	hydroxyacylglutathione hydrolase activity [GO:0004416]; metal ion binding [GO:0046872]; methylglyoxal catabolic process to D-lactate via S-lactoyl-glutathione [GO:0019243]	blue	0.210652	0.433564	0.346276	0.188899	0.303043	0.253899	-0.201079	0.455215	-0.446556	0.0829242	-0.368609	0.160055	-0.145025	0.592033	-0.42208	0.103414	0.0838584	0.757498	0.658158	0.00557589	-0.0956721	0.724497	-0.726313	0.00144131	-0.841361	4.41e-05	-0.175395	0.515862
P34884	Macrophage migration inhibitory factor (MIF) (EC 5.3.2.1) (Delayed early response protein 6) (DER6) (Glycosylation-inhibiting factor) (GIF) (L-dopachrome isomerase) (L-dopachrome tautomerase) (EC 5.3.3.12) (Phenylpyruvate tautomerase)	cell surface [GO:0009986]; cytoplasm [GO:0005737]; cytosol [GO:0005829]; extracellular region [GO:0005576]; extracellular space [GO:0005615]; myelin sheath [GO:0043209]; nucleoplasm [GO:0005654]; nucleus [GO:0005634]; plasma membrane [GO:0005886]; chemoattractant activity [GO:0042056]; cytokine activity [GO:0005125]; cytokine receptor binding [GO:0005126]; dopachrome isomerase activity [GO:000416…	blue	-0.209435	0.436288	0.101277	0.708994	0.0183365	0.946262	0.00679188	0.980084	-0.649107	0.00651347	-0.487771	0.055281	-0.0485995	0.858147	-0.0457607	0.866362	-0.325956	0.217928	0.674931	0.00412455	-0.533666	0.0332503	-0.525727	0.0364784	-0.878983	7.36e-06	-0.421672	0.103782
Q6PDC0	RUN domain-containing protein 3B		blue	-0.205124	0.446002	0.0573568	0.832896	0.0880377	0.745775	-0.0127356	0.962664	-0.531037	0.0342943	-0.470427	0.0659248	-0.216586	0.420415	0.00645506	0.981071	-0.252321	0.345788	0.545448	0.0288644	-0.464154	0.0701207	-0.423349	0.102271	-0.734291	0.00119952	-0.495216	0.0511256
Q920P5	Adenylate kinase isoenzyme 5 (AK 5) (EC 2.7.4.3) (EC 2.7.4.6) (ATP-AMP transphosphorylase 5)	centriolar satellite [GO:0034451]; cytoplasm [GO:0005737]; cytosol [GO:0005829]; adenylate kinase activity [GO:0004017]; ATP binding [GO:0005524]; nucleoside diphosphate kinase activity [GO:0004550]; ATP metabolic process [GO:0046034]; nucleoside diphosphate phosphorylation [GO:0006165]; nucleoside triphosphate biosynthetic process [GO:0009142]	blue	0.204997	0.446288	-0.22381	0.404694	0.155443	0.565395	-0.117208	0.665526	0.587875	0.0166226	0.386019	0.139736	0.284601	0.285361	0.161101	0.551144	0.291057	0.274093	-0.317145	0.231352	0.324564	0.220015	0.351284	0.182155	0.712763	0.00194218	0.408645	0.116063
Q9JIG8	PRA1 family protein 2	endosome membrane [GO:0010008]; membrane [GO:0016020]; protein transport [GO:0015031]	blue	-0.204522	0.447367	-0.272638	0.306965	-0.474476	0.0633158	-0.00110939	0.996747	0.686953	0.00328465	0.442739	0.0859094	0.218615	0.415968	0.0851364	0.753908	0.284011	0.286405	-0.718084	0.00173091	0.427665	0.0984523	0.568331	0.0216209	0.931337	1.61e-07	0.476638	0.0619545
P28660	Nck-associated protein 1 (NAP 1) (Brain protein H19) (MH19) (Membrane-associated protein HEM-2) (p125Nap1)	filamentous actin [GO:0031941]; lamellipodium [GO:0030027]; lamellipodium membrane [GO:0031258]; postsynapse [GO:0098794]; ruffle [GO:0001726]; SCAR complex [GO:0031209]; small GTPase binding [GO:0031267]; apical protein localization [GO:0045176]; basal protein localization [GO:0045175]; cell migration [GO:0016477]; cell migration involved in gastrulation [GO:0042074]; cell morphogenesis [GO:0000…	blue	-0.204478	0.447467	-0.779154	0.000374457	-0.154829	0.56695	-0.201382	0.454521	0.686309	0.00332586	-0.0915207	0.736045	0.1988	0.460447	0.700643	0.0025021	0.0194757	0.942929	-0.330308	0.211484	-0.172697	0.522442	0.678068	0.00389041	0.767048	0.000525377	-0.0329515	0.903575
P56564	Excitatory amino acid transporter 1 (Glial high affinity glutamate transporter) (High-affinity neuronal glutamate transporter) (GluT-1) (Sodium-dependent glutamate/aspartate transporter 1) (GLAST-1) (Solute carrier family 1 member 3)	basal plasma membrane [GO:0009925]; basolateral plasma membrane [GO:0016323]; cell periphery [GO:0071944]; cell projection [GO:0042995]; cell surface [GO:0009986]; dendritic spine [GO:0043197]; membrane protein complex [GO:0098796]; mitochondrial inner membrane [GO:0005743]; neuron projection [GO:0043005]; neuronal cell body [GO:0043025]; plasma membrane [GO:0005886]; synapse [GO:0045202]; acidic…	blue	0.204286	0.447902	-0.0803239	0.767451	-0.0858932	0.751784	0.286676	0.28171	0.36873	0.159907	0.565598	0.0224031	0.0832813	0.759121	0.274727	0.303126	-0.0716553	0.792004	-0.673856	0.00420734	0.241099	0.368365	0.7129	0.00193647	0.816072	0.000115633	0.237376	0.376031
P43277	Histone H1.3 (H1 VAR.4) (H1d)	chromatin [GO:0000785]; euchromatin [GO:0000791]; nucleosome [GO:0000786]; nucleus [GO:0005634]; chromatin DNA binding [GO:0031490]; DNA binding [GO:0003677]; double-stranded DNA binding [GO:0003690]; nucleosomal DNA binding [GO:0031492]; structural constituent of chromatin [GO:0030527]; chromatin organization [GO:0006325]; chromosome condensation [GO:0030261]; histone H3-K27 trimethylation [GO:0…	blue	-0.20194	0.453245	-0.432581	0.094228	-0.427448	0.0986419	0.0822931	0.761902	0.627779	0.00922259	0.361808	0.168505	0.304498	0.251513	0.392063	0.133114	0.0610713	0.82223	-0.701892	0.00243898	0.17516	0.516433	0.771905	0.000459742	0.954844	9.11e-09	0.343476	0.192741
O08547	Vesicle-trafficking protein SEC22b (ER-Golgi SNARE of 24 kDa) (ERS-24) (ERS24) (SEC22 vesicle-trafficking protein homolog B) (SEC22 vesicle-trafficking protein-like 1) (mSec22b)	COPI-coated vesicle [GO:0030137]; endoplasmic reticulum membrane [GO:0005789]; endoplasmic reticulum-Golgi intermediate compartment [GO:0005793]; endoplasmic reticulum-Golgi intermediate compartment membrane [GO:0033116]; ER to Golgi transport vesicle membrane [GO:0012507]; Golgi membrane [GO:0000139]; melanosome [GO:0042470]; SNARE complex [GO:0031201]; synaptic vesicle [GO:0008021]; SNAP recept…	blue	0.20072	0.456036	0.0710671	0.793677	-0.0405982	0.881333	-0.0136165	0.960083	0.428609	0.0976309	0.43871	0.0891437	-0.362713	0.167363	-0.1249	0.64488	0.362809	0.167242	-0.553007	0.0262928	0.54357	0.0295323	0.300948	0.257361	0.593334	0.0154018	0.181038	0.502228
P62852	40S ribosomal protein S25	cytoplasm [GO:0005737]; cytosol [GO:0005829]; cytosolic ribosome [GO:0022626]; cytosolic small ribosomal subunit [GO:0022627]; nucleolus [GO:0005730]; nucleus [GO:0005634]; polysome [GO:0005844]; postsynaptic density [GO:0014069]; ribosome [GO:0005840]; synapse [GO:0045202]; structural constituent of ribosome [GO:0003735]; cytoplasmic translation [GO:0002181]; ribosomal small subunit assembly [GO…	blue	0.199455	0.45894	-0.0625106	0.818105	-0.0395747	0.884305	0.0376483	0.889904	0.620929	0.0102597	0.57004	0.0211424	0.184038	0.495047	0.0175373	0.948601	0.321033	0.225365	-0.720439	0.00164361	0.554944	0.0256631	0.585494	0.0171781	0.894983	2.85e-06	0.555222	0.0255737
P35288	Ras-related protein Rab-23 (Protein open brain) (Rab-15)	autophagosome [GO:0005776]; cell junction [GO:0030054]; centrosome [GO:0005813]; cytoplasm [GO:0005737]; cytosol [GO:0005829]; endomembrane system [GO:0012505]; endosome membrane [GO:0010008]; phagocytic vesicle [GO:0045335]; phagocytic vesicle membrane [GO:0030670]; plasma membrane [GO:0005886]; GTP binding [GO:0005525]; GTPase activity [GO:0003924]; autophagosome assembly [GO:0000045]; cellular…	blue	0.198951	0.4601	0.440224	0.0879184	0.385136	0.140721	-0.0403734	0.881985	-0.434556	0.0925676	-0.165858	0.539288	-0.168366	0.533081	-0.362836	0.167208	0.0134982	0.960429	0.345994	0.189284	0.0216841	0.936469	-0.445332	0.0838735	-0.649186	0.00650471	-0.0660268	0.808046
Q6PHZ2	Calcium/calmodulin-dependent protein kinase type II subunit delta (CaM kinase II subunit delta) (CaMK-II subunit delta) (EC 2.7.11.17)	axon initial segment [GO:0043194]; calcium- and calmodulin-dependent protein kinase complex [GO:0005954]; cytoplasm [GO:0005737]; cytosol [GO:0005829]; intercalated disc [GO:0014704]; neuromuscular junction [GO:0031594]; neuron projection [GO:0043005]; neuronal cell body [GO:0043025]; nucleus [GO:0005634]; perinuclear region of cytoplasm [GO:0048471]; protein-containing complex [GO:0032991]; sarc…	blue	0.197371	0.463743	-0.0646676	0.811931	-0.496145	0.0506235	0.241759	0.367015	0.299942	0.259032	0.37396	0.153611	-0.334969	0.204722	0.0890765	0.742869	0.00945225	0.972285	-0.697876	0.00264663	0.26344	0.32421	0.585515	0.0171729	0.641656	0.00737594	-0.0214173	0.937249
Q8R3Q6	Protein MIX23 (Coiled-coil domain-containing protein 58)	mitochondrial intermembrane space [GO:0005758]; mitochondrion [GO:0005739]	blue	-0.197206	0.464124	-0.422548	0.102991	-0.0269993	0.920937	-0.107618	0.691583	0.680735	0.00369985	0.37543	0.151871	0.28078	0.29216	0.390552	0.134748	0.201232	0.454865	-0.403114	0.121571	0.230174	0.391106	0.467328	0.0679737	0.891244	3.6e-06	0.351547	0.181805
P58771	Tropomyosin alpha-1 chain (Alpha-tropomyosin) (Tropomyosin-1)	actin cytoskeleton [GO:0015629]; actin filament [GO:0005884]; bleb [GO:0032059]; cytoplasm [GO:0005737]; cytosol [GO:0005829]; muscle thin filament tropomyosin [GO:0005862]; myofibril [GO:0030016]; protein-containing complex [GO:0032991]; ruffle membrane [GO:0032587]; stress fiber [GO:0001725]; actin binding [GO:0003779]; actin filament binding [GO:0051015]; cytoskeletal protein binding [GO:00080…	blue	0.19673	0.465225	0.181234	0.501758	0.407888	0.116806	-0.313757	0.23665	-0.292811	0.271078	-0.3951	0.12987	-0.509671	0.0437249	-0.299445	0.259861	0.179588	0.505714	0.63755	0.00788865	-0.0697762	0.797351	-0.723567	0.00153319	-0.715423	0.00183408	-0.417803	0.10733
O08919	Numb-like protein	cytoplasm [GO:0005737]; glutamatergic synapse [GO:0098978]; adherens junction organization [GO:0034332]; axonogenesis [GO:0007409]; cytokine-mediated signaling pathway [GO:0019221]; forebrain development [GO:0030900]; lateral ventricle development [GO:0021670]; nervous system development [GO:0007399]; neuroblast division in subventricular zone [GO:0021849]; neuroblast proliferation [GO:0007405]; …	blue	-0.196366	0.466068	-0.752962	0.000760683	-0.0237539	0.930417	-0.0847502	0.754992	0.515148	0.0411419	-0.0694584	0.798256	0.288954	0.277734	0.829665	7.02e-05	-0.174983	0.516864	-0.229313	0.39293	-0.337937	0.200488	0.691051	0.00303222	0.672511	0.00431278	-0.0903173	0.739402
P27545	Ceramide synthase 1 (CerS1) (Longevity assurance gene 1 protein homolog 1) (Protein UOG-1) (Sphingoid base N-stearoyltransferase CERS1) (EC 2.3.1.299)	endoplasmic reticulum [GO:0005783]; endoplasmic reticulum membrane [GO:0005789]; intracellular membrane-bounded organelle [GO:0043231]; N-acyltransferase activity [GO:0016410]; sphingosine N-acyltransferase activity [GO:0050291]; brain development [GO:0007420]; cellular response to dithiothreitol [GO:0072721]; cellular response to mycotoxin [GO:0036146]; cellular response to UV-A [GO:0071492]; ce…	blue	-0.19633	0.466151	0.056503	0.835351	0.168538	0.532656	-0.109569	0.686255	-0.38325	0.142843	-0.346376	0.188763	-0.172579	0.522731	-0.0277138	0.918851	-0.101693	0.707846	0.486776	0.0558549	-0.296954	0.26404	-0.422666	0.102885	-0.613636	0.0114626	-0.320282	0.226515
P14115	60S ribosomal protein L27a (L29)	cytoplasm [GO:0005737]; cytosol [GO:0005829]; cytosolic large ribosomal subunit [GO:0022625]; cytosolic ribosome [GO:0022626]; endoplasmic reticulum [GO:0005783]; postsynapse [GO:0098794]; presynapse [GO:0098793]; ribosome [GO:0005840]; synapse [GO:0045202]; structural constituent of ribosome [GO:0003735]; cytoplasmic translation [GO:0002181]; translation [GO:0006412]; translation at postsynapse …	blue	-0.194979	0.469285	-0.318365	0.229463	-0.269	0.313721	-0.144862	0.592455	0.741313	0.00101512	0.290432	0.275172	0.462651	0.0711537	0.0741779	0.784839	0.363009	0.166991	-0.66566	0.00488332	0.424742	0.101027	0.590698	0.0159823	0.852598	2.72e-05	0.653159	0.00607928
Q9CQR4	Acyl-coenzyme A thioesterase 13 (Acyl-CoA thioesterase 13) (EC 3.1.2.-) (Hotdog-fold thioesterase superfamily member 2) (Palmitoyl-CoA hydrolase) (EC 3.1.2.2) (Thioesterase superfamily member 2) (THEM2)	cytosol [GO:0005829]; mitochondrial matrix [GO:0005759]; mitochondrion [GO:0005739]; nucleus [GO:0005634]; spindle [GO:0005819]; acyl-CoA hydrolase activity [GO:0047617]; myristoyl-CoA hydrolase activity [GO:0102991]; palmitoyl-CoA hydrolase activity [GO:0016290]; lipid metabolic process [GO:0006629]; negative regulation of cold-induced thermogenesis [GO:0120163]; protein homotetramerization [GO:…	blue	0.1949	0.46947	-0.0595411	0.82662	0.0570584	0.833754	-0.0804159	0.767192	0.571213	0.0208187	0.421984	0.1035	0.543614	0.0295164	-0.087449	0.747423	0.363534	0.166332	-0.459308	0.0734922	0.524345	0.0370639	0.316773	0.23193	0.686752	0.00329745	0.757318	0.000680175
P47809	Dual specificity mitogen-activated protein kinase kinase 4 (MAP kinase kinase 4) (MAPKK 4) (EC 2.7.12.2) (C-JUN N-terminal kinase kinase 1) (JNK kinase 1) (JNKK 1) (JNK-activating kinase 1) (MAPK/ERK kinase 4) (MEK 4) (SAPK/ERK kinase 1) (SEK1)	axon [GO:0030424]; cytosol [GO:0005829]; dendrite cytoplasm [GO:0032839]; nucleus [GO:0005634]; perikaryon [GO:0043204]; ATP binding [GO:0005524]; JUN kinase kinase activity [GO:0008545]; MAP kinase kinase activity [GO:0004708]; molecular adaptor activity [GO:0060090]; protein serine kinase activity [GO:0106310]; protein serine/threonine kinase activity [GO:0004674]; protein tyrosine kinase activ…	blue	-0.194388	0.470661	-0.592635	0.0155541	-0.216051	0.421593	-0.111223	0.681747	0.698419	0.00261777	0.0807778	0.766171	0.237946	0.374853	0.494269	0.051641	0.082579	0.761097	-0.543748	0.0294684	0.057467	0.832579	0.707768	0.0021591	0.85257	2.72e-05	0.189341	0.482477
Q9CX56	26S proteasome non-ATPase regulatory subunit 8 (26S proteasome regulatory subunit RPN12) (26S proteasome regulatory subunit S14)	nucleus [GO:0005634]; proteasome accessory complex [GO:0022624]; proteasome complex [GO:0000502]; proteasome regulatory particle, lid subcomplex [GO:0008541]; proteasome-mediated ubiquitin-dependent protein catabolic process [GO:0043161]	blue	0.194259	0.470961	0.078355	0.77301	-0.134111	0.620476	0.368131	0.16064	0.316763	0.231945	0.766938	0.00052695	0.174595	0.51781	0.136728	0.613608	-0.00941875	0.972383	-0.674588	0.00415084	0.398036	0.126786	0.557779	0.0247621	0.838049	5.05e-05	0.426553	0.0994269
Q9JI46	Diphosphoinositol polyphosphate phosphohydrolase 1 (DIPP-1) (muDIPP1) (EC 3.6.1.52) (Diadenosine 5',5'''-P1,P6-hexaphosphate hydrolase 1) (EC 3.6.1.-) (Nucleoside diphosphate-linked moiety X motif 3) (Nudix motif 3)	cytoplasm [GO:0005737]; cytosol [GO:0005829]; nucleus [GO:0005634]; bis(5'-adenosyl)-hexaphosphatase activity [GO:0034431]; bis(5'-adenosyl)-pentaphosphatase activity [GO:0034432]; diphosphoinositol-polyphosphate diphosphatase activity [GO:0008486]; endopolyphosphatase activity [GO:0000298]; inositol diphosphate pentakisphosphate diphosphatase activity [GO:0052842]; inositol diphosphate tetrakisp…	blue	0.194164	0.471182	0.0055196	0.983814	0.111672	0.680525	0.382861	0.143283	0.198658	0.460773	0.663668	0.00506014	0.309474	0.243455	0.337646	0.200901	-0.182527	0.498658	-0.476448	0.0620735	0.175865	0.51472	0.536902	0.0319984	0.716048	0.00180944	0.343747	0.192366
Q6PE13	Proline-rich transmembrane protein 3	membrane [GO:0016020]	blue	-0.193764	0.472113	0.0593039	0.827301	0.192482	0.475107	0.097684	0.71892	0.349282	0.184832	0.632762	0.00852172	0.375002	0.152376	0.0976808	0.718929	0.164073	0.543723	-0.382398	0.143808	0.41264	0.112194	0.27711	0.29878	0.659316	0.0054641	0.593808	0.0152991
P06151	L-lactate dehydrogenase A chain (LDH-A) (EC 1.1.1.27) (LDH muscle subunit) (LDH-M)	cytosol [GO:0005829]; mitochondrion [GO:0005739]; oxidoreductase complex [GO:1990204]; sperm fibrous sheath [GO:0035686]; identical protein binding [GO:0042802]; kinase binding [GO:0019900]; L-lactate dehydrogenase activity [GO:0004459]; lactate dehydrogenase activity [GO:0004457]; NAD binding [GO:0051287]; cellular response to extracellular stimulus [GO:0031668]; glucose catabolic process to lac…	blue	-0.192456	0.475168	-0.708569	0.00212301	-0.172884	0.521984	0.0248578	0.927192	0.454221	0.0771561	-0.0714836	0.792492	0.167056	0.536317	0.811183	0.000137028	-0.257753	0.335147	-0.324773	0.219701	-0.357445	0.174078	0.73622	0.00114635	0.678123	0.00388638	-0.187292	0.487316
Q9Z0L0	Trophoblast glycoprotein (5T4 oncofetal trophoblast glycoprotein) (5T4 oncotrophoblast glycoprotein) (Wnt-activated inhibitory factor 1) (WAIF1)	axon terminus [GO:0043679]; cytoplasm [GO:0005737]; dendrite [GO:0030425]; endoplasmic reticulum [GO:0005783]; membrane [GO:0016020]; plasma membrane [GO:0005886]; cell chemotaxis [GO:0060326]; dendrite arborization [GO:0140059]; mesenchymal cell migration [GO:0090497]; negative regulation of canonical Wnt signaling pathway [GO:0090090]; negative regulation of cell population proliferation [GO:00…	blue	0.19198	0.476281	0.523699	0.03734	0.253251	0.343951	0.150688	0.57749	-0.607673	0.0125262	-0.0881936	0.745339	0.206293	0.443356	-0.385841	0.139934	-0.182916	0.497728	0.396446	0.128449	-0.0903326	0.73936	-0.458981	0.0737235	-0.713175	0.00192512	0.101826	0.707481
P12382	ATP-dependent 6-phosphofructokinase, liver type (ATP-PFK) (PFK-L) (EC 2.7.1.11) (6-phosphofructokinase type B) (Phosphofructo-1-kinase isozyme B) (PFK-B) (Phosphohexokinase)	6-phosphofructokinase complex [GO:0005945]; cytosol [GO:0005829]; membrane [GO:0016020]; 6-phosphofructokinase activity [GO:0003872]; AMP binding [GO:0016208]; ATP binding [GO:0005524]; fructose binding [GO:0070061]; fructose-6-phosphate binding [GO:0070095]; identical protein binding [GO:0042802]; kinase binding [GO:0019900]; metal ion binding [GO:0046872]; monosaccharide binding [GO:0048029]; c…	blue	0.191734	0.476857	-0.508465	0.0443098	0.40013	0.124616	-0.280006	0.293548	0.646644	0.00678919	0.0307147	0.910095	0.0210989	0.93818	0.490488	0.0537365	0.202174	0.452712	-0.198813	0.460417	0.0676411	0.803437	0.441855	0.086612	0.658687	0.0055246	0.0238943	0.930007
P31786	Acyl-CoA-binding protein (ACBP) (Diazepam-binding inhibitor) (DBI) (Endozepine) (EP)	contractile fiber [GO:0043292]; cytoplasm [GO:0005737]; endoplasmic reticulum [GO:0005783]; extracellular space [GO:0005615]; Golgi apparatus [GO:0005794]; mitochondrion [GO:0005739]; nucleus [GO:0005634]; perinuclear endoplasmic reticulum [GO:0097038]; plasma membrane [GO:0005886]; protein-lipid complex [GO:0032994]; synaptic vesicle [GO:0008021]; benzodiazepine receptor binding [GO:0030156]; fa…	blue	0.190971	0.478646	0.117091	0.665842	0.569624	0.0212581	-0.545404	0.0288802	-0.101877	0.707341	-0.516978	0.0403044	-0.466641	0.0684342	-0.373397	0.15428	0.389197	0.136226	0.618477	0.0106523	0.0650009	0.810978	-0.700481	0.00251038	-0.683342	0.00352096	-0.27965	0.294189
P62814	V-type proton ATPase subunit B, brain isoform (V-ATPase subunit B 2) (Endomembrane proton pump 58 kDa subunit) (Vacuolar proton pump subunit B 2)	apical plasma membrane [GO:0016324]; clathrin-coated vesicle membrane [GO:0030665]; cytoplasm [GO:0005737]; cytosol [GO:0005829]; extrinsic component of synaptic vesicle membrane [GO:0098850]; intracellular membrane-bounded organelle [GO:0043231]; melanosome [GO:0042470]; membrane [GO:0016020]; microvillus [GO:0005902]; myelin sheath [GO:0043209]; plasma membrane [GO:0005886]; ruffle [GO:0001726]…	blue	-0.189354	0.482448	-0.671658	0.00438077	0.183951	0.495256	-0.196593	0.465543	0.590303	0.0160705	-0.0031722	0.990697	0.352781	0.18017	0.717771	0.00174281	-0.00461541	0.986465	-0.116972	0.666162	-0.176214	0.513874	0.483936	0.0575167	0.681847	0.00362268	0.0663195	0.80721
Q9CZX8	40S ribosomal protein S19	cytoplasm [GO:0005737]; cytosol [GO:0005829]; cytosolic ribosome [GO:0022626]; cytosolic small ribosomal subunit [GO:0022627]; nucleolus [GO:0005730]; nucleoplasm [GO:0005654]; postsynapse [GO:0098794]; postsynaptic density [GO:0014069]; ribosome [GO:0005840]; small ribosomal subunit [GO:0015935]; synapse [GO:0045202]; fibroblast growth factor binding [GO:0017134]; identical protein binding [GO:0…	blue	-0.188861	0.483611	-0.258371	0.333948	-0.281137	0.29152	-0.0612112	0.821829	0.71737	0.00175814	0.454825	0.0767148	0.313514	0.237033	0.087896	0.746172	0.340199	0.197299	-0.712468	0.00195445	0.470613	0.0658032	0.606705	0.012706	0.935231	1.08e-07	0.593666	0.0153299
Q61151	Serine/threonine-protein phosphatase 2A 56 kDa regulatory subunit epsilon isoform (PP2A B subunit isoform B'-epsilon) (PP2A B subunit isoform B56-epsilon) (PP2A B subunit isoform PR61-epsilon) (PP2A B subunit isoform R5-epsilon)	cytoplasm [GO:0005737]; cytosol [GO:0005829]; nucleus [GO:0005634]; protein phosphatase type 2A complex [GO:0000159]; protein phosphatase activator activity [GO:0072542]; protein dephosphorylation [GO:0006470]; signal transduction [GO:0007165]	blue	0.188452	0.484575	0.0635574	0.815107	-0.238906	0.37287	0.479564	0.0601462	0.258691	0.333329	0.705348	0.002271	0.130518	0.629953	0.189925	0.481105	-0.146736	0.587624	-0.856211	2.31e-05	0.299489	0.259789	0.812124	0.000132673	0.847353	3.42e-05	0.343358	0.192903
Q6ZPE2	Myotubularin-related protein 5 (Inactive phosphatidylinositol 3-phosphatase 5) (SET-binding factor 1) (Sbf1)	cytoplasm [GO:0005737]; nuclear body [GO:0016604]; perinuclear region of cytoplasm [GO:0048471]; guanyl-nucleotide exchange factor activity [GO:0005085]; pseudophosphatase activity [GO:0001691]; regulation of cell growth [GO:0001558]; spermatid development [GO:0007286]; spermatogenesis [GO:0007283]	blue	-0.187918	0.485836	-0.839497	4.76e-05	-0.034132	0.900137	-0.231205	0.388928	0.630888	0.00878014	-0.210517	0.433867	0.348175	0.186323	0.778887	0.000377346	-0.0549948	0.839693	-0.183013	0.497496	-0.304438	0.25161	0.623418	0.00987274	0.661285	0.0052783	-0.039354	0.884946
Q5M8N0	CB1 cannabinoid receptor-interacting protein 1 (CRIP-1)	cytoplasm [GO:0005737]; myelin sheath [GO:0043209]; plasma membrane [GO:0005886]; protein C-terminus binding [GO:0008022]; type 1 cannabinoid receptor binding [GO:0031718]; negative regulation of signaling receptor activity [GO:2000272]; regulation of signaling receptor activity [GO:0010469]	blue	-0.18768	0.486398	-0.661027	0.00530228	-0.320592	0.22604	-0.0761983	0.779112	0.676691	0.00399185	0.0821623	0.76227	0.232677	0.385831	0.588535	0.0164712	0.0291091	0.914779	-0.520855	0.0385736	-0.040206	0.882472	0.763019	0.000585515	0.866877	1.39e-05	0.109136	0.687435
P68037	Ubiquitin-conjugating enzyme E2 L3 (EC 2.3.2.23) (E2 ubiquitin-conjugating enzyme L3) (UbcM4) (Ubiquitin carrier protein L3) (Ubiquitin-protein ligase L3)	cytoplasm [GO:0005737]; cytosol [GO:0005829]; nucleus [GO:0005634]; presynapse [GO:0098793]; ubiquitin ligase complex [GO:0000151]; ATP binding [GO:0005524]; transcription coactivator activity [GO:0003713]; ubiquitin conjugating enzyme activity [GO:0061631]; ubiquitin protein ligase binding [GO:0031625]; ubiquitin-protein transferase activator activity [GO:0097027]; ubiquitin-protein transferase …	blue	0.187655	0.486458	-0.0154285	0.954776	0.256721	0.337155	-0.0421411	0.876854	0.499045	0.0490807	0.575113	0.0197704	0.32024	0.226578	0.0528018	0.846012	0.302872	0.25418	-0.352488	0.180557	0.458472	0.0740852	0.311141	0.240792	0.705113	0.0022821	0.574741	0.0198685
O54774	AP-3 complex subunit delta-1 (AP-3 complex subunit delta) (Adaptor-related protein complex 3 subunit delta-1) (Delta-adaptin) (mBLVR1)	AP-3 adaptor complex [GO:0030123]; axon [GO:0030424]; axon cytoplasm [GO:1904115]; early endosome [GO:0005769]; endosome membrane [GO:0010008]; glutamatergic synapse [GO:0098978]; Golgi membrane [GO:0000139]; postsynapse [GO:0098794]; presynapse [GO:0098793]; presynaptic endosome [GO:0098830]; terminal bouton [GO:0043195]; trans-Golgi network [GO:0005802]; anterograde axonal transport [GO:0008089…	blue	0.1874	0.487061	0.041693	0.878154	0.00272235	0.992017	0.572196	0.0205506	0.0168525	0.950606	0.600811	0.0138445	0.124188	0.646782	0.391223	0.134021	-0.410974	0.113796	-0.625506	0.00955708	0.0185927	0.945512	0.743955	0.00095205	0.641296	0.00741976	0.115997	0.668798
Q99KH8	Serine/threonine-protein kinase 24 (EC 2.7.11.1) (Mammalian STE20-like protein kinase 3) (MST-3) (STE20-like kinase MST3) [Cleaved into: Serine/threonine-protein kinase 24 35 kDa subunit (Mammalian STE20-like protein kinase 3 N-terminal) (MST3/N); Serine/threonine-protein kinase 24 12 kDa subunit (Mammalian STE20-like protein kinase 3 C-terminal) (MST3/C)]	cytoplasm [GO:0005737]; cytosol [GO:0005829]; Golgi apparatus [GO:0005794]; Golgi membrane [GO:0000139]; nucleolus [GO:0005730]; nucleus [GO:0005634]; ATP binding [GO:0005524]; metal ion binding [GO:0046872]; protein serine kinase activity [GO:0106310]; protein serine/threonine kinase activity [GO:0004674]; cellular response to starvation [GO:0009267]; execution phase of apoptosis [GO:0097194]; i…	blue	-0.183785	0.495652	-0.239198	0.372268	-0.278493	0.296275	-0.129492	0.632669	0.68677	0.00329631	0.308084	0.245689	0.186668	0.488795	0.022566	0.93389	0.393449	0.131627	-0.682719	0.00356304	0.492551	0.0525852	0.521294	0.0383814	0.806031	0.00016304	0.51443	0.0414738
P11499	Heat shock protein HSP 90-beta (Heat shock 84 kDa) (HSP 84) (HSP84) (Tumor-specific transplantation 84 kDa antigen) (TSTA)	apical plasma membrane [GO:0016324]; aryl hydrocarbon receptor complex [GO:0034751]; axonal growth cone [GO:0044295]; basolateral plasma membrane [GO:0016323]; brush border membrane [GO:0031526]; cell surface [GO:0009986]; COP9 signalosome [GO:0008180]; cytoplasm [GO:0005737]; cytosol [GO:0005829]; dendritic growth cone [GO:0044294]; dynein axonemal particle [GO:0120293]; extracellular region [GO…	blue	-0.183124	0.497229	-0.445227	0.0839551	0.116249	0.668115	-0.356745	0.174984	0.769138	0.000496247	0.0724148	0.789845	-0.0281581	0.917554	0.23893	0.372821	0.404049	0.120627	-0.389211	0.13621	0.302185	0.255314	0.381832	0.144452	0.733302	0.00122754	0.209	0.437261
P97493	Thioredoxin, mitochondrial (MTRX) (Mt-Trx) (Thioredoxin-2)	dendrite [GO:0030425]; mitochondrion [GO:0005739]; neuronal cell body [GO:0043025]; nucleolus [GO:0005730]; peptide-methionine (R)-S-oxide reductase activity [GO:0033743]; peptide-methionine (S)-S-oxide reductase activity [GO:0008113]; protein-containing complex binding [GO:0044877]; protein-disulfide reductase activity [GO:0015035]; cell redox homeostasis [GO:0045454]; cellular response to nutri…	blue	0.18282	0.497958	0.271832	0.308455	0.317606	0.230637	-0.181795	0.500413	-0.386839	0.138824	-0.393101	0.131999	-0.351875	0.181369	-0.323397	0.221775	0.0608784	0.822783	0.494931	0.0512803	-0.103748	0.702192	-0.515388	0.0410312	-0.731509	0.00127975	-0.322449	0.22321
Q80U56	Late secretory pathway protein AVL9 homolog	cytoplasm [GO:0005737]; membrane [GO:0016020]; recycling endosome [GO:0055037]; cell migration [GO:0016477]	blue	-0.182463	0.498811	-0.197091	0.46439	-0.388005	0.137535	-0.0558098	0.837346	0.693755	0.00287437	0.474131	0.0635354	0.205945	0.444144	0.0106191	0.968865	0.352256	0.180865	-0.70391	0.00233971	0.514233	0.0415648	0.52398	0.0372196	0.899681	2.1e-06	0.547527	0.0281388
P46467	Vacuolar protein sorting-associated protein 4B (EC 3.6.4.6) (Suppressor of K(+) transport growth defect 1) (Protein SKD1)	ATPase complex [GO:1904949]; centrosome [GO:0005813]; cytoplasm [GO:0005737]; cytosol [GO:0005829]; endosome [GO:0005768]; endosome membrane [GO:0010008]; Flemming body [GO:0090543]; late endosome membrane [GO:0031902]; midbody [GO:0030496]; nuclear pore [GO:0005643]; nucleus [GO:0005634]; plasma membrane [GO:0005886]; spindle pole [GO:0000922]; ATP binding [GO:0005524]; ATP hydrolysis activity […	blue	0.182244	0.499336	0.0937423	0.729858	0.522657	0.0377883	-0.236257	0.378352	-0.375772	0.151468	-0.404118	0.120558	-0.414616	0.110315	-0.0644384	0.812586	-0.0115719	0.966073	0.688732	0.00317305	-0.247932	0.354523	-0.607737	0.0125144	-0.700826	0.00249274	-0.477134	0.0616454
Q8C1Y8	Vacuolar fusion protein CCZ1 homolog	intracellular membrane-bounded organelle [GO:0043231]; lysosomal membrane [GO:0005765]; Mon1-Ccz1 complex [GO:0035658]; guanyl-nucleotide exchange factor activity [GO:0005085]; vesicle-mediated transport [GO:0016192]	blue	0.182207	0.499425	0.319686	0.227428	0.274705	0.303166	-0.263485	0.324125	-0.339942	0.19766	-0.364848	0.164692	-0.21845	0.416329	-0.490297	0.0538442	0.190308	0.480203	0.604927	0.0130414	0.0366941	0.892679	-0.785494	0.000310998	-0.766173	0.000537986	-0.1406	0.603501
Q8K183	Pyridoxal kinase (EC 2.7.1.35) (Pyridoxine kinase)	cytosol [GO:0005829]; nucleoplasm [GO:0005654]; ATP binding [GO:0005524]; lithium ion binding [GO:0031403]; magnesium ion binding [GO:0000287]; organic cyclic compound binding [GO:0097159]; potassium ion binding [GO:0030955]; protein homodimerization activity [GO:0042803]; pyridoxal binding [GO:0070280]; pyridoxal kinase activity [GO:0008478]; pyridoxal phosphate binding [GO:0030170]; small molec…	blue	0.181239	0.501746	0.448448	0.0814725	0.567657	0.0218119	-0.0888765	0.743429	-0.574181	0.020017	-0.207848	0.43985	-0.164279	0.54321	-0.347266	0.187554	-0.0226153	0.933746	0.718536	0.00171386	-0.111729	0.68037	-0.775088	0.000420506	-0.851746	2.83e-05	-0.184709	0.493449
Q80SZ7	Guanine nucleotide-binding protein G(I)/G(S)/G(O) subunit gamma-5	G-protein beta/gamma-subunit complex [GO:0031680]; heterotrimeric G-protein complex [GO:0005834]; mitochondrion [GO:0005739]; G-protein beta-subunit binding [GO:0031681]; PDZ domain binding [GO:0030165]; G protein-coupled receptor signaling pathway [GO:0007186]; positive regulation of neural precursor cell proliferation [GO:2000179]; positive regulation of secondary heart field cardioblast prolif…	blue	0.180798	0.502803	0.341492	0.195493	0.0418978	0.87756	-0.0481211	0.859531	-0.360456	0.170218	-0.247835	0.354716	-0.30247	0.254842	-0.426537	0.0994408	0.0716991	0.791879	0.264321	0.322535	0.0278041	0.918587	-0.404479	0.120195	-0.59601	0.0148294	-0.194906	0.469456
P48774	Glutathione S-transferase Mu 5 (EC 2.5.1.18) (Fibrous sheath component 2) (Fsc2) (GST class-mu 5)	cytoplasm [GO:0005737]; cytosol [GO:0005829]; intercellular bridge [GO:0045171]; sperm fibrous sheath [GO:0035686]; enzyme binding [GO:0019899]; glutathione binding [GO:0043295]; glutathione transferase activity [GO:0004364]; identical protein binding [GO:0042802]; protein homodimerization activity [GO:0042803]; cellular detoxification of nitrogen compound [GO:0070458]; glutathione metabolic proc…	blue	0.179751	0.505322	-0.0108555	0.968172	-0.242306	0.365899	0.0964724	0.722277	0.597712	0.0144743	0.596146	0.0148007	0.0878447	0.746315	-0.0613109	0.821543	0.310482	0.241842	-0.820365	9.92e-05	0.600429	0.0139208	0.608198	0.0124296	0.901766	1.82e-06	0.524261	0.0370998
Q80YE4	Serine/threonine-protein kinase LMTK1 (EC 2.7.11.1) (Apoptosis-associated tyrosine kinase) (AATYK) (Brain apoptosis-associated tyrosine kinase) (Lemur tyrosine kinase 1)	dendrite [GO:0030425]; growth cone [GO:0030426]; membrane [GO:0016020]; perinuclear region of cytoplasm [GO:0048471]; ATP binding [GO:0005524]; protein kinase activity [GO:0004672]; protein serine kinase activity [GO:0106310]; protein serine/threonine kinase activity [GO:0004674]; protein tyrosine kinase activity [GO:0004713]; apoptotic process [GO:0006915]; brain development [GO:0007420]; neuron…	blue	-0.179185	0.506685	0.0306238	0.91036	0.251193	0.348021	-0.0436089	0.872597	-0.452304	0.0785713	-0.372878	0.154899	0.270992	0.310011	0.0544856	0.841159	-0.240363	0.369874	0.607674	0.012526	-0.457465	0.0748047	-0.376138	0.151039	-0.647375	0.00670643	-0.160591	0.552421
Q9CYS6	Uncharacterized protein C2orf72 homolog		blue	0.178689	0.507884	-0.00172141	0.994952	0.0353542	0.896578	0.111361	0.681371	-0.575458	0.0196797	-0.555781	0.0253946	-0.178337	0.508732	0.147208	0.58641	-0.44712	0.0824897	0.504671	0.0461877	-0.613781	0.0114375	-0.240041	0.370535	-0.722907	0.00155597	-0.632084	0.00861445
P62317	Small nuclear ribonucleoprotein Sm D2 (Sm-D2) (snRNP core protein D2)	catalytic step 2 spliceosome [GO:0071013]; cytosol [GO:0005829]; methylosome [GO:0034709]; nucleus [GO:0005634]; pICln-Sm protein complex [GO:0034715]; precatalytic spliceosome [GO:0071011]; SMN-Sm protein complex [GO:0034719]; spliceosomal complex [GO:0005681]; U1 snRNP [GO:0005685]; U12-type spliceosomal complex [GO:0005689]; U2 snRNP [GO:0005686]; U2-type catalytic step 2 spliceosome [GO:00710…	blue	-0.17832	0.508773	-0.560509	0.0239179	-0.327668	0.215379	-0.10329	0.703452	0.698201	0.00262932	0.0981303	0.717684	0.199888	0.457945	0.435536	0.0917514	0.114992	0.671517	-0.601735	0.0136609	0.0774858	0.775468	0.767767	0.000515196	0.848715	3.23e-05	0.189886	0.481195
Q9JKD3	Secretory carrier-associated membrane protein 5 (Secretory carrier membrane protein 5)	Golgi membrane [GO:0000139]; membrane [GO:0016020]; plasma membrane [GO:0005886]; recycling endosome membrane [GO:0055038]; synaptic vesicle [GO:0008021]; synaptic vesicle membrane [GO:0030672]; trans-Golgi network membrane [GO:0032588]; protein-containing complex binding [GO:0044877]; exocytosis [GO:0006887]; negative regulation of endocytosis [GO:0045806]; positive regulation of calcium ion-dep…	blue	-0.177778	0.510085	-0.0025421	0.992545	-0.524426	0.0370296	0.499723	0.0487248	0.218469	0.416287	0.709985	0.00206052	0.385243	0.140601	0.202612	0.451711	-0.192776	0.474419	-0.757547	0.000676147	0.219633	0.413746	0.685343	0.00338836	0.817512	0.000109887	0.457268	0.0749458
P70349	Adenosine 5'-monophosphoramidase HINT1 (EC 3.9.1.-) (Desumoylating isopeptidase HINT1) (EC 3.4.22.-) (Histidine triad nucleotide-binding protein 1) (Protein kinase C inhibitor 1) (Protein kinase C-interacting protein 1) (PKCI-1)	cytoplasm [GO:0005737]; cytosol [GO:0005829]; histone deacetylase complex [GO:0000118]; nucleoplasm [GO:0005654]; nucleus [GO:0005634]; plasma membrane [GO:0005886]; adenosine 5'-monophosphoramidase activity [GO:0043530]; deSUMOylase activity [GO:0016929]; hydrolase activity [GO:0016787]; nucleotide binding [GO:0000166]; intrinsic apoptotic signaling pathway by p53 class mediator [GO:0072332]; po…	blue	0.17721	0.511459	0.169135	0.531184	0.580793	0.0183171	-0.118496	0.662052	-0.588907	0.0163861	-0.494144	0.0517091	-0.248733	0.352919	-0.0243108	0.92879	-0.217962	0.417396	0.836013	5.48e-05	-0.453734	0.0775144	-0.647114	0.00673579	-0.903959	1.56e-06	-0.538336	0.0314552
Q99KQ4	Nicotinamide phosphoribosyltransferase (NAmPRTase) (Nampt) (EC 2.4.2.12) (Pre-B-cell colony-enhancing factor 1 homolog) (PBEF) (Visfatin)	cell junction [GO:0030054]; cytoplasm [GO:0005737]; cytosol [GO:0005829]; extracellular space [GO:0005615]; nuclear speck [GO:0016607]; nucleus [GO:0005634]; plasma membrane [GO:0005886]; cytokine activity [GO:0005125]; heterocyclic compound binding [GO:1901363]; identical protein binding [GO:0042802]; nicotinamide phosphoribosyltransferase activity [GO:0047280]; nucleotide binding [GO:0000166]; …	blue	0.177151	0.511601	0.0349438	0.897773	-0.0890426	0.742964	0.103946	0.701648	0.376586	0.150512	0.550607	0.0270896	0.234988	0.380994	-0.0843157	0.756213	0.21637	0.420891	-0.499455	0.0488655	0.478523	0.0607848	0.324931	0.219463	0.629061	0.00903808	0.51424	0.041562
P56382	ATP synthase subunit epsilon, mitochondrial (ATPase subunit epsilon) (ATP synthase F1 subunit epsilon)	mitochondrial inner membrane [GO:0005743]; mitochondrial proton-transporting ATP synthase complex [GO:0005753]; mitochondrial proton-transporting ATP synthase complex, catalytic sector F(1) [GO:0000275]; mitochondrion [GO:0005739]; proton-transporting ATP synthase complex, catalytic core F(1) [GO:0045261]; ATP hydrolysis activity [GO:0016887]; P-type proton-exporting transporter activity [GO:0008…	blue	-0.177149	0.511605	-0.267011	0.317449	-0.348702	0.185612	0.129361	0.633017	0.556085	0.0252975	0.473369	0.0640216	0.439993	0.0881048	0.266328	0.318736	0.0922689	0.73396	-0.675003	0.00411901	0.27838	0.296478	0.678472	0.00386102	0.907041	1.25e-06	0.519106	0.0393474
O70311	Glycylpeptide N-tetradecanoyltransferase 2 (EC 2.3.1.97) (Myristoyl-CoA:protein N-myristoyltransferase 2) (NMT 2) (Peptide N-myristoyltransferase 2) (Type II N-myristoyltransferase)	cytoplasm [GO:0005737]; cytosol [GO:0005829]; extrinsic component of membrane [GO:0019898]; Golgi apparatus [GO:0005794]; plasma membrane [GO:0005886]; glycylpeptide N-tetradecanoyltransferase activity [GO:0004379]; peptidyl-lysine N6-myristoyltransferase activity [GO:0018030]; N-terminal peptidyl-glycine N-myristoylation [GO:0018008]; N-terminal protein myristoylation [GO:0006499]	blue	-0.175963	0.514483	-0.207637	0.440325	-0.575957	0.0195488	0.175513	0.515577	0.4854	0.0566558	0.446492	0.0829738	0.256831	0.33694	0.15366	0.569917	0.0668689	0.805641	-0.647327	0.00671179	0.278719	0.295867	0.548093	0.0279438	0.823836	8.74e-05	0.368069	0.160715
P19253	60S ribosomal protein L13a (Transplantation antigen P198) (Tum-P198 antigen)	cytoplasm [GO:0005737]; cytosol [GO:0005829]; cytosolic large ribosomal subunit [GO:0022625]; cytosolic ribosome [GO:0022626]; GAIT complex [GO:0097452]; postsynapse [GO:0098794]; presynapse [GO:0098793]; ribonucleoprotein complex [GO:1990904]; ribosome [GO:0005840]; synapse [GO:0045202]; mRNA binding [GO:0003729]; structural constituent of ribosome [GO:0003735]; cellular response to type II inte…	blue	0.17502	0.516776	0.0419363	0.877448	-0.125064	0.644443	0.328718	0.213824	0.360136	0.170626	0.713437	0.00191429	0.292397	0.271788	0.106769	0.693905	0.0172972	0.949304	-0.768198	0.000509182	0.394255	0.130767	0.70189	0.00243906	0.846824	3.5e-05	0.535541	0.0325206
O08784	Treacle protein (Treacher Collins syndrome protein homolog)	cytosol [GO:0005829]; fibrillar center [GO:0001650]; nucleolus [GO:0005730]; nucleoplasm [GO:0005654]; protein heterodimerization activity [GO:0046982]; protein-macromolecule adaptor activity [GO:0030674]; scaffold protein binding [GO:0097110]; neural crest cell development [GO:0014032]; neural crest formation [GO:0014029]; nucleolar large rRNA transcription by RNA polymerase I [GO:0042790]; regu…	blue	-0.174412	0.518255	-0.264041	0.323066	0.271073	0.30986	-0.921327	4.05e-07	-0.566522	0.0221364	-0.752396	0.000771687	-0.461063	0.0722579	-0.080794	0.766125	0.378422	0.148373	0.847166	3.45e-05	-0.293415	0.270045	-0.799106	0.000204344	-0.870718	1.14e-05	-0.58603	0.0170518
Q8CI71	Syndetin (Bcl2-like protein blm) (Coiled-coil domain-containing protein 132) (EARP/GARPII complex subunit VPS50)	EARP complex [GO:1990745]; membrane [GO:0016020]; perinuclear region of cytoplasm [GO:0048471]; recycling endosome [GO:0055037]; SNARE binding [GO:0000149]; endocytic recycling [GO:0032456]; protein transport [GO:0015031]	blue	-0.174286	0.518563	-0.343551	0.192637	-0.285704	0.283418	0.233995	0.383069	0.487052	0.0556953	0.45703	0.0751172	0.431778	0.0949087	0.469261	0.0666905	-0.111385	0.681306	-0.673698	0.00421961	0.0899537	0.740418	0.803602	0.000176656	0.92756	2.31e-07	0.367569	0.161329
Q9JLT4	Thioredoxin reductase 2, mitochondrial (EC 1.8.1.9) (Thioredoxin reductase TR3)	axon [GO:0030424]; cytoplasm [GO:0005737]; cytosol [GO:0005829]; dendrite [GO:0030425]; mitochondrion [GO:0005739]; neuronal cell body [GO:0043025]; flavin adenine dinucleotide binding [GO:0050660]; protein homodimerization activity [GO:0042803]; protein-containing complex binding [GO:0044877]; thioredoxin-disulfide reductase activity [GO:0004791]; cell redox homeostasis [GO:0045454]; heart devel…	blue	-0.174178	0.518824	0.438897	0.0889912	0.000330969	0.999029	0.11278	0.677514	-0.539412	0.0310526	-0.0765987	0.777978	-0.230543	0.390326	-0.341742	0.195144	-0.0803235	0.767452	0.248659	0.353068	-0.0450721	0.868356	-0.393457	0.131618	-0.61252	0.0116561	-0.12977	0.631934
Q9CPT4	Myeloid-derived growth factor (MYDGF)	endoplasmic reticulum [GO:0005783]; endoplasmic reticulum-Golgi intermediate compartment [GO:0005793]; extracellular region [GO:0005576]; extracellular space [GO:0005615]; Golgi apparatus [GO:0005794]; angiogenesis [GO:0001525]; apoptotic process [GO:0006915]; negative regulation of apoptotic process [GO:0043066]; positive regulation of angiogenesis [GO:0045766]; positive regulation of endothelia…	blue	0.174085	0.519051	0.118914	0.660927	0.697746	0.0026536	-0.316917	0.231707	-0.347685	0.186985	-0.493905	0.0518397	-0.32034	0.226425	-0.133104	0.623127	0.0375801	0.890103	0.718567	0.00171271	-0.234853	0.381276	-0.618881	0.0105868	-0.768442	0.00050579	-0.403513	0.121168
P51881	ADP/ATP translocase 2 (ADP,ATP carrier protein 2) (Adenine nucleotide translocator 2) (ANT 2) (Solute carrier family 25 member 5) [Cleaved into: ADP/ATP translocase 2, N-terminally processed]	membrane [GO:0016020]; membrane raft [GO:0045121]; mitochondrial inner membrane [GO:0005743]; mitochondrial nucleoid [GO:0042645]; mitochondrial permeability transition pore complex [GO:0005757]; mitochondrion [GO:0005739]; MMXD complex [GO:0071817]; myelin sheath [GO:0043209]; adenine nucleotide transmembrane transporter activity [GO:0000295]; ATP:ADP antiporter activity [GO:0005471]; oxidative …	blue	-0.173908	0.519484	-0.303723	0.252782	-0.31379	0.236598	-0.0573098	0.833031	0.723323	0.00154157	0.441732	0.0867097	0.351282	0.182158	0.153715	0.569777	0.307914	0.245963	-0.691157	0.00302585	0.418581	0.10661	0.632667	0.00853468	0.945425	3.35e-08	0.570451	0.0210285
P59016	Vacuolar protein sorting-associated protein 33B	clathrin-coated vesicle [GO:0030136]; CORVET complex [GO:0033263]; cytoplasm [GO:0005737]; early endosome membrane [GO:0031901]; endosome [GO:0005768]; Golgi apparatus [GO:0005794]; HOPS complex [GO:0030897]; late endosome [GO:0005770]; late endosome membrane [GO:0031902]; lysosomal membrane [GO:0005765]; lysosome [GO:0005764]; perinuclear region of cytoplasm [GO:0048471]; platelet alpha granule …	blue	-0.173224	0.521153	-0.0519336	0.848517	-0.214165	0.425755	-0.104478	0.700187	0.626255	0.00944577	0.45589	0.0759403	0.0965668	0.722015	-0.158329	0.558105	0.483564	0.057737	-0.63436	0.00830609	0.615916	0.0110752	0.340007	0.197569	0.75967	0.000639695	0.570809	0.0209298
Q5U5Q9	BRCA1-A complex subunit RAP80 (Receptor-associated protein 80) (Ubiquitin interaction motif-containing protein 1)	BRCA1-A complex [GO:0070531]; nuclear body [GO:0016604]; nucleoplasm [GO:0005654]; nucleus [GO:0005634]; DNA binding [GO:0003677]; histone binding [GO:0042393]; K63-linked polyubiquitin modification-dependent protein binding [GO:0070530]; metal ion binding [GO:0046872]; nuclear retinoid X receptor binding [GO:0046965]; chromatin organization [GO:0006325]; double-strand break repair [GO:0006302]; …	blue	-0.173217	0.52117	-0.804474	0.000171661	0.104328	0.700598	-0.357225	0.174362	0.636138	0.00807125	-0.239029	0.372617	0.127472	0.638031	0.684617	0.003436	0.0784643	0.772702	-0.021732	0.936328	-0.237588	0.375593	0.374717	0.152714	0.55934	0.0242766	-0.144891	0.592381
Q8BFP9	[Pyruvate dehydrogenase (acetyl-transferring)] kinase isozyme 1, mitochondrial (EC 2.7.11.2) (Pyruvate dehydrogenase kinase isoform 1) (PDH kinase 1)	mitochondrial pyruvate dehydrogenase complex [GO:0005967]; mitochondrion [GO:0005739]; plasma membrane [GO:0005886]; pyruvate dehydrogenase complex [GO:0045254]; ATP binding [GO:0005524]; identical protein binding [GO:0042802]; protein kinase activity [GO:0004672]; protein serine/threonine kinase activity [GO:0004674]; protein-containing complex binding [GO:0044877]; pyruvate dehydrogenase (acety…	blue	0.173148	0.521339	0.019873	0.941766	0.13101	0.628653	0.269571	0.312653	0.212057	0.430433	0.586843	0.0168616	0.656219	0.00576697	0.189367	0.482416	-0.087106	0.748384	-0.43289	0.0939666	0.209175	0.43687	0.540005	0.0308322	0.60971	0.0121545	0.629629	0.00895725
O55100	Synaptogyrin-1	melanosome [GO:0042470]; neuromuscular junction [GO:0031594]; synaptic vesicle [GO:0008021]; synaptic vesicle membrane [GO:0030672]; cellular response to leukemia inhibitory factor [GO:1990830]; protein targeting [GO:0006605]; regulated exocytosis [GO:0045055]; regulation of long-term neuronal synaptic plasticity [GO:0048169]; regulation of short-term neuronal synaptic plasticity [GO:0048172]; sy…	blue	-0.172656	0.522543	-0.185563	0.491419	-0.408793	0.115918	0.21386	0.426431	0.499739	0.0487165	0.600728	0.0138611	0.261178	0.328535	0.229691	0.392128	0.05689	0.834238	-0.675886	0.00405206	0.311895	0.239593	0.596321	0.014764	0.923935	3.23e-07	0.414647	0.110285
P42859	Huntingtin (Huntington disease protein homolog) (HD protein homolog) [Cleaved into: Huntingtin, myristoylated N-terminal fragment]	autophagosome [GO:0005776]; axon [GO:0030424]; centriole [GO:0005814]; clathrin-coated vesicle [GO:0030136]; cytoplasm [GO:0005737]; cytoplasmic vesicle [GO:0031410]; cytoplasmic vesicle membrane [GO:0030659]; cytosol [GO:0005829]; dendrite [GO:0030425]; early endosome [GO:0005769]; endoplasmic reticulum [GO:0005783]; glutamatergic synapse [GO:0098978]; Golgi apparatus [GO:0005794]; inclusion bod…	blue	-0.171338	0.52577	-0.333178	0.207303	-0.194448	0.47052	-0.0207074	0.939325	0.683937	0.00348108	0.466458	0.0685577	0.403414	0.121267	0.270731	0.310496	0.215909	0.421905	-0.55608	0.0252991	0.337013	0.2018	0.5382	0.0315064	0.947282	2.64e-08	0.516545	0.0405016
Q9R078	5'-AMP-activated protein kinase subunit beta-1 (AMPK subunit beta-1) (AMPKb)	cytoplasm [GO:0005737]; cytosol [GO:0005829]; nucleotide-activated protein kinase complex [GO:0031588]; nucleus [GO:0005634]; protein-containing complex [GO:0032991]; AMP-activated protein kinase activity [GO:0004679]; protein kinase activity [GO:0004672]; protein kinase binding [GO:0019901]; cellular response to nutrient levels [GO:0031669]; fatty acid biosynthetic process [GO:0006633]; nail dev…	blue	-0.171313	0.525831	0.143051	0.59714	-0.112489	0.678306	0.00543246	0.98407	-0.61688	0.0109146	-0.498273	0.0494879	-0.140741	0.603134	-0.138662	0.608553	-0.263836	0.323457	0.645821	0.0068833	-0.469105	0.0667935	-0.579109	0.018739	-0.873732	9.77e-06	-0.46594	0.0689069
P67871	Casein kinase II subunit beta (CK II beta) (Phosvitin)	cell projection [GO:0042995]; chromatin [GO:0000785]; cilium [GO:0005929]; cytoplasm [GO:0005737]; cytosol [GO:0005829]; nuclear matrix [GO:0016363]; nucleus [GO:0005634]; PcG protein complex [GO:0031519]; plasma membrane [GO:0005886]; protein kinase CK2 complex [GO:0005956]; chromatin binding [GO:0003682]; identical protein binding [GO:0042802]; metal ion binding [GO:0046872]; protein domain spe…	blue	-0.170771	0.52716	0.248459	0.353467	0.163975	0.543967	0.0310751	0.909044	-0.660612	0.00534119	-0.261287	0.328327	-0.0615682	0.820805	-0.127003	0.639277	-0.232466	0.386275	0.743005	0.000974352	-0.36612	0.163113	-0.71066	0.00203125	-0.837737	5.11e-05	-0.314746	0.235095
Q8BTY8	Sec1 family domain-containing protein 2 (Neuronal Sec1) (Syntaxin-binding protein 1-like 1)	plasma membrane [GO:0005886]; secretory granule [GO:0030141]; syntaxin binding [GO:0019905]; intracellular protein transport [GO:0006886]; vesicle docking involved in exocytosis [GO:0006904]; vesicle-mediated transport [GO:0016192]	blue	0.170503	0.527819	0.233542	0.384016	-0.318357	0.229475	0.156889	0.561738	-0.518954	0.0394153	-0.372247	0.155654	-0.29335	0.270157	-0.263435	0.324219	-0.250949	0.348504	0.266648	0.318134	-0.266692	0.318051	-0.342813	0.193658	-0.648683	0.0065603	-0.429434	0.0969174
Q64322	Neural proliferation differentiation and control protein 1 (NPDC-1)	membrane [GO:0016020]	blue	0.170191	0.528587	0.365797	0.163513	0.328955	0.213475	-0.0692124	0.798957	-0.613223	0.0115339	-0.364764	0.164796	-0.305615	0.24969	-0.320402	0.226331	-0.0804201	0.76718	0.672519	0.00431214	-0.234134	0.382778	-0.680536	0.0037138	-0.921546	3.98e-07	-0.385738	0.140048
Q8BG73	SH3 domain-binding glutamic acid-rich-like protein 2	nuclear membrane [GO:0031965]; nucleoplasm [GO:0005654]; SH3 domain binding [GO:0017124]	blue	-0.168165	0.533577	-0.28552	0.28374	-0.111738	0.680347	-0.0440767	0.871241	0.549246	0.0275497	0.346308	0.188856	0.631558	0.00868702	0.206417	0.443077	0.18985	0.48128	-0.509428	0.0438425	0.260676	0.329499	0.578694	0.0188441	0.733381	0.00122531	0.659556	0.00544118
P33175	Kinesin heavy chain isoform 5A (Kinesin heavy chain neuron-specific 1) (Neuronal kinesin heavy chain) (NKHC)	apical dendrite [GO:0097440]; axon [GO:0030424]; axon cytoplasm [GO:1904115]; central region of growth cone [GO:0090724]; ciliary rootlet [GO:0035253]; cytoplasm [GO:0005737]; cytosol [GO:0005829]; dendrite [GO:0030425]; dendrite cytoplasm [GO:0032839]; kinesin complex [GO:0005871]; microtubule [GO:0005874]; neuron projection [GO:0043005]; neuronal cell body [GO:0043025]; P-body [GO:0000932]; per…	blue	0.167796	0.534489	0.527284	0.0358273	0.542973	0.0297471	0.0810216	0.765484	-0.506567	0.045242	0.0782809	0.77322	-0.225867	0.400274	-0.311911	0.239568	-0.0430462	0.874228	0.432927	0.0939359	0.0376695	0.889842	-0.570597	0.0209882	-0.56683	0.0220479	-0.102411	0.705868
Q8R3V5	Endophilin-B2 (SH3 domain-containing GRB2-like protein B2)	cytoplasm [GO:0005737]; cytosol [GO:0005829]; glutamatergic synapse [GO:0098978]; membrane [GO:0016020]; nucleoplasm [GO:0005654]; postsynaptic endocytic zone [GO:0098843]; identical protein binding [GO:0042802]; membrane organization [GO:0061024]; postsynaptic neurotransmitter receptor internalization [GO:0098884]	blue	0.167178	0.536017	-0.208714	0.437905	-0.0218625	0.935947	0.122201	0.652098	0.502467	0.0473055	0.404712	0.119961	0.20419	0.448121	0.285613	0.283578	0.0559094	0.837059	-0.59378	0.0153053	0.229562	0.392402	0.663413	0.00508313	0.815561	0.000117731	0.295842	0.265918
Q80TZ3	Putative tyrosine-protein phosphatase auxilin (EC 3.1.3.48) (DnaJ homolog subfamily C member 6)	cytoplasm [GO:0005737]; extrinsic component of presynaptic endocytic zone membrane [GO:0098894]; intracellular membrane-bounded organelle [GO:0043231]; postsynaptic density [GO:0014069]; synapse [GO:0045202]; vesicle [GO:0031982]; clathrin binding [GO:0030276]; protein tyrosine phosphatase activity [GO:0004725]; SH3 domain binding [GO:0017124]; clathrin coat disassembly [GO:0072318]; clathrin-dep…	blue	-0.166975	0.536519	-0.579349	0.0186784	-0.0493016	0.856118	-0.351419	0.181976	0.85417	2.53e-05	0.0337875	0.90114	0.05967	0.82625	0.344565	0.191241	0.372824	0.154964	-0.439175	0.0887656	0.240401	0.369795	0.498895	0.0491596	0.83834	4.99e-05	0.200177	0.457283
P62141	Serine/threonine-protein phosphatase PP1-beta catalytic subunit (PP-1B) (EC 3.1.3.16) (EC 3.1.3.53)	chromosome, telomeric region [GO:0000781]; cytoplasm [GO:0005737]; cytosol [GO:0005829]; glycogen granule [GO:0042587]; nucleolus [GO:0005730]; nucleoplasm [GO:0005654]; nucleus [GO:0005634]; plasma membrane [GO:0005886]; protein phosphatase type 1 complex [GO:0000164]; PTW/PP1 phosphatase complex [GO:0072357]; metal ion binding [GO:0046872]; myosin phosphatase activity [GO:0017018]; myosin-light…	blue	-0.166342	0.538086	-0.435427	0.0918423	-0.254845	0.340819	-0.0923891	0.733625	0.743352	0.000966153	0.315508	0.233902	0.171785	0.524673	0.310285	0.242157	0.249343	0.351701	-0.596897	0.0146435	0.281875	0.290202	0.606048	0.012829	0.935826	1.01e-07	0.309286	0.243757
P50114	Protein S100-B (S-100 protein beta chain) (S-100 protein subunit beta) (S100 calcium-binding protein B)	cytoplasm [GO:0005737]; cytosol [GO:0005829]; extracellular region [GO:0005576]; extracellular space [GO:0005615]; intracellular membrane-bounded organelle [GO:0043231]; neuronal cell body [GO:0043025]; nucleoplasm [GO:0005654]; nucleus [GO:0005634]; perinuclear region of cytoplasm [GO:0048471]; ruffle [GO:0001726]; calcium ion binding [GO:0005509]; calcium-dependent protein binding [GO:0048306];…	blue	0.166143	0.538581	0.53341	0.0333507	0.529617	0.0348685	-0.00138281	0.995945	-0.509471	0.0438213	-0.0432907	0.87352	0.127951	0.636758	-0.461546	0.0719205	0.011525	0.966211	0.492348	0.0526977	0.0766022	0.777968	-0.641596	0.00738331	-0.70081	0.00249356	0.156104	0.56372
Q920I9	WD repeat-containing protein 7 (TGF-beta resistance-associated protein TRAG)	cytoplasm [GO:0005737]; synaptic vesicle [GO:0008021]; hematopoietic progenitor cell differentiation [GO:0002244]	blue	-0.165169	0.540997	-0.364909	0.164615	-0.213165	0.427972	-0.0112623	0.96698	0.696421	0.0027253	0.412654	0.112181	0.316378	0.232545	0.315072	0.234585	0.184659	0.493569	-0.63288	0.00850562	0.302335	0.255065	0.639372	0.00765771	0.971138	4.15e-10	0.4449	0.0842101
O35643	AP-1 complex subunit beta-1 (Adaptor protein complex AP-1 subunit beta-1) (Adaptor-related protein complex 1 subunit beta-1) (Beta-1-adaptin) (Beta-adaptin 1) (Clathrin assembly protein complex 1 beta large chain) (Golgi adaptor HA1/AP1 adaptin beta subunit)	AP-1 adaptor complex [GO:0030121]; cytosol [GO:0005829]; early endosome [GO:0005769]; Golgi apparatus [GO:0005794]; intracellular membrane-bounded organelle [GO:0043231]; lysosomal membrane [GO:0005765]; trans-Golgi network [GO:0005802]; trans-Golgi network membrane [GO:0032588]; clathrin binding [GO:0030276]; protein kinase binding [GO:0019901]; protein serine/threonine kinase binding [GO:012028…	blue	-0.164761	0.542011	-0.103276	0.70349	-0.410834	0.113932	-0.00432679	0.987312	0.677973	0.00389732	0.551757	0.0267057	0.162434	0.54781	-0.0779362	0.774194	0.391892	0.133299	-0.789231	0.000277957	0.619433	0.0104978	0.515672	0.0409006	0.925925	2.69e-07	0.60646	0.0127517
Q61879	Myosin-10 (Cellular myosin heavy chain, type B) (Myosin heavy chain 10) (Myosin heavy chain, non-muscle IIb) (Non-muscle myosin heavy chain B) (NMMHC-B) (Non-muscle myosin heavy chain IIb) (NMMHC II-b) (NMMHC-IIB)	actomyosin [GO:0042641]; axon [GO:0030424]; brush border [GO:0005903]; cell cortex [GO:0005938]; cleavage furrow [GO:0032154]; cytoplasm [GO:0005737]; cytoplasmic side of plasma membrane [GO:0009898]; cytosol [GO:0005829]; dendritic spine [GO:0043197]; glutamatergic synapse [GO:0098978]; growth cone [GO:0030426]; lamellipodium [GO:0030027]; midbody [GO:0030496]; myosin complex [GO:0016459]; myosi…	blue	0.16472	0.542112	0.153143	0.571231	0.177759	0.51013	0.222508	0.407505	-0.743508	0.000962507	-0.387896	0.137655	-0.475013	0.0629756	0.138545	0.608856	-0.520103	0.0389049	0.555805	0.0253869	-0.60851	0.0123724	-0.342473	0.194128	-0.786888	0.000298311	-0.800292	0.000196715
Q8BPN8	DmX-like protein 2 (Rabconnectin-3)	neuronal dense core vesicle [GO:0098992]; RAVE complex [GO:0043291]; synaptic vesicle [GO:0008021]; synaptic vesicle membrane [GO:0030672]; small GTPase binding [GO:0031267]; brain development [GO:0007420]; chemical synaptic transmission [GO:0007268]; corpus callosum development [GO:0022038]; glucose homeostasis [GO:0042593]; sensory perception of smell [GO:0007608]; spermatogenesis [GO:0007283];…	blue	-0.164684	0.542202	-0.596404	0.0147467	-0.221571	0.409534	-0.146662	0.587814	0.746938	0.000884738	0.145194	0.591597	0.22536	0.401362	0.479077	0.0604444	0.151982	0.574187	-0.472508	0.0645741	0.100879	0.710091	0.611741	0.0117926	0.897526	2.42e-06	0.200651	0.456194
Q6IRU5	Clathrin light chain B (Lcb)	ciliary membrane [GO:0060170]; clathrin coat [GO:0030118]; clathrin coat of coated pit [GO:0030132]; clathrin coat of trans-Golgi network vesicle [GO:0030130]; clathrin vesicle coat [GO:0030125]; cytosol [GO:0005829]; intracellular membrane-bounded organelle [GO:0043231]; plasma membrane [GO:0005886]; postsynaptic endocytic zone cytoplasmic component [GO:0099631]; presynaptic endocytic zone membr…	blue	-0.16406	0.543756	0.136863	0.613254	0.292893	0.270938	-0.091024	0.73743	-0.600633	0.01388	-0.433997	0.0930354	-0.038412	0.887684	-0.0453664	0.867504	-0.222496	0.407529	0.854567	2.49e-05	-0.471643	0.0651333	-0.726653	0.00143026	-0.88725	4.59e-06	-0.389478	0.135919
Q91YL3	Uridine-cytidine kinase-like 1 (EC 2.7.1.48)	cytoplasm [GO:0005737]; nucleus [GO:0005634]; ATP binding [GO:0005524]; uridine kinase activity [GO:0004849]; phosphorylation [GO:0016310]; UMP salvage [GO:0044206]	blue	-0.162479	0.547697	0.26219	0.326596	0.338512	0.199674	-0.136456	0.61432	-0.516362	0.0405847	-0.388984	0.13646	-0.223965	0.40436	-0.23483	0.381323	-0.0645352	0.81231	0.608833	0.0123135	-0.241419	0.367709	-0.593795	0.0153019	-0.825459	8.23e-05	-0.310108	0.242439
Q3TPX4	Exocyst complex component 5 (Exocyst complex component Sec10)	cytosol [GO:0005829]; exocyst [GO:0000145]; midbody [GO:0030496]; protein N-terminus binding [GO:0047485]; small GTPase binding [GO:0031267]; epithelial cell apoptotic process [GO:1904019]; establishment of planar polarity [GO:0001736]; exocytosis [GO:0006887]; Golgi to plasma membrane transport [GO:0006893]; membrane fission [GO:0090148]; mitotic cytokinesis [GO:0000281]; non-motile cilium assem…	blue	-0.161085	0.551185	-0.41849	0.106693	-0.309939	0.242709	0.179355	0.506275	0.517442	0.0400943	0.36481	0.164739	0.325325	0.218873	0.498671	0.0492777	-0.0993212	0.714391	-0.661687	0.00524099	0.0641341	0.813457	0.80026	0.000196919	0.915889	6.38e-07	0.270737	0.310485
Q61686	Chromobox protein homolog 5 (Heterochromatin protein 1 homolog alpha) (HP1 alpha)	chromocenter [GO:0010369]; chromosome, telomeric region [GO:0000781]; heterochromatin [GO:0000792]; histone deacetylase complex [GO:0000118]; histone methyltransferase complex [GO:0035097]; kinetochore [GO:0000776]; nucleolus [GO:0005730]; nucleoplasm [GO:0005654]; nucleus [GO:0005634]; pericentric heterochromatin [GO:0005721]; PML body [GO:0016605]; protein-containing complex [GO:0032991]; ribon…	blue	0.160614	0.552364	0.229764	0.391974	0.426187	0.0997484	-0.0544842	0.841163	-0.601261	0.0137548	-0.366401	0.162767	-0.164595	0.542423	-0.0889056	0.743347	-0.229392	0.392761	0.73531	0.00117118	-0.381991	0.144271	-0.591782	0.0157415	-0.845482	3.71e-05	-0.392748	0.132378
Q8CDG3	Deubiquitinating protein VCPIP1 (EC 3.4.19.12) (Valosin-containing protein p97/p47 complex-interacting protein 1) (Valosin-containing protein p97/p47 complex-interacting protein p135) (VCP/p47 complex-interacting 135-kDa protein)	cytoplasm [GO:0005737]; endoplasmic reticulum [GO:0005783]; Golgi stack [GO:0005795]; nucleus [GO:0005634]; synapse [GO:0045202]; cysteine-type deubiquitinase activity [GO:0004843]; cellular response to DNA damage stimulus [GO:0006974]; endoplasmic reticulum membrane fusion [GO:0016320]; Golgi organization [GO:0007030]; Golgi reassembly [GO:0090168]; mitotic cell cycle [GO:0000278]; protein deubi…	blue	0.159607	0.554892	0.0439112	0.871721	0.522294	0.0379457	-0.0907804	0.73811	-0.540277	0.0307313	-0.539738	0.0309312	-0.248301	0.353783	0.144351	0.593775	-0.299851	0.259185	0.714624	0.00186603	-0.537303	0.031846	-0.426578	0.0994044	-0.800997	0.000192291	-0.584021	0.0175288
P62911	60S ribosomal protein L32	cytoplasm [GO:0005737]; cytosol [GO:0005829]; cytosolic large ribosomal subunit [GO:0022625]; cytosolic ribosome [GO:0022626]; polysomal ribosome [GO:0042788]; postsynapse [GO:0098794]; presynapse [GO:0098793]; ribosome [GO:0005840]; synapse [GO:0045202]; structural constituent of ribosome [GO:0003735]; cytoplasmic translation [GO:0002181]; translation [GO:0006412]; translation at postsynapse [GO…	blue	-0.159405	0.5554	-0.258868	0.332986	-0.21206	0.430425	-0.169223	0.530968	0.778133	0.000385601	0.397198	0.127661	0.254712	0.34108	0.029497	0.913647	0.451188	0.0794032	-0.697233	0.00268117	0.548225	0.0278985	0.550315	0.0271877	0.90969	1.03e-06	0.614744	0.011273
O35658	Complement component 1 Q subcomponent-binding protein, mitochondrial (GC1q-R protein) (Glycoprotein gC1qBP) (C1qBP)	cell surface [GO:0009986]; cytoplasm [GO:0005737]; cytosol [GO:0005829]; extracellular space [GO:0005615]; GABA-ergic synapse [GO:0098982]; glutamatergic synapse [GO:0098978]; membrane [GO:0016020]; mitochondrial matrix [GO:0005759]; mitochondrion [GO:0005739]; nucleolus [GO:0005730]; nucleus [GO:0005634]; plasma membrane [GO:0005886]; presynaptic active zone [GO:0048786]; adrenergic receptor bin…	blue	0.158353	0.558044	0.280912	0.291924	0.572508	0.0204661	-0.206624	0.442609	-0.474157	0.0635185	-0.398718	0.126076	-0.17404	0.519161	-0.271638	0.308813	-0.00268906	0.992114	0.740581	0.00103317	-0.183194	0.497063	-0.738774	0.00107891	-0.857384	2.19e-05	-0.275216	0.302231
P63082	V-type proton ATPase 16 kDa proteolipid subunit c (V-ATPase 16 kDa proteolipid subunit c) (PL16) (Vacuolar proton pump 16 kDa proteolipid subunit c)	ATPase complex [GO:1904949]; clathrin-coated vesicle membrane [GO:0030665]; Golgi apparatus [GO:0005794]; lysosome [GO:0005764]; membrane [GO:0016020]; proton-transporting V-type ATPase complex [GO:0033176]; proton-transporting V-type ATPase, V0 domain [GO:0033179]; synaptic vesicle [GO:0008021]; synaptic vesicle membrane [GO:0030672]; transmembrane transporter complex [GO:1902495]; vacuolar prot…	blue	-0.158168	0.55851	-0.365175	0.164284	-0.320296	0.226492	-0.0327837	0.904064	0.73092	0.00129727	0.401944	0.122759	0.156926	0.561644	0.2492	0.351987	0.246113	0.358178	-0.695081	0.00279943	0.357267	0.174308	0.641189	0.00743288	0.98324	9.53e-12	0.376592	0.150506
Q9JHK4	Geranylgeranyl transferase type-2 subunit alpha (EC 2.5.1.60) (Geranylgeranyl transferase type II subunit alpha) (Rab geranyl-geranyltransferase subunit alpha) (Rab GG transferase alpha) (Rab GGTase alpha) (Rab geranylgeranyltransferase subunit alpha)	cytoplasm [GO:0005737]; Rab-protein geranylgeranyltransferase complex [GO:0005968]; Rab geranylgeranyltransferase activity [GO:0004663]; small GTPase binding [GO:0031267]; zinc ion binding [GO:0008270]; protein geranylgeranylation [GO:0018344]	blue	-0.157603	0.559935	-0.222475	0.407574	-0.299059	0.260507	0.132211	0.625482	0.515711	0.0408825	0.484909	0.0569434	0.202281	0.452466	0.230711	0.389971	0.0712689	0.793103	-0.629118	0.00902989	0.279897	0.293745	0.578778	0.0188227	0.861425	1.81e-05	0.347213	0.187625
Q62277	Synaptophysin (BM89 antigen) (Major synaptic vesicle protein p38)	clathrin-sculpted glutamate transport vesicle membrane [GO:0060203]; excitatory synapse [GO:0060076]; intracellular organelle [GO:0043229]; membrane [GO:0016020]; neuromuscular junction [GO:0031594]; neuron projection [GO:0043005]; neuron projection terminus [GO:0044306]; neuron spine [GO:0044309]; perinuclear region of cytoplasm [GO:0048471]; postsynaptic density [GO:0014069]; presynapse [GO:009…	blue	-0.15679	0.561987	-0.436208	0.0911948	-0.228914	0.393776	-0.171548	0.525255	0.80252	0.000183015	0.312735	0.238263	0.10032	0.711633	0.251061	0.348283	0.347703	0.186961	-0.573554	0.0201844	0.368976	0.159607	0.521452	0.0383122	0.951102	1.57e-08	0.328008	0.214874
P62823	Ras-related protein Rab-3C	cytosol [GO:0005829]; endosome [GO:0005768]; intracellular membrane-bounded organelle [GO:0043231]; perinuclear region of cytoplasm [GO:0048471]; plasma membrane [GO:0005886]; synaptic vesicle [GO:0008021]; synaptic vesicle membrane [GO:0030672]; vesicle [GO:0031982]; GTP binding [GO:0005525]; GTP-dependent protein binding [GO:0030742]; GTPase activity [GO:0003924]; myosin V binding [GO:0031489];…	blue	-0.156777	0.562021	-0.510211	0.0434651	-0.342793	0.193685	0.164274	0.543223	0.39249	0.132655	0.236946	0.376923	0.256244	0.338084	0.608868	0.0123071	-0.208043	0.439411	-0.367876	0.160952	-0.19117	0.478179	0.639711	0.00761537	0.736296	0.00114427	0.00181155	0.994687
P63323	40S ribosomal protein S12	cytoplasm [GO:0005737]; cytosol [GO:0005829]; cytosolic large ribosomal subunit [GO:0022625]; cytosolic ribosome [GO:0022626]; cytosolic small ribosomal subunit [GO:0022627]; Golgi apparatus [GO:0005794]; intracellular membrane-bounded organelle [GO:0043231]; postsynapse [GO:0098794]; presynapse [GO:0098793]; ribosome [GO:0005840]; synapse [GO:0045202]; structural constituent of ribosome [GO:0003…	blue	-0.156469	0.562799	-0.174314	0.518493	-0.247071	0.356251	0.246763	0.356869	0.44482	0.0842725	0.549782	0.0273676	0.563721	0.0229528	0.277395	0.298263	-0.0288771	0.915456	-0.726341	0.00144039	0.244035	0.362382	0.772633	0.00045051	0.878683	7.48e-06	0.599091	0.0141912
Q3U1J4	DNA damage-binding protein 1 (DDB p127 subunit) (Damage-specific DNA-binding protein 1) (UV-damaged DNA-binding factor)	Cul4-RING E3 ubiquitin ligase complex [GO:0080008]; Cul4A-RING E3 ubiquitin ligase complex [GO:0031464]; Cul4B-RING E3 ubiquitin ligase complex [GO:0031465]; cytoplasm [GO:0005737]; nucleoplasm [GO:0005654]; nucleus [GO:0005634]; protein-containing complex [GO:0032991]; site of double-strand break [GO:0035861]; cullin family protein binding [GO:0097602]; damaged DNA binding [GO:0003684]; protein-…	blue	0.156456	0.562832	0.11417	0.673743	-0.120717	0.656079	0.244016	0.362419	0.454794	0.0767373	0.733549	0.0012205	0.162528	0.547575	-0.0454807	0.867173	0.188243	0.485068	-0.790126	0.000270498	0.577361	0.0191848	0.580723	0.0183343	0.876736	8.32e-06	0.563842	0.0229173
P70392	Ras-specific guanine nucleotide-releasing factor 2 (Ras-GRF2) (Ras guanine nucleotide exchange factor 2)	endoplasmic reticulum [GO:0005783]; endoplasmic reticulum membrane [GO:0005789]; plasma membrane [GO:0005886]; calmodulin binding [GO:0005516]; guanyl-nucleotide exchange factor activity [GO:0005085]; long-term synaptic potentiation [GO:0060291]; positive regulation of GTPase activity [GO:0043547]; Ras protein signal transduction [GO:0007265]; regulation of NMDA receptor activity [GO:2000310]; re…	blue	0.156352	0.563095	0.56232	0.0233702	-0.235205	0.380542	0.101758	0.707667	-0.375042	0.152329	0.0721769	0.790521	-0.415226	0.109738	-0.65713	0.00567653	0.11843	0.662231	0.106277	0.695252	0.260429	0.329975	-0.519212	0.0393	-0.464382	0.0699647	-0.0589154	0.828417
P36552	Oxygen-dependent coproporphyrinogen-III oxidase, mitochondrial (COX) (Coprogen oxidase) (Coproporphyrinogenase) (EC 1.3.3.3)	cytoplasm [GO:0005737]; cytosol [GO:0005829]; membrane [GO:0016020]; mitochondrial inner membrane [GO:0005743]; mitochondrial intermembrane space [GO:0005758]; mitochondrion [GO:0005739]; coproporphyrinogen oxidase activity [GO:0004109]; identical protein binding [GO:0042802]; P-type sodium:potassium-exchanging transporter activity [GO:0005391]; protein homodimerization activity [GO:0042803]; str…	blue	-0.155053	0.566382	-0.125667	0.642836	-0.749706	0.000825819	0.188647	0.484114	0.354281	0.178196	0.263168	0.324729	0.117339	0.665171	-0.0194459	0.943016	0.0580223	0.830983	-0.650507	0.00636078	0.254553	0.341392	0.44731	0.0823436	0.60744	0.0125693	0.266651	0.318127
Q8C570	mRNA export factor (Rae1 protein homolog) (mRNA-associated protein mrnp 41)	cytoplasm [GO:0005737]; fibrillar center [GO:0001650]; mitotic spindle pole [GO:0097431]; nuclear envelope [GO:0005635]; nuclear pore [GO:0005643]; nucleoplasm [GO:0005654]; RNA binding [GO:0003723]; ubiquitin binding [GO:0043130]; cell cycle [GO:0007049]; cell division [GO:0051301]; cellular response to organic cyclic compound [GO:0071407]; nucleocytoplasmic transport [GO:0006913]; regulation of…	blue	-0.154783	0.567066	0.0585975	0.82933	-0.243951	0.362552	0.0707051	0.794707	0.422128	0.10337	0.603788	0.0132599	0.289615	0.276587	-0.102534	0.705531	0.269619	0.312565	-0.570223	0.0210916	0.517827	0.0399207	0.353241	0.179563	0.681052	0.00367769	0.639951	0.00758547
Q9WTR6	Cystine/glutamate transporter (Amino acid transport system xc-) (Solute carrier family 7 member 11) (Subtle gray protein) (xCT)	apical part of cell [GO:0045177]; astrocyte projection [GO:0097449]; brush border membrane [GO:0031526]; cell surface [GO:0009986]; cytoskeleton [GO:0005856]; intracellular membrane-bounded organelle [GO:0043231]; membrane [GO:0016020]; plasma membrane [GO:0005886]; rough endoplasmic reticulum [GO:0005791]; cystine:glutamate antiporter activity [GO:0015327]; L-amino acid transmembrane transporter…	blue	-0.154153	0.568665	0.321638	0.224443	-0.101096	0.709492	0.113709	0.674993	-0.616633	0.0109555	-0.209532	0.43607	0.0628878	0.817024	-0.278194	0.296815	-0.210921	0.432964	0.470271	0.0660267	-0.245592	0.359229	-0.501158	0.0479787	-0.746873	0.000886177	-0.129422	0.632854
Q99PL6	UBX domain-containing protein 6 (UBX domain-containing protein 1)	cytoplasm [GO:0005737]; cytosol [GO:0005829]; early endosome membrane [GO:0031901]; endosome [GO:0005768]; extrinsic component of membrane [GO:0019898]; late endosome membrane [GO:0031902]; lysosomal membrane [GO:0005765]; microtubule organizing center [GO:0005815]; nucleus [GO:0005634]; protein-containing complex [GO:0032991]; endosome to lysosome transport via multivesicular body sorting pathwa…	blue	-0.153919	0.56926	-0.596823	0.0146589	0.141172	0.602013	-0.221214	0.410306	0.55877	0.0244531	-0.0457698	0.866335	0.492269	0.0527419	0.565809	0.0223421	0.0459742	0.865744	-0.171828	0.524568	-0.122524	0.651232	0.53695	0.0319801	0.596705	0.0146835	0.233926	0.383212
Q5FWK3	Rho GTPase-activating protein 1 (Rho-type GTPase-activating protein 1)	cell leading edge [GO:0031252]; cytoplasm [GO:0005737]; endosome membrane [GO:0010008]; perinuclear region of cytoplasm [GO:0048471]; plasma membrane [GO:0005886]; ruffle [GO:0001726]; sorting endosome [GO:0097443]; GTPase activator activity [GO:0005096]; SH3 domain binding [GO:0017124]; small GTPase binding [GO:0031267]; endosomal transport [GO:0016197]; negative regulation of endocytic recyclin…	blue	0.152281	0.573426	-0.36424	0.165449	0.280204	0.293193	0.138249	0.60963	0.260899	0.32907	0.21458	0.424837	0.15757	0.560018	0.634074	0.0083443	-0.258893	0.332937	-0.240258	0.37009	-0.198091	0.462081	0.610554	0.012003	0.570058	0.0211375	-0.0519343	0.848515
Q60996	Serine/threonine-protein phosphatase 2A 56 kDa regulatory subunit gamma isoform (PP2A B subunit isoform B'-alpha-3) (PP2A B subunit isoform B'-gamma) (PP2A B subunit isoform B56-gamma) (PP2A B subunit isoform PR61-gamma) (PP2A B subunit isoform R5-gamma)	chromosome, centromeric region [GO:0000775]; cytosol [GO:0005829]; Golgi apparatus [GO:0005794]; nucleoplasm [GO:0005654]; nucleus [GO:0005634]; protein phosphatase type 2A complex [GO:0000159]; protein phosphatase activator activity [GO:0072542]; protein phosphatase regulator activity [GO:0019888]; DNA damage response, signal transduction by p53 class mediator resulting in cell cycle arrest [GO:…	blue	-0.152188	0.573663	-0.46599	0.068873	-0.157481	0.560243	-0.0496777	0.855031	0.677766	0.00391247	0.299387	0.259958	0.590787	0.0159624	0.398171	0.126644	0.128679	0.634824	-0.531132	0.0342563	0.163515	0.545112	0.679141	0.00381279	0.896287	2.62e-06	0.520081	0.0389147
Q91ZP9	N-terminal EF-hand calcium-binding protein 2 (EF-hand calcium-binding protein 2) (Neuronal calcium-binding protein 2)	axon [GO:0030424]; cytoplasm [GO:0005737]; dendrite [GO:0030425]; plasma membrane [GO:0005886]; A2A adenosine receptor binding [GO:0031687]; calcium ion binding [GO:0005509]; identical protein binding [GO:0042802]; type 5 metabotropic glutamate receptor binding [GO:0031802]; negative regulation of G protein-coupled receptor internalization [GO:1904021]; positive regulation of adenosine receptor s…	blue	0.151907	0.574378	0.0718582	0.791427	0.371553	0.156487	-0.142147	0.599483	-0.474958	0.0630104	-0.551694	0.0267265	-0.30354	0.253082	-0.0306144	0.910388	-0.151023	0.576633	0.728472	0.00137226	-0.43775	0.0899268	-0.584856	0.0173294	-0.810541	0.00014007	-0.578559	0.0188784
P63054	Calmodulin regulator protein PCP4 (Brain-specific antigen PCP-4) (Brain-specific polypeptide PEP-19) (Purkinje cell protein 4)	axon [GO:0030424]; cytoplasm [GO:0005737]; neurofilament [GO:0005883]; neuron projection [GO:0043005]; protein-containing complex [GO:0032991]; calcium ion binding [GO:0005509]; calmodulin binding [GO:0005516]; RNA binding [GO:0003723]; calmodulin dependent kinase signaling pathway [GO:0099004]; negative regulation of neuron apoptotic process [GO:0043524]; negative regulation of protein kinase ac…	blue	-0.151746	0.574788	-0.165395	0.540436	0.417663	0.107459	-0.099347	0.71432	-0.483768	0.0576166	-0.601583	0.013691	0.0930936	0.731663	0.336606	0.202379	-0.400505	0.124231	0.757305	0.000680403	-0.719891	0.00166359	-0.33286	0.207764	-0.730333	0.00131494	-0.496861	0.0502394
Q6PEB6	MOB-like protein phocein (Class II mMOB1) (Mob1 homolog 3) (Mob3) (Mps one binder kinase activator-like 3) (Preimplantation protein 3)	cytoplasm [GO:0005737]; cytosol [GO:0005829]; dendritic spine [GO:0043197]; Golgi apparatus [GO:0005794]; Golgi cisterna membrane [GO:0032580]; membrane [GO:0016020]; neuronal cell body [GO:0043025]; perinuclear region of cytoplasm [GO:0048471]; kinase binding [GO:0019900]; metal ion binding [GO:0046872]	blue	-0.151275	0.575991	-0.422138	0.103361	-0.0658208	0.808635	0.150926	0.576882	0.439631	0.0883964	0.390449	0.13486	0.402944	0.121742	0.621446	0.0101782	-0.136894	0.613173	-0.391537	0.133681	-0.0514489	0.849916	0.64336	0.00717118	0.823181	8.95e-05	0.219428	0.414193
Q4KML4	Costars family protein ABRACL (ABRA C-terminal-like protein)	regulation of actin filament-based process [GO:0032970]	blue	-0.150992	0.576713	0.157304	0.560689	-0.0238821	0.930043	-0.0956983	0.724424	-0.367706	0.16116	-0.268073	0.315454	-0.148944	0.581952	-0.240717	0.369148	0.00880981	0.974168	0.428116	0.0980596	-0.14384	0.595096	-0.467285	0.0680024	-0.612349	0.0116859	-0.215506	0.422794
Q9D6Y9	1,4-alpha-glucan-branching enzyme (EC 2.4.1.18) (Brancher enzyme) (Glycogen-branching enzyme)	cytoplasm [GO:0005737]; cytosol [GO:0005829]; 1,4-alpha-glucan branching enzyme activity [GO:0003844]; 1,4-alpha-glucan branching enzyme activity (using a glucosylated glycogenin as primer for glycogen synthesis) [GO:0102752]; carbohydrate binding [GO:0030246]; cation binding [GO:0043169]; hydrolase activity, hydrolyzing O-glycosyl compounds [GO:0004553]; carbohydrate metabolic process [GO:000597…	blue	0.150549	0.577846	0.212331	0.429824	0.422916	0.10266	0.0225917	0.933815	-0.642274	0.00730116	-0.467036	0.0681693	-0.170078	0.528863	-0.0345394	0.89895	-0.339397	0.198427	0.652786	0.00611828	-0.476654	0.0619446	-0.483131	0.0579946	-0.860343	1.91e-05	-0.475649	0.062575
P61161	Actin-related protein 2 (Actin-like protein 2)	actin cap [GO:0030478]; Arp2/3 protein complex [GO:0005885]; cell cortex [GO:0005938]; cytoplasm [GO:0005737]; cytosol [GO:0005829]; lamellipodium [GO:0030027]; nucleus [GO:0005634]; podosome core [GO:0061825]; postsynapse [GO:0098794]; postsynaptic density [GO:0014069]; site of double-strand break [GO:0035861]; actin filament binding [GO:0051015]; ATP binding [GO:0005524]; cytoskeletal protein b…	blue	-0.150363	0.578319	-0.595098	0.0150225	0.0663869	0.807017	-0.0581847	0.830516	0.525156	0.0367197	0.0993885	0.714205	0.0462119	0.865055	0.698565	0.00261	-0.0646479	0.811987	-0.291339	0.273608	-0.12863	0.634955	0.582727	0.0178415	0.73486	0.00118364	-0.0954782	0.725035
Q9JI18	Low-density lipoprotein receptor-related protein 1B (LRP-1B) (Low-density lipoprotein receptor-related protein-deleted in tumor) (LRP-DIT)	membrane [GO:0016020]; plasma membrane [GO:0005886]; receptor complex [GO:0043235]; calcium ion binding [GO:0005509]; low-density lipoprotein particle receptor activity [GO:0005041]; low-density lipoprotein particle receptor binding [GO:0050750]; in utero embryonic development [GO:0001701]	blue	0.149503	0.580521	0.20362	0.449417	0.264227	0.322713	-0.0698733	0.797075	-0.452224	0.0786307	-0.307832	0.246096	-0.0152997	0.955153	-0.161359	0.550498	-0.134215	0.620202	0.628042	0.00918457	-0.302533	0.254739	-0.517754	0.0399535	-0.694488	0.00283272	-0.244965	0.360497
Q8K1M6	Dynamin-1-like protein (EC 3.6.5.5) (Dynamin family member proline-rich carboxyl-terminal domain less) (Dymple) (Dynamin-related protein 1)	brush border [GO:0005903]; clathrin-coated pit [GO:0005905]; cytoplasm [GO:0005737]; cytosol [GO:0005829]; endoplasmic reticulum [GO:0005783]; Golgi apparatus [GO:0005794]; Golgi membrane [GO:0000139]; intracellular membrane-bounded organelle [GO:0043231]; membrane [GO:0016020]; microtubule [GO:0005874]; mitochondrial membrane [GO:0031966]; mitochondrial outer membrane [GO:0005741]; mitochondrion…	blue	-0.149085	0.581593	-0.608347	0.0124023	0.0443071	0.870573	-0.302935	0.254078	0.652764	0.0061206	-0.124064	0.647112	-0.048634	0.858047	0.505842	0.0456019	0.153956	0.569166	-0.280898	0.291948	-0.0333176	0.902509	0.529417	0.0349498	0.63024	0.00887102	-0.0749334	0.782696
Q3TWW8	Serine/arginine-rich splicing factor 6 (Pre-mRNA-splicing factor SRP55) (Splicing factor, arginine/serine-rich 6)	nuclear speck [GO:0016607]; nucleus [GO:0005634]; mRNA binding [GO:0003729]; pre-mRNA binding [GO:0036002]; RNA binding [GO:0003723]; alternative mRNA splicing, via spliceosome [GO:0000380]; mRNA splice site selection [GO:0006376]; mRNA splicing, via spliceosome [GO:0000398]; negative regulation of cell death [GO:0060548]; negative regulation of gene expression [GO:0010629]; negative regulation o…	blue	-0.148897	0.582074	-0.603619	0.0132925	-0.0815987	0.763857	-0.181219	0.501794	0.66619	0.00483718	0.0482201	0.859244	0.314546	0.235409	0.521461	0.0383084	0.0945907	0.7275	-0.422004	0.103482	-0.00561108	0.983546	0.706998	0.00219421	0.765788	0.000543605	0.208058	0.439379
Q8CAL5	Glypican-5 [Cleaved into: Secreted glypican-5]	cell surface [GO:0009986]; collagen-containing extracellular matrix [GO:0062023]; extracellular space [GO:0005615]; Golgi lumen [GO:0005796]; plasma membrane [GO:0005886]; cell migration [GO:0016477]; positive regulation of canonical Wnt signaling pathway [GO:0090263]; regulation of protein localization to membrane [GO:1905475]	blue	0.148195	0.583873	0.215065	0.423765	0.402851	0.121837	-0.113891	0.674499	-0.373411	0.154263	-0.325512	0.218592	0.196791	0.465084	-0.246516	0.357367	-0.0262528	0.923117	0.526151	0.0363005	-0.170469	0.527902	-0.47926	0.0603325	-0.647062	0.0067417	0.0089301	0.973816
Q3UVL4	Vacuolar protein sorting-associated protein 51 homolog (Protein fat-free homolog)	cytosol [GO:0005829]; EARP complex [GO:1990745]; GARP complex [GO:0000938]; Golgi apparatus [GO:0005794]; intracellular membrane-bounded organelle [GO:0043231]; membrane [GO:0016020]; nucleolus [GO:0005730]; recycling endosome [GO:0055037]; trans-Golgi network [GO:0005802]; autophagy [GO:0006914]; brain morphogenesis [GO:0048854]; endocytic recycling [GO:0032456]; Golgi organization [GO:0007030];…	blue	-0.148153	0.583982	-0.579165	0.0187248	-0.345012	0.190628	0.0231151	0.932285	0.632592	0.00854488	0.161476	0.550205	0.280246	0.293118	0.534622	0.0328765	-0.0278659	0.918407	-0.590668	0.0159889	-0.00405811	0.9881	0.7818	0.000346787	0.89197	3.45e-06	0.169431	0.530456
Q91YE6	Importin-9 (Imp9) (Importin-9a) (Imp9a) (Importin-9b) (Imp9b) (Ran-binding protein 9) (RanBP9)	cytoplasm [GO:0005737]; cytosol [GO:0005829]; nuclear envelope [GO:0005635]; histone binding [GO:0042393]; histone chaperone activity [GO:0140713]; nuclear import signal receptor activity [GO:0061608]; small GTPase binding [GO:0031267]; proteasome localization [GO:0031144]; protein import into nucleus [GO:0006606]; protein stabilization [GO:0050821]; ribosome biogenesis [GO:0042254]	blue	-0.147453	0.585781	-0.394991	0.129985	-0.0684147	0.801231	-0.158669	0.557249	0.737784	0.00110465	0.361362	0.169068	0.346318	0.188843	0.301385	0.256636	0.301098	0.257111	-0.49855	0.0493415	0.315714	0.23358	0.550235	0.0272148	0.903465	1.62e-06	0.488158	0.0550591
O35226	26S proteasome non-ATPase regulatory subunit 4 (26S proteasome regulatory subunit RPN10) (26S proteasome regulatory subunit S5A) (Multiubiquitin chain-binding protein)	cytoplasm [GO:0005737]; cytosol [GO:0005829]; nucleoplasm [GO:0005654]; nucleus [GO:0005634]; proteasome accessory complex [GO:0022624]; proteasome complex [GO:0000502]; proteasome regulatory particle, base subcomplex [GO:0008540]; identical protein binding [GO:0042802]; molecular adaptor activity [GO:0060090]; polyubiquitin modification-dependent protein binding [GO:0031593]; proteasome-mediated…	blue	-0.147232	0.586349	-0.0339775	0.900587	-0.23957	0.371503	0.1571	0.561204	0.457331	0.0749011	0.600438	0.0139191	0.278116	0.296956	0.0319599	0.906465	0.140006	0.605047	-0.700877	0.00249016	0.433564	0.0933992	0.559705	0.0241642	0.803956	0.00017461	0.552745	0.0263788
Q9Z1R2	Large proline-rich protein BAG6 (BAG family molecular chaperone regulator 6) (BCL2-associated athanogene 6) (BAG-6) (HLA-B-associated transcript 3) (Protein Scythe)	BAT3 complex [GO:0071818]; cytoplasm [GO:0005737]; cytosol [GO:0005829]; extracellular exosome [GO:0070062]; intracellular membrane-bounded organelle [GO:0043231]; membrane [GO:0016020]; nucleoplasm [GO:0005654]; nucleus [GO:0005634]; Hsp70 protein binding [GO:0030544]; identical protein binding [GO:0042802]; misfolded protein binding [GO:0051787]; polyubiquitin modification-dependent protein bin…	blue	0.146394	0.588505	0.350194	0.183609	0.651554	0.0062484	-0.105863	0.696388	-0.394108	0.130924	-0.123139	0.649587	0.0065947	0.980662	-0.235271	0.380404	0.0275673	0.919278	0.615807	0.0110934	-0.0476534	0.860883	-0.668283	0.00465821	-0.622416	0.0100271	-0.0373698	0.890714
Q8BVL3	Sorting nexin-17	cytoplasm [GO:0005737]; cytoplasmic vesicle [GO:0031410]; cytosol [GO:0005829]; early endosome [GO:0005769]; endosome [GO:0005768]; endosome membrane [GO:0010008]; Golgi apparatus [GO:0005794]; intracellular membrane-bounded organelle [GO:0043231]; protein-containing complex [GO:0032991]; low-density lipoprotein particle receptor binding [GO:0050750]; phosphatidylinositol binding [GO:0035091]; pr…	blue	-0.146008	0.5895	0.191435	0.477558	-0.00656973	0.980735	-0.722866	0.00155738	-0.415817	0.109183	-0.48549	0.0566031	-0.382998	0.143128	-0.581976	0.018025	0.699744	0.00254835	0.402578	0.122114	0.210927	0.432951	-0.714629	0.00186582	-0.745485	0.000917023	-0.109735	0.6858
Q8CCB4	Vacuolar protein sorting-associated protein 53 homolog	cytosol [GO:0005829]; EARP complex [GO:1990745]; endosome membrane [GO:0010008]; GARP complex [GO:0000938]; Golgi apparatus [GO:0005794]; intracellular membrane-bounded organelle [GO:0043231]; membrane [GO:0016020]; perinuclear region of cytoplasm [GO:0048471]; recycling endosome [GO:0055037]; trans-Golgi network [GO:0005802]; endocytic recycling [GO:0032456]; lysosomal transport [GO:0007041]; pr…	blue	-0.145814	0.589999	-0.223349	0.405688	-0.446874	0.082679	0.400857	0.12387	0.331389	0.209904	0.507709	0.0446792	0.449731	0.0804987	0.403774	0.120904	-0.230082	0.391302	-0.711498	0.00199536	0.0590563	0.828012	0.794068	0.000239562	0.854254	2.53e-05	0.350294	0.183475
P70168	Importin subunit beta-1 (Karyopherin subunit beta-1) (Nuclear factor p97) (Pore targeting complex 97 kDa subunit) (PTAC97) (SCG)	cytoplasm [GO:0005737]; cytoplasmic stress granule [GO:0010494]; cytosol [GO:0005829]; endoplasmic reticulum tubular network [GO:0071782]; NLS-dependent protein nuclear import complex [GO:0042564]; nuclear envelope [GO:0005635]; nuclear membrane [GO:0031965]; nuclear pore [GO:0005643]; nucleoplasm [GO:0005654]; nucleus [GO:0005634]; protein-containing complex [GO:0032991]; enzyme binding [GO:0019…	blue	0.145688	0.590323	-0.192823	0.47431	0.0926368	0.732935	-0.117702	0.664192	0.657936	0.00559746	0.425591	0.100275	0.298846	0.260863	0.0716086	0.792137	0.360014	0.170781	-0.430256	0.0962101	0.46402	0.0702119	0.344546	0.191267	0.801744	0.000187696	0.52559	0.0365365
O35143	ATPase inhibitor, mitochondrial (ATP synthase F1 subunit epsilon) (Inhibitor of F(1)F(o)-ATPase) (IF(1)) (IF1)	cell surface [GO:0009986]; mitochondrion [GO:0005739]; protein-containing complex [GO:0032991]; angiostatin binding [GO:0043532]; ATPase binding [GO:0051117]; ATPase inhibitor activity [GO:0042030]; calmodulin binding [GO:0005516]; enzyme binding [GO:0019899]; identical protein binding [GO:0042802]; mitochondrial proton-transporting ATP synthase complex binding [GO:0140260]; erythrocyte different…	blue	-0.144325	0.593841	0.107732	0.69127	0.283987	0.286448	-0.297623	0.262913	-0.460793	0.0724463	-0.617238	0.0108553	-0.210587	0.433709	-0.224013	0.404256	-0.005459	0.983992	0.80153	0.000188999	-0.339693	0.19801	-0.759883	0.000636143	-0.940077	6.34e-08	-0.406933	0.117748
Q8BHG9	CGG triplet repeat-binding protein 1 (CGG-binding protein 1) (20 kDa CGG-binding protein) (p20-CGGBP DNA-binding protein)	nucleoplasm [GO:0005654]; nucleus [GO:0005634]; DNA-binding transcription factor binding [GO:0140297]; double-stranded DNA binding [GO:0003690]; identical protein binding [GO:0042802]; epigenetic regulation of gene expression [GO:0040029]; negative regulation of transcription by RNA polymerase II [GO:0000122]; regulation of gene expression [GO:0010468]	blue	-0.143795	0.595212	0.213442	0.427357	-0.0741298	0.784975	-0.524015	0.0372047	-0.657955	0.00559567	-0.28543	0.2839	-0.224204	0.403845	-0.543265	0.0296418	0.60342	0.0133311	0.406418	0.118259	0.172141	0.523801	-0.685159	0.00340041	-0.642265	0.00730228	-0.0458635	0.866064
Q9CZB0	Succinate dehydrogenase cytochrome b560 subunit, mitochondrial (Integral membrane protein CII-3) (QPs-1) (QPs1)	mitochondrial inner membrane [GO:0005743]; mitochondrial respiratory chain complex II, succinate dehydrogenase complex (ubiquinone) [GO:0005749]; mitochondrion [GO:0005739]; succinate dehydrogenase complex (ubiquinone) [GO:0045257]; electron transfer activity [GO:0009055]; heme binding [GO:0020037]; metal ion binding [GO:0046872]; succinate dehydrogenase activity [GO:0000104]; mitochondrial elect…	blue	0.143487	0.59601	0.197417	0.463635	-0.185276	0.492099	0.368921	0.159674	0.291921	0.272606	0.826664	7.87e-05	0.350892	0.182677	-0.0318104	0.906901	0.0643854	0.812738	-0.747056	0.000882171	0.50017	0.0484914	0.592278	0.0156322	0.790941	0.000263845	0.653724	0.00602061
O08532	Voltage-dependent calcium channel subunit alpha-2/delta-1 (Voltage-gated calcium channel subunit alpha-2/delta-1) [Cleaved into: Voltage-dependent calcium channel subunit alpha-2-1; Voltage-dependent calcium channel subunit delta-1]	glutamatergic synapse [GO:0098978]; L-type voltage-gated calcium channel complex [GO:1990454]; neuronal dense core vesicle [GO:0098992]; postsynaptic membrane [GO:0045211]; presynaptic active zone membrane [GO:0048787]; sarcoplasmic reticulum [GO:0016529]; T-tubule [GO:0030315]; voltage-gated calcium channel complex [GO:0005891]; metal ion binding [GO:0046872]; voltage-gated calcium channel activ…	blue	0.141977	0.599924	-0.415712	0.109282	-0.246919	0.356556	0.0389029	0.886257	0.402938	0.121749	0.0689642	0.799664	-0.22169	0.409274	0.421038	0.104358	-0.0424273	0.876024	-0.428587	0.0976501	-0.0360938	0.894426	0.579884	0.0185438	0.580751	0.0183273	-0.218469	0.416287
P62281	40S ribosomal protein S11	cytoplasm [GO:0005737]; cytosol [GO:0005829]; cytosolic ribosome [GO:0022626]; cytosolic small ribosomal subunit [GO:0022627]; postsynapse [GO:0098794]; presynapse [GO:0098793]; ribosome [GO:0005840]; synapse [GO:0045202]; rRNA binding [GO:0019843]; structural constituent of ribosome [GO:0003735]; cytoplasmic translation [GO:0002181]; translation at postsynapse [GO:0140242]; translation at presyn…	blue	-0.14077	0.60306	-0.308991	0.24423	-0.320655	0.225943	-0.1382	0.609757	0.781589	0.000348923	0.325385	0.218783	0.144742	0.592764	0.0768513	0.777263	0.390246	0.135081	-0.760459	0.000626584	0.478757	0.0606413	0.641018	0.0074538	0.922439	3.68e-07	0.478843	0.0605879
Q8R2Y0	Monoacylglycerol lipase ABHD6 (EC 3.1.1.23) (2-arachidonoylglycerol hydrolase) (Abhydrolase domain-containing protein 6)	AMPA glutamate receptor complex [GO:0032281]; GABA-ergic synapse [GO:0098982]; glutamatergic synapse [GO:0098978]; late endosome membrane [GO:0031902]; lysosomal membrane [GO:0005765]; membrane [GO:0016020]; mitochondrial membrane [GO:0031966]; mitochondrion [GO:0005739]; postsynaptic membrane [GO:0045211]; acylglycerol lipase activity [GO:0047372]; phospholipase activity [GO:0004620]; acylglycer…	blue	-0.140615	0.603464	-0.410017	0.114724	0.211738	0.431142	-0.203041	0.450735	0.635018	0.00821852	0.245472	0.359472	0.233784	0.383509	0.398411	0.126395	0.221523	0.409636	-0.285625	0.283555	0.19481	0.469679	0.385645	0.140153	0.738055	0.00109754	0.297348	0.263375
Q91YS8	Calcium/calmodulin-dependent protein kinase type 1 (EC 2.7.11.17) (CaM kinase I) (CaM-KI) (CaM kinase I alpha) (CaMKI-alpha)	cytoplasm [GO:0005737]; glutamatergic synapse [GO:0098978]; nucleus [GO:0005634]; postsynaptic density [GO:0014069]; ATP binding [GO:0005524]; calmodulin binding [GO:0005516]; calmodulin-dependent protein kinase activity [GO:0004683]; protein serine kinase activity [GO:0106310]; cell cycle [GO:0007049]; cell differentiation [GO:0030154]; negative regulation of protein binding [GO:0032091]; nervou…	blue	-0.139854	0.605443	0.012981	0.961944	0.237537	0.375699	0.0449263	0.868779	-0.59477	0.0150925	-0.472282	0.0647203	-0.0560705	0.836596	0.186119	0.490098	-0.460737	0.0724859	0.668396	0.00464869	-0.649879	0.00642889	-0.379855	0.146716	-0.745986	0.000905796	-0.527881	0.0355803
Q8C8R3	Ankyrin-2 (ANK-2) (Ankyrin-B) (Brain ankyrin)	A band [GO:0031672]; basolateral plasma membrane [GO:0016323]; costamere [GO:0043034]; cytoplasm [GO:0005737]; cytoskeleton [GO:0005856]; early endosome [GO:0005769]; extrinsic component of cytoplasmic side of plasma membrane [GO:0031234]; intercalated disc [GO:0014704]; lysosome [GO:0005764]; M band [GO:0031430]; membrane raft [GO:0045121]; mitochondrion [GO:0005739]; neuron projection [GO:00430…	blue	-0.139849	0.605456	-0.66578	0.00487286	-0.159638	0.554813	-0.147584	0.585443	0.41317	0.111688	-0.215375	0.423082	-0.245773	0.358864	0.645365	0.00693591	-0.0870129	0.748645	-0.187678	0.486405	-0.293325	0.2702	0.525846	0.0364286	0.465444	0.0692424	-0.412724	0.112114
P54823	Probable ATP-dependent RNA helicase DDX6 (EC 3.6.4.13) (ATP-dependent RNA helicase p54) (DEAD box protein 6) (Oncogene RCK homolog)	adherens junction [GO:0005912]; chromatoid body [GO:0033391]; concave side of sperm head [GO:0061830]; cytoplasm [GO:0005737]; cytoplasmic ribonucleoprotein granule [GO:0036464]; cytoplasmic stress granule [GO:0010494]; cytosol [GO:0005829]; heterochromatin [GO:0000792]; mitochondrion [GO:0005739]; nucleolus [GO:0005730]; nucleus [GO:0005634]; outer dense fiber [GO:0001520]; P-body [GO:0000932]; …	blue	-0.139493	0.606384	-0.559984	0.0240785	-0.0208231	0.938987	0.0432449	0.873652	0.418435	0.106745	0.134582	0.619238	0.576171	0.019493	0.668671	0.0046256	-0.182192	0.49946	-0.228725	0.394178	-0.226861	0.398149	0.610983	0.0119267	0.65666	0.00572305	0.191352	0.477753
Q99M51	Cytoplasmic protein NCK1 (NCK adaptor protein 1) (Nck-1)	cell-cell junction [GO:0005911]; cytoplasm [GO:0005737]; cytosol [GO:0005829]; endoplasmic reticulum [GO:0005783]; nucleus [GO:0005634]; plasma membrane [GO:0005886]; protein phosphatase type 1 complex [GO:0000164]; ribosome [GO:0005840]; vesicle membrane [GO:0012506]; ephrin receptor binding [GO:0046875]; eukaryotic initiation factor eIF2 binding [GO:0071074]; molecular condensate scaffold activ…	blue	-0.139133	0.607323	0.401688	0.12302	0.325136	0.219156	-0.159842	0.554302	-0.357517	0.173985	-0.105393	0.697675	-0.131532	0.627274	-0.438009	0.0897144	0.129494	0.632665	0.494632	0.0514428	0.0585285	0.829528	-0.66267	0.00515059	-0.62493	0.00964331	-0.00668256	0.980404
Q9D0R8	Protein LSM12	cytoplasm [GO:0005737]	blue	-0.138592	0.608735	0.0548113	0.840221	-0.612081	0.0117327	0.843362	4.06e-05	0.784102	0.000324105	0.609142	0.0122573	0.23214	0.386959	0.141976	0.599925	-0.412993	0.111857	-0.722106	0.00158397	0.167683	0.534768	0.594846	0.0150762	0.846139	3.61e-05	0.295029	0.267296
P35762	CD81 antigen (26 kDa cell surface protein TAPA-1) (Target of the antiproliferative antibody 1) (CD antigen CD81)	apical plasma membrane [GO:0016324]; basal plasma membrane [GO:0009925]; basolateral plasma membrane [GO:0016323]; extracellular exosome [GO:0070062]; immunological synapse [GO:0001772]; membrane [GO:0016020]; plasma membrane [GO:0005886]; tetraspanin-enriched microdomain [GO:0097197]; vesicle [GO:0031982]; cholesterol binding [GO:0015485]; integrin binding [GO:0005178]; MHC class II protein bind…	blue	0.138334	0.609409	0.187347	0.487187	-0.147053	0.586809	0.129005	0.633961	0.459058	0.0736693	0.692613	0.00294019	-0.0510488	0.85107	-0.208042	0.439414	0.344893	0.19079	-0.786663	0.000300333	0.692235	0.00296227	0.486125	0.0562327	0.773075	0.000444976	0.533111	0.0334687
P32883	GTPase KRas (EC 3.6.5.2) (K-Ras 2) (Ki-Ras) (c-K-ras) (c-Ki-ras) [Cleaved into: GTPase KRas, N-terminally processed]	cytoplasm [GO:0005737]; endomembrane system [GO:0012505]; extrinsic component of cytoplasmic side of plasma membrane [GO:0031234]; membrane [GO:0016020]; membrane raft [GO:0045121]; mitochondrion [GO:0005739]; plasma membrane [GO:0005886]; G protein activity [GO:0003925]; GDP binding [GO:0019003]; GMP binding [GO:0019002]; GTP binding [GO:0005525]; GTPase activity [GO:0003924]; identical protein …	blue	0.138119	0.609969	0.398589	0.12621	0.318546	0.229183	-0.130325	0.630465	-0.460557	0.0726122	-0.220772	0.411268	-0.340545	0.196815	-0.454161	0.0772002	0.0969081	0.721069	0.569589	0.0212677	0.0181843	0.946708	-0.766769	0.000529373	-0.767055	0.000525268	-0.22041	0.412054
P58871	182 kDa tankyrase-1-binding protein	adherens junction [GO:0005912]; CCR4-NOT complex [GO:0030014]; cytoplasm [GO:0005737]; cytoskeleton [GO:0005856]; heterochromatin [GO:0000792]; nucleus [GO:0005634]; plasma membrane [GO:0005886]; ankyrin repeat binding [GO:0071532]; enzyme binding [GO:0019899]; protein-containing complex binding [GO:0044877]; cellular response to ionizing radiation [GO:0071479]; double-strand break repair [GO:000…	blue	-0.137834	0.610713	-0.464578	0.0698307	0.671694	0.0043779	-0.650181	0.006396	-0.412884	0.111961	-0.627285	0.00929446	-0.103305	0.703411	0.38254	0.143647	-0.06366	0.814814	0.701328	0.0024673	-0.50056	0.0482885	-0.358222	0.173076	-0.5493	0.0275311	-0.47292	0.0643096
O54734	Dolichyl-diphosphooligosaccharide--protein glycosyltransferase 48 kDa subunit (DDOST 48 kDa subunit) (Oligosaccharyl transferase 48 kDa subunit)	endoplasmic reticulum [GO:0005783]; endoplasmic reticulum membrane [GO:0005789]; intracellular membrane-bounded organelle [GO:0043231]; oligosaccharyltransferase complex [GO:0008250]; enzyme activator activity [GO:0008047]; protein glycosylation [GO:0006486]; protein N-linked glycosylation [GO:0006487]; protein N-linked glycosylation via asparagine [GO:0018279]; regulation of protein stability [G…	blue	-0.137084	0.612675	0.0875223	0.747218	-0.103817	0.702004	0.451642	0.0790641	0.110438	0.683885	0.772557	0.000451466	0.554966	0.0256559	0.225427	0.401217	-0.185288	0.492072	-0.473624	0.0638583	0.207581	0.440452	0.454635	0.0768532	0.669952	0.00451926	0.555509	0.0254817
P48453	Serine/threonine-protein phosphatase 2B catalytic subunit beta isoform (EC 3.1.3.16) (CAM-PRP catalytic subunit) (Calmodulin-dependent calcineurin A subunit beta isoform) (CNA beta)	calcineurin complex [GO:0005955]; cytoplasm [GO:0005737]; cytosol [GO:0005829]; glutamatergic synapse [GO:0098978]; plasma membrane [GO:0005886]; protein serine/threonine phosphatase complex [GO:0008287]; protein-containing complex [GO:0032991]; synapse [GO:0045202]; T-tubule [GO:0030315]; Z disc [GO:0030018]; calcium ion binding [GO:0005509]; calcium-dependent protein serine/threonine phosphatas…	blue	-0.136736	0.613587	-0.480084	0.0598287	-0.200003	0.457681	0.000920744	0.9973	0.672625	0.00430377	0.324418	0.220235	0.227348	0.39711	0.473174	0.0641464	0.0898807	0.740622	-0.590562	0.0160127	0.154055	0.568913	0.700897	0.00248915	0.955964	7.66e-09	0.258059	0.334553
P35276	Ras-related protein Rab-3D	cytoplasmic microtubule [GO:0005881]; endosome [GO:0005768]; intracellular membrane-bounded organelle [GO:0043231]; mitochondrion [GO:0005739]; plasma membrane [GO:0005886]; secretory vesicle [GO:0099503]; synaptic vesicle [GO:0008021]; transport vesicle [GO:0030133]; zymogen granule [GO:0042588]; GTP binding [GO:0005525]; GTP-dependent protein binding [GO:0030742]; GTPase activity [GO:0003924]; …	blue	0.136467	0.614293	-0.30702	0.247409	0.00191388	0.994387	-0.0971421	0.72042	0.51988	0.0390036	0.140484	0.603805	-0.29748	0.263154	0.261943	0.327069	0.206841	0.44212	-0.375614	0.151655	0.202252	0.452532	0.374346	0.153152	0.633053	0.00848212	-0.0882925	0.745062
Q8BHG1	Nardilysin (EC 3.4.24.61) (N-arginine dibasic convertase) (NRD convertase) (NRD-C) (Nardilysin convertase)	dendrite [GO:0030425]; mitochondrion [GO:0005739]; metal ion binding [GO:0046872]; metalloendopeptidase activity [GO:0004222]; peptidase activity [GO:0008233]; negative regulation of cold-induced thermogenesis [GO:0120163]; positive regulation of axonogenesis [GO:0050772]; positive regulation of membrane protein ectodomain proteolysis [GO:0051044]; positive regulation of myelination [GO:0031643];…	blue	0.134752	0.618791	0.127041	0.639176	0.378504	0.148277	-0.163179	0.545952	-0.536925	0.0319896	-0.497976	0.0496455	-0.322594	0.22299	-0.0661398	0.807723	-0.149833	0.579677	0.767899	0.000513352	-0.41172	0.113077	-0.611124	0.0119017	-0.872143	1.06e-05	-0.533789	0.0332019
Q02248	Catenin beta-1 (Beta-catenin)	adherens junction [GO:0005912]; apical junction complex [GO:0043296]; apical part of cell [GO:0045177]; apical plasma membrane [GO:0016324]; apicolateral plasma membrane [GO:0016327]; basolateral plasma membrane [GO:0016323]; beta-catenin destruction complex [GO:0030877]; beta-catenin-ICAT complex [GO:1990711]; beta-catenin-TCF complex [GO:1990907]; beta-catenin-TCF7L2 complex [GO:0070369]; bicel…	blue	-0.134661	0.61903	-0.00564744	0.983439	-0.166023	0.538877	0.183022	0.497475	0.393924	0.131119	0.640302	0.00754198	0.161652	0.549765	0.0891131	0.742767	0.14602	0.589468	-0.548072	0.0279512	0.436803	0.0907041	0.368918	0.159678	0.775933	0.000410574	0.441987	0.0865069
O35887	Calumenin (Crocalbin)	endoplasmic reticulum [GO:0005783]; endoplasmic reticulum lumen [GO:0005788]; endoplasmic reticulum membrane [GO:0005789]; extracellular region [GO:0005576]; Golgi apparatus [GO:0005794]; intracellular membrane-bounded organelle [GO:0043231]; melanosome [GO:0042470]; sarcoplasmic reticulum lumen [GO:0033018]; calcium ion binding [GO:0005509]; enzyme binding [GO:0019899]; enzyme inhibitor activity…	blue	0.134557	0.619303	0.260821	0.329221	0.429406	0.0969411	-0.182482	0.498766	-0.492669	0.05252	-0.377545	0.149393	-0.291995	0.272479	-0.266821	0.317808	-0.00632023	0.981467	0.721371	0.00161005	-0.197953	0.462398	-0.738391	0.00108879	-0.838109	5.04e-05	-0.338647	0.199484
Q9EST5	Acidic leucine-rich nuclear phosphoprotein 32 family member B (Proliferation-related acidic leucine-rich protein PAL31)	cytoplasm [GO:0005737]; nucleolus [GO:0005730]; nucleoplasm [GO:0005654]; nucleus [GO:0005634]; histone binding [GO:0042393]; RNA polymerase binding [GO:0070063]; activation of cysteine-type endopeptidase activity involved in apoptotic process [GO:0006919]; G1/S transition of mitotic cell cycle [GO:0000082]; inner ear development [GO:0048839]; negative regulation of apoptotic process [GO:0043066]…	blue	0.134271	0.620054	0.250074	0.350245	-0.415529	0.109453	0.973419	2.34e-10	0.775366	0.000417216	0.811973	0.000133363	0.26172	0.327496	0.0920437	0.734587	-0.380354	0.146142	-0.854386	2.51e-05	0.319873	0.227141	0.723964	0.00151962	0.966123	1.26e-09	0.44247	0.0861227
Q9D906	Ubiquitin-like modifier-activating enzyme ATG7 (ATG12-activating enzyme E1 ATG7) (Autophagy-related protein 7) (APG7-like) (mAGP7) (Ubiquitin-activating enzyme E1-like protein)	axon [GO:0030424]; axoneme [GO:0005930]; cytoplasm [GO:0005737]; cytosol [GO:0005829]; perinuclear region of cytoplasm [GO:0048471]; phagophore assembly site [GO:0000407]; Atg12 activating enzyme activity [GO:0019778]; Atg8 activating enzyme activity [GO:0019779]; protein homodimerization activity [GO:0042803]; adult walking behavior [GO:0007628]; apoptotic process [GO:0006915]; autophagosome ass…	blue	-0.133874	0.6211	-0.702349	0.00241622	-0.229078	0.393428	-0.286598	0.281847	0.822052	9.33e-05	-0.0663734	0.807056	0.120503	0.656654	0.465159	0.0694353	0.229964	0.39155	-0.468118	0.0674473	0.0712102	0.79327	0.636378	0.00803998	0.831343	6.58e-05	0.100264	0.711787
Q6NSQ9	Glucose-6-phosphatase 3 (G-6-Pase 3) (G6Pase 3) (EC 3.1.3.9) (Ubiquitous glucose-6-phosphatase catalytic subunit-related protein) (glucose-6-phosphatase-beta) (Glc-6-Pase-beta)	endoplasmic reticulum [GO:0005783]; endoplasmic reticulum membrane [GO:0005789]; membrane [GO:0016020]; glucose-6-phosphatase activity [GO:0004346]; gluconeogenesis [GO:0006094]; glucose 6-phosphate metabolic process [GO:0051156]; glucose-6-phosphate transport [GO:0015760]; phosphate-containing compound metabolic process [GO:0006796]	blue	0.132884	0.623705	0.246544	0.35731	0.375502	0.151787	-0.123338	0.649054	-0.486181	0.0562002	-0.477556	0.0613829	-0.273455	0.30546	-0.202219	0.452609	-0.0895264	0.741612	0.56126	0.0236896	-0.258487	0.333724	-0.507461	0.0448009	-0.809286	0.000146171	-0.384644	0.141272
P12658	Calbindin (Calbindin D28) (D-28K) (PCD-29) (Spot 35 protein) (Vitamin D-dependent calcium-binding protein, avian-type)	axon [GO:0030424]; calyx of Held [GO:0044305]; cuticular plate [GO:0032437]; cytoplasm [GO:0005737]; cytosol [GO:0005829]; dendrite [GO:0030425]; dendritic spine [GO:0043197]; GABA-ergic synapse [GO:0098982]; glutamatergic synapse [GO:0098978]; hippocampal mossy fiber to CA3 synapse [GO:0098686]; neuron projection [GO:0043005]; neuronal cell body [GO:0043025]; nucleus [GO:0005634]; postsynapse [G…	blue	0.132607	0.624438	-0.029017	0.915047	0.365678	0.163661	0.0942024	0.728579	-0.538161	0.0315211	-0.482532	0.0583518	-0.22413	0.404004	0.284389	0.285736	-0.447061	0.0825356	0.494046	0.0517626	-0.617779	0.0107664	-0.163766	0.544488	-0.631811	0.00865209	-0.635316	0.00817914
Q811I0	ATP synthase mitochondrial F1 complex assembly factor 1	mitochondrion [GO:0005739]; mitochondrial proton-transporting ATP synthase complex assembly [GO:0033615]	blue	0.132581	0.624506	0.309727	0.243049	-0.239745	0.371144	0.210183	0.434612	0.373159	0.154564	0.817073	0.000111613	0.22477	0.402628	-0.325251	0.218983	0.339282	0.198588	-0.71809	0.00173068	0.739729	0.00105455	0.349134	0.18503	0.726518	0.00143464	0.755496	0.000712944
P63011	Ras-related protein Rab-3A	acrosomal vesicle [GO:0001669]; axon [GO:0030424]; clathrin-sculpted glutamate transport vesicle membrane [GO:0060203]; cytosol [GO:0005829]; endosome [GO:0005768]; intracellular membrane-bounded organelle [GO:0043231]; intracellular organelle [GO:0043229]; lysosome [GO:0005764]; membrane [GO:0016020]; perinuclear region of cytoplasm [GO:0048471]; plasma membrane [GO:0005886]; postsynapse [GO:009…	blue	-0.131956	0.626154	-0.438812	0.0890606	-0.333883	0.206285	-0.0245191	0.928181	0.59014	0.0161072	0.188248	0.485057	0.0906881	0.738367	0.394823	0.130164	0.0897378	0.741021	-0.589608	0.016227	0.0996773	0.713408	0.717947	0.00173611	0.794656	0.000235208	0.140139	0.604701
Q6DFY8	BMP/retinoic acid-inducible neural-specific protein 2	dendrite [GO:0030425]; endoplasmic reticulum [GO:0005783]; extracellular region [GO:0005576]; neuronal cell body [GO:0043025]; cell cycle [GO:0007049]; cellular response to retinoic acid [GO:0071300]; negative regulation of cell cycle [GO:0045786]; negative regulation of mitotic cell cycle [GO:0045930]; nervous system development [GO:0007399]; positive regulation of neuron differentiation [GO:004…	blue	-0.131522	0.627301	-0.130982	0.628727	0.477619	0.061344	-0.109522	0.686383	-0.481343	0.0590658	-0.541079	0.0304359	-0.0707989	0.79444	0.33882	0.19924	-0.356791	0.174924	0.748394	0.000853341	-0.654589	0.0059317	-0.370391	0.157889	-0.706677	0.00220898	-0.548385	0.0278436
Q6A068	Cell division cycle 5-like protein (Cdc5-like protein)	catalytic step 2 spliceosome [GO:0071013]; cytoplasm [GO:0005737]; DNA replication factor A complex [GO:0005662]; nuclear speck [GO:0016607]; nucleoplasm [GO:0005654]; nucleus [GO:0005634]; perinuclear region of cytoplasm [GO:0048471]; protein-DNA complex [GO:0032993]; Prp19 complex [GO:0000974]; spliceosomal complex [GO:0005681]; U2-type catalytic step 2 spliceosome [GO:0071007]; DNA-binding tra…	blue	-0.130923	0.628882	-0.629919	0.00891614	0.109715	0.685857	-0.683859	0.00348631	-0.52116	0.03844	-0.824616	8.49e-05	-0.0505109	0.852624	0.295867	0.265875	-0.118113	0.663084	0.783425	0.000330644	-0.666609	0.00480086	-0.418725	0.106476	-0.685972	0.00334756	-0.590018	0.0161347
Q8BP92	Reticulocalbin-2 (Taipoxin-associated calcium-binding protein 49) (TCBP-49)	endoplasmic reticulum [GO:0005783]; endoplasmic reticulum lumen [GO:0005788]; nucleolus [GO:0005730]; calcium ion binding [GO:0005509]	blue	0.130638	0.629637	0.28987	0.276145	0.344349	0.191537	-0.113134	0.676554	-0.534777	0.0328165	-0.363966	0.165792	-0.364981	0.164525	-0.253426	0.343608	-0.0606272	0.823504	0.594208	0.015213	-0.208218	0.439019	-0.585895	0.0170834	-0.840075	4.65e-05	-0.396859	0.128016
Q6P2B1	Transportin-3	annulate lamellae [GO:0005642]; cytoplasm [GO:0005737]; intracellular membrane-bounded organelle [GO:0043231]; nuclear envelope [GO:0005635]; identical protein binding [GO:0042802]; small GTPase binding [GO:0031267]; protein import into nucleus [GO:0006606]	blue	-0.129576	0.632447	-0.131457	0.62747	-0.209033	0.437188	0.417676	0.107448	0.227899	0.395934	0.547165	0.0282643	0.260517	0.329806	0.400763	0.123966	-0.241103	0.368358	-0.634458	0.00829303	0.0607745	0.823081	0.718979	0.00169731	0.769269	0.000494464	0.235654	0.379606
P62881	Guanine nucleotide-binding protein subunit beta-5 (Gbeta5) (Transducin beta chain 5)	cell body [GO:0044297]; cytoplasm [GO:0005737]; cytosol [GO:0005829]; heterotrimeric G-protein complex [GO:0005834]; myelin sheath [GO:0043209]; nucleus [GO:0005634]; plasma membrane [GO:0005886]; presynapse [GO:0098793]; protein-containing complex [GO:0032991]; chaperone binding [GO:0051087]; G-protein gamma-subunit binding [GO:0031682]; GTPase activating protein binding [GO:0032794]; GTPase act…	blue	-0.126017	0.641903	-0.112582	0.678053	-0.287878	0.279607	-0.0549105	0.839935	0.682218	0.00359721	0.566138	0.0222468	0.121197	0.654789	-0.038109	0.888565	0.43228	0.0944825	-0.664391	0.00499541	0.605529	0.0129271	0.420332	0.105001	0.899017	2.19e-06	0.550126	0.0272516
Q99LI8	Hepatocyte growth factor-regulated tyrosine kinase substrate	cytoplasm [GO:0005737]; cytosol [GO:0005829]; early endosome [GO:0005769]; early endosome membrane [GO:0031901]; endosome [GO:0005768]; ESCRT-0 complex [GO:0033565]; lysosome [GO:0005764]; membrane [GO:0016020]; multivesicular body membrane [GO:0032585]; secretory granule [GO:0030141]; identical protein binding [GO:0042802]; metal ion binding [GO:0046872]; phosphatidylinositol binding [GO:0035091…	blue	0.125904	0.642204	-0.205511	0.445124	0.134373	0.619786	-0.0869387	0.748853	-0.361036	0.169481	-0.665626	0.00488634	-0.192874	0.474191	0.214371	0.4253	-0.324329	0.220369	0.515499	0.0409802	-0.581164	0.018225	-0.243068	0.364346	-0.61358	0.0114721	-0.613806	0.0114334
Q9Z0E0	Neurochondrin (M-Sema F-associating protein of 75 kDa) (Norbin)	cytosol [GO:0005829]; dendrite [GO:0030425]; endosome membrane [GO:0010008]; membrane [GO:0016020]; neuron projection [GO:0043005]; neuronal cell body [GO:0043025]; perikaryon [GO:0043204]; postsynapse [GO:0098794]; bone resorption [GO:0045453]; neuron projection development [GO:0031175]; regulation of neuronal synaptic plasticity [GO:0048168]	blue	0.125806	0.642465	-0.160439	0.552803	-0.194581	0.47021	0.189036	0.483197	0.527884	0.0355791	0.571461	0.0207509	0.0576208	0.832137	0.234357	0.382312	0.0868995	0.748963	-0.717116	0.00176789	0.350453	0.183262	0.666346	0.00482365	0.93468	1.14e-07	0.298545	0.261367
Q01279	Epidermal growth factor receptor (EC 2.7.10.1)	apical plasma membrane [GO:0016324]; basal plasma membrane [GO:0009925]; basolateral plasma membrane [GO:0016323]; cell junction [GO:0030054]; cell surface [GO:0009986]; cytoplasm [GO:0005737]; early endosome membrane [GO:0031901]; endocytic vesicle [GO:0030139]; endoplasmic reticulum membrane [GO:0005789]; endosome [GO:0005768]; endosome membrane [GO:0010008]; Golgi membrane [GO:0000139]; intrac…	blue	-0.12576	0.642588	0.422454	0.103075	0.240124	0.370364	-0.180629	0.503211	-0.417935	0.107207	-0.240165	0.370281	-0.29455	0.26811	-0.54743	0.0281724	0.173826	0.519683	0.466606	0.0684579	0.0991516	0.71486	-0.726154	0.00144651	-0.763626	0.000576109	-0.102839	0.704692
Q9D8B4	NADH dehydrogenase [ubiquinone] 1 alpha subcomplex subunit 11 (Complex I-B14.7) (CI-B14.7) (NADH-ubiquinone oxidoreductase subunit B14.7)	mitochondrial respiratory chain complex I [GO:0005747]; mitochondrion [GO:0005739]; aerobic respiration [GO:0009060]; mitochondrial respiratory chain complex I assembly [GO:0032981]; proton motive force-driven mitochondrial ATP synthesis [GO:0042776]	blue	0.124691	0.645439	0.292836	0.271035	-0.160055	0.553767	0.179789	0.505231	0.270405	0.311102	0.632705	0.00852947	-0.080147	0.76795	-0.2881	0.27922	0.263847	0.323436	-0.735727	0.00115974	0.615645	0.0111206	0.440706	0.0875306	0.56653	0.0221339	0.496983	0.0501742
P62631	Elongation factor 1-alpha 2 (EF-1-alpha-2) (Eukaryotic elongation factor 1 A-2) (eEF1A-2) (Statin-S1)	cytoplasm [GO:0005737]; eukaryotic translation elongation factor 1 complex [GO:0005853]; myelin sheath [GO:0043209]; neuronal cell body [GO:0043025]; nucleus [GO:0005634]; synapse [GO:0045202]; GTP binding [GO:0005525]; GTPase activity [GO:0003924]; protein kinase binding [GO:0019901]; translation elongation factor activity [GO:0003746]; positive regulation of apoptotic process [GO:0043065]; posi…	blue	-0.123336	0.649059	-0.434172	0.0928883	-0.259822	0.331143	-0.25944	0.331881	0.863233	1.66e-05	0.234399	0.382222	0.0169088	0.950441	0.158324	0.558118	0.442445	0.0861429	-0.611167	0.011894	0.427295	0.0987756	0.524621	0.0369463	0.925774	2.73e-07	0.32289	0.222541
Q9CQJ8	NADH dehydrogenase [ubiquinone] 1 beta subcomplex subunit 9 (Complex I-B22) (CI-B22) (NADH-ubiquinone oxidoreductase B22 subunit)	mitochondrial inner membrane [GO:0005743]; mitochondrial respiratory chain complex I [GO:0005747]; mitochondrion [GO:0005739]; aerobic respiration [GO:0009060]; mitochondrial electron transport, NADH to ubiquinone [GO:0006120]; mitochondrial respiratory chain complex I assembly [GO:0032981]; proton motive force-driven mitochondrial ATP synthesis [GO:0042776]	blue	-0.122823	0.650432	0.00442492	0.987024	-0.214786	0.424382	0.14412	0.594371	0.432307	0.0944602	0.683954	0.00347998	0.213882	0.426382	0.0296922	0.913077	0.21107	0.432631	-0.628856	0.0090673	0.500629	0.0482527	0.440808	0.0874491	0.793516	0.00024371	0.568144	0.0216738
Q99KN9	Clathrin interactor 1 (Enthoprotin) (Epsin-4) (Epsin-related protein) (EpsinR)	clathrin vesicle coat [GO:0030125]; clathrin-coated vesicle [GO:0030136]; endosome [GO:0005768]; Golgi apparatus [GO:0005794]; intracellular membrane-bounded organelle [GO:0043231]; nucleoplasm [GO:0005654]; perinuclear region of cytoplasm [GO:0048471]; plasma membrane [GO:0005886]; clathrin binding [GO:0030276]; phospholipid binding [GO:0005543]; clathrin coat assembly [GO:0048268]; endocytosis …	blue	-0.122456	0.651415	0.0793969	0.770067	0.318223	0.229682	-0.169799	0.52955	-0.502752	0.0471599	-0.45061	0.0798363	0.00832796	0.975581	-0.0466617	0.863753	-0.131394	0.627637	0.801672	0.000188134	-0.401879	0.122826	-0.675781	0.00406003	-0.834074	5.92e-05	-0.303616	0.252958
Q9CRA7	ATP synthase subunit s, mitochondrial (ATP synthase-coupling factor B) (Distal membrane arm assembly complex 2-like protein) (Mitochondrial ATP synthase regulatory component factor B)	cytoplasm [GO:0005737]; mitochondrial inner membrane [GO:0005743]; mitochondrion [GO:0005739]; proton-transporting ATP synthase complex, coupling factor F(o) [GO:0045263]; metal ion binding [GO:0046872]; ATP biosynthetic process [GO:0006754]; proton transmembrane transport [GO:1902600]	blue	0.122406	0.65155	0.28204	0.289908	-0.285605	0.283592	0.363524	0.166345	0.299459	0.259839	0.839252	4.81e-05	0.42851	0.0977174	-0.203057	0.450697	0.14308	0.597063	-0.782105	0.00034371	0.615953	0.0110689	0.49948	0.0488522	0.766325	0.000535775	0.791314	0.000260844
P60334	Cysteine dioxygenase type 1 (EC 1.13.11.20) (Cysteine dioxygenase type I) (CDO) (CDO-I)	cytosol [GO:0005829]; plasma membrane [GO:0005886]; cysteine dioxygenase activity [GO:0017172]; ferrous iron binding [GO:0008198]; nickel cation binding [GO:0016151]; oxidoreductase activity, acting on single donors with incorporation of molecular oxygen, incorporation of two atoms of oxygen [GO:0016702]; zinc ion binding [GO:0008270]; L-cysteine catabolic process [GO:0019448]; L-cysteine catabol…	blue	-0.121806	0.653158	0.0574911	0.83251	-0.508792	0.0441504	0.477742	0.0612674	0.23434	0.382347	0.685974	0.00334744	0.239812	0.371006	0.0965872	0.721958	-0.130207	0.630776	-0.839406	4.78e-05	0.312235	0.239054	0.683374	0.0035188	0.800105	0.0001979	0.432288	0.0944757
P47757	F-actin-capping protein subunit beta (CapZ beta)	asymmetric synapse [GO:0032279]; brush border [GO:0005903]; cortical cytoskeleton [GO:0030863]; cytoskeletal calyx [GO:0033150]; cytosol [GO:0005829]; dendritic spine [GO:0043197]; F-actin capping protein complex [GO:0008290]; hippocampal mossy fiber to CA3 synapse [GO:0098686]; lamellipodium [GO:0030027]; membrane [GO:0016020]; neuronal cell body [GO:0043025]; postsynaptic density [GO:0014069]; …	blue	-0.121325	0.654447	-0.652232	0.00617657	0.116587	0.667203	-0.414867	0.110077	0.816031	0.000115798	-0.0331888	0.902884	-0.0480986	0.859596	0.449253	0.0808611	0.346749	0.188255	-0.273557	0.305273	0.130788	0.629239	0.426358	0.0995984	0.751058	0.00079825	0.0352114	0.896994
Q62048	Astrocytic phosphoprotein PEA-15 (15 kDa phosphoprotein enriched in astrocytes)	cytosol [GO:0005829]; microtubule associated complex [GO:0005875]; nucleoplasm [GO:0005654]; protein kinase C binding [GO:0005080]; apoptotic process [GO:0006915]; carbohydrate transport [GO:0008643]; intracellular signal transduction [GO:0035556]; MAPK cascade [GO:0000165]; negative regulation of extrinsic apoptotic signaling pathway via death domain receptors [GO:1902042]; negative regulation o…	blue	0.12129	0.654541	0.107205	0.692711	0.555672	0.0254293	-0.0124393	0.963532	-0.587419	0.0167278	-0.413982	0.110915	0.0635579	0.815106	0.0838577	0.7575	-0.333305	0.20712	0.721676	0.00159918	-0.517643	0.0400037	-0.437422	0.0901951	-0.796655	0.000220897	-0.357866	0.173535
P56395	Cytochrome b5	cytosol [GO:0005829]; endoplasmic reticulum [GO:0005783]; endoplasmic reticulum membrane [GO:0005789]; intracellular membrane-bounded organelle [GO:0043231]; membrane [GO:0016020]; mitochondrion [GO:0005739]; enzyme binding [GO:0019899]; heme binding [GO:0020037]; metal ion binding [GO:0046872]; stearoyl-CoA 9-desaturase activity [GO:0004768]; fatty acid metabolic process [GO:0006631]	blue	0.120755	0.655977	0.0641532	0.813402	0.535983	0.0323501	0.00812737	0.976169	-0.611379	0.0118565	-0.476795	0.0618564	-0.10503	0.698672	0.184057	0.495004	-0.41743	0.107676	0.684889	0.00341812	-0.595356	0.0149677	-0.35907	0.171988	-0.799342	0.000202812	-0.526643	0.0360945
P61022	Calcineurin B homologous protein 1 (Calcineurin B-like protein) (Calcium-binding protein CHP) (Calcium-binding protein p22) (EF-hand calcium-binding domain-containing protein p22) (Sid 470) (p24)	cytoplasm [GO:0005737]; cytosol [GO:0005829]; endoplasmic reticulum [GO:0005783]; endoplasmic reticulum-Golgi intermediate compartment [GO:0005793]; Golgi membrane [GO:0000139]; membrane raft [GO:0045121]; microtubule cytoskeleton [GO:0015630]; nucleus [GO:0005634]; plasma membrane [GO:0005886]; transport vesicle [GO:0030133]; transporter complex [GO:1990351]; calcium ion binding [GO:0005509]; ca…	blue	-0.120619	0.656342	0.529316	0.0349909	0.330599	0.211058	-0.115414	0.670375	-0.345304	0.190227	0.0858597	0.751878	0.24583	0.358749	-0.572857	0.0203717	0.218725	0.415728	0.427886	0.0982601	0.243054	0.364375	-0.678769	0.00383955	-0.564489	0.0227269	0.407178	0.117507
O08810	116 kDa U5 small nuclear ribonucleoprotein component (Elongation factor Tu GTP-binding domain-containing protein 2) (U5 snRNP-specific protein, 116 kDa) (U5-116 kDa)	Cajal body [GO:0015030]; catalytic step 2 spliceosome [GO:0071013]; cytosol [GO:0005829]; intracellular membrane-bounded organelle [GO:0043231]; nuclear speck [GO:0016607]; nucleoplasm [GO:0005654]; nucleus [GO:0005634]; ribonucleoprotein complex [GO:1990904]; U2-type catalytic step 2 spliceosome [GO:0071007]; U2-type precatalytic spliceosome [GO:0071005]; U4/U6 x U5 tri-snRNP complex [GO:0046540…	blue	-0.120477	0.656723	-0.49001	0.0540061	-0.269949	0.311949	-0.238971	0.372737	0.847408	3.42e-05	0.203876	0.448833	0.2202	0.412511	0.233248	0.384633	0.371751	0.15625	-0.608994	0.0122842	0.336493	0.20254	0.619003	0.0105671	0.923299	3.41e-07	0.403262	0.121421
Q9JKW0	ADP-ribosylation factor-like protein 6-interacting protein 1 (ARL-6-interacting protein 1) (Aip-1) (Protein TBX2)	cytoplasm [GO:0005737]; cytosol [GO:0005829]; endoplasmic reticulum [GO:0005783]; endoplasmic reticulum membrane [GO:0005789]; endoplasmic reticulum tubular network [GO:0071782]; membrane [GO:0016020]; Sec61 translocon complex [GO:0005784]; identical protein binding [GO:0042802]; apoptotic process [GO:0006915]; cotranslational protein targeting to membrane [GO:0006613]; endoplasmic reticulum tubu…	blue	-0.120109	0.657713	-0.152309	0.573354	-0.217318	0.418809	-0.0328355	0.903913	0.616679	0.0109478	0.531327	0.0341779	0.53832	0.0314613	0.0154547	0.954699	0.318213	0.229698	-0.544436	0.0292229	0.478994	0.0604955	0.428929	0.0973536	0.832214	6.36e-05	0.739958	0.00104876
Q8BHN0	Protein phosphatase 1L (EC 3.1.3.16) (Protein phosphatase 1-like) (Protein phosphatase 2C isoform epsilon) (PP2C-epsilon)	membrane [GO:0016020]; metal ion binding [GO:0046872]; myosin phosphatase activity [GO:0017018]; protein serine/threonine phosphatase activity [GO:0004722]; MAPK cascade [GO:0000165]; protein dephosphorylation [GO:0006470]; transmembrane receptor protein serine/threonine kinase signaling pathway [GO:0007178]	blue	0.118994	0.660712	0.507543	0.0447609	0.0378751	0.889245	0.0163	0.952224	-0.381404	0.14494	0.0304037	0.911002	-0.334533	0.205348	-0.551964	0.026637	0.125846	0.642359	0.234445	0.382128	0.173572	0.520304	-0.482549	0.0583417	-0.51309	0.0420984	-0.0682034	0.801833
Q3UE37	Ubiquitin-conjugating enzyme E2 Z (EC 2.3.2.23) (E2 ubiquitin-conjugating enzyme Z) (Uba6-specific E2 conjugating enzyme 1) (Use1) (Ubiquitin carrier protein Z) (Ubiquitin-protein ligase Z)	cytosol [GO:0005829]; nucleoplasm [GO:0005654]; nucleus [GO:0005634]; ATP binding [GO:0005524]; cysteine-type endopeptidase inhibitor activity [GO:0004869]; molecular adaptor activity [GO:0060090]; ubiquitin conjugating enzyme activity [GO:0061631]; apoptotic process [GO:0006915]; negative regulation of apoptotic process [GO:0043066]; positive regulation of apoptotic process [GO:0043065]; ubiquit…	blue	-0.117421	0.664952	-0.295385	0.266693	0.139428	0.606553	-0.113246	0.676251	0.499725	0.0487242	0.313158	0.237595	0.330443	0.211286	0.293718	0.269529	0.196562	0.465615	-0.249799	0.350793	0.17134	0.525765	0.381768	0.144525	0.638897	0.00771736	0.354234	0.178257
Q62426	Cystatin-B (Stefin-B)	collagen-containing extracellular matrix [GO:0062023]; cytoplasm [GO:0005737]; cytosol [GO:0005829]; extracellular space [GO:0005615]; nucleolus [GO:0005730]; nucleus [GO:0005634]; cysteine-type endopeptidase inhibitor activity [GO:0004869]; endopeptidase inhibitor activity [GO:0004866]; protease binding [GO:0002020]; adult locomotory behavior [GO:0008344]; amyloid fibril formation [GO:1990000]; …	blue	-0.116514	0.667401	0.216613	0.420356	0.506148	0.0454495	-0.223947	0.404398	-0.317213	0.231247	-0.286747	0.281585	0.268058	0.315484	-0.258897	0.33293	0.0749597	0.782622	0.609967	0.0121083	-0.103131	0.703889	-0.600792	0.0138482	-0.659242	0.00547121	0.104429	0.700321
Q8BHE3	Caytaxin	axon [GO:0030424]; cytoplasm [GO:0005737]; dendrite [GO:0030425]; growth cone [GO:0030426]; mitochondrial membrane [GO:0031966]; neuron projection [GO:0043005]; neuron projection terminus [GO:0044306]; perinuclear region of cytoplasm [GO:0048471]; presynapse [GO:0098793]; synapse [GO:0045202]; kinesin binding [GO:0019894]; apoptotic process [GO:0006915]; mitochondrion distribution [GO:0048311]; n…	blue	0.11634	0.66787	0.0408526	0.880594	0.262566	0.325878	0.182797	0.498012	-0.688092	0.00321284	-0.500158	0.0484977	-0.0170624	0.949992	0.22508	0.401963	-0.592923	0.0154911	0.582087	0.0179978	-0.701246	0.00247146	-0.250474	0.349448	-0.769692	0.000488746	-0.559356	0.0242716
P54775	26S proteasome regulatory subunit 6B (26S proteasome AAA-ATPase subunit RPT3) (CIP21) (MB67-interacting protein) (MIP224) (Proteasome 26S subunit ATPase 4) (Tat-binding protein 7) (TBP-7)	cytosol [GO:0005829]; cytosolic proteasome complex [GO:0031597]; inclusion body [GO:0016234]; nucleoplasm [GO:0005654]; proteasome accessory complex [GO:0022624]; proteasome complex [GO:0000502]; proteasome regulatory particle, base subcomplex [GO:0008540]; synapse [GO:0045202]; ATP binding [GO:0005524]; ATP hydrolysis activity [GO:0016887]; proteasome-activating activity [GO:0036402]; blastocyst…	blue	-0.115356	0.670531	0.133149	0.623008	0.102599	0.705353	-0.0673859	0.804165	-0.604458	0.0131309	-0.461954	0.0716371	-0.131945	0.626183	-0.0979287	0.718242	-0.218194	0.416889	0.796347	0.000223053	-0.458483	0.0740775	-0.708554	0.00212371	-0.894881	2.87e-06	-0.456362	0.0755983
Q9Z2W0	Aspartyl aminopeptidase (EC 3.4.11.21)	cytosol [GO:0005829]; aminopeptidase activity [GO:0004177]; identical protein binding [GO:0042802]; metallopeptidase activity [GO:0008237]; zinc ion binding [GO:0008270]; proteolysis [GO:0006508]	blue	-0.115247	0.670825	-0.301177	0.256981	-0.339086	0.198865	-0.032808	0.903993	0.649195	0.00650379	0.32341	0.221755	0.345631	0.189779	0.151183	0.576226	0.21451	0.424991	-0.60227	0.0135554	0.314615	0.2353	0.559855	0.024118	0.847946	3.34e-05	0.473662	0.0638344
O35954	Membrane-associated phosphatidylinositol transfer protein 1 (Drosophila retinal degeneration B homolog 1) (RdgB1) (Mpt-1) (Phosphatidylinositol transfer protein, membrane-associated 1) (PITPnm 1) (Pyk2 N-terminal domain-interacting receptor 2) (NIR-2)	cell body [GO:0044297]; cleavage furrow [GO:0032154]; cytoplasm [GO:0005737]; cytosol [GO:0005829]; endoplasmic reticulum membrane [GO:0005789]; Golgi cisterna membrane [GO:0032580]; intracellular membrane-bounded organelle [GO:0043231]; lipid droplet [GO:0005811]; midbody [GO:0030496]; calcium ion binding [GO:0005509]; phosphatidic acid binding [GO:0070300]; phosphatidylcholine binding [GO:00312…	blue	-0.115003	0.671486	-0.230626	0.39015	-0.329412	0.212801	0.0643518	0.812834	0.660482	0.00535343	0.540703	0.0305744	0.260049	0.330706	0.163427	0.545331	0.2264	0.399133	-0.761691	0.000606522	0.438456	0.0893501	0.663114	0.00511021	0.98772	1.09e-12	0.522963	0.0376562
Q70IV5	Synemin (Desmuslin)	adherens junction [GO:0005912]; costamere [GO:0043034]; intermediate filament [GO:0005882]; intermediate filament cytoskeleton [GO:0045111]; membrane [GO:0016020]; neurofilament cytoskeleton [GO:0060053]; sarcolemma [GO:0042383]; Z disc [GO:0030018]; intermediate filament binding [GO:0019215]; protein-macromolecule adaptor activity [GO:0030674]; structural constituent of cytoskeleton [GO:0005200]…	blue	0.114786	0.672075	-0.19077	0.479119	0.0570715	0.833716	0.0894088	0.74194	0.447591	0.0821284	0.487974	0.0551649	0.157081	0.561252	0.334968	0.204723	0.0808469	0.765976	-0.444889	0.0842191	0.212045	0.430459	0.547929	0.0280002	0.76634	0.000535555	0.269049	0.313629
Q78ZA7	Nucleosome assembly protein 1-like 4	chromatin [GO:0000785]; cytoplasm [GO:0005737]; dendrite [GO:0030425]; neuronal cell body [GO:0043025]; nucleus [GO:0005634]; chromatin binding [GO:0003682]; histone binding [GO:0042393]; nucleosome binding [GO:0031491]; nucleosome assembly [GO:0006334]	blue	-0.114421	0.673063	0.10169	0.707855	0.338112	0.200239	-0.317834	0.230284	-0.318457	0.22932	-0.486088	0.0562543	0.212351	0.429778	-0.257177	0.336266	0.0884826	0.74453	0.734152	0.00120342	-0.197463	0.46353	-0.712831	0.00193936	-0.770053	0.000483909	-0.0135583	0.960253
Q6PGE7	Sodium-dependent proline transporter (Solute carrier family 6 member 7)	glutamatergic synapse [GO:0098978]; plasma membrane [GO:0005886]; presynaptic membrane [GO:0042734]; Schaffer collateral - CA1 synapse [GO:0098685]; synapse [GO:0045202]; synaptic vesicle membrane [GO:0030672]; L-proline transmembrane transporter activity [GO:0015193]; proline:sodium symporter activity [GO:0005298]; neurotransmitter transport [GO:0006836]; proline transmembrane transport [GO:0035…	blue	-0.113582	0.675338	-0.0983401	0.717104	-0.0121449	0.964394	0.163596	0.544911	0.309941	0.242707	0.443385	0.0853993	0.412472	0.112355	0.204108	0.448306	-0.0071973	0.978895	-0.490417	0.0537765	0.232037	0.387177	0.48803	0.0551327	0.642688	0.00725137	0.499676	0.0487494
P25444	40S ribosomal protein S2 (40S ribosomal protein S4) (Protein LLRep3)	cytoplasm [GO:0005737]; cytosol [GO:0005829]; cytosolic ribosome [GO:0022626]; cytosolic small ribosomal subunit [GO:0022627]; nucleolus [GO:0005730]; nucleoplasm [GO:0005654]; postsynapse [GO:0098794]; ribonucleoprotein complex [GO:1990904]; ribosome [GO:0005840]; synapse [GO:0045202]; enzyme binding [GO:0019899]; fibroblast growth factor binding [GO:0017134]; mRNA binding [GO:0003729]; protein-…	blue	-0.113192	0.676396	-0.19707	0.464438	-0.314484	0.235506	-0.00404024	0.988152	0.675764	0.00406129	0.46935	0.0666315	0.128762	0.634604	0.0621784	0.819056	0.323404	0.221763	-0.794363	0.000237366	0.510194	0.043473	0.62431	0.00973683	0.929196	1.98e-07	0.504144	0.046453
P68368	Tubulin alpha-4A chain (EC 3.6.5.-) (Alpha-tubulin 4) (Alpha-tubulin isotype M-alpha-4) (Tubulin alpha-4 chain)	cytoplasm [GO:0005737]; cytoskeleton [GO:0005856]; microtubule [GO:0005874]; microtubule cytoskeleton [GO:0015630]; enzyme binding [GO:0019899]; GTP binding [GO:0005525]; hydrolase activity [GO:0016787]; metal ion binding [GO:0046872]; protein kinase binding [GO:0019901]; structural constituent of cytoskeleton [GO:0005200]; microtubule cytoskeleton organization [GO:0000226]; mitotic cell cycle [G…	blue	0.112726	0.677661	-0.500453	0.0483443	0.140827	0.602912	-0.234457	0.382102	0.710294	0.00204707	0.0936777	0.730038	0.00208408	0.993888	0.398045	0.126776	0.236489	0.377871	-0.312497	0.23864	0.163803	0.544395	0.41724	0.107852	0.760866	0.000619885	0.0687059	0.800401
Q8BK64	Activator of 90 kDa heat shock protein ATPase homolog 1 (AHA1)	cytoplasm [GO:0005737]; cytosol [GO:0005829]; endoplasmic reticulum [GO:0005783]; ATPase activator activity [GO:0001671]; chaperone binding [GO:0051087]; Hsp90 protein binding [GO:0051879]; positive regulation of ATP-dependent activity [GO:0032781]; protein folding [GO:0006457]	blue	-0.112288	0.678851	0.0429732	0.87444	0.129138	0.633608	0.211503	0.431665	0.318805	0.228784	0.649281	0.00649428	0.632342	0.00857908	0.119391	0.659643	0.0479814	0.859935	-0.490539	0.0537081	0.349324	0.184775	0.446942	0.0826271	0.70044	0.00251247	0.727535	0.00140189
Q91VK1	eIF5-mimic protein 1 (Basic leucine zipper and W2 domain-containing protein 2)	cytoplasm [GO:0005737]; regulation of translational initiation [GO:0006446]	blue	0.112037	0.679534	0.484378	0.0572559	-0.134073	0.620576	0.707487	0.00217185	0.561403	0.0236462	0.856086	2.32e-05	0.104426	0.70033	-0.138031	0.610199	-0.0186237	0.945422	-0.625454	0.0095648	0.530563	0.0344853	0.36825	0.160494	0.759502	0.000642528	0.493815	0.0518894
Q9WTX5	S-phase kinase-associated protein 1 (Cyclin-A/CDK2-associated protein p19) (S-phase kinase-associated protein 1A) (p19A) (p19skp1)	centrosome [GO:0005813]; Cul7-RING ubiquitin ligase complex [GO:0031467]; cytoplasm [GO:0005737]; cytosol [GO:0005829]; gap junction [GO:0005921]; nucleoplasm [GO:0005654]; nucleus [GO:0005634]; PcG protein complex [GO:0031519]; SCF ubiquitin ligase complex [GO:0019005]; beta-catenin binding [GO:0008013]; cullin family protein binding [GO:0097602]; F-box domain binding [GO:1990444]; protein domai…	blue	0.111686	0.680488	0.362125	0.168104	0.45367	0.0775609	-0.286585	0.28187	-0.378768	0.147971	-0.286323	0.282328	-0.371093	0.157041	-0.440379	0.0877936	0.191619	0.477125	0.653623	0.00603114	0.0136956	0.959851	-0.779061	0.000375453	-0.786246	0.000304105	-0.225403	0.401268
Q8R2V5	Arf-GAP with dual PH domain-containing protein 2 (Centaurin-alpha-2) (Cnt-a2)	cytoplasm [GO:0005737]; intracellular membrane-bounded organelle [GO:0043231]; membrane [GO:0016020]; mitochondrial envelope [GO:0005740]; plasma membrane [GO:0005886]; 1-phosphatidylinositol binding [GO:0005545]; GTPase activator activity [GO:0005096]; inositol 1,3,4,5 tetrakisphosphate binding [GO:0043533]; metal ion binding [GO:0046872]; phosphatidylinositol-3,4,5-trisphosphate binding [GO:000…	blue	0.108916	0.688036	0.0701696	0.796231	0.393345	0.131737	-0.170026	0.528992	-0.392495	0.132649	-0.409881	0.114856	-0.0695283	0.798057	-0.0546847	0.840586	-0.0565842	0.835118	0.668568	0.00463422	-0.270314	0.31127	-0.590059	0.0161254	-0.686827	0.0032927	-0.270874	0.310231
Q60692	Proteasome subunit beta type-6 (EC 3.4.25.1) (Low molecular mass protein 19) (Macropain delta chain) (Multicatalytic endopeptidase complex delta chain) (Proteasome delta chain) (Proteasome subunit Y)	cytoplasm [GO:0005737]; cytosol [GO:0005829]; nucleoplasm [GO:0005654]; nucleus [GO:0005634]; proteasome complex [GO:0000502]; proteasome core complex [GO:0005839]; proteasome core complex, beta-subunit complex [GO:0019774]; endopeptidase activity [GO:0004175]; threonine-type endopeptidase activity [GO:0004298]; proteasomal protein catabolic process [GO:0010498]	blue	-0.108808	0.68833	-0.037914	0.889132	-0.307811	0.24613	0.267469	0.316588	0.414683	0.110251	0.60237	0.0135358	0.262744	0.325538	0.112188	0.679124	0.0337894	0.901134	-0.744147	0.000947606	0.372846	0.154937	0.599186	0.014172	0.839329	4.79e-05	0.47797	0.0611267
P40124	Adenylyl cyclase-associated protein 1 (CAP 1)	cortical actin cytoskeleton [GO:0030864]; cytoplasm [GO:0005737]; cytosol [GO:0005829]; extracellular region [GO:0005576]; plasma membrane [GO:0005886]; actin binding [GO:0003779]; adenylate cyclase binding [GO:0008179]; actin cytoskeleton organization [GO:0030036]; ameboidal-type cell migration [GO:0001667]; cAMP-mediated signaling [GO:0019933]; cell morphogenesis [GO:0000902]; receptor-mediated…	blue	-0.10838	0.689499	-0.622161	0.0100666	-0.225202	0.401701	-0.000179023	0.999475	0.610524	0.0120085	0.0888174	0.743594	0.20469	0.446986	0.625245	0.00959602	-0.064566	0.812222	-0.520158	0.0388804	-0.0971088	0.720513	0.795986	0.000225608	0.842503	4.21e-05	0.0344844	0.899111
P05202	Aspartate aminotransferase, mitochondrial (mAspAT) (EC 2.6.1.1) (EC 2.6.1.7) (Fatty acid-binding protein) (FABP-1) (Glutamate oxaloacetate transaminase 2) (Kynurenine aminotransferase 4) (Kynurenine aminotransferase IV) (Kynurenine--oxoglutarate transaminase 4) (Kynurenine--oxoglutarate transaminase IV) (Plasma membrane-associated fatty acid-binding protein) (FABPpm) (Transaminase A)	cell surface [GO:0009986]; mitochondrial inner membrane [GO:0005743]; mitochondrial matrix [GO:0005759]; mitochondrion [GO:0005739]; myelin sheath [GO:0043209]; perikaryon [GO:0043204]; plasma membrane [GO:0005886]; protein-containing complex [GO:0032991]; sarcolemma [GO:0042383]; T-tubule [GO:0030315]; amino acid binding [GO:0016597]; carboxylic acid binding [GO:0031406]; enzyme binding [GO:0019…	blue	0.108211	0.689962	-0.193725	0.472206	0.0220947	0.935268	-0.151533	0.575333	0.744653	0.000935953	0.479081	0.060442	0.176199	0.51391	0.0502024	0.853515	0.449545	0.0806398	-0.561499	0.0236172	0.554788	0.0257133	0.436475	0.0909743	0.89567	2.73e-06	0.536584	0.0321199
Q8BXK8	Arf-GAP with GTPase, ANK repeat and PH domain-containing protein 1 (AGAP-1) (Centaurin-gamma-2) (Cnt-g2)	cytosol [GO:0005829]; GTP binding [GO:0005525]; GTPase activator activity [GO:0005096]; GTPase activity [GO:0003924]; metal ion binding [GO:0046872]; phospholipid binding [GO:0005543]; activation of GTPase activity [GO:0090630]; protein transport [GO:0015031]	blue	-0.10736	0.692287	-0.225523	0.401012	-0.0150243	0.955959	-0.1723	0.523413	0.70956	0.00207909	0.49682	0.0502611	0.342391	0.194242	0.0958942	0.72388	0.42931	0.0970245	-0.446929	0.0826366	0.499846	0.0486607	0.343657	0.19249	0.854767	2.47e-05	0.621758	0.0101294
P56480	ATP synthase subunit beta, mitochondrial (EC 7.1.2.2) (ATP synthase F1 subunit beta)	cell surface [GO:0009986]; membrane [GO:0016020]; membrane raft [GO:0045121]; mitochondrial inner membrane [GO:0005743]; mitochondrial membrane [GO:0031966]; mitochondrial nucleoid [GO:0042645]; mitochondrial proton-transporting ATP synthase complex [GO:0005753]; mitochondrial proton-transporting ATP synthase complex, catalytic sector F(1) [GO:0000275]; mitochondrion [GO:0005739]; myelin sheath […	blue	-0.106351	0.695049	-0.448174	0.0816816	-0.174821	0.517259	-0.198664	0.460759	0.683136	0.00353484	0.170332	0.528238	-0.0193478	0.943303	0.303715	0.252796	0.281772	0.290386	-0.42603	0.0998871	0.224315	0.403607	0.465689	0.0690763	0.758686	0.00065638	0.124405	0.646203
P37040	NADPH--cytochrome P450 reductase (CPR) (P450R) (EC 1.6.2.4)	cytosol [GO:0005829]; endoplasmic reticulum membrane [GO:0005789]; intracellular membrane-bounded organelle [GO:0043231]; membrane [GO:0016020]; mitochondrion [GO:0005739]; cytochrome-b5 reductase activity, acting on NAD(P)H [GO:0004128]; electron transfer activity [GO:0009055]; enzyme binding [GO:0019899]; flavin adenine dinucleotide binding [GO:0050660]; FMN binding [GO:0010181]; hydrolase acti…	blue	-0.105812	0.696527	-0.196541	0.465663	-0.138093	0.610037	-0.248981	0.352424	0.775162	0.000419626	0.360727	0.169874	0.0732964	0.787341	-0.0614544	0.821131	0.528158	0.0354659	-0.573257	0.0202642	0.580768	0.0183231	0.376312	0.150834	0.827912	7.5e-05	0.506949	0.045053
Q9D0T1	NHP2-like protein 1 (Fertilization antigen 1) (FA-1) (High mobility group-like nuclear protein 2 homolog 1) (Sperm-specific antigen 1) (U4/U6.U5 small nuclear ribonucleoprotein SNU13) (U4/U6.U5 tri-snRNP 15.5 kDa protein) [Cleaved into: NHP2-like protein 1, N-terminally processed]	box C/D RNP complex [GO:0031428]; dense fibrillar component [GO:0001651]; nucleolus [GO:0005730]; nucleus [GO:0005634]; plasma membrane [GO:0005886]; precatalytic spliceosome [GO:0071011]; protein-containing complex [GO:0032991]; small-subunit processome [GO:0032040]; U2-type precatalytic spliceosome [GO:0071005]; U4/U6 x U5 tri-snRNP complex [GO:0046540]; U4atac snRNP [GO:0005690]; ATPase bindin…	blue	-0.104461	0.700235	-0.309159	0.243959	-0.176414	0.513387	-0.0528604	0.845843	0.63761	0.00788089	0.280958	0.291841	0.523534	0.0374106	0.173959	0.519359	0.205354	0.44548	-0.668931	0.00460384	0.306308	0.248563	0.706204	0.00223091	0.812503	0.000130953	0.617185	0.010864
Q9DBG3	AP-2 complex subunit beta (AP105B) (Adaptor protein complex AP-2 subunit beta) (Adaptor-related protein complex 2 subunit beta) (Beta-2-adaptin) (Beta-adaptin) (Clathrin assembly protein complex 2 beta large chain) (Plasma membrane adaptor HA2/AP2 adaptin beta subunit)	AP-2 adaptor complex [GO:0030122]; clathrin adaptor complex [GO:0030131]; clathrin coat [GO:0030118]; cytoplasmic side of plasma membrane [GO:0009898]; extrinsic component of presynaptic endocytic zone membrane [GO:0098894]; glutamatergic synapse [GO:0098978]; postsynapse [GO:0098794]; synapse [GO:0045202]; clathrin binding [GO:0030276]; protein-containing complex binding [GO:0044877]; aorta deve…	blue	-0.103461	0.702981	-0.492253	0.0527503	-0.24336	0.363753	0.029391	0.913956	0.652018	0.00619915	0.318168	0.229767	0.214539	0.424928	0.500832	0.0481472	0.0469617	0.862885	-0.587102	0.0168014	0.10705	0.693136	0.733087	0.00123372	0.952659	1.26e-08	0.210351	0.434237
P26883	Peptidyl-prolyl cis-trans isomerase FKBP1A (PPIase FKBP1A) (EC 5.2.1.8) (12 kDa FK506-binding protein) (12 kDa FKBP) (FKBP-12) (Calstabin-1) (FK506-binding protein 1A) (FKBP-1A) (Immunophilin FKBP12) (Rotamase)	axon terminus [GO:0043679]; cytoplasm [GO:0005737]; cytoplasmic side of membrane [GO:0098562]; cytosol [GO:0005829]; extrinsic component of organelle membrane [GO:0031312]; intracellular membrane-bounded organelle [GO:0043231]; membrane [GO:0016020]; ryanodine receptor complex [GO:1990425]; sarcoplasmic reticulum [GO:0016529]; sarcoplasmic reticulum membrane [GO:0033017]; synapse [GO:0045202]; Z …	blue	-0.102609	0.705324	-0.510774	0.043195	-0.0170178	0.950122	-0.0934835	0.730578	0.687906	0.00322448	0.269456	0.312868	0.332164	0.208774	0.493518	0.0520522	0.121824	0.653108	-0.428597	0.0976412	0.127527	0.637884	0.597831	0.0144496	0.899755	2.09e-06	0.29932	0.26007
Q91VR7	Microtubule-associated proteins 1A/1B light chain 3A (Autophagy-related protein LC3 A) (Autophagy-related ubiquitin-like modifier LC3 A) (MAP1 light chain 3-like protein 1) (MAP1A/MAP1B light chain 3 A) (MAP1A/MAP1B LC3 A) (Microtubule-associated protein 1 light chain 3 alpha)	autolysosome [GO:0044754]; autophagosome [GO:0005776]; autophagosome membrane [GO:0000421]; cytoplasm [GO:0005737]; cytosol [GO:0005829]; glutamatergic synapse [GO:0098978]; intracellular membrane-bounded organelle [GO:0043231]; late endosome [GO:0005770]; microtubule [GO:0005874]; microtubule cytoskeleton [GO:0015630]; organelle membrane [GO:0031090]; synapse [GO:0045202]; microtubule binding [G…	blue	-0.101741	0.707714	-0.345834	0.189502	-0.283955	0.286503	-0.1329	0.623664	0.79598	0.000225648	0.370641	0.157586	0.148144	0.584005	0.137286	0.612148	0.386439	0.139268	-0.68068	0.00370371	0.452716	0.0782652	0.577549	0.0191365	0.958886	4.78e-09	0.440689	0.0875446
P56135	ATP synthase subunit f, mitochondrial (ATP synthase membrane subunit f)	mitochondrial inner membrane [GO:0005743]; mitochondrial proton-transporting ATP synthase complex [GO:0005753]; mitochondrial proton-transporting ATP synthase complex, coupling factor F(o) [GO:0000276]; mitochondrion [GO:0005739]; nuclear membrane [GO:0031965]; proton-transporting ATP synthase activity, rotational mechanism [GO:0046933]; ATP metabolic process [GO:0046034]; proton motive force-dri…	blue	-0.101728	0.70775	-0.26338	0.324324	-0.317723	0.230455	0.118582	0.661822	0.598059	0.0144026	0.516971	0.0403078	0.126069	0.641764	0.271206	0.309615	0.126949	0.639421	-0.70902	0.00210293	0.322666	0.22288	0.671964	0.00435629	0.966998	1.05e-09	0.332745	0.207931
O08756	3-hydroxyacyl-CoA dehydrogenase type-2 (EC 1.1.1.35) (17-beta-estradiol 17-dehydrogenase) (EC 1.1.1.62) (2-methyl-3-hydroxybutyryl-CoA dehydrogenase) (MHBD) (3-alpha-(17-beta)-hydroxysteroid dehydrogenase (NAD(+))) (EC 1.1.1.239) (3-hydroxy-2-methylbutyryl-CoA dehydrogenase) (EC 1.1.1.178) (3-hydroxyacyl-CoA dehydrogenase type II) (3alpha(or 20beta)-hydroxysteroid dehydrogenase) (EC 1.1.1.53) (7-…	endoplasmic reticulum [GO:0005783]; mitochondrial inner membrane [GO:0005743]; mitochondrial nucleoid [GO:0042645]; mitochondrial ribonuclease P complex [GO:0030678]; mitochondrion [GO:0005739]; tRNA methyltransferase complex [GO:0043527]; 17-beta-hydroxysteroid dehydrogenase (NAD+) activity [GO:0044594]; 3-hydroxy-2-methylbutyryl-CoA dehydrogenase activity [GO:0047015]; 3-hydroxyacyl-CoA dehydro…	blue	0.101686	0.707867	-0.310379	0.242007	-0.197604	0.463204	-0.000781513	0.997708	0.681453	0.00364989	0.363107	0.166868	0.284946	0.284753	0.224884	0.402382	0.196715	0.46526	-0.642314	0.00729634	0.325488	0.218628	0.636115	0.00807431	0.918685	5.07e-07	0.420288	0.105041
Q61739	Integrin alpha-6 (CD49 antigen-like family member F) (VLA-6) (CD antigen CD49f) [Cleaved into: Integrin alpha-6 heavy chain; Integrin alpha-6 light chain; Processed integrin alpha-6 (Alpha6p)]	adherens junction [GO:0005912]; basal part of cell [GO:0045178]; basal plasma membrane [GO:0009925]; basement membrane [GO:0005604]; basolateral plasma membrane [GO:0016323]; cell surface [GO:0009986]; external side of plasma membrane [GO:0009897]; filopodium [GO:0030175]; hemidesmosome [GO:0030056]; integrin alpha6-beta4 complex [GO:0034676]; integrin complex [GO:0008305]; plasma membrane [GO:00…	blue	0.101354	0.70878	0.406303	0.118373	0.225022	0.402087	-0.108731	0.68854	-0.425053	0.100751	-0.26284	0.325354	-0.0749148	0.782749	-0.492729	0.0524872	0.0880223	0.745818	0.436582	0.0908863	0.0462498	0.864945	-0.609748	0.0121476	-0.739001	0.00107308	-0.0238735	0.930068
Q9R0P3	S-formylglutathione hydrolase (FGH) (EC 3.1.2.12) (Esterase 10) (Esterase D) (Sid 478)	cytoplasmic vesicle [GO:0031410]; cytosol [GO:0005829]; hydrolase activity, acting on ester bonds [GO:0016788]; identical protein binding [GO:0042802]; S-formylglutathione hydrolase activity [GO:0018738]; formaldehyde catabolic process [GO:0046294]; organic substance catabolic process [GO:1901575]	blue	0.100334	0.711595	-0.0787056	0.77202	-0.13213	0.625694	0.0134991	0.960427	0.671507	0.00439285	0.554165	0.025915	0.242947	0.364592	-0.0291009	0.914803	0.349375	0.184707	-0.779702	0.000368576	0.596044	0.0148223	0.602143	0.0135803	0.930072	1.82e-07	0.633482	0.00842402
Q9QZQ8	Core histone macro-H2A.1 (Histone macroH2A1) (mH2A1) (H2A.y) (H2A/y)	Barr body [GO:0001740]; centrosome [GO:0005813]; chromatin [GO:0000785]; condensed chromosome [GO:0000793]; nuclear chromosome [GO:0000228]; nucleolus [GO:0005730]; nucleoplasm [GO:0005654]; nucleosome [GO:0000786]; nucleus [GO:0005634]; pericentric heterochromatin [GO:0005721]; ADP-D-ribose binding [GO:0072570]; ADP-D-ribose modification-dependent protein binding [GO:0160002]; chromatin binding …	blue	0.10032	0.711633	-0.360326	0.170383	0.00745869	0.978129	-0.209708	0.435675	0.741438	0.00101205	0.217702	0.417967	-0.0675734	0.80363	0.21177	0.43107	0.357158	0.174449	-0.551255	0.0268725	0.38057	0.145894	0.537962	0.0315964	0.829533	7.06e-05	0.231368	0.388585
P62137	Serine/threonine-protein phosphatase PP1-alpha catalytic subunit (PP-1A) (EC 3.1.3.16)	adherens junction [GO:0005912]; chromosome, telomeric region [GO:0000781]; cytoplasm [GO:0005737]; cytosol [GO:0005829]; dendritic spine [GO:0043197]; glutamatergic synapse [GO:0098978]; glycogen granule [GO:0042587]; neuron projection [GO:0043005]; neuronal cell body [GO:0043025]; nucleolus [GO:0005730]; nucleoplasm [GO:0005654]; nucleus [GO:0005634]; perikaryon [GO:0043204]; plasma membrane [GO…	blue	-0.0999305	0.712708	-0.611113	0.0119036	-0.213428	0.427388	-0.0668099	0.805809	0.694195	0.0028493	0.139014	0.607634	0.175837	0.514788	0.560133	0.0240327	0.0509008	0.851498	-0.541138	0.0304143	0.0242456	0.92898	0.750904	0.000801349	0.901417	1.86e-06	0.109166	0.687354
P68369	Tubulin alpha-1A chain (EC 3.6.5.-) (Alpha-tubulin 1) (Alpha-tubulin isotype M-alpha-1) (Tubulin alpha-1 chain) [Cleaved into: Detyrosinated tubulin alpha-1A chain]	condensed chromosome [GO:0000793]; cytoplasm [GO:0005737]; cytoplasmic microtubule [GO:0005881]; cytoplasmic ribonucleoprotein granule [GO:0036464]; cytosol [GO:0005829]; membrane raft [GO:0045121]; microtubule [GO:0005874]; microtubule cytoskeleton [GO:0015630]; myelin sheath [GO:0043209]; neuromuscular junction [GO:0031594]; plasma membrane [GO:0005886]; recycling endosome [GO:0055037]; synapse…	blue	-0.098511	0.716631	-0.361077	0.16943	-0.230891	0.389591	-0.130738	0.629371	0.783765	0.000327347	0.376147	0.151027	0.0866469	0.749671	0.193586	0.472528	0.354256	0.178228	-0.629002	0.00904654	0.416066	0.108949	0.556653	0.0251172	0.963028	2.3e-09	0.364724	0.164846
Q9CZ44	NSFL1 cofactor p47 (p97 cofactor p47)	chromosome [GO:0005694]; cytoplasm [GO:0005737]; cytosol [GO:0005829]; Golgi stack [GO:0005795]; nucleus [GO:0005634]; spindle pole centrosome [GO:0031616]; VCP-NSFL1C complex [GO:1990730]; ATPase binding [GO:0051117]; phospholipid binding [GO:0005543]; ubiquitin binding [GO:0043130]; autophagosome assembly [GO:0000045]; establishment of mitotic spindle orientation [GO:0000132]; Golgi organizatio…	blue	-0.0983606	0.717047	0.0573501	0.832915	0.488971	0.0545949	-0.141726	0.600575	-0.474165	0.0635137	-0.408123	0.116575	0.319738	0.227349	0.0321645	0.905869	-0.195528	0.46801	0.821606	9.48e-05	-0.439176	0.088765	-0.604081	0.0132034	-0.760228	0.000630397	-0.123766	0.64791
Q9QZ88	Vacuolar protein sorting-associated protein 29 (Vesicle protein sorting 29)	cytosol [GO:0005829]; endosome [GO:0005768]; endosome membrane [GO:0010008]; intracellular membrane-bounded organelle [GO:0043231]; retromer complex [GO:0030904]; retromer, cargo-selective complex [GO:0030906]; metal ion binding [GO:0046872]; endocytic recycling [GO:0032456]; Golgi to vacuole transport [GO:0006896]; intracellular protein transport [GO:0006886]; retrograde transport, endosome to G…	blue	-0.0981518	0.717625	-0.397963	0.126861	-0.147644	0.585289	-0.243602	0.36326	0.859297	2e-05	0.30345	0.253231	0.189732	0.481557	0.167408	0.535447	0.4411	0.0872147	-0.58123	0.0182086	0.451427	0.0792246	0.506309	0.0453694	0.946952	2.75e-08	0.4614	0.0720222
Q8C8T8	Pre-rRNA-processing protein TSR2 homolog	nucleus [GO:0005634]; maturation of SSU-rRNA from tricistronic rRNA transcript (SSU-rRNA, 5.8S rRNA, LSU-rRNA) [GO:0000462]	blue	-0.0980772	0.717831	0.512538	0.0423578	-0.194934	0.46939	-0.27055	0.310831	-0.441726	0.0867148	0.061454	0.821132	-0.0333352	0.902458	-0.710782	0.00202598	0.692472	0.00294843	0.187521	0.486775	0.476721	0.0619024	-0.643038	0.00720948	-0.394895	0.130086	0.314374	0.235678
P06837	Neuromodulin (Axonal membrane protein GAP-43) (Calmodulin-binding protein P-57) (Growth-associated protein 43)	axon [GO:0030424]; cell periphery [GO:0071944]; cytoplasm [GO:0005737]; dendrite [GO:0030425]; filopodium membrane [GO:0031527]; GABA-ergic synapse [GO:0098982]; growth cone membrane [GO:0032584]; perikaryon [GO:0043204]; plasma membrane [GO:0005886]; postsynaptic density [GO:0014069]; presynapse [GO:0098793]; calmodulin binding [GO:0005516]; lysophosphatidic acid binding [GO:0035727]; phosphatid…	blue	-0.0980769	0.717832	0.302958	0.254039	0.283245	0.287764	-0.134486	0.619489	-0.568424	0.0215944	-0.33135	0.20996	-0.0725134	0.789565	-0.300789	0.257624	-0.0468275	0.863273	0.768712	0.000502076	-0.239432	0.371787	-0.789723	0.000273833	-0.896081	2.66e-06	-0.217744	0.417875
P14152	Malate dehydrogenase, cytoplasmic (EC 1.1.1.37) (Aromatic alpha-keto acid reductase) (KAR) (EC 1.1.1.96) (Cytosolic malate dehydrogenase)	centrosome [GO:0005813]; cytoplasm [GO:0005737]; cytosol [GO:0005829]; mitochondrion [GO:0005739]; myelin sheath [GO:0043209]; hydroxyphenylpyruvate reductase activity [GO:0047995]; L-malate dehydrogenase activity [GO:0030060]; malate dehydrogenase activity [GO:0016615]; NAD binding [GO:0051287]; gluconeogenesis [GO:0006094]; malate metabolic process [GO:0006108]; NAD metabolic process [GO:001967…	blue	-0.0980753	0.717837	-0.273018	0.306265	0.0940096	0.729115	-0.287392	0.280456	0.758885	0.000652989	0.323259	0.221982	0.409153	0.115566	0.0661037	0.807826	0.482578	0.0583244	-0.44346	0.0853398	0.468376	0.067276	0.402794	0.121895	0.783782	0.000327186	0.653908	0.00600168
P63330	Serine/threonine-protein phosphatase 2A catalytic subunit alpha isoform (PP2A-alpha) (EC 3.1.3.16)	chromosome, centromeric region [GO:0000775]; cytoplasm [GO:0005737]; cytosol [GO:0005829]; membrane raft [GO:0045121]; neuron projection [GO:0043005]; nucleus [GO:0005634]; plasma membrane [GO:0005886]; postsynaptic density [GO:0014069]; protein phosphatase type 2A complex [GO:0000159]; spindle pole [GO:0000922]; synapse [GO:0045202]; terminal bouton [GO:0043195]; beta-2 adrenergic receptor bindi…	blue	-0.0972262	0.720187	-0.299651	0.259518	-0.229075	0.393436	-0.0188586	0.944734	0.688377	0.00319509	0.475576	0.0626206	0.169399	0.530535	0.227352	0.397101	0.259038	0.332658	-0.659756	0.00542217	0.38727	0.138346	0.619946	0.0104158	0.961952	2.8e-09	0.418188	0.106973
Q8BNW9	Kelch repeat and BTB domain-containing protein 11		blue	0.0970909	0.720562	-0.360033	0.170758	-0.175868	0.514712	-0.126767	0.639904	0.760681	0.000622927	0.2276	0.396572	0.23597	0.378948	0.157399	0.560451	0.307349	0.246876	-0.696414	0.00272566	0.378035	0.148822	0.679139	0.00381296	0.88204	6.2e-06	0.432768	0.0940699
P60202	Myelin proteolipid protein (PLP) (Lipophilin)	integrin alphav-beta3 complex [GO:0034683]; myelin sheath [GO:0043209]; plasma membrane [GO:0005886]; identical protein binding [GO:0042802]; protein-containing complex binding [GO:0044877]; structural constituent of myelin sheath [GO:0019911]; AMPA selective glutamate receptor signaling pathway [GO:0098990]; astrocyte development [GO:0014002]; axon development [GO:0061564]; axon ensheathment [GO…	blue	-0.095826	0.72407	-0.046089	0.865411	-0.285268	0.284185	-0.0211526	0.938023	0.647909	0.00664639	0.600139	0.0139792	0.286577	0.281884	-0.118427	0.662238	0.427255	0.0988109	-0.719977	0.00166043	0.647502	0.00669204	0.474987	0.062992	0.875448	8.92e-06	0.712183	0.0019664
P63216	Guanine nucleotide-binding protein G(I)/G(S)/G(O) subunit gamma-3	cell body [GO:0044297]; dendrite [GO:0030425]; heterotrimeric G-protein complex [GO:0005834]; postsynaptic density [GO:0014069]; G-protein beta-subunit binding [GO:0031681]; GTPase activity [GO:0003924]; G protein-coupled receptor signaling pathway [GO:0007186]; positive regulation of cytosolic calcium ion concentration [GO:0007204]	blue	-0.0954938	0.724992	-0.238776	0.373138	-0.330399	0.211351	-0.0140189	0.958904	0.71938	0.0016824	0.502897	0.0470855	0.202926	0.450996	0.111501	0.680991	0.320304	0.226481	-0.726152	0.00144659	0.488778	0.0547051	0.5876	0.0166861	0.979935	3.33e-11	0.510332	0.0434069
P62821	Ras-related protein Rab-1A (EC 3.6.5.2) (YPT1-related protein)	cytosol [GO:0005829]; early endosome [GO:0005769]; endomembrane system [GO:0012505]; endoplasmic reticulum membrane [GO:0005789]; Golgi apparatus [GO:0005794]; Golgi membrane [GO:0000139]; melanosome [GO:0042470]; neuronal cell body [GO:0043025]; presynapse [GO:0098793]; G protein activity [GO:0003925]; GTP binding [GO:0005525]; GTPase activity [GO:0003924]; acrosome assembly [GO:0001675]; autoph…	blue	-0.0944325	0.727939	-0.0918666	0.735081	-0.446659	0.0828449	-0.0298127	0.912726	0.66001	0.00539804	0.494451	0.0515416	0.165207	0.540904	-0.152184	0.573671	0.429895	0.0965201	-0.731548	0.0012786	0.61342	0.0114999	0.451469	0.0791928	0.853981	2.56e-05	0.587577	0.0166914
Q80UU9	Membrane-associated progesterone receptor component 2	endomembrane system [GO:0012505]; endoplasmic reticulum [GO:0005783]; membrane [GO:0016020]; nuclear envelope [GO:0005635]; heme binding [GO:0020037]; heme transmembrane transporter activity [GO:0015232]; steroid binding [GO:0005496]; adipose tissue development [GO:0060612]; heme transport [GO:0015886]	blue	0.0941373	0.72876	-0.395932	0.128991	0.104879	0.699085	-0.28595	0.282984	0.752979	0.000760359	0.184612	0.493681	0.0744137	0.78417	0.210125	0.434743	0.398577	0.126223	-0.361782	0.168536	0.316827	0.231846	0.372928	0.154839	0.760311	0.000629026	0.26576	0.319808
P60487	Chronophin (EC 3.1.3.16) (EC 3.1.3.74) (Pyridoxal 5'-phosphate phosphatase) (Pyridoxal phosphate phosphatase) (PLP phosphatase)	actin cytoskeleton [GO:0015629]; cell-cell junction [GO:0005911]; cleavage furrow [GO:0032154]; contractile ring [GO:0070938]; cytoplasm [GO:0005737]; cytosol [GO:0005829]; lamellipodium [GO:0030027]; lamellipodium membrane [GO:0031258]; midbody [GO:0030496]; plasma membrane [GO:0005886]; ruffle membrane [GO:0032587]; glycerol-3-phosphatase activity [GO:0043136]; growth factor binding [GO:0019838…	blue	0.0940192	0.729088	0.0361299	0.894321	-0.0252483	0.926051	0.319486	0.227736	0.316923	0.231697	0.647008	0.00674787	0.503409	0.046825	0.169703	0.529785	-0.0561355	0.836409	-0.66104	0.0053011	0.298316	0.261751	0.684742	0.00342773	0.776551	0.000403426	0.598016	0.0144115
Q99J45	Nuclear receptor-binding protein (HLS7-interacting protein kinase) (MLF1 adapter molecule)	cell cortex [GO:0005938]; cytoplasm [GO:0005737]; endomembrane system [GO:0012505]; lamellipodium [GO:0030027]; membrane [GO:0016020]; perinuclear region of cytoplasm [GO:0048471]; identical protein binding [GO:0042802]; protein homodimerization activity [GO:0042803]; protein serine/threonine kinase activity [GO:0004674]; endoplasmic reticulum to Golgi vesicle-mediated transport [GO:0006888]; int…	blue	0.093963	0.729244	0.0898588	0.740683	0.558988	0.0243855	-0.14784	0.584785	-0.555773	0.0253972	-0.558236	0.0246195	-0.118431	0.662227	0.0261346	0.923462	-0.241095	0.368374	0.813127	0.000128159	-0.509479	0.0438175	-0.558994	0.0243837	-0.89047	3.78e-06	-0.48118	0.059164
Q7TMS5	Broad substrate specificity ATP-binding cassette transporter ABCG2 (EC 7.6.2.2) (ATP-binding cassette sub-family G member 2) (Breast cancer resistance protein 1 homolog) (Urate exporter) (CD antigen CD338)	apical plasma membrane [GO:0016324]; brush border membrane [GO:0031526]; external side of apical plasma membrane [GO:0098591]; membrane [GO:0016020]; membrane raft [GO:0045121]; mitochondrial membrane [GO:0031966]; nucleoplasm [GO:0005654]; nucleus [GO:0005634]; plasma membrane [GO:0005886]; ABC-type xenobiotic transporter activity [GO:0008559]; amide transmembrane transporter activity [GO:004288…	blue	-0.0935872	0.73029	0.240533	0.369526	0.333387	0.207001	-0.195783	0.46742	-0.35453	0.17787	-0.356726	0.175008	-0.331775	0.20934	-0.28051	0.292645	0.0604847	0.823912	0.415989	0.109022	-0.0537037	0.843412	-0.494884	0.0513054	-0.659164	0.00547872	-0.230747	0.389896
Q8R5C5	Beta-centractin (Actin-related protein 1B) (ARP1B)	centrosome [GO:0005813]; cytoplasm [GO:0005737]; microtubule cytoskeleton [GO:0015630]; ATP binding [GO:0005524]	blue	0.0935494	0.730395	-0.0321901	0.905794	-0.192196	0.475776	0.0525059	0.846866	0.641062	0.00744842	0.610866	0.0119475	0.133132	0.623053	-0.0710083	0.793844	0.358182	0.173128	-0.788505	0.00028414	0.633212	0.00846059	0.548246	0.0278912	0.928972	2.02e-07	0.583214	0.0177234
Q80Y86	Mitogen-activated protein kinase 15 (MAP kinase 15) (MAPK 15) (EC 2.7.11.24) (Extracellular signal-regulated kinase 7) (ERK-7) (Extracellular signal-regulated kinase 8) (ERK-8)	autophagosome [GO:0005776]; bicellular tight junction [GO:0005923]; cell-cell junction [GO:0005911]; centriole [GO:0005814]; ciliary basal body [GO:0036064]; cytoplasm [GO:0005737]; cytoplasmic vesicle [GO:0031410]; Golgi apparatus [GO:0005794]; meiotic spindle [GO:0072687]; nucleus [GO:0005634]; ATP binding [GO:0005524]; chromatin binding [GO:0003682]; kinase activity [GO:0016301]; MAP kinase ac…	blue	-0.093521	0.730474	-0.365555	0.163813	-0.217593	0.418205	-0.1515	0.575416	0.803293	0.00017845	0.376186	0.150982	0.246712	0.356973	0.17423	0.518698	0.381137	0.145245	-0.609712	0.0121541	0.432215	0.094538	0.532474	0.0337205	0.958436	5.15e-09	0.486406	0.0560695
Q9DCZ1	GMP reductase 1 (GMPR 1) (EC 1.7.1.7) (Guanosine 5'-monophosphate oxidoreductase 1) (Guanosine monophosphate reductase 1)	GMP reductase complex [GO:1902560]; GMP reductase activity [GO:0003920]; metal ion binding [GO:0046872]; IMP salvage [GO:0032264]; purine nucleobase metabolic process [GO:0006144]	blue	-0.0927727	0.732556	0.00536125	0.984278	-0.104323	0.700613	0.323262	0.221978	0.300563	0.258	0.723707	0.0015284	0.299915	0.259078	0.202821	0.451235	-0.0338658	0.900912	-0.583653	0.0176172	0.308574	0.2449	0.506961	0.0450469	0.794877	0.000233593	0.459923	0.0730578
Q9DBC7	cAMP-dependent protein kinase type I-alpha regulatory subunit [Cleaved into: cAMP-dependent protein kinase type I-alpha regulatory subunit, N-terminally processed]	axoneme [GO:0005930]; cAMP-dependent protein kinase complex [GO:0005952]; centrosome [GO:0005813]; cytoplasm [GO:0005737]; glutamatergic synapse [GO:0098978]; immunological synapse [GO:0001772]; multivesicular body [GO:0005771]; neuromuscular junction [GO:0031594]; nucleotide-activated protein kinase complex [GO:0031588]; plasma membrane raft [GO:0044853]; protein-containing complex [GO:0032991];…	blue	-0.091762	0.735372	-0.173515	0.520444	-0.322689	0.222846	-0.0750615	0.782333	0.536435	0.0321769	0.242146	0.366224	-0.100665	0.710682	-0.0115562	0.966119	0.296104	0.265475	-0.61522	0.0111923	0.439632	0.0883956	0.408646	0.116062	0.649845	0.00643264	0.271476	0.309114
P15116	Cadherin-2 (Neural cadherin) (N-cadherin) (CD antigen CD325)	adherens junction [GO:0005912]; apical part of cell [GO:0045177]; apical plasma membrane [GO:0016324]; apicolateral plasma membrane [GO:0016327]; basolateral plasma membrane [GO:0016323]; catenin complex [GO:0016342]; cell junction [GO:0030054]; cell surface [GO:0009986]; cell-cell junction [GO:0005911]; cortical actin cytoskeleton [GO:0030864]; cytoplasm [GO:0005737]; desmosome [GO:0030057]; fas…	blue	0.0913652	0.736478	0.583688	0.0176089	0.273367	0.305622	0.108571	0.688978	-0.636457	0.00802969	0.0141847	0.958418	-0.33971	0.197986	-0.421025	0.10437	-0.062615	0.817806	0.49114	0.0533711	0.0256555	0.924861	-0.699773	0.00254683	-0.727917	0.00138976	-0.195162	0.468861
Q9QXV0	ProSAAS (IA-4) (Proprotein convertase subtilisin/kexin type 1 inhibitor) (Proprotein convertase 1 inhibitor) (pro-SAAS) [Cleaved into: KEP; Big SAAS (b-SAAS); Little SAAS (l-SAAS); Big PEN-LEN (b-PEN-LEN) (SAAS CT(1-49)); PEN; PEN-20; PEN-19; Little LEN (l-LEN); Big LEN (b-LEN) (BigLEN) (SAAS CT(25-40))]	extracellular space [GO:0005615]; secretory granule [GO:0030141]; trans-Golgi network [GO:0005802]; endopeptidase inhibitor activity [GO:0004866]; serine-type endopeptidase inhibitor activity [GO:0004867]; negative regulation of endopeptidase activity [GO:0010951]; neuropeptide signaling pathway [GO:0007218]; peptide hormone processing [GO:0016486]; response to cold [GO:0009409]; response to diet…	blue	-0.0909179	0.737726	0.290295	0.275409	0.373264	0.154438	-0.247754	0.354879	-0.373043	0.154702	-0.247456	0.355477	-0.0248049	0.927346	-0.367059	0.161956	0.125147	0.644221	0.676454	0.0040095	-0.0749771	0.782572	-0.73803	0.00109821	-0.736947	0.00112679	-0.0466023	0.863925
Q9D1B9	39S ribosomal protein L28, mitochondrial (L28mt) (MRP-L28)	cytosol [GO:0005829]; mitochondrial inner membrane [GO:0005743]; mitochondrial large ribosomal subunit [GO:0005762]; mitochondrial ribosome [GO:0005761]; mitochondrion [GO:0005739]; structural constituent of ribosome [GO:0003735]; mitochondrial translation [GO:0032543]	blue	0.0909122	0.737742	0.296536	0.264745	0.0873337	0.747746	-0.18999	0.480951	-0.343757	0.192352	-0.404392	0.120282	-0.428204	0.097983	-0.451912	0.0788627	0.165515	0.540139	0.389691	0.135686	-0.0101039	0.970375	-0.558661	0.024487	-0.71547	0.00183223	-0.290813	0.274513
Q91VM9	Inorganic pyrophosphatase 2, mitochondrial (EC 3.6.1.1) (Pyrophosphate phospho-hydrolase 2) (PPase 2)	cytosol [GO:0005829]; mitochondrion [GO:0005739]; synapse [GO:0045202]; inorganic diphosphate phosphatase activity [GO:0004427]; magnesium ion binding [GO:0000287]; protein serine/threonine phosphatase activity [GO:0004722]; diphosphate metabolic process [GO:0071344]; phosphate-containing compound metabolic process [GO:0006796]; regulation of mitochondrial membrane potential [GO:0051881]	blue	0.0906946	0.738349	0.236503	0.377841	0.551019	0.0269515	-0.387142	0.138489	-0.178388	0.50861	-0.327314	0.215904	0.037533	0.890239	-0.442828	0.085839	0.29087	0.274416	0.572807	0.0203853	0.0883057	0.745025	-0.672271	0.00433181	-0.647172	0.00672931	0.0920063	0.734691
Q8BP67	60S ribosomal protein L24	cytoplasm [GO:0005737]; cytosol [GO:0005829]; cytosolic large ribosomal subunit [GO:0022625]; cytosolic ribosome [GO:0022626]; endoplasmic reticulum [GO:0005783]; polysomal ribosome [GO:0042788]; postsynapse [GO:0098794]; presynapse [GO:0098793]; ribosome [GO:0005840]; synapse [GO:0045202]; mRNA binding [GO:0003729]; structural constituent of ribosome [GO:0003735]; cytoplasmic translation [GO:000…	blue	0.0904321	0.739082	-0.0965455	0.722074	-0.332834	0.207802	0.314766	0.235064	0.45166	0.0790507	0.57852	0.0188883	0.230093	0.391277	0.188348	0.48482	-0.00757899	0.977776	-0.886586	4.77e-06	0.338215	0.200095	0.840524	4.56e-05	0.924885	2.96e-07	0.429793	0.0966077
P61028	Ras-related protein Rab-8B	cell tip [GO:0051286]; cytoplasmic vesicle [GO:0031410]; endosome [GO:0005768]; intracellular membrane-bounded organelle [GO:0043231]; mitochondrion [GO:0005739]; perinuclear region of cytoplasm [GO:0048471]; peroxisomal membrane [GO:0005778]; phagocytic vesicle [GO:0045335]; phagocytic vesicle membrane [GO:0030670]; plasma membrane [GO:0005886]; presynapse [GO:0098793]; synaptic vesicle [GO:0008…	blue	0.0903496	0.739312	0.508872	0.0441116	0.215959	0.421796	0.159857	0.554263	-0.495302	0.051079	0.0796366	0.769391	0.420974	0.104416	-0.418374	0.106801	-0.0941689	0.728672	0.280846	0.292041	0.0186682	0.945292	-0.365292	0.164139	-0.538741	0.0313032	0.343521	0.192678
Q80UG2	Plexin-A4	cerebellar climbing fiber to Purkinje cell synapse [GO:0150053]; plasma membrane [GO:0005886]; semaphorin receptor complex [GO:0002116]; semaphorin receptor activity [GO:0017154]; anterior commissure morphogenesis [GO:0021960]; axon guidance [GO:0007411]; branchiomotor neuron axon guidance [GO:0021785]; chemorepulsion of branchiomotor axon [GO:0021793]; cranial nerve morphogenesis [GO:0021602]; e…	blue	-0.0899371	0.740464	-0.347581	0.187126	-0.0875944	0.747016	0.040823	0.88068	0.58736	0.0167416	0.374021	0.153538	0.341377	0.195653	0.368631	0.160029	0.081113	0.765226	-0.51784	0.0399147	0.208336	0.438753	0.558083	0.0246671	0.874068	9.59e-06	0.373102	0.154632
O08992	Syntenin-1 (Scaffold protein Pbp1) (Syndecan-binding protein 1)	adherens junction [GO:0005912]; cytoplasm [GO:0005737]; cytoskeleton [GO:0005856]; cytosol [GO:0005829]; endoplasmic reticulum membrane [GO:0005789]; extracellular exosome [GO:0070062]; focal adhesion [GO:0005925]; interleukin-5 receptor complex [GO:0005895]; melanosome [GO:0042470]; membrane raft [GO:0045121]; mitochondrion [GO:0005739]; nuclear membrane [GO:0031965]; nucleoplasm [GO:0005654]; p…	blue	-0.0893483	0.742109	-0.239106	0.372457	-0.340163	0.19735	-0.141014	0.602424	0.772106	0.000457173	0.350616	0.183045	-0.011719	0.965642	-0.0209176	0.93871	0.449219	0.0808863	-0.7037	0.00234988	0.547545	0.0281326	0.46981	0.0663294	0.892387	3.36e-06	0.399557	0.125207
Q3UUG6	TBC1 domain family member 24	cell junction [GO:0030054]; cytoplasm [GO:0005737]; cytoplasmic vesicle membrane [GO:0030659]; neuromuscular junction [GO:0031594]; plasma membrane [GO:0005886]; terminal bouton [GO:0043195]; GTPase activator activity [GO:0005096]; axon development [GO:0061564]; dendrite development [GO:0016358]; negative regulation of oxidative stress-induced neuron death [GO:1903204]; negative regulation of pep…	blue	0.0879289	0.74608	-0.412678	0.112158	-0.107419	0.692127	0.040073	0.882858	0.522626	0.0378018	0.20463	0.447121	0.0439757	0.871533	0.483576	0.0577301	-0.00878882	0.97423	-0.566432	0.022162	0.0526023	0.846588	0.770453	0.000478612	0.785458	0.000311334	0.0688313	0.800043
P68404	Protein kinase C beta type (PKC-B) (PKC-beta) (EC 2.7.11.13)	brush border membrane [GO:0031526]; calyx of Held [GO:0044305]; centrosome [GO:0005813]; cytoplasm [GO:0005737]; cytosol [GO:0005829]; nucleoplasm [GO:0005654]; nucleus [GO:0005634]; plasma membrane [GO:0005886]; presynaptic cytosol [GO:0099523]; spectrin [GO:0008091]; ATP binding [GO:0005524]; calcium channel regulator activity [GO:0005246]; calcium-dependent protein kinase C activity [GO:000469…	blue	0.0868574	0.749081	-0.626287	0.00944113	0.0680295	0.802329	-0.0729155	0.788422	0.467421	0.067912	-0.0886399	0.74409	-0.0161442	0.95268	0.719708	0.00167033	-0.127333	0.638401	-0.267047	0.317382	-0.267203	0.317089	0.678472	0.00386107	0.600068	0.0139935	-0.247413	0.355563
P24527	Leukotriene A-4 hydrolase (LTA-4 hydrolase) (EC 3.3.2.6) (Leukotriene A(4) hydrolase) (Tripeptide aminopeptidase LTA4H) (EC 3.4.11.4)	cytoplasm [GO:0005737]; cytosol [GO:0005829]; nucleoplasm [GO:0005654]; nucleus [GO:0005634]; aminopeptidase activity [GO:0004177]; epoxide hydrolase activity [GO:0004301]; leukotriene-A4 hydrolase activity [GO:0004463]; metalloaminopeptidase activity [GO:0070006]; tripeptide aminopeptidase activity [GO:0045148]; zinc ion binding [GO:0008270]; leukotriene biosynthetic process [GO:0019370]; leukot…	blue	0.0866726	0.749599	-0.149732	0.579935	-0.258229	0.334224	0.22924	0.393085	0.502224	0.0474296	0.573795	0.02012	0.15262	0.572563	0.224555	0.40309	0.0364552	0.893374	-0.768125	0.000510195	0.328837	0.213648	0.728155	0.00138222	0.930701	1.71e-07	0.363391	0.166511
Q8CH18	Cell division cycle and apoptosis regulator protein 1 (Cell cycle and apoptosis regulatory protein 1) (CARP-1)	nuclear envelope lumen [GO:0005641]; nucleus [GO:0005634]; perinuclear region of cytoplasm [GO:0048471]; nuclear receptor coactivator activity [GO:0030374]; RNA polymerase II cis-regulatory region sequence-specific DNA binding [GO:0000978]; transcription coactivator activity [GO:0003713]; transcription corepressor activity [GO:0003714]; apoptotic process [GO:0006915]; cell cycle [GO:0007049]; pos…	blue	0.0865154	0.750039	-0.381384	0.144963	0.119357	0.659736	0.518424	0.0396521	0.532199	0.0338296	0.265229	0.320814	0.174502	0.518036	0.69932	0.00257037	-0.737542	0.00111101	-0.291338	0.273609	-0.352581	0.180434	0.686307	0.00332596	0.64106	0.00744869	-0.129575	0.632451
P17427	AP-2 complex subunit alpha-2 (100 kDa coated vesicle protein C) (Adaptor protein complex AP-2 subunit alpha-2) (Adaptor-related protein complex 2 subunit alpha-2) (Alpha-adaptin C) (Alpha2-adaptin) (Clathrin assembly protein complex 2 alpha-C large chain) (Plasma membrane adaptor HA2/AP2 adaptin alpha C subunit)	AP-2 adaptor complex [GO:0030122]; cytoplasmic side of plasma membrane [GO:0009898]; cytoplasmic vesicle [GO:0031410]; membrane coat [GO:0030117]; postsynapse [GO:0098794]; secretory granule [GO:0030141]; synaptic vesicle [GO:0008021]; cargo adaptor activity [GO:0140312]; clathrin adaptor activity [GO:0035615]; disordered domain specific binding [GO:0097718]; kinase binding [GO:0019900]; phosphat…	blue	-0.0860369	0.751381	-0.488464	0.0548843	-0.202231	0.452582	0.0402452	0.882358	0.634241	0.00832198	0.324183	0.220589	0.24848	0.353426	0.520183	0.0388696	0.0241286	0.929322	-0.582389	0.0179238	0.0905616	0.738721	0.758125	0.000666048	0.943311	4.34e-08	0.223669	0.404997
Q80ZJ1	Ras-related protein Rap-2a (EC 3.6.5.2)	cytosol [GO:0005829]; membrane [GO:0016020]; midbody [GO:0030496]; plasma membrane [GO:0005886]; recycling endosome [GO:0055037]; recycling endosome membrane [GO:0055038]; Schaffer collateral - CA1 synapse [GO:0098685]; synapse [GO:0045202]; synaptic membrane [GO:0097060]; G protein activity [GO:0003925]; GDP binding [GO:0019003]; GTP binding [GO:0005525]; GTPase activity [GO:0003924]; magnesium …	blue	-0.085733	0.752233	0.270107	0.311656	0.290208	0.275559	0.0969729	0.720889	-0.752386	0.000771892	-0.321824	0.22416	-0.00765649	0.977549	-0.0504963	0.852666	-0.365466	0.163924	0.761173	0.000614887	-0.486202	0.0561881	-0.620934	0.0102589	-0.906426	1.31e-06	-0.367922	0.160895
P51150	Ras-related protein Rab-7a (EC 3.6.5.2)	alveolar lamellar body [GO:0097208]; autophagosome membrane [GO:0000421]; cytoplasm [GO:0005737]; cytoplasmic vesicle [GO:0031410]; cytosol [GO:0005829]; endosome [GO:0005768]; endosome membrane [GO:0010008]; Golgi apparatus [GO:0005794]; late endosome [GO:0005770]; late endosome membrane [GO:0031902]; lipid droplet [GO:0005811]; lysosomal membrane [GO:0005765]; lysosome [GO:0005764]; melanosome …	blue	0.0852961	0.753459	-0.0981003	0.717768	-0.16485	0.541789	0.0346402	0.898657	0.650025	0.00641295	0.573392	0.0202279	0.0753219	0.781595	0.0257129	0.924693	0.330635	0.211005	-0.713448	0.00191387	0.566796	0.0220576	0.51092	0.0431255	0.932828	1.38e-07	0.473675	0.0638259
Q8BTX9	Inactive hydroxysteroid dehydrogenase-like protein 1	intermediate filament cytoskeleton [GO:0045111]; intracellular membrane-bounded organelle [GO:0043231]; mitochondrion [GO:0005739]	blue	-0.0851246	0.753941	-0.127774	0.637227	-0.0421084	0.876949	-0.138926	0.607862	0.710676	0.00203055	0.5641	0.0228413	0.266349	0.318698	-0.00969327	0.971579	0.457354	0.0748847	-0.528612	0.0352792	0.600823	0.0138421	0.339897	0.197723	0.877734	7.88e-06	0.648288	0.00660413
Q9EQH3	Vacuolar protein sorting-associated protein 35 (Maternal-embryonic 3) (Vesicle protein sorting 35)	cytoplasm [GO:0005737]; cytosol [GO:0005829]; dopaminergic synapse [GO:0098691]; early endosome [GO:0005769]; endosome [GO:0005768]; endosome membrane [GO:0010008]; glutamatergic synapse [GO:0098978]; late endosome [GO:0005770]; lysosome [GO:0005764]; membrane [GO:0016020]; mitochondrion [GO:0005739]; mitochondrion-derived vesicle [GO:0099073]; neuron projection [GO:0043005]; neuronal cell body […	blue	-0.0844381	0.755869	-0.179997	0.50473	-0.146142	0.589154	-0.212605	0.429213	0.788081	0.000287802	0.420643	0.104717	0.00443601	0.986991	-0.0694965	0.798148	0.544234	0.0292949	-0.599322	0.0141443	0.633319	0.00844607	0.336097	0.203106	0.875819	8.74e-06	0.477705	0.0612906
Q8BUV3	Gephyrin [Includes: Molybdopterin adenylyltransferase (MPT adenylyltransferase) (EC 2.7.7.75) (Domain G); Molybdopterin molybdenumtransferase (MPT Mo-transferase) (EC 2.10.1.1) (Domain E)]	cytoplasm [GO:0005737]; cytoskeleton [GO:0005856]; cytosol [GO:0005829]; dendrite [GO:0030425]; extrinsic component of cytoplasmic side of plasma membrane [GO:0031234]; extrinsic component of plasma membrane [GO:0019897]; GABA-ergic synapse [GO:0098982]; glycinergic synapse [GO:0098690]; inhibitory synapse [GO:0060077]; neuronal cell body [GO:0043025]; postsynapse [GO:0098794]; postsynaptic densi…	blue	0.0842614	0.756365	-0.138561	0.608816	-0.266187	0.319003	0.146631	0.587893	0.553208	0.0262271	0.583547	0.0176429	0.233036	0.385077	0.131819	0.626516	0.161208	0.550877	-0.720184	0.00165289	0.400188	0.124557	0.656869	0.00570237	0.913101	7.95e-07	0.472141	0.0648109
[truncated: 3,347 more rows]

## Sheet: Figure2D_SourceData
Protein	MEbrown	MEyellow	MEtan	MEturquoise
HAPLN1	0.784825	-0.709208	0.469412	0.18121		* All values are correlation coefficients
HAPLN2	0.636567	-0.623569	0.527628	0.0454162
HAPLN4	0.951868	-0.736035	0.514653	0.318094
Aggrecan	0.900206	-0.685257	0.220588	0.564594
Brevican	0.467652	0.114573	-0.451052	0.911512
Versican	-0.0595986	0.164093	0.00893621	-0.390424
Neurocan	0.365347	-0.318797	0.45988	-0.0507765
ADAM.10	0.730041	-0.380209	0.437394	0.258096
ADAM.11	0.599886	-0.477781	0.127706	0.361764
ADAM.22	0.655691	-0.210274	-0.0548472	0.689279
ADAM.23	0.788161	-0.453841	0.120439	0.597469
Cystatin.C	0.41435	-0.368636	0.351791	0.0513288
Cystatin.B	0.108241	-0.457996	0.264816	-0.180454
[truncated: 71 more rows]

## Sheet: Figure2e_SourceData
Protein	Region	Aged Female 1	Aged Female 2	Aged Male 1	Aged Male 2	Young Female 1	Young Female 2	Young Male 1	Young Male 2
[truncated: 42 more rows]

[truncated: 1 more sheets: Figure2f_SourceData]
