# Supplementary material for: Midbrain extracellular matrix and microglia are associated with cognition in aging mice
Source: Nat Commun. 2025 Nov 27;16:11319. doi: 10.1038/s41467-025-66434-z (PMC12722224; doi:10.1038/s41467-025-66434-z)
Supplement: Supplementary file 11 — Source Data [file 41467_2025_66434_MOESM11_ESM.zip › Source Data/Source Data - Figure 3.xlsx]

## Sheet: Figure3c_SourceData
Age	Region	Sex	WFA Coverage			Key
1	1	1	0.00674781			Age: 1 = aged
1	1	1	0.00642755			Region: 1 = VTA
1	1	1	0.0100231			Sex: 1 = female
1	1	0	0.00976953
1	1	0	0.0055979
1	1	0	0.0069754
1	1	0	0.00926712
1	1	0	0.0102424
1	1	0	0.00457179
1	1	0	0.00748233
0	1	1	0.00299567
0	1	1	0.00302352
0	1	0	0.00510505
0	1	0	0.00504134
0	1	0	0.00538955
0	1	0	0.00448708
0	1	0	0.00426682
1	0	1	0.00505438
1	0	1	0.00183076
1	0	0	0.00383392
1	0	0	0.00662595
1	0	0	0.00308002
1	0	0	0.00576534
1	0	0	0.00390741
1	0	0	0.00631994
1	0	0	0.0033952
1	0	0	0.00440137
0	0	1	0.00545732
0	0	1	0.00639053
0	0	1	0.00412885
0	0	0	0.00327407
0	0	0	0.00653251
0	0	0	0.00519121
0	0	0	0.00213929
0	0	0	0.00511383

## Sheet: Figure3e_SourceData
Age	Region	Sex	Hyaluronan Coverage			Key
1	1	1	0.0099109			Age: 1 = aged
1	1	1	0.0342621			Region: 1 = VTA
1	1	1	0.0195737			Sex: 1 = female
1	1	1	0.0138765
1	1	0	0.0150709
1	1	0	0.0179867
1	1	0	0.012908
1	1	0	0.0266299
1	1	0	0.0212976
0	1	1	0.00974155
0	1	1	0.0177047
0	1	1	0.00996211
0	1	1	0.0214973
0	1	1	0.0220293
0	1	0	0.0185205
0	1	0	0.0215115
0	1	0	0.0222994
0	1	0	0.0239307
0	1	0	0.0198755
1	1	1	0.00736729
1	1	1	0.0246649
1	1	1	0.0231831
1	1	1	0.0408762
1	1	1	0.034045
1	1	0	0.0486639
1	1	0	0.0168932
1	1	0	0.0353504
1	1	0	0.0233416
0	1	1	0.0148914
0	1	1	0.0248192
0	1	1	0.00737371
0	1	1	0.0125502
0	1	1	0.023921
0	1	1	0.0168981
0	1	0	0.0316119
0	1	0	0.0109087
0	1	0	0.0164131
0	1	0	0.0283829
1	1	1	0.0257826
1	1	1	0.0276915
1	1	1	0.0546619
1	1	1	0.0221763
1	1	0	0.045458
1	1	0	0.0443203
1	1	0	0.0233468
1	1	0	0.0336338
1	1	0	0.0219819
0	1	1	0.0395449
0	1	1	0.0219144
0	1	1	0.0296243
0	1	1	0.0340553
0	1	1	0.0180933
0	1	0	0.0273224
0	1	0	0.0494695
0	1	0	0.0267782
0	1	0	0.0425404
0	1	0	0.0212533
1	0	1	0.00582683
1	0	1	0.00603236
1	0	1	0.00394797
1	0	1	0.00606884
1	0	0	0.0115722
1	0	0	0.00721096
1	0	0	0.00839212
1	0	0	0.0061633
1	0	0	0.00948425
0	0	1	0.0119242
0	0	1	0.00466914
0	0	1	0.00932739
0	0	1	0.00409421
0	0	1	0.00682189
0	0	0	0.00783201
0	0	0	0.00697203
0	0	0	0.00654934
0	0	0	0.00552576
0	0	0	0.0100803
1	0	1	0.00617788
1	0	1	0.00866584
1	0	1	0.0119362
1	0	1	0.0132393
1	0	1	0.0023303
1	0	0	0.0256787
1	0	0	0.0103555
1	0	0	0.0109504
1	0	0	0.00909542
1	0	0	0.00814033
0	0	1	0.0114367
0	0	1	0.0213647
0	0	1	0.00289956
0	0	1	0.00378203
0	0	1	0.00982209
0	0	0	0.0100053
0	0	0	0.0132931
0	0	0	0.0056564
0	0	0	0.00788127
0	0	0	0.019235
1	0	1	0.0135417
1	0	1	0.00590656
1	0	1	0.0223101
1	0	1	0.0119975
1	0	0	0.0141781
1	0	0	0.0240541
1	0	0	0.00872874
1	0	0	0.0130413
1	0	0	0.00786469
0	0	1	0.0149204
0	0	1	0.0185354
0	0	1	0.0115337
0	0	1	0.013232
0	0	1	0.0172141
0	0	0	0.0115592
0	0	0	0.0156259
0	0	0	0.00749112
0	0	0	0.0142022

## Sheet: Figure3g_SourceData
Age	Region	Sex	VGlut1-Homer2 Density					Key
1	1	1	0.00066045					Age: 1 = aged
1	1	1	0.000904792					Region: 1 = VTA
1	1	1	0.000718512					Sex: 1 = female
1	1	0	0.000324177
1	1	0	0.00136203
1	1	0	0.00100882
0	1	1	0.000382239
0	1	1	0.000626581
0	1	1	0.000551585
0	1	0	0.0011201
0	1	0	0.000810442
0	1	0	0.000268535
1	0	1	0.00192329
1	0	1	0.00121929
1	0	0	0.000759639
1	0	0	0.0016983
1	0	0	0.00189184
0	0	1	0.00172007
0	0	1	0.00104753
0	0	1	0.00216037
0	0	0	0.00210715
0	0	0	0.00112736
0	0	0	0.00110317
0	0	0	0.00263454

## Sheet: Figure3I_SourceData
Age	Region	Sex	Image	Rotated		Key
1	1	1	0.00110317	0.000621742		Age: 1 = aged
1	1	1	0.000914469	0.000379819		Region: 1 = VTA
1	1	0	0.00148783	0.000851569		Sex: 1 = female
1	1	0	0.00152653	0.000701577
0	1	1	0.00179023	0.00072335
0	1	1	0.00164266	0.000469331
0	1	0	0.00124348	0.000544327
0	1	0	0.00136687	0.000614485
1	1	1	0.00129671	0.00101608
1	1	1	0.00146122	0.000781412
1	1	0	0.00169346	0.0013959
1	1	0	0.00156282	0.00104027
0	1	1	0.00141283	0.00123865
0	1	1	0.00182894	0.00130941
0	1	0	0.00129187	0.000645935
0	1	0	0.00198377	0.001333
1	0	1	0.00278695	0.00115034
1	0	1	0.00118058	0.000295146
1	0	0	0.00246278	0.000808023
1	0	0	0.00221602	0.000558842
0	0	1	0.00272405	0.000870923
0	0	1	0.00169588	0.000616904
0	0	0	0.00163782	0.000764477
0	0	0	0.00241681	0.000938662
1	0	1	0.000244342	0.000254019
1	0	1	0.000350789	0.000370142
1	0	0	0.000370142	0.000133058
1	0	0	0.000246762	0.000481427
0	0	1	0.000391915	0.000561262
0	0	1	0.000166927	0.000224988
0	0	0	0.000984627	0.000769315
0	0	0	0.000195958	0.000324177
