# Supplementary material for: Midbrain extracellular matrix and microglia are associated with cognition in aging mice
Source: Nat Commun. 2025 Nov 27;16:11319. doi: 10.1038/s41467-025-66434-z (PMC12722224; doi:10.1038/s41467-025-66434-z)
Supplement: Supplementary file 11 — Source Data [file 41467_2025_66434_MOESM11_ESM.zip › Source Data/Source Data - Figure 4.xlsx]

## Sheet: Figure4a_SourceData
Description	Aged Female 1	Aged Female 2	Aged Male 1	Aged Male 2	Young Female 1	Young Female 2	Young Male 1	Young Female 2
Integrin alpha-M (CD11 antigen-like family member B) (CR-3 alpha chain) (Cell surface glycoprotein MAC-1 subunit alpha) (Leukocyte adhesion receptor MO1) (CD antigen CD11b)	25.4942	25.4433	25.258	25.2677	25.0543	23.8614	23.8655	24.1357
Apolipoprotein E (Apo-E)	31.347	31.0875	30.8988	31.1598	31.1224	30.4847	30.6312	30.3792
Complement C1q subcomponent subunit B	30.2542	30.7031	29.7366	30.1783	28.6839	28.593	28.6295	28.6821
Beta-hexosaminidase subunit beta (EC 3.2.1.52) (Beta-N-acetylhexosaminidase subunit beta) (Hexosaminidase subunit B) (N-acetyl-beta-glucosaminidase subunit beta)	29.4707	29.7345	29.1026	29.7793	28.5742	28.4236	28.7916	28.1915
Complement C1q subcomponent subunit A	30.4684	31.4486	30.3291	30.5761	29.0286	28.773	29.2324	29.1903
Complement C1q subcomponent subunit C	29.9172	30.7943	30.0019	30.5636	28.3831	28.6519	29.1778	29.0299
Deoxynucleoside triphosphate triphosphohydrolase SAMHD1 (dNTPase) (EC 3.1.5.-) (Interferon-gamma-inducible protein Mg11) (SAM domain and HD domain-containing protein 1) (mSAMHD1)	24.0387	25.1007	25.6796	26.3773	23.3518	25.635	25.2396	24.977
Cytoplasmic FMR1-interacting protein 1 (Specifically Rac1-associated protein 1) (Sra-1)	28.92	29.2824	29.0227	29.009	29.6861	29.1789	29.6191	29.0343
P2X purinoceptor 7 (P2X7) (ATP receptor) (P2Z receptor) (Purinergic receptor)	25.3072	25.1627	25.2669	25.1841	24.2783	23.7929	24.916	24.2647

## Sheet: Figure4b_SourceData
Age	Microglia Density	Hyaluronan FOV Coverage			Key
1	2525.43	0.0099109			Age: 1 = Middle Aged
1	2116.26	0.0342621
1	1965.17	0.0195737
1	3276.62	0.0138765
1	2583.97	0.0150709
1	2844.24	0.0179867
1	2212.3	0.012908
1	2364.86	0.0266299
1	3266.93	0.0212976
0	2173.44	0.00974155
0	2003.29	0.0177047
0	1744.99	0.00996211
0	1921.3	0.0214973
0	1869.87	0.0220293
0	2430.74	0.0185205
0	2002.96	0.0215115
0	1805.62	0.0222994
0	2069.51	0.0239307
0	2478.76	0.0198755
1	2674.75	0.00736729
1	3238.84	0.0231831
1	2797.38	0.0408762
1	2683.55	0.0486639
1	2337.06	0.0168932
1	2464.72	0.0353504
1	2636.16	0.0233416
0	1658.83	0.0148914
0	1669.78	0.0248192
0	1646.09	0.00737371
0	1911.93	0.0125502
0	2114.35	0.023921
0	2056.45	0.0168981
0	1913.79	0.0316119
0	2213.88	0.0109087
0	2724.76	0.0164131
0	1691.79	0.0283829
1	2593.39	0.0257826
1	2987.25	0.0276915
1	3418.16	0.0546619
1	NaN	0.0221763
1	3513.72	0.045458
1	2575.94	0.0443203
1	2466.26	0.0233468
1	3188.79	0.0336338
1	3444.52	0.0219819
0	2992.79	0.0395449
0	2136.35	0.0219144
0	2772.66	0.0296243
0	2435.15	0.0340553
0	2448.61	0.0494695
0	2453.64	0.0267782
0	2351.35	0.0425404
0	2425.29	0.0212533

## Sheet: Figure4c_SourceData
Age	Sex	Sum of Sholl Intersections	Hyaluronan FOV Coverage			Key							Key
1	1	50	0.0099109			Age: 1 = Middle Aged
1	1	41.6667	0.0342621			Sex: 1 = female
1	1	58.6	0.0195737
1	1	69.6667	0.0138765
1	0	69	0.0150709
1	0	72.2857	0.0179867
1	0	31	0.012908
1	0	51	0.0266299
1	0	62.75	0.0212976
0	1	61.3333	0.00974155
0	1	58	0.0177047
0	1	66.5	0.00996211
0	1	71.6667	0.0214973
0	1	71.2	0.0220293
0	0	83	0.0185205
0	0	67.375	0.0215115
0	0	66.6	0.0222994
0	0	85.8	0.0239307
0	0	85.8	0.0198755
1	1	59	0.00736729
1	1	57	0.0246649
1	1	67.6	0.0231831
1	1	60.2	0.0408762
1	1	62.4	0.034045
1	0	59.625	0.0486639
1	0	60.3333	0.0168932
1	0	58.5	0.0353504
1	0	67.3333	0.0233416
0	1	62.5	0.0148914
0	1	73.2	0.0248192
0	1	68	0.00737371
0	1	70.3333	0.0125502
0	1	73.1667	0.023921
0	0	69.8571	0.0168981
0	0	87.6667	0.0316119
0	0	70.75	0.0109087
0	0	63.75	0.0164131
0	0	60	0.0283829
1	1	79.25	0.0257826
1	1	53.5	0.0276915
1	1	57.6667	0.0546619
1	1	76.1667	0.0221763
1	0	70.5556	0.045458
1	0	81.8571	0.0443203
1	0	78.125	0.0233468
1	0	86.375	0.0336338
1	0	74.5714	0.0219819
0	1	93.8333	0.0395449
0	1	76.7143	0.0219144
0	1	69.75	0.0296243
0	1	81.4286	0.0340553
0	1	88.2	0.0180933
0	0	115.25	0.0273224
0	0	108.2	0.0494695
0	0	96.6667	0.0425404
0	0	58	0.0212533

## Sheet: Figure4d_SourceData
Age	Sex	VTA Microglia-Hyaluronan Contact Density		Key
2	0	0.0153742		Age: 0 = Young; 1 = Middle Aged; 2 = Aged
2	0	0.0190783		Sex: 1 = Female
1	0	0.016616
1	0	0.00792266
1	0	0.0113441
2	0	0.00389236
2	0	0.00491291
0	1	0.0166873
0	1	0.0164923
0	0	0.0196225
0	0	0.0197148
0	0	0.0176697
2	0	0.0114176
2	0	0.0086267
1	1	0.00779908
1	1	0.0103358

## Sheet: Figure4f_4g_SourceData
Genotype	WFA Tissue Coverage	Homer2 Density
Csf1r+/+	0.0078	0.0083
Csf1r+/+	0.0133	0.009
Csf1rΔFIRE/ΔFIRE	0.0177	0.008
Csf1rΔFIRE/ΔFIRE	0.0202	0.0083
Csf1rΔFIRE/ΔFIRE	0.0224	0.0088
Csf1r+/+	0.0224	0.0082

## Sheet: Figure4i_SourceData
Age	Genotype	WFA Coverage			Key
1	0	0.00674781			Age: 1 = Aged
1	0	0.00642755			Genotype: 1: KO
1	0	0.0100231
1	0	0.00976953
1	0	0.0055979
1	0	0.0069754
1	0	0.00926712
1	0	0.0102424
1	0	0.00457179
1	0	0.00748233
0	0	0.00299567
0	0	0.00302352
0	0	0.00510505
0	0	0.00504134
0	0	0.00538955
0	0	0.00448708
0	0	0.00426682
1	1	0.0161116
1	1	0.0054301
1	1	0.0140198
0	1	0.0154362
0	1	0.00620294
0	1	0.0160134
0	1	0.0166141
1	1	0.0191674

## Sheet: Figure4j_SourceData
Age	Genotype	Homer2		Key
1	0	0.00892696		Age: 1 = Aged
1	0	0.0101463		Genotype: 1: KO
1	0	0.0107099
1	0	0.0135211
0	0	0.01273
0	0	0.0122703
0	0	0.0106857
0	0	0.00951484
1	0	0.0110341
1	0	0.0102116
1	0	0.0136275
1	0	0.0113825
0	0	0.0115059
0	0	0.0134152
0	0	0.0120381
0	0	0.0152097
1	2	0.0091834
1	2	0.0112422
1	2	0.0116438
1	2	0.0109857
0	2	0.0153887
0	2	0.0160685
0	2	0.0130856
0	2	0.0121107
