# Supplementary material for: Midbrain extracellular matrix and microglia are associated with cognition in aging mice
Source: Nat Commun. 2025 Nov 27;16:11319. doi: 10.1038/s41467-025-66434-z (PMC12722224; doi:10.1038/s41467-025-66434-z)
Supplement: Supplementary file 11 — Source Data [file 41467_2025_66434_MOESM11_ESM.zip › Source Data/Source Data - Figure 5.xlsx]

## Sheet: Figure5b_SourceData
Age	Sex	Session 1	Session 2	Session 3	Session 4	Session 5	Session 6	Session 7	Session 8	Session 9	Session 10	Session 11	Session 12	Session 13	Session 14	Session 15	Session 16	Session 17	Session 18	Session 19	Session 20	Session 21	Session 22	Session 23			Key
1	1	0	0	0	0	0	3	0	3	1	6	5	1	5	3	5	9	1	4	6	0	5	4	12			Age: 1 = Aged
1	1	0	0	0	0	0	0	1	1	1	1	0	1	0	1	1	2	0	0	1	1	1	0	1			Sex: 1 = Female
1	1	0	0	0	0	0	0	0	2	0	0	0	0	0	0	0	0	0	0	0	0	0	0	0
0	1	3	1	1	2	2	3	1	4	0	1	6	2	5	4	6	6	5	4	7	2	7	3	6
0	1	0	0	1	2	2	0	0	4	0	2	1	2	2	3	3	4	6	4	4	5	6	13	8
0	1	0	0	6	0	0	4	0	1	1	25	6	6	12	17	14	12	10	12	11	7	4	6	7
1	1	0	0	0	1	1	3	1	6	2	5	4	0	5	5	8	7	4	1	11	5	4	3	5
1	1	0	0	0	0	0	0	1	0	1	1	1	0	0	0	0	3	2	7	4	4	3	1	4
1	1	0	0	2	3	1	1	6	3	5	7	5	2	4	2	2	7	5	4	4	5	6	4	5
0	1	1	2	1	2	2	2	0	3	1	4	0	1	0	0	2	6	3	7	7	1	8	5	8
0	1	0	0	0	5	5	0	2	2	2	2	0	1	4	1	1	1	4	10	6	6	8	14	5
0	1	6	1	8	5	7	9	6	6	6	6	4	6	8	10	7	8	15	4	8	3	0	2	8
1	1	2	1	0	1	1	2	1	3	1	3	3	1	2	2	3	3	1	2	5	2	1	4	6
1	1	0	0	2	2	2	2	2	1	2	3	1	1	1	1	1	4	4	13	14	7	7	7	7
1	1	3	3	1	2	0	2	2	4	6	7	1	4	6	5	6	6	5	5	10	8	7	7	5
0	1	1	2	9	0	0	1	1	3	4	8	3	4	5	3	4	5	3	6	8	6	6	3	8
0	1	0	0	1	0	0	1	0	0	0	1	0	0	0	0	0	0	1	2	0	1	1	2	2
0	1	2	1	6	2	1	1	1	1	1	2	2	2	1	5	3	1	10	1	4	6	7	2	6
1	0	2	1	1	0	0	3	1	1	1	1	3	2	1	3	2	4	3	5	7	2	3	5	4
1	0	0	0	0	0	0	0	1	2	1	2	4	4	2	1	1	3	3	8	7	1	5	6	3
1	0	0	0	0	0	2	0	2	1	0	0	0	1	2	3	2	2	3	4	2	2	8	3	11
0	0	0	0	2	0	0	1	2	3	2	2	4	0	1	2	3	7	9	8	7	3	4	6	16
0	0	0	0	1	1	1	0	1	0	0	4	1	1	2	2	2	1	3	5	5	1	5	1	1
0	0	0	0	0	0	0	0	0	0	0	0	0	1	0	0	0	0	7	1	3	0	5	4	1
1	0	0	0	0	0	0	3	1	3	4	3	5	3	3	4	3	4	2	6	5	2	3	5	5
1	0	8	0	0	0	0	1	1	3	4	9	3	4	6	11	11	8	3	15	12	9	11	8	6
1	0	0	2	1	0	1	0	1	0	0	3	3	3	4	6	6	6	11	10	8	7	9	11	10
0	0	0	0	4	1	1	0	0	0	0	3	2	5	4	6	10	6	9	20	12	3	7	11	10
0	0	0	0	1	0	0	2	3	1	2	5	3	1	2	5	5	5	4	11	10	9	3	10	10
0	0	1	0	1	2	0	0	0	0	0	0	0	1	1	1	1	0	0	1	0	1	10	1	0
1	0	3	0	1	4	4	6	2	3	6	3	4	1	5	3	10	5	3	7	12	3	11	0	6
1	0	1	0	0	1	1	1	2	5	9	10	3	3	8	7	7	8	9	12	14	9	13	11	7
1	0	3	1	1	4	7	3	4	3	3	7	4	5	5	10	9	14	10	6	9	8	3	8	6
0	0	0	0	1	0	0	5	2	1	2	4	2	0	1	2	2	2	3	5	6	2	5	4	6
0	0	3	3	3	1	1	0	0	2	3	3	1	1	1	2	2	2	2	8	6	4	7	9	5
0	0	2	1	3	5	1	0	2	1	1	5	0	7	6	2	6	3	8	4	7	3	2	5	8

## Sheet: Figure5b_5c_SourceData
Age	Sex	Exit Latency	% Time on Perimeter	Proportion Visits (2Hr)	Proportion Visits (24Hr)	Proportion Visits (24Hr - 2Hr)	Errors to Correct (2Hr)	Errors to Correct (24Hr)	Errors to Correct (24Hr - 2Hr)				Key
1	1	5.08333	0.312247	0.5	0.4375	-0.0625	0.75	1.25	0.5				Age: 1 = Aged
1	1	4.75	0.223701	NaN	NaN	0	NaN	NaN	NaN				Sex: 1 = Female
1	1	4	0.0838284	NaN	NaN	0	NaN	NaN	NaN
0	1	6.16667	0.328788	0.75	0.5625	-0.1875	0	0.75	0.75
0	1	5.5	0.276016	0.4375	0.5625	0.125	1	0.5	-0.5
0	1	2.33333	0.351029	0.9375	0.5	-0.4375	0	0.333333	0.333333
1	1	3.91667	0.298455	0.5625	0.375	-0.1875	0.25	0.75	0.5
1	1	4.75	0.241182	0.4375	0.375	-0.0625	1.25	1	-0.25
1	1	1.83333	0.308075	0.625	0.208333	-0.416667	0	1	1
0	1	7.58333	0.34923	0.6875	0.520833	-0.166667	0	0.5	0.5
0	1	4.33333	0.29452	0.4375	0.6875	0.25	0.75	0.5	-0.25
0	1	2.58333	0.377335	0.6875	0.458333	-0.229167	0.333333	0	-0.333333
1	1	3.58333	0.337511	0.4375	0.125	-0.3125	1.5	1.75	0.25
1	1	3.25	0.406576	0.6875	0.8125	0.125	0.5	0.75	0.25
1	1	2.25	0.334316	0.8125	0.5	-0.3125	0.25	1	0.75
0	1	7.75	0.328534	0.520833	0.3125	-0.208333	1	1	0
0	1	8.75	0.213447	NaN	0.25	0.25	NaN	0.5	-0.5
0	1	3.58333	0.318715	0.5	0.229167	-0.270833	0.75	0.75	0
1	0	5.75	0.339759	0.375	0.208333	-0.166667	1.75	1.25	-0.5
1	0	7.75	0.304327	0.4375	0.416667	-0.0208333	0.25	1.25	1
1	0	4.33333	0.328441	0.4375	0.0625	-0.375	0	1.5	1.5
0	0	3.58333	0.401148	0.625	0.75	0.125	0.5	0.5	0
0	0	8.5	0.240344	0.25	0.3125	0.0625	1.5	1.33333	-0.166667
0	0	4	0.366932	0.25	0.4375	0.1875	0	0.5	0.5
1	0	4.66667	0.338235	0.5625	0.5	-0.0625	1	0.75	-0.25
1	0	4.41667	0.479587	0.75	0.8125	0.0625	0	0.5	0.5
1	0	2.58333	0.338424	0.9375	1	0.0625	0	0	0
0	0	3.33333	0.417463	0.6875	0.75	0.0625	0.5	0	-0.5
0	0	4.5	0.364049	0.6875	0.875	0.1875	0.75	0.25	-0.5
0	0	2.33333	0.284447	NaN	0.3125	0.3125	NaN	0	-1
1	0	5.25	0.397199	0.4375	0.145833	-0.291667	0.5	1.75	1.25
1	0	3.25	0.550017	0.9375	0.875	-0.0625	0.25	0.5	0.25
1	0	3.08333	0.351864	0.75	0.3125	-0.4375	0.5	1	0.5
0	0	7.16667	0.327017	0.25	0.625	0.375	1.25	0.75	-0.5
0	0	10.1667	0.269227	0.375	0.645833	0.270833	1	1	0
0	0	3.25	0.347917	0.6875	0.333333	-0.354167	0	0.666667	0.666667

## Sheet: Figure5g_SourceData
Age	Behavior	Sex	Hyaluronan FOV Coverage				Key
1	1	1	0.0099109				Age: 1 = Aged
1	0	1	0.0342621				Sex: 1 = Female
1	0	1	0.0195737
1	1	1	0.0138765
1	1	0	0.0150709
1	0	0	0.0179867
1	1	0	0.012908
1	0	0	0.0266299
1	1	0	0.0212976
0	1	1	0.00974155
0	0	1	0.0177047
0	1	1	0.00996211
0	0	1	0.0214973
0	1	1	0.0220293
0	1	0	0.0185205
0	0	0	0.0215115
0	1	0	0.0222994
0	0	0	0.0239307
0	1	0	0.0198755
1	1	1	0.00736729
1	0	1	0.0246649
1	1	1	0.0231831
1	0	1	0.0408762
1	1	1	0.034045
1	0	0	0.0486639
1	1	0	0.0168932
1	0	0	0.0353504
1	1	0	0.0233416
0	1	1	0.0148914
0	0	1	0.0248192
0	1	1	0.00737371
0	0	1	0.0125502
0	1	1	0.023921
0	1	0	0.0168981
0	0	0	0.0316119
0	1	0	0.0109087
0	0	0	0.0164131
0	1	0	0.0283829
1	1	1	0.0257826
1	1	1	0.0276915
1	0	1	0.0546619
1	1	1	0.0221763
1	1	0	0.045458
1	0	0	0.0443203
1	1	0	0.0233468
1	0	0	0.0336338
1	1	0	0.0219819
0	1	1	0.0395449
0	0	1	0.0219144
0	1	1	0.0296243
0	0	1	0.0340553
0	1	1	0.0180933
0	1	0	0.0273224
0	0	0	0.0494695
0	1	0	0.0267782
0	0	0	0.0425404
0	1	0	0.0212533

## Sheet: Figure5j_SourceData
Age	Behavior	Sex	Homer2 Density			Key
1	1	1	0.0138235			Age: 1 = Aged
1	0	1	0.00892696			Sex: 1 = Female
1	1	1	0.0132477
1	0	1	0.0101463
1	1	1	0.0127699
1	1	0	0.0137025
1	0	0	0.0107099
1	1	0	0.010722
1	0	0	0.0135211
1	1	0	0.014242
0	0	1	0.01273
0	1	1	0.0123816
0	0	1	0.0122703
0	1	1	0.0133034
0	1	0	0.0158508
0	0	0	0.0106857
0	1	0	0.0112518
0	0	0	0.00951484
0	1	0	0.0104687
1	1	1	0.0110656
1	0	1	0.0110341
1	1	1	0.0144307
1	0	1	0.0102116
1	1	1	0.0142735
1	1	0	0.0135235
1	0	0	0.0136275
1	1	0	0.0110825
1	0	0	0.0113825
1	1	0	0.00965031
0	1	1	0.0155121
0	0	1	0.0115059
0	1	1	0.0151129
0	0	1	0.0134152
0	1	1	0.0111744
0	1	0	0.0128074
0	0	0	0.0120381
0	1	0	0.012309
0	0	0	0.0152097
0	1	0	0.014617
