# Supplementary material for: Midbrain extracellular matrix and microglia are associated with cognition in aging mice
Source: Nat Commun. 2025 Nov 27;16:11319. doi: 10.1038/s41467-025-66434-z (PMC12722224; doi:10.1038/s41467-025-66434-z)
Supplement: Supplementary file 11 — Source Data [file 41467_2025_66434_MOESM11_ESM.zip › Source Data/Source Data - Figure 6.xlsx]

## Sheet: Figure6a_SourceData
Age	Sex	Open Field % Middle	NOR Discrimination Index	T Maze Alternation Index			Key:
1	1	0.0983333	0.333333	0.571429			Age: 1 = Middle Aged
1	1	0.0601002	0.423077	0.714286			Sex: 1 = Female
1	1	0.0483333	0.473684	0.571429
1	1	0.106667	0.613636	0.857143
1	1	0.156667	0.492958	0.571429
1	1	0.0566667	-0.0740741	0.571429
1	1	0.065	0.312	0.714286
1	1	0.0333333	-0.181818	0.571429
1	1	0.1	-0.657143	0.714286
1	1	0.0766667	0.189189	0.571429
1	1	0.127907	0.441624	0.714286
1	1	0.0983333	0.536424	0.428571
1	0	0.131667	-1	0.714286
1	0	0.0683333	-1	1
1	0	0.0866667	0	0.857143
1	0	0.0458265	0	0.571429
1	0	0.0766667	0	0.714286
1	0	0.11	-0.202703	0.571429
1	0	0.156667	0.192308	0.857143
1	0	0.035	0	0.714286
1	0	0.103333	-0.0823529	0.714286
1	0	0.0533333	1	0.571429
1	0	0.148333	0.719298	0.285714
1	0	0.0883333	1	0.571429
0	1	0.1	0.71875	0.857143
0	1	0.103333	0.0630631	0.714286
0	1	0.08	-0.30855	0.428571
0	1	0.225	0.311628	0.714286
0	1	0.1	0.844156	0.857143
0	1	0.103789	0.935743	0.857143
0	0	0.0733333	0.754386	0.714286
0	0	0.0996678	1	1
0	0	0.07	0.296296	0.428571
0	0	0.108333	0.433333	0.714286
0	0	0.0983333	0.342373	0.714286
0	0	0.09	0.4613	0.857143

## Sheet: Figure 6b_SourceData
Age	Cognitive	Sex	Fraction	Matrisome Protein Intensity
0		0	M	16.2306
0		0	M	17.0385
0		0	M	16.1998
0		1	M	16.2448
0		1	M	16.38
0		1	M	16.3731
1	0	1	M	16.5593
1	0	1	M	16.0995
1	0	0	M	16.5633
1	0	1	M	16.2785
1	0	0	M	16.5317
1	1	1	M	16.4828
1	1	0	M	16.5593
1	1	1	M	16.5571
1	1	1	M	16.6114
1	1	0	M	16.4713
1	1	0	M	15.9967
0		0	CS	15.7663
0		0	CS	16.1224
0		0	CS	15.8209
0		1	CS	15.5738
0		1	CS	16.0031
0		1	CS	15.6134
1	0	1	CS	16.1284
1	0	1	CS	15.8726
1	0	0	CS	15.9079
1	0	1	CS	15.747
1	0	0	CS	15.9753
1	1	1	CS	16.0311
1	1	0	CS	16.1129
1	1	1	CS	16.066
1	1	0	CS	15.7876
1	1	1	CS	16.1924
1	1	0	CS	15.8168
1	1	0	CS	15.8244
0		0	Insol	18.4649
0		0	Insol	18.7809
0		0	Insol	18.7831
0		1	Insol	18.3324
0		1	Insol	18.4892
0		1	Insol	19.0846
1	0	1	Insol	18.3326
1	0	1	Insol	18.762
1	0	0	Insol	19.2278
1	0	1	Insol	18.7921
1	0	0	Insol	18.4551
1	1	1	Insol	18.1561
1	1	0	Insol	19.1083
1	1	1	Insol	18.1813
1	1	0	Insol	18.9635
1	1	1	Insol	18.9821
1	1	0	Insol	19.0373
1	1	0	Insol	18.838

## Sheet: Figure 6c_SourceData
Age	Cognitive	Sex	ECM Proteoglycans
0		0	17.6559
0		0	17.7952
0		0	17.7323
0		1	17.5076
0		1	17.5257
0		1	17.4939
1	0	1	18.303
1	0	1	18.3408
1	0	0	17.9861
1	0	1	18.1699
1	0	0	18.192
1	1	1	18.562
1	1	0	18.2525
1	1	1	18.4451
1	1	1	18.3478
1	1	0	18.5879
1	1	0	18.3205
Relationship Between Protein Intensity and Cognitive Status/Age
Gene	r_Cognition	r_Age
Spock1	-0.867743	-0.0529143
Vcan	-0.800748	0.554994
Hapln2	-0.740795	0.892872
Hapln4	-0.708327	0.325271
Bcan	-0.646084	-0.196502
Acan	-0.534299	0.567679
Hapln1	-0.502213	0.669283
Hapln3	-0.447988	0.283046
Ncan	-0.43682	0.162267
Spock3	-0.240768	-0.0300013
Chadl	-0.189391	-0.552025
Prelp	-0.0937969	-0.30067
Spock2	0.369271	-0.103049
Fmod	0.428526	-0.329024
Z- Scored Protein Intensities
Spock1	Vcan	Hapln2	Hapln4	Bcan	Acan	Hapln1	Hapln3	Ncan	Spock3	Chadl	Prelp	Spock2	Fmod
-1.28352	-1.28922	-1.74654	-1.92467	-0.405323	-0.783767	0.166295	0.0889432	1.11944	-0.526595	-0.225206	1.47433	0.149878	0.582052
-0.10157	0.848981	-0.658325	1.4452	1.11734	-0.480563	-0.57815	-0.340869	-0.0534721	0.181594	1.18618	0.107143	-2.04548	-0.101896
-0.757128	-0.717699	-0.697681	0.276844	0.40737	-0.27265	-0.862888	-2.65902	-1.57525	-0.143374	1.03067	-0.337456	0.665595	0.169227
1.30946	-0.811405	-1.41886	0.00428799	0.970743	-0.552507	-1.04047	0.0992045	-0.0111928	-0.481233	0.339327	-0.207845	1.70501	0.32711
-0.985151	-1.14565	-1.47319	-0.961286	-0.0630389	-2.08197	-1.45214	0.221402	-0.0601669	0.339856	1.28207	0.130726	0.836204	0.954407
2.24779	-1.3938	-1.25913	-1.48289	-0.430695	-0.440386	-1.66993	0.290859	-0.737623	0.873484	0.871644	1.27576	-0.474032	0.742105
-0.451382	0.446729	0.740292	0.973866	-0.553166	0.771062	0.479204	1.16273	-0.364247	0.869033	-1.30811	-0.918087	0.154778	0.758016
-0.498226	-0.376529	0.091982	-0.963376	0.309137	-0.341998	0.913465	0.331911	0.661625	-3.33933	-0.807098	0.595808	0.665862	0.6088
-1.04025	-1.49227	0.0310163	-0.460899	-3.17779	-1.60187	-1.08042	-2.12669	-0.619838	0.54626	0.204893	1.71655	-1.11271	0.661009
-0.865555	0.359914	0.465475	-0.864073	-0.298766	0.602376	-0.203437	-0.692973	-0.841907	-0.188462	0.499923	-2.65331	0.49437	0.0440391
-1.13534	-0.707427	0.0428679	-0.660554	-1.00553	-0.026013	0.13322	0.128509	-0.792688	0.433591	-1.62372	-0.398265	1.19049	-0.601005
1.37464	0.687965	1.60816	1.00808	0.17313	2.12794	1.51191	1.28464	2.05194	0.585239	0.907107	-0.432674	-1.44257	-0.323636
0.544392	1.21464	0.641642	0.451242	0.963805	0.84934	-0.185053	0.0399107	-1.21832	0.521802	-0.8627	-0.628232	-0.27788	0.0938394
0.0389901	1.20331	1.21027	0.86309	0.200615	0.296066	1.19443	1.04044	2.13944	0.514654	-0.260284	0.286094	-0.368707	-3.5098
0.0163915	1.37831	0.814409	1.27328	-0.03708	-0.151388	0.613705	0.382098	-0.010812	0.687978	-0.679595	0.587258	-1.36635	-0.219396
0.713344	0.691552	0.986155	1.07098	1.00304	1.22906	1.85999	0.275445	0.382249	0.39807	-1.76411	0.192416	0.959439	0.544271
0.87312	1.1026	0.62146	-0.0491155	0.826215	0.857275	0.200266	0.473468	-0.0691763	-1.27257	1.20901	-0.790206	0.266108	-0.729139

## Sheet: Figure 6d_SourceData
Age	Cognitive	Sex	All Synapse Proteins
0		0	20.0995
0		0	20.0872
0		0	20.0812
0		1	20.0786
0		1	20.0862
0		1	20.0206
1	0	1	20.102
1	0	1	20.0316
1	0	0	19.9699
1	0	1	19.8809
1	0	0	20.0611
1	1	1	20.0909
1	1	0	20.1279
1	1	1	20.2294
1	1	1	20.0591
1	1	0	20.0554
1	1	0	20.0075
Relationship Between Protein Intensity and Cognitive Status/Age
Gene	r_Cognition	r_Age
Grin3a	-0.54344	0.3482
Grm3	-0.5227	0.137094
Grin2a	-0.497415	0.226836
Grm7	-0.494521	0.257621
Grid1	-0.410555	0.131518
Grm4	-0.363659	0.378074
Grik3	-0.332275	0.205387
Grin2b	-0.327783	-0.00950387
Grin1	-0.29273	0.00844004
Grm5	-0.254736	-0.0932897
Grm2	-0.163676	0.0119403
Gria2	-0.129362	-0.142914
Gria3	-0.0915496	-0.108324
Grm1	-0.0357633	0.511431
Grik2	-0.0331924	0.344405
Gria1	0.0354716	-0.109019
Gria4	0.130358	0.272939
Grid2ip	0.310331	0.186347
Grid2	0.376647	0.299236
Grin3a	Grm3	Grin2a	Grm7	Grid1	Grm4	Grik3	Grin2b	Grin1	Grm5	Grm2	Gria2	Gria3	Grm1	Grik2	Gria1	Gria4	Grid2ip	Grid2
0.791582	0.0986267	-0.0236735	-1.3369	0.64324	-3.00166	0.75779	-0.0949059	-0.932884	-0.150851	-0.181121	0.167633	1.13576	0.69669	0.296135	1.31166	-0.177125
-0.0867813	0.644436	-0.570268	0.000419552	-0.898745	-0.202821	0.132408	0.270419	-0.338537	-1.64789	-1.28554	1.96427	0.763408	1.51971	1.44808	-0.348529	-1.36404
1.18156	-1.7878	-0.434054	0.634281	-0.60755	-0.829268	0.235167	0.969092	-1.0865	-0.901888	-1.03388	-0.337616	-0.365361	1.8384	1.28298	1.19477	0.047663
-0.0763656	1.1574	-0.372971	0.262311	-0.555841	-2.50746	-0.404832	0.114699	0.00834085	-0.688153	-0.453012	1.6544	0.498652	1.05765	1.08856	0.703377	-1.48676
1.13146	0.670799	-0.90274	1.01554	-1.28428	-1.69923	-0.251579	0.759455	0.303771	-1.021	-1.31435	0.7538	1.31798	0.860699	0.97217	-0.140497	-1.172
-1.72408	1.31389	0.401238	-0.520012	-1.76933	-0.773204	0.119372	-1.21729	0.554518	0.0531321	0.265563	1.48563	0.878445	0.405381	1.12087	0.621797	-1.21594
1.02227	0.0256997	-0.318925	0.647736	-0.626044	-2.41931	0.121962	-0.576496	-0.393416	0.246094	-0.279945	0.0847814	1.98162	0.803416	1.28033	-0.0757729	-1.52401
0.682943	-0.184347	-1.05698	1.09533	-0.121152	-0.338583	-0.661403	1.07496	-1.26126	-1.19384	-0.0227793	0.932919	-0.317112	2.34716	0.847513	-0.371729	-1.45164
1.34948	-0.013667	-0.565356	1.57788	-0.167854	-2.24905	0.332491	0.557735	-0.739101	-0.795825	-0.628718	0.32134	0.0783886	1.89736	0.571659	-0.557531	-0.969236
2.38126	-0.20626	-0.95313	0.938692	-0.0317642	-1.37091	-0.580751	1.00492	-0.621006	-1.09855	-0.206169	0.221564	0.75265	1.20861	0.474331	-0.455307	-1.45819
0.834617	0.662471	-0.933501	0.868064	-0.739654	-0.789001	0.102877	1.30506	-0.445411	-1.13458	-0.761028	1.33784	0.698371	1.20506	0.860779	-1.30983	-1.76212
1.89669	-0.400515	-1.23809	1.00179	0.856763	-0.955608	-0.821118	1.57059	-0.423871	-1.0458	-0.446169	0.0229947	-0.313448	1.74029	0.114655	-0.568616	-0.990552
1.83207	-1.0918	-0.615508	0.313948	1.09329	-0.651977	-1.1139	1.39344	-0.512132	-0.914475	0.262229	0.208442	-0.195434	2.0001	-0.529437	-0.21592	-1.26294
-0.295054	-0.765258	-0.513324	-0.0606008	-1.96869	-0.551959	0.282024	-0.588652	0.221338	-0.366203	2.15043	0.105524	1.11123	-0.00845598	2.13759	0.0213378	-0.911284
-1.37563	1.6224	-0.360645	0.332927	-2.26603	-0.750972	0.728157	0.161455	0.31484	-0.228399	0.163459	0.277613	0.883526	-0.261934	0.662485	1.53692	-1.44017
1.69383	-0.887475	-1.27736	1.26562	0.897406	-0.806342	-0.852555	1.24845	-0.17222	-0.761845	0.307209	-0.252899	-0.43978	1.94334	-0.132733	-0.741793	-1.03084
-0.165879	-0.521575	0.135746	-0.322413	-0.744174	-0.599071	-0.128029	-0.533147	-1.0887	0.496027	3.10156	0.940818	0.501189	0.191298	0.797965	-0.595532	-1.46608
0.432733	-1.80008	-1.37858	0.683092	-0.572143	1.12108	0.629212	-0.991179	0.141634	-0.176986	2.6578	0.108777	0.279257	-0.813051	0.30811	-0.110508	-0.519177
-0.467132	-0.472686	0.199225	-0.373757	-0.53083	-0.785826	0.0876161	-0.475572	0.143993	0.0153053	3.73808	0.149318	-0.2851	-0.303227	0.344593	-0.015954	-0.968044
