# Supplementary material for: Midbrain extracellular matrix and microglia are associated with cognition in aging mice
Source: Nat Commun. 2025 Nov 27;16:11319. doi: 10.1038/s41467-025-66434-z (PMC12722224; doi:10.1038/s41467-025-66434-z)
Supplement: Supplementary file 11 — Source Data [file 41467_2025_66434_MOESM11_ESM.zip › Source Data/Source Data - Figure 7.xlsx]

## Sheet: Figure7b-7c_SourceData
Age	Cognitive	Sex	HAPLN FOV Coverage	Aggrecan FOV Coverage	HAPLN on Dopamine Neurons	Aggrecan on Dopamine Neurons	HAPLN1-Aggrecan on Dopamine Neurons			Key:
1	1	1	0.00394994	0.00116834	0.00879579	0.0067725	0.00140236			Age: 1 = Middle-Aged
1	1	1	0.00356292	0.00074908	0.0152843	0.00927734	0.00271628			Cognition: 1 = Aged Impaired
1	1	1	0.00352557	0.000834215	0.0143994	0.00741691	0.00200903			Sex: 1 = Female
1	0	1	0.00196631	0.000611149	0.00896262	0.00336751	0.00103473
1	1	1	0.00423602	0.00181526	0.0128857	0.00641656	0.00155323
1	0	0	0.00274129	0.00104809	0.0111962	0.00551337	0.00167154
1	0	0	0.00336427	0.00096006	0.0113912	0.00816057	0.00158646
1	0	0	0.00178095	0.00159472	0.00925384	0.00606917	0.000539981
1	0	0	0.00297665	0.00102072	0.0144009	0.00893005	0.00138736
1	0	0	0.00310145	0.000128156	0.00736472	0.00235571	0.00132
0		1	0.00346621	0.000971408	0.00772461	0.00526527	0.000800033
0		1	0.00405004	0.000826278	0.00491409	0.00450488	0.000855829
0		1	0.00171278	0.000358347	0.00717666	0.00433793	0.000856358
0		1	0.0046851	0.00114381	0.00929292	0.00563011	0.000862726
0		0	0.00117756	0.000166543	0.00657705	0.00414503	0.00147184
0		0	0.00389516	0.0011283	0.0129423	0.0103241	0.0015038
0		0	0.00315147	0.000606891	0.00916009	0.0059115	0.00101525
0		0	0.00258864	0.000791412	0.00941799	0.00707637	0.000420168

## Sheet: Figure7e-7f_SourceData
MS_ID	Age	Behavior	Sex	Homer2 Density of Dopamine Neuron	Behavioral Performance			Key
'Cohort5_OF1B'	1	1	1	0.0623499	-0.0625			Age: 1 = Middle Aged
'Cohort5_OF1C'	1	0	1	0.0435104	NaN			Behavior: 1 = Behavior
'Cohort5_OF2B'	1	1	1	0.0579307	-0.1875			Sex: 1 = Female
'Cohort5_OF2C'	1	0	1	0.0532366	NaN
'Cohort5_OF3B'	1	1	1	0.0722876	-0.3125
'Cohort5_OM1B'	1	1	0	0.0517693	-0.166667
'Cohort5_OM1C'	1	0	0	0.0572216	NaN
'Cohort5_OM2B'	1	1	0	0.0500916	-0.0625
'Cohort5_OM2C'	1	0	0	0.0611325	NaN
'Cohort5_OM3B'	1	1	0	0.0600015	-0.291667
'Cohort5_YF1B'	0	1	1	0.0375244	-0.1875
'Cohort5_YF1C'	0	0	1	0.0777573	NaN
'Cohort5_YF2B'	0	1	1	0.0595001	-0.166667
'Cohort5_YF2C'	0	0	1	0.0686035	NaN
'Cohort5_YF3B'	0	1	1	0.0527138	-0.208333
'Cohort5_YM1B'	0	1	0	0.061618	0.125
'Cohort5_YM1C'	0	0	0	0.0622509	NaN
'Cohort5_YM2B'	0	1	0	0.0785322	0.0625
'Cohort5_YM2C'	0	0	0	0.0483678	NaN
'Cohort5_YM3B'	0	1	0	0.058339	0.375
'Cohort6_OF1B'	1	1	1	0.0513701	0
'Cohort6_OF1C'	1	0	1	0.0665676	NaN
'Cohort6_OF2B'	1	1	1	0.0715185	-0.416667
'Cohort6_OF2C'	1	0	1	0.0444462	NaN
'Cohort6_OF3B'	1	1	1	0.0874672	-0.3125
'Cohort6_OM1B'	1	1	0	0.0802026	-0.375
'Cohort6_OM1C'	1	0	0	0.0626577	NaN
'Cohort6_OM2B'	1	1	0	0.0527672	0.0625
'Cohort6_OM2C'	1	0	0	0.0684009	NaN
'Cohort6_OM3B'	1	1	0	0.0553552	-0.4375
'Cohort6_YF1B'	0	1	1	0.0715293	-0.4375
'Cohort6_YF1C'	0	0	1	0.0735212	NaN
'Cohort6_YF2B'	0	1	1	0.072324	-0.229167
'Cohort6_YF2C'	0	0	1	0.0605342	NaN
'Cohort6_YF3B'	0	1	1	0.0524498	-0.270833
'Cohort6_YM1B'	0	1	0	0.0628488	0.1875
'Cohort6_YM1C'	0	0	0	0.0799894	NaN
'Cohort6_YM2B'	0	1	0	0.0572526	0.3125
'Cohort6_YM2C'	0	0	0	0.0917477	NaN
'Cohort6_YM3B'	0	1	0	0.0699012	-0.354167

## Sheet: Figure7g_SourceData
Age	Behavior	Sex	Hyaluronan Density on Dopamine Neuron	Homer2 Density on Dopamine Neuron			Key
1	0	1	0.0263201	0.0409582			Age: 1 = Middle Aged
1	0	1	0.021921	0.0435801			Behavior: 1 = Behavior
1	0	1	0.0287937	0.059919			Sex: 1 = Female
1	0	1	0.0664893	0.0371609
1	0	1	0.0683382	0.0293617
1	0	1	0.0719874	0.0288402
1	0	1	0.108299	0.0485074
1	0	1	0.039588	0.0415396
1	0	1	0.0445618	0.0529951
1	0	1	0.0469238	0.0295987
1	0	1	0.0419321	0.0127535
1	0	1	0.0578698	0.0573413
1	0	1	0.0272211	0.0582503
1	0	1	0.01995	0.0702977
1	0	0	0.0365621	0.0365827
1	0	0	0.0356244	0.0416493
1	0	0	0.0346803	0.0401976
1	0	0	0.0596762	0.046243
1	0	0	0.0660331	0.0541941
1	0	0	0.0663624	0.0440669
1	0	0	0.050246	0.0459428
1	0	0	0.0178719	0.0301634
1	0	0	0.0317333	0.017357
1	0	0	0.0558338	0.0528305
1	0	0	0.0521758	0.0615675
1	0	0	0.0528308	0.0540974
1	0	0	0.0565717	0.0457118
1	0	0	0.0537858	0.0424545
1	0	0	0.0346379	0.0496537
0	0	1	0.0621646	NaN
0	0	1	0.0242335	NaN
0	0	1	0.0062783	NaN
0	0	1	0.0952741	0.077893
0	0	1	0.0837606	0.0572336
0	0	1	0.0803511	0.0616348
0	0	1	0.012089	0.0503232
0	0	1	0.019984	NaN
0	0	1	0.0127368	0.0485338
0	0	1	0.0632069	0.0614735
0	0	1	0.0492338	0.0632159
0	0	1	0.0663544	0.0548267
0	0	1	0.0246978	NaN
0	0	1	0.02836	0.0532188
0	0	1	0.034038	0.0601754
0	0	0	0.0177156	0.037874
0	0	0	0.0280162	0.0392631
0	0	0	0.0289298	0.0508293
0	0	0	0.059758	0.0475179
0	0	0	0.0575057	0.0358956
0	0	0	0.0710435	0.0573378
0	0	0	0.0583345	0.0647456
0	0	0	0.052932	0.0594497
0	0	0	0.0461545	0.0583736
0	0	0	0.0427448	0.0440687
0	0	0	0.0630171	0.034481
0	0	0	0.0259509	0.0301988
0	0	0	0.0144085	0.0509001
0	0	0	0.0142061	0.0478751
0	0	0	0.0197347	0.0571126
1	1	1	0.0354668	0.0465528
1	1	1	0.0511774	0.0510013
1	1	1	0.0556569	0.0472468
1	0	1	0.0319848	0.0683767
1	0	1	0.0450266	0.0493307
1	0	1	0.0290503	0.0385955
1	1	1	0.0919185	0.0594515
1	1	1	0.0737531	0.0549621
1	1	1	0.0741193	0.060269
1	0	1	0.0386849	0.0424444
1	0	1	0.0353386	0.0310056
1	0	1	0.0471731	0.0338817
1	1	1	0.0991035	0.0872637
1	1	1	0.0829257	0.0842713
1	1	1	0.120658	NaN
1	1	0	0.0761506	0.0625471
1	1	0	0.0740096	0.0630359
1	1	0	0.0957379	0.0871129
1	0	0	0.0323558	0.0734346
1	0	0	0.0290824	0.0587123
1	0	0	0.0194704	0.0681858
1	1	0	0.0585024	0.0379775
1	1	0	0.050138	0.0513852
1	1	0	0.0667191	0.0448257
1	0	0	0.0435104	0.0555615
1	0	0	0.0311965	0.0433533
1	0	0	0.0389316	NaN
1	1	0	0.0615808	0.0376694
1	1	0	0.0798427	0.0502713
1	1	0	0.0752325	0.0379212
0	1	1	0.0958195	0.0695843
0	1	1	0.105675	0.0630482
0	1	1	0.0943835	0.0643635
0	0	1	0.0213443	0.0554027
0	0	1	0.0280138	0.0635783
0	0	1	0.0382442	0.0585752
0	1	1	0.106266	0.0812334
0	1	1	0.0854416	0.0600305
0	1	1	0.0860562	0.0402397
0	0	1	0.0350794	0.0660229
0	0	1	0.0110316	0.0470438
0	0	1	0.0324897	0.0473046
0	1	1	0.0548291	0.0371816
0	1	1	0.0732114	0.02466
0	1	1	0.0710175	0.0461477
0	1	0	NaN	0.084555
0	1	0	0.0742827	0.0547752
0	1	0	0.0980786	0.0834864
0	0	0	0.0516665	0.0719419
0	0	0	0.0548015	0.063974
0	0	0	0.0569045	0.0481081
0	1	0	0.0612433	0.0594658
0	1	0	0.0575389	0.0373288
0	1	0	0.0599176	0.0511202
0	0	0	0.0536575	0.069556
0	0	0	0.0456572	0.0700276
0	0	0	0.042017	0.0923131
0	1	0	0.0921097	0.0687828
0	1	0	0.086368	0.0668655
0	1	0	0.089926	0.0533162
