# Supplementary material for: Midbrain extracellular matrix and microglia are associated with cognition in aging mice
Source: Nat Commun. 2025 Nov 27;16:11319. doi: 10.1038/s41467-025-66434-z (PMC12722224; doi:10.1038/s41467-025-66434-z)
Supplement: Supplementary file 11 — Source Data [file 41467_2025_66434_MOESM11_ESM.zip › Source Data/Source Data - Figure 8.xlsx]

## Sheet: Figure8b_SourceData
Age	Region	Sex	Microglia Density			Key
1	1	1	2525.43			Age: 1 = Middle Aged
1	1	1	2116.26			Region: 1 = VTA
1	1	1	1965.17			Sex: 1 = Female
1	1	1	3276.62
1	1	0	2583.97
1	1	0	2844.24
1	1	0	2212.3
1	1	0	2364.86
1	1	0	3266.93
0	1	1	2173.44
0	1	1	2003.29
0	1	1	1744.99
0	1	1	1921.3
0	1	1	1869.87
0	1	0	2430.74
0	1	0	2002.96
0	1	0	1805.62
0	1	0	2069.51
0	1	0	2478.76
0	1	0	1691.79
0	1	0	2724.76
0	1	0	2213.88
0	1	0	1913.79
0	1	0	2056.45
0	1	1	2114.35
0	1	1	1911.93
0	1	1	1646.09
0	1	1	1669.78
0	1	1	1658.83
1	1	0	2636.16
1	1	0	2464.72
1	1	0	2337.06
1	1	0	2683.55
1	1	0	2677.12
1	1	0	3053.23
1	1	0	3013.31
1	1	1	3238.84
1	1	1	2797.38
1	1	1	2674.75
0	1	0	2425.29
0	1	0	2351.35
0	1	0	2448.61
0	1	0	2453.64
0	1	1	2435.15
0	1	1	2772.66
0	1	1	2136.35
0	1	1	2992.79
1	1	0	3444.52
1	1	0	3188.79
1	1	0	2466.26
1	1	0	2575.94
1	1	0	3513.72
1	1	1	4136.93
1	1	1	3418.16
1	1	1	2987.25
1	1	1	2593.39
1	1	1	2017.13
1	0	1	3671.74
1	0	1	2502.05
1	0	1	3317.52
1	0	1	4051.31
1	0	0	3416.11
1	0	0	3741.46
1	0	0	3090.77
1	0	0	2667.82
1	0	0	4287.57
0	0	1	2976.9
0	0	1	2878.8
0	0	1	2955.03
0	0	1	3000.4
0	0	1	4148.14
0	0	0	3361.89
0	0	0	2527.87
0	0	0	3036.54
0	0	0	2412.97
0	0	0	2994.64
0	0	0	2838.24
0	0	0	3773.99
0	0	0	3433.18
0	0	0	2841.34
0	0	0	2779.37
0	0	1	3229.01
0	0	1	2624.93
0	0	1	2806.09
0	0	1	3243.63
0	0	1	3383.94
1	0	0	3322.82
1	0	0	2928.1
1	0	0	3105.1
1	0	0	3358.02
1	0	0	3181.59
1	0	1	2320.01
1	0	1	3782.13
1	0	1	3317.35
1	0	1	5083.5
1	0	1	3069.08
1	0	0	2592.55
0	0	0	2494.31
0	0	0	3079.15
0	0	0	2269.49
0	0	0	2795.81
0	0	1	2491.03
0	0	1	2157.66
0	0	1	1958.84
0	0	1	2649.23
0	0	1	3082.43
1	0	0	2739.67
1	0	0	2707.33
1	0	0	2788.66
1	0	1	1998.54
1	0	0	2881.62
1	0	1	3405.27
1	0	1	2790.21
1	0	1	3720.6
1	0	1	2958.49

## Sheet: Figure8c_SourceData
Age	Region	Sex	Microglia Density	Behavioral Performance			Key
1	1	1	2525.43	0			Age: 1 = Middle Aged
1	1	1	3276.62	0.125			Region: 1 = VTA
1	1	0	2583.97	-0.0208333			Sex: 1 = Female
1	1	0	2212.3	0.0625
1	1	0	3266.93	-0.0625
0	1	1	2173.44	0.125
0	1	1	1744.99	0.25
0	1	1	1869.87	0.25
0	1	0	2430.74	0.0625
0	1	0	1805.62	0.1875
0	1	0	2478.76	0.270833
0	1	0	1691.79	0.375
0	1	0	2213.88	0.0625
0	1	0	2056.45	0.125
0	1	1	2114.35	-0.208333
0	1	1	1646.09	-0.166667
0	1	1	1658.83	-0.1875
1	1	0	2636.16	-0.291667
1	1	0	2337.06	-0.0625
1	1	0	2677.12	-0.166667
1	1	0	3053.23	-0.291667
1	1	1	3238.84	-0.1875
1	1	1	2674.75	-0.0625
0	1	0	2425.29	-0.354167
0	1	0	2453.64	0.3125
0	1	1	2772.66	-0.229167
0	1	1	2992.79	-0.4375
1	1	0	3444.52	-0.4375
1	1	0	2466.26	0.0625
1	1	0	3513.72	-0.375
1	1	1	NaN	-0.3125
1	1	1	2987.25	-0.416667
1	1	1	2593.39	0
1	0	1	3671.74	0
1	0	1	4051.31	0.125
1	0	0	3416.11	-0.0208333
1	0	0	3090.77	0.0625
1	0	0	4287.57	-0.0625
0	0	1	2976.9	0.125
0	0	1	2955.03	0.25
0	0	1	4148.14	0.25
0	0	0	3361.89	0.0625
0	0	0	3036.54	0.1875
0	0	0	2994.64	0.270833
0	0	0	2838.24	0.375
0	0	0	3433.18	0.0625
0	0	0	2779.37	0.125
0	0	1	3229.01	-0.208333
0	0	1	2806.09	-0.166667
0	0	1	3383.94	-0.1875
1	0	0	3322.82	-0.291667
1	0	0	3105.1	-0.0625
1	0	0	3181.59	-0.166667
1	0	1	2320.01	-0.3125
1	0	1	3317.35	-0.1875
1	0	1	3069.08	-0.0625
0	0	0	2494.31	-0.354167
0	0	0	2795.81	0.3125
0	0	1	2491.03	-0.270833
0	0	1	1958.84	-0.229167
0	0	1	2649.23	-0.4375
1	0	0	2739.67	-0.4375
1	0	0	2707.33	0.0625
1	0	1	1998.54	-0.3125
1	0	0	2881.62	-0.375
1	0	1	2790.21	-0.416667
1	0	1	2958.49	0

## Sheet: Figure8d_SourceData
Age	Cognitive	Sex	Microglia-Enriched Proteins				Key
0		0	15.2825				Age: 1 = Middle Aged
0		0	15.7963				Region: 1 = VTA
0		0	15.7815				Sex: 1 = Female
0		1	15.5614
0		1	15.7279
0		1	15.6777
1	0	1	16.0439
1	0	1	16.1478
1	0	0	16.1626
1	0	1	15.6376
1	0	0	15.9642
1	1	1	16.7556
1	1	0	15.9648
1	1	1	16.5326
1	1	1	15.7132
1	1	0	15.9734
1	1	0	15.9689
Relationship Between Protein Intensity and Cognitive Status/Age
Gene	r_Cognition	r_Age
Itgb5	-0.6639	0.466862
C1qb	-0.592652	0.758536
C1qc	-0.561521	0.717166
Aif1	-0.52381	0.544805
P2rx7	-0.520596	0.484333
C1qa	-0.518733	0.810757
Tgfbr1	-0.448895	-0.256293
P2ry12	-0.416916	-0.675589
Hexb	-0.245781	0.242365
Itgam	0.121233	0.557626
Ctss	0.228962	0.393373
Csf1r	0.264143	0.347533
Tmem119	0.532353	-0.334489

## Sheet: Figure8e_SourceData
Age	Cognitive	Sex	Microglia-Enriched_MembraneFraction	Proteoglycans_MembraneFraction	SynapseReceptors_MembraneFraction			Key
0		0	15.2825	17.6559	20.0995			Age: 1 = middle aged
0		0	15.7963	17.7952	20.0872			Cognitive: 1 = Impaired
0		0	15.7815	17.7323	20.0812			Sex: 1 = Female
0		1	15.5614	17.5076	20.0786
0		1	15.7279	17.5257	20.0862
0		1	15.6777	17.4939	20.0206
1	0	1	16.0439	18.303	20.102
1	0	1	16.1478	18.3408	20.0316
1	0	0	16.1626	17.9861	19.9699
1	0	1	15.6376	18.1699	19.8809
1	0	0	15.9642	18.192	20.0611
1	1	1	16.7556	18.562	20.0909
1	1	0	15.9648	18.2525	20.1279
1	1	1	16.5326	18.4451	20.2294
1	1	1	15.7132	18.3478	20.0591
1	1	0	15.9734	18.5879	20.0554
1	1	0	15.9689	18.3205	20.0075

## Sheet: Figure8f_SourceData
Age	Cognitive Performance	ECM Abundance	Microglia Abundance	Synapse Abundance				Key
1	0	0.20088	-1.34444	NaN				Age: 1 = Aged
1	NaN	-0.623362	0.862739	NaN				Cognitive: 1 = Unimpaired
1	NaN	-0.927726	-0.468616	NaN				NaN = No Value
1	0.125	1.71406	-0.985004	NaN
1	-0.0208333	0.318795	-0.87674	NaN
1	NaN	0.843083	-0.612454	NaN
1	0.0625	-0.429905	-1.07279	NaN
1	NaN	-0.12258	0.170958	NaN
1	-0.0625	1.69456	-0.312362	NaN
0	0.125	-0.508184	-1.3598	NaN
0	NaN	-0.850924	-0.638015	NaN
0	0.25	-1.37124	-1.3398	NaN
0	NaN	-1.01609	-0.294261	NaN
0	0.25	-1.11969	-0.246033	NaN
0	0.0625	0.0101231	-0.564075	NaN
0	NaN	-0.851586	-0.292972	NaN
0	0.1875	-1.2491	-0.221557	NaN
0	NaN	-0.717535	-0.0736904	NaN
0	0.270833	0.106867	-0.44126	NaN
1	-0.0625	0.501657	-1.575	-0.405848
1	NaN	NaN	-0.00715009	-1.65344
1	-0.1875	1.63797	-0.14146	-0.441814
1	NaN	0.748684	1.46224	-1.54339
1	-0.3125	NaN	0.843059	0.823196
1	-0.166667	0.50643	NaN	NaN
1	NaN	0.519394	2.16811	-0.404662
1	-0.0625	-0.178591	-0.711572	-1.70171
1	NaN	0.0785789	0.961387	0.205007
1	-0.291667	0.423923	-0.127088	-0.574516
0	-0.1875	-1.54481	-0.893016	NaN
0	NaN	-1.52275	0.0068401	0.923301
0	-0.166667	-1.57048	-1.57441	-0.308567
0	NaN	-1.03497	-1.10522	0.485067
0	-0.208333	-0.627209	-0.0745729	0.245559
0	0.125	-0.74385	-0.711131	-0.824918
0	NaN	-1.03122	0.622531	-0.500027
0	0.0625	-0.426712	-1.254	0.562643
0	NaN	0.602396	-0.755084	-1.31328
0	0.375	-1.47841	0.329854	-0.115379
1	0	0.337764	0.094163	-0.397118
1	NaN	-0.823041	NaN	NaN
1	-0.416667	1.13116	0.267181	0.362236
1	NaN	1.99919	2.71177	-1.34929
1	-0.3125	NaN	-0.23271	2.46177
1	-0.375	2.19168	1.87753	1.32823
1	NaN	0.302616	1.77442	1.01406
1	0.0625	0.0816786	-0.126617	-0.666801
1	NaN	1.53714	0.805791	-0.306362
1	-0.4375	2.05228	-0.250334	-0.878397
0	-0.4375	1.14232	1.34157	0.929262
0	NaN	-0.58289	-0.25645	0.435257
0	-0.229167	0.698881	0.44237	0.535569
0	NaN	0.0190141	0.843993	-0.00144225
0	-0.270833	NaN	-0.602799	-1.33257
0	0.1875	NaN	0.233733	1.58542
0	NaN	0.0461303	2.24113	0.599619
0	0.3125	0.0562512	0.184399	-0.317988
0	NaN	-0.149794	1.61309	1.81616
0	-0.354167	-0.000845707	-0.316375	0.725166
0	1	-0.236368	0.542788	0.496947
0	1	0.525992	-2.75774	-0.325
0	1	0.658807	0.764609	-0.39419
0	1	0.195433	0.928991	-0.514473
0	1	0.0900109	1.29669	0.0540347
0	1	1.88163	0.624457	-0.421597
1	1	-0.530925	0.536316	-0.394659
1	1	-0.694377	0.684915	0.141035
1	1	1.03717	3.20521	-0.40419
1	1	-0.559441	0.873865	-0.516394
1	1	0.0832713	0.467435	-0.624476
1	2	-0.367817	0.479153	-0.296513
1	2	-0.69904	0.999627	-0.396206
1	2	-1.08743	0.34858	0.0865912
1	2	0.292728	-2.79161	-0.370538
1	2	-0.388507	0.489733	-0.422535
1	2	-1.84209	1.78803	-0.4765
0	1	-1.60427	-0.733706	-0.626012
0	1	-0.549736	0.0752394	-0.211614
0	1	-0.28213	-0.785053	0.218026
0	1	-0.478202	0.189365	-0.0356895
0	1	-1.5728	-1.14911	-0.0039403
0	1	-0.659162	-0.541038	-0.242705
1	1	0.27182	-0.526247	-0.0765987
1	1	-0.71309	0.506947	-0.659649
1	1	0.38246	-0.478338	-0.288262
1	1	-0.305551	0.245353	-0.508751
1	1	-0.538645	-0.435218	0.0252034
1	2	0.970545	0.5589	0.190392
1	2	1.64816	0.1532	1.57839
1	2	0.643156	-0.46082	-0.548507
1	2	0.179437	1.00801	-0.101931
1	2	0.395674	-0.202578	-0.360114
1	2	0.491012	-0.38142	0.0868931
1	2	-0.646819	-0.318352	0.892662
0	1	2.28844	-0.938698	-0.0107044
0	1	1.15426	-0.577544	-0.345067
0	1	-0.116387	-0.58775	-0.299417
0	1	1.57685	0.184023	0.0526106
0	1	0.810274	-0.433913	-0.292896
0	1	1.59014	0.259183	-0.239941
1	1	-1.29591	0.841979	3.38229
1	1	2.05123	-0.78276	-0.12316
1	1	0.472768	-1.97801	-0.284696
1	1	-0.496032	0.282104	-0.186053
1	1	-0.365022	-0.497254	-0.165285
1	2	-2.09733	1.12132	5.57413
1	2	-1.42624	0.249801	-0.67966
1	2	0.871549	-0.312747	-0.48804
1	2	-1.31344	-0.0281889	0.201222
1	2	0.0168727	-0.453074	-0.563899
1	2	-0.190055	-0.587309	0.145706
1	2	0.477104	-0.967335	-0.226262
