# Supplementary material for: Midbrain extracellular matrix and microglia are associated with cognition in aging mice
Source: Nat Commun. 2025 Nov 27;16:11319. doi: 10.1038/s41467-025-66434-z (PMC12722224; doi:10.1038/s41467-025-66434-z)
Supplement: Supplementary file 11 — Source Data [file 41467_2025_66434_MOESM11_ESM.zip › Source Data/Source Data - Figure S1.xlsx]

## Sheet: Midbrain_SolubilityFract
Entry	Description	Young Female 1	Young Female 2	Young Male 1	Young Male 2
A2A432	Cullin-4B (CUL-4B)	27.7098	27.5213	26.8123	26.1893
A2A5R2	Brefeldin A-inhibited guanine nucleotide-exchange protein 2 (Brefeldin A-inhibited GEP 2) (ADP-ribosylation factor guanine nucleotide-exchange factor 2)	28.3502	28.6662	28.4339	28.7549
A2A690	Protein TANC2 (Tetratricopeptide repeat, ankyrin repeat and coiled-coil domain-containing protein 2)	26.5325	26.7202	26.0548	28.5977
A2A699	Protein FAM171A2	27.6539	27.8603	27.2331	27.9081
A2A6Q5	Cell division cycle protein 27 homolog	23.3684	25.3177	24.5053	23.6841
A2A8L1	Chromodomain-helicase-DNA-binding protein 5 (CHD-5) (EC 3.6.4.12) (ATP-dependent helicase CHD5)	25.5157	24.2598	23.4884	24.2637
A2A8L5	Receptor-type tyrosine-protein phosphatase F (EC 3.1.3.48) (Leukocyte common antigen related) (LAR)	25.2262	25.2996	24.1272	24.8791
A2AAE1	Bridge-like lipid transfer protein family member 1 (Fragile site-associated protein homolog)	20.8044	24.2403	23.1362	23.8181
A2ADY9	Protein DDI1 homolog 2 (EC 3.4.23.-)	21.713	22.817	22.037	24.0316
A2AG50	MAP7 domain-containing protein 2	30.4535	30.117	30.2091	29.9711
A2AGT5	Cytoskeleton-associated protein 5	31.3273	31.454	31.6777	31.676
A2AHC3	Calmodulin-regulated spectrin-associated protein 1	25.7326	25.779	25.7929	25.8151
A2AIL4	NADH dehydrogenase (ubiquinone) complex I, assembly factor 6	24.0316	23.3657	23.4212	23.1362
A2AIV2	Protein virilizer homolog	23.9692	20.4484	20.2905	19.9461
A2AJA9	Apical junction component 1 homolog	26.0934	27.1551	26.5143	26.6555
A2AJI0	MAP7 domain-containing protein 1	28.3338	28.457	28.7269	28.8903
A2ALS5	Rap1 GTPase-activating protein 1 (Rap1GAP) (Rap1GAP1) (ARPP-90)	29.2975	29.3774	29.5858	29.0985
A2AN08	E3 ubiquitin-protein ligase UBR4 (EC 2.3.2.27) (N-recognin-4) (RING-type E3 ubiquitin transferase UBR4) (Zinc finger UBR1-type protein 1) (p600)	28.7459	29.0816	28.4012	28.5266
A2AP18	1-phosphatidylinositol 4,5-bisphosphate phosphodiesterase eta-2 (EC 3.1.4.11) (Phosphoinositide phospholipase C-eta-2) (Phosphoinositide phospholipase C-like 4) (PLC-L4) (Phospholipase C-like protein 4) (Phospholipase C-eta-2) (PLC-eta2)	26.4137	26.5822	26.4782	25.7523
A2APV2	Formin-like protein 2 (Protein Man)	28.1233	27.8656	27.6383	27.8187
A2APY7	Arginine-hydroxylase NDUFAF5, mitochondrial (EC 1.-.-.-) (NADH dehydrogenase [ubiquinone] 1 alpha subcomplex assembly factor 5) (Putative methyltransferase NDUFAF5) (EC 2.1.1.-)	25.5468	25.2864	25.853	24.8906
A2AQ25	Sickle tail protein (Enhancer trap locus 4)	28.0829	28.608	28.967	29.0767
A2AR02	Peptidyl-prolyl cis-trans isomerase G (PPIase G) (Peptidyl-prolyl isomerase G) (EC 5.2.1.8) (Cyclophilin G) (Rotamase G)	23.5156	26.3475	25.1255	27.1736
A2ASQ1	Agrin [Cleaved into: Agrin N-terminal 110 kDa subunit; Agrin C-terminal 110 kDa subunit; Agrin C-terminal 90 kDa fragment (C90); Agrin C-terminal 22 kDa fragment (C22)]	27.2997	28.5931	27.9731	27.4238
A2ASS6	Titin (EC 2.7.11.1) (Connectin)	25.2262	27.2578	23.1269	27.2745
A2ASZ8	Calcium-binding mitochondrial carrier protein SCaMC-2 (Small calcium-binding mitochondrial carrier protein 2) (Solute carrier family 25 member 25)	29.1454	29.5479	29.3273	29.3025
A2AWA9	Rab GTPase-activating protein 1 (GAP and centrosome-associated protein) (Rab6 GTPase-activating protein GAPCenA)	26.8764	25.8801	26.8225	25.1476
A2BDX3	Adenylyltransferase and sulfurtransferase MOCS3 (Molybdenum cofactor synthesis protein 3) [Includes: Molybdopterin-synthase adenylyltransferase (EC 2.7.7.80) (Adenylyltransferase MOCS3) (Sulfur carrier protein MOCS2A adenylyltransferase); Molybdopterin-synthase sulfurtransferase (EC 2.8.1.11) (Sulfur carrier protein MOCS2A sulfurtransferase) (Sulfurtransferase MOCS3)]	26.1636	26.7298	26.2279	26.5553
A2BE28	Ribosomal biogenesis protein LAS1L (Protein LAS1 homolog)	21.475	21.4032	22.6932	22.4643
A2BH40	AT-rich interactive domain-containing protein 1A (ARID domain-containing protein 1A) (BRG1-associated factor 250) (BAF250) (BRG1-associated factor 250a) (BAF250A) (Osa homolog 1) (SWI-like protein) (SWI/SNF complex protein p270) (SWI/SNF-related, matrix-associated, actin-dependent regulator of chromatin subfamily F member 1)	26.8747	25.9028	26.9616	26.9494
A2RSJ4	Bridge-like lipid transfer protein family member 3B (Syntaxin-6 Habc-interacting protein of 164 kDa) (UHRF1-binding protein 1-like)	27.7533	26.1126	26.6747	26.305
A2RSQ0	DENN domain-containing protein 5B (Rab6IP1-like protein)	23.5276	23.7196	22.3428	23.3736
A2RT62	F-box/LRR-repeat protein 16 (F-box and leucine-rich repeat protein 16)	26.1493	27.4941	26.7544	26.6217
A2RTL5	Arginine/serine-rich coiled-coil protein 2	23.594	23.7649	22.0532	23.2447
A6H5Z3	Exocyst complex component 6B (Exocyst complex component Sec15B) (SEC15-like protein 2)	27.63	28.1969	28.5613	28.3576
A6H611	Mitochondrial intermediate peptidase (MIP) (EC 3.4.24.59)	24.7872	23.2166	24.4579	23.0634
A6H630	Damage-control phosphatase ARMT1 (EC 3.1.3.-) (Acidic residue methyltransferase 1) (Protein-glutamate O-methyltransferase) (EC 2.1.1.-) (Sugar phosphate phosphatase ARMT1)	25.6173	26.2462	25.6988	23.1099
A6PWD2	Forkhead-associated domain-containing protein 1 (FHA domain-containing protein 1)	26.1545	23.621	18.2508	24.8499
A6X919	Probable C-mannosyltransferase DPY19L1 (EC 2.4.1.-) (Dpy-19-like protein 1) (Protein dpy-19 homolog 1)	25.2918	22.0897	21.7013	22.6284
B0F2B4	Neuroligin 4-like (Neuroligin-4) (NL-4)	26.9285	24.3641	26.3809	25.0055
B0V2N1	Receptor-type tyrosine-protein phosphatase S (R-PTP-S) (EC 3.1.3.48) (PTPNU-3) (Receptor-type tyrosine-protein phosphatase sigma) (R-PTP-sigma)	28.3543	28.14	28.0361	27.9168
B1AR13	CDGSH iron-sulfur domain-containing protein 3, mitochondrial (Melanoma nuclear protein 13)	27.7838	27.5048	27.856	26.9163
B1AVZ0	Uracil phosphoribosyltransferase homolog	24.5914	22.487	19.9461	21.4826
B1AXP6	Mitochondrial import receptor subunit TOM5 homolog	18.2099	26.2098	26.7838	26.8422
B1AXV0	DOMON domain-containing protein FRRS1L (Ferric-chelate reductase 1-like protein)	26.4974	27.2034	26.6614	26.4444
B1AY13	Ubiquitin carboxyl-terminal hydrolase 24 (EC 3.4.19.12) (Deubiquitinating enzyme 24) (Ubiquitin thioesterase 24) (Ubiquitin-specific-processing protease 24)	25.4884	25.3177	25.2355	24.4306
B1AZI6	THO complex subunit 2 (Tho2)	21.475	22.8277	20.5768	23.7588
B1AZP2	Disks large-associated protein 4 (DAP-4) (PSD-95/SAP90-binding protein 4) (SAP90/PSD-95-associated protein 4) (SAPAP-4)	26.3	26.935	25.779	26.4792
B2RQC6	CAD protein [Includes: Glutamine-dependent carbamoyl-phosphate synthase (EC 6.3.5.5); Aspartate carbamoyltransferase (EC 2.1.3.2); Dihydroorotase (EC 3.5.2.3)]	23.2362	23.5199	22.9495	21.4324
B2RR83	3'-5' RNA helicase YTHDC2 (EC 3.6.4.13) (Keen to exit meiosis leaving testes under-populated protein) (Ketu) (YTH domain-containing protein C2) (mYTHDC2)	23.8458	25.9047	25.5273	25.1837
B2RSH2	Guanine nucleotide-binding protein G(i) subunit alpha-1 (Adenylate cyclase-inhibiting G alpha protein)	27.9983	28.4583	28.7792	28.3323
B2RUJ5	Amyloid-beta A4 precursor protein-binding family A member 1 (Adapter protein X11alpha) (Neuron-specific X11 protein) (Neuronal Munc18-1-interacting protein 1) (Mint-1)	26.4884	26.199	26.025	25.6644
B2RUR8	OTU domain-containing protein 7B (EC 3.4.19.12) (Cellular zinc finger anti-NF-kappa-B protein) (Zinc finger A20 domain-containing protein 1) (Zinc finger protein Cezanne)	24.1571	23.0467	23.2754	20.4617
B2RXC1	Trafficking protein particle complex subunit 11	26.7118	27.3248	27.2688	25.9965
B2RXS4	Plexin-B2	28.335	27.9307	27.9943	28.2903
B2RY04	Dedicator of cytokinesis protein 5 (Lens rupture protein 2) (Rupture of lens cataract protein)	23.597	21.5743	22.4857	21.8362
B2RY56	RNA-binding protein 25 (RNA-binding motif protein 25)	27.8327	26.8807	26.8833	27.34
B5TVM2	Immunoglobulin-like domain-containing receptor 2 (Angulin-3) (Lisch-like protein)	27.8196	27.1176	27.183	27.8572
B7ZMP1	Xaa-Pro aminopeptidase 3 (X-Pro aminopeptidase 3) (EC 3.4.11.9) (Aminopeptidase P3) (APP3)	22.9473	23.227	21.9897	23.1158
B9EHT4	CAP-Gly domain-containing linker protein 3 (Cytoplasmic linker protein 170-related 59 kDa protein) (CLIP-170-related 59 kDa protein) (CLIPR-59)	24.3509	24.3296	25.012	24.2759
B9EJ86	Oxysterol-binding protein-related protein 8 (ORP-8) (OSBP-related protein 8)	28.1025	28.0831	27.748	28.233
B9EJA2	Cortactin-binding protein 2 (CortBP2)	28.5446	27.7598	27.465	28.2295
B9EKR1	Receptor-type tyrosine-protein phosphatase zeta (R-PTP-zeta) (EC 3.1.3.48)	32.1525	32.0739	32.4051	32.2554
D3YVF0	A-kinase anchor protein 5 (AKAP-5) (A-kinase anchor protein 150 kDa) (AKAP 150) (P150) (cAMP-dependent protein kinase regulatory subunit II high affinity-binding protein)	26.8101	28.1184	26.8375	27.2637
D3YXK2	Scaffold attachment factor B1 (SAF-B1)	30.183	29.2871	29.0684	29.4349
D3YZG8	Bifunctional methylenetetrahydrofolate dehydrogenase/cyclohydrolase 2, mitochondrial (NADP-dependent methylenetetrahydrofolate dehydrogenase 2-like protein) (MTHFD2-like) [Includes: NAD-dependent methylenetetrahydrofolate dehydrogenase (EC 1.5.1.15) (EC 1.5.1.5); Methenyltetrahydrofolate cyclohydrolase (EC 3.5.4.9)]	24.7866	24.0693	24.9028	25.0661
D3YZU1	SH3 and multiple ankyrin repeat domains protein 1 (Shank1)	27.4542	28.0932	27.834	28.2599
D3Z7P3	Glutaminase kidney isoform, mitochondrial (GLS) (EC 3.5.1.2) [Cleaved into: Glutaminase kidney isoform, mitochondrial 68 kDa chain; Glutaminase kidney isoform, mitochondrial 65 kDa chain]	32.5629	32.5957	32.6158	32.3626
E9PUL5	Proline-rich transmembrane protein 2 (Dispanin subfamily B member 3) (DSPB3)	30.1708	29.7008	30.3663	30.2534
E9PVA8	eIF-2-alpha kinase activator GCN1 (GCN1 eIF-2-alpha kinase activator homolog) (GCN1-like protein 1) (General control of amino-acid synthesis 1-like protein 1) (Translational activator GCN1)	27.4847	29.0706	28.3816	28.0782
E9PYL2	Proline-rich protein 12	21.475	19.9461	20.9639	22.1736
E9PZJ8	Activating signal cointegrator 1 complex subunit 3 (EC 3.6.4.12)	26.5401	25.2262	24.8294	24.4276
E9PZM4	Chromodomain-helicase-DNA-binding protein 2 (CHD-2) (EC 3.6.4.12) (ATP-dependent helicase CHD2)	21.475	21.1117	20.6898	23.0435
E9Q3L2	Phosphatidylinositol 4-kinase alpha (PI4-kinase alpha) (PI4K-alpha) (PtdIns-4-kinase alpha) (EC 2.7.1.67)	31.3268	31.6341	31.7413	31.6859
E9Q3S4	Mitogen-activated protein kinase kinase kinase 19 (EC 2.7.11.1) (SPS1/STE20-related protein kinase YSK4)	25.9213	25.3388	25.4034	26.0133
E9Q401	Ryanodine receptor 2 (RYR-2) (RyR2) (Cardiac muscle ryanodine receptor) (Cardiac muscle ryanodine receptor-calcium release channel) (Type 2 ryanodine receptor)	28.9624	29.4563	29.4476	29.2863
E9Q414	Apolipoprotein B-100 (Apo B-100) [Cleaved into: Apolipoprotein B-48 (Apo B-48)]	23.4693	18.4671	18.4671	22.6134
E9Q5K9	YTH domain-containing protein 1	25.7012	22.0178	19.9461	24.2454
E9Q634	Unconventional myosin-Ie (Unconventional myosin 1E)	22.1041	18.2099	18.2508	18.2099
E9Q6C8	XK-related protein 6	20.7139	22.793	20.7226	19.8655
E9Q6J5	Biorientation of chromosomes in cell division protein 1-like 1	21.475	20.8911	23.0506	21.5828
E9Q6P5	Tetratricopeptide repeat protein 7B (TPR repeat protein 7B)	29.9039	30.2025	30.0586	30.3314
E9Q735	Ubiquitin conjugation factor E4 A (EC 2.3.2.27)	27.2149	26.5446	26.3894	26.4336
E9Q784	Zinc finger CCCH domain-containing protein 13	24.9942	19.9461	21.2089	22.3846
E9Q7T7	Chondroadherin-like protein	21.475	24.3781	23.5412	22.6012
E9Q8I9	Protein furry homolog	25.0977	26.165	25.7615	25.9921
F6SEU4	Ras/Rap GTPase-activating protein SynGAP (Neuronal RasGAP) (Synaptic Ras GTPase-activating protein 1) (Synaptic Ras-GAP 1)	29.7688	30.6954	30.584	30.5546
F6ZDS4	Nucleoprotein TPR (NPC-associated intranuclear protein) (Translocated promoter region and nuclear basket protein)	27.5476	27.2121	26.6705	27.2592
F8VPU2	FERM, ARHGEF and pleckstrin domain-containing protein 1 (FERM, RhoGEF and pleckstrin domain-containing protein 1)	27.2093	24.9769	25.4693	25.5155
G3X9K3	Brefeldin A-inhibited guanine nucleotide-exchange protein 1 (BIG1) (Brefeldin A-inhibited GEP 1) (ADP-ribosylation factor guanine nucleotide-exchange factor 1)	26.7054	25.5269	24.8165	27.8106
G3XA57	Rab11 family-interacting protein 2 (Rab11-FIP2)	22.3957	22.8841	24.2209	24.9998
G5E829	Plasma membrane calcium-transporting ATPase 1 (EC 7.2.2.10) (Plasma membrane calcium ATPase isoform 1) (PMCA1) (Plasma membrane calcium pump isoform 1)	32.3463	32.3916	32.8752	32.7716
G5E870	E3 ubiquitin-protein ligase TRIP12 (EC 2.3.2.26) (HECT-type E3 ubiquitin transferase TRIP12) (Thyroid receptor-interacting protein 12) (TR-interacting protein 12) (TRIP-12)	26.6661	26.6547	26.6523	26.8487
G5E8K5	Ankyrin-3 (ANK-3) (Ankyrin-G)	31.8046	31.5185	31.9109	31.8966
O08529	Calpain-2 catalytic subunit (EC 3.4.22.53) (80 kDa M-calpain subunit) (CALP80) (Calcium-activated neutral proteinase 2) (CANP 2) (Calpain M-type) (Calpain-2 large subunit) (Millimolar-calpain) (M-calpain)	29.3779	29.3644	29.1769	28.9591
O08530	Sphingosine 1-phosphate receptor 1 (S1P receptor 1) (S1P1) (Endothelial differentiation G-protein coupled receptor 1) (Lysophospholipid receptor B1) (Sphingosine 1-phosphate receptor Edg-1) (S1P receptor Edg-1) (CD antigen CD363)	25.6354	26.3671	26.8986	26.5413
O08532	Voltage-dependent calcium channel subunit alpha-2/delta-1 (Voltage-gated calcium channel subunit alpha-2/delta-1) [Cleaved into: Voltage-dependent calcium channel subunit alpha-2-1; Voltage-dependent calcium channel subunit delta-1]	30.3572	30.6771	30.5925	30.5348
O08539	Myc box-dependent-interacting protein 1 (Amphiphysin II) (Amphiphysin-like protein) (Bridging integrator 1) (SH3 domain-containing protein 9)	32.6055	32.3967	32.5649	32.2835
O08547	Vesicle-trafficking protein SEC22b (ER-Golgi SNARE of 24 kDa) (ERS-24) (ERS24) (SEC22 vesicle-trafficking protein homolog B) (SEC22 vesicle-trafficking protein-like 1) (mSec22b)	29.4161	29.3228	29.5052	29.5718
O08553	Dihydropyrimidinase-related protein 2 (DRP-2) (Unc-33-like phosphoprotein 2) (ULIP-2)	35.5035	36.0087	36.0511	35.8946
O08576	RUN domain-containing protein 3A (Rap2-interacting protein 8) (RPIP-8)	24.345	28.8553	25.5097	24.4137
O08579	Emerin	27.9274	27.5802	28.483	28.4867
O08580	Steroid hormone receptor ERR1 (Estrogen receptor-like 1) (Estrogen-related receptor alpha) (ERR-alpha) (Nuclear receptor subfamily 3 group B member 1)	23.0808	21.4874	19.9461	19.9759
O08582	GTP-binding protein 1 (G-protein 1) (GP-1) (GP1)	26.7481	27.4368	27.1622	26.9654
O08583	THO complex subunit 4 (Tho4) (Ally of AML-1 and LEF-1) (Aly/REF export factor) (REF1-I) (RNA and export factor-binding protein 1) (Transcriptional coactivator Aly/REF)	28.7905	29.3324	29.8046	29.6009
O08585	Clathrin light chain A (Lca)	31.1743	29.4962	29.8293	29.9565
O08586	Phosphatidylinositol 3,4,5-trisphosphate 3-phosphatase and dual-specificity protein phosphatase PTEN (EC 3.1.3.16) (EC 3.1.3.48) (EC 3.1.3.67) (Mutated in multiple advanced cancers 1) (Phosphatase and tensin homolog)	21.644	25.3945	25.0017	25.0439
O08599	Syntaxin-binding protein 1 (Protein unc-18 homolog 1) (Unc18-1) (Protein unc-18 homolog A) (Unc-18A)	36.0383	35.951	36.1099	36.1383
O08600	Endonuclease G, mitochondrial (Endo G) (EC 3.1.30.-)	26.0521	26.5545	26.3618	26.803
O08638	Myosin-11 (Myosin heavy chain 11) (Myosin heavy chain, smooth muscle isoform) (SMMHC)	30.6703	31.4358	30.7702	30.0853
O08663	Methionine aminopeptidase 2 (MAP 2) (MetAP 2) (EC 3.4.11.18) (Initiation factor 2-associated 67 kDa glycoprotein) (p67) (p67eIF2) (Peptidase M)	28.2925	28.0711	28.1695	28.2254
O08688	Calpain-5 (EC 3.4.22.-) (New calpain 3) (nCL-3)	28.269	28.1054	28.2521	27.8771
O08709	Peroxiredoxin-6 (EC 1.11.1.27) (1-Cys peroxiredoxin) (1-Cys PRX) (Acidic calcium-independent phospholipase A2) (aiPLA2) (EC 3.1.1.4) (Antioxidant protein 2) (Glutathione-dependent peroxiredoxin) (Lysophosphatidylcholine acyltransferase 5) (LPC acyltransferase 5) (LPCAT-5) (Lyso-PC acyltransferase 5) (EC 2.3.1.23) (Non-selenium glutathione peroxidase) (NSGPx)	30.2947	30.502	30.2116	30.4977
O08749	Dihydrolipoyl dehydrogenase, mitochondrial (EC 1.8.1.4) (Dihydrolipoamide dehydrogenase)	33.9633	34.046	33.997	34.0521
O08756	3-hydroxyacyl-CoA dehydrogenase type-2 (EC 1.1.1.35) (17-beta-estradiol 17-dehydrogenase) (EC 1.1.1.62) (2-methyl-3-hydroxybutyryl-CoA dehydrogenase) (MHBD) (3-alpha-(17-beta)-hydroxysteroid dehydrogenase (NAD(+))) (EC 1.1.1.239) (3-hydroxy-2-methylbutyryl-CoA dehydrogenase) (EC 1.1.1.178) (3-hydroxyacyl-CoA dehydrogenase type II) (3alpha(or 20beta)-hydroxysteroid dehydrogenase) (EC 1.1.1.53) (7-…	30.3099	30.3436	30.5761	30.4646
O08759	Ubiquitin-protein ligase E3A (EC 2.3.2.26) (HECT-type ubiquitin transferase E3A) (Oncogenic protein-associated protein E6-AP)	27.0043	26.572	26.5738	25.4797
O08784	Treacle protein (Treacher Collins syndrome protein homolog)	27.5582	26.0515	26.2354	26.3435
O08788	Dynactin subunit 1 (150 kDa dynein-associated polypeptide) (DAP-150) (DP-150) (p150-glued)	32.4941	32.3854	32.4318	32.4176
O08795	Glucosidase 2 subunit beta (80K-H protein) (Glucosidase II subunit beta) (Protein kinase C substrate 60.1 kDa protein heavy chain) (PKCSH)	29.9304	29.2209	28.5299	28.6573
O08807	Peroxiredoxin-4 (EC 1.11.1.24) (Antioxidant enzyme AOE372) (Peroxiredoxin IV) (Prx-IV) (Thioredoxin peroxidase AO372) (Thioredoxin-dependent peroxide reductase A0372) (Thioredoxin-dependent peroxiredoxin 4)	29.5499	29.663	29.1352	29.2842
O08808	Protein diaphanous homolog 1 (Diaphanous-related formin-1) (DRF1) (p140mDIA) (mDIA1)	25.4751	25.3627	24.7154	24.9573
O08810	116 kDa U5 small nuclear ribonucleoprotein component (Elongation factor Tu GTP-binding domain-containing protein 2) (U5 snRNP-specific protein, 116 kDa) (U5-116 kDa)	28.5971	29.3722	29.5118	29.7294
O08842	GDNF family receptor alpha-2 (GDNF receptor alpha-2) (GDNFR-alpha-2) (GFR-alpha-2) (GDNF receptor beta) (GDNFR-beta) (Neurturin receptor alpha) (NRTNR-alpha) (NTNR-alpha) (TGF-beta-related neurotrophic factor receptor 2)	23.5881	26.2201	26.9119	26.1369
O08848	RNA-binding protein Ro60 (60 kDa SS-A/Ro ribonucleoprotein) (60 kDa Ro protein) (60 kDa ribonucleoprotein Ro) (RoRNP) (TROVE domain family member 2)	27.0959	26.6922	26.6363	26.0109
O08914	Fatty-acid amide hydrolase 1 (EC 3.5.1.99) (Anandamide amidohydrolase 1) (Fatty acid ester hydrolase) (EC 3.1.1.-) (Oleamide hydrolase 1)	26.9872	27.7469	27.9855	28.0404
O08915	AH receptor-interacting protein (AIP) (Aryl-hydrocarbon receptor-interacting protein)	26.5483	25.2327	24.4934	25.4645
O08917	Flotillin-1	30.4905	29.8091	29.5937	30.6399
O08919	Numb-like protein	28.9491	29.4304	29.4858	29.5364
O08989	Ras-related protein M-Ras (EC 3.6.5.2) (Muscle and microspikes Ras) (Ras-related protein R-Ras3) (X-Ras)	28.6161	27.825	28.4416	27.9843
O08992	Syntenin-1 (Scaffold protein Pbp1) (Syndecan-binding protein 1)	25.0836	26.1135	25.2552	25.4151
O08997	Copper transport protein ATOX1 (Metal transport protein ATX1)	NaN	23.3443	21.6324	22.952
O09044	Synaptosomal-associated protein 23 (SNAP-23) (Syndet) (Vesicle-membrane fusion protein SNAP-23)	21.2329	20.6665	18.2508	21.0007
O09061	Proteasome subunit beta type-1 (Macropain subunit C5) (Multicatalytic endopeptidase complex subunit C5) (Proteasome component C5) (Proteasome gamma chain)	29.0552	29.0023	29.8303	29.3573
O09106	Histone deacetylase 1 (HD1) (EC 3.5.1.98) (Protein deacetylase HDAC1) (EC 3.5.1.-) (Protein decrotonylase HDAC1) (EC 3.5.1.-)	24.0192	25.3127	25.4123	25.3886
O09111	NADH dehydrogenase [ubiquinone] 1 beta subcomplex subunit 11, mitochondrial (Complex I-ESSS) (CI-ESSS) (NADH-ubiquinone oxidoreductase ESSS subunit) (Neuronal protein 15.6) (Np15.6) (p15.6)	29.7379	30.0414	29.3212	29.1502
O09114	Prostaglandin-H2 D-isomerase (EC 5.3.99.2) (Glutathione-independent PGD synthase) (Lipocalin-type prostaglandin-D synthase) (Prostaglandin-D2 synthase) (L-PGDS) (PGD2 synthase) (PGDS2)	27.637	25.9274	26.8665	26.3549
O09117	Synaptophysin-like protein 1 (Pantophysin)	26.6894	27.6761	28.5032	28.0975
O09126	Semaphorin-4D (M-Sema G) (Semaphorin-C-like 2) (Semaphorin-J) (Sema J) (CD antigen CD100)	26.6793	24.8547	25.9446	26.4191
O09164	Extracellular superoxide dismutase [Cu-Zn] (EC-SOD) (EC 1.15.1.1)	21.475	22.1557	22.3712	22.7513
O09167	60S ribosomal protein L21	30.2357	29.8221	30.046	29.943
O09172	Glutamate--cysteine ligase regulatory subunit (GCS light chain) (Gamma-ECS regulatory subunit) (Gamma-glutamylcysteine synthetase regulatory subunit) (Glutamate--cysteine ligase modifier subunit)	25.111	25.6665	26.2045	24.492
O09174	Alpha-methylacyl-CoA racemase (EC 5.1.99.4) (2-methylacyl-CoA racemase)	24.7246	24.8844	24.6588	24.6703
O35074	Prostacyclin synthase (EC 5.3.99.4) (Hydroperoxy icosatetraenoate dehydratase) (EC 4.2.1.152) (Prostaglandin I2 synthase)	18.8946	21.832	21.6413	21.3803
O35075	Vacuolar protein sorting-associated protein 26C (Down syndrome critical region protein 3 homolog) (Down syndrome critical region protein A homolog)	23.6242	24.7306	28.8145	25.4653
O35083	1-acyl-sn-glycerol-3-phosphate acyltransferase alpha (EC 2.3.1.51) (1-acylglycerol-3-phosphate O-acyltransferase 1) (1-AGP acyltransferase 1) (1-AGPAT 1) (Lysophosphatidic acid acyltransferase alpha) (LPAAT-alpha)	26.2253	26.8167	26.5266	26.7846
O35098	Dihydropyrimidinase-related protein 4 (DRP-4) (Collapsin response mediator protein 3) (CRMP-3) (UNC33-like phosphoprotein 4) (ULIP-4)	31.0239	31.3158	31.6376	31.5948
O35114	Lysosome membrane protein 2 (85 kDa lysosomal membrane sialoglycoprotein) (LGP85) (Lysosome membrane protein II) (LIMP II) (Scavenger receptor class B member 2)	27.8971	27.2574	27.3654	27.176
O35127	Protein C10	21.643	18.2099	21.6649	21.5545
O35129	Prohibitin-2 (B-cell receptor-associated protein BAP37) (Repressor of estrogen receptor activity)	31.1406	31.4027	31.2169	31.308
O35136	Neural cell adhesion molecule 2 (N-CAM-2) (NCAM-2) (Neural cell adhesion molecule RB-8) (R4B12)	31.6362	31.5914	31.4066	31.5566
O35143	ATPase inhibitor, mitochondrial (ATP synthase F1 subunit epsilon) (Inhibitor of F(1)F(o)-ATPase) (IF(1)) (IF1)	32.7061	32.0765	31.8521	31.8694
O35144	Telomeric repeat-binding factor 2 (TTAGGG repeat-binding factor 2) (Telomeric DNA-binding protein)	25.5938	25.5549	25.3154	25.7688
O35166	Golgi SNAP receptor complex member 2 (27 kDa Golgi SNARE protein) (Membrin)	25.4196	25.808	25.4444	25.4084
O35215	D-dopachrome decarboxylase (EC 4.1.1.84) (D-dopachrome tautomerase)	27.502	27.3551	26.7821	26.529
O35218	Cleavage and polyadenylation specificity factor subunit 2 (Cleavage and polyadenylation specificity factor 100 kDa subunit) (CPSF 100 kDa subunit)	25.0489	25.8382	26.7383	26.9492
O35226	26S proteasome non-ATPase regulatory subunit 4 (26S proteasome regulatory subunit RPN10) (26S proteasome regulatory subunit S5A) (Multiubiquitin chain-binding protein)	28.36	29.2965	28.4367	28.6533
O35239	Tyrosine-protein phosphatase non-receptor type 9 (EC 3.1.3.48) (Protein-tyrosine phosphatase MEG2) (PTPase MEG2)	27.8203	27.7412	27.7111	27.826
O35250	Exocyst complex component 7 (Exocyst complex component Exo70)	28.9056	29.1875	29.2818	28.9837
O35286	ATP-dependent RNA helicase DHX15 (EC 3.6.4.13) (DEAH box protein 15)	28.3317	28.7525	28.6006	28.4873
O35295	Transcriptional activator protein Pur-beta (Purine-rich element-binding protein B) (Vascular actin single-stranded DNA-binding factor 2 p44 component)	30.2881	29.7	29.7574	29.8085
O35326	Serine/arginine-rich splicing factor 5 (Delayed-early protein HRS) (Pre-mRNA-splicing factor SRP40) (Splicing factor, arginine/serine-rich 5)	28.2223	26.2313	25.6841	27.0839
O35343	Importin subunit alpha-3 (Importin alpha Q1) (Qip1) (Karyopherin subunit alpha-4)	27.5217	26.9324	27.2086	25.8569
O35344	Importin subunit alpha-4 (Importin alpha Q2) (Qip2) (Karyopherin subunit alpha-3)	28.4014	28.6381	28.719	28.4269
O35350	Calpain-1 catalytic subunit (EC 3.4.22.52) (Calcium-activated neutral proteinase 1) (CANP 1) (Calpain mu-type) (Calpain-1 large subunit) (Micromolar-calpain) (muCANP)	24.6185	25.1005	25.299	24.1737
O35382	Exocyst complex component 4 (Exocyst complex component Sec8)	30.0942	28.8081	29.0951	29.1811
O35387	HCLS1-associated protein X-1 (HS1-associating protein X-1) (HAX-1) (HS1-binding protein 1) (HSP1BP-1)	23.9658	19.1804	21.2097	22.903
O35393	Ephrin-B3	28.1371	28.0129	27.8285	27.9051
O35405	5'-3' exonuclease PLD3 (EC 3.1.16.1) (Choline phosphatase 3) (Phosphatidylcholine-hydrolyzing phospholipase D3) (Phospholipase D3) (PLD 3) (Schwannoma-associated protein 9) (SAM-9)	27.5451	28.3148	28.2745	28.1476
O35409	Glutamate carboxypeptidase 2 (EC 3.4.17.21) (Folate hydrolase 1) (Folylpoly-gamma-glutamate carboxypeptidase) (FGCP) (Glutamate carboxypeptidase II) (GCPII) (Membrane glutamate carboxypeptidase) (mGCP) (N-acetylated-alpha-linked acidic dipeptidase I) (NAALADase I) (Prostate-specific membrane antigen homolog) (Pteroylpoly-gamma-glutamate carboxypeptidase)	26.0267	23.8386	24.1876	24.128
O35435	Dihydroorotate dehydrogenase (quinone), mitochondrial (DHOdehase) (EC 1.3.5.2) (Dihydroorotate oxidase)	27.115	27.7713	27.6097	28.1369
O35449	Proline-rich transmembrane protein 1 (Dispanin subfamily D member 1) (DSPD1) (Synapse differentiation-induced protein 4) (SynDIG4)	24.2773	24.8882	25.2677	25.5237
O35454	H(+)/Cl(-) exchange transporter 6 (Chloride channel protein 6) (ClC-6) (Chloride transport protein 6)	26.1738	24.6201	25.3686	25.1601
O35459	Delta(3,5)-Delta(2,4)-dienoyl-CoA isomerase, mitochondrial (EC 5.3.3.-)	28.9185	28.2004	28.6008	28.1658
O35465	Peptidyl-prolyl cis-trans isomerase FKBP8 (PPIase FKBP8) (EC 5.2.1.8) (38 kDa FK506-binding protein) (38 kDa FKBP) (FKBP-38) (mFKBP38) (FK506-binding protein 8) (FKBP-8) (FKBPR38) (Rotamase)	29.3424	29.0971	29.0779	29.0897
O35474	EGF-like repeat and discoidin I-like domain-containing protein 3 (Developmentally-regulated endothelial cell locus 1 protein) (Integrin-binding protein DEL1)	25.952	26.4803	26.8592	26.628
O35488	Long-chain fatty acid transport protein 2 (Arachidonate--CoA ligase) (EC 6.2.1.15) (Fatty acid transport protein 2) (FATP-2) (Fatty-acid-coenzyme A ligase, very long-chain 1) (Long-chain-fatty-acid--CoA ligase) (EC 6.2.1.3) (Phytanate--CoA ligase) (EC 6.2.1.24) (Solute carrier family 27 member 2) (Slc27a2) (THCA-CoA ligase) (EC 6.2.1.7) (Very long-chain acyl-CoA synthetase) (VLACS) (VLCS) (EC 6.2…	22.5442	20.4202	18.2508	21.2084
O35495	Cyclin-dependent kinase 14 (EC 2.7.11.22) (Cell division protein kinase 14) (Serine/threonine-protein kinase PFTAIRE-1)	25.7196	24.3109	25.2631	24.5791
O35526	Syntaxin-1A (Neuron-specific antigen HPC-1)	31.7578	31.3789	31.4031	31.8847
O35566	CD151 antigen (GP27) (Membrane glycoprotein SFA-1) (Platelet-endothelial tetraspan antigen 3) (PETA-3) (CD antigen CD151)	26.3677	21.7817	23.2603	21.9941
O35593	26S proteasome non-ATPase regulatory subunit 14 (EC 3.4.19.-) (26S proteasome regulatory subunit RPN11) (MAD1)	27.2124	26.5458	26.8375	26.4551
O35598	Disintegrin and metalloproteinase domain-containing protein 10 (ADAM 10) (EC 3.4.24.81) (Kuzbanian protein homolog) (Mammalian disintegrin-metalloprotease) (CD antigen CD156c)	27.0065	25.6664	27.3403	27.2409
O35604	NPC intracellular cholesterol transporter 1 (Niemann-Pick C1 protein)	23.6724	23.4522	24.123	23.1551
O35607	Bone morphogenetic protein receptor type-2 (BMP type-2 receptor) (BMPR-2) (EC 2.7.11.30) (BRK-3) (Bone morphogenetic protein receptor type II) (BMP type II receptor) (BMPR-II)	25.9578	19.8674	22.0451	25.0149
O35609	Secretory carrier-associated membrane protein 3 (Secretory carrier membrane protein 3)	28.8359	28.8605	28.8284	28.7159
O35621	Phosphomannomutase 1 (PMM 1) (EC 5.4.2.8)	26.3285	26.2791	26.0046	26.7602
O35633	Vesicular inhibitory amino acid transporter (Solute carrier family 32 member 1) (Vesicular GABA and glycine transporter) (Vesicular GABA transporter) (mVGAT) (mVIAAT)	31.3994	31.3509	30.9136	31.3502
O35638	Cohesin subunit SA-2 (SCC3 homolog 2) (Stromal antigen 2)	25.9889	26.0622	25.5508	25.4523
O35639	Annexin A3 (35-alpha calcimedin) (Annexin III) (Annexin-3) (Lipocortin III) (Placental anticoagulant protein III) (PAP-III)	25.0972	25.0732	24.7173	23.7814
O35643	AP-1 complex subunit beta-1 (Adaptor protein complex AP-1 subunit beta-1) (Adaptor-related protein complex 1 subunit beta-1) (Beta-1-adaptin) (Beta-adaptin 1) (Clathrin assembly protein complex 1 beta large chain) (Golgi adaptor HA1/AP1 adaptin beta subunit)	31.365	31.6397	31.768	31.7746
O35658	Complement component 1 Q subcomponent-binding protein, mitochondrial (GC1q-R protein) (Glycoprotein gC1qBP) (C1qBP)	29.4142	28.2648	28.2895	28.1793
O35668	Huntingtin-associated protein 1 (HAP-1)	28.2223	28.7242	27.7716	28.5841
O35678	Monoglyceride lipase (MGL) (EC 3.1.1.23) (Monoacylglycerol lipase) (MAGL)	29.8053	29.8983	30.2174	30.302
O35681	Synaptotagmin-3 (Synaptotagmin III) (SytIII)	28.1342	27.5463	27.1183	27.2312
O35682	Myeloid-associated differentiation marker (Myeloid up-regulated protein)	25.5789	27.0391	27.5711	26.7726
O35683	NADH dehydrogenase [ubiquinone] 1 alpha subcomplex subunit 1 (Complex I-MWFE) (CI-MWFE) (NADH-ubiquinone oxidoreductase MWFE subunit)	25.5875	26.7107	27.0747	27.3163
O35684	Neuroserpin (Peptidase inhibitor 12) (PI-12) (Serine protease inhibitor 17) (Serpin I1)	22.184	20.8182	23.1158	22.6822
O35685	Nuclear migration protein nudC (Nuclear distribution protein C homolog) (Silica-induced gene 92 protein) (SIG-92)	29.3645	28.8929	29.4625	29.3029
O35691	Pinin	26.9297	25.9046	25.243	25.7217
O35737	Heterogeneous nuclear ribonucleoprotein H (hnRNP H) [Cleaved into: Heterogeneous nuclear ribonucleoprotein H, N-terminally processed]	31.685	31.7993	31.606	31.8121
O35841	Apoptosis inhibitor 5 (API-5) (AAC-11)	27.8842	27.6591	28.1668	28.3465
O35855	Branched-chain-amino-acid aminotransferase, mitochondrial (BCAT(m)) (EC 2.6.1.42)	26.9541	27.4906	27.1705	27.2076
O35857	Mitochondrial import inner membrane translocase subunit TIM44	29.3783	29.3134	29.4692	29.2973
O35864	COP9 signalosome complex subunit 5 (SGN5) (Signalosome subunit 5) (EC 3.4.-.-) (Jun activation domain-binding protein 1) (Kip1 C-terminus-interacting protein 2)	28.1997	28.0325	27.8148	27.8324
O35874	Neutral amino acid transporter A (Alanine/serine/cysteine/threonine transporter 1) (ASCT-1) (Solute carrier family 1 member 4)	28.3822	28.4941	28.6418	28.4709
O35887	Calumenin (Crocalbin)	27.363	22.822	25.2926	24.1837
O35900	U6 snRNA-associated Sm-like protein LSm2 (Protein G7b) (snRNP core Sm-like protein Sm-x5)	25.5377	25.9284	25.7185	25.9946
O35927	Catenin delta-2 (Neural plakophilin-related ARM-repeat protein) (NPRAP) (Neurojungin)	29.818	30.0961	30.5317	30.7066
O35954	Membrane-associated phosphatidylinositol transfer protein 1 (Drosophila retinal degeneration B homolog 1) (RdgB1) (Mpt-1) (Phosphatidylinositol transfer protein, membrane-associated 1) (PITPnm 1) (Pyk2 N-terminal domain-interacting receptor 2) (NIR-2)	29.0791	29.4563	29.4593	29.5543
O35963	Ras-related protein Rab-33B	27.7862	26.6633	27.1755	26.9561
O35972	39S ribosomal protein L23, mitochondrial (L23mt) (MRP-L23) (L23 mitochondrial-related protein)	22.8629	24.2932	25.1596	24.8119
O35988	Syndecan-4 (SYND4) (Ryudocan core protein)	26.7079	22.4723	22.4002	23.4218
O54692	Centromere/kinetochore protein zw10 homolog	23.7846	24.0343	24.0339	24.1022
O54724	Caveolae-associated protein 1 (Cav-p60) (Cavin-1) (Polymerase I and transcript release factor)	28.7093	28.0042	28.0294	28.2463
O54734	Dolichyl-diphosphooligosaccharide--protein glycosyltransferase 48 kDa subunit (DDOST 48 kDa subunit) (Oligosaccharyl transferase 48 kDa subunit)	28.3193	28.2322	27.9006	28.1309
O54774	AP-3 complex subunit delta-1 (AP-3 complex subunit delta) (Adaptor-related protein complex 3 subunit delta-1) (Delta-adaptin) (mBLVR1)	30.6338	31.0902	30.8006	30.892
O54781	SRSF protein kinase 2 (EC 2.7.11.1) (SFRS protein kinase 2) (Serine/arginine-rich protein-specific kinase 2) (SR-protein-specific kinase 2) [Cleaved into: SRSF protein kinase 2 N-terminal; SRSF protein kinase 2 C-terminal]	28.2792	28.3304	28.4375	28.3041
O54829	Regulator of G-protein signaling 7 (RGS7)	29.8291	29.9245	30.0002	30.222
O54833	Casein kinase II subunit alpha' (CK II alpha') (EC 2.7.11.1)	30.1288	29.7321	29.8201	29.7264
O54836	Zinc finger matrin-type protein 3 (Wild-type p53-induced gene 1 protein) (Zinc finger protein WIG-1) (p53-activated gene 608 protein)	24.3814	21.2089	19.9461	22.4463
O54865	Guanylate cyclase soluble subunit beta-1 (GCS-beta-1) (EC 4.6.1.2) (Guanylate cyclase soluble subunit beta-3) (GCS-beta-3) (Soluble guanylate cyclase small subunit)	30.2098	28.4417	28.6326	28.5555
O54879	High mobility group protein B3 (High mobility group protein 2a) (HMG-2a) (High mobility group protein 4) (HMG-4)	25.6752	25.4146	26.0426	25.1248
O54901	OX-2 membrane glycoprotein (MRC OX-2 antigen) (CD antigen CD200)	30.2891	30.5367	30.5858	30.9272
O54916	RalBP1-associated Eps domain-containing protein 1 (RalBP1-interacting protein 1)	27.4642	27.1033	27.1427	26.8093
O54931	A-kinase anchor protein 2 (AKAP-2) (AKAP expressed in kidney and lung) (AKAP-KL) (Protein kinase A-anchoring protein 2) (PRKA2)	29.2427	28.0363	29.0641	29.1702
O54941	SWI/SNF-related matrix-associated actin-dependent regulator of chromatin subfamily E member 1 (BRG1-associated factor 57) (BAF57)	26.6705	25.5043	25.8948	26.1593
O54946	DnaJ homolog subfamily B member 6 (Heat shock protein J2) (HSJ-2) (MRJ) (mDj4)	18.2099	25.6376	25.5505	23.3201
O54962	Barrier-to-autointegration factor (LAP2-binding protein 1) [Cleaved into: Barrier-to-autointegration factor, N-terminally processed]	27.4871	27.8792	27.433	27.1776
O54983	Ketimine reductase mu-crystallin (EC 1.5.1.25) (NADP-regulated thyroid-hormone-binding protein)	30.3649	31.0783	30.5304	30.6907
O54984	ATPase GET3 (EC 3.6.-.-) (Arsenical pump-driving ATPase) (Arsenite-stimulated ATPase) (Guided entry of tail-anchored proteins factor 3, ATPase)	28.5356	29.0193	29.0141	28.8617
O54991	Contactin-associated protein 1 (Caspr) (Caspr1) (MHDNIV) (NCP1) (Neurexin IV) (Neurexin-4) (Paranodin)	30.9914	31.4287	31.7175	31.8469
O55003	BCL2/adenovirus E1B 19 kDa protein-interacting protein 3	24.6228	18.2099	25.1856	25.1455
O55013	Trafficking protein particle complex subunit 3 (BET3 homolog)	27.5108	27.4622	27.4031	27.357
O55017	Voltage-dependent N-type calcium channel subunit alpha-1B (Brain calcium channel III) (BIII) (Calcium channel, L type, alpha-1 polypeptide isoform 5) (Voltage-gated calcium channel subunit alpha Cav2.2)	24.5105	24.9649	23.3368	24.2963
O55022	Membrane-associated progesterone receptor component 1 (mPR)	29.9232	29.2463	28.5058	29.1813
O55023	Inositol monophosphatase 1 (IMP 1) (IMPase 1) (EC 3.1.3.25) (D-galactose 1-phosphate phosphatase) (EC 3.1.3.94) (Inositol-1(or 4)-monophosphatase 1) (Lithium-sensitive myo-inositol monophosphatase A1)	29.1989	29.8099	29.5567	29.5392
O55026	Ectonucleoside triphosphate diphosphohydrolase 2 (NTPDase 2) (EC 3.6.1.-) (CD39 antigen-like 1) (Ecto-ATP diphosphohydrolase 2) (Ecto-ATPDase 2) (Ecto-ATPase 2)	27.6248	27.426	27.1204	26.5296
O55028	[3-methyl-2-oxobutanoate dehydrogenase [lipoamide]] kinase, mitochondrial (EC 2.7.11.4) (Branched-chain alpha-ketoacid dehydrogenase kinase) (BCKD-kinase) (BCKDHKIN)	26.4612	26.0743	26.4055	26.2098
O55029	Coatomer subunit beta' (Beta'-coat protein) (Beta'-COP) (p102)	28.9606	29.7091	29.4369	29.5856
O55033	Cytoplasmic protein NCK2 (Growth factor receptor-bound protein 4) (NCK adaptor protein 2) (Nck-2) (SH2/SH3 adaptor protein NCK-beta)	27.7642	26.6101	26.5347	26.9883
O55042	Alpha-synuclein (Non-A beta component of AD amyloid) (Non-A4 component of amyloid precursor) (NACP)	32.7683	32.8798	32.7763	32.7049
O55057	Retinal rod rhodopsin-sensitive cGMP 3',5'-cyclic phosphodiesterase subunit delta (GMP-PDE delta)	25.3809	24.817	24.7069	24.386
O55074	A-kinase anchor protein 7 isoform alpha (AKAP-7 isoform alpha) (A-kinase anchor protein 18) (AKAP-18) (A-kinase anchor protein 9 kDa) (AKAP 9) (Protein kinase A-anchoring protein 7 isoform alpha) (PRKA7 isoform alpha)	25.7053	25.646	26.7193	25.8577
O55091	Protein IMPACT (Imprinted and ancient gene protein)	28.3625	28.111	27.6808	28.4195
O55100	Synaptogyrin-1	30.343	30.0623	30.1237	30.0694
O55106	Striatin	29.1979	29.0112	29.5371	29.2619
O55125	Protein NipSnap homolog 1 (NipSnap1)	32.0877	31.9604	31.7037	31.769
O55126	Protein NipSnap homolog 2 (NipSnap2) (Glioblastoma-amplified sequence)	31.995	31.6511	32.0357	32.0837
O55128	Histone deacetylase complex subunit SAP18 (18 kDa Sin3-associated polypeptide) (Sin3-associated polypeptide p18)	28.6451	27.4392	26.434	27.5632
O55131	Septin-7 (CDC10 protein homolog)	34.0762	33.9634	34.0069	33.999
O55135	Eukaryotic translation initiation factor 6 (eIF-6) (B4 integrin interactor) (CAB) (p27(BBP))	26.0318	24.0842	27.8161	27.8649
O55142	60S ribosomal protein L35a	26.8026	28.4608	27.9036	27.8459
O55143	Sarcoplasmic/endoplasmic reticulum calcium ATPase 2 (SERCA2) (SR Ca(2+)-ATPase 2) (EC 7.2.2.10) (Calcium pump 2) (Calcium-transporting ATPase sarcoplasmic reticulum type, slow twitch skeletal muscle isoform) (Endoplasmic reticulum class 1/2 Ca(2+) ATPase)	32.9587	33.2042	33.3222	33.3726
O55201	Transcription elongation factor SPT5 (DRB sensitivity-inducing factor large subunit) (DSIF large subunit)	21.475	23.9225	24.4761	24.0362
O55222	Integrin-linked protein kinase (EC 2.7.11.1) (59 kDa serine/threonine-protein kinase) (Beta-integrin-linked kinase) (ILK-1) (ILK-2) (p59ILK)	25.9202	26.8879	27.6807	27.1006
O55229	Choline/ethanolamine kinase (Choline kinase beta) (CK) (CKB) (EC 2.7.1.32) (Ethanolamine kinase) (EK) (EC 2.7.1.82) (choline/ethanolamine kinase beta) (CKEKB)	22.5656	20.6329	22.499	21.6196
O55234	Proteasome subunit beta type-5 (EC 3.4.25.1) (Macropain epsilon chain) (Multicatalytic endopeptidase complex epsilon chain) (Proteasome chain 6) (Proteasome epsilon chain) (Proteasome subunit X)	30.0464	30.0866	30.0305	30.078
O70133	ATP-dependent RNA helicase A (EC 3.6.4.13) (DEAH box protein 9) (mHEL-5) (Nuclear DNA helicase II) (NDH II) (RNA helicase A) (RHA)	30.2684	30.974	30.855	30.9251
O70152	Dolichol-phosphate mannosyltransferase subunit 1 (EC 2.4.1.83) (Dolichol-phosphate mannose synthase subunit 1) (DPM synthase subunit 1) (Dolichyl-phosphate beta-D-mannosyltransferase subunit 1) (Mannose-P-dolichol synthase subunit 1) (MPD synthase)	26.1664	26.0317	26.4869	26.6203
O70161	Phosphatidylinositol 4-phosphate 5-kinase type-1 gamma (PIP5K1-gamma) (PtdIns(4)P-5-kinase 1 gamma) (EC 2.7.1.68) (Phosphatidylinositol 4-phosphate 5-kinase type I gamma) (PIP5KIgamma)	23.9764	24.3541	25.9563	26.0404
O70166	Stathmin-3 (Hippocampus abundant transcript 3) (SCG10-like protein) (SCG10-related protein HiAT3)	27.0749	26.9143	25.6559	24.9645
O70172	Phosphatidylinositol 5-phosphate 4-kinase type-2 alpha (EC 2.7.1.149) (1-phosphatidylinositol 5-phosphate 4-kinase 2-alpha) (Diphosphoinositide kinase 2-alpha) (Phosphatidylinositol 5-Phosphate 4-Kinase) (PI5P4Kalpha) (Phosphatidylinositol 5-phosphate 4-kinase type II alpha) (PI(5)P 4-kinase type II alpha) (PIP4KII-alpha) (PtdIns(5)P-4-kinase isoform 2-alpha)	30.5656	29.1526	29.1209	29.3404
O70194	Eukaryotic translation initiation factor 3 subunit D (eIF3d) (Eukaryotic translation initiation factor 3 subunit 7) (eIF-3-zeta) (eIF3 p66)	28.282	28.8768	28.8805	28.7933
O70228	Probable phospholipid-transporting ATPase IIA (EC 7.6.2.1) (ATPase class II type 9A)	28.1352	27.3319	27.2667	27.001
O70250	Phosphoglycerate mutase 2 (EC 5.4.2.11) (EC 5.4.2.4) (BPG-dependent PGAM 2) (Muscle-specific phosphoglycerate mutase) (Phosphoglycerate mutase isozyme M) (PGAM-M)	22.5396	23.5437	22.7403	22.5757
O70251	Elongation factor 1-beta (EF-1-beta)	29.0593	29.239	29.2766	28.6008
O70252	Heme oxygenase 2 (HO-2) (EC 1.14.14.18) [Cleaved into: Heme oxygenase 2 soluble form]	29.9195	29.9807	29.7753	29.6301
O70274	Protein tyrosine phosphatase type IVA 2 (EC 3.1.3.48) (Protein-tyrosine phosphatase 4a2) (Protein-tyrosine phosphatase of regenerating liver 2) (PRL-2)	27.4253	27.5029	27.6928	27.6746
O70293	G protein-coupled receptor kinase 6 (EC 2.7.11.16) (G protein-coupled receptor kinase GRK6)	18.2099	23.0091	23.4802	21.9053
O70305	Ataxin-2 (Spinocerebellar ataxia type 2 protein homolog)	28.2849	27.3298	27.7666	27.9301
O70310	Glycylpeptide N-tetradecanoyltransferase 1 (EC 2.3.1.97) (Myristoyl-CoA:protein N-myristoyltransferase 1) (NMT 1) (Type I N-myristoyltransferase) (Peptide N-myristoyltransferase 1)	29.0883	29.1333	29.2986	29.3708
O70311	Glycylpeptide N-tetradecanoyltransferase 2 (EC 2.3.1.97) (Myristoyl-CoA:protein N-myristoyltransferase 2) (NMT 2) (Peptide N-myristoyltransferase 2) (Type II N-myristoyltransferase)	23.6974	25.6829	25.8169	24.895
O70318	Band 4.1-like protein 2 (Erythrocyte membrane protein band 4.1-like 2) (Generally expressed protein 4.1) (4.1G)	32.25	31.8316	31.9637	32.1747
O70325	Phospholipid hydroperoxide glutathione peroxidase (PHGPx) (EC 1.11.1.12) (Glutathione peroxidase 4) (GPx-4) (GSHPx-4)	26.8004	27.8447	27.8589	27.8258
O70378	ER membrane protein complex subunit 8 (Neighbor of COX4)	26.7037	27.7042	27.1321	27.3822
O70400	PDZ and LIM domain protein 1 (C-terminal LIM domain protein 1) (Elfin) (LIM domain protein CLP-36)	24.7988	23.5761	19.1804	19.1804
O70422	General transcription factor IIH subunit 4 (Basic transcription factor 2 52 kDa subunit) (BTF2 p52) (General transcription factor IIH polypeptide 4) (TFIIH basal transcription factor complex p52 subunit)	22.7366	24.896	24.2028	24.2349
O70423	Membrane primary amine oxidase (EC 1.4.3.21) (Copper amine oxidase) (Semicarbazide-sensitive amine oxidase) (SSAO) (Vascular adhesion protein 1) (VAP-1)	23.6577	24.9024	23.5827	25.7371
O70435	Proteasome subunit alpha type-3 (Macropain subunit C8) (Multicatalytic endopeptidase complex subunit C8) (Proteasome component C8) (Proteasome subunit K)	28.9395	29.2878	29.1837	29.5394
O70439	Syntaxin-7	28.3038	28.5075	28.3841	29.1492
O70443	Guanine nucleotide-binding protein G(z) subunit alpha (G(x) alpha chain) (Gz-alpha)	30.9432	31.0645	31.0262	31.3196
O70456	14-3-3 protein sigma (Stratifin)	32.5724	31.8492	31.8865	31.9193
O70480	Vesicle-associated membrane protein 4 (VAMP-4)	18.4671	24.4856	25.184	25.258
O70492	Sorting nexin-3 (SDP3 protein)	28.1347	27.9547	28.7854	28.4991
O70493	Sorting nexin-12 (SDP8 protein)	29.1938	28.6114	28.9273	28.8452
O70503	Very-long-chain 3-oxoacyl-CoA reductase (EC 1.1.1.330) (17-beta-hydroxysteroid dehydrogenase 12) (17-beta-HSD 12) (3-ketoacyl-CoA reductase) (KAR) (Estradiol 17-beta-dehydrogenase 12) (EC 1.1.1.62) (KIK-I)	30.027	29.6574	29.8635	29.6602
O70551	SRSF protein kinase 1 (EC 2.7.11.1) (SFRS protein kinase 1) (Serine/arginine-rich protein-specific kinase 1) (SR-protein-specific kinase 1)	25.5508	25.1168	25.4261	25.6357
O70566	Protein diaphanous homolog 2 (Diaphanous-related formin-2) (DRF2) (mDia3)	25.4053	25.6935	20.3883	23.7712
O70572	Sphingomyelin phosphodiesterase 2 (EC 3.1.4.12) (Lyso-platelet-activating factor-phospholipase C) (Lyso-PAF-PLC) (Neutral sphingomyelinase) (N-SMase) (nSMase)	25.0104	24.0691	25.0309	24.4086
O70585	Dystrobrevin beta (DTN-B) (mDTN-BDTN-B) (Beta-dystrobrevin)	21.0727	19.1804	21.7592	22.6426
O70589	Peripheral plasma membrane protein CASK (EC 2.7.11.1) (Calcium/calmodulin-dependent serine protein kinase)	30.5425	30.6649	30.6067	30.7687
O70591	Prefoldin subunit 2	26.0372	26.4388	24.3605	26.054
O88196	E3 ubiquitin-protein ligase TTC3 (EC 2.3.2.27) (RING-type E3 ubiquitin transferase TTC3) (TPR repeat protein D) (Mtprd)	25.039	24.558	25.0176	25.5955
O88291	DBIRD complex subunit ZNF326 (Zinc finger protein 326) (Zinc finger protein interacting with mRNPs) (Zinc finger protein-associated with nuclear matrix of 75 kDa)	25.6978	26.4353	26.0041	26.6164
O88307	Sortilin-related receptor (Gp250) (Low-density lipoprotein receptor relative with 11 ligand-binding repeats) (LDLR relative with 11 ligand-binding repeats) (LR11) (SorLA-1) (Sorting protein-related receptor containing LDLR class A repeats) (mSorLA)	25.4006	24.9573	26.093	26.225
O88322	Nidogen-2 (NID-2) (Entactin-2)	28.054	27.5436	27.8435	27.364
O88342	WD repeat-containing protein 1 (Actin-interacting protein 1) (AIP1)	32.0762	32.4116	32.4416	32.4153
O88343	Electrogenic sodium bicarbonate cotransporter 1 (Sodium bicarbonate cotransporter) (Na(+)/HCO3(-) cotransporter) (Solute carrier family 4 member 4)	31.9888	32.1383	32.258	32.3073
O88384	Vesicle transport through interaction with t-SNAREs homolog 1B (Vesicle transport v-SNARE protein Vti1-like 1) (Vti1-rp1)	26.5905	26.1546	27.2443	27.3785
O88441	Metaxin-2 (Mitochondrial outer membrane import complex protein 2)	29.3233	29.2586	28.6658	28.8067
O88444	Adenylate cyclase type 1 (EC 4.6.1.1) (ATP pyrophosphate-lyase 1) (Adenylate cyclase type I) (Adenylyl cyclase 1) (Ca(2+)/calmodulin-activated adenylyl cyclase)	23.4099	23.7861	23.7639	22.6134
O88447	Kinesin light chain 1 (KLC 1)	29.8318	30.2034	30.171	29.9702
O88448	Kinesin light chain 2 (KLC 2)	29.5714	29.5661	29.0338	29.7227
O88455	7-dehydrocholesterol reductase (7-DHC reductase) (EC 1.3.1.21) (Sterol Delta(7)-reductase)	25.2695	25.6808	24.3926	25.7447
O88485	Cytoplasmic dynein 1 intermediate chain 1 (Cytoplasmic dynein intermediate chain 1) (Dynein intermediate chain 1, cytosolic) (DH IC-1)	31.3709	29.8736	29.9849	30.0806
O88487	Cytoplasmic dynein 1 intermediate chain 2 (Cytoplasmic dynein intermediate chain 2) (Dynein intermediate chain 2, cytosolic) (DH IC-2)	29.4668	29.5706	29.6392	29.7459
O88502	High affinity cAMP-specific and IBMX-insensitive 3',5'-cyclic phosphodiesterase 8A (MmPDE8) (EC 3.1.4.53)	25.5746	23.7385	24.51	18.2099
O88507	Ciliary neurotrophic factor receptor subunit alpha (CNTF receptor subunit alpha) (CNTFR-alpha)	28.8411	28.0952	28.4558	28.1525
O88520	Leucine-rich repeat protein SHOC-2 (Protein soc-2 homolog) (Protein sur-8 homolog)	25.8909	26.85	26.992	26.7462
O88531	Palmitoyl-protein thioesterase 1 (PPT-1) (EC 3.1.2.22) (Palmitoyl-protein hydrolase 1)	27.9999	28.3177	28.5621	28.5474
O88532	Zinc finger RNA-binding protein	29.782	29.2149	29.3886	29.674
O88533	Aromatic-L-amino-acid decarboxylase (AADC) (EC 4.1.1.28) (DOPA decarboxylase) (DDC)	28.0626	27.9606	27.8225	27.7623
O88543	COP9 signalosome complex subunit 3 (SGN3) (Signalosome subunit 3) (JAB1-containing signalosome subunit 3)	29.3555	29.4861	29.7542	29.6389
O88544	COP9 signalosome complex subunit 4 (SGN4) (Signalosome subunit 4) (JAB1-containing signalosome subunit 4)	29.755	29.5766	29.0774	29.4133
O88545	COP9 signalosome complex subunit 6 (SGN6) (Signalosome subunit 6) (JAB1-containing signalosome subunit 6)	28.9581	29.0144	28.963	28.8883
O88569	Heterogeneous nuclear ribonucleoproteins A2/B1 (hnRNP A2/B1)	34.4507	33.9767	34.1233	34.2643
O88587	Catechol O-methyltransferase (EC 2.1.1.6)	27.8279	27.3767	28.181	27.5633
O88597	Beclin-1 (Coiled-coil myosin-like BCL2-interacting protein) [Cleaved into: Beclin-1-C 35 kDa; Beclin-1-C 37 kDa]	25.9961	24.3633	23.2017	23.0483
O88602	Voltage-dependent calcium channel gamma-2 subunit (Neuronal voltage-gated calcium channel gamma-2 subunit) (Stargazin) (Transmembrane AMPAR regulatory protein gamma-2) (TARP gamma-2)	24.2685	25.8338	25.7335	25.7456
O88630	Golgi SNAP receptor complex member 1 (28 kDa Golgi SNARE protein) (28 kDa cis-Golgi SNARE p28) (GOS-28)	24.497	23.5266	24.4907	23.1735
O88643	Serine/threonine-protein kinase PAK 1 (EC 2.7.11.1) (Alpha-PAK) (CDC42/RAC effector kinase PAK-A) (p21-activated kinase 1) (PAK-1) (p65-PAK)	30.833	31.0293	31.4593	31.2808
O88653	Ragulator complex protein LAMTOR3 (Late endosomal/lysosomal adaptor and MAPK and MTOR activator 3) (MEK-binding partner 1) (Mp1) (Mitogen-activated protein kinase kinase 1-interacting protein 1) (Mitogen-activated protein kinase scaffold protein 1)	26.9969	26.3823	26.0067	26.4253
O88665	Bromodomain-containing protein 7 (75 kDa bromodomain protein)	23.4369	19.9461	22.2273	21.4478
O88685	26S proteasome regulatory subunit 6A (26S proteasome AAA-ATPase subunit RPT5) (Proteasome 26S subunit ATPase 3) (Tat-binding protein 1) (TBP-1)	28.4432	28.287	28.1985	28.1753
O88696	ATP-dependent Clp protease proteolytic subunit, mitochondrial (EC 3.4.21.92) (Endopeptidase Clp)	28.8252	28.2967	27.431	27.974
O88703	Potassium/sodium hyperpolarization-activated cyclic nucleotide-gated channel 2 (Brain cyclic nucleotide-gated channel 2) (BCNG-2) (Hyperpolarization-activated cation channel 1) (HAC-1)	30.1617	29.8469	30.2756	30.0835
O88704	Potassium/sodium hyperpolarization-activated cyclic nucleotide-gated channel 1 (Brain cyclic nucleotide-gated channel 1) (BCNG-1) (Hyperpolarization-activated cation channel 2) (HAC-2)	28.0221	28.1907	28.5237	27.8723
O88712	C-terminal-binding protein 1 (CtBP1) (EC 1.1.1.-)	30.5969	31.0423	30.9157	31.0177
O88735	Ensconsin (Epithelial microtubule-associated protein of 115 kDa) (E-MAP-115) (Microtubule-associated protein 7) (MAP-7)	24.799	25.7867	24.7993	24.4416
O88736	3-keto-steroid reductase/17-beta-hydroxysteroid dehydrogenase 7 (17-beta-hydroxysteroid dehydrogenase 7) (17-beta-HSD 7) (3-keto-steroid reductase) (EC 1.1.1.270) (Dihydrotestosterone oxidoreductase) (EC 1.1.1.210) (Estradiol 17-beta-dehydrogenase 7) (EC 1.1.1.62)	24.6308	23.7312	23.9162	23.8331
O88737	Protein bassoon	31.8842	32.1149	31.7658	32.1474
O88738	Baculoviral IAP repeat-containing protein 6 (EC 2.3.2.27) (BIR repeat-containing ubiquitin-conjugating enzyme) (BRUCE) (RING-type E3 ubiquitin transferase BIRC6) (Ubiquitin-conjugating BIR domain enzyme apollon) (APOLLON)	24.0535	22.5619	24.4944	23.3603
O88741	Ganglioside-induced differentiation-associated protein 1 (GDAP1)	31.3043	31.1883	31.4546	31.2451
O88746	Target of Myb1 membrane trafficking protein (Target of Myb protein 1)	27.359	25.2633	25.5747	25.3294
O88783	Coagulation factor V (Activated protein C cofactor) [Cleaved into: Coagulation factor V heavy chain; Coagulation factor V light chain]	27.5089	27.1547	25.1025	26.8245
O88796	Ribonuclease P protein subunit p30 (RNaseP protein p30) (RNase P subunit 2)	21.475	22.5569	21.478	22.2236
O88844	Isocitrate dehydrogenase [NADP] cytoplasmic (IDH) (IDH1) (EC 1.1.1.42) (Cytosolic NADP-isocitrate dehydrogenase) (IDPc) (NADP(+)-specific ICDH) (Oxalosuccinate decarboxylase)	30.1054	29.6664	29.8922	29.7594
O88845	A-kinase anchor protein 10, mitochondrial (AKAP-10) (Dual specificity A kinase-anchoring protein 2) (D-AKAP-2) (Protein kinase A-anchoring protein 10) (PRKA10)	27.3289	26.2059	25.7676	27.002
O88848	ADP-ribosylation factor-like protein 6	22.6924	25.2465	21.9501	24.6791
O88851	Putative hydrolase RBBP9 (EC 3.-.-.-) (B5T-overexpressed gene protein) (Protein BOG) (Retinoblastoma-binding protein 9) (RBBP-9)	26.6185	27.7033	26.8482	27.2496
O88874	Cyclin-K	24.355	24.2578	22.3915	23.9216
O88910	MAGUK p55 subfamily member 3 (Discs large homolog 3) (Protein MPP3)	28.8663	28.4518	28.3749	27.8985
O88935	Synapsin-1 (Synapsin I)	35.7095	35.6574	35.7291	35.7748
O88939	Zinc finger and BTB domain-containing protein 7A (Leukemia/lymphoma-related factor) (POZ and Krueppel erythroid myeloid ontogenic factor) (POK erythroid myeloid ontogenic factor) (Pokemon)	21.475	24.6538	24.8607	24.6937
O88951	Protein lin-7 homolog B (Lin-7B) (Mammalian lin-seven protein 2) (MALS-2) (Vertebrate lin-7 homolog 2) (Veli-2)	26.425	24.6349	25.7678	25.142
O88952	Protein lin-7 homolog C (Lin-7C) (mLin7C) (Mammalian lin-seven protein 3) (MALS-3) (Vertebrate lin-7 homolog 3) (Veli-3)	28.774	29.0745	29.4518	29.4129
O88958	Glucosamine-6-phosphate isomerase 1 (EC 3.5.99.6) (Glucosamine-6-phosphate deaminase 1) (GNPDA 1) (GlcN6P deaminase 1) (Oscillin)	26.4428	26.7748	25.9769	26.1223
O88967	ATP-dependent zinc metalloprotease YME1L1 (EC 3.4.24.-) (ATP-dependent metalloprotease FtsH1) (YME1-like protein 1)	23.9851	24.9602	24.7345	24.9245
O88983	Syntaxin-8 (Syntaxin-like protein 3I35)	23.9659	23.9222	22.3431	24.4427
O88986	2-amino-3-ketobutyrate coenzyme A ligase, mitochondrial (AKB ligase) (EC 2.3.1.29) (Aminoacetone synthase) (Glycine acetyltransferase)	27.1981	26.8985	27.6833	26.8261
O88998	Noelin (Neuronal olfactomedin-related ER localized protein) (Olfactomedin-1) (Pancortin)	26.3072	27.4156	27.2408	27.181
O89017	Legumain (EC 3.4.22.34) (Asparaginyl endopeptidase) (Protease, cysteine 1)	23.1275	23.8539	24.7203	23.8609
O89023	Tripeptidyl-peptidase 1 (TPP-1) (EC 3.4.14.9) (Lysosomal pepstatin-insensitive protease) (LPIC) (Tripeptidyl aminopeptidase) (Tripeptidyl-peptidase I) (TPP-I)	27.6361	28.1912	28.2396	28.4365
O89026	Roundabout homolog 1	25.8585	23.4997	24.3948	24.2201
O89029	Matrilin-4 (MAT-4)	24.8048	25.4075	25.7231	25.3304
O89051	Integral membrane protein 2B (Immature BRI2) (imBRI2) (Protein E25B) (Transmembrane protein BRI) (Bri) [Cleaved into: BRI2, membrane form (Mature BRI2) (mBRI2); BRI2 intracellular domain (BRI2 ICD); BRI2C, soluble form; Bri23 peptide (Bri2-23) (ABri23) (C-terminal peptide) (P23 peptide)]	27.5383	26.6784	27.1851	27.3235
O89053	Coronin-1A (Coronin-like protein A) (Clipin-A) (Coronin-like protein p57) (Tryptophan aspartate-containing coat protein) (TACO)	32.3214	31.9028	32.2316	32.2156
O89079	Coatomer subunit epsilon (Epsilon-coat protein) (Epsilon-COP)	27.2614	25.8874	26.0182	26.0615
O89084	cAMP-specific 3',5'-cyclic phosphodiesterase 4A (EC 3.1.4.53)	26.568	26.2848	26.6191	26.9575
O89086	RNA-binding protein 3 (RNA-binding motif protein 3)	30.6154	28.7359	29.1667	29.1914
O89112	Glutathione S-transferase LANCL1 (EC 2.5.1.18) (40 kDa erythrocyte membrane protein) (p40) (LanC-like protein 1)	29.3315	30.0862	29.9433	29.7801
O89116	Vesicle transport through interaction with t-SNAREs homolog 1A (Vesicle transport v-SNARE protein Vti1-like 2) (Vti1-rp2)	24.7261	25.1725	25.1791	24.4127
P00397	Cytochrome c oxidase subunit 1 (EC 7.1.1.9) (Cytochrome c oxidase polypeptide I)	24.901	28.1478	27.2351	26.3401
P00405	Cytochrome c oxidase subunit 2 (EC 7.1.1.9) (Cytochrome c oxidase polypeptide II)	31.7842	32.4181	32.2952	32.0515
P00416	Cytochrome c oxidase subunit 3 (EC 7.1.1.9) (Cytochrome c oxidase polypeptide III)	28.0954	28.0627	28.219	27.9425
P00493	Hypoxanthine-guanine phosphoribosyltransferase (HGPRT) (HGPRTase) (EC 2.4.2.8) (HPRT B)	29.8738	30.1932	30.4406	30.2811
P00920	Carbonic anhydrase 2 (EC 4.2.1.1) (Carbonate dehydratase II) (Carbonic anhydrase II) (CA-II)	33.1959	33.33	33.4001	33.3718
P01029	Complement C4-B [Cleaved into: Complement C4 beta chain; Complement C4 alpha chain; C4a anaphylatoxin; Complement C4 gamma chain]	18.4671	25.5441	26.5006	18.4671
P01831	Thy-1 membrane glycoprotein (Thy-1 antigen) (CD antigen CD90)	33.8309	33.5316	33.7865	33.6464
P01837	Immunoglobulin kappa constant (Ig kappa chain C region MOPC 21)	23.5051	24.3302	21.523	19.9461
P01872	Immunoglobulin heavy constant mu [Cleaved into: Mu' chain (55 kDa mu' chain)]	21.8051	21.6763	20.3343	20.3248
P01887	Beta-2-microglobulin	18.2099	18.2099	18.2508	22.6066
P01942	Hemoglobin subunit alpha (Alpha-globin) (Hemoglobin alpha chain) [Cleaved into: Hemopressin]	29.5833	29.869	28.054	27.7458
P02088	Hemoglobin subunit beta-1 (Beta-1-globin) (Hemoglobin beta-1 chain) (Hemoglobin beta-major chain)	26.0684	28.4865	28.0736	26.8004
P02463	Collagen alpha-1(IV) chain [Cleaved into: Arresten]	21.2778	23.7571	25.2307	25.194
P02468	Laminin subunit gamma-1 (Laminin B2 chain) (Laminin-1 subunit gamma) (Laminin-10 subunit gamma) (Laminin-11 subunit gamma) (Laminin-2 subunit gamma) (Laminin-3 subunit gamma) (Laminin-4 subunit gamma) (Laminin-6 subunit gamma) (Laminin-7 subunit gamma) (Laminin-8 subunit gamma) (Laminin-9 subunit gamma) (S-laminin subunit gamma) (S-LAM gamma)	29.5286	28.6117	29.2309	29.1502
P02469	Laminin subunit beta-1 (Laminin B1 chain) (Laminin-1 subunit beta) (Laminin-10 subunit beta) (Laminin-12 subunit beta) (Laminin-2 subunit beta) (Laminin-6 subunit beta) (Laminin-8 subunit beta)	24.6341	23.8043	18.2508	22.7692
P03888	NADH-ubiquinone oxidoreductase chain 1 (EC 7.1.1.2) (NADH dehydrogenase subunit 1)	24.1214	26.8432	26.9213	26.7806
P03899	NADH-ubiquinone oxidoreductase chain 3 (EC 7.1.1.2) (NADH dehydrogenase subunit 3)	21.4532	25.9155	26.0806	25.81
P03911	NADH-ubiquinone oxidoreductase chain 4 (EC 7.1.1.2) (NADH dehydrogenase subunit 4)	26.3976	27.9924	27.7317	27.9255
P03921	NADH-ubiquinone oxidoreductase chain 5 (EC 7.1.1.2) (NADH dehydrogenase subunit 5)	23.9851	27.0897	27.0425	26.4201
P03930	ATP synthase protein 8 (A6L) (F-ATPase subunit 8)	29.6459	30.6232	30.1156	30.0955
P03995	Glial fibrillary acidic protein (GFAP)	34.3904	33.8283	33.4086	33.3004
P04370	Myelin basic protein (MBP) (Myelin A1 protein)	38.1901	38.0909	38.1446	38.1616
P04627	Serine/threonine-protein kinase A-Raf (EC 2.7.11.1) (Proto-oncogene A-Raf)	27.7582	27.8755	28.5649	28.3665
P04919	Band 3 anion transport protein (Anion exchange protein 1) (AE 1) (Anion exchanger 1) (MEB3) (Solute carrier family 4 member 1) (CD antigen CD233)	24.8347	26.3417	18.2508	21.1264
P04925	Major prion protein (PrP) (PrP27-30) (PrP33-35C) (CD antigen CD230)	30.4222	30.5582	30.9377	30.8395
P05063	Fructose-bisphosphate aldolase C (EC 4.1.2.13) (Aldolase 3) (Brain-type aldolase) (Scrapie-responsive protein 2) (Zebrin II)	33.8693	33.7745	33.9958	33.7737
P05064	Fructose-bisphosphate aldolase A (EC 4.1.2.13) (Aldolase 1) (Muscle-type aldolase)	36.656	36.0433	36.0348	36.0038
P05132	cAMP-dependent protein kinase catalytic subunit alpha (PKA C-alpha) (EC 2.7.11.11)	28.2992	28.5512	28.7821	28.7299
P05201	Aspartate aminotransferase, cytoplasmic (cAspAT) (EC 2.6.1.1) (EC 2.6.1.3) (Cysteine aminotransferase, cytoplasmic) (Cysteine transaminase, cytoplasmic) (cCAT) (Glutamate oxaloacetate transaminase 1) (Transaminase A)	33.7424	34.0948	34.113	33.9162
P05202	Aspartate aminotransferase, mitochondrial (mAspAT) (EC 2.6.1.1) (EC 2.6.1.7) (Fatty acid-binding protein) (FABP-1) (Glutamate oxaloacetate transaminase 2) (Kynurenine aminotransferase 4) (Kynurenine aminotransferase IV) (Kynurenine--oxoglutarate transaminase 4) (Kynurenine--oxoglutarate transaminase IV) (Plasma membrane-associated fatty acid-binding protein) (FABPpm) (Transaminase A)	35.6221	35.7439	35.6532	35.5559
P05213	Tubulin alpha-1B chain (EC 3.6.5.-) (Alpha-tubulin 2) (Alpha-tubulin isotype M-alpha-2) (Tubulin alpha-2 chain) [Cleaved into: Detyrosinated tubulin alpha-1B chain]	36.9575	37.5287	37.4307	37.3473
P05480	Proto-oncogene tyrosine-protein kinase Src (EC 2.7.10.2) (Proto-oncogene c-Src) (pp60c-src) (p60-Src)	23.7551	24.9613	25.3242	24.017
P05555	Integrin alpha-M (CD11 antigen-like family member B) (CR-3 alpha chain) (Cell surface glycoprotein MAC-1 subunit alpha) (Leukocyte adhesion receptor MO1) (CD antigen CD11b)	25.0543	23.8614	23.8655	24.1357
P05622	Platelet-derived growth factor receptor beta (PDGF-R-beta) (PDGFR-beta) (EC 2.7.10.1) (Beta platelet-derived growth factor receptor) (Beta-type platelet-derived growth factor receptor) (CD140 antigen-like family member B) (Platelet-derived growth factor receptor 1) (PDGFR-1) (CD antigen CD140b)	28.3106	18.4671	18.4671	25.0738
P05977	Myosin light chain 1/3, skeletal muscle isoform (MLC1/MLC3) (MLC1F/MLC3F) (Myosin light chain alkali 1/2) (Myosin light chain A1/A2)	27.4859	26.4878	26.9676	26.386
P06151	L-lactate dehydrogenase A chain (LDH-A) (EC 1.1.1.27) (LDH muscle subunit) (LDH-M)	32.7976	33.277	33.3324	33.2208
P06683	Complement component C9	25.0104	25.8528	25.2804	24.5737
P06745	Glucose-6-phosphate isomerase (GPI) (EC 5.3.1.9) (Autocrine motility factor) (AMF) (Neuroleukin) (NLK) (Phosphoglucose isomerase) (PGI) (Phosphohexose isomerase) (PHI)	29.3052	29.4888	28.4413	29.1709
P06797	Procathepsin L (EC 3.4.22.15) (Cathepsin L1) (Major excreted protein) (MEP) (p39 cysteine proteinase) [Cleaved into: Cathepsin L; Cathepsin L heavy chain; Cathepsin L light chain]	25.1049	24.5178	25.5307	25.4098
P06801	NADP-dependent malic enzyme (NADP-ME) (EC 1.1.1.40) (Malic enzyme 1)	30.6401	30.6967	31.0263	30.7621
P06802	Ectonucleotide pyrophosphatase/phosphodiesterase family member 1 (E-NPP 1) (Lymphocyte antigen 41) (Ly-41) (Phosphodiesterase I/nucleotide pyrophosphatase 1) (Plasma-cell membrane glycoprotein PC-1) [Cleaved into: Ectonucleotide pyrophosphatase/phosphodiesterase family member 1, secreted form] [Includes: Alkaline phosphodiesterase I (EC 3.1.4.1); Nucleotide pyrophosphatase (NPPase) (EC 3.6.1.9) (…	25.2033	24.8566	24.7534	23.7671
P06837	Neuromodulin (Axonal membrane protein GAP-43) (Calmodulin-binding protein P-57) (Growth-associated protein 43)	33.904	31.5651	31.7817	31.8589
P07214	SPARC (Basement-membrane protein 40) (BM-40) (Osteonectin) (ON) (Secreted protein acidic and rich in cysteine)	26.1746	25.7928	25.6053	26.8641
P07310	Creatine kinase M-type (EC 2.7.3.2) (Creatine kinase M chain) (Creatine phosphokinase M-type) (CPK-M) (M-CK)	23.6341	24.3453	23.6558	24.0906
P07356	Annexin A2 (Annexin II) (Annexin-2) (Calpactin I heavy chain) (Calpactin-1 heavy chain) (Chromobindin-8) (Lipocortin II) (Placental anticoagulant protein IV) (PAP-IV) (Protein I) (p36)	26.5958	26.4991	26.2015	25.3369
P07724	Albumin	30.0748	31.5932	31.3845	31.6879
P07901	Heat shock protein HSP 90-alpha (EC 3.6.4.10) (Heat shock 86 kDa) (HSP 86) (HSP86) (Tumor-specific transplantation 86 kDa antigen) (TSTA)	33.8961	33.4192	33.308	33.2985
P08003	Protein disulfide-isomerase A4 (EC 5.3.4.1) (Endoplasmic reticulum resident protein 72) (ER protein 72) (ERp-72) (ERp72)	30.0816	29.6191	29.4463	29.7622
P08113	Endoplasmin (94 kDa glucose-regulated protein) (GRP-94) (Endoplasmic reticulum resident protein 99) (ERp99) (Heat shock protein 90 kDa beta member 1) (Polymorphic tumor rejection antigen 1) (Tumor rejection antigen gp96)	32.3475	32.1341	32.7359	32.5782
P08122	Collagen alpha-2(IV) chain [Cleaved into: Canstatin]	27.4289	27.263	27.3344	27.1698
P08226	Apolipoprotein E (Apo-E)	31.1224	30.4847	30.6312	30.3792
P08228	Superoxide dismutase [Cu-Zn] (EC 1.15.1.1)	28.2644	24.7849	24.0703	26.0755
P08249	Malate dehydrogenase, mitochondrial (EC 1.1.1.37)	35.6496	35.827	36.1347	36.0074
P08414	Calcium/calmodulin-dependent protein kinase type IV (CaMK IV) (EC 2.7.11.17) (CaM kinase-GR)	26.8672	26.9429	26.3076	26.2454
P08551	Neurofilament light polypeptide (NF-L) (68 kDa neurofilament protein) (Neurofilament triplet L protein)	35.7236	35.4389	35.2643	35.1178
P08553	Neurofilament medium polypeptide (NF-M) (160 kDa neurofilament protein) (Neurofilament 3) (Neurofilament triplet M protein)	36.2511	35.7155	36.0247	35.4961
P08752	Guanine nucleotide-binding protein G(i) subunit alpha-2 (Adenylate cyclase-inhibiting G alpha protein)	33.0111	33.4353	33.4127	33.4155
P08775	DNA-directed RNA polymerase II subunit RPB1 (RNA polymerase II subunit B1) (EC 2.7.7.6) (DNA-directed RNA polymerase II subunit A) (DNA-directed RNA polymerase III largest subunit)	22.7396	24.6877	23.545	24.0965
P09055	Integrin beta-1 (Fibronectin receptor subunit beta) (VLA-4 subunit beta) (CD antigen CD29)	27.9782	28.0948	28.3571	28.3768
P09103	Protein disulfide-isomerase (PDI) (EC 5.3.4.1) (Cellular thyroid hormone-binding protein) (Endoplasmic reticulum resident protein 59) (ER protein 59) (ERp59) (Prolyl 4-hydroxylase subunit beta) (p55)	31.4899	30.9617	30.8844	30.8509
P09242	Alkaline phosphatase, tissue-nonspecific isozyme (AP-TNAP) (TNAP) (TNSALP) (EC 3.1.3.1) (Alkaline phosphatase 2) (Alkaline phosphatase liver/bone/kidney isozyme) (Phosphoamidase) (Phosphocreatine phosphatase) (EC 3.9.1.1)	24.5402	24.4938	21.5414	24.4832
P09405	Nucleolin (Protein C23)	31.3127	30.9566	30.9841	31.0833
P09411	Phosphoglycerate kinase 1 (EC 2.7.2.3)	34.2329	34.286	34.2015	34.2694
P09470	Angiotensin-converting enzyme (ACE) (EC 3.4.15.1) (Dipeptidyl carboxypeptidase I) (Kininase II) (CD antigen CD143) [Cleaved into: Angiotensin-converting enzyme, soluble form]	24.306	21.6019	23.5835	25.176
P09528	Ferritin heavy chain (Ferritin H subunit) (EC 1.16.3.1) [Cleaved into: Ferritin heavy chain, N-terminally processed]	30.0485	27.4961	26.559	27.6055
P09602	Non-histone chromosomal protein HMG-17 (High mobility group nucleosome-binding domain-containing protein 2)	28.6527	25.7129	25.7219	25.0144
P09671	Superoxide dismutase [Mn], mitochondrial (EC 1.15.1.1)	33.893	33.4611	33.3377	33.4184
P09922	Interferon-induced GTP-binding protein Mx1 (Influenza resistance protein) (Myxoma resistance protein 1) (Myxovirus resistance protein 1)	23.7498	21.1819	22.8833	21.4763
P09925	Surfeit locus protein 1	24.6296	25.3149	25.6495	25.0762
P0C090	Roquin-2 (EC 2.3.2.27) (Membrane-associated nucleic acid-binding protein) (RING finger and CCCH-type zinc finger domain-containing protein 2) (RING-type E3 ubiquitin transferase Roquin-2)	21.475	21.0851	20.525	21.8168
P0C0A3	Charged multivesicular body protein 6 (Chromatin-modifying protein 6)	26.5917	26.3226	27.5427	26.7983
P0C673	Immunoglobulin superfamily member 11 (IgSF11) (Brain and testis-specific immunoglobulin superfamily protein) (Bt-IGSF)	24.607	24.8614	21.5737	22.6819
P0C7L0	WAS/WASL-interacting protein family member 3 (Corticosteroids and regional expression protein 16 homolog)	21.2922	21.3076	24.0821	23.888
P0C7M9	C-type lectin domain family 2 member L	26.7105	26.7467	27.8434	28.0347
P0C8K7	Small integral membrane protein 1	21.2922	25.6656	25.3463	25.7139
P0DN34	NADH dehydrogenase [ubiquinone] 1 beta subcomplex subunit 1 (Complex I-MNLL) (CI-MNLL) (NADH-ubiquinone oxidoreductase MNLL subunit)	28.7855	29.1235	29.428	29.2806
P10126	Elongation factor 1-alpha 1 (EF-1-alpha-1) (Elongation factor Tu) (EF-Tu) (Eukaryotic elongation factor 1 A-1) (eEF1A-1)	34.023	33.5426	33.3983	33.3806
P10493	Nidogen-1 (NID-1) (Entactin)	28.8108	28.597	29.0382	28.689
P10518	Delta-aminolevulinic acid dehydratase (ALADH) (EC 4.2.1.24) (Porphobilinogen synthase)	26.8693	26.6454	26.981	27.0878
P10605	Cathepsin B (EC 3.4.22.1) (Cathepsin B1) [Cleaved into: Cathepsin B light chain; Cathepsin B heavy chain]	30.4447	30.2954	30.2453	30.3599
P10630	Eukaryotic initiation factor 4A-II (eIF-4A-II) (eIF4A-II) (EC 3.6.4.13) (ATP-dependent RNA helicase eIF4A-2)	31.4603	31.3035	31.1988	30.917
P10637	Microtubule-associated protein tau (Neurofibrillary tangle protein) (Paired helical filament-tau) (PHF-tau)	34.7597	34.348	34.2827	34.3192
P10639	Thioredoxin (Trx) (ATL-derived factor) (ADF)	29.3937	29.4801	29.0657	29.1427
P10649	Glutathione S-transferase Mu 1 (EC 2.5.1.18) (GST 1-1) (GST class-mu 1) (Glutathione S-transferase GT8.7) (pmGT10)	32.1175	32.4156	32.2279	32.3144
P10711	Transcription elongation factor A protein 1 (Transcription elongation factor S-II protein 1) (Transcription elongation factor TFIIS.o)	26.5645	26.4272	26.6877	26.4143
P10833	Ras-related protein R-Ras (EC 3.6.5.-) (p23)	24.8911	26.8591	26.2332	26.5646
P10852	4F2 cell-surface antigen heavy chain (4F2hc) (Solute carrier family 3 member 2) (CD antigen CD98)	32.5357	32.5959	32.584	32.582
P10922	Histone H1.0 (Histone H1') (Histone H1(0)) (MyD196) [Cleaved into: Histone H1.0, N-terminally processed]	32.3658	31.2476	31.0212	31.4616
P11031	Activated RNA polymerase II transcriptional coactivator p15 (Positive cofactor 4) (PC4) (SUB1 homolog) (Single-stranded DNA-binding protein p9) (p14)	27.2712	26.3424	26.3988	26.2354
P11087	Collagen alpha-1(I) chain (Alpha-1 type I collagen)	28.5418	27.9057	27.9633	27.1365
P11103	Poly [ADP-ribose] polymerase 1 (PARP-1) (EC 2.4.2.30) (ADP-ribosyltransferase diphtheria toxin-like 1) (ARTD1) (DNA ADP-ribosyltransferase PARP1) (EC 2.4.2.-) (NAD(+) ADP-ribosyltransferase 1) (ADPRT 1) (Poly[ADP-ribose] synthase 1) (msPARP) (Protein poly-ADP-ribosyltransferase PARP1) (EC 2.4.2.-) [Cleaved into: Poly [ADP-ribose] polymerase 1, processed C-terminus (Poly [ADP-ribose] polymerase 1,…	28.7359	27.6375	27.7438	27.846
P11276	Fibronectin (FN) [Cleaved into: Anastellin]	21.1264	26.0462	24.6839	23.8591
P11352	Glutathione peroxidase 1 (GPx-1) (GSHPx-1) (EC 1.11.1.9) (Cellular glutathione peroxidase) (Selenium-dependent glutathione peroxidase 1)	28.0558	28.2677	27.8768	27.8798
P11404	Fatty acid-binding protein, heart (Fatty acid-binding protein 3) (Heart-type fatty acid-binding protein) (H-FABP) (Mammary-derived growth inhibitor) (MDGI)	29.7901	29.8707	30.1151	29.7127
P11438	Lysosome-associated membrane glycoprotein 1 (LAMP-1) (Lysosome-associated membrane protein 1) (120 kDa lysosomal membrane glycoprotein) (CD107 antigen-like family member A) (LGP-120) (Lysosomal membrane glycoprotein A) (LGP-A) (P2B) (CD antigen CD107a)	27.81	28.1181	28.141	28.4908
P11499	Heat shock protein HSP 90-beta (Heat shock 84 kDa) (HSP 84) (HSP84) (Tumor-specific transplantation 84 kDa antigen) (TSTA)	33.7258	34.1087	34.0207	33.9746
P11531	Dystrophin	26.8349	27.8074	27.2719	28.3262
P11627	Neural cell adhesion molecule L1 (N-CAM-L1) (NCAM-L1) (CD antigen CD171)	31.4501	31.3025	31.209	31.5217
P11798	Calcium/calmodulin-dependent protein kinase type II subunit alpha (CaM kinase II subunit alpha) (CaMK-II subunit alpha) (EC 2.7.11.17)	33.4874	33.6267	33.6483	33.3835
P11835	Integrin beta-2 (Cell surface adhesion glycoproteins LFA-1/CR3/p150,95 subunit beta) (Complement receptor C3 subunit beta) (CD antigen CD18)	22.4452	22.1962	18.4671	23.8031
P11862	Growth arrest-specific protein 2 (GAS-2)	21.475	23.0521	22.8007	22.7158
P11881	Inositol 1,4,5-trisphosphate receptor type 1 (IP3 receptor isoform 1) (IP3R 1) (InsP3R1) (Inositol 1,4,5-trisphosphate-binding protein P400) (Protein PCD-6) (Purkinje cell protein 1) (Type 1 inositol 1,4,5-trisphosphate receptor) (Type 1 InsP3 receptor)	27.7242	27.3552	28.0428	28.098
P11930	Acyl-coenzyme A diphosphatase NUDT19 (EC 3.6.1.-) (Androgen-regulated protein RP2) (Nucleoside diphosphate-linked moiety X motif 19) (Nudix motif 19) (Renal CoA diphosphohydrolase) (Testosterone-regulated RP2 protein) (RP2p)	21.5391	18.4671	22.2815	21.9013
P11983	T-complex protein 1 subunit alpha (TCP-1-alpha) (CCT-alpha) (Tailless complex polypeptide 1A) (TCP-1-A) (Tailless complex polypeptide 1B) (TCP-1-B)	33.021	32.5252	32.4866	32.8043
P12023	Amyloid-beta precursor protein (ABPP) (APP) (Alzheimer disease amyloid A4 protein homolog) (Alzheimer disease amyloid protein) (Amyloid precursor protein) (Amyloid-beta (A4) precursor protein) (Amyloid-beta A4 protein) (Amyloidogenic glycoprotein) (AG) [Cleaved into: N-APP; Soluble APP-alpha (S-APP-alpha); Soluble APP-beta (S-APP-beta); C99 (APP-C99) (Beta-secretase C-terminal fragment) (Beta-CTF…	30.8274	30.1261	29.8138	30.3831
P12367	cAMP-dependent protein kinase type II-alpha regulatory subunit	30.4337	30.3191	30.0857	30.147
P12382	ATP-dependent 6-phosphofructokinase, liver type (ATP-PFK) (PFK-L) (EC 2.7.1.11) (6-phosphofructokinase type B) (Phosphofructo-1-kinase isozyme B) (PFK-B) (Phosphohexokinase)	30.6902	31.1716	30.999	30.9669
P12658	Calbindin (Calbindin D28) (D-28K) (PCD-29) (Spot 35 protein) (Vitamin D-dependent calcium-binding protein, avian-type)	24.3053	26.4865	25.043	21.5686
P12787	Cytochrome c oxidase subunit 5A, mitochondrial (Cytochrome c oxidase polypeptide Va)	32.5686	32.1355	32.0985	31.9912
P12815	Programmed cell death protein 6 (ALG-257) (Apoptosis-linked gene 2 protein) (ALG-2) (PMP41)	28.4385	28.27	28.4009	28.2831
P12849	cAMP-dependent protein kinase type I-beta regulatory subunit	27.8578	27.3608	27.8976	28.1467
P12960	Contactin-1 (Neural cell surface protein F3)	33.8296	33.4301	33.5211	33.5508
P12970	60S ribosomal protein L7a (Surfeit locus protein 3)	31.3346	31.3556	31.0363	31.2238
P13020	Gelsolin (Actin-depolymerizing factor) (ADF) (Brevin)	29.5637	28.1411	28.651	28.6265
P13595	Neural cell adhesion molecule 1 (N-CAM-1) (NCAM-1) (CD antigen CD56)	34.3514	34.1359	34.0112	34.2262
P13707	Glycerol-3-phosphate dehydrogenase [NAD(+)], cytoplasmic (GPD-C) (GPDH-C) (EC 1.1.1.8)	30.0721	30.5015	30.447	30.4142
P13864	DNA (cytosine-5)-methyltransferase 1 (Dnmt1) (Met-1) (EC 2.1.1.37) (DNA methyltransferase MmuI) (DNA MTase MmuI) (M.MmuI) (MCMT)	26.2056	25.1288	24.8333	25.3192
P14094	Sodium/potassium-transporting ATPase subunit beta-1 (Sodium/potassium-dependent ATPase subunit beta-1)	34.5238	35.1128	35.2846	35.2018
P14106	Complement C1q subcomponent subunit B	28.6839	28.593	28.6295	28.6821
P14115	60S ribosomal protein L27a (L29)	28.8846	30.1539	30.1439	30.0435
P14131	40S ribosomal protein S16	29.769	30.4007	30.193	30.2781
P14148	60S ribosomal protein L7	31.6433	31.0177	31.3282	31.2512
P14152	Malate dehydrogenase, cytoplasmic (EC 1.1.1.37) (Aromatic alpha-keto acid reductase) (KAR) (EC 1.1.1.96) (Cytosolic malate dehydrogenase)	34.0586	34.3953	34.3701	34.2528
P14206	40S ribosomal protein SA (37 kDa laminin receptor precursor) (37LRP) (37 kDa oncofetal antigen) (37/67 kDa laminin receptor) (LRP/LR) (67 kDa laminin receptor) (67LR) (Laminin receptor 1) (LamR) (Laminin-binding protein precursor p40) (LBP/p40) (OFA/iLRP)	29.9638	31.0501	31.0881	30.8785
P14211	Calreticulin (CRP55) (Calregulin) (Endoplasmic reticulum resident protein 60) (ERp60) (HACBP)	32.2217	32.0781	31.9616	31.8932
P14231	Sodium/potassium-transporting ATPase subunit beta-2 (Adhesion molecule in glia) (AMOG) (Sodium/potassium-dependent ATPase subunit beta-2)	33.2277	33.29	33.5364	33.4232
P14576	Signal recognition particle subunit SRP54 (EC 3.6.5.-) (Signal recognition particle 54 kDa protein)	26.8372	27.7395	27.4236	27.7426
P14685	26S proteasome non-ATPase regulatory subunit 3 (26S proteasome regulatory subunit RPN3) (26S proteasome regulatory subunit S3) (Proteasome subunit p58) (Transplantation antigen P91A) (Tum-P91A antigen)	29.036	29.2383	28.8239	28.8869
P14733	Lamin-B1	31.2594	30.7448	30.4763	30.6768
P14824	Annexin A6 (67 kDa calelectrin) (Annexin VI) (Annexin-6) (Calphobindin-II) (CPB-II) (Chromobindin-20) (Lipocortin VI) (Protein III) (p68) (p70)	31.1568	31.2571	30.8339	30.7575
P14869	60S acidic ribosomal protein P0 (60S ribosomal protein L10E)	30.8038	30.8579	30.9028	30.6528
P14873	Microtubule-associated protein 1B (MAP-1B) (MAP1(X)) (MAP1.2) [Cleaved into: MAP1B heavy chain; MAP1 light chain LC1]	34.7041	34.3996	34.7281	34.4653
P15105	Glutamine synthetase (GS) (EC 6.3.1.2) (Glutamate--ammonia ligase) (Palmitoyltransferase GLUL) (EC 2.3.1.225)	34.7382	34.7311	34.815	34.8786
P15116	Cadherin-2 (Neural cadherin) (N-cadherin) (CD antigen CD325)	29.2991	28.5954	28.9369	29.144
P15209	BDNF/NT-3 growth factors receptor (EC 2.7.10.1) (GP145-TrkB/GP95-TrkB) (Trk-B) (Neurotrophic tyrosine kinase receptor type 2) (TrkB tyrosine kinase)	22.8695	21.2639	22.651	23.7976
P15327	Bisphosphoglycerate mutase (BPGM) (EC 5.4.2.4) (2,3-bisphosphoglycerate mutase, erythrocyte) (2,3-bisphosphoglycerate synthase) (EC 5.4.2.11) (BPG-dependent PGAM)	18.4671	24.8929	24.4348	25.5104
P15331	Peripherin	18.2099	21.1291	21.7112	18.2099
P15388	Potassium voltage-gated channel subfamily C member 1 (NGK2) (Voltage-gated potassium channel subunit Kv3.1) (Voltage-gated potassium channel subunit Kv4)	27.7615	27.26	26.9624	27.2008
P15508	Spectrin beta chain, erythrocytic (Beta-I spectrin)	30.4422	29.862	29.9433	29.9438
P15532	Nucleoside diphosphate kinase A (NDK A) (NDP kinase A) (EC 2.7.4.6) (Metastasis inhibition factor NM23) (NDPK-A) (Tumor metastatic process-associated protein) (nm23-M1)	32.926	34.1864	34.8293	34.0888
P16054	Protein kinase C epsilon type (EC 2.7.11.13) (nPKC-epsilon)	29.846	29.8756	30.248	29.9796
P16125	L-lactate dehydrogenase B chain (LDH-B) (EC 1.1.1.27) (LDH heart subunit) (LDH-H)	33.7164	33.6969	33.6037	33.5741
P16254	Signal recognition particle 14 kDa protein (SRP14)	24.5477	24.871	25.5547	25.9443
P16283	Anion exchange protein 3 (AE 3) (Anion exchanger 3) (Neuronal band 3-like protein) (Solute carrier family 4 member 3)	26.3252	24.5852	26.1462	26.7838
P16330	2',3'-cyclic-nucleotide 3'-phosphodiesterase (CNP) (CNPase) (EC 3.1.4.37)	37.1895	37.0381	37.3697	37.1156
P16332	Methylmalonyl-CoA mutase, mitochondrial (MCM) (EC 5.4.99.2) (Methylmalonyl-CoA isomerase)	28.9059	28.9818	28.423	28.6157
P16388	Potassium voltage-gated channel subfamily A member 1 (MBK1) (MKI) (Voltage-gated potassium channel subunit Kv1.1)	28.0634	28.2384	28.2585	28.5014
P16406	Glutamyl aminopeptidase (EAP) (EC 3.4.11.7) (Aminopeptidase A) (AP-A) (BP-1/6C3 antigen) (CD antigen CD249)	23.6831	23.2233	25.5866	20.1813
P16460	Argininosuccinate synthase (EC 6.3.4.5) (Citrulline--aspartate ligase)	30.0215	30.4269	30.0619	29.9716
P16546	Spectrin alpha chain, non-erythrocytic 1 (Alpha-II spectrin) (Fodrin alpha chain)	36.4867	36.2905	36.081	36.225
P16675	Lysosomal protective protein (EC 3.4.16.5) (Carboxypeptidase C) (Carboxypeptidase L) (Cathepsin A) (Protective protein cathepsin A) (PPCA) (Protective protein for beta-galactosidase) [Cleaved into: Lysosomal protective protein 32 kDa chain; Lysosomal protective protein 20 kDa chain]	24.8015	23.9143	20.8828	20.3883
P16858	Glyceraldehyde-3-phosphate dehydrogenase (GAPDH) (EC 1.2.1.12) (Peptidyl-cysteine S-nitrosylase GAPDH) (EC 2.6.99.-)	31.6432	31.4801	31.4174	31.6708
P17047	Lysosome-associated membrane glycoprotein 2 (LAMP-2) (Lysosome-associated membrane protein 2) (CD107 antigen-like family member B) (Lysosomal membrane glycoprotein type B) (LGP-B) (CD antigen CD107b)	27.8933	25.7889	23.227	25.3089
P17095	High mobility group protein HMG-I/HMG-Y (HMG-I(Y)) (High mobility group AT-hook protein 1) (High mobility group protein A1)	28.6022	28.3278	28.2309	28.4561
P17141	Zinc finger protein 37 (Zfp-37) (Male germ cell-specific zinc finger protein)	21.475	22.0146	20.9811	19.9461
P17156	Heat shock-related 70 kDa protein 2 (Heat shock protein 70.2)	28.4838	28.7261	28.8544	28.4385
P17182	Alpha-enolase (EC 4.2.1.11) (2-phospho-D-glycerate hydro-lyase) (Enolase 1) (Non-neural enolase) (NNE)	34.4474	34.8648	34.8055	34.8619
P17183	Gamma-enolase (EC 4.2.1.11) (2-phospho-D-glycerate hydro-lyase) (Enolase 2) (Neural enolase) (Neuron-specific enolase) (NSE)	33.1979	33.4612	33.4246	33.481
P17225	Polypyrimidine tract-binding protein 1 (PTB) (Heterogeneous nuclear ribonucleoprotein I) (hnRNP I)	28.4499	28.8465	28.3476	28.4
P17426	AP-2 complex subunit alpha-1 (100 kDa coated vesicle protein A) (Adaptor protein complex AP-2 subunit alpha-1) (Adaptor-related protein complex 2 subunit alpha-1) (Alpha-adaptin A) (Alpha1-adaptin) (Clathrin assembly protein complex 2 alpha-A large chain) (Plasma membrane adaptor HA2/AP2 adaptin alpha A subunit)	33.7626	34.1757	34.0945	34.2035
P17427	AP-2 complex subunit alpha-2 (100 kDa coated vesicle protein C) (Adaptor protein complex AP-2 subunit alpha-2) (Adaptor-related protein complex 2 subunit alpha-2) (Alpha-adaptin C) (Alpha2-adaptin) (Clathrin assembly protein complex 2 alpha-C large chain) (Plasma membrane adaptor HA2/AP2 adaptin alpha C subunit)	32.7927	33.3534	33.2573	33.3169
P17665	Cytochrome c oxidase subunit 7C, mitochondrial (Cytochrome c oxidase polypeptide VIIc)	24.5737	27.8217	25.7122	26.7267
P17710	Hexokinase-1 (EC 2.7.1.1) (Hexokinase type I) (HK I) (Hexokinase, tumor isozyme)	33.2696	33.2696	32.9674	32.8252
P17742	Peptidyl-prolyl cis-trans isomerase A (PPIase A) (EC 5.2.1.8) (Cyclophilin A) (Cyclosporin A-binding protein) (Rotamase A) (SP18) [Cleaved into: Peptidyl-prolyl cis-trans isomerase A, N-terminally processed]	33.7622	34.6067	34.5138	34.3538
P17751	Triosephosphate isomerase (TIM) (EC 5.3.1.1) (Methylglyoxal synthase) (EC 4.2.3.3) (Triose-phosphate isomerase)	34.1298	34.201	34.3929	34.2579
P17809	Solute carrier family 2, facilitated glucose transporter member 1 (Glucose transporter type 1, erythrocyte/brain) (GLUT-1) (GT1)	29.8912	29.849	29.7382	29.6635
P18052	Receptor-type tyrosine-protein phosphatase alpha (Protein-tyrosine phosphatase alpha) (R-PTP-alpha) (EC 3.1.3.48) (LCA-related phosphatase) (PTPTY-28)	27.4215	28.2665	28.2504	28.1517
P18242	Cathepsin D (EC 3.4.23.5)	30.1348	30.2362	29.2615	29.883
P18572	Basigin (Basic immunoglobulin superfamily) (HT7 antigen) (Membrane glycoprotein gp42) (CD antigen CD147)	30.3139	30.122	30.1898	30.1321
P18760	Cofilin-1 (Cofilin, non-muscle isoform)	33.1266	33.5933	33.6934	33.4899
P18872	Guanine nucleotide-binding protein G(o) subunit alpha	35.2187	34.7384	34.9072	34.9913
P19096	Fatty acid synthase (EC 2.3.1.85) (Type I Fatty Acid Synthase) [Includes: [Acyl-carrier-protein] S-acetyltransferase (EC 2.3.1.38); [Acyl-carrier-protein] S-malonyltransferase (EC 2.3.1.39); 3-oxoacyl-[acyl-carrier-protein] synthase (EC 2.3.1.41); 3-oxoacyl-[acyl-carrier-protein] reductase (EC 1.1.1.100); 3-hydroxyacyl-[acyl-carrier-protein] dehydratase (EC 4.2.1.59); Enoyl-[acyl-carrier-protein]…	32.7328	32.5236	32.5706	32.5599
P19137	Laminin subunit alpha-1 (Laminin A chain) (Laminin-1 subunit alpha) (Laminin-3 subunit alpha) (S-laminin subunit alpha) (S-LAM alpha)	26.7103	27.0937	26.4948	25.9923
P19157	Glutathione S-transferase P 1 (Gst P1) (EC 2.5.1.18) (GST YF-YF) (GST class-pi) (GST-piB) (Preadipocyte growth factor)	31.8631	32.0206	31.8877	31.7323
P19246	Neurofilament heavy polypeptide (NF-H) (200 kDa neurofilament protein) (Neurofilament triplet H protein)	34.6383	34.4206	34.3501	34.0048
P19253	60S ribosomal protein L13a (Transplantation antigen P198) (Tum-P198 antigen)	28.6869	29.3522	28.9101	28.7468
P19324	Serpin H1 (47 kDa heat shock protein) (Collagen-binding protein) (Colligin) (Serine protease inhibitor J6)	26.8723	25.7345	26.0167	26.2589
P19426	Negative elongation factor E (NELF-E) (RNA-binding protein RD)	21.475	19.9461	20.909	19.9759
P19536	Cytochrome c oxidase subunit 5B, mitochondrial (Cytochrome c oxidase polypeptide Vb)	32.0395	32.0067	32.0687	32.5398
P19783	Cytochrome c oxidase subunit 4 isoform 1, mitochondrial (Cytochrome c oxidase polypeptide IV) (Cytochrome c oxidase subunit IV isoform 1) (COX IV-1)	33.1131	33.2679	33.2472	33.2189
P20029	Endoplasmic reticulum chaperone BiP (EC 3.6.4.10) (78 kDa glucose-regulated protein) (GRP-78) (Binding-immunoglobulin protein) (BiP) (Heat shock protein 70 family protein 5) (HSP70 family protein 5) (Heat shock protein family A member 5) (Immunoglobulin heavy chain-binding protein)	33.2647	32.9495	32.8673	32.8959
P20060	Beta-hexosaminidase subunit beta (EC 3.2.1.52) (Beta-N-acetylhexosaminidase subunit beta) (Hexosaminidase subunit B) (N-acetyl-beta-glucosaminidase subunit beta)	28.5742	28.4236	28.7916	28.1915
P20065	Thymosin beta-4 (T beta 4) [Cleaved into: Hemoregulatory peptide AcSDKP (N-acetyl-SDKP) (AcSDKP) (Seraspenide)]	24.7217	25.8193	24.2246	25.5059
P20108	Thioredoxin-dependent peroxide reductase, mitochondrial (EC 1.11.1.24) (Antioxidant protein 1) (AOP-1) (PRX III) (Perioredoxin-3) (Protein MER5) (Thioredoxin-dependent peroxiredoxin 3)	31.6377	31.5819	31.7049	31.6329
P20152	Vimentin	32.7966	32.2214	32.2098	32.2855
P20352	Tissue factor (TF) (Coagulation factor III) (CD antigen CD142)	26.0461	26.7627	26.5536	26.4537
P20357	Microtubule-associated protein 2 (MAP-2)	34.3934	34.0826	33.7985	33.9735
P20444	Protein kinase C alpha type (PKC-A) (PKC-alpha) (EC 2.7.11.13)	26.6941	27.4057	26.8141	27.2965
P20917	Myelin-associated glycoprotein (Siglec-4a)	33.1712	33.0259	33.097	33.0467
P20934	Protein EVI2A (Ecotropic viral integration site 2A protein) (EVI-2A)	22.3865	24.458	24.1711	24.4204
P21107	Tropomyosin alpha-3 chain (Gamma-tropomyosin) (Tropomyosin-3)	30.9613	29.9248	30.09	29.8913
P21126	Ubiquitin-like protein 4A (Ubiquitin-like protein GDX)	26.058	26.2132	25.5891	26.0472
P21278	Guanine nucleotide-binding protein subunit alpha-11 (G alpha-11) (G-protein subunit alpha-11)	29.957	29.7973	29.7723	29.8022
P21279	Guanine nucleotide-binding protein G(q) subunit alpha (Guanine nucleotide-binding protein alpha-q)	32.2065	31.7403	31.7958	31.9598
P21300	Aldo-keto reductase family 1 member B7 (EC 1.1.1.21) (Aldehyde reductase) (AR) (Aldose reductase-related protein 1) (MVDP) (Vas deferens androgen-dependent protein)	26.7421	25.392	26.2808	23.5596
P21447	ATP-dependent translocase ABCB1 (ATP-binding cassette sub-family B member 1A) (MDR1A) (Multidrug resistance protein 1A) (EC 7.6.2.2) (Multidrug resistance protein 3) (P-glycoprotein 3) (Phospholipid transporter ABCB1) (EC 7.6.2.1)	28.434	27.8441	27.6649	28.0009
P21460	Cystatin-C (Cystatin-3)	28.1585	28.0167	28.3761	28.2938
P21619	Lamin-B2	30.7346	30.2796	29.3904	29.7487
P21661	Neuroendocrine convertase 2 (NEC 2) (EC 3.4.21.94) (KEX2-like endoprotease 2) (Prohormone convertase 2) (Proprotein convertase 2) (PC2)	26.6996	26.3905	27.0495	25.7301
P21836	Acetylcholinesterase (AChE) (EC 3.1.1.7)	27.808	27.303	27.1455	26.7346
P21981	Protein-glutamine gamma-glutamyltransferase 2 (EC 2.3.2.13) (Isopeptidase TGM2) (EC 3.4.-.-) (Protein-glutamine deamidase TGM2) (EC 3.5.1.44) (Protein-glutamine dopaminyltransferase TGM2) (EC 2.3.1.-) (Protein-glutamine histaminyltransferase TGM2) (EC 2.3.1.-) (Protein-glutamine noradrenalinyltransferase TGM2) (EC 2.3.1.-) (Protein-glutamine serotonyltransferase TGM2) (EC 2.3.1.-) (Tissue transgl…	25.7434	26.7009	26.4959	25.46
P21995	Embigin (Teratocarcinoma glycoprotein Gp-70)	27.7148	27.9899	26.4427	27.4459
P22005	Proenkephalin-A [Cleaved into: Synenkephalin; Met-enkephalin (Opioid growth factor) (OGF); PENK(114-133); PENK(143-184); Met-enkephalin-Arg-Ser-Leu; Leu-enkephalin; PENK(238-259); Met-enkephalin-Arg-Phe]	24.1108	23.9998	24.3536	24.317
P22315	Ferrochelatase, mitochondrial (EC 4.98.1.1) (Heme synthase) (Protoheme ferro-lyase)	29.7473	29.8897	29.8569	29.5443
P22437	Prostaglandin G/H synthase 1 (EC 1.14.99.1) (Cyclooxygenase-1) (COX-1) (Prostaglandin H2 synthase 1) (PGH synthase 1) (PGHS-1) (PHS 1) (Prostaglandin-endoperoxide synthase 1)	18.4671	19.2824	20.4238	19.9464
P22682	E3 ubiquitin-protein ligase CBL (EC 2.3.2.27) (Casitas B-lineage lymphoma proto-oncogene) (Proto-oncogene c-Cbl) (RING-type E3 ubiquitin transferase CBL) (Signal transduction protein CBL)	22.7454	22.0999	23.3366	22.7275
P22723	Gamma-aminobutyric acid receptor subunit gamma-2 (GABA(A) receptor subunit gamma-2)	27.7223	27.6989	27.7383	28.4277
P23116	Eukaryotic translation initiation factor 3 subunit A (eIF3a) (Centrosomin) (Eukaryotic translation initiation factor 3 subunit 10) (eIF-3-theta) (eIF3 p167) (eIF3 p180) (eIF3 p185) (p162)	31.7677	30.7842	30.6429	30.785
P23198	Chromobox protein homolog 3 (Heterochromatin protein 1 homolog gamma) (HP1 gamma) (M32) (Modifier 2 protein)	27.0876	26.6222	26.2412	25.9233
P23242	Gap junction alpha-1 protein (Connexin-43) (Cx43) (Gap junction 43 kDa heart protein)	32.1319	31.533	31.3794	31.4176
P23492	Purine nucleoside phosphorylase (PNP) (EC 2.4.2.1) (Inosine phosphorylase) (Inosine-guanosine phosphorylase)	26.7484	27.002	27.4008	27.3798
P23506	Protein-L-isoaspartate(D-aspartate) O-methyltransferase (PIMT) (EC 2.1.1.77) (L-isoaspartyl protein carboxyl methyltransferase) (Protein L-isoaspartyl/D-aspartyl methyltransferase) (Protein-beta-aspartate methyltransferase)	31.5211	30.6452	30.097	30.5185
P23818	Glutamate receptor 1 (GluR-1) (AMPA-selective glutamate receptor 1) (GluR-A) (GluR-K1) (Glutamate receptor ionotropic, AMPA 1) (GluA1)	26.5227	27.911	28.1763	27.6431
P23819	Glutamate receptor 2 (GluR-2) (AMPA-selective glutamate receptor 2) (GluR-B) (GluR-K2) (Glutamate receptor ionotropic, AMPA 2) (GluA2)	29.2583	29.9659	29.8084	29.8662
P23927	Alpha-crystallin B chain (Alpha(B)-crystallin) (P23)	30.932	30.2658	29.9362	29.9749
P24270	Catalase (EC 1.11.1.6)	29.8289	29.6922	30.157	29.1353
P24288	Branched-chain-amino-acid aminotransferase, cytosolic (BCAT(c)) (EC 2.6.1.42) (Protein ECA39)	30.4738	30.2039	30.052	30.1575
P24369	Peptidyl-prolyl cis-trans isomerase B (PPIase B) (EC 5.2.1.8) (CYP-S1) (Cyclophilin B) (Rotamase B) (S-cyclophilin) (SCYLP)	30.0346	30.0773	30.4346	30.0773
P24472	Glutathione S-transferase A4 (EC 2.5.1.18) (GST A4-4) (GSTA4-4) (GST class-alpha member 4) (Glutathione S-transferase 5.7) (GST 5.7)	22.0782	18.2099	23.5439	23.9009
P24527	Leukotriene A-4 hydrolase (LTA-4 hydrolase) (EC 3.3.2.6) (Leukotriene A(4) hydrolase) (Tripeptide aminopeptidase LTA4H) (EC 3.4.11.4)	28.8056	29.2224	28.9681	28.8751
P24529	Tyrosine 3-monooxygenase (EC 1.14.16.2) (Tyrosine 3-hydroxylase) (TH)	23.4423	25.1323	24.499	22.8894
P24547	Inosine-5'-monophosphate dehydrogenase 2 (IMP dehydrogenase 2) (IMPD 2) (IMPDH 2) (EC 1.1.1.205) (IMPDH-II)	28.4738	28.2148	27.7191	27.912
P24549	Aldehyde dehydrogenase 1A1 (EC 1.2.1.19) (EC 1.2.1.28) (EC 1.2.1.3) (EC 1.2.1.36) (3-deoxyglucosone dehydrogenase) (ALDH-E1) (ALHDII) (Aldehyde dehydrogenase family 1 member A1) (Aldehyde dehydrogenase, cytosolic) (Retinal dehydrogenase 1) (RALDH 1) (RalDH1)	30.142	30.5937	30.4969	30.2373
P24638	Lysosomal acid phosphatase (LAP) (EC 3.1.3.2)	25.6445	25.985	25.2021	26.4236
P24668	Cation-dependent mannose-6-phosphate receptor (CD Man-6-P receptor) (CD-MPR) (46 kDa mannose 6-phosphate receptor) (MPR 46)	27.8748	27.1028	27.6497	27.0899
P25444	40S ribosomal protein S2 (40S ribosomal protein S4) (Protein LLRep3)	29.7989	31.3507	31.4869	30.7228
P25785	Metalloproteinase inhibitor 2 (Tissue inhibitor of metalloproteinases 2) (TIMP-2)	24.0698	23.4989	23.5301	24.1026
P25976	Nucleolar transcription factor 1 (Upstream-binding factor 1) (UBF-1)	27.7915	27.3309	27.5277	27.7559
P26039	Talin-1	28.3214	28.2632	27.9644	28.5638
P26040	Ezrin (Cytovillin) (Villin-2) (p81)	28.9775	26.5149	26.2376	26.9978
P26041	Moesin (Membrane-organizing extension spike protein)	30.2497	29.9904	29.991	29.9023
P26043	Radixin (ESP10)	31.8438	29.7734	30.0639	29.5737
P26049	Gamma-aminobutyric acid receptor subunit alpha-3 (GABA(A) receptor subunit alpha-3)	24.349	24.0276	23.9977	23.5634
P26231	Catenin alpha-1 (102 kDa cadherin-associated protein) (Alpha E-catenin) (CAP102)	28.6818	28.8741	28.9371	29.0225
P26369	Splicing factor U2AF 65 kDa subunit (U2 auxiliary factor 65 kDa subunit) (U2 snRNP auxiliary factor large subunit)	28.3784	30.102	29.6662	30.0644
P26443	Glutamate dehydrogenase 1, mitochondrial (GDH 1) (EC 1.4.1.3)	35.0568	34.956	35.0379	35.0869
P26450	Phosphatidylinositol 3-kinase regulatory subunit alpha (PI3-kinase regulatory subunit alpha) (PI3K regulatory subunit alpha) (PtdIns-3-kinase regulatory subunit alpha) (Phosphatidylinositol 3-kinase 85 kDa regulatory subunit alpha) (PI3-kinase subunit p85-alpha) (PtdIns-3-kinase regulatory subunit p85-alpha)	23.6858	21.9209	23.1275	21.6016
P26516	26S proteasome non-ATPase regulatory subunit 7 (26S proteasome regulatory subunit RPN8) (26S proteasome regulatory subunit S12) (Mov34 protein) (Proteasome subunit p40)	27.9971	28.3901	27.7328	27.9681
P26638	Serine--tRNA ligase, cytoplasmic (EC 6.1.1.11) (Seryl-tRNA synthetase) (SerRS) (Seryl-tRNA(Ser/Sec) synthetase)	30.3636	30.224	29.809	29.9294
P26645	Myristoylated alanine-rich C-kinase substrate (MARCKS)	31.2874	30.0596	30.1593	30.422
P26883	Peptidyl-prolyl cis-trans isomerase FKBP1A (PPIase FKBP1A) (EC 5.2.1.8) (12 kDa FK506-binding protein) (12 kDa FKBP) (FKBP-12) (Calstabin-1) (FK506-binding protein 1A) (FKBP-1A) (Immunophilin FKBP12) (Rotamase)	30.9659	31.5565	31.0018	31.4264
P27048	Small nuclear ribonucleoprotein-associated protein B (snRNP-B) (snRPB) (Sm protein B) (Sm-B) (SmB)	18.2099	23.6253	24.4445	25.59
P27545	Ceramide synthase 1 (CerS1) (Longevity assurance gene 1 protein homolog 1) (Protein UOG-1) (Sphingoid base N-stearoyltransferase CERS1) (EC 2.3.1.299)	25.0876	25.3543	18.4671	23.227
P27546	Microtubule-associated protein 4 (MAP-4)	32.9316	31.307	31.6544	31.5466
P27573	Myelin protein P0 (Myelin peripheral protein) (MPP) (Myelin protein zero)	26.6192	22.5021	19.363	24.0112
P27600	Guanine nucleotide-binding protein subunit alpha-12 (G alpha-12) (G-protein subunit alpha-12)	26.4356	24.997	25.2825	24.534
P27601	Guanine nucleotide-binding protein subunit alpha-13 (G alpha-13) (G-protein subunit alpha-13)	31.0012	30.8423	30.7063	30.6625
P27612	Phospholipase A-2-activating protein (PLA2P) (PLAP)	27.9852	26.8543	26.8965	26.9962
P27659	60S ribosomal protein L3 (J1 protein)	30.8641	31.3294	31.1759	31.2632
P27661	Histone H2AX (H2a/x) (Histone H2A.X)	24.8874	23.9879	23.3266	23.0295
P27671	Ras-specific guanine nucleotide-releasing factor 1 (Ras-GRF1) (CDC25Mm) (Guanine nucleotide-releasing protein) (GNRP) (Ras-specific nucleotide exchange factor CDC25)	27.964	28.1141	27.8856	27.8443
P27773	Protein disulfide-isomerase A3 (EC 5.3.4.1) (58 kDa glucose-regulated protein) (58 kDa microsomal protein) (p58) (Disulfide isomerase ER-60) (Endoplasmic reticulum resident protein 57) (ER protein 57) (ERp57) (Endoplasmic reticulum resident protein 60) (ER protein 60) (ERp60)	33.0908	32.9052	32.957	32.8784
P28028	Serine/threonine-protein kinase B-raf (EC 2.7.11.1) (Proto-oncogene B-Raf)	27.293	26.9231	27.1852	26.5998
P28184	Metallothionein-3 (MT-3) (Growth inhibitory factor) (GIF) (Metallothionein-III) (MT-III)	22.2878	24.5385	25.7571	25.9388
P28230	Gap junction beta-1 protein (Connexin-32) (Cx32)	25.9035	24.1219	25.2506	23.9794
P28271	Cytoplasmic aconitate hydratase (Aconitase) (EC 4.2.1.3) (Citrate hydro-lyase) (Iron regulatory protein 1) (IRP1) (Iron-responsive element-binding protein 1) (IRE-BP 1)	28.0438	27.9914	28.2235	28.0466
P28352	DNA-(apurinic or apyrimidinic site) endonuclease (EC 3.1.11.2) (APEX nuclease) (APEN) (Apurinic-apyrimidinic endonuclease 1) (AP endonuclease 1) (REF-1) (Redox factor-1) [Cleaved into: DNA-(apurinic or apyrimidinic site) endonuclease, mitochondrial]	27.7427	28.6093	28.7157	28.2341
P28474	Alcohol dehydrogenase class-3 (EC 1.1.1.1) (Alcohol dehydrogenase 2) (Alcohol dehydrogenase 5) (Alcohol dehydrogenase B2) (ADH-B2) (Alcohol dehydrogenase class-III) (Glutathione-dependent formaldehyde dehydrogenase) (FALDH) (FDH) (GSH-FDH) (EC 1.1.1.-) (S-(hydroxymethyl)glutathione dehydrogenase) (EC 1.1.1.284)	23.4792	22.2602	18.2508	21.636
P28571	Sodium- and chloride-dependent glycine transporter 1 (GlyT-1) (GlyT1) (Solute carrier family 6 member 9)	28.4667	29.2872	29.2079	29.1246
P28650	Adenylosuccinate synthetase isozyme 1 (AMPSase 1) (AdSS 1) (EC 6.3.4.4) (Adenylosuccinate synthetase like 1) (Adenylosuccinate synthetase, basic isozyme) (Adenylosuccinate synthetase, muscle isozyme) (M-type adenylosuccinate synthetase) (IMP--aspartate ligase 1)	27.499	26.2204	26.6395	25.7042
P28652	Calcium/calmodulin-dependent protein kinase type II subunit beta (CaM kinase II subunit beta) (CaMK-II subunit beta) (EC 2.7.11.17)	33.049	33.7328	33.829	33.6794
P28653	Biglycan (Bone/cartilage proteoglycan I) (PG-S1)	24.0281	23.3422	18.2508	23.9539
P28656	Nucleosome assembly protein 1-like 1 (Brain protein DN38) (NAP-1-related protein)	27.2152	27.6503	28.1491	27.6482
P28658	Ataxin-10 (Brain protein E46) (Spinocerebellar ataxia type 10 protein homolog)	28.058	28.3102	28.1617	27.8974
P28659	CUGBP Elav-like family member 1 (CELF-1) (50 kDa nuclear polyadenylated RNA-binding protein) (Brain protein F41) (Bruno-like protein 2) (CUG triplet repeat RNA-binding protein 1) (CUG-BP1) (CUG-BP- and ETR-3-like factor 1) (Deadenylation factor CUG-BP) (Deadenylation factor EDEN-BP) (Embryo deadenylation element-binding protein homolog) (EDEN-BP homolog) (RNA-binding protein BRUNOL-2)	27.7839	27.5299	27.3061	27.5044
P28660	Nck-associated protein 1 (NAP 1) (Brain protein H19) (MH19) (Membrane-associated protein HEM-2) (p125Nap1)	31.7426	32.1636	32.2819	32.3521
P28661	Septin-4 (Bradeion beta) (Brain protein H5) (CE5B3 beta) (Cell division control-related protein 2) (hCDCREL-2) (Peanut-like protein 2)	31.267	31.1262	31.3073	31.1855
P28663	Beta-soluble NSF attachment protein (SNAP-beta) (Brain protein I47) (N-ethylmaleimide-sensitive factor attachment protein beta)	33.2109	33.3028	33.5543	33.4269
P28738	Kinesin heavy chain isoform 5C (EC 3.6.4.-) (Kinesin heavy chain neuron-specific 2) (Kinesin-1)	31.8079	31.36	31.5833	31.4254
P28740	Kinesin-like protein KIF2A (Kinesin-2)	28.264	28.7427	28.4077	27.9411
P28741	Kinesin-like protein KIF3A (Microtubule plus end-directed kinesin motor 3A)	25.8913	25.0781	25.8319	26.7222
P28867	Protein kinase C delta type (EC 2.7.11.13) (Tyrosine-protein kinase PRKCD) (EC 2.7.10.2) (nPKC-delta) [Cleaved into: Protein kinase C delta type regulatory subunit; Protein kinase C delta type catalytic subunit (Sphingosine-dependent protein kinase-1) (SDK1)]	21.6893	22.7209	24.6279	24.0403
P29341	Polyadenylate-binding protein 1 (PABP-1) (Poly(A)-binding protein 1)	30.716	31.1728	30.9705	31.1594
P29387	Guanine nucleotide-binding protein subunit beta-4 (Transducin beta chain 4)	26.1935	27.6244	27.9205	27.978
P29416	Beta-hexosaminidase subunit alpha (EC 3.2.1.52) (Beta-N-acetylhexosaminidase subunit alpha) (Hexosaminidase subunit A) (N-acetyl-beta-glucosaminidase subunit alpha)	26.6256	25.6384	26.5531	25.746
P29533	Vascular cell adhesion protein 1 (V-CAM 1) (VCAM-1) (CD antigen CD106)	25.8815	26.1496	25.3188	25.781
P29758	Ornithine aminotransferase, mitochondrial (EC 2.6.1.13) (Ornithine--oxo-acid aminotransferase)	30.9335	30.9329	30.9445	30.6448
P30275	Creatine kinase U-type, mitochondrial (EC 2.7.3.2) (Acidic-type mitochondrial creatine kinase) (Mia-CK) (Ubiquitous mitochondrial creatine kinase) (U-MtCK)	32.0257	32.5157	31.7348	31.6582
P30416	Peptidyl-prolyl cis-trans isomerase FKBP4 (PPIase FKBP4) (EC 5.2.1.8) (52 kDa FK506-binding protein) (52 kDa FKBP) (FKBP-52) (59 kDa immunophilin) (p59) (FK506-binding protein 4) (FKBP-4) (FKBP59) (HSP-binding immunophilin) (HBI) (Immunophilin FKBP52) (Rotamase) [Cleaved into: Peptidyl-prolyl cis-trans isomerase FKBP4, N-terminally processed]	29.9762	30.1511	29.8554	29.8523
P30677	Guanine nucleotide-binding protein subunit alpha-14 (G alpha-14) (G-protein subunit alpha-14)	18.2099	25.3038	26.0418	24.0154
P30681	High mobility group protein B2 (High mobility group protein 2) (HMG-2)	26.9063	24.4005	24.7309	25.0635
P30999	Catenin delta-1 (Cadherin-associated Src substrate) (CAS) (p120 catenin) (p120(ctn)) (p120(cas))	28.4466	28.1258	28.6909	28.5445
P31001	Desmin	25.6879	25.2364	25.0146	24.9275
P31230	Aminoacyl tRNA synthase complex-interacting multifunctional protein 1 (Multisynthase complex auxiliary component p43) [Cleaved into: Endothelial monocyte-activating polypeptide 2 (EMAP-2) (Endothelial monocyte-activating polypeptide II) (EMAP-II) (Small inducible cytokine subfamily E member 1)]	28.667	28.434	28.1708	28.2851
P31324	cAMP-dependent protein kinase type II-beta regulatory subunit	30.654	31.0805	31.192	31.3995
P31648	Sodium- and chloride-dependent GABA transporter 1 (GAT-1) (Solute carrier family 6 member 1)	30.4604	31.1443	31.1726	31.3109
P31650	Sodium- and chloride-dependent GABA transporter 3 (GAT-3) (Sodium- and chloride-dependent GABA transporter 4) (GAT-4) (Solute carrier family 6 member 11)	32.8572	31.973	32.0587	32.4714
P31786	Acyl-CoA-binding protein (ACBP) (Diazepam-binding inhibitor) (DBI) (Endozepine) (EP)	29.539	29.6036	29.1954	29.7764
P31938	Dual specificity mitogen-activated protein kinase kinase 1 (MAP kinase kinase 1) (MAPKK 1) (EC 2.7.12.2) (ERK activator kinase 1) (MAPK/ERK kinase 1) (MEK 1)	31.4609	31.1702	31.0002	31.1955
P32020	Sterol carrier protein 2 (SCP-2) (Acetyl-CoA C-myristoyltransferase) (EC 2.3.1.155) (Non-specific lipid-transfer protein) (NSL-TP) (Propanoyl-CoA C-acyltransferase) (EC 2.3.1.176) (SCP-2/3-oxoacyl-CoA thiolase) (SCP-2/thiolase) (EC 2.3.1.16) (SCP-chi) (Sterol carrier protein X) (SCP-X)	30.2257	30.1712	30.384	30.004
P32037	Solute carrier family 2, facilitated glucose transporter member 3 (Glucose transporter type 3, brain) (GLUT-3)	30.0961	29.8529	29.936	30.0164
P32067	Lupus La protein homolog (La autoantigen homolog) (La ribonucleoprotein)	29.2924	28.9894	28.3677	28.8722
P32233	Developmentally-regulated GTP-binding protein 1 (DRG-1) (Neural precursor cell expressed developmentally down-regulated protein 3) (NEDD-3) (Translation factor GTPase DRG1) (TRAFAC GTPase DRG1) (EC 3.6.5.-)	26.3712	26.1309	26.5609	26.3902
P32261	Antithrombin-III (ATIII) (Serpin C1)	21.475	22.1656	22.2605	21.9726
P32848	Parvalbumin alpha	24.7468	25.0288	23.6612	24.4108
P32883	GTPase KRas (EC 3.6.5.2) (K-Ras 2) (Ki-Ras) (c-K-ras) (c-Ki-ras) [Cleaved into: GTPase KRas, N-terminally processed]	29.4058	28.8486	28.4777	27.6648
P32921	Tryptophan--tRNA ligase, cytoplasmic (EC 6.1.1.2) (Tryptophanyl-tRNA synthetase) (TrpRS) [Cleaved into: T1-TrpRS; T2-TrpRS]	29.1957	29.345	29.3816	29.1749
P33173	Kinesin-like protein KIF1A (Axonal transporter of synaptic vesicles)	29.4049	29.1505	29.4158	29.4194
P33175	Kinesin heavy chain isoform 5A (Kinesin heavy chain neuron-specific 1) (Neuronal kinesin heavy chain) (NKHC)	26.3636	28.6635	25.7593	25.3955
P34022	Ran-specific GTPase-activating protein (HpaII tiny fragments locus 9a protein) (Ran-binding protein 1) (RANBP1)	28.4226	28.1375	28.2166	28.5254
P34152	Focal adhesion kinase 1 (FADK 1) (EC 2.7.10.2) (Focal adhesion kinase-related nonkinase) (FRNK) (Protein-tyrosine kinase 2) (p125FAK) (pp125FAK)	26.6365	27.241	27.1707	27.3392
P34884	Macrophage migration inhibitory factor (MIF) (EC 5.3.2.1) (Delayed early response protein 6) (DER6) (Glycosylation-inhibiting factor) (GIF) (L-dopachrome isomerase) (L-dopachrome tautomerase) (EC 5.3.3.12) (Phenylpyruvate tautomerase)	30.1112	29.5182	28.769	29.2979
P34914	Bifunctional epoxide hydrolase 2 [Includes: Cytosolic epoxide hydrolase 2 (CEH) (EC 3.3.2.10) (Epoxide hydratase) (Soluble epoxide hydrolase) (SEH); Lipid-phosphate phosphatase (EC 3.1.3.76)]	21.7395	23.2206	22.8697	22.0757
P35123	Ubiquitin carboxyl-terminal hydrolase 4 (EC 3.4.19.12) (Deubiquitinating enzyme 4) (Ubiquitin thioesterase 4) (Ubiquitin-specific-processing protease 4) (Ubiquitous nuclear protein)	22.9122	22.6134	23.3541	22.7755
P35235	Tyrosine-protein phosphatase non-receptor type 11 (EC 3.1.3.48) (Protein-tyrosine phosphatase SYP) (SH-PTP2) (SHP-2) (Shp2)	29.1033	29.2706	29.1568	29.3775
P35276	Ras-related protein Rab-3D	30.8002	31.1419	30.9795	30.9471
P35278	Ras-related protein Rab-5C (EC 3.6.5.2)	30.624	30.2959	30.6184	30.5242
P35279	Ras-related protein Rab-6A (Rab-6)	32.0244	32.1926	32.1757	32.1458
P35282	Ras-related protein Rab-21 (Rab-12)	29.2032	29.0661	29.2953	29.4402
P35283	Ras-related protein Rab-12 (Rab-13)	28.1144	28.3121	28.3526	27.8008
P35285	Ras-related protein Rab-22A (Rab-22) (Rab-14)	24.2742	25.52	25.5893	25.4607
P35288	Ras-related protein Rab-23 (Protein open brain) (Rab-15)	27.0489	26.8516	27.8042	27.4971
P35290	Ras-related protein Rab-24 (Rab-16)	26.0129	25.7755	26.6164	26.4031
P35293	Ras-related protein Rab-18	29.3496	29.3285	29.5827	29.4208
P35436	Glutamate receptor ionotropic, NMDA 2A (GluN2A) (Glutamate [NMDA] receptor subunit epsilon-1) (N-methyl D-aspartate receptor subtype 2A) (NMDAR2A) (NR2A)	25.9333	24.8175	25.3032	25.1856
P35438	Glutamate receptor ionotropic, NMDA 1 (GluN1) (Glutamate [NMDA] receptor subunit zeta-1) (N-methyl-D-aspartate receptor subunit NR1) (NMD-R1)	27.7032	28.6577	28.1947	28.8163
P35486	Pyruvate dehydrogenase E1 component subunit alpha, somatic form, mitochondrial (EC 1.2.4.1) (PDHE1-A type I)	33.8414	33.962	34.0899	34.1328
P35505	Fumarylacetoacetase (FAA) (EC 3.7.1.2) (Beta-diketonase) (Fumarylacetoacetate hydrolase)	28.5328	28.5289	28.8365	28.3896
P35550	rRNA 2'-O-methyltransferase fibrillarin (EC 2.1.1.-) (Histone-glutamine methyltransferase) (Nucleolar protein 1) (U6 snRNA 2'-O-methyltransferase fibrillarin)	29.1011	29.3167	28.8758	29.3066
P35564	Calnexin	32.5642	32.1466	32.221	32.2324
P35585	AP-1 complex subunit mu-1 (AP-mu chain family member mu1A) (Adaptor protein complex AP-1 subunit mu-1) (Adaptor-related protein complex 1 subunit mu-1) (Clathrin assembly protein complex 1 mu-1 medium chain 1) (Clathrin coat assembly protein AP47) (Clathrin coat-associated protein AP47) (Golgi adaptor HA1/AP1 adaptin mu-1 subunit) (Mu-adaptin 1) (Mu1A-adaptin)	28.9988	29.0155	28.9376	28.9903
P35700	Peroxiredoxin-1 (EC 1.11.1.24) (Macrophage 23 kDa stress protein) (Osteoblast-specific factor 3) (OSF-3) (Thioredoxin peroxidase 2) (Thioredoxin-dependent peroxide reductase 2) (Thioredoxin-dependent peroxiredoxin 1)	32.4145	32.6773	32.4805	32.5247
P35762	CD81 antigen (26 kDa cell surface protein TAPA-1) (Target of the antiproliferative antibody 1) (CD antigen CD81)	30.0489	31.5821	31.4224	31.7851
P35802	Neuronal membrane glycoprotein M6-a (M6a)	34.495	33.6663	34.202	34.1417
P35803	Neuronal membrane glycoprotein M6-b (M6b)	30.7753	31.2829	31.1649	30.8464
P35821	Tyrosine-protein phosphatase non-receptor type 1 (EC 3.1.3.48) (Protein-tyrosine phosphatase 1B) (PTP-1B) (Protein-tyrosine phosphatase HA2) (PTP-HA2)	23.122	23.3917	20.6306	22.9494
P35922	Fragile X messenger ribonucleoprotein 1 (Fragile X messenger ribonucleoprotein) (FMRP) (Protein FMR-1) (mFmr1p)	27.4037	26.4704	26.5604	26.8367
P35979	60S ribosomal protein L12	28.6063	30.0891	30.0716	29.9823
P35980	60S ribosomal protein L18	29.9448	30.4824	30.4692	30.4336
P36536	GTP-binding protein SAR1a	25.9258	26.8755	26.3739	26.061
P36552	Oxygen-dependent coproporphyrinogen-III oxidase, mitochondrial (COX) (Coprogen oxidase) (Coproporphyrinogenase) (EC 1.3.3.3)	26.7278	26.2751	27.1533	26.6649
P36916	Guanine nucleotide-binding protein-like 1 (GTP-binding protein MMR1)	28.9524	28.63	28.3724	28.5701
P37040	NADPH--cytochrome P450 reductase (CPR) (P450R) (EC 1.6.2.4)	30.1488	30.1924	30.1576	30.4367
P37804	Transgelin (Actin-associated protein p27) (Smooth muscle protein 22-alpha) (SM22-alpha)	26.9818	26.9708	26.1164	25.7232
P38060	Hydroxymethylglutaryl-CoA lyase, mitochondrial (HL) (HMG-CoA lyase) (EC 4.1.3.4) (3-hydroxy-3-methylglutarate-CoA lyase)	28.4189	28.5306	28.005	28.2084
P38647	Stress-70 protein, mitochondrial (75 kDa glucose-regulated protein) (GRP-75) (Heat shock 70 kDa protein 9) (Mortalin) (Peptide-binding protein 74) (PBP74) (p66 MOT)	33.5453	33.4	33.2946	33.3721
P39053	Dynamin-1 (EC 3.6.5.5)	34.4313	34.8406	35.0258	34.9444
P39054	Dynamin-2 (EC 3.6.5.5) (Dynamin UDNM)	30.2386	30.8144	30.8646	30.8482
P39061	Collagen alpha-1(XVIII) chain [Cleaved into: Endostatin; Non-collagenous domain 1 (NC1)]	18.2099	24.965	18.2508	23.7146
P39087	Glutamate receptor ionotropic, kainate 2 (GluK2) (Glutamate receptor 6) (GluR-6) (GluR6) (Glutamate receptor beta-2) (GluR beta-2)	22.6384	20.643	22.4757	22.5164
P39447	Tight junction protein ZO-1 (Tight junction protein 1) (Zona occludens protein 1) (Zonula occludens protein 1)	29.762	28.7467	29.5121	29.3669
P39688	Tyrosine-protein kinase Fyn (EC 2.7.10.2) (Proto-oncogene c-Fyn) (p59-Fyn)	27.2252	27.7765	28.4161	27.6985
P39749	Flap endonuclease 1 (FEN-1) (EC 3.1.-.-) (Flap structure-specific endonuclease 1)	24.4784	23.1876	22.6012	19.9461
P40124	Adenylyl cyclase-associated protein 1 (CAP 1)	31.6738	32.1602	32.1569	32.1466
P40142	Transketolase (TK) (EC 2.2.1.1) (P68)	32.624	32.6545	32.6814	32.5679
P40237	CD82 antigen (C33 antigen) (IA4) (Inducible membrane protein R2) (Metastasis suppressor Kangai-1 homolog) (CD antigen CD82)	30.8152	30.0275	30.0444	30.2297
P40240	CD9 antigen (CD antigen CD9)	28.5828	29.2779	29.8197	29.3155
P40336	Vacuolar protein sorting-associated protein 26A (H<beta>58 protein) (H beta 58) (Vesicle protein sorting 26A) (mVPS26)	28.1635	28.0894	28.4216	28.3169
P40630	Transcription factor A, mitochondrial (mtTFA) (Testis-specific high mobility group protein) (TS-HMG)	29.644	30.0794	29.9574	29.8409
P41105	60S ribosomal protein L28	29.7881	29.8104	29.9621	29.9001
P41216	Long-chain-fatty-acid--CoA ligase 1 (EC 6.2.1.3) (Arachidonate--CoA ligase) (EC 6.2.1.15) (Long-chain acyl-CoA synthetase 1) (LACS 1) (Phytanate--CoA ligase) (EC 6.2.1.24)	29.9235	30.0325	29.9075	30.0466
P41234	ATP-binding cassette sub-family A member 2 (EC 7.6.2.-) (ATP-binding cassette transporter 2) (ATP-binding cassette 2)	25.6652	22.0544	25.3047	24.7795
P41241	Tyrosine-protein kinase CSK (EC 2.7.10.2) (C-Src kinase) (Protein-tyrosine kinase MPK-2) (p50CSK)	21.475	23.0197	22.3438	22.3514
P41242	Megakaryocyte-associated tyrosine-protein kinase (EC 2.7.10.2) (Protein kinase NTK) (Tyrosine-protein kinase CTK)	25.9871	25.141	25.8452	25.6912
P42125	Enoyl-CoA delta isomerase 1, mitochondrial (EC 5.3.3.8) (3,2-trans-enoyl-CoA isomerase) (Delta(3),Delta(2)-enoyl-CoA isomerase) (D3,D2-enoyl-CoA isomerase) (Dodecenoyl-CoA isomerase)	30.7899	30.4343	30.4008	30.6348
P42208	Septin-2 (Neural precursor cell expressed developmentally down-regulated protein 5) (NEDD-5)	31.0632	30.6026	30.4791	30.1934
P42225	Signal transducer and activator of transcription 1	21.066	18.4671	18.4671	22.9815
P42227	Signal transducer and activator of transcription 3 (Acute-phase response factor)	21.475	22.3846	19.9461	19.9461
P42567	Epidermal growth factor receptor substrate 15 (Protein Eps15) (Protein AF-1p)	26.0341	24.8023	25.508	24.9434
P42669	Transcriptional activator protein Pur-alpha (Purine-rich single-stranded DNA-binding protein alpha)	32.436	32.2712	31.998	32.3036
P42859	Huntingtin (Huntington disease protein homolog) (HD protein homolog) [Cleaved into: Huntingtin, myristoylated N-terminal fragment]	28.8859	28.7728	28.4813	28.8817
P42932	T-complex protein 1 subunit theta (TCP-1-theta) (CCT-theta)	32.7141	32.6288	32.5709	32.7005
P43006	Excitatory amino acid transporter 2 (GLT-1) (Sodium-dependent glutamate/aspartate transporter 2) (Solute carrier family 1 member 2)	34.8731	34.995	35.1975	34.8574
P43024	Cytochrome c oxidase subunit 6A1, mitochondrial (Cytochrome c oxidase polypeptide VIa-liver)	31.2517	30.7768	30.6829	31.1343
P43274	Histone H1.4 (H1 VAR.2) (H1e)	32.784	32.6461	32.277	32.4441
P43275	Histone H1.1 (H1 VAR.3) (Histone H1a) (H1a)	27.8383	27.1137	25.4013	27.0226
P43276	Histone H1.5 (H1 VAR.5) (H1b)	29.1485	29.0815	28.6445	28.7549
P43277	Histone H1.3 (H1 VAR.4) (H1d)	30.6806	31.5777	31.5421	31.5152
P43406	Integrin alpha-V (Vitronectin receptor subunit alpha) (CD antigen CD51) [Cleaved into: Integrin alpha-V heavy chain; Integrin alpha-V light chain]	29.2186	28.7519	28.9375	28.915
P45376	Aldo-keto reductase family 1 member B1 (EC 1.1.1.300) (EC 1.1.1.372) (EC 1.1.1.54) (Aldehyde reductase) (Aldo-keto reductase family 1 member B3) (Aldose reductase) (AR) (EC 1.1.1.21)	29.4906	30.1152	30.346	29.8872
P45377	Aldose reductase-related protein 2 (AR) (EC 1.1.1.21) (Aldehyde reductase) (Fibroblast growth factor-regulated protein) (Protein FR-1)	28.3272	28.2479	27.5242	28.3164
P45591	Cofilin-2 (Cofilin, muscle isoform)	30.1887	29.7722	30.191	30.063
P45878	Peptidyl-prolyl cis-trans isomerase FKBP2 (PPIase FKBP2) (EC 5.2.1.8) (13 kDa FK506-binding protein) (13 kDa FKBP) (FKBP-13) (FK506-binding protein 2) (FKBP-2) (Immunophilin FKBP13) (Rotamase)	29.195	29.2489	29.1363	28.9186
P45952	Medium-chain specific acyl-CoA dehydrogenase, mitochondrial (MCAD) (EC 1.3.8.7)	29.6759	29.1584	28.6654	29.0771
P46061	Ran GTPase-activating protein 1 (RanGAP1)	25.0818	26.1787	24.6011	24.9795
P46096	Synaptotagmin-1 (Synaptotagmin I) (SytI) (p65)	33.5798	33.7728	33.8848	34.0049
P46097	Synaptotagmin-2 (Inositol polyphosphate-binding protein) (IP4-binding protein) (IP4BP) (Synaptotagmin II) (SytII)	31.7015	31.1751	31.2385	31.4233
P46460	Vesicle-fusing ATPase (EC 3.6.4.6) (N-ethylmaleimide-sensitive fusion protein) (NEM-sensitive fusion protein) (Suppressor of K(+) transport growth defect 2) (Protein SKD2) (Vesicular-fusion protein NSF)	35.4198	35.3497	35.3627	35.3572
P46467	Vacuolar protein sorting-associated protein 4B (EC 3.6.4.6) (Suppressor of K(+) transport growth defect 1) (Protein SKD1)	25.7987	23.5185	23.7328	24.043
P46471	26S proteasome regulatory subunit 7 (26S proteasome AAA-ATPase subunit RPT1) (Proteasome 26S subunit ATPase 2)	29.2391	28.9903	29.0345	29.1157
P46638	Ras-related protein Rab-11B (EC 3.6.5.2)	28.4677	28.0774	27.2477	28.048
P46660	Alpha-internexin (Alpha-Inx) (66 kDa neurofilament protein) (NF-66) (Neurofilament-66)	35.0534	34.8451	34.969	34.7971
P46664	Adenylosuccinate synthetase isozyme 2 (AMPSase 2) (AdSS 2) (EC 6.3.4.4) (Adenylosuccinate synthetase, acidic isozyme) (Adenylosuccinate synthetase, liver isozyme) (L-type adenylosuccinate synthetase) (IMP--aspartate ligase 2)	27.5195	27.8575	27.2803	27.3557
P46735	Unconventional myosin-Ib (MIH-L) (Myosin I alpha) (MMI-alpha) (MMIa)	25.3269	26.9039	26.4807	26.6768
P46737	Lys-63-specific deubiquitinase BRCC36 (EC 3.4.19.-) (BRCA1-A complex subunit BRCC36) (BRCA1/BRCA2-containing complex subunit 3) (BRCA1/BRCA2-containing complex subunit 36) (BRISC complex subunit BRCC36)	25.9332	26.2887	24.2389	26.1699
P46935	E3 ubiquitin-protein ligase NEDD4 (EC 2.3.2.26) (HECT-type E3 ubiquitin transferase NEDD4) (Neural precursor cell expressed developmentally down-regulated protein 4) (NEDD-4)	26.5154	26.3243	26.5808	26.2233
P46978	Dolichyl-diphosphooligosaccharide--protein glycosyltransferase subunit STT3A (Oligosaccharyl transferase subunit STT3A) (STT3-A) (EC 2.4.99.18) (B5) (Integral membrane protein 1)	25.5179	25.7412	24.8966	26.1724
P47199	Quinone oxidoreductase (EC 1.6.5.5) (NADPH:quinone reductase) (Zeta-crystallin)	28.5118	28.3344	28.3929	28.7147
P47708	Rabphilin-3A (Exophilin-1)	32.9175	32.2279	32.9811	32.8756
P47738	Aldehyde dehydrogenase, mitochondrial (EC 1.2.1.3) (AHD-M1) (ALDH class 2) (ALDH-E2) (ALDHI)	32.3179	32.0436	32.112	32.0843
P47740	Aldehyde dehydrogenase family 3 member A2 (EC 1.2.1.3) (EC 1.2.1.94) (Aldehyde dehydrogenase 3) (Fatty aldehyde dehydrogenase)	29.9674	29.3777	29.3775	29.4221
P47743	Metabotropic glutamate receptor 8 (mGluR8)	23.0547	23.5618	23.4962	24.7346
P47746	Cannabinoid receptor 1 (CB-R) (CB1) (Brain-type cannabinoid receptor)	28.2893	28.7707	30.2262	29.3765
P47753	F-actin-capping protein subunit alpha-1 (CapZ alpha-1)	27.525	28.122	27.9303	27.7885
P47754	F-actin-capping protein subunit alpha-2 (CapZ alpha-2)	30.8644	31.1999	30.6457	30.785
P47757	F-actin-capping protein subunit beta (CapZ beta)	31.3879	31.6573	31.4561	31.5259
P47758	Signal recognition particle receptor subunit beta (SR-beta)	25.9116	26.635	26.4426	26.2694
P47759	Neuronal vesicle trafficking-associated protein 2 (Neuron-specific protein family member 2) (Protein 8.5) (Protein p19)	23.9625	24.2544	24.5701	23.8685
P47791	Glutathione reductase, mitochondrial (GR) (GRase) (EC 1.8.1.7)	26.9872	26.9506	26.073	27.4395
P47802	Metaxin-1 (Mitochondrial outer membrane import complex protein 1)	27.6185	28.0833	28.0769	28.4042
P47809	Dual specificity mitogen-activated protein kinase kinase 4 (MAP kinase kinase 4) (MAPKK 4) (EC 2.7.12.2) (C-JUN N-terminal kinase kinase 1) (JNK kinase 1) (JNKK 1) (JNK-activating kinase 1) (MAPK/ERK kinase 4) (MEK 4) (SAPK/ERK kinase 1) (SEK1)	28.4711	29.0923	29.1881	29.0793
P47857	ATP-dependent 6-phosphofructokinase, muscle type (ATP-PFK) (PFK-M) (EC 2.7.1.11) (6-phosphofructokinase type A) (Phosphofructo-1-kinase isozyme A) (PFK-A) (Phosphohexokinase)	33.3605	33.3152	33.2525	33.2832
P47911	60S ribosomal protein L6 (TAX-responsive enhancer element-binding protein 107) (TAXREB107)	31.3843	31.1047	30.983	30.9811
P47915	60S ribosomal protein L29	29.7183	29.0813	28.6782	29.0414
P47934	Carnitine O-acetyltransferase (Carnitine acetylase) (EC 2.3.1.137) (EC 2.3.1.7) (Carnitine acetyltransferase) (CAT) (CrAT)	27.8955	28.0803	28.0901	27.5726
P47941	Crk-like protein	27.0819	27.3257	26.4589	26.579
P47955	60S acidic ribosomal protein P1	26.2103	26.4465	26.2841	26.3745
P47962	60S ribosomal protein L5	31.1613	30.5913	30.5918	30.5848
P47963	60S ribosomal protein L13 (A52)	30.6602	30.5819	30.3658	30.2322
P47964	60S ribosomal protein L36	26.1228	28.0325	27.7952	28.1163
P48024	Eukaryotic translation initiation factor 1 (eIF1) (Protein translation factor SUI1 homolog)	27.0893	27.7991	27.7096	27.2433
P48036	Annexin A5 (Anchorin CII) (Annexin V) (Annexin-5) (Calphobindin I) (CPB-I) (Endonexin II) (Lipocortin V) (Placental anticoagulant protein 4) (PP4) (Placental anticoagulant protein I) (PAP-I) (Thromboplastin inhibitor) (Vascular anticoagulant-alpha) (VAC-alpha)	30.7464	30.7779	30.3911	30.5351
P48168	Glycine receptor subunit beta (Glycine receptor 58 kDa subunit)	21.9053	23.0975	23.0689	18.2099
P48318	Glutamate decarboxylase 1 (EC 4.1.1.15) (67 kDa glutamic acid decarboxylase) (GAD-67) (Glutamate decarboxylase 67 kDa isoform)	30.8534	30.5833	30.4918	30.7821
P48320	Glutamate decarboxylase 2 (EC 4.1.1.15) (65 kDa glutamic acid decarboxylase) (GAD-65) (Glutamate decarboxylase 65 kDa isoform)	31.9205	32.0348	31.8153	31.8413
P48428	Tubulin-specific chaperone A (TCP1-chaperonin cofactor A) (Tubulin-folding cofactor A) (CFA)	26.4393	26.7	25.7334	24.4772
P48453	Serine/threonine-protein phosphatase 2B catalytic subunit beta isoform (EC 3.1.3.16) (CAM-PRP catalytic subunit) (Calmodulin-dependent calcineurin A subunit beta isoform) (CNA beta)	31.0389	31.8052	32.0893	31.495
P48678	Prelamin-A/C [Cleaved into: Lamin-A/C]	31.6762	31.3347	31.5967	31.321
P48722	Heat shock 70 kDa protein 4L (Heat shock 70-related protein APG-1) (Osmotic stress protein 94)	32.1486	32.1653	32.2261	31.9891
P48758	Carbonyl reductase [NADPH] 1 (EC 1.1.1.184) (15-hydroxyprostaglandin dehydrogenase [NADP(+)]) (EC 1.1.1.196, EC 1.1.1.197) (20-beta-hydroxysteroid dehydrogenase) (Alcohol dehydrogenase [NAD(P)+] CBR1) (EC 1.1.1.71) (NADPH-dependent carbonyl reductase 1) (Prostaglandin 9-ketoreductase) (PG-9-KR) (Prostaglandin-E(2) 9-reductase) (EC 1.1.1.189)	30.6983	31.0297	31.1713	30.8863
P48771	Cytochrome c oxidase subunit 7A2, mitochondrial (Cytochrome c oxidase subunit VIIa-liver/heart) (Cytochrome c oxidase subunit VIIa-L)	29.864	31.6418	31.4051	31.2279
P48774	Glutathione S-transferase Mu 5 (EC 2.5.1.18) (Fibrous sheath component 2) (Fsc2) (GST class-mu 5)	29.0158	29.7383	30.0245	29.8861
P48962	ADP/ATP translocase 1 (ADP,ATP carrier protein 1) (ADP,ATP carrier protein, heart/skeletal muscle isoform T1) (Adenine nucleotide translocator 1) (ANT 1) (Solute carrier family 25 member 4)	34.0945	34.9064	34.7991	34.9134
P49025	Citron Rho-interacting kinase (CRIK) (EC 2.7.11.1) (Rho-interacting, serine/threonine-protein kinase 21)	29.9106	30.0757	30.1016	30.3797
P49070	Guided entry of tail-anchored proteins factor CAMLG (Calcium signal-modulating cyclophilin ligand)	25.3998	25.9394	24.5288	25.9867
P49117	Nuclear receptor subfamily 2 group C member 2 (Orphan nuclear receptor TAK1) (Orphan nuclear receptor TR4) (Testicular receptor 4)	22.8109	23.7405	21.4634	20.76
P49135	General transcription and DNA repair factor IIH helicase subunit XPB (TFIIH subunit XPB) (EC 3.6.4.12) (Basic transcription factor 2 89 kDa subunit) (BTF2 p89) (DNA excision repair protein ERCC-3) (DNA repair protein complementing XP-B cells) (TFIIH 89 kDa subunit) (Xeroderma pigmentosum group B-complementing protein)	24.5363	25.026	25.151	24.3075
P49312	Heterogeneous nuclear ribonucleoprotein A1 (hnRNP A1) (HDP-1) (Helix-destabilizing protein) (Single-strand-binding protein) (Topoisomerase-inhibitor suppressed) (hnRNP core protein A1) [Cleaved into: Heterogeneous nuclear ribonucleoprotein A1, N-terminally processed]	33.6568	32.7087	32.5972	32.8522
P49442	Inositol polyphosphate 1-phosphatase (IPP) (IPPase) (EC 3.1.3.57)	26.2962	27.0752	26.1208	25.8521
P49443	Protein phosphatase 1A (EC 3.1.3.16) (Protein phosphatase 2C isoform alpha) (PP2C-alpha) (Protein phosphatase IA)	29.3011	29.0459	28.3843	28.8447
P49446	Receptor-type tyrosine-protein phosphatase epsilon (Protein-tyrosine phosphatase epsilon) (R-PTP-epsilon) (EC 3.1.3.48)	26.9655	24.6933	27.065	24.7468
P49586	Choline-phosphate cytidylyltransferase A (EC 2.7.7.15) (CCT-alpha) (CTP:phosphocholine cytidylyltransferase A) (CCT A) (CT A) (Phosphorylcholine transferase A)	25.6899	23.2569	22.7755	28.2914
P49615	Cyclin-dependent kinase 5 (EC 2.7.11.1) (Cell division protein kinase 5) (Cyclin-dependent-like kinase 5) (Serine/threonine-protein kinase PSSALRE) (Tau protein kinase II catalytic subunit) (TPKII catalytic subunit)	28.3678	28.9631	28.8121	28.9092
P49722	Proteasome subunit alpha type-2 (Macropain subunit C3) (Multicatalytic endopeptidase complex subunit C3) (Proteasome component C3)	29.0839	29.2164	29.1446	29.198
P49813	Tropomodulin-1 (Erythrocyte tropomodulin) (E-Tmod)	22.9179	24.2431	24.1215	23.7132
P49817	Caveolin-1	27.3444	26.8032	27.8276	25.7549
P50114	Protein S100-B (S-100 protein beta chain) (S-100 protein subunit beta) (S100 calcium-binding protein B)	28.4067	27.2061	27.0604	27.146
P50136	2-oxoisovalerate dehydrogenase subunit alpha, mitochondrial (EC 1.2.4.4) (Branched-chain alpha-keto acid dehydrogenase E1 component alpha chain) (BCKDE1A) (BCKDH E1-alpha)	27.0493	27.297	27.1407	27.7056
P50153	Guanine nucleotide-binding protein G(I)/G(S)/G(O) subunit gamma-4	28.1069	28.2105	27.7844	28.5127
P50171	(3R)-3-hydroxyacyl-CoA dehydrogenase (EC 1.1.1.n12) (17-beta-hydroxysteroid dehydrogenase 8) (17-beta-HSD 8) (3-ketoacyl-[acyl-carrier-protein] reductase alpha subunit) (KAR alpha subunit) (3-oxoacyl-[acyl-carrier-protein] reductase) (Estradiol 17-beta-dehydrogenase 8) (EC 1.1.1.62) (Protein Ke6) (Ke-6) (Testosterone 17-beta-dehydrogenase 8) (EC 1.1.1.239)	27.9141	27.9591	27.9674	28.1615
P50172	11-beta-hydroxysteroid dehydrogenase 1 (11-DH) (11-beta-HSD1) (EC 1.1.1.146) (11-beta-hydroxysteroid dehydrogenase/microsomal carbonyl reductase) (11-beta-HSD1A/MCR) (11beta-HSD1A) (7-oxosteroid reductase) (EC 1.1.1.201) (Corticosteroid 11-beta-dehydrogenase isozyme 1) (liver-type 11-beta-HSD)	26.6497	26.3743	26.0642	26.5295
P50247	Adenosylhomocysteinase (AdoHcyase) (EC 3.13.2.1) (CUBP) (Liver copper-binding protein) (S-adenosyl-L-homocysteine hydrolase)	30.7699	30.8379	30.7659	30.852
P50396	Rab GDP dissociation inhibitor alpha (Rab GDI alpha) (Guanosine diphosphate dissociation inhibitor 1) (GDI-1)	33.1694	33.5536	33.6246	33.565
P50429	Arylsulfatase B (ASB) (EC 3.1.6.12) (N-acetylgalactosamine-4-sulfatase) (G4S)	26.9473	25.7812	25.6837	26.4697
P50431	Serine hydroxymethyltransferase, cytosolic (SHMT) (EC 2.1.2.1) (Glycine hydroxymethyltransferase) (Serine methylase)	22.2878	21.8158	22.7073	22.6537
P50516	V-type proton ATPase catalytic subunit A (V-ATPase subunit A) (EC 7.1.2.2) (V-ATPase 69 kDa subunit) (Vacuolar proton pump subunit alpha)	34.3327	34.6924	34.6119	34.6274
P50518	V-type proton ATPase subunit E 1 (V-ATPase subunit E 1) (V-ATPase 31 kDa subunit) (p31) (Vacuolar proton pump subunit E 1)	30.3612	30.57	30.606	31.4281
P50544	Very long-chain specific acyl-CoA dehydrogenase, mitochondrial (EC 1.3.8.9) (MVLCAD) (VLCAD)	30.094	29.9257	30.1141	30.102
P50571	Gamma-aminobutyric acid receptor subunit beta-1 (GABA(A) receptor subunit beta-1)	25.4518	25.1788	25.829	26.241
P50580	Proliferation-associated protein 2G4 (IRES-specific cellular trans-acting factor 45 kDa) (ITAF45) (Mpp1) (Proliferation-associated protein 1) (Protein p38-2G4)	30.4985	30.6529	30.6864	30.6383
P50586	Tubby protein	24.7143	24.4872	24.5589	26.1009
P50608	Fibromodulin (FM) (Collagen-binding 59 kDa protein) (Keratan sulfate proteoglycan fibromodulin) (KSPG fibromodulin)	26.2546	24.2262	24.7993	24.7119
P51125	Calpastatin (Calpain inhibitor)	21.475	23.1474	25.9503	19.9461
P51150	Ras-related protein Rab-7a (EC 3.6.5.2)	31.402	31.4177	31.4944	31.4063
P51174	Long-chain specific acyl-CoA dehydrogenase, mitochondrial (LCAD) (EC 1.3.8.8)	31.7948	31.5572	31.332	31.3584
P51175	Protoporphyrinogen oxidase (PPO) (EC 1.3.3.4)	26.7552	25.8807	26.4125	26.2003
P51410	60S ribosomal protein L9	27.97	29.8085	29.6444	29.435
P51432	1-phosphatidylinositol 4,5-bisphosphate phosphodiesterase beta-3 (EC 3.1.4.11) (Phosphoinositide phospholipase C-beta-3) (Phospholipase C-beta-3) (PLC-beta-3)	26.0643	26.2377	26.9155	26.5291
P51660	Peroxisomal multifunctional enzyme type 2 (MFE-2) (17-beta-hydroxysteroid dehydrogenase 4) (17-beta-HSD 4) (D-bifunctional protein) (DBP) (Multifunctional protein 2) (MFP-2) [Cleaved into: (3R)-hydroxyacyl-CoA dehydrogenase (EC 1.1.1.n12); Enoyl-CoA hydratase 2 (EC 4.2.1.107) (EC 4.2.1.119) (3-alpha,7-alpha,12-alpha-trihydroxy-5-beta-cholest-24-enoyl-CoA hydratase)]	30.5847	30.2914	30.5226	30.3152
P51791	H(+)/Cl(-) exchange transporter 3 (Chloride channel protein 3) (ClC-3) (Chloride transporter ClC-3)	25.7033	24.1829	25.1031	24.2099
P51830	Adenylate cyclase type 9 (EC 4.6.1.1) (ATP pyrophosphate-lyase 9) (Adenylate cyclase type IX) (Adenylyl cyclase 9) (AC9) (Adenylyl cyclase type 10) (ACTP10)	28.8485	28.387	29.0491	29.021
P51855	Glutathione synthetase (GSH synthetase) (GSH-S) (EC 6.3.2.3) (Glutathione synthase)	25.3475	25.1386	26.9497	25.6322
P51859	Hepatoma-derived growth factor (HDGF)	25.635	26.6301	26.8325	26.2802
P51863	V-type proton ATPase subunit d 1 (V-ATPase subunit d 1) (P39) (Physophilin) (V-ATPase 40 kDa accessory protein) (V-ATPase AC39 subunit) (Vacuolar proton pump subunit d 1)	32.1488	32.136	31.9838	32.1333
P51880	Fatty acid-binding protein, brain (Brain lipid-binding protein) (BLBP) (Brain-type fatty acid-binding protein) (B-FABP) (Fatty acid-binding protein 7)	26.0721	26.0683	26.5522	26.313
P51881	ADP/ATP translocase 2 (ADP,ATP carrier protein 2) (Adenine nucleotide translocator 2) (ANT 2) (Solute carrier family 25 member 5) [Cleaved into: ADP/ATP translocase 2, N-terminally processed]	33.4756	34.7344	34.7148	34.7991
P51906	Excitatory amino acid transporter 3 (Excitatory amino-acid carrier 1) (Sodium-dependent glutamate/aspartate transporter 3) (Solute carrier family 1 member 1)	24.1296	23.8495	24.4821	23.9091
P51910	Apolipoprotein D (Apo-D) (ApoD)	26.5745	26.6156	27.1703	26.3928
P52196	Thiosulfate sulfurtransferase (EC 2.8.1.1) (Rhodanese)	31.4647	31.1091	31.0128	31.0459
P52479	Ubiquitin carboxyl-terminal hydrolase 10 (EC 3.4.19.12) (Deubiquitinating enzyme 10) (Ubiquitin thioesterase 10) (Ubiquitin-specific-processing protease 10)	27.3995	27.5987	27.5376	27.5205
P52480	Pyruvate kinase PKM (EC 2.7.1.40) (Pyruvate kinase muscle isozyme) (Threonine-protein kinase PKM2) (EC 2.7.11.1) (Tyrosine-protein kinase PKM2) (EC 2.7.10.2)	35.3089	35.5284	35.4967	35.4897
P52503	NADH dehydrogenase [ubiquinone] iron-sulfur protein 6, mitochondrial (Complex I-13kD-A) (CI-13kD-A) (NADH-ubiquinone oxidoreductase 13 kDa-A subunit)	30.7946	31.6443	31.7134	31.1494
P52760	2-iminobutanoate/2-iminopropanoate deaminase (EC 3.5.99.10) (Heat-responsive protein 12) (Reactive intermediate imine deaminase A homolog) (Translation inhibitor L-PSP ribonuclease)	27.7235	27.7595	28.1183	28.1236
P52825	Carnitine O-palmitoyltransferase 2, mitochondrial (EC 2.3.1.21) (Carnitine palmitoyltransferase II) (CPT II)	29.1947	28.4866	29.2346	28.9789
P52912	Cytotoxic granule associated RNA binding protein TIA1 (Nucleolysin TIA-1) (RNA-binding protein TIA-1) (T-cell-restricted intracellular antigen-1) (TIA-1)	23.2727	21.2518	21.2743	22.9497
P53026	60S ribosomal protein L10a (CSA-19) (Neural precursor cell expressed developmentally down-regulated protein 6) (NEDD-6)	30.0588	30.395	30.2898	30.2846
P53395	Lipoamide acyltransferase component of branched-chain alpha-keto acid dehydrogenase complex, mitochondrial (EC 2.3.1.168) (Branched-chain alpha-keto acid dehydrogenase complex component E2) (BCKAD-E2) (BCKADE2) (Dihydrolipoamide acetyltransferase component of branched-chain alpha-keto acid dehydrogenase complex) (Dihydrolipoamide branched chain transacylase) (Dihydrolipoyllysine-residue (2-methyl…	29.244	29.0879	28.9576	29.2624
P53612	Geranylgeranyl transferase type-2 subunit beta (EC 2.5.1.60) (Geranylgeranyl transferase type II subunit beta) (GGTase-II-beta) (Rab geranyl-geranyltransferase subunit beta) (Rab GG transferase beta) (Rab GGTase beta) (Rab geranylgeranyltransferase subunit beta) (Type II protein geranyl-geranyltransferase subunit beta)	27.1025	25.0688	26.3418	18.4671
P53702	Holocytochrome c-type synthase (EC 4.4.1.17) (Cytochrome c-type heme lyase) (CCHL)	25.9653	27.3086	27.5513	27.7654
P53810	Phosphatidylinositol transfer protein alpha isoform (PI-TP-alpha) (PtdIns transfer protein alpha) (PtdInsTP alpha)	31.1417	31.2628	31.1347	30.9498
P53811	Phosphatidylinositol transfer protein beta isoform (PI-TP-beta) (PtdIns transfer protein beta) (PtdInsTP beta)	25.5835	25.7875	24.6535	23.5642
P53986	Monocarboxylate transporter 1 (MCT 1) (Solute carrier family 16 member 1)	28.6058	27.9404	28.2183	27.973
P53994	Ras-related protein Rab-2A (EC 3.6.5.2)	31.9442	31.67	31.7785	31.5429
P53995	Anaphase-promoting complex subunit 1 (APC1) (Cyclosome subunit 1) (Mitotic checkpoint regulator) (Testis-specific gene 24 protein)	23.6133	22.4093	23.5651	23.9846
P54071	Isocitrate dehydrogenase [NADP], mitochondrial (IDH) (EC 1.1.1.42) (ICD-M) (IDP) (NADP(+)-specific ICDH) (Oxalosuccinate decarboxylase)	32.0346	31.8356	31.6501	31.6677
P54103	DnaJ homolog subfamily C member 2 (Mouse Id associate 1) (MIDA1) (Zuotin-related factor 1)	25.1459	25.4551	25.163	24.4869
P54227	Stathmin (Leukemia-associated gene protein) (Leukemia-associated phosphoprotein p18) (Metablastin) (Oncoprotein 18) (Op18) (Phosphoprotein p19) (pp19) (Prosolin) (Protein Pr22) (pp17)	28.6274	28.1557	27.6326	28.1144
P54285	Voltage-dependent L-type calcium channel subunit beta-3 (CAB3) (Calcium channel voltage-dependent subunit beta 3) (CCHB3)	25.0938	26.4269	27.0069	26.1063
P54731	FAS-associated factor 1	25.1312	25.2729	25.6275	24.9122
P54763	Ephrin type-B receptor 2 (EC 2.7.10.1) (Neural kinase) (Nuk receptor tyrosine kinase) (Tyrosine-protein kinase receptor EPH-3) (Tyrosine-protein kinase receptor SEK-3) [Cleaved into: EphB2/CTF1; EphB2/CTF2]	27.8027	27.9069	28.1611	27.4332
P54775	26S proteasome regulatory subunit 6B (26S proteasome AAA-ATPase subunit RPT3) (CIP21) (MB67-interacting protein) (MIP224) (Proteasome 26S subunit ATPase 4) (Tat-binding protein 7) (TBP-7)	29.5344	28.3318	28.5652	28.2847
P54822	Adenylosuccinate lyase (ASL) (EC 4.3.2.2) (Adenylosuccinase) (ASase)	28.2287	28.081	27.9544	27.7919
P54823	Probable ATP-dependent RNA helicase DDX6 (EC 3.6.4.13) (ATP-dependent RNA helicase p54) (DEAD box protein 6) (Oncogene RCK homolog)	29.0489	29.4371	29.0895	28.97
P54830	Tyrosine-protein phosphatase non-receptor type 5 (EC 3.1.3.48) (Neural-specific protein-tyrosine phosphatase) (Striatum-enriched protein-tyrosine phosphatase) (STEP)	26.5453	26.6485	26.8458	26.791
P54923	ADP-ribosylhydrolase ARH1 (EC 3.2.2.19) (ADP-ribose-L-arginine cleaving enzyme) ([Protein ADP-ribosylarginine] hydrolase) (ADP-ribosylarginine hydrolase)	26.358	26.9933	26.3434	26.9226
P55012	Solute carrier family 12 member 2 (Basolateral Na-K-Cl symporter) (Bumetanide-sensitive sodium-(potassium)-chloride cotransporter 2)	30.4793	30.2802	30.4793	30.3256
P55066	Neurocan core protein (Chondroitin sulfate proteoglycan 3)	28.4557	29.0495	29.0752	29.5184
P55088	Aquaporin-4 (AQP-4) (Mercurial-insensitive water channel) (MIWC) (WCH4)	30.0464	29.228	29.3572	29.0932
P55096	ATP-binding cassette sub-family D member 3 (EC 3.1.2.-) (EC 7.6.2.-) (68 kDa peroxisomal membrane protein) (PMP68) (70 kDa peroxisomal membrane protein) (PMP70)	27.7527	27.6634	28.4572	27.6318
P55144	Tyrosine-protein kinase receptor TYRO3 (EC 2.7.10.1) (Etk2/tyro3) (TK19-2) (Tyrosine-protein kinase DTK) (Tyrosine-protein kinase RSE) (Tyrosine-protein kinase TIF)	21.2335	21.4459	21.6709	21.0872
P55194	SH3 domain-binding protein 1 (3BP-1)	24.6538	24.8574	25.1315	24.6226
P55258	Ras-related protein Rab-8A (EC 3.6.5.2) (Oncogene c-mel)	28.3143	28.1112	28.3277	28.4051
P55264	Adenosine kinase (AK) (EC 2.7.1.20) (Adenosine 5'-phosphotransferase)	27.9388	27.1233	27.8562	27.5311
P55288	Cadherin-11 (OSF-4) (Osteoblast cadherin) (OB-cadherin)	26.0559	27.4309	25.8672	27.789
P55302	Alpha-2-macroglobulin receptor-associated protein (Alpha-2-MRAP) (Heparin-binding protein 44) (HBP-44) (Low density lipoprotein receptor-related protein-associated protein 1) (RAP)	29.5298	29.5748	29.1189	29.8429
P55821	Stathmin-2 (Superior cervical ganglion-10 protein) (Protein SCG10)	28.5237	27.1383	26.9377	27.3297
P55937	Golgin subfamily A member 3 (Golgin-160) (Male-enhanced antigen 2) (MEA-2)	26.4435	27.0167	27.081	26.9406
P56135	ATP synthase subunit f, mitochondrial (ATP synthase membrane subunit f)	30.3667	30.9178	30.6414	30.8626
P56212	cAMP-regulated phosphoprotein 19 (ARPP-19)	26.1358	26.8726	25.7228	27.6475
P56213	FAD-linked sulfhydryl oxidase ALR (EC 1.8.3.2) (Augmenter of liver regeneration)	26.1884	27.0166	26.8381	26.5725
P56371	Ras-related protein Rab-4A (EC 3.6.5.2)	27.1037	26.3516	26.0705	27.5052
P56375	Acylphosphatase-2 (EC 3.6.1.7) (Acylphosphatase, muscle type isozyme) (Acylphosphate phosphohydrolase 2)	26.4816	25.4841	26.5703	27.0376
P56376	Acylphosphatase-1 (EC 3.6.1.7) (Acylphosphatase, organ-common type isozyme) (Acylphosphate phosphohydrolase 1)	27.1522	28.032	27.9403	28.1648
P56379	ATP synthase subunit ATP5MPL, mitochondrial (6.8 kDa mitochondrial proteolipid protein) (MLQ) (ATP synthase membrane subunit 6.8PL)	29.6013	30.3177	30.1256	30.3732
P56380	Bis(5'-nucleosyl)-tetraphosphatase [asymmetrical] (EC 3.6.1.17) (Diadenosine 5',5'''-P1,P4-tetraphosphate asymmetrical hydrolase) (Ap4A hydrolase) (Ap4Aase) (Diadenosine tetraphosphatase) (Nucleoside diphosphate-linked moiety X motif 2) (Nudix motif 2)	27.3336	27.3894	27.7605	27.1045
P56382	ATP synthase subunit epsilon, mitochondrial (ATPase subunit epsilon) (ATP synthase F1 subunit epsilon)	30.9537	31.3284	31.4793	31.481
P56387	Dynein light chain Tctex-type 3 (Protein 91/23) (T-complex-associated testis-expressed 1-like)	24.1796	26.6799	27.306	27.0318
P56391	Cytochrome c oxidase subunit 6B1 (Cytochrome c oxidase subunit VIb isoform 1) (COX VIb-1)	30.8296	32.9324	33.1902	32.1655
P56395	Cytochrome b5	28.1625	27.6167	27.5704	27.7479
P56399	Ubiquitin carboxyl-terminal hydrolase 5 (EC 3.4.19.12) (Deubiquitinating enzyme 5) (Isopeptidase T) (Ubiquitin thioesterase 5) (Ubiquitin-specific-processing protease 5)	30.7971	30.9612	30.9747	31.2051
P56480	ATP synthase subunit beta, mitochondrial (EC 7.1.2.2) (ATP synthase F1 subunit beta)	35.6663	35.7935	35.9871	35.9133
P56528	ADP-ribosyl cyclase/cyclic ADP-ribose hydrolase 1 (EC 3.2.2.6) (2'-phospho-ADP-ribosyl cyclase) (2'-phospho-ADP-ribosyl cyclase/2'-phospho-cyclic-ADP-ribose transferase) (EC 2.4.99.20) (2'-phospho-cyclic-ADP-ribose transferase) (ADP-ribosyl cyclase 1) (ADPRC 1) (Cyclic ADP-ribose hydrolase 1) (cADPr hydrolase 1) (I-19) (NIM-R5 antigen) (CD antigen CD38)	26.6528	27.2674	27.1836	26.5619
P56546	C-terminal-binding protein 2 (CtBP2)	25.2331	23.9327	24.6859	23.0003
P56564	Excitatory amino acid transporter 1 (Glial high affinity glutamate transporter) (High-affinity neuronal glutamate transporter) (GluT-1) (Sodium-dependent glutamate/aspartate transporter 1) (GLAST-1) (Solute carrier family 1 member 3)	32.1848	32.7953	32.512	32.9239
P56565	Protein S100-A1 (S-100 protein alpha chain) (S-100 protein subunit alpha) (S100 calcium-binding protein A1)	NaN	23.3443	18.6642	22.8458
P56671	Myc-associated zinc finger protein (MAZI) (Pur-1) (Purine-binding transcription factor)	21.475	24.8755	25.0467	25.2176
P56695	Wolframin	26.1842	26.993	25.5442	25.1177
P56812	Programmed cell death protein 5 (TF-1 cell apoptosis-related protein 19) (Protein TFAR19)	25.873	26.3079	25.0173	25.6953
P56942	Pro-MCH [Cleaved into: Neuropeptide-glycine-glutamic acid (NGE) (Neuropeptide G-E); Neuropeptide-glutamic acid-isoleucine (NEI) (Neuropeptide E-I); Melanin-concentrating hormone (MCH)]	24.5957	22.6567	22.6864	18.2099
P56959	RNA-binding protein FUS (Protein pigpen)	32.3644	31.5615	31.5749	31.6329
P56960	Exosome component 10 (EC 3.1.13.-) (Autoantigen PM/Scl 2 homolog) (Polymyositis/scleroderma autoantigen 2 homolog)	26.3475	25.4106	25.6867	25.4106
P57716	Nicastrin	25.7752	26.5403	24.9799	25.339
P57722	Poly(rC)-binding protein 3 (Alpha-CP3)	25.4703	27.5675	27.7501	27.3496
P57746	V-type proton ATPase subunit D (V-ATPase subunit D) (V-ATPase 28 kDa accessory protein) (Vacuolar proton pump subunit D)	31.4492	31.2533	31.3049	31.2491
P57759	Endoplasmic reticulum resident protein 29 (ERp29)	29.6507	29.1753	28.4052	28.8788
P57776	Elongation factor 1-delta (EF-1-delta)	30.299	29.5188	29.7491	29.4288
P57780	Alpha-actinin-4 (Non-muscle alpha-actinin 4)	32.3172	32.7037	32.6249	32.2821
P57784	U2 small nuclear ribonucleoprotein A' (U2 snRNP A')	26.4611	27.3633	26.7803	27.1222
P58021	Transmembrane 9 superfamily member 2	26.2115	25.8229	26.8064	26.9925
P58044	Isopentenyl-diphosphate Delta-isomerase 1 (EC 5.3.3.2) (Isopentenyl pyrophosphate isomerase 1) (IPP isomerase 1) (IPPI1)	23.5437	22.925	18.4671	18.4671
P58059	28S ribosomal protein S21, mitochondrial (MRP-S21) (S21mt)	24.2793	24.203	24.2023	23.8382
P58064	28S ribosomal protein S6, mitochondrial (MRP-S6) (S6mt)	25.4595	25.6776	23.3891	24.6025
P58069	Ras GTPase-activating protein 2 (GAP1m)	21.475	20.9788	23.2176	20.4568
P58158	Galactosylgalactosylxylosylprotein 3-beta-glucuronosyltransferase 3 (EC 2.4.1.135) (Beta-1,3-glucuronyltransferase 3) (Glucuronosyltransferase I) (GlcAT-I) (UDP-GlcUA:Gal beta-1,3-Gal-R glucuronyltransferase) (GlcUAT-I)	24.8633	18.4671	24.2133	25.2921
P58252	Elongation factor 2 (EF-2)	32.0334	32.1762	32.0397	31.7757
P58281	Dynamin-like 120 kDa protein, mitochondrial (EC 3.6.5.5) (Large GTP-binding protein) (LargeG) (Optic atrophy protein 1 homolog) [Cleaved into: Dynamin-like 120 kDa protein, form S1]	32.8746	32.5529	32.215	32.3694
P58389	Serine/threonine-protein phosphatase 2A activator (EC 5.2.1.8) (PP2A, subunit B', PR53 isoform) (Phosphotyrosyl phosphatase activator) (PTPA) (Serine/threonine-protein phosphatase 2A regulatory subunit 4) (Serine/threonine-protein phosphatase 2A regulatory subunit B')	29.2128	29.2257	29.1313	29.2436
P58404	Striatin-4 (Zinedin)	26.711	26.2345	27.1589	27.2454
P58501	PAX3- and PAX7-binding protein 1 (PAX3/7BP) (GC-rich sequence DNA-binding factor 1)	24.9939	23.6657	23.7293	23.6271
P58771	Tropomyosin alpha-1 chain (Alpha-tropomyosin) (Tropomyosin-1)	31.6135	30.6368	30.6396	29.5126
P58802	TBC1 domain family member 10A (EBP50-PDX interactor of 64 kDa) (EPI64 protein)	25.1362	25.1184	25.5788	23.3228
P58854	Gamma-tubulin complex component 3 (GCP-3)	25.8729	23.5453	23.9718	25.7042
P58871	182 kDa tankyrase-1-binding protein	24.6629	24.6023	24.3345	23.8651
P59016	Vacuolar protein sorting-associated protein 33B	27.1073	27.574	27.5182	27.0004
P59017	Bcl-2-like protein 13 (Bcl2-L-13) (Bcl-rambo) (Protein Mil1)	27.355	26.7115	26.234	27.3785
P59108	Copine-2 (Copine II)	24.3373	25.7387	24.3118	25.0231
P59114	mRNA (2'-O-methyladenosine-N(6)-)-methyltransferase (EC 2.1.1.62) (Cap-specific adenosine methyltransferase) (CAPAM) (Phosphorylated CTD-interacting factor 1)	25.0398	22.3798	22.0602	19.9461
P59279	Ras-related protein Rab-2B (EC 3.6.5.2)	26.5927	26.7909	25.6062	27.0638
P59325	Eukaryotic translation initiation factor 5 (eIF-5)	28.9801	28.4814	28.6658	28.1452
P59326	YTH domain-containing family protein 1 (Dermatomyositis associated with cancer putative autoantigen 1 homolog) (DACA-1 homolog)	27.2448	26.9599	26.9773	27.0423
P59644	Phosphatidylinositol 4,5-bisphosphate 5-phosphatase A (EC 3.1.3.36) (Inositol polyphosphate 5-phosphatase J) (Phosphatidylinositol 1,3,4,5-tetrakisphosphate 5-phosphatase) (EC 3.1.3.56) (Phosphatidylinositol 1,4,5-trisphosphate 5-phosphatase) (EC 3.1.3.56)	26.3961	26.7506	26.8308	26.7741
P59708	Splicing factor 3B subunit 6 (Pre-mRNA branch site protein p14) (SF3b 14 kDa subunit)	22.2878	25.7039	25.8118	25.8698
P59764	Dedicator of cytokinesis protein 4	26.0512	25.567	25.7409	25.126
P59999	Actin-related protein 2/3 complex subunit 4 (Arp2/3 complex 20 kDa subunit) (p20-ARC)	29.2408	30.3554	30.503	30.1771
P60041	Somatostatin [Cleaved into: Antrin; Somatostatin-28; Somatostatin-14; Neuronostatin (NST)]	25.1023	23.5701	22.0723	24.7568
P60122	RuvB-like 1 (EC 3.6.4.12) (49 kDa TATA box-binding protein-interacting protein) (49 kDa TBP-interacting protein) (DNA helicase p50) (Pontin 52) (TIP49a)	28.6773	28.1258	28.3414	28.6859
P60202	Myelin proteolipid protein (PLP) (Lipophilin)	35.6017	36.4069	36.2462	36.5416
P60229	Eukaryotic translation initiation factor 3 subunit E (eIF3e) (Eukaryotic translation initiation factor 3 subunit 6) (MMTV integration site 6) (Mammary tumor-associated protein INT-6) (Viral integration site protein INT-6) (eIF-3 p48)	28.6743	28.9142	29.2653	29.289
P60334	Cysteine dioxygenase type 1 (EC 1.13.11.20) (Cysteine dioxygenase type I) (CDO) (CDO-I)	25.7706	27.2809	27.3441	27.3939
P60335	Poly(rC)-binding protein 1 (Alpha-CP1) (Heterogeneous nuclear ribonucleoprotein E1) (hnRNP E1)	29.9892	30.7526	30.3529	30.3601
P60469	Liprin-alpha-3 (Protein tyrosine phosphatase receptor type f polypeptide-interacting protein alpha-3) (PTPRF-interacting protein alpha-3)	29.6356	29.7957	29.7682	29.602
P60487	Chronophin (EC 3.1.3.16) (EC 3.1.3.74) (Pyridoxal 5'-phosphate phosphatase) (Pyridoxal phosphate phosphatase) (PLP phosphatase)	28.8779	29.8012	29.4596	29.8115
P60521	Gamma-aminobutyric acid receptor-associated protein-like 2 (GABA(A) receptor-associated protein-like 2) (Golgi-associated ATPase enhancer of 16 kDa) (GATE-16)	29.3553	29.2031	28.8536	28.5929
P60670	Nuclear protein localization protein 4 homolog (Protein NPL4)	26.4762	27.2493	26.9048	26.8725
P60710	Actin, cytoplasmic 1 (Beta-actin) (EC 3.6.4.-) [Cleaved into: Actin, cytoplasmic 1, N-terminally processed]	37.0153	37.2154	37.1981	37.3867
P60755	MAM domain-containing glycosylphosphatidylinositol anchor protein 2 (MAM domain-containing protein 1)	24.4011	25.0275	24.7885	24.8083
P60761	Neurogranin (Ng) (RC3) [Cleaved into: NEUG(55-78)]	22.2878	24.3101	21.7415	24.2956
P60762	Mortality factor 4-like protein 1 (MORF-related gene 15 protein) (Testis-expressed gene 189 protein) (Transcription factor-like protein MRG15)	23.1209	23.2525	23.3556	24.3308
P60764	Ras-related C3 botulinum toxin substrate 3 (EC 3.6.5.2) (p21-Rac3)	28.2194	28.5477	27.9366	28.2368
P60766	Cell division control protein 42 homolog (EC 3.6.5.2) (G25K GTP-binding protein)	26.4182	30.3079	30.1072	30.7077
P60824	Cold-inducible RNA-binding protein (A18 hnRNP) (Glycine-rich RNA-binding protein CIRP)	28.7936	28.6781	28.9391	29.3507
P60840	Alpha-endosulfine (ARPP-19e)	23.8036	22.8538	23.9931	19.1804
P60843	Eukaryotic initiation factor 4A-I (eIF-4A-I) (eIF4A-I) (EC 3.6.4.13) (ATP-dependent RNA helicase eIF4A-1)	29.1357	29.0169	29.0943	28.7106
P60867	40S ribosomal protein S20	29.6327	29.668	29.6723	29.766
P60879	Synaptosomal-associated protein 25 (SNAP-25) (Super protein) (SUP) (Synaptosomal-associated 25 kDa protein)	33.5482	33.1439	33.4027	33.3459
P60904	DnaJ homolog subfamily C member 5 (Cysteine string protein) (CSP) (Cysteine-string protein isoform alpha)	33.3549	32.4704	32.487	32.202
P61021	Ras-related protein Rab-5B (EC 3.6.5.2)	28.1815	28.0008	27.3431	27.9429
P61022	Calcineurin B homologous protein 1 (Calcineurin B-like protein) (Calcium-binding protein CHP) (Calcium-binding protein p22) (EF-hand calcium-binding domain-containing protein p22) (Sid 470) (p24)	28.9694	27.5575	27.8129	27.8067
P61027	Ras-related protein Rab-10 (EC 3.6.5.2)	31.3931	30.8818	31.2372	31.1266
P61028	Ras-related protein Rab-8B	28.1896	27.7338	27.7374	28.1334
P61079	Ubiquitin-conjugating enzyme E2 D3 (EC 2.3.2.23) ((E3-independent) E2 ubiquitin-conjugating enzyme D3) (EC 2.3.2.24) (E2 ubiquitin-conjugating enzyme D3) (Ubiquitin carrier protein D3) (Ubiquitin-conjugating enzyme E2(17)KB 3) (Ubiquitin-conjugating enzyme E2-17 kDa 3) (Ubiquitin-protein ligase D3)	27.5276	26.8864	27.7626	28.1645
P61082	NEDD8-conjugating enzyme Ubc12 (EC 2.3.2.34) (NEDD8 carrier protein) (Ubiquitin-conjugating enzyme E2 M)	29.0238	28.1932	28.8189	28.144
P61087	Ubiquitin-conjugating enzyme E2 K (EC 2.3.2.23) (E2 ubiquitin-conjugating enzyme K) (Huntingtin-interacting protein 2) (HIP-2) (Ubiquitin carrier protein) (Ubiquitin-conjugating enzyme E2-25 kDa) (Ubiquitin-conjugating enzyme E2(25K)) (Ubiquitin-conjugating enzyme E2-25K) (Ubiquitin-protein ligase)	26.5106	26.6583	26.0511	26.8157
P61089	Ubiquitin-conjugating enzyme E2 N (EC 2.3.2.23) (Bendless-like ubiquitin-conjugating enzyme) (E2 ubiquitin-conjugating enzyme N) (Ubc13) (Ubiquitin carrier protein N) (Ubiquitin-protein ligase N)	26.5439	26.3626	25.7501	26.3913
P61161	Actin-related protein 2 (Actin-like protein 2)	30.9825	31.4786	31.2388	31.2428
P61164	Alpha-centractin (Centractin) (ARP1) (Actin-RPV) (Centrosome-associated actin homolog)	30.7807	29.7061	30.1489	29.7315
P61202	COP9 signalosome complex subunit 2 (SGN2) (Signalosome subunit 2) (Alien homolog) (JAB1-containing signalosome subunit 2) (Thyroid receptor-interacting protein 15) (TR-interacting protein 15) (TRIP-15)	29.6885	29.7144	29.6406	29.317
P61205	ADP-ribosylation factor 3	30.1599	31.124	30.6349	30.9618
P61211	ADP-ribosylation factor-like protein 1	24.6854	25.4151	24.6153	24.2004
P61215	Carbonic anhydrase-related protein 10 (Carbonic anhydrase-related protein X) (CA-RP X) (CARP X)	22.3774	23.3718	25.248	23.6283
P61222	ATP-binding cassette sub-family E member 1 (RNase L inhibitor) (Ribonuclease 4 inhibitor) (RNS4I)	27.7183	27.5121	27.7337	26.9731
P61226	Ras-related protein Rap-2b (EC 3.6.5.2)	28.3012	29.2446	29.1711	29.1486
P61255	60S ribosomal protein L26 (Silica-induced gene 20 protein) (SIG-20)	31.3424	30.2718	30.1421	30.1354
P61264	Syntaxin-1B	34.8513	34.538	34.6168	34.7229
P61294	Ras-related protein Rab-6B (EC 3.6.5.2)	27.5546	26.9142	28.0901	28.3685
P61329	Fibroblast growth factor 12 (FGF-12) (Fibroblast growth factor homologous factor 1) (FHF-1) (Myocyte-activating factor)	26.1721	26.8954	27.7187	27.4963
P61358	60S ribosomal protein L27	30.589	30.5535	30.4083	30.5244
P61514	60S ribosomal protein L37a	24.692	28.8549	28.8646	28.8367
P61620	Protein transport protein Sec61 subunit alpha isoform 1 (Sec61 alpha-1)	24.9554	26.3374	24.5544	26.2317
P61750	ADP-ribosylation factor 4	27.819	27.5192	27.6252	27.7267
P61759	Prefoldin subunit 3 (von Hippel-Lindau-binding protein 1) (VBP-1) (VHL-binding protein 1)	26.5457	27.6101	26.8727	27.627
P61922	4-aminobutyrate aminotransferase, mitochondrial (EC 2.6.1.19) ((S)-3-amino-2-methylpropionate transaminase) (EC 2.6.1.22) (GABA aminotransferase) (GABA-AT) (Gamma-amino-N-butyrate transaminase) (GABA transaminase) (GABA-T) (L-AIBAT)	34.6671	34.69	34.6896	34.6522
P61924	Coatomer subunit zeta-1 (Zeta-1-coat protein) (Zeta-1 COP)	25.0623	18.4671	24.2565	23.3657
P61953	Guanine nucleotide-binding protein G(I)/G(S)/G(O) subunit gamma-11	18.2099	27.0083	25.8631	26.2127
P61961	Ubiquitin-fold modifier 1	NaN	23.3443	20.0366	22.0831
P61963	DDB1- and CUL4-associated factor 7 (WD repeat-containing protein 68) (WD repeat-containing protein An11 homolog)	27.2474	27.4213	26.6531	27.8082
P61965	WD repeat-containing protein 5 (BMP2-induced 3-kb gene protein) (WD repeat-containing protein BIG-3)	26.3256	25.2874	24.4869	25.3935
P61967	AP-1 complex subunit sigma-1A (Adaptor protein complex AP-1 subunit sigma-1A) (Adaptor-related protein complex 1 subunit sigma-1A) (Clathrin assembly protein complex 1 sigma-1A small chain) (Clathrin coat assembly protein AP19) (Golgi adaptor HA1/AP1 adaptin sigma-1A subunit) (HA1 19 kDa subunit) (Sigma 1a subunit of AP-1 clathrin) (Sigma-adaptin 1A) (Sigma1A-adaptin)	25.0245	25.5088	25.3158	25.4277
P61971	Nuclear transport factor 2 (NTF-2)	26.8844	26.9806	26.4863	25.7126
P61979	Heterogeneous nuclear ribonucleoprotein K (hnRNP K)	32.8005	32.735	32.7643	32.7637
P61982	14-3-3 protein gamma [Cleaved into: 14-3-3 protein gamma, N-terminally processed]	33.2491	33.0495	33.244	32.6833
P62069	Ubiquitin carboxyl-terminal hydrolase 46 (EC 3.4.19.12) (Deubiquitinating enzyme 46) (Ubiquitin thioesterase 46) (Ubiquitin-specific-processing protease 46)	23.0638	26.0627	26.6315	26.2085
P62071	Ras-related protein R-Ras2 (EC 3.6.5.-)	28.4314	28.2865	28.3931	28.4932
P62073	Mitochondrial import inner membrane translocase subunit Tim10	28.0111	28.576	29.122	27.8276
P62075	Mitochondrial import inner membrane translocase subunit Tim13	27.7644	28.448	28.2339	28.336
P62082	40S ribosomal protein S7	30.0859	30.4021	30.6354	30.5198
P62137	Serine/threonine-protein phosphatase PP1-alpha catalytic subunit (PP-1A) (EC 3.1.3.16)	30.9425	31.5314	31.5223	31.5696
P62141	Serine/threonine-protein phosphatase PP1-beta catalytic subunit (PP-1B) (EC 3.1.3.16) (EC 3.1.3.53)	29.8134	30.0673	30.0636	30.0428
P62192	26S proteasome regulatory subunit 4 (P26s4) (26S proteasome AAA-ATPase subunit RPT2) (Proteasome 26S subunit ATPase 1)	28.1979	29.1711	28.52	28.7567
P62196	26S proteasome regulatory subunit 8 (26S proteasome AAA-ATPase subunit RPT6) (Proteasome 26S subunit ATPase 5) (Proteasome subunit p45) (p45/SUG) (mSUG1)	29.592	29.7165	29.1723	29.5148
P62242	40S ribosomal protein S8	31.2477	31.4202	31.3429	31.5136
P62245	40S ribosomal protein S15a	28.6282	29.1668	28.8459	29.1036
P62259	14-3-3 protein epsilon (14-3-3E)	34.3625	34.0131	33.9237	33.8925
P62264	40S ribosomal protein S14	30.5826	30.7964	30.4885	30.3653
P62267	40S ribosomal protein S23	30.4286	29.8733	29.3942	29.7712
P62270	40S ribosomal protein S18 (Ke-3) (Ke3)	30.5986	30.6804	30.7694	30.4445
P62274	40S ribosomal protein S29	29.2754	28.704	28.748	28.6337
P62281	40S ribosomal protein S11	29.4648	30.6894	30.7396	30.6947
P62301	40S ribosomal protein S13	29.099	30.0241	30.0275	30.0031
P62305	Small nuclear ribonucleoprotein E (snRNP-E) (Sm protein E) (Sm-E) (SmE)	23.6353	26.7425	26.5846	26.8372
P62307	Small nuclear ribonucleoprotein F (snRNP-F) (Sm protein F) (Sm-F) (SmF)	24.6648	27.0961	26.6247	26.7108
P62309	Small nuclear ribonucleoprotein G (snRNP-G) (Sm protein G) (Sm-G) (SmG)	27.2862	28.5424	27.5886	28.6264
P62313	U6 snRNA-associated Sm-like protein LSm6	24.0624	23.9193	25.0903	24.8264
P62315	Small nuclear ribonucleoprotein Sm D1 (Sm-D1) (Sm-D autoantigen) (snRNP core protein D1)	28.4376	29.2618	29.216	29.1905
P62317	Small nuclear ribonucleoprotein Sm D2 (Sm-D2) (snRNP core protein D2)	27.3423	29.2194	29.4233	29.2838
P62320	Small nuclear ribonucleoprotein Sm D3 (Sm-D3) (snRNP core protein D3)	24.9899	28.5619	28.5442	28.7724
P62331	ADP-ribosylation factor 6 (EC 3.6.5.2)	29.2597	28.9452	29.1807	29.0511
P62334	26S proteasome regulatory subunit 10B (26S proteasome AAA-ATPase subunit RPT4) (Proteasome 26S subunit ATPase 6) (Proteasome subunit p42)	29.0725	29.3285	29.0571	29.2389
P62342	Thioredoxin reductase-like selenoprotein T (SelT) (EC 1.8.1.9)	24.6024	26.7705	26.6217	25.9079
P62482	Voltage-gated potassium channel subunit beta-2 (EC 1.1.1.-) (K(+) channel subunit beta-2) (Kv-beta-2) (Neuroimmune protein F5)	31.2616	31.8639	31.9385	31.7067
P62484	Abl interactor 2 (Abelson interactor 2) (Abi-2) (Abl-binding protein 3) (AblBP3) (Arg-binding protein 1) (ArgBP1)	28.5406	28.954	29.2113	29.0612
P62627	Dynein light chain roadblock-type 1 (Dynein light chain 2A, cytoplasmic)	29.0868	28.3957	26.2629	27.3711
P62631	Elongation factor 1-alpha 2 (EF-1-alpha-2) (Eukaryotic elongation factor 1 A-2) (eEF1A-2) (Statin-S1)	33.8584	34.5811	34.4013	34.4108
P62702	40S ribosomal protein S4, X isoform	31.2283	31.5354	31.4178	31.3046
P62715	Serine/threonine-protein phosphatase 2A catalytic subunit beta isoform (PP2A-beta) (EC 3.1.3.16)	26.8613	26.3262	26.3466	26.1538
P62717	60S ribosomal protein L18a	29.3298	29.7675	29.4871	29.5813
P62737	Actin, aortic smooth muscle (EC 3.6.4.-) (Alpha-actin-2) [Cleaved into: Actin, aortic smooth muscle, intermediate form]	28.1878	29.3052	29.7009	29.224
P62743	AP-2 complex subunit sigma (Adaptor protein complex AP-2 subunit sigma) (Adaptor-related protein complex 2 subunit sigma) (Clathrin assembly protein 2 sigma small chain) (Clathrin coat assembly protein AP17) (Clathrin coat-associated protein AP17) (Plasma membrane adaptor AP-2 17 kDa protein) (Sigma-adaptin 3b) (Sigma2-adaptin)	29.5696	30.2209	30.4712	30.3906
P62746	Rho-related GTP-binding protein RhoB	31.4434	31.5549	30.8509	31.6099
P62748	Hippocalcin-like protein 1 (Neural visinin-like protein 3) (NVL-3) (NVP-3) (Visinin-like protein 3) (VILIP-3)	30.6368	29.6615	29.0099	29.1775
P62751	60S ribosomal protein L23a	30.9238	30.8158	30.7897	30.8026
P62754	40S ribosomal protein S6 (Phosphoprotein NP33)	29.8563	31.3342	29.4832	29.6114
P62761	Visinin-like protein 1 (VILIP) (Neural visinin-like protein 1) (NVL-1) (NVP-1)	32.7699	32.5278	32.3722	32.317
P62774	Myotrophin (Granule cell differentiation protein) (Protein V-1)	23.5795	23.6629	22.4862	24.7122
P62806	Histone H4	34.7249	34.7533	34.4189	34.754
P62812	Gamma-aminobutyric acid receptor subunit alpha-1 (GABA(A) receptor subunit alpha-1)	29.8936	30.2792	29.9487	29.8937
P62814	V-type proton ATPase subunit B, brain isoform (V-ATPase subunit B 2) (Endomembrane proton pump 58 kDa subunit) (Vacuolar proton pump subunit B 2)	33.9065	33.9442	33.9668	34.0397
P62821	Ras-related protein Rab-1A (EC 3.6.5.2) (YPT1-related protein)	32.1508	32.3673	32.0827	32.3793
P62823	Ras-related protein Rab-3C	31.2124	31.2157	30.8085	31.06
P62827	GTP-binding nuclear protein Ran (EC 3.6.5.-) (GTPase Ran) (Ras-like protein TC4) (Ras-related nuclear protein)	27.3039	27.1558	26.589	27.0542
P62830	60S ribosomal protein L23	29.457	30.1119	30.0158	29.9684
P62835	Ras-related protein Rap-1A (EC 3.6.5.2) (Ras-related protein Krev-1)	31.7969	31.9447	32.2346	31.9855
P62843	40S ribosomal protein S15 (RIG protein)	29.3353	29.1894	28.4804	28.7468
P62849	40S ribosomal protein S24	28.0485	29.0962	29.0674	28.8103
P62852	40S ribosomal protein S25	29.0825	30.7056	30.6773	30.1197
P62855	40S ribosomal protein S26	28.1789	29.5736	29.5848	29.7819
P62858	40S ribosomal protein S28	28.6316	28.0279	28.4217	28.3101
P62862	40S ribosomal protein S30	26.7878	27.5594	27.0343	27.8079
P62869	Elongin-B (EloB) (Elongin 18 kDa subunit) (RNA polymerase II transcription factor SIII subunit B) (SIII p18) (Transcription elongation factor B polypeptide 2)	29.4238	29.0084	28.6342	28.8951
P62874	Guanine nucleotide-binding protein G(I)/G(S)/G(T) subunit beta-1 (Transducin beta chain 1)	18.2099	31.0426	31.3561	31.1244
P62878	E3 ubiquitin-protein ligase RBX1 (EC 2.3.2.27) (EC 2.3.2.32) (E3 ubiquitin-protein transferase RBX1) (RING finger protein 75) (RING-box protein 1) (Rbx1) [Cleaved into: E3 ubiquitin-protein ligase RBX1, N-terminally processed]	25.8334	25.4987	26.4005	24.9503
P62880	Guanine nucleotide-binding protein G(I)/G(S)/G(T) subunit beta-2 (G protein subunit beta-2) (Transducin beta chain 2)	34.1328	34.2022	34.2321	34.4874
P62881	Guanine nucleotide-binding protein subunit beta-5 (Gbeta5) (Transducin beta chain 5)	31.0268	30.8634	31.2283	31.1464
P62889	60S ribosomal protein L30	28.738	29.9287	30.2402	29.9976
P62892	60S ribosomal protein L39	28.3105	27.1489	28.1678	28.2939
P62897	Cytochrome c, somatic	30.737	32.1985	31.878	30.8385
P62900	60S ribosomal protein L31	29.6653	29.8398	30.0428	29.9068
P62908	40S ribosomal protein S3 (EC 4.2.99.18)	30.1177	31.1609	31.1758	31.2337
P62911	60S ribosomal protein L32	29.0469	30.3648	30.2211	30.2288
P62918	60S ribosomal protein L8	30.9353	30.8126	30.9946	30.6481
P62960	Y-box-binding protein 1 (YB-1) (CCAAT-binding transcription factor I subunit A) (CBF-A) (DNA-binding protein B) (DBPB) (Enhancer factor I subunit A) (EFI-A) (Nuclease-sensitive element-binding protein 1) (Y-box transcription factor)	27.6989	26.2833	25.7736	26.1053
P62962	Profilin-1 (Profilin I)	25.8962	26.7563	24.8843	25.5756
P62983	Ubiquitin-40S ribosomal protein S27a (Ubiquitin carboxyl extension protein 80) [Cleaved into: Ubiquitin; 40S ribosomal protein S27a]	29.7185	29.9821	29.2994	29.6928
P62996	Transformer-2 protein homolog beta (TRA-2 beta) (TRA2-beta) (Silica-induced gene 41 protein) (SIG-41) (Splicing factor, arginine/serine-rich 10) (Transformer-2 protein homolog B)	30.8221	29.1122	28.8029	29.6034
P63001	Ras-related C3 botulinum toxin substrate 1 (EC 3.6.5.2) (p21-Rac1)	31.1343	31.3561	31.5354	31.3929
P63005	Platelet-activating factor acetylhydrolase IB subunit beta (Lissencephaly-1 protein) (LIS-1) (PAF acetylhydrolase 45 kDa subunit) (PAF-AH 45 kDa subunit) (PAF-AH alpha) (PAFAH alpha)	30.6827	30.4604	31.0519	30.8228
P63011	Ras-related protein Rab-3A	32.8598	33.1779	33.7184	33.6243
P63017	Heat shock cognate 71 kDa protein (EC 3.6.4.10) (Heat shock 70 kDa protein 8)	36.0696	36.1113	36.088	36.075
P63024	Vesicle-associated membrane protein 3 (VAMP-3) (Cellubrevin) (CEB) (Synaptobrevin-3)	23.8228	24.3094	23.7572	22.9221
P63028	Translationally-controlled tumor protein (TCTP) (21 kDa polypeptide) (p21) (p23)	29.2167	28.9382	29.1649	28.2926
P63030	Mitochondrial pyruvate carrier 1 (Brain protein 44-like protein)	28.4629	29.1961	29.082	27.8696
P63034	Cytohesin-2 (ARF nucleotide-binding site opener) (Protein ARNO) (PH, SEC7 and coiled-coil domain-containing protein 2) (CLM2) (SEC7 homolog B) (mSec7-2)	18.2099	22.8138	22.178	23.6525
P63037	DnaJ homolog subfamily A member 1 (DnaJ protein homolog 2) (Heat shock 40 kDa protein 4) (Heat shock protein J2) (HSJ-2)	30.2785	30.4252	30.3742	29.8024
P63038	60 kDa heat shock protein, mitochondrial (EC 5.6.1.7) (60 kDa chaperonin) (Chaperonin 60) (CPN60) (HSP-65) (Heat shock protein 60) (HSP-60) (Hsp60) (Mitochondrial matrix protein P1)	34.6954	34.7212	34.5273	34.684
P63040	Complexin-1 (921-S) (Complexin I) (CPX I) (Synaphin-2)	23.9946	24.94	26.106	25.5181
P63042	Stathmin-4 (Stathmin-like protein B3) (RB3)	24.0547	23.5155	22.9711	24.7062
P63044	Vesicle-associated membrane protein 2 (VAMP-2) (Synaptobrevin-2)	30.4542	31.0123	30.916	31.1424
P63046	Sulfotransferase 4A1 (ST4A1) (EC 2.8.2.-) (Brain sulfotransferase-like protein) (mBR-STL) (Nervous system sulfotransferase) (NST)	27.9383	28.5522	28.4471	28.1095
P63054	Calmodulin regulator protein PCP4 (Brain-specific antigen PCP-4) (Brain-specific polypeptide PEP-19) (Purkinje cell protein 4)	27.4633	27.3595	27.4176	28.0933
P63056	Noelin-3 (Olfactomedin-3) (Optimedin)	22.2935	22.2583	22.7078	22.2121
P63073	Eukaryotic translation initiation factor 4E (eIF-4E) (eIF4E) (mRNA cap-binding protein) (eIF-4F 25 kDa subunit)	28.4421	28.5815	28.4833	28.4192
P63080	Gamma-aminobutyric acid receptor subunit beta-3 (GABA(A) receptor subunit beta-3)	27.5524	26.0508	25.4912	25.9179
P63082	V-type proton ATPase 16 kDa proteolipid subunit c (V-ATPase 16 kDa proteolipid subunit c) (PL16) (Vacuolar proton pump 16 kDa proteolipid subunit c)	30.1782	31.0646	30.8593	30.6509
P63085	Mitogen-activated protein kinase 1 (MAP kinase 1) (MAPK 1) (EC 2.7.11.24) (ERT1) (Extracellular signal-regulated kinase 2) (ERK-2) (MAP kinase isoform p42) (p42-MAPK) (Mitogen-activated protein kinase 2) (MAP kinase 2) (MAPK 2)	26.9922	27.5086	27.205	27.3814
P63087	Serine/threonine-protein phosphatase PP1-gamma catalytic subunit (PP-1G) (EC 3.1.3.16) (Protein phosphatase 1C catalytic subunit)	28.316	28.7586	28.7102	28.6177
P63094	Guanine nucleotide-binding protein G(s) subunit alpha isoforms short (Adenylate cyclase-stimulating G alpha protein)	28.1805	29.2117	28.8857	29.1104
P63101	14-3-3 protein zeta/delta (Protein kinase C inhibitor protein 1) (KCIP-1) (SEZ-2)	34.8996	34.9961	35.1542	34.9564
P63115	Asc-type amino acid transporter 1 (Asc-1) (D-serine transporter) (Solute carrier family 7 member 10)	26.0947	26.6435	27.1716	27.3452
P63137	Gamma-aminobutyric acid receptor subunit beta-2 (GABA(A) receptor subunit beta-2)	28.2102	28.6048	29.2681	29.1321
P63141	Potassium voltage-gated channel subfamily A member 2 (MK2) (Voltage-gated potassium channel subunit Kv1.2)	26.914	27.2256	27.704	27.3302
P63143	Voltage-gated potassium channel subunit beta-1 (EC 1.1.1.-) (K(+) channel subunit beta-1) (Kv-beta-1)	25.6668	25.1803	26.0269	24.684
P63154	Crooked neck-like protein 1 (Crooked neck homolog)	26.8347	18.4671	25.8228	26.9234
P63158	High mobility group protein B1 (High mobility group protein 1) (HMG-1)	30.8863	30.373	30.5664	30.4296
P63168	Dynein light chain 1, cytoplasmic (8 kDa dynein light chain) (DLC8) (Dynein light chain LC8-type 1) (Protein inhibitor of neuronal nitric oxide synthase) (PIN) (mPIN)	27.4462	24.3954	24.8282	23.7332
P63213	Guanine nucleotide-binding protein G(I)/G(S)/G(O) subunit gamma-2 (G gamma-I)	28.947	29.5864	30.4546	30.3312
P63216	Guanine nucleotide-binding protein G(I)/G(S)/G(O) subunit gamma-3	30.0026	30.5741	31.0962	30.9416
P63239	Neuroendocrine convertase 1 (NEC 1) (EC 3.4.21.93) (Furin homolog) (PC3) (Prohormone convertase 1) (Propeptide-processing protease) (Proprotein convertase 1) (PC1)	24.2829	24.9904	24.9751	23.451
P63242	Eukaryotic translation initiation factor 5A-1 (eIF-5A-1) (eIF-5A1) (Eukaryotic initiation factor 5A isoform 1) (eIF-5A) (eIF-4D)	30.0037	30.4987	30.699	30.2185
P63250	G protein-activated inward rectifier potassium channel 1 (GIRK-1) (Inward rectifier K(+) channel Kir3.1) (Potassium channel, inwardly rectifying subfamily J member 3)	24.0753	23.4762	24.5386	25.4231
P63260	Actin, cytoplasmic 2 (EC 3.6.4.-) (Gamma-actin) [Cleaved into: Actin, cytoplasmic 2, N-terminally processed]	24.2806	28.6983	28.4215	28.5259
P63276	40S ribosomal protein S17	28.1735	29.27	29.4568	29.2652
P63280	SUMO-conjugating enzyme UBC9 (EC 2.3.2.-) (RING-type E3 SUMO transferase UBC9) (SUMO-protein ligase) (Ubiquitin carrier protein 9) (mUBC9) (Ubiquitin carrier protein I) (Ubiquitin-conjugating enzyme E2 I) (Ubiquitin-protein ligase I)	21.0024	23.3922	21.3919	18.4671
P63318	Protein kinase C gamma type (PKC-gamma) (EC 2.7.11.13)	31.0121	31.8349	31.89	31.6683
P63321	Ras-related protein Ral-A (EC 3.6.5.2)	31.2106	31.3468	31.4359	31.5507
P63323	40S ribosomal protein S12	27.7114	28.5899	28.5147	28.7761
P63325	40S ribosomal protein S10	28.7405	29.2028	29.3142	29.4017
P63328	Protein phosphatase 3 catalytic subunit alpha (EC 3.1.3.16) (CAM-PRP catalytic subunit) (Calcineurin A alpha) (Calmodulin-dependent calcineurin A subunit alpha isoform) (CNA alpha) (Serine/threonine-protein phosphatase 2B catalytic subunit alpha isoform)	31.9912	31.9148	31.9586	31.9848
P63330	Serine/threonine-protein phosphatase 2A catalytic subunit alpha isoform (PP2A-alpha) (EC 3.1.3.16)	31.1204	32.0237	31.5784	31.7183
P67778	Prohibitin 1 (B-cell receptor-associated protein 32) (BAP 32)	31.0401	31.2914	31.2739	31.2975
P67871	Casein kinase II subunit beta (CK II beta) (Phosvitin)	29.8539	28.8924	28.8399	28.8497
P67984	60S ribosomal protein L22 (Heparin-binding protein HBp15)	28.6015	29.0494	29.0824	29.1988
P68033	Actin, alpha cardiac muscle 1 (EC 3.6.4.-) (Alpha-cardiac actin) [Cleaved into: Actin, alpha cardiac muscle 1, intermediate form]	31.7348	31.3929	31.4281	31.3561
P68037	Ubiquitin-conjugating enzyme E2 L3 (EC 2.3.2.23) (E2 ubiquitin-conjugating enzyme L3) (UbcM4) (Ubiquitin carrier protein L3) (Ubiquitin-protein ligase L3)	28.9595	29.0425	28.8123	28.9051
P68040	Receptor of activated protein C kinase 1 (12-3) (Guanine nucleotide-binding protein subunit beta-2-like 1) (Receptor for activated C kinase) (Receptor of activated protein kinase C 1) (p205) [Cleaved into: Receptor of activated protein C kinase 1, N-terminally processed (Guanine nucleotide-binding protein subunit beta-2-like 1, N-terminally processed)]	30.726	31.792	31.5138	31.648
P68181	cAMP-dependent protein kinase catalytic subunit beta (PKA C-beta) (EC 2.7.11.11)	31.1978	31.4547	31.6606	31.6466
P68254	14-3-3 protein theta (14-3-3 protein tau)	32.8302	32.8213	32.5337	32.737
P68368	Tubulin alpha-4A chain (EC 3.6.5.-) (Alpha-tubulin 4) (Alpha-tubulin isotype M-alpha-4) (Tubulin alpha-4 chain)	33.2696	33.3136	33.0394	32.9723
P68369	Tubulin alpha-1A chain (EC 3.6.5.-) (Alpha-tubulin 1) (Alpha-tubulin isotype M-alpha-1) (Tubulin alpha-1 chain) [Cleaved into: Detyrosinated tubulin alpha-1A chain]	32.4669	32.9115	32.4605	32.8861
P68372	Tubulin beta-4B chain (Tubulin beta-2C chain)	36.2199	36.2121	36.2192	36.1986
P68404	Protein kinase C beta type (PKC-B) (PKC-beta) (EC 2.7.11.13)	30.695	31.5125	31.7304	31.4392
P68433	Histone H3.1	32.8252	33.4001	33.4001	33.4001
P68510	14-3-3 protein eta	32.7135	32.5741	32.4472	32.2949
P69566	Ran-binding protein 9 (RanBP9) (B-cell antigen receptor Ig beta-associated protein 1) (IBAP-1) (Ran-binding protein M) (RanBPM)	24.2106	23.8058	24.484	23.8202
P70122	Ribosome maturation protein SBDS (Protein 22A3) (Shwachman-Bodian-Diamond syndrome protein homolog)	28.1485	27.6053	27.3767	27.3915
P70168	Importin subunit beta-1 (Karyopherin subunit beta-1) (Nuclear factor p97) (Pore targeting complex 97 kDa subunit) (PTAC97) (SCG)	31.1413	31.1606	30.972	31.0137
P70175	Disks large homolog 3 (Synapse-associated protein 102) (SAP-102) (SAP102)	30.1155	30.3595	30.1079	29.8586
P70182	Phosphatidylinositol 4-phosphate 5-kinase type-1 alpha (PIP5K1-alpha) (PtdIns(4)P-5-kinase 1 alpha) (EC 2.7.1.68) (68 kDa type I phosphatidylinositol 4-phosphate 5-kinase alpha) (Phosphatidylinositol 4-phosphate 5-kinase type I alpha) (PIP5KIalpha) (Phosphatidylinositol 4-phosphate 5-kinase type I beta) (PI4P5KIbeta)	25.9017	19.9461	20.6613	21.572
P70188	Kinesin-associated protein 3 (KAP-3) (KAP3)	25.0914	24.9421	24.1594	24.8617
P70195	Proteasome subunit beta type-7 (EC 3.4.25.1) (Macropain chain Z) (Multicatalytic endopeptidase complex chain Z) (Proteasome subunit Z)	28.3679	29.1447	28.5456	27.6841
P70202	Latexin (Endogenous carboxypeptidase inhibitor) (ECI) (Tissue carboxypeptidase inhibitor) (TCI)	27.6584	28.2891	28.3665	28.2323
P70205	Pituitary adenylate cyclase-activating polypeptide type I receptor (PACAP type I receptor) (PACAP-R-1) (PACAP-R1)	27.1174	27.3228	24.2632	26.8165
P70206	Plexin-A1 (Plex 1) (Plexin-1)	29.1618	28.8362	29.9278	29.585
P70207	Plexin-A2 (Plex 2) (Plexin-2)	23.2569	22.5512	24.0028	21.7935
P70208	Plexin-A3	24.5417	22.4326	21.9999	21.8887
P70227	Inositol 1,4,5-trisphosphate receptor type 3 (IP3 receptor isoform 3) (IP3R 3) (InsP3R3) (Type 3 inositol 1,4,5-trisphosphate receptor) (Type 3 InsP3 receptor)	18.2099	19.117	26.9302	19.5745
P70232	Neural cell adhesion molecule L1-like protein (Cell adhesion molecule with homology to L1CAM) (Chl1-like protein) (Close homolog of L1) [Cleaved into: Processed neural cell adhesion molecule L1-like protein]	29.2364	28.8393	28.8123	29.047
P70255	Nuclear factor 1 C-type (NF1-C) (Nuclear factor 1/C) (CCAAT-box-binding transcription factor) (CTF) (Nuclear factor I/C) (NF-I/C) (NFI-C) (TGGCA-binding protein)	25.4004	24.2327	23.4253	24.814
P70257	Nuclear factor 1 X-type (NF1-X) (Nuclear factor 1/X) (CCAAT-box-binding transcription factor) (CTF) (Nuclear factor I/X) (NF-I/X) (NFI-X) (TGGCA-binding protein)	25.7116	24.6888	24.4694	24.0981
P70280	Vesicle-associated membrane protein 7 (VAMP-7) (Synaptobrevin-like protein 1)	26.2486	26.0133	26.351	26.2187
P70288	Histone deacetylase 2 (HD2) (EC 3.5.1.98) (Protein deacylase HDAC2) (EC 3.5.1.-) (YY1 transcription factor-binding protein)	29.1225	28.0215	27.5193	27.947
P70290	55 kDa erythrocyte membrane protein (p55) (Membrane protein, palmitoylated 1)	27.8832	27.5653	28.1981	27.6441
P70295	Lipid droplet-regulating VLDL assembly factor AUP1 (Ancient ubiquitous protein 1)	23.0027	21.1937	23.1016	22.693
P70296	Phosphatidylethanolamine-binding protein 1 (PEBP-1) (HCNPpp) [Cleaved into: Hippocampal cholinergic neurostimulating peptide (HCNP)]	31.489	30.8224	30.5727	30.7135
P70297	Signal transducing adapter molecule 1 (STAM-1)	27.4517	26.1248	26.7887	26.4186
P70302	Stromal interaction molecule 1	27.3334	27.1092	27.2338	27.3936
P70303	CTP synthase 2 (EC 6.3.4.2) (CTP synthetase 2) (CTPsH) (UTP--ammonia ligase 2)	26.6026	26.9494	27.872	27.8321
P70318	Nucleolysin TIAR (TIA-1-related protein)	27.8275	28.0421	27.6336	27.8401
P70333	Heterogeneous nuclear ribonucleoprotein H2 (hnRNP H2) (Heterogeneous nuclear ribonucleoprotein H') (hnRNP H') [Cleaved into: Heterogeneous nuclear ribonucleoprotein H2, N-terminally processed]	29.0293	29.8238	29.547	29.7856
P70336	Rho-associated protein kinase 2 (EC 2.7.11.1) (Rho-associated, coiled-coil-containing protein kinase 2) (Rho-associated, coiled-coil-containing protein kinase II) (ROCK-II) (p164 ROCK-2)	30.56	30.7665	30.9026	30.7113
P70349	Adenosine 5'-monophosphoramidase HINT1 (EC 3.9.1.-) (Desumoylating isopeptidase HINT1) (EC 3.4.22.-) (Histidine triad nucleotide-binding protein 1) (Protein kinase C inhibitor 1) (Protein kinase C-interacting protein 1) (PKCI-1)	28.9436	27.7647	27.4819	28.0278
P70362	Ubiquitin recognition factor in ER-associated degradation protein 1 (Ubiquitin fusion degradation protein 1 homolog) (UB fusion protein 1)	25.8279	26.4584	26.6384	26.2843
P70372	ELAV-like protein 1 (Elav-like generic protein) (Hu-antigen R) (HuR) (MelG)	30.2364	30.1956	30.1642	30.4158
P70392	Ras-specific guanine nucleotide-releasing factor 2 (Ras-GRF2) (Ras guanine nucleotide exchange factor 2)	29.5072	28.8836	28.9823	28.585
P70398	Probable ubiquitin carboxyl-terminal hydrolase FAF-X (EC 3.4.19.12) (Deubiquitinating enzyme FAF-X) (Fat facets homolog) (Fat facets protein-related, X-linked) (Ubiquitin carboxyl-terminal hydrolase FAM) (Ubiquitin thioesterase FAF-X) (Ubiquitin-specific protease 9, X chromosome) (Ubiquitin-specific-processing protease FAF-X)	30.3414	30.6728	30.4417	30.565
P70399	TP53-binding protein 1 (53BP1) (p53-binding protein 1) (p53BP1)	29.3306	29.1833	29.1967	29.4549
P70404	Isocitrate dehydrogenase [NAD] subunit gamma 1, mitochondrial (Isocitric dehydrogenase subunit gamma) (NAD(+)-specific ICDH subunit gamma)	33.2328	33.1135	33.1053	33.0346
P70408	Cadherin-10 (T2-cadherin)	22.9547	18.4671	22.5512	21.066
P70414	Sodium/calcium exchanger 1 (Na(+)/Ca(2+)-exchange protein 1) (Solute carrier family 8 member 1)	30.4326	29.9729	30.1792	30.406
P70429	Ena/VASP-like protein (Ena/vasodilator-stimulated phosphoprotein-like)	28.0413	27.1573	27.7199	27.8232
P70441	Na(+)/H(+) exchange regulatory cofactor NHE-RF1 (NHERF-1) (Ezrin-radixin-moesin-binding phosphoprotein 50) (EBP50) (Regulatory cofactor of Na(+)/H(+) exchanger) (Sodium-hydrogen exchanger regulatory factor 1) (Solute carrier family 9 isoform A3 regulatory factor 1)	30.0931	27.4712	26.8167	27.1745
P70452	Syntaxin-4	27.2205	26.0186	26.0728	25.38
P70460	Vasodilator-stimulated phosphoprotein (VASP)	24.7389	23.2943	23.0863	23.0334
P70663	SPARC-like protein 1 (Extracellular matrix protein 2) (Matrix glycoprotein Sc1)	28.7073	26.7374	27.1694	26.9403
P70670	Nascent polypeptide-associated complex subunit alpha, muscle-specific form (Alpha-NAC, muscle-specific form) (skNAC)	24.2265	25.0146	23.699	22.0355
P70689	Gap junction beta-6 protein (Connexin-30) (Cx30)	26.7786	26.254	26.6102	24.9595
P70697	Uroporphyrinogen decarboxylase (UPD) (URO-D) (EC 4.1.1.37)	18.5559	18.4671	20.9052	21.6136
P70698	CTP synthase 1 (EC 6.3.4.2) (CTP synthetase 1) (UTP--ammonia ligase 1)	23.988	23.9842	23.634	23.031
P70699	Lysosomal alpha-glucosidase (EC 3.2.1.20) (Acid maltase)	28.0084	27.9091	27.7134	27.9615
P70704	Phospholipid-transporting ATPase IA (EC 7.6.2.1) (ATPase class I type 8A member 1) (Chromaffin granule ATPase II) (P4-ATPase flippase complex alpha subunit ATP8A1)	30.964	31.2867	31.0207	31.1087
P80313	T-complex protein 1 subunit eta (TCP-1-eta) (CCT-eta)	31.4828	32.0017	32.0693	32.0638
P80314	T-complex protein 1 subunit beta (TCP-1-beta) (CCT-beta)	32.4403	32.6109	32.7019	32.6093
P80315	T-complex protein 1 subunit delta (TCP-1-delta) (A45) (CCT-delta)	31.7687	32.3391	32.3653	32.2219
P80316	T-complex protein 1 subunit epsilon (TCP-1-epsilon) (CCT-epsilon)	32.3242	32.6798	32.62	32.6469
P80317	T-complex protein 1 subunit zeta (TCP-1-zeta) (CCT-zeta-1)	32.5033	32.3269	32.4828	32.2389
P80318	T-complex protein 1 subunit gamma (TCP-1-gamma) (CCT-gamma) (Matricin) (mTRiC-P5)	32.6984	32.8939	32.8133	32.7123
P80560	Receptor-type tyrosine-protein phosphatase N2 (R-PTP-N2) (EC 3.1.3.-) (EC 3.1.3.48) (PTP IA-2beta) (Phogrin) (Protein tyrosine phosphatase-NP) (PTP-NP) [Cleaved into: IA-2beta71; IA-2beta64; IA-2beta60]	29.2898	30.0202	29.1081	29.5655
P81122	Insulin receptor substrate 2 (IRS-2) (4PS)	21.475	21.2743	22.3375	21.7441
P83093	Stromal interaction molecule 2	22.156	20.8359	21.2884	22.8695
P83510	Traf2 and NCK-interacting protein kinase (EC 2.7.11.1)	28.2528	28.2975	28.4159	28.3202
P83741	Serine/threonine-protein kinase WNK1 (EC 2.7.11.1) (Protein kinase lysine-deficient 1) (Protein kinase with no lysine 1)	25.8707	26.6606	27.4693	26.534
P83870	PHD finger-like domain-containing protein 5A (PHD finger-like domain protein 5A) (Splicing factor 3B-associated 14 kDa protein) (SF3b14b)	22.2878	26.2126	26.2844	26.5446
P83877	Thioredoxin-like protein 4A (DIM1 protein homolog) (Spliceosomal U5 snRNP-specific 15 kDa protein) (Thioredoxin-like U5 snRNP protein U5-15kD)	21.475	24.2825	24.5517	22.7366
P83882	60S ribosomal protein L36a (60S ribosomal protein L44)	27.4303	28.7548	28.8597	29.1875
P83887	Tubulin gamma-1 chain (Gamma-1-tubulin) (Gamma-tubulin complex component 1) (GCP-1)	26.4931	27.5864	26.8906	27.2628
P83940	Elongin-C (EloC) (Elongin 15 kDa subunit) (RNA polymerase II transcription factor SIII subunit C) (SIII p15) (Stromal membrane-associated protein SMAP1B homolog) (Transcription elongation factor B polypeptide 1)	28.9764	27.6783	27.6972	27.6103
P84075	Neuron-specific calcium-binding protein hippocalcin	28.8567	28.8235	28.6778	28.572
P84078	ADP-ribosylation factor 1 (EC 3.6.5.2)	28.8179	27.3922	26.8966	27.4482
P84084	ADP-ribosylation factor 5	29.9948	31.3815	31.0176	31.2001
P84086	Complexin-2 (921-L) (Complexin II) (CPX II) (Synaphin-1)	29.4961	28.225	28.3522	28.7336
P84089	Enhancer of rudimentary homolog (Mer)	28.9414	26.1933	26.3971	27.4473
P84091	AP-2 complex subunit mu (AP-2 mu chain) (Adaptor protein complex AP-2 subunit mu) (Adaptor-related protein complex 2 subunit mu) (Clathrin assembly protein complex 2 mu medium chain) (Clathrin coat assembly protein AP50) (Clathrin coat-associated protein AP50) (Mu2-adaptin) (Plasma membrane adaptor AP-2 50 kDa protein)	33.2689	33.5236	33.5413	33.6614
P84096	Rho-related GTP-binding protein RhoG (Sid 10750)	31.6899	31.996	32.0528	32.1425
P84099	60S ribosomal protein L19	29.5592	29.4208	29.3178	29.4082
P84104	Serine/arginine-rich splicing factor 3 (Pre-mRNA-splicing factor SRP20) (Protein X16) (Splicing factor, arginine/serine-rich 3)	30.8223	30.6065	30.0879	30.6305
P84309	Adenylate cyclase type 5 (EC 4.6.1.1) (ATP pyrophosphate-lyase 5) (Adenylate cyclase type V) (Adenylyl cyclase 5)	24.3624	25.4075	24.9613	25.4757
P85094	Isochorismatase domain-containing protein 2A	29.2387	29.1902	29.2308	29.3687
P97291	Cadherin-8	24.1795	18.4671	22.7275	22.6501
P97300	Neuroplastin (Stromal cell-derived receptor 1) (SDR-1)	32.3955	32.2599	32.8966	32.8691
P97314	Cysteine and glycine-rich protein 2 (Cysteine-rich protein 2) (CRP2) (Double LIM protein 1) (DLP-1)	23.2269	25.3406	25.61	25.5082
P97315	Cysteine and glycine-rich protein 1 (Cysteine-rich protein 1) (CRP) (CRP1)	32.0905	32.4418	32.893	32.5504
P97333	Neuropilin-1 (A5 protein) (CD antigen CD304)	25.5405	22.7011	18.4671	23.6878
P97351	40S ribosomal protein S3a (Protein TU-11)	31.1337	31.5456	31.5401	31.48
P97352	Protein S100-A13 (S100 calcium-binding protein A13)	26.5046	26.6314	26.6128	26.5845
P97355	Spermine synthase (SPMSY) (EC 2.5.1.22) (Spermidine aminopropyltransferase)	25.1599	24.7332	24.4147	25.5805
P97370	Sodium/potassium-transporting ATPase subunit beta-3 (Sodium/potassium-dependent ATPase subunit beta-3) (ATPB-3) (CD antigen CD298)	30.6616	30.4464	30.868	30.6383
P97372	Proteasome activator complex subunit 2 (11S regulator complex subunit beta) (REG-beta) (Activator of multicatalytic protease subunit 2) (Proteasome activator 28 subunit beta) (PA28b) (PA28beta)	21.8047	22.3635	21.8732	22.1923
P97376	Protein FRG1 (FSHD region gene 1 protein)	23.9791	23.9706	22.7479	23.1611
P97379	Ras GTPase-activating protein-binding protein 2 (G3BP-2) (GAP SH3 domain-binding protein 2)	31.7993	30.9202	30.8254	30.9591
P97382	Voltage-gated potassium channel subunit beta-3 (K(+) channel subunit beta-3) (Kv-beta-3)	25.2221	25.433	25.7888	24.8594
P97384	Annexin A11 (Annexin XI) (Annexin-11) (Calcyclin-associated annexin 50) (CAP-50)	23.0427	22.1426	24.4763	23.5914
P97386	DNA ligase 3 (EC 6.5.1.1) (DNA ligase III) (Polydeoxyribonucleotide synthase [ATP] 3)	24.8292	23.7967	23.7817	23.7953
P97390	Vacuolar protein sorting-associated protein 45 (mVps45)	28.9996	29.0272	28.8174	29.1547
P97393	Rho GTPase-activating protein 5 (Rho-type GTPase-activating protein 5) (p190-B)	28.1549	26.9398	27.2121	26.7417
P97427	Dihydropyrimidinase-related protein 1 (DRP-1) (Collapsin response mediator protein 1) (CRMP-1) (Inactive dihydropyrimidinase) (Unc-33-like phosphoprotein 3) (ULIP-3)	33.1785	34.1243	33.9586	33.8982
P97434	Myosin phosphatase Rho-interacting protein (Rho-interacting protein 3) (RIP3) (p116Rip)	26.5668	26.3481	26.4413	26.3815
P97441	Probable proton-coupled zinc antiporter SLC30A3 (Solute carrier family 30 member 3) (Zinc transporter 3) (ZnT-3)	25.3452	26.9347	25.8011	24.0396
P97445	Voltage-dependent P/Q-type calcium channel subunit alpha-1A (Brain calcium channel I) (BI) (Calcium channel, L type, alpha-1 polypeptide isoform 4) (Voltage-gated calcium channel subunit alpha Cav2.1)	25.0532	25.9131	25.5771	26.1869
P97447	Four and a half LIM domains protein 1 (FHL-1) (KyoT) (RBP-associated molecule 14-1) (RAM14-1) (Skeletal muscle LIM-protein 1) (SLIM) (SLIM-1)	28.4188	29.0068	28.8592	28.793
P97449	Aminopeptidase N (AP-N) (mAPN) (EC 3.4.11.2) (Alanyl aminopeptidase) (Aminopeptidase M) (AP-M) (Membrane protein p161) (Microsomal aminopeptidase) (CD antigen CD13)	26.2032	23.3492	26.0377	24.7917
P97450	ATP synthase-coupling factor 6, mitochondrial (ATPase subunit F6) (ATP synthase peripheral stalk subunit F6)	31.5736	31.0929	31.0493	31.0548
P97461	40S ribosomal protein S5 [Cleaved into: 40S ribosomal protein S5, N-terminally processed]	29.7558	30.0063	30.1405	30.1635
P97467	Peptidyl-glycine alpha-amidating monooxygenase (PAM) [Includes: Peptidylglycine alpha-hydroxylating monooxygenase (PHM) (EC 1.14.17.3); Peptidyl-alpha-hydroxyglycine alpha-amidating lyase (EC 4.3.2.5) (Peptidylamidoglycolate lyase) (PAL)]	29.1295	29.337	28.7876	29.3275
P97470	Serine/threonine-protein phosphatase 4 catalytic subunit (PP4C) (Pp4) (EC 3.1.3.16) (Protein phosphatase X) (PP-X)	21.475	22.6012	24.0274	22.5689
P97471	Mothers against decapentaplegic homolog 4 (MAD homolog 4) (Mothers against DPP homolog 4) (Deletion target in pancreatic carcinoma 4 homolog) (SMAD family member 4) (SMAD 4) (Smad4)	24.5053	23.0386	23.9846	23.4751
P97478	5-demethoxyubiquinone hydroxylase, mitochondrial (DMQ hydroxylase) (EC 1.14.99.60) (Timing protein clk-1 homolog) (Ubiquinone biosynthesis monooxygenase COQ7)	25.7468	26.1245	24.3602	19.8674
P97490	Adenylate cyclase type 8 (EC 4.6.1.1) (ATP pyrophosphate-lyase 8) (Adenylate cyclase type VIII) (Adenylyl cyclase 8) (Ca(2+)/calmodulin-activated adenylyl cyclase)	23.5121	25.037	22.954	21.5392
P97492	Regulator of G-protein signaling 14 (RGS14) (RAP1/RAP2-interacting protein) (RPIP1)	23.5909	24.3096	26.5381	24.4721
P97493	Thioredoxin, mitochondrial (MTRX) (Mt-Trx) (Thioredoxin-2)	25.2827	23.5647	23.5763	22.2726
P97494	Glutamate--cysteine ligase catalytic subunit (EC 6.3.2.2) (GCS heavy chain) (Gamma-ECS) (Gamma-glutamylcysteine synthetase)	26.3557	26.991	25.906	26.3817
P97496	SWI/SNF complex subunit SMARCC1 (BRG1-associated factor 155) (SWI/SNF complex 155 kDa subunit) (SWI/SNF-related matrix-associated actin-dependent regulator of chromatin subfamily C member 1) (SWI3-related protein) (BAF155)	23.6433	22.0479	19.9461	23.3674
P97742	Carnitine O-palmitoyltransferase 1, liver isoform (CPT1-L) (EC 2.3.1.21) (Carnitine O-palmitoyltransferase I, liver isoform) (CPT I) (CPTI-L) (Carnitine palmitoyltransferase 1A)	23.9232	25.4455	23.4053	23.568
P97765	WW domain-binding protein 2 (WBP-2)	26.9048	27.7265	26.7405	27.0598
P97772	Metabotropic glutamate receptor 1 (mGluR1)	27.5604	27.2932	28.3109	28.6762
P97785	GDNF family receptor alpha-1 (GDNF receptor alpha-1) (GDNFR-alpha-1) (GFR-alpha-1) (TGF-beta-related neurotrophic factor receptor 1)	25.7138	24.4044	25.6908	25.9034
P97797	Tyrosine-protein phosphatase non-receptor type substrate 1 (SHP substrate 1) (SHPS-1) (Brain Ig-like molecule with tyrosine-based activation motifs) (Bit) (CD172 antigen-like family member A) (Inhibitory receptor SHPS-1) (MyD-1 antigen) (Signal-regulatory protein alpha-1) (Sirp-alpha-1) (mSIRP-alpha1) (p84) (CD antigen CD172a)	30.5207	30.2014	30.8739	30.7389
P97798	Neogenin	27.8808	27.7322	27.7734	27.9668
P97807	Fumarate hydratase, mitochondrial (Fumarase) (EC 4.2.1.2) (EF-3)	32.9066	32.9854	33.0502	32.9906
P97813	Phospholipase D2 (PLD 2) (mPLD2) (EC 3.1.4.4) (Choline phosphatase 2) (PLD1C) (Phosphatidylcholine-hydrolyzing phospholipase D2)	23.541	20.6145	23.1719	24.2353
P97820	Mitogen-activated protein kinase kinase kinase kinase 4 (EC 2.7.11.1) (HPK/GCK-like kinase HGK) (MAPK/ERK kinase kinase kinase 4) (MEK kinase kinase 4) (MEKKK 4) (Nck-interacting kinase)	25.3086	26.0034	21.8251	26.276
P97822	Acidic leucine-rich nuclear phosphoprotein 32 family member E (Cerebellar postnatal development protein 1) (LANP-like protein) (LANP-L)	23.545	23.3736	24.1813	23.2202
P97823	Acyl-protein thioesterase 1 (APT-1) (EC 3.1.2.-) (Lysophospholipase 1) (Lysophospholipase I) (LPL-I) (LysoPLA I) (Palmitoyl-protein hydrolase) (EC 3.1.2.22)	23.9675	23.698	24.8543	22.8374
P97855	Ras GTPase-activating protein-binding protein 1 (G3BP-1) (EC 3.6.4.12) (EC 3.6.4.13) (ATP-dependent DNA helicase VIII) (GAP SH3 domain-binding protein 1) (HDH-VIII)	29.0031	28.7859	28.774	28.803
P97863	Nuclear factor 1 B-type (NF1-B) (Nuclear factor 1/B) (CCAAT-box-binding transcription factor) (CTF) (Nuclear factor I/B) (NF-I/B) (NFI-B) (TGGCA-binding protein)	21.475	21.9558	23.3812	24.7732
P97868	E3 ubiquitin-protein ligase RBBP6 (EC 2.3.2.27) (Proliferation potential-related protein) (Protein P2P-R) (RING-type E3 ubiquitin transferase RBBP6) (Retinoblastoma-binding protein 6) (p53-associated cellular protein of testis)	24.4149	25.943	24.7121	24.0396
P97927	Laminin subunit alpha-4 (Laminin-14 subunit alpha) (Laminin-8 subunit alpha) (Laminin-9 subunit alpha)	25.4693	25.7558	25.252	26.3216
P97930	Thymidylate kinase (EC 2.7.4.9) (dTMP kinase)	27.5438	28.3656	27.0023	26.8915
P97950	Ras-related protein Rab-33A (Small GTP-binding protein S10)	18.4671	24.5417	24.3925	18.4671
P97952	Sodium channel subunit beta-1	25.2871	25.4875	26.6643	26.5368
P98084	Amyloid-beta A4 precursor protein-binding family A member 2 (Adapter protein X11beta) (Neuron-specific X11L protein) (Neuronal Munc18-1-interacting protein 2) (Mint-2)	25.18	25.7992	26.5526	25.7465
P98086	Complement C1q subcomponent subunit A	29.0286	28.773	29.2324	29.1903
P98156	Very low-density lipoprotein receptor (VLDL receptor) (VLDL-R)	21.1675	22.5578	21.9253	22.3705
P98191	Phosphatidate cytidylyltransferase 1 (EC 2.7.7.41) (CDP-DAG synthase 1) (CDP-DG synthase 1) (CDP-diacylglycerol synthase 1) (CDS 1) (CDP-diglyceride pyrophosphorylase 1) (CDP-diglyceride synthase 1) (CTP:phosphatidate cytidylyltransferase 1)	22.4986	23.0208	23.8189	23.9982
P98192	Dihydroxyacetone phosphate acyltransferase (DAP-AT) (DHAP-AT) (EC 2.3.1.42) (Acyl-CoA:dihydroxyacetonephosphateacyltransferase) (Glycerone-phosphate O-acyltransferase)	22.8346	21.288	21.4238	18.4671
P98200	Phospholipid-transporting ATPase IB (EC 7.6.2.1) (ATPase class I type 8A member 2) (P4-ATPase flippase complex alpha subunit ATP8A2)	24.2162	25.0555	25.2396	24.6428
P98203	Splicing regulator ARVCF (Armadillo repeat protein deleted in velo-cardio-facial syndrome homolog)	25.0252	25.1491	25.4573	26.2992
P99024	Tubulin beta-5 chain	32.1264	32.7597	32.6501	32.2964
P99026	Proteasome subunit beta type-4 (Low molecular mass protein 3) (Macropain beta chain) (Multicatalytic endopeptidase complex beta chain) (Proteasome beta chain) (Proteasome chain 3)	27.9842	28.0507	29.8513	27.263
P99027	60S acidic ribosomal protein P2	30.142	28.3105	28.5322	28.1995
P99028	Cytochrome b-c1 complex subunit 6, mitochondrial (Complex III subunit 6) (Complex III subunit VIII) (Cytochrome c1 non-heme 11 kDa protein) (Mitochondrial hinge protein) (Ubiquinol-cytochrome c reductase complex 11 kDa protein)	24.563	30.759	30.8707	30.5196
P99029	Peroxiredoxin-5, mitochondrial (EC 1.11.1.24) (Antioxidant enzyme B166) (AOEB166) (Liver tissue 2D-page spot 2D-0014IV) (PLP) (Peroxiredoxin V) (Prx-V) (Peroxisomal antioxidant enzyme) (Thioredoxin peroxidase PMP20) (Thioredoxin-dependent peroxiredoxin 5)	33.4758	33.4766	33.1823	33.3404
Q00262	Syntaxin-2 (Epimorphin)	22.2855	18.2099	22.1129	18.2099
Q00493	Carboxypeptidase E (CPE) (EC 3.4.17.10) (Carboxypeptidase H) (CPH) (Enkephalin convertase) (Prohormone-processing carboxypeptidase)	30.7278	30.3785	30.0165	30.1816
Q00558	40-kDa huntingtin-associated protein (CpG island protein) (Factor VIII intron 22 protein)	24.512	24.4474	24.2848	24.4367
Q00560	Interleukin-6 receptor subunit beta (IL-6 receptor subunit beta) (IL-6R subunit beta) (IL-6R-beta) (IL-6RB) (Interleukin-6 signal transducer) (Membrane glycoprotein 130) (gp130) (Oncostatin-M receptor subunit alpha) (CD antigen CD130)	21.6709	18.4671	22.817	22.805
Q00612	Glucose-6-phosphate 1-dehydrogenase X (G6PD) (EC 1.1.1.49)	22.3244	19.2676	18.2508	18.2099
Q00PI9	Heterogeneous nuclear ribonucleoprotein U-like protein 2 (MLF1-associated nuclear protein)	30.3927	30.3891	30.329	30.5838
Q01063	cAMP-specific 3',5'-cyclic phosphodiesterase 4D (EC 3.1.4.53) (DPDE3)	23.7498	26.9535	27.4047	25.4425
Q01065	Dual specificity calcium/calmodulin-dependent 3',5'-cyclic nucleotide phosphodiesterase 1B (Cam-PDE 1B) (EC 3.1.4.17) (63 kDa Cam-PDE)	30.1169	30.0645	29.5424	29.796
Q01097	Glutamate receptor ionotropic, NMDA 2B (GluN2B) (Glutamate [NMDA] receptor subunit epsilon-2) (N-methyl D-aspartate receptor subtype 2B) (NMDAR2B) (NR2B)	27.7556	28.3445	27.3248	28.1708
Q01149	Collagen alpha-2(I) chain (Alpha-2 type I collagen)	27.5662	29.1502	29.1104	29.5833
Q01279	Epidermal growth factor receptor (EC 2.7.10.1)	25.7029	25.6906	24.8229	25.0654
Q01405	Protein transport protein Sec23A (SEC23-related protein A)	29.9172	29.7698	29.5884	29.685
Q01730	Ras suppressor protein 1 (RSP-1) (Rsu-1)	25.6214	26.4163	27.0109	26.2741
Q01768	Nucleoside diphosphate kinase B (NDK B) (NDP kinase B) (EC 2.7.4.6) (Histidine protein kinase NDKB) (EC 2.7.13.3) (P18) (nm23-M2)	31.7699	31.1897	31.0946	31.081
Q01853	Transitional endoplasmic reticulum ATPase (TER ATPase) (EC 3.6.4.6) (15S Mg(2+)-ATPase p97 subunit) (Valosin-containing protein) (VCP)	33.4079	33.3732	33.3856	33.4254
Q02053	Ubiquitin-like modifier-activating enzyme 1 (EC 6.2.1.45) (Ubiquitin-activating enzyme E1) (Ubiquitin-activating enzyme E1 X) (Ubiquitin-like modifier-activating enzyme 1 X)	27.9195	26.3298	25.4064	26.5197
Q02105	Complement C1q subcomponent subunit C	28.3831	28.6519	29.1778	29.0299
Q02248	Catenin beta-1 (Beta-catenin)	31.4754	31.4908	31.4106	31.6335
Q02257	Junction plakoglobin (Desmoplakin III) (Desmoplakin-3)	26.134	25.9739	26.3479	26.3636
Q02357	Ankyrin-1 (ANK-1) (Erythrocyte ankyrin)	30.8996	30.7384	30.8413	30.9164
Q02780	Nuclear factor 1 A-type (NF1-A) (Nuclear factor 1/A) (CCAAT-box-binding transcription factor) (CTF) (Nuclear factor I/A) (NF-I/A) (NFI-A) (TGGCA-binding protein)	23.7905	25.9685	26.2875	26.4075
Q02788	Collagen alpha-2(VI) chain	21.3493	24.1526	25.4251	23.592
Q02819	Nucleobindin-1 (CALNUC)	20.9266	21.5487	18.2508	22.8412
Q03137	Ephrin type-A receptor 4 (EC 2.7.10.1) (Tyrosine-protein kinase receptor MPK-3) (Tyrosine-protein kinase receptor SEK-1)	27.7193	27.8011	27.8843	28.0999
Q03141	MAP/microtubule affinity-regulating kinase 3 (EC 2.7.11.1) (ELKL motif kinase 2) (EMK-2) (MPK-10)	25.7823	25.7556	24.9465	25.3147
Q03157	Amyloid beta precursor like protein 1 (Amyloid beta (A4) precursor-like protein 1) (Amyloid-like protein 1) (APLP) (APLP-1) [Cleaved into: C30]	26.144	23.27	24.6843	24.3366
Q03173	Protein enabled homolog (NPC-derived proline-rich protein 1) (NDPP-1)	29.2094	28.1025	28.123	28.1974
Q03265	ATP synthase subunit alpha, mitochondrial (ATP synthase F1 subunit alpha)	36.1944	36.2469	36.0444	36.268
Q03517	Secretogranin-2 (Chromogranin-C) (Secretogranin II) (SgII) [Cleaved into: Secretoneurin (SN); Manserin]	28.6408	26.3756	25.7185	26.36
Q04447	Creatine kinase B-type (EC 2.7.3.2) (B-CK) (Creatine kinase B chain) (Creatine phosphokinase B-type) (CPK-B)	34.636	35.1772	35.1253	35.222
Q04519	Sphingomyelin phosphodiesterase (EC 3.1.4.12) (EC 3.1.4.3) (Acid sphingomyelinase) (ASMase) [Cleaved into: Sphingomyelin phosphodiesterase, processed form]	25.4905	23.9023	23.6792	23.4216
Q04690	Neurofibromin (Neurofibromatosis-related protein NF-1)	30.2039	30.4909	30.6101	30.7839
Q04735	Cyclin-dependent kinase 16 (EC 2.7.11.22) (CRK5) (Cell division protein kinase 16) (PCTAIRE-motif protein kinase 1) (Serine/threonine-protein kinase PCTAIRE-1)	23.3808	23.3044	24.2881	24.8354
Q04736	Tyrosine-protein kinase Yes (EC 2.7.10.2) (Proto-oncogene c-Yes) (p61-Yes)	24.9168	26.893	27.3076	26.3855
Q04750	DNA topoisomerase 1 (EC 5.6.2.1) (DNA topoisomerase I)	29.9471	28.9523	28.9857	29.3142
Q04857	Collagen alpha-1(VI) chain	25.5436	25.52	24.4971	24.4099
Q04899	Cyclin-dependent kinase 18 (EC 2.7.11.22) (Cell division protein kinase 18) (PCTAIRE-motif protein kinase 3) (Serine/threonine-protein kinase PCTAIRE-3)	27.3772	27.093	29.1002	26.9781
Q05512	Serine/threonine-protein kinase MARK2 (EC 2.7.11.1) (EC 2.7.11.26) (ELKL motif kinase 1) (EMK-1) (MAP/microtubule affinity-regulating kinase 2) (PAR1 homolog) (PAR1 homolog b) (Par-1b) (mPar-1b)	27.7669	28.8325	28.8527	29.0819
Q05793	Basement membrane-specific heparan sulfate proteoglycan core protein (HSPG) [Cleaved into: Endorepellin; LG3 peptide]	30.1545	29.828	30.3677	30.1745
Q05816	Fatty acid-binding protein 5 (Epidermal-type fatty acid-binding protein) (E-FABP) (Fatty acid-binding protein, epidermal) (Keratinocyte lipid-binding protein) (Psoriasis-associated fatty acid-binding protein homolog) (PA-FABP)	30.9224	31.155	31.5993	31.2053
Q05909	Receptor-type tyrosine-protein phosphatase gamma (Protein-tyrosine phosphatase gamma) (R-PTP-gamma) (EC 3.1.3.48)	23.3246	23.4853	24.2258	18.4671
Q05920	Pyruvate carboxylase, mitochondrial (EC 6.4.1.1) (Pyruvic carboxylase) (PCB)	33.1964	32.9524	33.1184	33.033
Q05BC3	Echinoderm microtubule-associated protein-like 1 (EMAP-1)	28.7217	29.2086	29.22	28.8538
Q05CL8	La-related protein 7 (La ribonucleoprotein domain family member 7)	24.3345	23.0808	21.2974	23.6133
Q05D44	Eukaryotic translation initiation factor 5B (eIF-5B) (EC 3.6.5.3) (Translation initiation factor IF-2)	28.7189	27.793	27.4085	27.8482
Q06138	Calcium-binding protein 39 (MO25alpha) (Protein Mo25)	28.8908	30.0143	29.1227	29.5735
Q06185	ATP synthase subunit e, mitochondrial (ATPase subunit e) (ATP synthase membrane subunit e)	30.9009	31.1863	30.9753	31.1357
Q06335	Amyloid beta precursor like protein 2 (Amyloid beta (A4) precursor-like protein 2) (Amyloid protein homolog) (Amyloid-like protein 2) (APLP-2) (CDEI box-binding protein) (CDEBP) (Sperm membrane protein YWK-II)	28.4093	27.0911	27.1491	26.9359
Q06890	Clusterin (Apolipoprotein J) (Apo-J) (Clustrin) (Sulfated glycoprotein 2) (SGP-2) [Cleaved into: Clusterin beta chain; Clusterin alpha chain]	28.8887	27.7117	27.3338	27.4424
Q07076	Annexin A7 (Annexin VII) (Annexin-7) (Synexin)	28.4364	29.035	28.9861	29.0022
Q07235	Glia-derived nexin (GDN) (Peptidase inhibitor 7) (PI-7) (Protease nexin 1) (PN-1) (Protease nexin I) (Serine protease-inhibitor 4) (Serpin E2)	29.2683	29.0869	29.1508	28.5022
Q07417	Short-chain specific acyl-CoA dehydrogenase, mitochondrial (SCAD) (EC 1.3.8.1) (Butyryl-CoA dehydrogenase)	27.566	27.2823	27.6198	27.3122
Q08091	Calponin-1 (Basic calponin) (Calponin H1, smooth muscle)	24.7313	25.0598	26.021	25.0489
Q08274	Dystrophia myotonica WD repeat-containing protein (Dystrophia myotonica-containing WD repeat motif protein) (Protein DMR-N9)	22.3925	24.3796	24.2676	24.7687
Q08288	Cell growth-regulating nucleolar protein (Ly1 antibody-reactive protein) (Protein expressed in male leptotene and zygotene spermatocytes 264) (MLZ-264)	23.1785	22.4988	24.6351	23.6657
Q08331	Calretinin (CR)	29.5383	28.2335	28.3267	28.5404
Q08460	Calcium-activated potassium channel subunit alpha-1 (BK channel) (BKCA alpha) (Calcium-activated potassium channel, subfamily M subunit alpha-1) (K(VCA)alpha) (KCa1.1) (Maxi K channel) (MaxiK) (Slo-alpha) (Slo1) (mSlo1) (Slowpoke homolog) (Slo homolog) (mSlo)	23.5986	22.8303	26.4519	26.8947
Q08509	Epidermal growth factor receptor kinase substrate 8	25.9268	26.8603	27.1688	27.3936
Q08642	Protein-arginine deiminase type-2 (EC 3.5.3.15) (Peptidylarginine deiminase II) (Protein-arginine deiminase type II)	28.4251	28.2529	29.0847	28.6141
Q08943	FACT complex subunit SSRP1 (Facilitates chromatin transcription complex subunit SSRP1) (Recombination signal sequence recognition protein 1) (Structure-specific recognition protein 1) (T160)	26.295	27.7915	27.6937	27.5258
Q0GA42	Metal transporter CNNM1 (Ancient conserved domain-containing protein 1) (mACDP1) (Cyclin-M1) (Cyclin-like protein 1) (CLP-1)	25.8902	26.7909	26.9863	26.3095
Q0GNC1	Inverted formin-2	25.9765	25.4292	25.3986	25.626
Q0KK55	Kinase non-catalytic C-lobe domain-containing protein 1 (KIND domain-containing protein 1) (Protein very KIND) (v-KIND) (Ras-GEF domain-containing family member 2)	23.8191	25.272	25.7074	25.9124
Q0KL02	Triple functional domain protein (EC 2.7.11.1)	28.0671	28.3489	28.2917	28.0781
Q0P5W1	Vacuolar protein sorting-associated protein 8 homolog	22.6936	24.2127	22.8052	23.643
Q0P678	Zinc finger CCCH domain-containing protein 18 (Nuclear protein NHN1)	25.4608	24.7351	24.3341	26.2552
Q0V8T9	Contactin-associated protein like 5-1 (Cell recognition molecule Caspr5-1) (Cell recognition molecule Caspr5a) (Contactin-associated protein-like 5a)	24.391	24.8978	24.2425	18.4671
Q0VBF8	Protein stum homolog	21.2585	24.088	23.9616	23.5998
Q0VGY8	Protein TANC1 (Tetratricopeptide repeat, ankyrin repeat and coiled-coil domain-containing protein 1)	25.1184	25.0422	25.2431	25.1674
Q11011	Puromycin-sensitive aminopeptidase (PSA) (EC 3.4.11.14) (Cytosol alanyl aminopeptidase) (AAP-S)	31.4412	31.6903	31.6238	31.4933
Q148V7	RAB11-binding protein RELCH (LisH domain and HEAT repeat-containing protein KIAA1468) (RAB11-binding protein containing LisH, coiled-coil, and HEAT repeats)	28.5775	28.9209	28.8019	28.6981
Q149L6	DnaJ homolog subfamily B member 14	25.8008	22.9575	23.3484	25.1108
Q14B80	Potassium voltage-gated channel subfamily C member 2 (Shaw-like potassium channel) (Voltage-gated potassium channel Kv3.2)	23.8526	25.0539	23.066	22.8695
Q14BB9	MAP6 domain-containing protein 1 (21 kDa STOP-like protein) (SL21)	25.409	26.182	28.0567	27.555
Q14BI2	Metabotropic glutamate receptor 2 (mGluR2)	26.2224	26.9203	26.7412	26.9642
Q14C51	Pentatricopeptide repeat domain-containing protein 3, mitochondrial (28S ribosomal protein S39, mitochondrial) (MRP-S39)	26.3353	26.6056	26.5187	26.0918
Q14CH0	Protein FAM171B	26.3083	25.7633	26.1615	26.0438
Q14CH7	Alanine--tRNA ligase, mitochondrial (EC 6.1.1.7) (Alanyl-tRNA synthetase) (AlaRS)	23.4036	23.3288	18.4671	20.2008
Q1RLL3	Copine-9 (Copine IX)	24.8584	25.5502	25.6943	25.879
Q2EMV9	Protein mono-ADP-ribosyltransferase PARP14 (EC 2.4.2.-) (ADP-ribosyltransferase diphtheria toxin-like 8) (ARTD8) (Collaborator of STAT6) (CoaSt6) (Poly [ADP-ribose] polymerase 14) (PARP-14)	27.0469	27.1862	26.7685	26.2839
Q2KN98	Cytospin-A (SPECC1-like protein) (Sperm antigen with calponin homology and coiled-coil domains 1-like)	22.8324	21.4634	20.4484	19.9854
Q2M3X8	Phosphatase and actin regulator 1	27.6157	27.8731	27.7735	27.1657
Q2NL51	Glycogen synthase kinase-3 alpha (GSK-3 alpha) (EC 2.7.11.26) (Serine/threonine-protein kinase GSK3A) (EC 2.7.11.1)	28.4168	28.4054	28.5085	28.5838
Q2PFD7	PH and SEC7 domain-containing protein 3 (Exchange factor for ADP-ribosylation factor guanine nucleotide factor 6 D) (Exchange factor for ARF6 D) (Pleckstrin homology and SEC7 domain-containing protein 3)	30.5361	30.5275	30.7707	30.6142
Q2TBE6	Phosphatidylinositol 4-kinase type 2-alpha (EC 2.7.1.67) (Phosphatidylinositol 4-kinase type II-alpha)	26.7663	26.8488	26.6032	26.9252
Q2TPA8	Hydroxysteroid dehydrogenase-like protein 2 (EC 1.-.-.-)	28.9152	28.4656	28.6596	28.4741
Q3B7Z2	Oxysterol-binding protein 1	27.5479	27.5311	27.7275	27.8343
Q3KNM2	E3 ubiquitin-protein ligase MARCHF5 (EC 2.3.2.27) (Membrane-associated RING finger protein 5) (Membrane-associated RING-CH protein V) (MARCH-V) (RING-type E3 ubiquitin transferase MARCHF5)	24.9257	26.3198	26.3709	26.0617
Q3LAC4	Phosphatidylinositol 3,4,5-trisphosphate-dependent Rac exchanger 2 protein (P-Rex2) (PtdIns(3,4,5)-dependent Rac exchanger 2) (DEP domain-containing protein 2)	22.6438	22.6331	22.982	21.9773
Q3TAS6	ER membrane protein complex subunit 10 (Hematopoietic signal peptide-containing membrane domain-containing protein 1)	23.1776	24.3743	24.0183	23.2233
Q3TBW2	39S ribosomal protein L10, mitochondrial (L10mt) (MRP-L10)	25.9133	25.4664	25.974	25.7147
Q3TC33	Coiled-coil domain-containing protein 127	25.6642	26.8952	26.3484	26.5989
Q3TC72	Fumarylacetoacetate hydrolase domain-containing protein 2A (EC 3.-.-.-)	29.7051	29.8013	29.9409	29.261
Q3TCH7	Cullin-4A (CUL-4A)	24.4141	23.785	24.5213	20.9054
Q3TCJ1	BRISC complex subunit Abraxas 2 (Abraxas brother protein 1) (Protein FAM175B)	25.9804	24.666	23.6243	25.2626
Q3TCN2	Putative phospholipase B-like 2 (EC 3.1.1.-) (66.3 kDa protein) (76 kDa protein) (p76) (LAMA-like protein 2) (Lamina ancestor homolog 2) (Phospholipase B domain-containing protein 2) [Cleaved into: Putative phospholipase B-like 2 28 kDa form; Putative phospholipase B-like 2 40 kDa form; Putative phospholipase B-like 2 15 kDa form]	24.0564	25.1861	23.1788	24.6163
Q3TDD9	Protein phosphatase 1 regulatory subunit 21 (Coiled-coil domain-containing protein 128) (KLRAQ motif-containing protein 1)	28.0197	27.4964	27.4128	27.7493
Q3TDK6	Protein rogdi homolog (Leucine-zipper-containing LZF)	29.6871	30.0677	30.0284	29.8983
Q3TDN2	FAS-associated factor 2 (UBX domain-containing protein 8)	27.4276	28.2302	28.2612	28.2983
Q3TDQ1	Dolichyl-diphosphooligosaccharide--protein glycosyltransferase subunit STT3B (Oligosaccharyl transferase subunit STT3B) (STT3-B) (EC 2.4.99.18) (B6dom1 antigen) (Source of immunodominant MHC-associated peptides)	25.7131	25.7975	25.9937	26.2425
Q3TEA8	Heterochromatin protein 1-binding protein 3	30.6967	30.5441	30.4028	31.0115
Q3TES0	IQ motif and SEC7 domain-containing protein 3	27.2051	27.4106	26.6575	26.4963
Q3TFD2	Lysophosphatidylcholine acyltransferase 1 (LPC acyltransferase 1) (LPCAT-1) (LysoPC acyltransferase 1) (mLPCAT1) (EC 2.3.1.23) (1-acylglycerol-3-phosphate O-acyltransferase) (EC 2.3.1.51) (1-acylglycerophosphocholine O-acyltransferase) (1-alkenylglycerophosphocholine O-acyltransferase) (EC 2.3.1.25) (1-alkylglycerophosphocholine O-acetyltransferase) (EC 2.3.1.67) (Acetyl-CoA:lyso-platelet-activat…	24.3795	25.2827	24.4608	24.7671
Q3TFQ1	SPRY domain-containing protein 7 (Chronic lymphocytic leukemia deletion region gene 6 protein homolog) (CLL deletion region gene 6 protein homolog)	26.378	24.7024	26.4082	27.9321
Q3THE2	Myosin regulatory light chain 12B (Myosin regulatory light chain 2-B, smooth muscle isoform) (Myosin regulatory light chain 20 kDa) (MLC20) (Myosin regulatory light chain MRLC2)	29.2007	29.1043	29.8145	29.7002
Q3THG9	Alanyl-tRNA editing protein Aarsd1 (Alanyl-tRNA deacylase alaX) (AlaX) (AlaXp-II) (Alanyl-tRNA synthetase domain-containing protein 1)	25.3641	26.3999	26.0408	25.4111
Q3THK7	GMP synthase [glutamine-hydrolyzing] (EC 6.3.5.2) (GMP synthetase) (Glutamine amidotransferase)	28.3159	28.7884	28.9303	28.6072
Q3THS6	S-adenosylmethionine synthase isoform type-2 (AdoMet synthase 2) (EC 2.5.1.6) (Methionine adenosyltransferase 2) (MAT 2)	18.2099	23.6181	18.2508	18.2099
Q3THW5	Histone H2A.V (H2A.F/Z) (H2A.Z variant histone 2)	30.441	29.7335	30.5196	30.2603
Q3TIR1	Trafficking protein particle complex subunit 13	25.7999	24.316	25.9572	25.597
Q3TIR3	Synembryn-A (Protein Ric-8A)	21.0727	23.0058	23.0474	23.3783
Q3TIV5	Zinc finger CCCH domain-containing protein 15 (DRG family-regulatory protein 1) (Epo-immediate response gene protein FM22)	27.7122	25.5082	25.9122	26.3405
Q3TIX9	U4/U6.U5 tri-snRNP-associated protein 2 (Inactive ubiquitin-specific peptidase 39)	27.1302	28.1094	27.5667	27.7438
Q3TJD7	PDZ and LIM domain protein 7 (LIM mineralization protein) (LMP) (Protein enigma)	24.5826	22.406	21.5063	19.9461
Q3TJZ6	Protein FAM98A	26.8668	26.8235	27.2527	25.6705
Q3TKT4	Transcription activator BRG1 (EC 3.6.4.-) (ATP-dependent helicase SMARCA4) (BRG1-associated factor 190A) (BAF190A) (Protein brahma homolog 1) (SNF2-beta) (SWI/SNF-related matrix-associated actin-dependent regulator of chromatin subfamily A member 4)	27.0057	25.0903	25.3213	25.6339
Q3TL44	NLR family member X1	24.9701	25.3356	24.5301	24.9321
Q3TLH4	Protein PRRC2C (BAT2 domain-containing protein 1) (HLA-B-associated transcript 2-like 2) (Proline-rich and coiled-coil-containing protein 2C)	28.0281	27.7213	27.8597	28.2132
Q3TLI0	Trafficking protein particle complex subunit 10 (Trafficking protein particle complex subunit TMEM1) (Transport protein particle subunit TMEM1) (TRAPP subunit TMEM1)	26.9974	30.1312	26.8653	26.8386
Q3TLP5	Enoyl-CoA hydratase domain-containing protein 2, mitochondrial	23.1422	24.9416	24.1153	22.723
Q3TMH2	Secernin-3	25.891	26.0043	26.1986	26.3931
Q3TPE9	Ankyrin repeat and MYND domain-containing protein 2	23.7206	25.1426	26.1413	26.1024
Q3TPX4	Exocyst complex component 5 (Exocyst complex component Sec10)	28.3034	28.8711	28.7699	28.7794
Q3TQB2	FAD-dependent oxidoreductase domain-containing protein 1 (EC 1.-.-.-)	29.5639	18.4671	29.8527	22.3014
Q3TRM4	Patatin-like phospholipase domain-containing protein 6 (Neuropathy target esterase) (EC 3.1.1.5)	25.5494	25.7345	25.71	25.7261
Q3TRR0	Microtubule-associated protein 9 (Aster-associated protein)	25.6346	20.8361	19.9461	23.7196
Q3TUH1	Phosphatidate cytidylyltransferase, mitochondrial (EC 2.7.7.41) (CDP-diacylglycerol synthase) (CDP-DAG synthase) (Mitochondrial translocator assembly and maintenance protein 41 homolog) (TAM41)	27.8741	27.0585	27.0724	27.0384
Q3TVA9	Coiled-coil domain-containing protein 136	29.001	28.1239	29.1066	28.7059
Q3TW96	UDP-N-acetylhexosamine pyrophosphorylase-like protein 1 (EC 2.7.7.-)	23.6528	23.7503	21.8139	22.4064
Q3TWL2	Type 1 phosphatidylinositol 4,5-bisphosphate 4-phosphatase (Type 1 PtdIns-4,5-P2 4-Ptase) (EC 3.1.3.78) (PtdIns-4,5-P2 4-Ptase I) (Transmembrane protein 55B)	25.6064	25.7227	25.6582	26.8194
Q3TWN3	Metal transporter CNNM2 (Ancient conserved domain-containing protein 2) (mACDP2) (Cyclin-M2)	26.7849	24.1714	24.4497	23.4395
Q3TWW8	Serine/arginine-rich splicing factor 6 (Pre-mRNA-splicing factor SRP55) (Splicing factor, arginine/serine-rich 6)	27.484	28.4485	27.9946	28.9322
Q3TXS7	26S proteasome non-ATPase regulatory subunit 1 (26S proteasome regulatory subunit RPN2) (26S proteasome regulatory subunit S1)	29.1655	29.4032	29.3912	29.123
Q3TXX3	Protrudin (Zinc finger FYVE domain-containing protein 27)	21.0727	22.6824	19.1804	21.6556
Q3TXX4	Vesicular glutamate transporter 1 (VGluT1) (Brain-specific Na(+)-dependent inorganic phosphate cotransporter) (Solute carrier family 17 member 7)	30.2868	30.7101	30.705	30.9388
Q3TY60	Protein FAM131B	27.553	26.3444	27.0506	27.2416
Q3TY86	Apoptosis-inducing factor 3 (EC 1.-.-.-) (Apoptosis-inducing factor-like protein)	27.6734	26.6008	26.7751	26.3564
Q3TYP4	Transmembrane protein 88B	18.4671	24.0571	23.6721	23.8354
Q3TZM9	GDP-Man:Man(3)GlcNAc(2)-PP-Dol alpha-1,2-mannosyltransferase (EC 2.4.1.131) (Asparagine-linked glycosylation protein 11 homolog) (Glycolipid 2-alpha-mannosyltransferase)	26.0761	28.287	26.9615	25.8846
Q3TZX3	Solute carrier family 25 member 33	22.7237	22.3764	23.6313	22.3677
Q3TZZ7	Extended synaptotagmin-2 (E-Syt2)	26.217	26.7003	26.5721	26.5709
Q3U0M1	Trafficking protein particle complex subunit 9 (NIK- and IKBKB-binding protein)	27.7404	27.782	26.683	27.4709
Q3U0S6	Ras-interacting protein 1 (Rain)	24.4775	23.6206	24.0829	23.9239
Q3U0V1	Far upstream element-binding protein 2 (FUSE-binding protein 2) (KH type-splicing regulatory protein) (KSRP)	29.9907	24.9906	25.7052	24.9955
Q3U186	Probable arginine--tRNA ligase, mitochondrial (EC 6.1.1.19) (Arginyl-tRNA synthetase) (ArgRS)	22.7866	23.6514	24.8139	23.2355
Q3U1J4	DNA damage-binding protein 1 (DDB p127 subunit) (Damage-specific DNA-binding protein 1) (UV-damaged DNA-binding factor)	29.1203	30.0607	29.5313	29.6921
Q3U1Y4	DENN domain-containing protein 4B (Brain-specific gene 4 protein) (Brain specific protein 4)	23.6967	24.7516	25.6029	26.2241
Q3U214	Microtubule-associated serine/threonine-protein kinase 3 (EC 2.7.11.1)	21.475	19.9759	22.1236	22.4252
Q3U2A8	Valine--tRNA ligase, mitochondrial (EC 6.1.1.9) (Valyl-tRNA synthetase) (ValRS)	25.7308	26.2421	23.8106	24.4303
Q3U2I3	FHF complex subunit HOOK interacting protein 1B (FTS and Hook-interacting protein) (FHIP)	23.2129	23.2269	19.9461	22.1122
Q3U2V3	8-oxo-dGDP phosphatase NUDT18 (EC 3.6.1.58) (2-hydroxy-dADP phosphatase) (7,8-dihydro-8-oxoguanine phosphatase) (MutT homolog 3) (Nucleoside diphosphate-linked moiety X motif 18) (Nudix motif 18)	21.475	23.3086	22.2694	23.7544
Q3U487	E3 ubiquitin-protein ligase HECTD3 (EC 2.3.2.26) (HECT domain-containing protein 3) (HECT-type E3 ubiquitin transferase HECTD3)	26.4656	25.0838	25.8089	26.1346
Q3U5Q7	UMP-CMP kinase 2, mitochondrial (EC 2.7.4.14) (Nucleoside-diphosphate kinase) (EC 2.7.4.6) (Thymidylate kinase LPS-inducible member) (TYKi)	28.3011	28.2619	28.9616	29.1945
Q3U7R1	Extended synaptotagmin-1 (E-Syt1) (Membrane-bound C2 domain-containing protein)	27.7837	27.5546	27.7641	28.242
Q3U7U3	F-box only protein 7	25.2637	25.7905	24.257	23.5539
Q3U9G9	Delta(14)-sterol reductase LBR (Delta-14-SR) (EC 1.3.1.70) (3-beta-hydroxysterol Delta (14)-reductase) (C-14 sterol reductase) (C14SR) (Integral nuclear envelope inner membrane protein) (Lamin-B receptor) (Sterol C14-reductase)	22.9025	23.5961	24.6888	22.362
Q3UBX0	Transmembrane protein 109 (Mitsugumin-23) (Mg23)	25.8287	26.2518	25.506	24.3138
Q3UDE2	Tubulin--tyrosine ligase-like protein 12 (Inactive tubulin--tyrosine ligase-like protein 12)	25.592	25.2657	25.512	24.6681
Q3UDP0	WD repeat-containing protein 41	24.5635	24.6806	24.8005	24.8388
Q3UE31	Uncharacterized protein KIAA0930 homolog	22.8265	18.4671	22.0942	22.1106
Q3UE37	Ubiquitin-conjugating enzyme E2 Z (EC 2.3.2.23) (E2 ubiquitin-conjugating enzyme Z) (Uba6-specific E2 conjugating enzyme 1) (Use1) (Ubiquitin carrier protein Z) (Ubiquitin-protein ligase Z)	25.3333	26.376	24.9552	26.2344
Q3UEB3	Poly(U)-binding-splicing factor PUF60 (60 kDa poly(U)-binding-splicing factor)	28.7938	29.3553	28.8957	29.1309
Q3UFF7	Lysophospholipase-like protein 1 (EC 3.1.2.22)	26.8357	25.8752	24.1038	27.1503
Q3UFK8	FERM domain-containing protein 8 (iRhom tail-associated protein) (iTAP)	25.886	26.3391	24.5399	26.4398
Q3UFS0	Protein zyg-11 homolog B	24.4998	24.6189	23.7874	23.8691
Q3UGR5	Haloacid dehalogenase-like hydrolase domain-containing protein 2	29.435	29.5412	29.1526	29.4393
Q3UGX3	N-acetylaspartate synthetase (NAA synthetase) (EC 2.3.1.17) (N-acetyltransferase 8-like protein) (Protein Shati)	25.5494	25.055	24.1617	25.7374
Q3UGY8	Brefeldin A-inhibited guanine nucleotide-exchange protein 3 (ARFGEF family member 3)	27.0474	28.2543	27.3351	27.1703
Q3UH60	Disco-interacting protein 2 homolog B (DIP2 homolog B)	29.534	30.6431	30.0645	30.0928
Q3UH66	Serine/threonine-protein kinase WNK2 (EC 2.7.11.1) (Protein kinase lysine-deficient 2) (Protein kinase with no lysine 2)	27.4627	27.8141	27.5331	27.2442
Q3UH68	LIM and calponin homology domains-containing protein 1	27.0455	27.1479	27.3434	27.5694
Q3UH99	Protein shisa-6 (Cystine-knot AMPAR modulating protein of 52 kDa) (CKAMP52) (Shisa family member 6)	24.1587	23.6109	24.6261	24.5613
Q3UHB1	5'-nucleotidase domain-containing protein 3 (EC 3.1.3.-) (GRP94-neighboring nucleotidase)	30.4496	30.282	30.7477	30.768
Q3UHB8	Coiled-coil domain-containing protein 177	26.9951	27.7327	28.5063	28.1673
Q3UHC7	Disabled homolog 2-interacting protein (DAB2-interacting protein) (ASK-interacting protein 1) (DOC-2/DAB-2 interactive protein)	27.0404	25.0346	27.4351	26.1908
Q3UHD1	Adhesion G protein-coupled receptor B1 (Brain-specific angiogenesis inhibitor 1) [Cleaved into: Vasculostatin-120 (Vstat120); Vasculostatin-40 (Vstat-40)]	25.0758	24.9621	25.0664	25.3119
Q3UHD2	Glucose-fructose oxidoreductase domain-containing protein 1 (EC 1.-.-.-)	25.1678	21.887	23.9793	23.9302
Q3UHD6	Sorting nexin-27	24.7289	22.2176	18.2508	24.2036
Q3UHD9	Arf-GAP with GTPase, ANK repeat and PH domain-containing protein 2 (AGAP-2) (Centaurin-gamma-1) (Cnt-g1) (Phosphatidylinositol 3-kinase enhancer) (PIKE)	26.5843	27.6035	27.7463	28.1708
Q3UHE1	Membrane-associated phosphatidylinositol transfer protein 3 (Phosphatidylinositol transfer protein, membrane-associated 3) (PITPnm 3) (Pyk2 N-terminal domain-interacting receptor 1) (NIR-1)	24.0465	24.7676	18.4671	21.2249
Q3UHH2	Solute carrier family 22 member 23	27.4176	26.8551	26.2216	27.0152
Q3UHI4	Protein TMED8	23.2392	24.7775	24.4269	24.2933
Q3UHJ0	AP2-associated protein kinase 1 (EC 2.7.11.1) (Adaptor-associated kinase 1)	31.7805	32.1258	32.1456	32.1952
Q3UHK1	Proton myo-inositol cotransporter (H(+)-myo-inositol cotransporter) (Hmit) (H(+)-myo-inositol symporter) (Solute carrier family 2 member 13)	27.3459	27.1068	26.5772	27.6572
Q3UHK6	Teneurin-4 (Ten-4) (Downstream of CHOP4) (Protein Odd Oz/ten-m homolog 4) (Tenascin-M4) (Ten-m4) (Teneurin transmembrane protein 4)	28.4298	26.1308	25.4239	26.3075
Q3UHL1	CaM kinase-like vesicle-associated protein	30.5823	31.1164	31.1821	31.3985
Q3UHX2	28 kDa heat- and acid-stable phosphoprotein (PDGF-associated protein) (PAP) (PDGFA-associated protein 1) (PAP1)	28.5199	28.1611	28.5904	28.2095
Q3UIU2	NADH dehydrogenase [ubiquinone] 1 beta subcomplex subunit 6 (Complex I-B17) (CI-B17) (NADH-ubiquinone oxidoreductase B17 subunit)	27.811	29.7873	29.7368	30.0362
Q3UJB9	Enhancer of mRNA-decapping protein 4	26.1318	26.4832	25.8035	26.4391
Q3UJD6	Ubiquitin carboxyl-terminal hydrolase 19 (EC 3.4.19.12) (Deubiquitinating enzyme 19) (Ubiquitin thioesterase 19) (Ubiquitin-specific-processing protease 19)	22.5277	18.4671	23.0918	18.4671
Q3UJP5	Cilia- and flagella-associated protein 418	22.7755	23.2133	22.9122	18.4671
Q3UJU9	Regulator of microtubule dynamics protein 3 (RMD-3) (mRMD-3) (Protein FAM82A2) (Protein FAM82C)	28.5289	27.8269	28.2534	28.0562
Q3UKJ7	WD40 repeat-containing protein SMU1 (Smu-1 suppressor of mec-8 and unc-52 protein homolog) [Cleaved into: WD40 repeat-containing protein SMU1, N-terminally processed]	25.9914	27.6579	27.4037	27.9431
Q3UL36	Arginine and glutamate-rich protein 1	28.7003	26.9645	26.5494	26.7126
Q3ULD5	Methylcrotonoyl-CoA carboxylase beta chain, mitochondrial (MCCase subunit beta) (EC 6.4.1.4) (3-methylcrotonyl-CoA carboxylase 2) (3-methylcrotonyl-CoA carboxylase non-biotin-containing subunit) (3-methylcrotonyl-CoA:carbon dioxide ligase subunit beta)	30.0356	30.1239	29.9774	29.9918
Q3ULF4	Paraplegin (EC 3.4.24.-) (Spastic paraplegia 7 protein)	26.8494	26.1272	25.5642	25.8945
Q3ULJ0	Glycerol-3-phosphate dehydrogenase 1-like protein (EC 1.1.1.8)	30.1894	29.7541	30.2097	30.1215
Q3UM45	Protein phosphatase 1 regulatory subunit 7 (Protein phosphatase 1 regulatory subunit 22)	28.7501	29.562	29.1532	29.0921
Q3UMB5	Guanine nucleotide exchange protein SMCR8 (Smith-Magenis syndrome chromosomal region candidate gene 8 protein homolog)	25.7789	24.7289	24.2992	25.3664
Q3UMB9	WASH complex subunit 4 (WASH complex subunit SWIP)	26.5411	26.9552	26.102	26.2522
Q3UMC0	Ribosome biogenesis protein SPATA5 (EC 3.6.4.10) (Spermatogenesis-associated factor protein) (Spermatogenesis-associated protein 5)	24.017	24.695	23.6931	24.0592
Q3UMR5	Calcium uniporter protein, mitochondrial	28.7001	29.3589	28.773	28.5516
Q3UMT1	Protein phosphatase 1 regulatory subunit 12C (Protein phosphatase 1 myosin-binding subunit of 85 kDa) (Protein phosphatase 1 myosin-binding subunit p85)	24.9584	25.445	24.773	25.3545
Q3UMU9	Hepatoma-derived growth factor-related protein 2 (HRP-2)	26.1009	23.6326	23.8539	24.5635
Q3UMY5	Echinoderm microtubule-associated protein-like 4 (EMAP-4)	23.7056	22.9799	23.6019	23.8905
Q3UN04	Ubiquitin carboxyl-terminal hydrolase 30 (EC 3.4.19.12) (Deubiquitinating enzyme 30) (Ubiquitin thioesterase 30) (Ubiquitin-specific-processing protease 30) (Ub-specific protease 30)	24.3428	20.6306	19.8674	21.3503
Q3UN70	Myelin regulatory factor-like protein	27.7641	27.5148	18.2508	18.2099
Q3UNH4	G protein-regulated inducer of neurite outgrowth 1 (GRIN1)	29.2715	29.8769	28.7712	29.7904
Q3UNZ8	Quinone oxidoreductase-like protein 2 (EC 1.-.-.-) (Zeta-crystallin homolog 2)	28.3253	28.4321	28.8645	28.8125
Q3UPH1	Protein PRRC1 (Proline-rich and coiled-coil-containing protein 1)	22.8922	20.7383	24.0132	23.2794
Q3UPL0	Protein transport protein Sec31A (SEC31-like protein 1) (SEC31-related protein A)	29.9084	29.413	29.0383	29.0159
Q3UQ84	Threonine--tRNA ligase, mitochondrial (EC 6.1.1.3) (Threonyl-tRNA synthetase) (ThrRS) (Threonyl-tRNA synthetase-like 1)	26.4223	25.7575	26.1972	25.5168
Q3UQN2	F-BAR domain only protein 2	22.7453	22.2198	19.9461	19.9461
Q3UQU0	Bromodomain-containing protein 9	23.0376	21.0939	20.7606	19.9461
Q3UR70	Transforming growth factor-beta receptor-associated protein 1 (TGF-beta receptor-associated protein 1) (TRAP-1) (TRAP1)	23.4585	23.4618	24.3351	24.218
Q3URD3	Sarcolemmal membrane-associated protein (Sarcolemmal-associated protein)	24.9938	25.2747	24.9612	22.6453
Q3URE1	Malonate--CoA ligase ACSF3, mitochondrial (EC 6.2.1.76) (Acyl-CoA synthetase family member 3)	28.5479	28.3109	27.4231	27.8462
Q3URQ0	Testis-expressed protein 10	23.0695	23.0334	21.9377	23.2639
Q3URS9	Mitochondrial potassium channel (MITOK) (Coiled-coil domain-containing protein 51)	26.087	24.8677	25.7634	25.5473
Q3USB7	Inactive phospholipase C-like protein 1 (PLC-L1) (Phospholipase C-related but catalytically inactive protein) (PRIP)	28.5331	28.7991	31.2093	28.8709
Q3UTH8	Rho guanine nucleotide exchange factor 9 (Collybistin) (Rac/Cdc42 guanine nucleotide exchange factor 9)	23.1269	23.3695	18.2508	22.2369
Q3UTJ2	Sorbin and SH3 domain-containing protein 2 (Arg-binding protein 2) (ArgBP2) (Arg/Abl-interacting protein 2)	28.9259	28.7139	28.5907	28.66
Q3UTQ8	Cyclin-dependent kinase-like 5 (EC 2.7.11.22)	18.2099	22.693	25.3301	24.5476
Q3UU96	Serine/threonine-protein kinase MRCK alpha (EC 2.7.11.1) (CDC42-binding protein kinase alpha)	28.7556	28.1881	28.321	28.8178
Q3UUG6	TBC1 domain family member 24	27.8382	29.4445	29.8572	29.9446
Q3UUI3	Acyl-coenzyme A thioesterase THEM4 (Acyl-CoA thioesterase THEM4) (EC 3.1.2.2) (Carboxyl-terminal modulator protein) (Thioesterase superfamily member 4)	27.857	28.0099	27.2678	27.836
Q3UUQ7	GPI inositol-deacylase (EC 3.1.-.-) (Post-GPI attachment to proteins factor 1)	26.0683	26.9449	25.8752	27.0345
Q3UV17	Keratin, type II cytoskeletal 2 oral (Keratin-76) (K76) (Type-II keratin Kb9)	18.2099	24.3624	27.1754	25.5132
Q3UV70	[Pyruvate dehydrogenase [acetyl-transferring]]-phosphatase 1, mitochondrial (PDP 1) (EC 3.1.3.43) (Protein phosphatase 2C) (Pyruvate dehydrogenase phosphatase catalytic subunit 1) (PDPC 1)	28.668	28.1356	27.7105	28.5082
Q3UVG3	Protein FAM91A1	24.6116	26.7325	25.6961	26.1479
Q3UVK0	Endoplasmic reticulum metallopeptidase 1 (EC 3.4.-.-) (Felix-ina)	26.667	26.4685	26.1929	26.1546
Q3UVL4	Vacuolar protein sorting-associated protein 51 homolog (Protein fat-free homolog)	27.8446	28.5494	28.2714	28.2099
Q3UVX5	Metabotropic glutamate receptor 5 (mGluR5)	25.2853	25.4276	22.151	24.5639
Q3UYC0	Protein phosphatase 1H (EC 3.1.3.16)	25.4378	24.0093	23.3587	24.3014
Q3UYG8	ADP-ribose glycohydrolase MACROD2 (MACRO domain-containing protein 2) (O-acetyl-ADP-ribose deacetylase MACROD2) (EC 3.5.1.-) ([Protein ADP-ribosylaspartate] hydrolase MACROD2) (EC 3.2.2.-) ([Protein ADP-ribosylglutamate] hydrolase MACROD2) (EC 3.2.2.-)	23.9588	18.4671	25.5466	23.8002
Q3UYV9	Nuclear cap-binding protein subunit 1 (80 kDa nuclear cap-binding protein) (CBP80) (NCBP 80 kDa subunit)	23.1423	26.269	26.1252	26.6993
Q3UZ39	Leucine-rich repeat flightless-interacting protein 1 (LRR FLII-interacting protein 1) (FLI-LRR-associated protein 1) (Flap-1) (H186 FLAP)	25.2213	24.6464	24.5171	24.3883
Q3UZP4	Small VCP/p97-interacting protein	26.1391	27.5497	27.6087	27.1092
Q3V038	Tetratricopeptide repeat protein 9A (TPR repeat protein 9A)	22.2878	25.8014	25.2743	25.2225
Q3V0G7	GTPase-activating Rap/Ran-GAP domain-like protein 3	22.3466	21.6809	21.0024	22.2778
Q3V0K9	Plastin-1	26.9739	25.7575	27.7536	26.2577
Q3V1L4	Cytosolic purine 5'-nucleotidase (EC 3.1.3.5) (EC 3.1.3.99) (Cytosolic nucleoside phosphotransferase 5'N) (EC 2.7.1.77)	26.1566	25.6259	27.1504	25.191
Q3V1U8	ELMO domain-containing protein 1	27.88	27.2452	27.3994	27.3935
Q3V384	AFG1-like ATPase (EC 3.6.-.-) (Lactation elevated protein 1)	23.7194	24.6346	24.3416	25.2151
Q3V3Q7	Phosphofurin acidic cluster sorting protein 2 (PACS-2) (PACS1-like protein)	26.6058	27.3251	27.1096	27.0066
Q3V3R1	Monofunctional C1-tetrahydrofolate synthase, mitochondrial (EC 6.3.4.3) (Formyltetrahydrofolate synthetase)	30.1775	31.1423	29.8636	30.8477
Q3V3V9	Capping protein, Arp2/3 and myosin-I linker protein 2 (Capping protein regulator and myosin 1 linker 2) (F-actin-uncapping protein RLTPR) (Leucine-rich repeat-containing protein 16C) (RGD, leucine-rich repeat, tropomodulin and proline-rich-containing protein)	26.3133	26.7172	27.7571	27.3297
Q3ZT31	Sorting nexin-25	23.3861	22.037	22.9494	23.4892
Q497V5	S1 RNA-binding domain-containing protein 1	23.2382	22.7396	20.8911	23.2943
Q499X9	Methionine--tRNA ligase, mitochondrial (EC 6.1.1.10) (Methionyl-tRNA synthetase 2) (Mitochondrial methionyl-tRNA synthetase) (MtMetRS)	24.339	25.3092	24.5971	24.8823
Q4ACU6	SH3 and multiple ankyrin repeat domains protein 3 (Shank3) (Proline-rich synapse-associated protein 2) (ProSAP2) (SPANK-2)	27.9297	28.3597	28.5242	28.7269
Q4FK66	Pre-mRNA-splicing factor 38A	24.8442	24.2637	24.2335	24.1813
Q4JIM5	Tyrosine-protein kinase ABL2 (EC 2.7.10.2) (Abelson murine leukemia viral oncogene homolog 2) (Abelson tyrosine-protein kinase 2) (Abelson-related gene protein) (Tyrosine-protein kinase ARG)	25.9842	26.255	26.5254	26.5183
Q4KML4	Costars family protein ABRACL (ABRA C-terminal-like protein)	25.4837	25.6049	24.5332	25.7621
Q4KMM3	Oxidation resistance protein 1 (Protein C7)	30.9039	30.6332	30.7968	31.063
Q4KUS2	Protein unc-13 homolog A (Munc13-1)	27.7649	28.1574	27.9824	28.4287
Q4PJX1	Protein odr-4 homolog (mODR-4)	23.9724	24.8024	24.9043	25.1963
Q4QQM4	Tumor protein p53-inducible protein 11 (Transformation related protein 53 inducible protein 11) (p53-induced gene 11 protein)	26.9686	27.2644	27.191	27.1423
Q4U4S6	Xin actin-binding repeat-containing protein 2 (Beta-xin) (Cardiomyopathy-associated protein 3) (Myogenic MEF2-activated Xin-related protein) (Myomaxin) (mXinbeta)	26.2532	25.184	25.336	25.878
Q4V9Z5	Seizure 6-like protein 2 (Brain-specific receptor-like protein A) (BSRP-A)	28.2016	27.0515	27.6465	27.7828
Q4VA53	Sister chromatid cohesion protein PDS5 homolog B (Androgen-induced proliferation inhibitor) (Androgen-induced prostate proliferative shutoff-associated protein AS3)	27.3281	28.0906	27.8751	28.1271
Q4VAA2	Protein CDV3 (Carnitine deficiency-associated protein 3) (Tyrosine-phosphorylated protein 36) (TPP36)	28.9258	28.8144	28.1951	28.565
Q4VAE3	Transmembrane protein 65	29.3024	29.2424	29.2623	29.4508
Q4VBE8	WD repeat-containing protein 18	23.6033	24.9485	25.4542	25.2924
Q4VGL6	Roquin-1 (Roquin) (EC 2.3.2.27) (Protein Sanroque) (RING finger and C3H zinc finger protein 1) (RING finger and CCCH-type zinc finger domain-containing protein 1)	23.1876	21.9819	20.9996	21.3298
Q501J6	Probable ATP-dependent RNA helicase DDX17 (EC 3.6.4.13) (DEAD box protein 17)	30.3349	30.6839	30.4669	30.6441
Q505D7	Optic atrophy 3 protein homolog	27.5915	27.202	26.8698	27.1536
Q505F5	Leucine-rich repeat-containing protein 47	28.7353	29.1165	29.3311	29.0461
Q50H33	BTB/POZ domain-containing protein KCTD8	27.2378	26.1277	24.9149	25.46
Q52KF3	Protein spire homolog 1	25.4945	23.8906	23.3917	25.7021
Q52KI8	Serine/arginine repetitive matrix protein 1 (Plenty-of-prolines 101)	27.1947	27.5536	27.4103	27.6165
Q52KR3	Protein prune homolog 2 (BNIP2 motif-containing molecule at the C-terminal region 1)	27.0754	26.6207	26.1099	26.2695
Q569Z5	Probable ATP-dependent RNA helicase DDX46 (EC 3.6.4.13) (DEAD box protein 46)	26.7252	26.9039	26.9599	27.3441
Q569Z6	Thyroid hormone receptor-associated protein 3 (Thyroid hormone receptor-associated protein complex 150 kDa component) (Trap150)	30.6825	29.0335	28.4377	29.4769
Q56A07	Sodium channel subunit beta-2	27.5045	28.2822	28.3969	28.4682
Q58A65	C-Jun-amino-terminal kinase-interacting protein 4 (JIP-4) (JNK-interacting protein 4) (JNK-associated leucine-zipper protein) (JLP) (JNK/SAPK-associated protein 2) (JSAP2) (Mitogen-activated protein kinase 8-interacting protein 4) (Sperm-associated antigen 9)	26.5551	26.4017	23.2598	28.531
Q59J78	NADH dehydrogenase [ubiquinone] 1 alpha subcomplex assembly factor 2 (Mimitin) (Myc-induced mitochondrial protein) (MMTN) (NDUFA12-like protein)	28.7517	27.7481	28.2778	27.5575
Q5DQR4	Syntaxin-binding protein 5-like (Lethal(2) giant larvae protein homolog 4) (Tomosyn-2)	29.0072	29.1334	29.7851	29.5135
Q5DTL9	Sodium-driven chloride bicarbonate exchanger (Solute carrier family 4 member 10)	28.0581	28.9115	28.4362	28.5742
Q5DTM8	E3 ubiquitin-protein ligase BRE1A (BRE1-A) (EC 2.3.2.27) (RING finger protein 20) (RING-type E3 ubiquitin transferase BRE1A)	22.7635	23.9861	22.1736	24.6339
Q5DTN8	Janus kinase and microtubule-interacting protein 3 (Neuroendocrine long coiled-coil protein 2)	26.1999	25.4496	26.4588	25.8291
Q5DTT2	PH and SEC7 domain-containing protein 1 (Exchange factor for ADP-ribosylation factor guanine nucleotide factor 6) (Exchange factor for ARF6) (Exchange factor for ARF6 A) (Pleckstrin homology and SEC7 domain-containing protein 1)	23.201	25.3811	24.1242	18.2099
Q5DTX6	Junctional cadherin 5-associated protein (Junctional protein associated with coronary artery disease) (JCAD)	23.4773	20.5892	24.0874	18.2099
Q5DTY9	BTB/POZ domain-containing protein KCTD16	27.8211	27.4961	27.1326	27.5788
Q5DU25	IQ motif and SEC7 domain-containing protein 2	28.0983	28.5458	27.8389	27.6096
Q5DU31	Interactor protein for cytohesin exchange factors 1	24.1212	23.6943	25.0617	25.3388
Q5EBJ4	Ermin (Juxtanodin) (JN)	30.3422	29.0257	28.9263	29.1212
Q5EG47	5'-AMP-activated protein kinase catalytic subunit alpha-1 (AMPK subunit alpha-1) (EC 2.7.11.1) (Acetyl-CoA carboxylase kinase) (ACACA kinase) (EC 2.7.11.27) (Hydroxymethylglutaryl-CoA reductase kinase) (HMGCR kinase) (EC 2.7.11.31) (Tau-protein kinase PRKAA1) (EC 2.7.11.26)	26.7659	27.0216	27.731	27.3007
Q5F285	Transmembrane protein 256	25.7619	25.0123	24.2407	22.7463
Q5F2E7	FMR1-interacting protein NUFIP2 (82 kDa FMRP-interacting protein) (82-FIP) (FMRP-interacting protein 2)	25.3388	26.5913	25.8228	25.7163
Q5F2E8	Serine/threonine-protein kinase TAO1 (EC 2.7.11.1) (Thousand and one amino acid protein 1)	28.4455	28.6672	29.044	28.8904
Q5FWH7	Zinc transporter ZIP12 (Solute carrier family 39 member 12) (Zrt- and Irt-like protein 12) (ZIP-12)	24.6903	26.6065	27.7205	27.837
Q5FWK3	Rho GTPase-activating protein 1 (Rho-type GTPase-activating protein 1)	30.1142	30.4794	30.0222	30.2129
Q5H8C4	Intermembrane lipid transfer protein VPS13A (Chorea-acanthocytosis protein homolog) (Chorein) (Vacuolar protein sorting-associated protein 13A)	26.9604	27.0489	26.7911	26.3462
Q5HZI2	C2 calcium-dependent domain-containing protein 4C (Nuclear-localized factor 3) (Protein FAM148C)	25.6518	25.969	29.8344	26.0182
Q5HZI9	Mitochondrial nicotinamide adenine dinucleotide transporter SLC25A51 (Mitochondrial NAD(+) transporter SLC25A51) (Mitochondrial carrier triple repeat protein 1) (Solute carrier family 25 member 51)	26.4886	26.8711	26.8775	26.9948
Q5IRJ6	Proton-coupled zinc antiporter SLC30A9, mitochondrial (GRIP1-associated coactivator 63) (GAC63) (Solute carrier family 30 member 9) (Zinc transporter 9) (ZnT-9)	28.1866	28.0895	28.1773	28.3114
Q5KU39	Vacuolar protein sorting-associated protein 41 homolog (VAM2 homolog) (mVAM2)	25.919	25.5673	25.7387	26.1475
Q5M8N0	CB1 cannabinoid receptor-interacting protein 1 (CRIP-1)	29.3945	30.2879	30.4861	30.3941
Q5M8N4	Epimerase family protein SDR39U1 (EC 1.1.1.-) (Short-chain dehydrogenase/reductase family 39U member 1)	29.2877	28.7849	28.5663	28.5007
Q5NCE8	Magnesium transporter MRS2 homolog, mitochondrial (MRS2-like protein)	27.0553	26.1101	26.7537	26.262
Q5NCF2	Trafficking protein particle complex subunit 1	26.1492	26.7555	26.9642	26.9545
Q5NCR9	Nuclear speckle splicing regulatory protein 1 (Coiled-coil domain-containing protein 55) (Nuclear speckle-related protein 70) (NSrp70)	21.475	21.8471	19.9461	22.487
Q5ND34	WD repeat-containing protein 81	24.7736	18.4671	26.6695	22.4512
Q5PR69	Capping protein-inhibiting regulator of actin dynamics (Cancer-related regulator of actin dynamics)	26.1545	25.9406	26.3778	26.0971
Q5PR73	GTP-binding protein Di-Ras2 (Distinct subgroup of the Ras family member 2)	28.3574	28.2655	28.696	29.245
Q5RJG7	D-ribitol-5-phosphate cytidylyltransferase (EC 2.7.7.40) (2-C-methyl-D-erythritol 4-phosphate cytidylyltransferase-like protein) (Isoprenoid synthase domain-containing protein)	18.4671	23.0156	21.7222	23.8403
Q5RJI5	Serine/threonine-protein kinase BRSK1 (EC 2.7.11.1) (EC 2.7.11.26) (Brain-specific serine/threonine-protein kinase 1) (BR serine/threonine-protein kinase 1) (Serine/threonine-protein kinase SAD-B)	29.892	29.7797	30.2253	29.9276
Q5SFM8	RNA-binding protein 27 (Peri-implantation stem cell protein 1) (RNA-binding motif protein 27)	23.0086	20.2187	19.9461	22.1616
Q5SP85	Coiled-coil domain-containing protein 85A	25.3713	21.6559	21.7719	23.7325
Q5SQX6	Cytoplasmic FMR1-interacting protein 2 (p53-inducible protein 121)	31.9547	32.6009	32.6045	32.3781
Q5SRX1	TOM1-like protein 2 (Target of Myb-like protein 2)	29.1297	28.3696	28.0491	28.577
Q5SS00	DBF4-type zinc finger-containing protein 2 homolog	23.8565	25.6122	24.5083	18.2099
Q5SSH7	Zinc finger ZZ-type and EF-hand domain-containing protein 1	25.318	25.2563	25.6243	25.872
Q5SSL4	Active breakpoint cluster region-related protein	29.3557	29.4572	29.5174	29.2588
Q5SSM3	Rho GTPase-activating protein 44 (Rho-type GTPase-activating protein RICH2) (RhoGAP interacting with CIP4 homologs protein 2) (RICH-2)	28.7068	28.4481	29.2598	29.0088
Q5SSZ5	Tensin-3 (EC 3.1.3.-) (Tensin-like SH2 domain-containing protein 1)	26.659	23.9501	24.1073	24.0364
Q5SU73	Coilin (p80-coilin)	24.3743	22.9297	24.531	24.285
Q5SUC9	Protein SCO1 homolog, mitochondrial	25.4479	25.8852	25.1675	25.4903
Q5SUF2	Luc7-like protein 3 (Cisplatin resistance-associated-overexpressed protein)	27.8692	26.8406	26.3475	27.2396
Q5SUQ9	CST complex subunit CTC1 (Alpha-accessory factor of 132 kDa) (AAF-132) (AAF132) (Conserved telomere maintenance component 1)	23.0863	23.093	24.6226	23.1006
Q5SUR0	Phosphoribosylformylglycinamidine synthase (FGAM synthase) (FGAMS) (EC 6.3.5.3) (Formylglycinamide ribonucleotide amidotransferase) (FGAR amidotransferase) (FGAR-AT) (Formylglycinamide ribotide amidotransferase)	22.8296	24.1283	23.7525	24.3869
Q5SVL6	Rap1 GTPase-activating protein 2 (Rap1GAP2) (GTPase-activating Rap/Ran-GAP domain-like protein 4)	26.2789	27.2141	27.3015	26.8357
Q5SWP3	NAC-alpha domain-containing protein 1	23.9225	25.0364	25.1907	25.4209
Q5SWU9	Acetyl-CoA carboxylase 1 (ACC1) (EC 6.4.1.2) (ACC-alpha) (Acetyl-CoA carboxylase 265)	28.2439	32.8423	33.3181	32.9394
Q5SXY1	Cytospin-B (Sperm antigen with calponin homology and coiled-coil domains 1)	28.5142	28.1293	28.2716	28.3763
Q5SYD0	Unconventional myosin-Id	30.7985	31.6324	31.744	31.5189
Q5SYL3	Bridge-like lipid transfer protein family member 2 (Protein KIAA0100)	25.1111	24.6901	18.4671	18.4671
Q5U3K5	Rab-like protein 6 (GTP-binding protein Parf) (Rab-like protein 1) (RBEL1)	27.2497	27.7677	27.4216	27.3498
Q5U458	DnaJ homolog subfamily C member 11	28.1263	28.1682	28.6431	27.7084
Q5U4C1	G-protein coupled receptor-associated sorting protein 1 (GASP-1)	21.475	20.6898	20.8361	22.1236
Q5U4E0	LHFPL tetraspan subfamily member 4 protein (GABAA receptor regulatory Lhfpl4) (Lipoma HMGIC fusion partner-like 4 protein)	22.3576	23.455	23.5225	23.5609
Q5U5Q9	BRCA1-A complex subunit RAP80 (Receptor-associated protein 80) (Ubiquitin interaction motif-containing protein 1)	27.2003	26.8935	26.8118	26.7435
Q5XG69	Soluble lamin-associated protein of 75 kDa (SLAP75) (Protein FAM169A)	26.1657	25.9976	24.9699	25.1223
Q5XG73	Acyl-CoA-binding domain-containing protein 5	24.1578	24.1736	24.7982	23.9613
Q5XJE5	RNA polymerase-associated protein LEO1	21.475	23.9239	24.3814	24.3694
Q5XJV6	Serine/threonine-protein kinase LMTK3 (EC 2.7.11.1) (Apoptosis-associated tyrosine kinase 3) (Lemur tyrosine kinase 3)	26.0596	24.9029	24.2007	25.3539
Q5XJY5	Coatomer subunit delta (Archain) (Delta-coat protein) (Delta-COP)	30.4749	29.4084	29.1434	29.0865
Q5XKN4	Protein jagunal homolog 1	25.4815	25.7682	24.6993	25.2881
Q5Y5T1	Palmitoyltransferase ZDHHC20 (EC 2.3.1.225) (Acyltransferase ZDHHC20) (EC 2.3.1.-) (DHHC domain-containing cysteine-rich protein 20) (DHHC-20) (Zinc finger DHHC domain-containing protein 20)	23.3201	22.9264	23.2878	24.0183
Q60520	Paired amphipathic helix protein Sin3a (Histone deacetylase complex subunit Sin3a) (Transcriptional corepressor Sin3a)	23.8639	23.9067	23.7723	23.6747
Q60597	2-oxoglutarate dehydrogenase complex component E1 (E1o) (OGDC-E1) (OGDH-E1) (EC 1.2.4.2) (2-oxoglutarate dehydrogenase, mitochondrial) (Alpha-ketoglutarate dehydrogenase) (Alpha-KGDH-E1) (Thiamine diphosphate (ThDP)-dependent 2-oxoglutarate dehydrogenase)	33.9064	33.6781	33.7103	33.8206
Q60598	Src substrate cortactin	30.8975	30.5896	30.8886	30.704
Q60605	Myosin light polypeptide 6 (17 kDa myosin light chain) (LC17) (Myosin light chain 3) (MLC-3) (Myosin light chain alkali 3) (Myosin light chain A3) (Smooth muscle and nonmuscle myosin light chain alkali 6)	30.0262	29.7133	29.1231	29.3499
Q60625	Intercellular adhesion molecule 5 (ICAM-5) (Telencephalin)	27.2439	28.7964	28.2427	27.8023
Q60631	Growth factor receptor-bound protein 2 (Adapter protein GRB2) (SH2/SH3 adapter GRB2)	29.948	29.8213	29.3921	29.6696
Q60634	Flotillin-2 (Epidermal surface antigen) (ESA) (Membrane component chromosome 17 surface marker 1 homolog)	29.6105	29.922	29.7988	29.5948
Q60649	Caseinolytic peptidase B protein homolog (EC 3.6.1.-) (Suppressor of potassium transport defect 3)	26.3654	26.8621	26.6683	27.1061
Q60668	Heterogeneous nuclear ribonucleoprotein D0 (hnRNP D0) (AU-rich element RNA-binding protein 1)	32.8557	31.9724	31.7391	32.17
Q60673	Receptor-type tyrosine-protein phosphatase-like N (R-PTP-N) (PTP IA-2) [Cleaved into: ICA512-N-terminal fragment (ICA512-NTF); ICA512-transmembrane fragment (ICA512-TMF); ICA512-cleaved cytosolic fragment (ICA512-CCF)]	27.3581	28.2057	27.6911	27.9193
Q60675	Laminin subunit alpha-2 (Laminin M chain) (Laminin-12 subunit alpha) (Laminin-2 subunit alpha) (Laminin-4 subunit alpha) (Merosin heavy chain)	26.346	26.4551	26.9944	26.0319
Q60676	Serine/threonine-protein phosphatase 5 (PP5) (EC 3.1.3.16) (Protein phosphatase T) (PPT)	28.9604	28.9075	29.418	29.2744
Q60692	Proteasome subunit beta type-6 (EC 3.4.25.1) (Low molecular mass protein 19) (Macropain delta chain) (Multicatalytic endopeptidase complex delta chain) (Proteasome delta chain) (Proteasome subunit Y)	29.3635	29.3822	29.5067	29.291
Q60710	Deoxynucleoside triphosphate triphosphohydrolase SAMHD1 (dNTPase) (EC 3.1.5.-) (Interferon-gamma-inducible protein Mg11) (SAM domain and HD domain-containing protein 1) (mSAMHD1)	23.3518	25.635	25.2396	24.977
Q60714	Long-chain fatty acid transport protein 1 (Arachidonate--CoA ligase) (EC 6.2.1.15) (Fatty acid transport protein) (Fatty acid transport protein 1) (FATP-1) (Long-chain-fatty-acid--CoA ligase) (EC 6.2.1.3) (Solute carrier family 27 member 1) (Vlc27a1) (Very long-chain acyl-CoA synthetase) (EC 6.2.1.-)	28.8769	28.4773	27.8888	28.1556
Q60715	Prolyl 4-hydroxylase subunit alpha-1 (4-PH alpha-1) (EC 1.14.11.2) (Procollagen-proline,2-oxoglutarate-4-dioxygenase subunit alpha-1)	23.9976	22.5164	18.4671	23.395
Q60737	Casein kinase II subunit alpha (CK II alpha) (EC 2.7.11.1)	31.2889	31.0186	30.8083	30.7235
Q60738	Proton-coupled zinc antiporter SLC30A1 (Solute carrier family 30 member 1) (Zinc transporter 1) (ZnT-1)	26.9256	27.1513	26.2709	26.7987
Q60749	KH domain-containing, RNA-binding, signal transduction-associated protein 1 (GAP-associated tyrosine phosphoprotein p62) (Src-associated in mitosis 68 kDa protein) (Sam68) (p21 Ras GTPase-activating protein-associated p62) (p68)	29.8719	29.4981	29.6986	29.6268
Q60759	Glutaryl-CoA dehydrogenase, mitochondrial (GCD) (EC 1.3.8.6)	28.2642	28.1369	28.2085	28.4788
Q60760	Growth factor receptor-bound protein 10 (GRB10 adapter protein) (Maternally expressed gene 1 protein)	21.475	21.766	22.4954	19.9759
Q60766	Immunity-related GTPase family M protein 1 (EC 3.6.5.-) (Interferon-inducible GTPase 3) (Interferon-inducible protein 1) (LPS-stimulated RAW 264.7 macrophage protein 47) (LRG-47)	25.4703	19.8674	23.5583	19.8674
Q60770	Syntaxin-binding protein 3 (MUNC-18-3) (Mammalian homolog of Unc-18c) (Munc-18c) (Protein unc-18 homolog 3) (Unc18-3) (Protein unc-18 homolog C) (Unc-18C)	27.7023	28.5261	28.5863	28.3724
Q60771	Claudin-11 (Oligodendrocyte transmembrane protein) (Oligodendrocyte-specific protein)	30.1898	30.7203	31.6455	31.2804
Q60780	Growth arrest-specific protein 7 (GAS-7)	28.1631	28.7677	28.988	28.7937
Q60790	Ras GTPase-activating protein 3 (GAP1(IP4BP)) (GapIII) (Ins P4-binding protein)	27.1392	27.8106	28.2812	27.8274
Q60803	TNF receptor-associated factor 3 (EC 2.3.2.27) (CD40 receptor-associated factor 1) (CRAF1) (CD40-binding protein) (CD40BP) (RING-type E3 ubiquitin transferase TRAF3)	29.1689	29.085	28.6711	28.7765
Q60829	Protein phosphatase 1 regulatory subunit 1B (DARPP-32) (Dopamine- and cAMP-regulated neuronal phosphoprotein)	27.808	24.8769	25.6933	25.6327
Q60847	Collagen alpha-1(XII) chain	22.4179	22.67	18.2508	25.6292
Q60854	Serpin B6 (Placental thrombin inhibitor) (Proteinase inhibitor 6) (PI-6)	27.7606	27.82	28.0993	28.1764
Q60864	Stress-induced-phosphoprotein 1 (STI1) (mSTI1) (Hsc70/Hsp90-organizing protein) (Hop)	33.2152	33.1102	33.0722	33.1852
Q60865	Caprin-1 (Cytoplasmic activation- and proliferation-associated protein 1) (GPI-anchored membrane protein 1) (GPI-anchored protein p137) (GPI-p137) (p137GPI) (Membrane component chromosome 11 surface marker 1) (RNA granule protein 105)	31.2498	30.1647	30.0813	30.3028
Q60870	Receptor expression-enhancing protein 5 (GP106) (Polyposis locus protein 1 homolog) (Protein TB2 homolog)	30.0045	29.8101	30.1688	30.0288
Q60875	Rho guanine nucleotide exchange factor 2 (Guanine nucleotide exchange factor H1) (GEF-H1) (LBC'S first cousin) (Lymphoid blast crisis-like 1) (Oncogene LFC) (Rhobin)	28.6791	28.9554	29.2888	29.0915
Q60899	ELAV-like protein 2 (ELAV-like neuronal protein 1) (Hu-antigen B) (HuB) (Nervous system-specific RNA-binding protein Mel-N1)	28.1996	27.4953	27.3577	27.3234
Q60900	ELAV-like protein 3 (Hu-antigen C) (HuC)	27.3783	27.9456	28.2625	28.2687
Q60902	Epidermal growth factor receptor substrate 15-like 1 (Epidermal growth factor receptor pathway substrate 15-related sequence) (Eps15-rs) (Eps15-related protein) (Eps15R)	29.2305	28.5007	28.489	28.5931
Q60930	Voltage-dependent anion-selective channel protein 2 (VDAC-2) (mVDAC2) (Outer mitochondrial membrane protein porin 2) (Voltage-dependent anion-selective channel protein 6) (VDAC-6) (mVDAC6)	32.873	32.6059	32.3267	32.0115
Q60931	Voltage-dependent anion-selective channel protein 3 (VDAC-3) (mVDAC3) (Outer mitochondrial membrane protein porin 3)	31.9467	32.0169	31.49	30.8976
Q60932	Voltage-dependent anion-selective channel protein 1 (VDAC-1) (mVDAC1) (Outer mitochondrial membrane protein porin 1) (Plasmalemmal porin) (Voltage-dependent anion-selective channel protein 5) (VDAC-5) (mVDAC5)	34.1678	33.9574	33.5968	33.0737
Q60936	Atypical kinase COQ8A, mitochondrial (EC 2.7.-.-) (Chaperone activity of bc1 complex-like) (Chaperone-ABC1-like) (Coenzyme Q protein 8A) (aarF domain-containing protein kinase 3)	25.2667	25.8243	26.0273	25.8688
Q60960	Importin subunit alpha-5 (Importin alpha-S1) (Karyopherin subunit alpha-1) (Nucleoprotein interactor 1) (NPI-1) (RAG cohort protein 2) (SRP1-beta)	27.1021	24.7015	24.8661	25.6259
Q60963	Platelet-activating factor acetylhydrolase (PAF acetylhydrolase) (EC 3.1.1.47) (1-alkyl-2-acetylglycerophosphocholine esterase) (2-acetyl-1-alkylglycerophosphocholine esterase) (LDL-associated phospholipase A2) (LDL-PLA(2)) (PAF 2-acylhydrolase)	26.7193	24.6073	25.9546	24.4867
Q60972	Histone-binding protein RBBP4 (Chromatin assembly factor 1 subunit C) (CAF-1 subunit C) (Chromatin assembly factor I p48 subunit) (CAF-I 48 kDa subunit) (CAF-I p48) (Nucleosome-remodeling factor subunit RBAP48) (Retinoblastoma-binding protein 4) (RBBP-4) (Retinoblastoma-binding protein p48)	26.6761	28.5319	28.1692	28.3217
Q60973	Histone-binding protein RBBP7 (Histone acetyltransferase type B subunit 2) (Nucleosome-remodeling factor subunit RBAP46) (Retinoblastoma-binding protein 7) (RBBP-7) (Retinoblastoma-binding protein p46)	26.8676	25.2294	23.7859	24.7486
Q60974	Nuclear receptor corepressor 1 (N-CoR) (N-CoR1) (Retinoid X receptor-interacting protein 13) (RIP13)	18.2099	24.4112	26.6189	26.2351
Q60996	Serine/threonine-protein phosphatase 2A 56 kDa regulatory subunit gamma isoform (PP2A B subunit isoform B'-alpha-3) (PP2A B subunit isoform B'-gamma) (PP2A B subunit isoform B56-gamma) (PP2A B subunit isoform PR61-gamma) (PP2A B subunit isoform R5-gamma)	28.6528	29.2831	29.2152	29.3587
Q61001	Laminin subunit alpha-5 (Laminin-10 subunit alpha) (Laminin-11 subunit alpha) (Laminin-15 subunit alpha)	27.596	27.7188	28.154	27.3191
Q61016	Guanine nucleotide-binding protein G(I)/G(S)/G(O) subunit gamma-7	27.9751	28.6564	29.3161	29.269
Q61024	Asparagine synthetase [glutamine-hydrolyzing] (EC 6.3.5.4) (Glutamine-dependent asparagine synthetase)	25.2901	25.5374	23.2991	24.1321
Q61029	Lamina-associated polypeptide 2, isoforms beta/delta/epsilon/gamma (Thymopoietin isoforms beta/delta/epsilon/gamma) (TP beta/delta/epsilon/gamma)	29.0277	28.8706	29.0444	29.1264
Q61035	Histidine--tRNA ligase, cytoplasmic (EC 6.1.1.21) (Histidyl-tRNA synthetase) (HisRS)	28.5277	28.6199	28.5395	27.7612
Q61036	Serine/threonine-protein kinase PAK 3 (EC 2.7.11.1) (Beta-PAK) (CDC42/RAC effector kinase PAK-B) (p21-activated kinase 3) (PAK-3)	28.1866	28.3565	28.5433	28.0724
Q61037	Tuberin (Tuberous sclerosis 2 protein homolog)	26.5677	26.636	27.0395	26.4116
Q61081	Hsp90 co-chaperone Cdc37 (Hsp90 chaperone protein kinase-targeting subunit) (p50Cdc37) [Cleaved into: Hsp90 co-chaperone Cdc37, N-terminally processed]	28.499	28.5505	28.4249	28.7394
Q61097	Kinase suppressor of Ras 1 (mKSR1) (EC 2.7.11.1) (Protein Hb)	20.9969	21.9955	23.2926	23.5659
Q61102	Iron-sulfur clusters transporter ABCB7, mitochondrial (ATP-binding cassette sub-family B member 7, mitochondrial) (ATP-binding cassette transporter 7) (ABC transporter 7 protein)	29.2683	30.5078	28.5273	29.5808
Q61103	Zinc finger protein ubi-d4 (Apoptosis response zinc finger protein) (BRG1-associated factor 45D) (BAF45D) (D4, zinc and double PHD fingers family 2) (Protein requiem)	23.1673	25.0244	25.026	25.827
Q61136	Serine/threonine-protein kinase PRP4 homolog (EC 2.7.11.1) (PRP4 pre-mRNA-processing factor 4 homolog) (Pre-mRNA protein kinase)	25.3192	26.6923	26.1692	27.0961
Q61137	Astrotactin-1 (Neuronal migration protein GC14)	28.2556	28.0669	27.7929	28.2939
Q61140	Breast cancer anti-estrogen resistance protein 1 (CRK-associated substrate) (p130cas)	24.477	24.2792	22.5769	23.2079
Q61142	Spindlin-1 (30000 Mr metaphase complex) (SSEC P) (Spindlin1)	25.3514	24.4145	24.059	24.9956
Q61147	Ceruloplasmin (EC 1.16.3.1) (Ferroxidase)	22.1656	21.9321	20.6665	20.0151
Q61151	Serine/threonine-protein phosphatase 2A 56 kDa regulatory subunit epsilon isoform (PP2A B subunit isoform B'-epsilon) (PP2A B subunit isoform B56-epsilon) (PP2A B subunit isoform PR61-epsilon) (PP2A B subunit isoform R5-epsilon)	29.2225	30.0116	29.8598	29.7545
Q61161	Mitogen-activated protein kinase kinase kinase kinase 2 (EC 2.7.11.1) (Germinal center kinase) (GCK) (MAPK/ERK kinase kinase kinase 2) (MEK kinase kinase 2) (MEKKK 2) (Rab8-interacting protein)	24.7486	24.2882	24.2934	22.5879
Q61165	Sodium/hydrogen exchanger 1 (Na(+)/H(+) exchanger 1) (NHE-1) (Solute carrier family 9 member 1)	29.6428	29.5613	29.7806	29.9441
Q61166	Microtubule-associated protein RP/EB family member 1 (APC-binding protein EB1) (End-binding protein 1) (EB1)	30.4098	28.955	29.1137	29.0675
Q61171	Peroxiredoxin-2 (EC 1.11.1.24) (Thiol-specific antioxidant protein) (TSA) (Thioredoxin peroxidase 1) (Thioredoxin-dependent peroxide reductase 1) (Thioredoxin-dependent peroxiredoxin 2)	31.3368	32.1434	31.9101	31.7511
Q61187	Tumor susceptibility gene 101 protein (ESCRT-I complex subunit TSG101)	26.884	27.0679	26.9698	26.7722
Q61191	Host cell factor 1 (HCF) (HCF-1) (C1 factor) [Cleaved into: HCF N-terminal chain 1; HCF N-terminal chain 2; HCF N-terminal chain 3; HCF N-terminal chain 4; HCF N-terminal chain 5; HCF N-terminal chain 6; HCF C-terminal chain 1; HCF C-terminal chain 2; HCF C-terminal chain 3; HCF C-terminal chain 4; HCF C-terminal chain 5; HCF C-terminal chain 6]	27.3352	27.8301	28.0318	27.8236
Q61205	Platelet-activating factor acetylhydrolase IB subunit alpha1 (EC 3.1.1.47) (PAF acetylhydrolase 29 kDa subunit) (PAF-AH 29 kDa subunit) (PAF-AH subunit gamma) (PAFAH subunit gamma)	27.217	26.3812	24.4263	26.5085
Q61206	Platelet-activating factor acetylhydrolase IB subunit alpha2 (EC 3.1.1.47) (PAF acetylhydrolase 30 kDa subunit) (PAF-AH 30 kDa subunit) (PAF-AH subunit beta) (PAFAH subunit beta)	27.0902	26.5281	26.4051	27.557
Q61207	Prosaposin (Sulfated glycoprotein 1) (SGP-1) [Cleaved into: Saposin-A; Saposin-B-Val; Saposin-B; Saposin-C; Saposin-D]	28.1535	27.7377	27.6743	27.6614
Q61233	Plastin-2 (65 kDa macrophage protein) (L-plastin) (Lymphocyte cytosolic protein 1) (LCP-1) (pp65)	24.4016	22.1989	22.2912	22.0656
Q61234	Alpha-1-syntrophin (59 kDa dystrophin-associated protein A1 acidic component 1) (Syntrophin-1)	29.0274	28.5808	28.9107	28.4526
Q61239	Protein farnesyltransferase/geranylgeranyltransferase type-1 subunit alpha (EC 2.5.1.58) (EC 2.5.1.59) (CAAX farnesyltransferase subunit alpha) (FTase-alpha) (Ras proteins prenyltransferase subunit alpha) (Type I protein geranyl-geranyltransferase subunit alpha) (GGTase-I-alpha)	24.42	25.2207	25.1	24.7766
Q61249	Immunoglobulin-binding protein 1 (Alpha4 phosphoprotein) (CD79a-binding protein 1) (Lymphocyte signal transduction molecule alpha 4) (Protein phosphatase 2/4/6 regulatory subunit) (p52)	21.0727	20.2663	19.1804	20.2454
Q61282	Aggrecan core protein (Cartilage-specific proteoglycan core protein) (CSPCP)	28.2436	28.2471	28.4992	28.385
Q61285	ATP-binding cassette sub-family D member 2 (EC 3.1.2.-) (EC 7.6.2.-) (Adrenoleukodystrophy-related protein)	25.2899	21.1926	22.798	24.2392
Q61290	Voltage-dependent R-type calcium channel subunit alpha-1E (Brain calcium channel II) (BII) (Calcium channel, L type, alpha-1 polypeptide, isoform 6) (Voltage-gated calcium channel subunit alpha Cav2.3)	26.2954	26.2509	26.0221	25.7516
Q61292	Laminin subunit beta-2 (Laminin-11 subunit beta) (Laminin-14 subunit beta) (Laminin-15 subunit beta) (Laminin-3 subunit beta) (Laminin-4 subunit beta) (Laminin-7 subunit beta) (Laminin-9 subunit beta) (S-laminin subunit beta) (S-LAM beta)	29.434	29.8395	30.6373	29.828
Q61301	Catenin alpha-2 (Alpha N-catenin)	31.6108	31.6034	31.855	31.8683
Q61315	Adenomatous polyposis coli protein (Protein APC) (mAPC)	24.2757	24.1147	26.1091	24.9221
Q61316	Heat shock 70 kDa protein 4 (Heat shock 70-related protein APG-2)	32.4065	32.5115	32.4663	32.4891
Q61330	Contactin-2 (Axonal glycoprotein TAG-1) (Axonin-1) (Transient axonal glycoprotein 1) (TAX-1)	29.8889	30.0466	30.3618	30.02
Q61334	B-cell receptor-associated protein 29 (BCR-associated protein 29) (Bap29)	26.6372	27.1448	26.3797	27.0986
Q61335	B-cell receptor-associated protein 31 (BCR-associated protein 31) (Bap31) (p28)	29.8416	30.2096	30.2072	30.5657
Q61361	Brevican core protein	31.2145	31.9788	32.2007	32.0396
Q61387	Cytochrome c oxidase subunit 7A-related protein, mitochondrial (Cytochrome c oxidase subunit VIIa-related protein) (Silica-induced gene 81 protein) (SIG-81) (Supercomplex assembly factor I)	24.862	26.8302	25.3662	25.5682
Q61390	T-complex protein 1 subunit zeta-2 (TCP-1-zeta-2) (CCT-zeta-2) (Cctz-2)	27.7979	19.9461	25.6543	25.5103
Q61411	GTPase HRas (EC 3.6.5.2) (H-Ras-1) (Transforming protein p21) (c-H-ras) (p21ras) [Cleaved into: GTPase HRas, N-terminally processed]	30.3538	30.6811	30.6285	30.5765
Q61423	Potassium voltage-gated channel subfamily A member 4 (Voltage-gated potassium channel subunit Kv1.4)	25.9952	26.2396	26.2425	25.8725
Q61425	Hydroxyacyl-coenzyme A dehydrogenase, mitochondrial (HCDH) (EC 1.1.1.35) (Medium and short-chain L-3-hydroxyacyl-coenzyme A dehydrogenase) (Short-chain 3-hydroxyacyl-CoA dehydrogenase)	30.3683	29.8525	30.7039	30.2078
Q61464	Zinc finger protein 638 (Nuclear protein 220) (Zinc finger matrin-like protein)	27.5592	25.8601	25.6459	27.0803
Q61466	SWI/SNF-related matrix-associated actin-dependent regulator of chromatin subfamily D member 1 (60 kDa BRG-1/Brm-associated factor subunit A) (BRG1-associated factor 60A) (BAF60A) (Protein D15KZ1) (SWI/SNF complex 60 kDa subunit)	26.5336	27.0491	27.1729	27.4737
Q61474	RNA-binding protein Musashi homolog 1 (Musashi-1)	21.475	24.2596	23.9745	23.3291
Q61490	CD166 antigen (Activated leukocyte cell adhesion molecule) (BEN) (Protein DM-GRASP) (CD antigen CD166)	31.0461	31.1021	30.726	30.5033
Q61503	5'-nucleotidase (5'-NT) (EC 3.1.3.35) (EC 3.1.3.5) (EC 3.1.3.89) (EC 3.1.3.91) (EC 3.1.3.99) (5'-deoxynucleotidase) (Ecto-5'-nucleotidase) (IMP-specific 5'-nucleotidase) (Thymidylate 5'-phosphatase) (CD antigen CD73)	24.5476	25.1455	24.8735	24.6239
Q61510	E3 ubiquitin/ISG15 ligase TRIM25 (EC 6.3.2.n3) (Estrogen-responsive finger protein) (RING-type E3 ubiquitin transferase) (EC 2.3.2.27) (RING-type E3 ubiquitin transferase TRIM25) (Tripartite motif-containing protein 25) (Ubiquitin/ISG15-conjugating enzyme TRIM25) (Zinc finger protein 147)	24.2335	23.9321	24.1172	23.2216
Q61543	Golgi apparatus protein 1 (E-selectin ligand 1) (ESL-1) (Selel) (Golgi sialoglycoprotein MG-160)	29.4696	29.1768	29.1433	29.6496
Q61545	RNA-binding protein EWS	28.3076	28.7653	28.9483	28.5977
Q61548	Clathrin coat assembly protein AP180 (91 kDa synaptosomal-associated protein) (Clathrin coat-associated protein AP180) (Phosphoprotein F1-20)	33.6652	33.4554	33.3233	33.4763
Q61550	Double-strand-break repair protein rad21 homolog (mHR21) (Pokeweed agglutinin-binding protein 29) (PW29) (SCC1 homolog) [Cleaved into: 64-kDa C-terminal product (64-kDa carboxy-terminal product)]	25.0685	22.7043	25.3177	25.5488
Q61553	Fascin (Singed-like protein)	31.7915	31.8679	31.9834	31.7911
Q61578	NADPH:adrenodoxin oxidoreductase, mitochondrial (AR) (Adrenodoxin reductase) (EC 1.18.1.6) (Ferredoxin--NADP(+) reductase) (Ferredoxin reductase)	26.8728	26.757	26.5113	26.216
Q61584	RNA-binding protein FXR1 (mFxr1p)	27.7272	28.6571	28.5147	28.6145
Q61595	Kinectin	28.9071	28.7797	28.5472	28.6656
Q61598	Rab GDP dissociation inhibitor beta (Rab GDI beta) (GDI-3) (Guanosine diphosphate dissociation inhibitor 2) (GDI-2)	31.3921	31.7313	31.7533	31.6197
Q61599	Rho GDP-dissociation inhibitor 2 (Rho GDI 2) (D4) (Rho-GDI beta)	24.9078	25.5712	22.2088	24.316
Q61609	Sodium-dependent phosphate transporter 1 (Gibbon ape leukemia virus receptor 1) (GLVR-1) (Leukemia virus receptor 1 homolog) (Phosphate transporter 1) (PiT-1) (Solute carrier family 20 member 1)	23.4756	22.1572	23.8322	24.3759
Q61624	Zinc finger protein 148 (Beta enolase repressor factor 1) (G-rich box-binding protein) (Transcription factor BFCOL1) (Transcription factor ZBP-89) (Zinc finger DNA-binding protein 89)	23.5665	22.9868	24.2106	24.2327
Q61627	Glutamate receptor ionotropic, delta-1 (GluD1) (GluR delta-1 subunit)	22.1106	22.723	21.5884	22.4593
Q61644	Protein kinase C and casein kinase substrate in neurons protein 1 (Syndapin-1)	33.7822	33.6111	33.6592	33.5046
Q61655	ATP-dependent RNA helicase DDX19A (EC 3.6.4.13) (DEAD box RNA helicase DEAD5) (mDEAD5) (DEAD box protein 19A) (Eukaryotic translation initiation factor 4A-related sequence 1)	26.498	26.8663	26.5722	26.2562
Q61656	Probable ATP-dependent RNA helicase DDX5 (EC 3.6.4.13) (DEAD box RNA helicase DEAD1) (mDEAD1) (DEAD box protein 5) (RNA helicase p68)	32.3047	31.8926	31.9423	32.0538
Q61686	Chromobox protein homolog 5 (Heterochromatin protein 1 homolog alpha) (HP1 alpha)	27.9851	27.3124	27.3523	27.5727
Q61687	Transcriptional regulator ATRX (EC 3.6.4.12) (ATP-dependent helicase ATRX) (HP1 alpha-interacting protein) (HP1-BP38 protein) (Heterochromatin protein 2) (X-linked nuclear protein)	23.9901	23.792	23.594	24.0492
Q61696	Heat shock 70 kDa protein 1A (Heat shock 70 kDa protein 3) (HSP70.3) (Hsp68)	29.0352	28.7347	28.6413	28.5267
Q61699	Heat shock protein 105 kDa (42 degrees C-HSP) (Heat shock 110 kDa protein) (Heat shock-related 100 kDa protein E7I) (HSP-E7I)	31.4004	31.564	31.5228	31.4441
Q61701	ELAV-like protein 4 (Hu-antigen D) (HuD) (Paraneoplastic encephalomyelitis antigen HuD)	30.3715	30.1257	30.0272	30.014
Q61704	Inter-alpha-trypsin inhibitor heavy chain H3 (ITI heavy chain H3) (ITI-HC3) (Inter-alpha-inhibitor heavy chain 3)	28.7796	28.4539	28.3609	28.6427
Q61730	Interleukin-1 receptor accessory protein (IL-1 receptor accessory protein) (IL-1RAcP) (EC 3.2.2.6) (Interleukin-33 receptot beta chain)	23.8924	25.499	26.0547	26.2101
Q61733	28S ribosomal protein S31, mitochondrial (MRP-S31) (S31mt) (Imogen 38)	26.5642	25.2688	25.0035	23.7385
Q61735	Leukocyte surface antigen CD47 (Integrin-associated protein) (IAP) (CD antigen CD47)	27.5573	28.1749	28.2126	28.1979
Q61739	Integrin alpha-6 (CD49 antigen-like family member F) (VLA-6) (CD antigen CD49f) [Cleaved into: Integrin alpha-6 heavy chain; Integrin alpha-6 light chain; Processed integrin alpha-6 (Alpha6p)]	24.1975	23.2785	24.0712	24.5389
Q61749	Translation initiation factor eIF-2B subunit delta (eIF-2B GDP-GTP exchange factor subunit delta)	22.4905	21.0024	18.4671	20.8044
Q61753	D-3-phosphoglycerate dehydrogenase (3-PGDH) (EC 1.1.1.95) (A10)	31.7517	31.7424	31.7339	31.6398
Q61768	Kinesin-1 heavy chain (Conventional kinesin heavy chain) (Ubiquitous kinesin heavy chain) (UKHC)	30.2867	29.8912	30.001	29.8738
Q61771	Kinesin-like protein KIF3B (Microtubule plus end-directed kinesin motor 3B) [Cleaved into: Kinesin-like protein KIF3B, N-terminally processed]	26.0248	26.3412	26.1463	27.041
Q61792	LIM and SH3 domain protein 1 (LASP-1) (Metastatic lymph node gene 50 protein) (MLN 50)	31.2507	30.8981	30.7928	30.9811
Q61823	Programmed cell death protein 4 (Protein MA-3) (Topoisomerase-inhibitor suppressed protein)	23.4791	25.7717	25.631	25.3294
Q61831	Mitogen-activated protein kinase 10 (MAP kinase 10) (MAPK 10) (EC 2.7.11.24) (MAP kinase p49 3F12) (Stress-activated protein kinase JNK3) (c-Jun N-terminal kinase 3)	27.5397	28.0934	28.0429	28.1852
Q61879	Myosin-10 (Cellular myosin heavy chain, type B) (Myosin heavy chain 10) (Myosin heavy chain, non-muscle IIb) (Non-muscle myosin heavy chain B) (NMMHC-B) (Non-muscle myosin heavy chain IIb) (NMMHC II-b) (NMMHC-IIB)	32.5702	32.4104	32.2528	32.2509
Q61885	Myelin-oligodendrocyte glycoprotein	32.7089	32.9172	32.8006	32.8021
Q61923	Potassium voltage-gated channel subfamily A member 6 (MK1.6) (Voltage-gated potassium channel subunit Kv1.6)	24.2489	24.9586	24.7048	25.6299
Q61937	Nucleophosmin (NPM) (Nucleolar phosphoprotein B23) (Nucleolar protein NO38) (Numatrin)	32.493	31.8141	31.3636	31.951
Q61990	Poly(rC)-binding protein 2 (Alpha-CP2) (CTBP) (CBP) (Putative heterogeneous nuclear ribonucleoprotein X) (hnRNP X)	29.8751	31.2145	31.2691	31.3076
Q62018	RNA polymerase-associated protein CTR9 homolog (SH2 domain-binding protein 1) (Tetratricopeptide repeat-containing, SH2-binding phosphoprotein of 150 kDa) (TPR-containing, SH2-binding phosphoprotein of 150 kDa) (p150TSP)	23.5441	25.1999	25.9663	25.6062
Q62048	Astrocytic phosphoprotein PEA-15 (15 kDa phosphoprotein enriched in astrocytes)	27.7768	26.5532	25.7974	25.4552
Q62059	Versican core protein (Chondroitin sulfate proteoglycan core protein 2) (Chondroitin sulfate proteoglycan 2) (Large fibroblast proteoglycan) (PG-M)	29.9028	30.3755	30.5216	30.696
Q62077	1-phosphatidylinositol 4,5-bisphosphate phosphodiesterase gamma-1 (EC 3.1.4.11) (Phosphoinositide phospholipase C-gamma-1) (Phospholipase C-gamma-1) (PLC-gamma-1)	26.2403	26.5891	26.0656	25.2805
Q62083	PRKCA-binding protein (Protein interacting with C kinase 1) (Protein kinase C-alpha-binding protein)	24.8562	24.0297	25.84	25.2257
Q62086	Serum paraoxonase/arylesterase 2 (PON 2) (EC 3.1.1.2) (EC 3.1.1.81) (Aromatic esterase 2) (A-esterase 2) (Serum aryldialkylphosphatase 2)	27.9113	27.6196	27.7596	27.409
Q62093	Serine/arginine-rich splicing factor 2 (Protein PR264) (Putative myelin regulatory factor 1) (MRF-1) (Splicing component, 35 kDa) (Splicing factor SC35) (SC-35) (Splicing factor, arginine/serine-rich 2)	26.0965	28.9376	28.5373	28.9518
Q62095	ATP-dependent RNA helicase DDX3Y (EC 3.6.4.13) (D1Pas1-related sequence 1) (DEAD box protein 3, Y-chromosomal) (DEAD-box RNA helicase DEAD2) (mDEAD2)	29.0602	30.9738	30.9715	31.1206
Q62108	Disks large homolog 4 (Postsynaptic density protein 95) (PSD-95) (Synapse-associated protein 90) (SAP-90) (SAP90)	31.8119	31.6006	31.2752	31.5374
Q62159	Rho-related GTP-binding protein RhoC (Silica-induced gene 61 protein) (SIG-61)	18.4671	22.6325	23.2785	22.6924
Q62165	Dystroglycan 1 (Dystroglycan) (Dystrophin-associated glycoprotein 1) [Cleaved into: Alpha-dystroglycan (Alpha-DG); Beta-dystroglycan (Beta-DG)]	28.9097	27.3476	27.4783	27.6667
Q62167	ATP-dependent RNA helicase DDX3X (EC 3.6.4.13) (D1Pas1-related sequence 2) (DEAD box RNA helicase DEAD3) (mDEAD3) (DEAD box protein 3, X-chromosomal) (Embryonic RNA helicase)	27.1004	27.2995	27.3039	27.7312
Q62172	RalA-binding protein 1 (RalBP1) (Dinitrophenyl S-glutathione ATPase) (DNP-SG ATPase) (EC 7.6.2.2, EC 7.6.2.3) (Ral-interacting protein 1)	26.6313	26.2424	23.5769	25.8317
Q62178	Semaphorin-4A (Semaphorin-B) (Sema B)	27.1537	26.8974	27.3598	27.6687
Q62186	Translocon-associated protein subunit delta (TRAP-delta) (Signal sequence receptor subunit delta) (SSR-delta)	25.5372	26.4275	26.5853	25.661
Q62188	Dihydropyrimidinase-related protein 3 (DRP-3) (Unc-33-like phosphoprotein 1) (ULIP-1)	32.2108	32.3434	32.7623	32.2715
Q62189	U1 small nuclear ribonucleoprotein A (U1 snRNP A) (U1-A) (U1A)	24.7351	29.0901	28.7579	29.1171
Q62193	Replication protein A 32 kDa subunit (RP-A p32) (Replication factor A protein 2) (RF-A protein 2) (Replication protein A 34 kDa subunit) (RP-A p34)	23.5634	19.9461	21.8674	22.233
Q62203	Splicing factor 3A subunit 2 (SF3a66) (Spliceosome-associated protein 62) (SAP 62)	25.305	26.612	25.2262	26.6247
Q62205	Sodium channel protein type 9 subunit alpha (Peripheral sodium channel 1) (PN1) (Sodium channel protein type IX subunit alpha) (Voltage-gated sodium channel subunit alpha Nav1.7)	27.2566	28.0297	27.8619	27.7392
Q62241	U1 small nuclear ribonucleoprotein C (U1 snRNP C) (U1-C) (U1C)	26.3701	26.5057	26.2023	26.4069
Q62245	Son of sevenless homolog 1 (SOS-1) (mSOS-1)	25.4436	25.5058	25.3804	24.7961
Q62261	Spectrin beta chain, non-erythrocytic 1 (Beta-II spectrin) (Embryonic liver fodrin) (Fodrin beta chain)	36.1104	35.7835	35.5594	35.6834
Q62277	Synaptophysin (BM89 antigen) (Major synaptic vesicle protein p38)	32.9774	33.1675	32.9475	33.1164
Q62283	Tetraspanin-7 (Tspan-7) (Cell surface glycoprotein A15) (PE31) (TALLA homolog) (Transmembrane 4 superfamily member 2) (CD antigen CD231)	28.4906	27.9303	29.4002	28.5176
Q62318	Transcription intermediary factor 1-beta (TIF1-beta) (E3 SUMO-protein ligase TRIM28) (EC 2.3.2.27) (KRAB-A-interacting protein) (KRIP-1) (RING-type E3 ubiquitin transferase TIF1-beta) (Tripartite motif-containing protein 28)	28.2822	29.1611	28.9128	29.0186
Q62348	Translin (EC 3.1.-.-) (Component 3 of promoter of RISC) (C3PO) (Testis/brain RNA-binding protein) (TB-RBP)	29.3134	26.6889	26.665	26.6059
Q62351	Transferrin receptor protein 1 (TR) (TfR) (TfR1) (Trfr) (CD antigen CD71)	29.0808	28.5052	28.4387	28.2529
Q62376	U1 small nuclear ribonucleoprotein 70 kDa (U1 snRNP 70 kDa) (U1-70K) (snRNP70)	31.4793	29.8943	29.5942	30.0854
Q62383	Transcription elongation factor SPT6	21.475	19.9461	22.7043	21.8741
Q62393	Tumor protein D52 (mD52)	28.2901	27.5861	27.6608	27.6425
Q62415	Apoptosis-stimulating of p53 protein 1 (Protein phosphatase 1 regulatory subunit 13B)	24.8613	21.3437	23.1182	22.7872
Q62417	Sorbin and SH3 domain-containing protein 1 (Ponsin) (SH3 domain protein 5) (SH3P12) (c-Cbl-associated protein) (CAP)	28.8309	28.5814	28.3114	28.4204
Q62418	Drebrin-like protein (Actin-binding protein 1) (SH3 domain-containing protein 7)	30.0978	29.0141	29.2342	29.0209
Q62419	Endophilin-A2 (Endophilin-2) (SH3 domain protein 2B) (SH3 domain-containing GRB2-like protein 1) (SH3p8)	27.42	27.4215	27.5303	27.5172
Q62420	Endophilin-A1 (Endophilin-1) (SH3 domain protein 2A) (SH3 domain-containing GRB2-like protein 2) (SH3p4)	32.6888	32.4851	32.501	32.692
Q62421	Endophilin-A3 (Endophilin-3) (SH3 domain protein 2C) (SH3 domain-containing GRB2-like protein 3) (SH3p13)	27.5512	27.8115	27.7531	28.1339
Q62425	Cytochrome c oxidase subunit NDUFA4	32.6508	33.0252	33.0923	33.2304
Q62426	Cystatin-B (Stefin-B)	27.6773	27.5061	27.5024	27.3293
Q62433	Protein NDRG1 (N-myc downstream-regulated gene 1 protein) (Protein Ndr1)	31.5592	31.392	31.5665	31.5678
Q62442	Vesicle-associated membrane protein 1 (VAMP-1) (Synaptobrevin-1)	28.8776	28.8396	29.2729	29.1308
Q62443	Neuronal pentraxin-1 (NP1) (Neuronal pentraxin I) (NP-I)	27.9318	28.4173	28.4755	28.594
Q62446	Peptidyl-prolyl cis-trans isomerase FKBP3 (PPIase FKBP3) (EC 5.2.1.8) (25 kDa FK506-binding protein) (25 kDa FKBP) (FKBP-25) (FK506-binding protein 3) (FKBP-3) (Immunophilin FKBP25) (Rapamycin-selective 25 kDa immunophilin) (Rotamase)	30.4845	30.1609	30.3154	30.0975
Q62448	Eukaryotic translation initiation factor 4 gamma 2 (eIF-4-gamma 2) (eIF-4G 2) (eIF4G 2) (Novel APOBEC-1 target 1) (Translation repressor NAT1) (p97)	29.2472	28.9841	29.2153	29.0866
Q62465	Synaptic vesicle membrane protein VAT-1 homolog (EC 1.-.-.-)	31.6743	32.0307	31.7527	31.8585
Q62523	Zyxin	22.8502	22.0992	19.1804	22.1535
Q63739	Protein tyrosine phosphatase type IVA 1 (EC 3.1.3.48) (Protein-tyrosine phosphatase 4a1) (Protein-tyrosine phosphatase of regenerating liver 1) (PRL-1)	25.8769	26.2742	26.0166	26.5519
Q63810	Calcineurin subunit B type 1 (Protein phosphatase 2B regulatory subunit 1) (Protein phosphatase 3 regulatory subunit B alpha isoform 1)	28.651	28.8813	28.2188	28.6377
Q63844	Mitogen-activated protein kinase 3 (MAP kinase 3) (MAPK 3) (EC 2.7.11.24) (ERT2) (Extracellular signal-regulated kinase 1) (ERK-1) (Insulin-stimulated MAP2 kinase) (MAP kinase isoform p44) (p44-MAPK) (MNK1) (Microtubule-associated protein 2 kinase) (p44-ERK1)	29.6448	30.0756	29.4542	29.5991
Q63912	Oligodendrocyte-myelin glycoprotein	30.6873	31.0837	30.8378	30.9858
Q63918	Caveolae-associated protein 2 (Cavin-2) (Phosphatidylserine-binding protein) (Serum deprivation-response protein)	27.0785	24.5597	24.6224	25.43
Q63932	Dual specificity mitogen-activated protein kinase kinase 2 (MAP kinase kinase 2) (MAPKK 2) (EC 2.7.12.2) (ERK activator kinase 2) (MAPK/ERK kinase 2) (MEK 2)	24.9167	28.0221	23.4072	24.8322
Q63959	Potassium voltage-gated channel subfamily C member 3 (KSHIIID) (Voltage-gated potassium channel subunit Kv3.3)	27.9704	27.8773	27.9117	28.0277
Q64010	Adapter molecule crk (Proto-oncogene c-Crk) (p38)	28.1338	27.8231	27.8774	27.9645
Q64012	RNA-binding protein Raly (Maternally-expressed hnRNP C-related protein) (hnRNP associated with lethal yellow protein)	28.075	27.751	27.3456	27.5773
Q64018	Glycine receptor subunit alpha-1 (Glycine receptor 48 kDa subunit) (Glycine receptor strychnine-binding subunit)	24.7787	25.4098	26.4065	25.2804
Q640R3	Hepatocyte cell adhesion molecule (Protein hepaCAM)	30.3944	30.4019	30.3428	30.5705
Q64105	Sepiapterin reductase (SPR) (EC 1.1.1.153)	27.7223	28.4979	28.2039	28.3112
Q64133	Amine oxidase [flavin-containing] A (EC 1.4.3.21) (EC 1.4.3.4) (Monoamine oxidase type A) (MAO-A)	30.0838	30.3461	29.7395	29.6359
Q64152	Transcription factor BTF3 (Nascent polypeptide-associated complex subunit beta) (NAC-beta) (RNA polymerase B transcription factor 3)	27.0452	27.0373	27.218	26.8899
Q641P0	Actin-related protein 3B (ARP3-beta) (Actin-like protein 3B)	28.3229	28.8362	29.0573	28.669
Q64213	Splicing factor 1 (CW17) (Mammalian branch point-binding protein) (BBP) (mBBP) (Transcription factor ZFM1) (mZFM) (Zinc finger gene in MEN1 locus) (Zinc finger protein 162)	28.6088	27.5248	27.1409	27.8692
Q64310	Surfeit locus protein 4	22.3865	24.1409	23.1645	23.2296
Q64322	Neural proliferation differentiation and control protein 1 (NPDC-1)	24.2857	23.1535	23.1666	23.3089
Q64331	Unconventional myosin-VI (Protein twist) (Unconventional myosin-6)	28.7247	29.2851	29.1191	29.1407
Q64332	Synapsin-2 (Synapsin II)	33.8379	34.2589	34.2495	34.2657
Q64337	Sequestosome-1 (STONE14) (Ubiquitin-binding protein p62)	23.6343	26.5778	25.7535	26.2608
Q64362	AKT-interacting protein (FT1) (Fused toes protein)	24.9643	25.0472	24.3644	24.5926
Q64373	Bcl-2-like protein 1 (Bcl2-L-1) (Apoptosis regulator Bcl-X)	25.1811	25.3399	23.9145	23.6341
Q64433	10 kDa heat shock protein, mitochondrial (Hsp10) (10 kDa chaperonin) (Chaperonin 10) (CPN10)	32.5917	32.5658	32.1555	32.2602
Q64442	Sorbitol dehydrogenase (SDH) (SORD) (EC 1.1.1.-) (L-iditol 2-dehydrogenase) (EC 1.1.1.14) (Polyol dehydrogenase) (Xylitol dehydrogenase) (XDH) (EC 1.1.1.9)	26.6317	28.4024	27.2194	26.9454
Q64444	Carbonic anhydrase 4 (EC 4.2.1.1) (Carbonate dehydratase IV) (Carbonic anhydrase IV) (CA-IV)	26.4271	26.4596	25.7554	26.357
Q64455	Receptor-type tyrosine-protein phosphatase eta (Protein-tyrosine phosphatase eta) (R-PTP-eta) (EC 3.1.3.48) (HPTP beta-like tyrosine phosphatase) (Protein-tyrosine phosphatase receptor type J) (R-PTP-J) (Susceptibility to colon cancer 1) (CD antigen CD148)	24.4217	24.2133	25.1154	25.6848
Q64471	Glutathione S-transferase theta-1 (EC 2.5.1.18) (GST class-theta-1)	25.2551	24.4327	18.4671	22.0942
Q64487	Receptor-type tyrosine-protein phosphatase delta (Protein-tyrosine phosphatase delta) (R-PTP-delta) (EC 3.1.3.48)	30.0037	30.0008	30.5874	30.3158
Q64511	DNA topoisomerase 2-beta (EC 5.6.2.2) (DNA topoisomerase II, beta isozyme)	28.9096	29.9913	30.1261	30.2628
Q64514	Tripeptidyl-peptidase 2 (TPP-2) (EC 3.4.14.10) (Tripeptidyl aminopeptidase) (Tripeptidyl-peptidase II) (TPP-II)	29.7967	30.0486	29.8949	29.4374
Q64516	Glycerol kinase (GK) (Glycerokinase) (EC 2.7.1.30) (ATP:glycerol 3-phosphotransferase)	29.4093	29.6044	29.6089	28.5998
Q64519	Syndecan-3 (SYND3)	26.2292	26.0086	26.0883	19.8674
Q64520	Guanylate kinase (EC 2.7.4.8) (GMP kinase) (Guanylate kinase 1)	26.4165	27.4186	27.2822	27.5564
Q64521	Glycerol-3-phosphate dehydrogenase, mitochondrial (GPD-M) (GPDH-M) (EC 1.1.5.3) (Protein TISP38)	32.9658	32.8072	32.7633	32.5208
Q64674	Spermidine synthase (SPDSY) (EC 2.5.1.16) (Putrescine aminopropyltransferase)	27.8814	27.1804	27.2476	27.157
Q64676	2-hydroxyacylsphingosine 1-beta-galactosyltransferase (EC 2.4.1.47) (Ceramide UDP-galactosyltransferase) (Cerebroside synthase) (UDP-galactose-ceramide galactosyltransferase)	26.7198	26.6481	26.8062	27.3194
Q64705	Upstream stimulatory factor 2 (Major late transcription factor 2) (Upstream transcription factor 2)	24.648	22.3428	19.9461	23.0732
Q64727	Vinculin (Metavinculin)	29.4757	29.9354	29.4817	30.0127
Q64737	Trifunctional purine biosynthetic protein adenosine-3 [Includes: Phosphoribosylamine--glycine ligase (EC 6.3.4.13) (Glycinamide ribonucleotide synthetase) (GARS) (Phosphoribosylglycinamide synthetase); Phosphoribosylformylglycinamidine cyclo-ligase (EC 6.3.3.1) (AIR synthase) (AIRS) (Phosphoribosyl-aminoimidazole synthetase); Phosphoribosylglycinamide formyltransferase (EC 2.1.2.2) (5'-phosphorib…	28.0651	28.0831	28.1819	29.2286
Q65CL1	Catenin alpha-3 (Alpha T-catenin) (Cadherin-associated protein)	24.9255	24.5369	24.307	24.8266
Q66GT5	Phosphatidylglycerophosphatase and protein-tyrosine phosphatase 1 (EC 3.1.3.27) (PTEN-like phosphatase) (Phosphoinositide lipid phosphatase) (Protein-tyrosine phosphatase mitochondrial 1) (EC 3.1.3.16, EC 3.1.3.48)	27.8041	27.0074	27.6547	26.5264
Q66JZ4	T-cell activation inhibitor, mitochondrial (Tolerance associated gene-1 protein) (TOAG-1)	18.4671	22.5757	18.4671	23.0232
Q66L44	Voltage-dependent calcium channel beta subunit-associated regulatory protein (Downstream of Stk11 protein)	26.6881	26.4086	26.5345	26.2528
Q68ED2	Metabotropic glutamate receptor 7 (mGluR7)	25.91	26.0039	26.1894	25.7901
Q68ED7	CREB-regulated transcription coactivator 1 (Mucoepidermoid carcinoma translocated protein 1 homolog) (Transducer of regulated cAMP response element-binding protein 1) (TORC-1) (Transducer of CREB protein 1)	25.1629	24.2565	24.6242	24.2258
Q68EF4	Metabotropic glutamate receptor 4 (mGluR4)	23.372	22.5745	21.6504	21.6125
Q68EF6	Brain-enriched guanylate kinase-associated protein	23.9667	22.8767	18.2508	18.2099
Q68FD5	Clathrin heavy chain 1	36.278	36.4437	36.3311	36.426
Q68FD9	UPF0606 protein KIAA1549	24.4939	22.5872	22.9484	21.5044
Q68FF6	ARF GTPase-activating protein GIT1 (ARF GAP GIT1) (G protein-coupled receptor kinase-interactor 1) (GRK-interacting protein 1)	29.8907	30.1115	30.2159	30.2725
Q68FH0	Plakophilin-4 (Armadillo-related protein)	28.0866	29.0845	28.8103	28.6434
Q68FL4	Putative adenosylhomocysteinase 3 (AdoHcyase 3) (EC 3.13.2.1) (Long-IRBIT) (S-adenosyl-L-homocysteine hydrolase 3) (S-adenosylhomocysteine hydrolase-like protein 2)	30.89	31.0096	31.2721	31.2989
Q68FL6	Methionine--tRNA ligase, cytoplasmic (EC 6.1.1.10) (Methionyl-tRNA synthetase) (MetRS)	28.1455	28.7205	28.2539	28.2375
Q68FM6	Protein phosphatase 1 regulatory subunit 29 (Extracellular leucine-rich repeat and fibronectin type III domain-containing protein 2) (Leucine-rich repeat and fibronectin type-III domain-containing protein 6) (Leucine-rich repeat-containing protein 62)	28.2209	28.2541	26.6034	27.9551
Q69Z26	Contactin-4 (Brain-derived immunoglobulin superfamily protein 2) (BIG-2)	22.5921	19.3442	22.3575	21.8017
Q69Z98	Serine/threonine-protein kinase BRSK2 (EC 2.7.11.1) (EC 2.7.11.26) (Brain-specific serine/threonine-protein kinase 2) (BR serine/threonine-protein kinase 2) (Serine/threonine-protein kinase SAD-A)	29.1054	28.9625	28.916	28.9154
Q69Z99	Zinc finger protein 512	26.2671	27.4241	26.4109	27.2604
Q69ZF3	Non-lysosomal glucosylceramidase (NLGase) (EC 3.2.1.45) (Beta-glucocerebrosidase 2) (Beta-glucosidase 2) (Bile acid beta-glucosidase GBA2) (Bile acid glucosyl transferase GBA2) (Cholesterol glucosyltransferase GBA2) (EC 2.4.1.-) (Cholesteryl-beta-glucosidase GBA2) (EC 3.2.1.-) (Glucosylceramidase 2) (Non-lysosomal cholesterol glycosyltransferase) (Non-lysosomal galactosylceramidase) (EC 3.2.1.46)…	26.4184	26.9889	27.1973	27.2811
Q69ZH9	Rho GTPase-activating protein 23 (Rho-type GTPase-activating protein 23)	26.7535	26.7533	27.5234	26.3957
Q69ZK0	Phosphatidylinositol 3,4,5-trisphosphate-dependent Rac exchanger 1 protein (P-Rex1) (PtdIns(3,4,5)-dependent Rac exchanger 1)	26.4267	26.9648	27.5189	27.3783
Q69ZK9	Neuroligin-2	29.2182	29.119	28.8556	28.9703
Q69ZP3	Probable hydrolase PNKD (EC 3.-.-.-) (Myofibrillogenesis regulator 1) (MR-1) (Paroxysmal nonkinesiogenic dyskinesia protein)	24.4318	24.0213	23.6667	25.8551
Q69ZS6	Synaptic vesicle glycoprotein 2C (Synaptic vesicle protein 2C)	26.5929	29.5867	30.3522	29.7809
Q69ZS7	HBS1-like protein	24.2934	25.0063	26.2298	25.6592
Q69ZS8	Kazrin	27.2105	26.2058	25.1797	25.1627
Q69ZU6	Thrombospondin type-1 domain-containing protein 7A [Cleaved into: Thrombospondin type-1 domain-containing protein 7A, soluble form]	26.1572	26.0667	26.4533	27.325
Q69ZW3	EH domain-binding protein 1	25.9757	25.6853	25.5955	25.7116
Q69ZX8	Actin-binding LIM protein 3 (abLIM-3) (Actin-binding LIM protein family member 3)	21.0727	23.4643	22.7374	22.8769
Q6A009	E3 ubiquitin-protein ligase listerin (EC 2.3.2.27) (RING finger protein 160) (RING-type E3 ubiquitin transferase listerin) (Zinc finger protein 294) (Zfp-294)	25.3634	25.8471	25.695	25.3609
Q6A026	Sister chromatid cohesion protein PDS5 homolog A	26.5817	25.805	25.6278	25.8164
Q6A065	Centrosomal protein of 170 kDa (Cep170)	29.7826	29.4919	29.1018	28.904
Q6A068	Cell division cycle 5-like protein (Cdc5-like protein)	28.8638	28.3782	28.067	28.4265
Q6A0A9	Constitutive coactivator of PPAR-gamma-like protein 1 (Oxidative stress-associated Src activator) (Protein FAM120A)	28.3342	28.6024	28.4196	28.6325
Q6A0D4	Raftlin (Raft-linking protein)	21.0727	22.6206	21.1741	21.8643
Q6A4J8	Ubiquitin carboxyl-terminal hydrolase 7 (EC 3.4.19.12) (Deubiquitinating enzyme 7) (Herpesvirus-associated ubiquitin-specific protease) (mHAUSP) (Ubiquitin thioesterase 7) (Ubiquitin-specific-processing protease 7)	28.1181	27.9719	27.6981	27.5205
Q6DFV3	Rho GTPase-activating protein 21 (Rho GTPase-activating protein 10) (Rho-type GTPase-activating protein 21)	25.4457	26.0178	26.8128	26.5566
Q6DFV7	Nuclear receptor coactivator 7	26.1498	22.6666	24.2392	18.4671
Q6DFW4	Nucleolar protein 58 (MSSP) (Nucleolar protein 5) (SIK-similar protein)	28.4747	29.0887	28.6432	29.0553
Q6DFY8	BMP/retinoic acid-inducible neural-specific protein 2	22.0999	23.0498	23.6697	22.8632
Q6DIC0	Probable global transcription activator SNF2L2 (EC 3.6.4.-) (ATP-dependent helicase SMARCA2) (BRG1-associated factor 190B) (BAF190B) (Protein brahma homolog) (SNF2-alpha) (SWI/SNF-related matrix-associated actin-dependent regulator of chromatin subfamily A member 2)	28.0358	28.1886	27.8496	28.3115
Q6DID3	SR-related and CTD-associated factor 8 (RNA-binding motif protein 16)	22.9497	24.4293	23.7056	24.5901
Q6DID5	PWWP domain-containing DNA repair factor 3A (PWWP3A) (Mutated melanoma-associated antigen 1) (MUM-1) (PWWP domain-containing protein MUM1)	25.2624	24.0362	20.4484	21.3271
Q6EDY6	F-actin-uncapping protein LRRC16A (CARMIL homolog) (Capping protein regulator and myosin 1 linker protein 1) (Capping protein, Arp2/3 and myosin-I linker homolog 1) (Capping protein, Arp2/3 and myosin-I linker protein 1) (CARML1) (Leucine-rich repeat-containing protein 16A)	24.862	25.097	25.0812	24.9567
Q6GQS1	Calcium-binding mitochondrial carrier protein SCaMC-3 (Small calcium-binding mitochondrial carrier protein 3) (Solute carrier family 25 member 23)	27.8418	27.4042	27.4991	27.878
Q6GQT9	BOS complex subunit NOMO1 (Nodal modulator 1)	27.289	28.0374	28.1233	28.1906
Q6GQW0	Ankyrin repeat and BTB/POZ domain-containing protein 3 (BTB/POZ domain-containing protein 11)	23.4912	22.8294	22.5019	28.2317
Q6GV12	3-ketodihydrosphingosine reductase (KDS reductase) (EC 1.1.1.102) (3-dehydrosphinganine reductase) (Follicular variant translocation protein 1 homolog) (FVT-1)	26.2092	26.6438	26.2753	26.6337
Q6GYP7	Ral GTPase-activating protein subunit alpha-1 (GAP-related-interacting partner to E12) (GRIPE) (GTPase-activating RapGAP domain-like 1) (Tuberin-like protein 1) (p240)	27.1794	28.0956	28.1923	27.5721
Q6IMP4	Pannexin-2	24.6245	23.5885	24.0529	24.1375
Q6IR34	G-protein-signaling modulator 1 (Activator of G-protein signaling 3)	27.1887	26.4912	26.1147	26.9178
Q6IRU2	Tropomyosin alpha-4 chain (Tropomyosin-4)	26.853	26.7228	26.5437	26.755
Q6IRU5	Clathrin light chain B (Lcb)	32.1686	29.9686	30.2526	29.8992
Q6KAR6	Exocyst complex component 3 (Exocyst complex component Sec6)	28.5853	28.3476	28.7765	28.1803
Q6NS52	Diacylglycerol kinase beta (DAG kinase beta) (EC 2.7.1.107) (Diglyceride kinase beta) (DGK-beta)	28.4671	29.6907	28.7595	28.6592
Q6NS60	F-box only protein 41	24.1274	26.9988	26.6872	26.8189
Q6NS82	Reticulophagy regulator 2	25.0922	24.79	23.744	24.9182
Q6NSQ9	Glucose-6-phosphatase 3 (G-6-Pase 3) (G6Pase 3) (EC 3.1.3.9) (Ubiquitous glucose-6-phosphatase catalytic subunit-related protein) (glucose-6-phosphatase-beta) (Glc-6-Pase-beta)	24.6917	25.215	26.0786	26.2746
Q6NSR8	Probable aminopeptidase NPEPL1 (EC 3.4.11.-) (Aminopeptidase-like 1)	21.475	23.3684	22.5298	19.9461
Q6NV83	U2 snRNP-associated SURP motif-containing protein (140 kDa Ser/Arg-rich domain protein) (U2-associated protein SR140)	27.6718	27.1246	26.3229	27.017
Q6NVE8	WD repeat-containing protein 44 (Rabphilin-11)	24.9216	23.659	22.8939	24.3076
Q6NVE9	Protein phosphatase PTC7 homolog (EC 3.1.3.16) (T-cell activation protein phosphatase 2C) (TA-PP2C)	26.6301	26.3659	25.9125	26.54
Q6NVF0	Inositol polyphosphate 5-phosphatase OCRL (EC 3.1.3.36) (EC 3.1.3.56) (Inositol polyphosphate 5-phosphatase OCRL-1) (Phosphatidylinositol 3,4,5-triphosphate 5-phosphatase) (EC 3.1.3.86)	27.8739	27.9731	27.4877	28.2842
Q6NVF9	Cleavage and polyadenylation specificity factor subunit 6	28.2079	28.1785	27.8378	28.0239
Q6NVG1	Lysophospholipid acyltransferase LPCAT4 (1-acylglycerol-3-phosphate O-acyltransferase 7) (1-AGP acyltransferase 7) (1-AGPAT 7) (1-acylglycerophosphocholine O-acyltransferase) (EC 2.3.1.23) (1-acylglycerophosphoserine O-acyltransferase) (EC 2.3.1.n6) (1-alkenylglycerophosphoethanolamine O-acyltransferase) (EC 2.3.1.121) (1-alkylglycerophosphocholine O-acetyltransferase) (EC 2.3.1.67) (Acyltransfer…	26.9971	27.2569	27.0785	26.8881
Q6NXI6	Regulation of nuclear pre-mRNA domain-containing protein 2	23.9935	21.8802	20.1671	24.0814
Q6NXK7	Inactive dipeptidyl peptidase 10 (Dipeptidyl peptidase X) (DPP X)	30.9509	30.879	30.916	31.3756
Q6NXK8	Acid-sensing ion channel 1 (ASIC1) (Acid-sensing ion channel) (Amiloride-sensitive cation channel 2, neuronal) (Brain sodium channel 2) (BNaC2)	23.4108	25.0455	23.9987	24.3186
Q6NZB0	DnaJ homolog subfamily C member 8	27.0853	25.5573	25.3419	25.3255
Q6NZC7	SEC23-interacting protein	26.2396	24.8815	24.9148	22.1637
Q6NZF1	Zinc finger CCCH domain-containing protein 11A	25.4261	23.1006	24.0839	25.5043
Q6NZJ6	Eukaryotic translation initiation factor 4 gamma 1 (eIF-4-gamma 1) (eIF-4G 1) (eIF-4G1)	30.151	29.9481	29.8798	29.7755
Q6NZL0	Protein SOGA3	30.5624	30.305	30.6806	30.2633
Q6NZN0	RNA-binding protein 26 (Protein expressed in male leptotene and zygotene spermatocytes 393) (MLZ-393) (RNA-binding motif protein 26)	26.2613	25.4372	25.8079	25.9666
Q6P069	Sorcin	27.4854	27.2937	26.7688	26.9584
Q6P1B1	Xaa-Pro aminopeptidase 1 (EC 3.4.11.9) (Aminoacylproline aminopeptidase) (Cytosolic aminopeptidase P) (Soluble aminopeptidase P) (sAmp) (X-Pro aminopeptidase 1) (X-prolyl aminopeptidase 1, soluble)	27.4188	28.0246	27.8951	28.1357
Q6P1D5	Seizure 6-like protein (Acupuncture-induced protein 1-L) (Brain-specific receptor-like protein B) (BSRP-B)	24.3792	25.487	24.6388	24.5712
Q6P1F6	Serine/threonine-protein phosphatase 2A 55 kDa regulatory subunit B alpha isoform (PP2A subunit B isoform B55-alpha) (PP2A subunit B isoform PR55-alpha) (PP2A subunit B isoform R2-alpha) (PP2A subunit B isoform alpha)	30.1468	29.8569	29.8157	30.01
Q6P1G2	Lysine-specific demethylase 2B (EC 1.14.11.27) (F-box and leucine-rich repeat protein 10) (F-box protein FBL10) (F-box/LRR-repeat protein 10) (JmjC domain-containing histone demethylation protein 1B) ([Histone-H3]-lysine-36 demethylase 1B)	25.9684	24.8347	24.5835	24.7267
Q6P1I6	PH and SEC7 domain-containing protein 2 (Exchange factor for ADP-ribosylation factor guanine nucleotide factor 6 C) (Exchange factor for ARF6 C) (Pleckstrin homology and SEC7 domain-containing protein 2)	27.1763	26.1971	26.352	26.3018
Q6P1Y8	Type II inositol 3,4-bisphosphate 4-phosphatase (EC 3.1.3.66) (Inositol polyphosphate 4-phosphatase type II)	24.9873	23.4679	23.8605	23.1988
Q6P2B1	Transportin-3	25.2282	26.8255	25.9006	26.3216
Q6P3D0	U8 snoRNA-decapping enzyme (EC 3.6.1.62) (IDP phosphatase) (IDPase) (EC 3.6.1.64) (Inosine diphosphate phosphatase) (Nucleoside diphosphate-linked moiety X motif 16) (Nudix motif 16) (m7GpppN-mRNA hydrolase)	23.3573	23.0021	24.2271	21.4333
Q6P4S6	Serine/threonine-protein kinase SIK3 (EC 2.7.11.1) (Salt-inducible kinase 3) (SIK-3) (Serine/threonine-protein kinase QSK)	27.9952	28.4004	29.3124	29.3729
Q6P4S8	Integrator complex subunit 1 (Int1)	24.3419	23.4369	23.1548	21.7955
Q6P4T2	U5 small nuclear ribonucleoprotein 200 kDa helicase (EC 3.6.4.13) (BRR2 homolog) (U5 snRNP-specific 200 kDa protein) (U5-200KD)	29.7603	30.373	30.2652	30.4294
Q6P542	ATP-binding cassette sub-family F member 1	28.4113	28.2948	28.2534	28.2189
Q6P5B0	RRP12-like protein	21.475	23.3608	19.9461	22.0178
Q6P5D3	Putative ATP-dependent RNA helicase DHX57 (EC 3.6.4.13) (DEAH box protein 57)	21.475	24.6637	24.8367	24.8179
Q6P5D8	Structural maintenance of chromosomes flexible hinge domain-containing protein 1 (SMC hinge domain-containing protein 1) (EC 3.6.1.-)	26.9017	26.6222	26.1255	26.4741
Q6P5E4	UDP-glucose:glycoprotein glucosyltransferase 1 (UGT1) (EC 2.4.1.-) (UDP--Glc:glycoprotein glucosyltransferase) (UDP-glucose ceramide glucosyltransferase-like 1)	28.767	28.5323	28.5172	28.2261
Q6P5E8	Diacylglycerol kinase theta (DAG kinase theta) (EC 2.7.1.107) (Diglyceride kinase theta) (DGK-theta)	27.0459	27.7966	27.844	27.4475
Q6P5F6	Zinc transporter ZIP10 (Solute carrier family 39 member 10) (Zrt- and Irt-like protein 10) (ZIP-10)	26.4696	26.356	25.2277	29.6363
Q6P5F7	Protein tweety homolog 3 (mTTY3)	26.379	26.0394	25.7179	26.7367
Q6P5F9	Exportin-1 (Exp1) (Chromosome region maintenance 1 protein homolog)	28.1854	28.6049	28.5913	28.1826
Q6P5H6	FERM domain-containing protein 5	23.3216	22.1232	24.5708	22.9754
Q6P5U7	NACHT and WD repeat domain-containing protein 2 (Leucine-rich repeat and WD repeat-containing protein KIAA1239)	31.4563	29.5215	29.217	22.7635
Q6P8I4	PEST proteolytic signal-containing nuclear protein (PCNP) (PEST-containing nuclear protein)	25.9503	24.6046	24.9533	24.1947
Q6P8X1	Sorting nexin-6 [Cleaved into: Sorting nexin-6, N-terminally processed]	27.7865	27.6353	29.1608	27.6367
Q6P9J5	KN motif and ankyrin repeat domain-containing protein 4 (Ankyrin repeat domain-containing protein 38)	25.8724	23.1471	22.3336	21.8585
Q6P9K8	Caskin-1 (CASK-interacting protein 1)	32.5794	31.8888	32.0367	32.0741
Q6P9K9	Neurexin-3 (Neurexin III-alpha) (Neurexin-3-alpha)	29.4544	28.6593	27.9195	28.0319
Q6P9Q6	FK506-binding protein 15 (FKBP-15) (133 kDa FK506-binding protein) (133 kDa FKBP) (FKBP-133) (WASP and FKBP-like) (WAFL)	25.8343	25.9534	26.1536	24.9395
Q6P9R2	Serine/threonine-protein kinase OSR1 (EC 2.7.11.1) (Oxidative stress-responsive 1 protein)	26.3004	26.2536	26.0449	25.9227
Q6P9R4	Rho guanine nucleotide exchange factor 18	23.8651	20.5768	21.9726	22.3446
Q6P9S0	Protein MTSS 2 (MTSS1-like protein)	28.0688	27.3268	26.7931	26.0674
Q6PA06	Atlastin-2 (EC 3.6.5.-) (ADP-ribosylation factor-like protein 6-interacting protein 2) (ARL-6-interacting protein 2) (Aip-2)	27.7466	27.9891	27.7076	28.1741
Q6PAJ1	Breakpoint cluster region protein (EC 2.7.11.1)	28.1699	27.9342	26.9297	26.6849
Q6PAK3	Protein arginine N-methyltransferase 8 (EC 2.1.1.319) (Heterogeneous nuclear ribonucleoprotein methyltransferase-like protein 4)	25.4333	24.6516	23.8994	25.2688
Q6PAM0	5'-AMP-activated protein kinase subunit beta-2 (AMPK subunit beta-2)	26.3932	26.0904	26	25.5974
Q6PAM1	Alpha-taxilin	25.2664	25.4836	25.9884	25.2664
Q6PAR5	GTPase-activating protein and VPS9 domain-containing protein 1 (GAPex-5) (Rab5-activating protein 6)	25.6042	25.6491	25.7204	26.8098
Q6PB44	Tyrosine-protein phosphatase non-receptor type 23 (EC 3.1.3.48)	27.3089	26.9548	25.7812	25.8745
Q6PB66	Leucine-rich PPR motif-containing protein, mitochondrial (130 kDa leucine-rich protein) (LRP 130) (mLRP130)	31.2895	31.376	31.2423	31.1982
Q6PB70	Anoctamin-8 (Transmembrane protein 16H)	23.5278	23.7316	22.1484	28.2596
Q6PCN3	Tau-tubulin kinase 1 (EC 2.7.11.1)	26.7228	25.7936	25.9993	25.5977
Q6PCP5	Mitochondrial fission factor	28.5335	28.9438	28.1208	28.4389
Q6PD03	Serine/threonine-protein phosphatase 2A 56 kDa regulatory subunit alpha isoform (PP2A B subunit isoform B'-alpha) (PP2A B subunit isoform B56-alpha) (PP2A B subunit isoform PR61-alpha) (PR61alpha) (PP2A B subunit isoform R5-alpha)	25.3689	25.0013	26.4015	26.2282
Q6PD19	Armadillo-like helical domain-containing protein 3	21.475	22.0853	22.1071	19.9461
Q6PD26	GPI transamidase component PIG-S (Phosphatidylinositol-glycan biosynthesis class S protein)	25.5544	26.1367	25.4817	25.9115
Q6PDC0	RUN domain-containing protein 3B	22.817	22.8821	23.5205	22.4242
Q6PDG5	SWI/SNF complex subunit SMARCC2 (BRG1-associated factor 170) (BAF170) (SWI/SNF complex 170 kDa subunit) (SWI/SNF-related matrix-associated actin-dependent regulator of chromatin subfamily C member 2)	29.2274	29.1925	29.0728	29.0717
Q6PDH0	Pleckstrin homology-like domain family B member 1 (Protein LL5-alpha)	24.6335	22.9596	21.7862	21.4192
Q6PDI5	Proteasome adapter and scaffold protein ECM29 (Proteasome-associated protein ECM29 homolog)	27.3125	27.3448	26.9641	27.1389
Q6PDI6	Ubiquitin carboxyl-terminal hydrolase MINDY-2 (EC 3.4.19.12) (Deubiquitinating enzyme MINDY-2) (Protein FAM63B)	24.6688	21.0115	25.0304	23.9586
Q6PDL0	Cytoplasmic dynein 1 light intermediate chain 2 (Dynein light intermediate chain 2, cytosolic)	30.2473	29.2795	29.5565	29.3555
Q6PDM1	Male-specific lethal 1 homolog (MSL-1) (Hampin) (Male-specific lethal 1-like 1) (MSL1-like 1) (Male-specific lethal-1 homolog 1)	21.475	20.2905	21.7269	21.6105
Q6PDM2	Serine/arginine-rich splicing factor 1 (ASF/SF2) (Pre-mRNA-splicing factor SRp30a) (Splicing factor, arginine/serine-rich 1)	31.3118	30.3744	30.1026	30.6986
Q6PDN3	Myosin light chain kinase, smooth muscle (MLCK) (smMLCK) (EC 2.7.11.18) (Kinase-related protein) (KRP) (Telokin) [Cleaved into: Myosin light chain kinase, smooth muscle, deglutamylated form]	24.7524	25.5111	25.1913	25.0932
Q6PDQ2	Chromodomain-helicase-DNA-binding protein 4 (CHD-4) (EC 3.6.4.12)	28.1188	28.3104	28.4184	28.2907
Q6PDS3	NAD(+) hydrolase SARM1 (NADase SARM1) (EC 3.2.2.6) (NADP(+) hydrolase SARM1) (EC 3.2.2.-) (Sterile alpha and TIR motif-containing protein 1)	21.4506	23.8575	22.2778	21.2592
Q6PDY2	2-aminoethanethiol dioxygenase (EC 1.13.11.19) (Cysteamine dioxygenase)	27.7113	26.1777	23.8089	24.4614
Q6PE01	U5 small nuclear ribonucleoprotein 40 kDa protein (U5 snRNP 40 kDa protein) (WD repeat-containing protein 57)	27.2603	27.7928	27.6076	28.0515
Q6PE13	Proline-rich transmembrane protein 3	28.9779	29.0671	29.2413	29.1703
Q6PE15	Palmitoyl-protein thioesterase ABHD10, mitochondrial (EC 3.1.2.22) (Acyl-protein thioesterase ABHD10) (Alpha/beta hydrolase domain-containing protein 10) (Abhydrolase domain-containing protein 10) (Mycophenolic acid acyl-glucuronide esterase, mitochondrial) (EC 3.1.1.93)	29.4831	29.0704	29.3297	28.8038
Q6PEB6	MOB-like protein phocein (Class II mMOB1) (Mob1 homolog 3) (Mob3) (Mps one binder kinase activator-like 3) (Preimplantation protein 3)	27.7928	27.8429	28.4317	28.1932
Q6PEE2	CBP80/20-dependent translation initiation factor	22.5569	24.839	25.3171	25.5468
Q6PER3	Microtubule-associated protein RP/EB family member 3 (EB1 protein family member 3) (EBF3) (End-binding protein 3) (EB3) (RP3)	32.0453	31.7309	31.9362	31.7168
Q6PEV3	WAS/WASL-interacting protein family member 2 (WASP-interacting protein-related protein) (WIP-related protein)	22.6178	26.5777	27.5713	27.351
Q6PF93	Phosphatidylinositol 3-kinase catalytic subunit type 3 (PI3-kinase type 3) (PI3K type 3) (PtdIns-3-kinase type 3) (EC 2.7.1.137) (Phosphoinositide-3-kinase class 3)	27.7808	25.8055	25.6114	25.9282
Q6PFD5	Disks large-associated protein 3 (DAP-3) (PSD-95/SAP90-binding protein 3) (SAP90/PSD-95-associated protein 3) (SAPAP3)	23.354	26.2195	25.7951	26.3742
Q6PFD9	Nuclear pore complex protein Nup98-Nup96 (EC 3.4.21.-) [Cleaved into: Nuclear pore complex protein Nup98 (98 kDa nucleoporin) (Nucleoporin Nup98) (Nup98); Nuclear pore complex protein Nup96 (96 kDa nucleoporin) (Nucleoporin Nup96) (Nup96)]	21.0727	22.9865	24.5434	21.8986
Q6PFE3	DNA repair and recombination protein RAD54B (EC 3.6.4.-) (RAD54 homolog B)	27.4055	26.6177	27.1428	26.5485
Q6PFR5	Transformer-2 protein homolog alpha (TRA-2 alpha) (TRA2-alpha) (Transformer-2 protein homolog A)	26.2941	26.5049	26.2707	26.5085
Q6PFX2	BEN domain-containing protein 6	24.8824	25.3829	25.4106	23.7405
Q6PFX9	Poly [ADP-ribose] polymerase tankyrase-1 (EC 2.4.2.30) (ADP-ribosyltransferase diphtheria toxin-like 5) (ARTD5) (Protein poly-ADP-ribosyltransferase tankyrase-1) (EC 2.4.2.-) (TRF1-interacting ankyrin-related ADP-ribose polymerase 1) (Tankyrase I) (Tankyrase-1) (TANK1)	18.2099	27.537	25.52	26.1917
Q6PGB6	N-alpha-acetyltransferase 50 (EC 2.3.1.258) (N-acetyltransferase NAT13) (N-epsilon-acetyltransferase 50) (EC 2.3.1.-) (NatE catalytic subunit)	27.5842	25.472	26.1304	25.5521
Q6PGC1	ATP-dependent RNA helicase DHX29 (EC 3.6.4.13) (DEAH box protein 29)	26.992	26.2869	26.5547	26.3915
Q6PGE7	Sodium-dependent proline transporter (Solute carrier family 6 member 7)	26.3943	27.769	27.0183	26.041
Q6PGF7	Exocyst complex component 8 (Exocyst complex 84 kDa subunit)	29.4701	28.4966	28.3056	28.059
Q6PGH1	Protein BUD31 homolog (Protein G10 homolog)	22.2878	24.402	23.5933	24.824
Q6PGL7	WASH complex subunit 2	27.2639	26.1366	26.4705	26.4274
Q6PGN3	Serine/threonine-protein kinase DCLK2 (EC 2.7.11.1) (CaMK-like CREB regulatory kinase 2) (CL2) (CLICK-II) (CLICK2) (Doublecortin-like and CAM kinase-like 2) (Doublecortin-like kinase 2)	28.6767	29.4164	29.7162	29.3272
Q6PH08	ERC protein 2 (CAZ-associated structural protein 1) (CAST1)	30.134	29.9816	29.8322	29.9183
Q6PHN9	Ras-related protein Rab-35	30.3891	30.3559	30.4174	30.513
Q6PHQ8	N-alpha-acetyltransferase 35, NatC auxiliary subunit (Embryonic growth-associated protein) (Protein MAK10 homolog)	25.9358	25.6333	26.4788	25.6612
Q6PHS9	Voltage-dependent calcium channel subunit alpha-2/delta-2 (Protein ducky) (Voltage-gated calcium channel subunit alpha-2/delta-2) [Cleaved into: Voltage-dependent calcium channel subunit alpha-2-2; Voltage-dependent calcium channel subunit delta-2]	29.4573	29.4835	29.3821	29.2539
Q6PHU5	Sortilin (Neurotensin receptor 3) (NTR3) (mNTR3)	28.3552	27.4355	27.2684	27.7614
Q6PHZ2	Calcium/calmodulin-dependent protein kinase type II subunit delta (CaM kinase II subunit delta) (CaMK-II subunit delta) (EC 2.7.11.17)	30.5327	30.775	30.8502	31.0861
Q6PHZ5	Putative RNA-binding protein 15B (RNA-binding motif protein 15B)	21.475	24.671	24.5125	24.8292
Q6PHZ8	Kv channel-interacting protein 4 (KChIP4) (A-type potassium channel modulatory protein 4) (Calsenilin-like protein) (Potassium channel-interacting protein 4)	27.4172	26.917	27.1198	27.6678
Q6PIC6	Sodium/potassium-transporting ATPase subunit alpha-3 (Na(+)/K(+) ATPase alpha-3 subunit) (EC 7.2.2.13) (Na(+)/K(+) ATPase alpha(III) subunit) (Sodium pump subunit alpha-3)	36.5668	36.5384	36.6081	36.5763
Q6PIE5	Sodium/potassium-transporting ATPase subunit alpha-2 (Na(+)/K(+) ATPase alpha-2 subunit) (EC 7.2.2.13) (Na(+)/K(+) ATPase alpha(+) subunit) (Sodium pump subunit alpha-2)	35.7333	35.7333	35.2342	35.7333
Q6PNC0	DmX-like protein 1 (X-like 1 protein)	27.013	26.1565	26.3941	27.6564
Q6PR54	Telomere-associated protein RIF1 (Rap1-interacting factor 1 homolog) (mRif1)	21.475	20.1671	19.9461	19.9461
Q6Q477	Plasma membrane calcium-transporting ATPase 4 (PMCA4) (EC 7.2.2.10)	30.2415	30.9413	30.5918	30.9639
Q6QD59	Vesicle transport protein SEC20	25.5081	19.8674	23.3384	25.061
Q6R5N8	Toll-like receptor 13	30.9314	30.6159	30.5861	30.5085
Q6R891	Neurabin-2 (Neurabin-II) (Protein phosphatase 1 regulatory subunit 9B) (Spinophilin)	29.9394	30.0988	30.1423	30.1363
Q6RHR9	Membrane-associated guanylate kinase, WW and PDZ domain-containing protein 1 (BAI1-associated protein 1) (BAP-1) (Membrane-associated guanylate kinase inverted 1) (MAGI-1)	27.8261	26.8521	27.1673	28.109
Q6RI63	Constitutive coactivator of peroxisome proliferator-activated receptor gamma (Constitutive coactivator of PPAR-gamma) (Constitutive coactivator of PPARG) (Protein FAM120B)	25.3397	27.7576	27.0961	27.4668
Q6S5J6	Krev interaction trapped protein 1 (Krev interaction trapped 1) (Cerebral cavernous malformations 1 protein homolog)	24.2637	22.1309	22.7453	21.8097
Q6URW6	Myosin-14 (Myosin heavy chain 14) (Myosin heavy chain, non-muscle IIc) (Non-muscle myosin heavy chain IIc) (NMHC II-C)	29.4703	29.0441	29.8594	28.8521
Q6V4S5	Protein sidekick-2	27.6698	24.4157	25.7479	24.2211
Q6VNB8	WD repeat and FYVE domain-containing protein 3 (Beach domain, WD repeat and FYVE domain-containing protein 1) (BWF1)	27.4241	28.0801	27.8508	26.9853
Q6VNS1	NT-3 growth factor receptor (EC 2.7.10.1) (GP145-TrkC) (Trk-C) (Neurotrophic tyrosine kinase receptor type 3) (TrkC tyrosine kinase)	24.4898	25.0382	24.7733	23.5313
Q6WQJ1	Diacylglycerol lipase-alpha (DAGL-alpha) (DGL-alpha) (EC 3.1.1.116) (Neural stem cell-derived dendrite regulator) (Sn1-specific diacylglycerol lipase alpha)	24.4307	23.5151	24.2343	24.5894
Q6WVG3	BTB/POZ domain-containing protein KCTD12 (Pfetin) (Predominantly fetal expressed T1 domain)	28.5211	28.0626	28.1332	28.2241
Q6X893	Choline transporter-like protein 1 (Solute carrier family 44 member 1) (CD antigen CD92)	29.9896	30.0482	30.7535	30.1256
Q6Y685	Transforming acidic coiled-coil-containing protein 1	23.1265	24.8127	19.363	23.0413
Q6Y7W8	GRB10-interacting GYF protein 2 (PERQ amino acid-rich with GYF domain-containing protein 2) (Trinucleotide repeat-containing gene 15 protein)	23.871	23.8639	23.3228	23.3187
Q6ZPE2	Myotubularin-related protein 5 (Inactive phosphatidylinositol 3-phosphatase 5) (SET-binding factor 1) (Sbf1)	29.6859	30.1234	30.2519	30.3158
Q6ZPJ0	Testis-expressed protein 2	26.0977	24.5975	26.3929	24.999
Q6ZPJ3	(E3-independent) E2 ubiquitin-conjugating enzyme UBE2O (EC 2.3.2.24) (E2/E3 hybrid ubiquitin-protein ligase UBE2O) (Ubiquitin carrier protein O) (Ubiquitin-conjugating enzyme E2 O) (Ubiquitin-conjugating enzyme E2 of 230 kDa) (Ubiquitin-conjugating enzyme E2-230K) (Ubiquitin-protein ligase O)	28.9776	29.6282	29.4313	29.2919
Q6ZPQ6	Membrane-associated phosphatidylinositol transfer protein 2 (Drosophila retinal degeneration B homolog 2) (RdgB2) (Phosphatidylinositol transfer protein, membrane-associated 2) (PITPnm 2) (Pyk2 N-terminal domain-interacting receptor 3) (NIR-3)	26.7555	27.7269	27.8655	27.2624
[truncated: 2,262 more rows]

## Sheet: Striatum_SolubilityFract
Entry	Description	Young Female 1	Young Female 2	Young Male 1	Young Male 2
A2A432	Cullin-4B (CUL-4B)	25.5101	27.0694	26.8035	26.7066
A2A4P0	ATP-dependent RNA helicase DHX8 (EC 3.6.4.13) (DEAH box protein 8)	21.7873	22.6007	22.3803	21.7381
A2A5R2	Brefeldin A-inhibited guanine nucleotide-exchange protein 2 (Brefeldin A-inhibited GEP 2) (ADP-ribosylation factor guanine nucleotide-exchange factor 2)	26.9245	28.2054	28.3245	28.4552
A2A690	Protein TANC2 (Tetratricopeptide repeat, ankyrin repeat and coiled-coil domain-containing protein 2)	27.5486	29.0125	27.3534	26.643
A2A699	Protein FAM171A2	28.7497	28.3255	27.8155	28.571
A2A6Q5	Cell division cycle protein 27 homolog	21.7873	26.116	26.3358	24.3771
A2A8L1	Chromodomain-helicase-DNA-binding protein 5 (CHD-5) (EC 3.6.4.12) (ATP-dependent helicase CHD5)	25.068	25.6409	25.2188	25.3854
A2A8L5	Receptor-type tyrosine-protein phosphatase F (EC 3.1.3.48) (Leukocyte common antigen related) (LAR)	25.6603	26.5286	25.9374	25.7709
A2AAE1	Bridge-like lipid transfer protein family member 1 (Fragile site-associated protein homolog)	23.9385	24.0145	18.4671	24.2338
A2ADY9	Protein DDI1 homolog 2 (EC 3.4.23.-)	24.3354	23.6931	22.9385	23.0537
A2AG50	MAP7 domain-containing protein 2	29.5606	29.0177	29.2931	28.8995
A2AGT5	Cytoskeleton-associated protein 5	30.6719	31.5504	31.444	31.5754
A2AHC3	Calmodulin-regulated spectrin-associated protein 1	27.2192	27.6316	27.2655	27.0221
A2AHG0	Leucine zipper putative tumor suppressor 3 (ProSAP-interacting protein 1) (ProSAPiP1)	27.5538	27.7215	27.1619	25.7257
A2AIL4	NADH dehydrogenase (ubiquinone) complex I, assembly factor 6	24.5152	22.4896	18.4671	22.7167
A2AIV2	Protein virilizer homolog	21.7873	23.7376	23.5158	23.482
A2AJA9	Apical junction component 1 homolog	26.8472	28.3133	27.6543	27.1126
A2AJI0	MAP7 domain-containing protein 1	28.3372	28.3851	28.3219	28.0243
A2ALS5	Rap1 GTPase-activating protein 1 (Rap1GAP) (Rap1GAP1) (ARPP-90)	28.83	30.1824	30.2987	29.8997
A2ALU4	Protein Shroom2 (Protein Apxl)	25.0455	23.5183	23.6412	21.122
A2AN08	E3 ubiquitin-protein ligase UBR4 (EC 2.3.2.27) (N-recognin-4) (RING-type E3 ubiquitin transferase UBR4) (Zinc finger UBR1-type protein 1) (p600)	28.0742	28.5138	28.3772	28.3838
A2AP18	1-phosphatidylinositol 4,5-bisphosphate phosphodiesterase eta-2 (EC 3.1.4.11) (Phosphoinositide phospholipase C-eta-2) (Phosphoinositide phospholipase C-like 4) (PLC-L4) (Phospholipase C-like protein 4) (Phospholipase C-eta-2) (PLC-eta2)	28.3648	28.0179	27.7526	28.0194
A2APV2	Formin-like protein 2 (Protein Man)	25.9472	28.1862	28.0926	27.6209
A2APY7	Arginine-hydroxylase NDUFAF5, mitochondrial (EC 1.-.-.-) (NADH dehydrogenase [ubiquinone] 1 alpha subcomplex assembly factor 5) (Putative methyltransferase NDUFAF5) (EC 2.1.1.-)	26.839	25.4727	25.6389	26.2362
A2AQ25	Sickle tail protein (Enhancer trap locus 4)	28.8678	29.3541	29.0057	28.2756
A2AR02	Peptidyl-prolyl cis-trans isomerase G (PPIase G) (Peptidyl-prolyl isomerase G) (EC 5.2.1.8) (Cyclophilin G) (Rotamase G)	27.3382	25.8919	26.0267	26.172
A2ARS0	Ankyrin repeat domain-containing protein 63	30.1717	30.3129	30.3914	29.8944
A2ASQ1	Agrin [Cleaved into: Agrin N-terminal 110 kDa subunit; Agrin C-terminal 110 kDa subunit; Agrin C-terminal 90 kDa fragment (C90); Agrin C-terminal 22 kDa fragment (C22)]	25.7627	28.5996	26.7085	26.8387
A2ASS6	Titin (EC 2.7.11.1) (Connectin)	19.2676	24.6339	26.4875	27.3754
A2ASZ8	Calcium-binding mitochondrial carrier protein SCaMC-2 (Small calcium-binding mitochondrial carrier protein 2) (Solute carrier family 25 member 25)	27.7659	27.9561	28.8639	27.8053
A2AWA9	Rab GTPase-activating protein 1 (GAP and centrosome-associated protein) (Rab6 GTPase-activating protein GAPCenA)	27.7784	26.2717	26.283	25.5312
A2BDX3	Adenylyltransferase and sulfurtransferase MOCS3 (Molybdenum cofactor synthesis protein 3) [Includes: Molybdopterin-synthase adenylyltransferase (EC 2.7.7.80) (Adenylyltransferase MOCS3) (Sulfur carrier protein MOCS2A adenylyltransferase); Molybdopterin-synthase sulfurtransferase (EC 2.8.1.11) (Sulfur carrier protein MOCS2A sulfurtransferase) (Sulfurtransferase MOCS3)]	24.9941	26.5038	26.745	27.0853
A2BE28	Ribosomal biogenesis protein LAS1L (Protein LAS1 homolog)	21.7873	23.7979	22.9284	23.7877
A2BH40	AT-rich interactive domain-containing protein 1A (ARID domain-containing protein 1A) (BRG1-associated factor 250) (BAF250) (BRG1-associated factor 250a) (BAF250A) (Osa homolog 1) (SWI-like protein) (SWI/SNF complex protein p270) (SWI/SNF-related, matrix-associated, actin-dependent regulator of chromatin subfamily F member 1)	28.005	27.8714	27.6593	28.1273
A2CG49	Kalirin (EC 2.7.11.1) (Protein Duo) (Serine/threonine-protein kinase with Dbl- and pleckstrin homology domain)	26.1164	25.4922	25.1314	24.1334
A2RSJ4	Bridge-like lipid transfer protein family member 3B (Syntaxin-6 Habc-interacting protein of 164 kDa) (UHRF1-binding protein 1-like)	28.3959	27.4721	27.2225	27.3016
A2RSQ0	DENN domain-containing protein 5B (Rab6IP1-like protein)	21.7873	23.3163	23.3462	23.3271
A2RT62	F-box/LRR-repeat protein 16 (F-box and leucine-rich repeat protein 16)	28.423	29.5841	29.6592	29.6206
A2RTL5	Arginine/serine-rich coiled-coil protein 2	21.7873	24.3479	24.7392	23.7904
A6H5Z3	Exocyst complex component 6B (Exocyst complex component Sec15B) (SEC15-like protein 2)	28.0478	28.3788	28.3299	28.0605
A6H611	Mitochondrial intermediate peptidase (MIP) (EC 3.4.24.59)	23.6418	25.6004	23.5637	24.1013
A6H630	Damage-control phosphatase ARMT1 (EC 3.1.3.-) (Acidic residue methyltransferase 1) (Protein-glutamate O-methyltransferase) (EC 2.1.1.-) (Sugar phosphate phosphatase ARMT1)	26.6358	24.835	24.6453	25.7717
A6PWD2	Forkhead-associated domain-containing protein 1 (FHA domain-containing protein 1)	25.065	25.2963	18.2099	24.5034
B0F2B4	Neuroligin 4-like (Neuroligin-4) (NL-4)	27.745	25.5164	25.5912	26.6011
B0V2N1	Receptor-type tyrosine-protein phosphatase S (R-PTP-S) (EC 3.1.3.48) (PTPNU-3) (Receptor-type tyrosine-protein phosphatase sigma) (R-PTP-sigma)	29.4915	29.6862	29.7989	29.3413
B1AR13	CDGSH iron-sulfur domain-containing protein 3, mitochondrial (Melanoma nuclear protein 13)	23.2036	24.632	26.0473	26.1896
B1AS29	Glutamate receptor ionotropic, kainate 3 (GluK3) (Glutamate receptor 7) (GluR-7) (GluR7)	24.0304	27.7018	24.7893	24.4092
B1AVZ0	Uracil phosphoribosyltransferase homolog	24.0851	19.9461	19.9461	22.9848
B1AXH1	NHS-like protein 2	24.0837	25.3651	25.6354	25.1147
B1AXP6	Mitochondrial import receptor subunit TOM5 homolog	23.9163	26.89	26.0496	25.7664
B1AXV0	DOMON domain-containing protein FRRS1L (Ferric-chelate reductase 1-like protein)	28.9607	28.2424	27.7617	29.1528
B1AY13	Ubiquitin carboxyl-terminal hydrolase 24 (EC 3.4.19.12) (Deubiquitinating enzyme 24) (Ubiquitin thioesterase 24) (Ubiquitin-specific-processing protease 24)	24.6744	24.8143	23.7129	25.5726
B1AZI6	THO complex subunit 2 (Tho2)	26.0496	25.689	24.7073	25.2836
B1AZP2	Disks large-associated protein 4 (DAP-4) (PSD-95/SAP90-binding protein 4) (SAP90/PSD-95-associated protein 4) (SAPAP-4)	27.5	29.1503	28.3335	28.1125
B2RQC6	CAD protein [Includes: Glutamine-dependent carbamoyl-phosphate synthase (EC 6.3.5.5); Aspartate carbamoyltransferase (EC 2.1.3.2); Dihydroorotase (EC 3.5.2.3)]	25.2006	22.8765	22.4529	21.5735
B2RR83	3'-5' RNA helicase YTHDC2 (EC 3.6.4.13) (Keen to exit meiosis leaving testes under-populated protein) (Ketu) (YTH domain-containing protein C2) (mYTHDC2)	24.2827	26.9767	26.815	26.7598
B2RRE7	OTU domain-containing protein 4 (EC 3.4.19.12)	26.3572	24.2315	24.2595	25.0137
B2RSH2	Guanine nucleotide-binding protein G(i) subunit alpha-1 (Adenylate cyclase-inhibiting G alpha protein)	29.3586	28.3967	28.2494	28.1027
B2RUJ5	Amyloid-beta A4 precursor protein-binding family A member 1 (Adapter protein X11alpha) (Neuron-specific X11 protein) (Neuronal Munc18-1-interacting protein 1) (Mint-1)	26.45	25.3435	25.9431	25.2577
B2RUR8	OTU domain-containing protein 7B (EC 3.4.19.12) (Cellular zinc finger anti-NF-kappa-B protein) (Zinc finger A20 domain-containing protein 1) (Zinc finger protein Cezanne)	21.8352	18.4671	18.4671	25.4315
B2RWJ3	Transmembrane protein 240	21.8352	25.244	26.4912	18.4671
B2RXC1	Trafficking protein particle complex subunit 11	26.3488	26.4435	27.0055	26.6667
B2RXS4	Plexin-B2	26.9962	27.2641	27.4017	27.1783
B2RY56	RNA-binding protein 25 (RNA-binding motif protein 25)	29.0715	27.7035	27.6941	27.4919
B5TVM2	Immunoglobulin-like domain-containing receptor 2 (Angulin-3) (Lisch-like protein)	27.0312	25.4737	25.9261	25.5744
B7ZMP1	Xaa-Pro aminopeptidase 3 (X-Pro aminopeptidase 3) (EC 3.4.11.9) (Aminopeptidase P3) (APP3)	25.0592	25.154	25.7472	26.2614
B9EHT4	CAP-Gly domain-containing linker protein 3 (Cytoplasmic linker protein 170-related 59 kDa protein) (CLIP-170-related 59 kDa protein) (CLIPR-59)	23.8556	18.6335	24.0912	24.6741
B9EJ86	Oxysterol-binding protein-related protein 8 (ORP-8) (OSBP-related protein 8)	29.1113	29.3688	29.943	29.3501
B9EJA2	Cortactin-binding protein 2 (CortBP2)	29.8416	29.6559	29.6473	29.6484
B9EKR1	Receptor-type tyrosine-protein phosphatase zeta (R-PTP-zeta) (EC 3.1.3.48)	31.8891	31.8933	32.1898	32.2231
D3YVF0	A-kinase anchor protein 5 (AKAP-5) (A-kinase anchor protein 150 kDa) (AKAP 150) (P150) (cAMP-dependent protein kinase regulatory subunit II high affinity-binding protein)	32.7669	32.4667	32.5042	32.3589
D3YXK2	Scaffold attachment factor B1 (SAF-B1)	31.0493	29.5148	29.6227	29.6229
D3YZU1	SH3 and multiple ankyrin repeat domains protein 1 (Shank1)	27.956	28.1912	28.0749	27.905
D3Z7P3	Glutaminase kidney isoform, mitochondrial (GLS) (EC 3.5.1.2) [Cleaved into: Glutaminase kidney isoform, mitochondrial 68 kDa chain; Glutaminase kidney isoform, mitochondrial 65 kDa chain]	32.5419	32.7739	32.7999	32.7662
E9PUL5	Proline-rich transmembrane protein 2 (Dispanin subfamily B member 3) (DSPB3)	29.6193	30.2292	29.917	30.4878
E9PVA8	eIF-2-alpha kinase activator GCN1 (GCN1 eIF-2-alpha kinase activator homolog) (GCN1-like protein 1) (General control of amino-acid synthesis 1-like protein 1) (Translational activator GCN1)	27.3621	28.0645	28.7806	27.7121
E9PYL2	Proline-rich protein 12	23.6386	19.9461	23.5763	20.3199
E9PZJ8	Activating signal cointegrator 1 complex subunit 3 (EC 3.6.4.12)	25.9602	25.0711	25.8918	23.1481
E9PZM4	Chromodomain-helicase-DNA-binding protein 2 (CHD-2) (EC 3.6.4.12) (ATP-dependent helicase CHD2)	27.013	23.8954	23.6846	24.6525
E9Q3L2	Phosphatidylinositol 4-kinase alpha (PI4-kinase alpha) (PI4K-alpha) (PtdIns-4-kinase alpha) (EC 2.7.1.67)	30.3806	31.4341	31.601	31.2732
E9Q3S4	Mitogen-activated protein kinase kinase kinase 19 (EC 2.7.11.1) (SPS1/STE20-related protein kinase YSK4)	19.2676	24.6441	25.3955	26.3629
E9Q401	Ryanodine receptor 2 (RYR-2) (RyR2) (Cardiac muscle ryanodine receptor) (Cardiac muscle ryanodine receptor-calcium release channel) (Type 2 ryanodine receptor)	29.835	30.477	30.5394	30.3621
E9Q414	Apolipoprotein B-100 (Apo B-100) [Cleaved into: Apolipoprotein B-48 (Apo B-48)]	26.1052	26.0129	18.4671	25.7969
E9Q555	E3 ubiquitin-protein ligase RNF213 (EC 2.3.2.27) (EC 3.6.4.-) (E3 ubiquitin-lipopolysaccharide ligase RNF213) (EC 2.3.2.-) (Mysterin) (RING finger protein 213)	21.7873	19.9461	19.9461	21.5181
E9Q5K9	YTH domain-containing protein 1	25.2616	22.5266	23.7837	20.3199
E9Q6C8	XK-related protein 6	19.2676	18.2099	18.2099	18.4159
E9Q6J5	Biorientation of chromosomes in cell division protein 1-like 1	24.2332	22.3851	21.7806	22.9098
E9Q6P5	Tetratricopeptide repeat protein 7B (TPR repeat protein 7B)	29.8324	30.0301	30.1538	30.0278
E9Q735	Ubiquitin conjugation factor E4 A (EC 2.3.2.27)	24.1754	25.1658	25.7326	24.7886
E9Q784	Zinc finger CCCH domain-containing protein 13	26.2915	23.3058	23.1649	24.0828
E9Q7T7	Chondroadherin-like protein	23.9777	24.3744	25.339	25.5987
E9Q8I9	Protein furry homolog	26.0082	27.2876	26.5613	26.9495
F6SEU4	Ras/Rap GTPase-activating protein SynGAP (Neuronal RasGAP) (Synaptic Ras GTPase-activating protein 1) (Synaptic Ras-GAP 1)	32.0643	32.454	32.301	31.6897
F6ZDS4	Nucleoprotein TPR (NPC-associated intranuclear protein) (Translocated promoter region and nuclear basket protein)	28.5649	27.559	27.5811	27.8118
F8VPU2	FERM, ARHGEF and pleckstrin domain-containing protein 1 (FERM, RhoGEF and pleckstrin domain-containing protein 1)	25.275	24.594	28.1293	24.9601
G3X9K3	Brefeldin A-inhibited guanine nucleotide-exchange protein 1 (BIG1) (Brefeldin A-inhibited GEP 1) (ADP-ribosylation factor guanine nucleotide-exchange factor 1)	25.9406	25.3243	27.5033	28.5176
G3XA57	Rab11 family-interacting protein 2 (Rab11-FIP2)	27.577	30.151	26.9186	26.5259
G5E829	Plasma membrane calcium-transporting ATPase 1 (EC 7.2.2.10) (Plasma membrane calcium ATPase isoform 1) (PMCA1) (Plasma membrane calcium pump isoform 1)	33.028	33.3875	33.5089	33.3305
G5E870	E3 ubiquitin-protein ligase TRIP12 (EC 2.3.2.26) (HECT-type E3 ubiquitin transferase TRIP12) (Thyroid receptor-interacting protein 12) (TR-interacting protein 12) (TRIP-12)	27.637	27.315	27.1022	27.216
G5E8K5	Ankyrin-3 (ANK-3) (Ankyrin-G)	31.5435	31.63	31.5235	31.6291
O08529	Calpain-2 catalytic subunit (EC 3.4.22.53) (80 kDa M-calpain subunit) (CALP80) (Calcium-activated neutral proteinase 2) (CANP 2) (Calpain M-type) (Calpain-2 large subunit) (Millimolar-calpain) (M-calpain)	26.377	28.8256	28.8832	28.3491
O08530	Sphingosine 1-phosphate receptor 1 (S1P receptor 1) (S1P1) (Endothelial differentiation G-protein coupled receptor 1) (Lysophospholipid receptor B1) (Sphingosine 1-phosphate receptor Edg-1) (S1P receptor Edg-1) (CD antigen CD363)	26.7522	26.6542	26.2971	26.7758
O08532	Voltage-dependent calcium channel subunit alpha-2/delta-1 (Voltage-gated calcium channel subunit alpha-2/delta-1) [Cleaved into: Voltage-dependent calcium channel subunit alpha-2-1; Voltage-dependent calcium channel subunit delta-1]	30.6048	31.0562	30.7005	30.5374
O08539	Myc box-dependent-interacting protein 1 (Amphiphysin II) (Amphiphysin-like protein) (Bridging integrator 1) (SH3 domain-containing protein 9)	32.2615	32.1946	32.0836	32.2154
O08547	Vesicle-trafficking protein SEC22b (ER-Golgi SNARE of 24 kDa) (ERS-24) (ERS24) (SEC22 vesicle-trafficking protein homolog B) (SEC22 vesicle-trafficking protein-like 1) (mSec22b)	29.1383	29.7418	29.5886	29.0722
O08553	Dihydropyrimidinase-related protein 2 (DRP-2) (Unc-33-like phosphoprotein 2) (ULIP-2)	35.8071	36.2451	36.073	35.9878
O08576	RUN domain-containing protein 3A (Rap2-interacting protein 8) (RPIP-8)	24.3401	23.0716	24.7759	25.6081
O08579	Emerin	27.9088	27.3505	27.8243	27.4831
O08582	GTP-binding protein 1 (G-protein 1) (GP-1) (GP1)	27.3002	27.52	27.4172	27.4403
O08583	THO complex subunit 4 (Tho4) (Ally of AML-1 and LEF-1) (Aly/REF export factor) (REF1-I) (RNA and export factor-binding protein 1) (Transcriptional coactivator Aly/REF)	29.202	29.6616	29.6615	30.0136
O08585	Clathrin light chain A (Lca)	31.8258	30.0471	30.1448	30.5006
O08586	Phosphatidylinositol 3,4,5-trisphosphate 3-phosphatase and dual-specificity protein phosphatase PTEN (EC 3.1.3.16) (EC 3.1.3.48) (EC 3.1.3.67) (Mutated in multiple advanced cancers 1) (Phosphatase and tensin homolog)	25.078	25.3028	25.4651	25.5029
O08599	Syntaxin-binding protein 1 (Protein unc-18 homolog 1) (Unc18-1) (Protein unc-18 homolog A) (Unc-18A)	35.8198	35.8399	35.9752	36.1248
O08600	Endonuclease G, mitochondrial (Endo G) (EC 3.1.30.-)	25.7594	25.3963	25.1797	26.5633
O08638	Myosin-11 (Myosin heavy chain 11) (Myosin heavy chain, smooth muscle isoform) (SMMHC)	30.0987	29.439	31.0226	27.5655
O08663	Methionine aminopeptidase 2 (MAP 2) (MetAP 2) (EC 3.4.11.18) (Initiation factor 2-associated 67 kDa glycoprotein) (p67) (p67eIF2) (Peptidase M)	27.6934	27.9181	27.8703	27.4585
O08688	Calpain-5 (EC 3.4.22.-) (New calpain 3) (nCL-3)	28.0016	27.72	27.4823	27.9459
O08709	Peroxiredoxin-6 (EC 1.11.1.27) (1-Cys peroxiredoxin) (1-Cys PRX) (Acidic calcium-independent phospholipase A2) (aiPLA2) (EC 3.1.1.4) (Antioxidant protein 2) (Glutathione-dependent peroxiredoxin) (Lysophosphatidylcholine acyltransferase 5) (LPC acyltransferase 5) (LPCAT-5) (Lyso-PC acyltransferase 5) (EC 2.3.1.23) (Non-selenium glutathione peroxidase) (NSGPx)	31.3087	30.4834	30.7149	30.1653
O08715	A-kinase anchor protein 1, mitochondrial (Dual specificity A-kinase-anchoring protein 1) (D-AKAP-1) (Protein kinase A-anchoring protein 1) (PRKA1) (Spermatid A-kinase anchor protein) (S-AKAP)	NaN	22.3763	22.7194	24.8259
O08749	Dihydrolipoyl dehydrogenase, mitochondrial (EC 1.8.1.4) (Dihydrolipoamide dehydrogenase)	33.8127	33.8879	33.9889	33.9241
O08756	3-hydroxyacyl-CoA dehydrogenase type-2 (EC 1.1.1.35) (17-beta-estradiol 17-dehydrogenase) (EC 1.1.1.62) (2-methyl-3-hydroxybutyryl-CoA dehydrogenase) (MHBD) (3-alpha-(17-beta)-hydroxysteroid dehydrogenase (NAD(+))) (EC 1.1.1.239) (3-hydroxy-2-methylbutyryl-CoA dehydrogenase) (EC 1.1.1.178) (3-hydroxyacyl-CoA dehydrogenase type II) (3alpha(or 20beta)-hydroxysteroid dehydrogenase) (EC 1.1.1.53) (7-…	29.4365	30.4882	30.4063	30.369
O08759	Ubiquitin-protein ligase E3A (EC 2.3.2.26) (HECT-type ubiquitin transferase E3A) (Oncogenic protein-associated protein E6-AP)	25.4801	26.6625	26.1011	26.9828
O08784	Treacle protein (Treacher Collins syndrome protein homolog)	28.6845	26.4642	26.5175	25.696
O08788	Dynactin subunit 1 (150 kDa dynein-associated polypeptide) (DAP-150) (DP-150) (p150-glued)	32.4491	32.1365	32.0588	31.997
O08795	Glucosidase 2 subunit beta (80K-H protein) (Glucosidase II subunit beta) (Protein kinase C substrate 60.1 kDa protein heavy chain) (PKCSH)	29.5938	29.0121	29.2831	28.463
O08807	Peroxiredoxin-4 (EC 1.11.1.24) (Antioxidant enzyme AOE372) (Peroxiredoxin IV) (Prx-IV) (Thioredoxin peroxidase AO372) (Thioredoxin-dependent peroxide reductase A0372) (Thioredoxin-dependent peroxiredoxin 4)	29.0964	29.2061	29.1981	28.9907
O08808	Protein diaphanous homolog 1 (Diaphanous-related formin-1) (DRF1) (p140mDIA) (mDIA1)	27.2619	25.954	26.6296	26.128
O08810	116 kDa U5 small nuclear ribonucleoprotein component (Elongation factor Tu GTP-binding domain-containing protein 2) (U5 snRNP-specific protein, 116 kDa) (U5-116 kDa)	28.302	29.8693	29.8605	29.8542
O08842	GDNF family receptor alpha-2 (GDNF receptor alpha-2) (GDNFR-alpha-2) (GFR-alpha-2) (GDNF receptor beta) (GDNFR-beta) (Neurturin receptor alpha) (NRTNR-alpha) (NTNR-alpha) (TGF-beta-related neurotrophic factor receptor 2)	24.5158	27.2271	25.9616	25.9956
O08848	RNA-binding protein Ro60 (60 kDa SS-A/Ro ribonucleoprotein) (60 kDa Ro protein) (60 kDa ribonucleoprotein Ro) (RoRNP) (TROVE domain family member 2)	26.7702	25.5778	26.2171	26.9799
O08914	Fatty-acid amide hydrolase 1 (EC 3.5.1.99) (Anandamide amidohydrolase 1) (Fatty acid ester hydrolase) (EC 3.1.1.-) (Oleamide hydrolase 1)	22.9301	27.8799	27.6811	27.341
O08915	AH receptor-interacting protein (AIP) (Aryl-hydrocarbon receptor-interacting protein)	27.3693	25.3384	25.4816	26.0428
O08917	Flotillin-1	30.3138	30.6868	29.8128	30.4442
O08919	Numb-like protein	29.266	30.2609	30.0453	30.1106
O08989	Ras-related protein M-Ras (EC 3.6.5.2) (Muscle and microspikes Ras) (Ras-related protein R-Ras3) (X-Ras)	27.2828	28.0247	28.4501	28.4764
O08992	Syntenin-1 (Scaffold protein Pbp1) (Syndecan-binding protein 1)	24.6835	26.3461	25.7282	25.7946
O08997	Copper transport protein ATOX1 (Metal transport protein ATX1)	27.2396	24.3953	24.581	25.0409
O09061	Proteasome subunit beta type-1 (Macropain subunit C5) (Multicatalytic endopeptidase complex subunit C5) (Proteasome component C5) (Proteasome gamma chain)	28.9007	29.4375	29.4423	29.5451
O09106	Histone deacetylase 1 (HD1) (EC 3.5.1.98) (Protein deacetylase HDAC1) (EC 3.5.1.-) (Protein decrotonylase HDAC1) (EC 3.5.1.-)	26.4975	25.4614	25.2739	25.8088
O09111	NADH dehydrogenase [ubiquinone] 1 beta subcomplex subunit 11, mitochondrial (Complex I-ESSS) (CI-ESSS) (NADH-ubiquinone oxidoreductase ESSS subunit) (Neuronal protein 15.6) (Np15.6) (p15.6)	28.5622	29.7135	29.4443	29.3997
O09114	Prostaglandin-H2 D-isomerase (EC 5.3.99.2) (Glutathione-independent PGD synthase) (Lipocalin-type prostaglandin-D synthase) (Prostaglandin-D2 synthase) (L-PGDS) (PGD2 synthase) (PGDS2)	21.8352	24.7971	24.6225	25.3954
O09117	Synaptophysin-like protein 1 (Pantophysin)	22.0601	27.1188	26.154	26.8837
O09126	Semaphorin-4D (M-Sema G) (Semaphorin-C-like 2) (Semaphorin-J) (Sema J) (CD antigen CD100)	26.4108	24.3118	26.5512	24.9909
O09131	Glutathione S-transferase omega-1 (GSTO-1) (EC 2.5.1.18) (Glutathione S-transferase omega 1-1) (GSTO 1-1) (Glutathione-dependent dehydroascorbate reductase) (EC 1.8.5.1) (Monomethylarsonic acid reductase) (MMA(V) reductase) (EC 1.20.4.2) (S-(Phenacyl)glutathione reductase) (SPG-R) (p28)	24.4744	21.448	18.2099	26.4188
O09164	Extracellular superoxide dismutase [Cu-Zn] (EC-SOD) (EC 1.15.1.1)	21.7873	23.1892	22.8329	24.0812
O09167	60S ribosomal protein L21	30.1904	29.836	29.9604	29.9002
O09172	Glutamate--cysteine ligase regulatory subunit (GCS light chain) (Gamma-ECS regulatory subunit) (Gamma-glutamylcysteine synthetase regulatory subunit) (Glutamate--cysteine ligase modifier subunit)	25.7194	25.0122	23.0406	24.521
O09174	Alpha-methylacyl-CoA racemase (EC 5.1.99.4) (2-methylacyl-CoA racemase)	24.6806	18.4671	18.4671	23.0732
O35075	Vacuolar protein sorting-associated protein 26C (Down syndrome critical region protein 3 homolog) (Down syndrome critical region protein A homolog)	22.8115	24.2082	25.3351	28.5138
O35083	1-acyl-sn-glycerol-3-phosphate acyltransferase alpha (EC 2.3.1.51) (1-acylglycerol-3-phosphate O-acyltransferase 1) (1-AGP acyltransferase 1) (1-AGPAT 1) (Lysophosphatidic acid acyltransferase alpha) (LPAAT-alpha)	24.9895	26.7346	26.9165	26.9854
O35098	Dihydropyrimidinase-related protein 4 (DRP-4) (Collapsin response mediator protein 3) (CRMP-3) (UNC33-like phosphoprotein 4) (ULIP-4)	31.5498	31.6323	31.6775	31.3369
O35114	Lysosome membrane protein 2 (85 kDa lysosomal membrane sialoglycoprotein) (LGP85) (Lysosome membrane protein II) (LIMP II) (Scavenger receptor class B member 2)	27.4009	26.2471	26.5126	26.4358
O35127	Protein C10	19.2676	21.0017	21.0672	21.448
O35129	Prohibitin-2 (B-cell receptor-associated protein BAP37) (Repressor of estrogen receptor activity)	30.8199	31.318	31.6974	31.6035
O35136	Neural cell adhesion molecule 2 (N-CAM-2) (NCAM-2) (Neural cell adhesion molecule RB-8) (R4B12)	31.869	31.5091	31.4474	31.1755
O35143	ATPase inhibitor, mitochondrial (ATP synthase F1 subunit epsilon) (Inhibitor of F(1)F(o)-ATPase) (IF(1)) (IF1)	34.5371	32.1251	31.7834	32.3786
O35144	Telomeric repeat-binding factor 2 (TTAGGG repeat-binding factor 2) (Telomeric DNA-binding protein)	25.2107	25.8231	25.4078	26.0508
O35166	Golgi SNAP receptor complex member 2 (27 kDa Golgi SNARE protein) (Membrin)	26.3448	23.4427	23.9312	25.4356
O35215	D-dopachrome decarboxylase (EC 4.1.1.84) (D-dopachrome tautomerase)	27.7067	25.2364	21.9073	26.4021
O35218	Cleavage and polyadenylation specificity factor subunit 2 (Cleavage and polyadenylation specificity factor 100 kDa subunit) (CPSF 100 kDa subunit)	25.3378	27.2952	26.9954	27.4543
O35226	26S proteasome non-ATPase regulatory subunit 4 (26S proteasome regulatory subunit RPN10) (26S proteasome regulatory subunit S5A) (Multiubiquitin chain-binding protein)	27.0919	28.7317	28.5831	28.4407
O35239	Tyrosine-protein phosphatase non-receptor type 9 (EC 3.1.3.48) (Protein-tyrosine phosphatase MEG2) (PTPase MEG2)	28.2177	27.3648	27.7043	28.1833
O35250	Exocyst complex component 7 (Exocyst complex component Exo70)	29.0563	29.1732	29.4418	29.2938
O35261	Transcription factor E2F3 (E2F-3)	21.7873	21.7206	20.8191	21.8162
O35286	ATP-dependent RNA helicase DHX15 (EC 3.6.4.13) (DEAH box protein 15)	28.3215	28.9621	29.0107	28.833
O35295	Transcriptional activator protein Pur-beta (Purine-rich element-binding protein B) (Vascular actin single-stranded DNA-binding factor 2 p44 component)	31.0394	29.937	30.0749	30.2693
O35326	Serine/arginine-rich splicing factor 5 (Delayed-early protein HRS) (Pre-mRNA-splicing factor SRP40) (Splicing factor, arginine/serine-rich 5)	28.9454	26.7511	27.0219	27.9815
O35343	Importin subunit alpha-3 (Importin alpha Q1) (Qip1) (Karyopherin subunit alpha-4)	27.7731	26.7598	26.9651	26.6868
O35344	Importin subunit alpha-4 (Importin alpha Q2) (Qip2) (Karyopherin subunit alpha-3)	27.8096	28.5311	28.4024	28.6104
O35350	Calpain-1 catalytic subunit (EC 3.4.22.52) (Calcium-activated neutral proteinase 1) (CANP 1) (Calpain mu-type) (Calpain-1 large subunit) (Micromolar-calpain) (muCANP)	24.6444	25.0449	24.934	23.4515
O35375	Neuropilin-2 (Vascular endothelial cell growth factor 165 receptor 2)	24.2203	23.0732	24.6884	18.4671
O35381	Acidic leucine-rich nuclear phosphoprotein 32 family member A (Acidic nuclear phosphoprotein pp32) (Leucine-rich acidic nuclear protein) (LANP) (Potent heat-stable protein phosphatase 2A inhibitor I1PP2A)	26.7539	25.8722	22.8952	25.526
O35382	Exocyst complex component 4 (Exocyst complex component Sec8)	30.1628	29.3782	29.555	29.4665
O35387	HCLS1-associated protein X-1 (HS1-associating protein X-1) (HAX-1) (HS1-binding protein 1) (HSP1BP-1)	NaN	22.6503	22.486	24.8259
O35393	Ephrin-B3	26.4452	27.3198	26.6378	27.0802
O35405	5'-3' exonuclease PLD3 (EC 3.1.16.1) (Choline phosphatase 3) (Phosphatidylcholine-hydrolyzing phospholipase D3) (Phospholipase D3) (PLD 3) (Schwannoma-associated protein 9) (SAM-9)	28.6629	29.1776	29.1021	28.9332
O35409	Glutamate carboxypeptidase 2 (EC 3.4.17.21) (Folate hydrolase 1) (Folylpoly-gamma-glutamate carboxypeptidase) (FGCP) (Glutamate carboxypeptidase II) (GCPII) (Membrane glutamate carboxypeptidase) (mGCP) (N-acetylated-alpha-linked acidic dipeptidase I) (NAALADase I) (Prostate-specific membrane antigen homolog) (Pteroylpoly-gamma-glutamate carboxypeptidase)	19.2676	18.2099	21.7536	18.4718
O35425	Bcl-2-related ovarian killer protein (Apoptosis activator Mtd) (Protein matador)	21.8352	21.1293	21.193	20.6401
O35435	Dihydroorotate dehydrogenase (quinone), mitochondrial (DHOdehase) (EC 1.3.5.2) (Dihydroorotate oxidase)	26.7325	27.6032	28.1353	27.0493
O35449	Proline-rich transmembrane protein 1 (Dispanin subfamily D member 1) (DSPD1) (Synapse differentiation-induced protein 4) (SynDIG4)	26.5738	26.3551	26.4265	27.0154
O35454	H(+)/Cl(-) exchange transporter 6 (Chloride channel protein 6) (ClC-6) (Chloride transport protein 6)	25.2757	22.5119	22.9122	23.8219
O35459	Delta(3,5)-Delta(2,4)-dienoyl-CoA isomerase, mitochondrial (EC 5.3.3.-)	29.1801	26.7115	27.3899	27.6805
O35465	Peptidyl-prolyl cis-trans isomerase FKBP8 (PPIase FKBP8) (EC 5.2.1.8) (38 kDa FK506-binding protein) (38 kDa FKBP) (FKBP-38) (mFKBP38) (FK506-binding protein 8) (FKBP-8) (FKBPR38) (Rotamase)	27.0054	29.57	29.0881	29.1439
O35474	EGF-like repeat and discoidin I-like domain-containing protein 3 (Developmentally-regulated endothelial cell locus 1 protein) (Integrin-binding protein DEL1)	19.2676	22.3967	21.8167	24.8405
O35495	Cyclin-dependent kinase 14 (EC 2.7.11.22) (Cell division protein kinase 14) (Serine/threonine-protein kinase PFTAIRE-1)	24.0773	25.0202	23.9054	20.6725
O35526	Syntaxin-1A (Neuron-specific antigen HPC-1)	33.6271	32.7838	32.33	32.434
O35551	Rab GTPase-binding effector protein 1 (Rabaptin-5) (Rabaptin-5alpha)	23.7065	22.7135	18.2099	19.5834
O35593	26S proteasome non-ATPase regulatory subunit 14 (EC 3.4.19.-) (26S proteasome regulatory subunit RPN11) (MAD1)	26.8426	26.9539	27.9368	27.328
O35598	Disintegrin and metalloproteinase domain-containing protein 10 (ADAM 10) (EC 3.4.24.81) (Kuzbanian protein homolog) (Mammalian disintegrin-metalloprotease) (CD antigen CD156c)	22.0601	26.1675	25.6755	26.4605
O35604	NPC intracellular cholesterol transporter 1 (Niemann-Pick C1 protein)	21.8352	22.7194	22.5268	21.3929
O35607	Bone morphogenetic protein receptor type-2 (BMP type-2 receptor) (BMPR-2) (EC 2.7.11.30) (BRK-3) (Bone morphogenetic protein receptor type II) (BMP type II receptor) (BMPR-II)	26.2689	25.8895	26.0247	27.0301
O35609	Secretory carrier-associated membrane protein 3 (Secretory carrier membrane protein 3)	28.3857	28.7139	28.7923	28.1076
O35621	Phosphomannomutase 1 (PMM 1) (EC 5.4.2.8)	27.3258	27.3888	25.0152	27.2625
O35633	Vesicular inhibitory amino acid transporter (Solute carrier family 32 member 1) (Vesicular GABA and glycine transporter) (Vesicular GABA transporter) (mVGAT) (mVIAAT)	29.697	30.62	30.5482	30.1266
O35638	Cohesin subunit SA-2 (SCC3 homolog 2) (Stromal antigen 2)	23.7904	26.4961	26.55	26.624
O35639	Annexin A3 (35-alpha calcimedin) (Annexin III) (Annexin-3) (Lipocortin III) (Placental anticoagulant protein III) (PAP-III)	26.3884	25.4615	25.267	24.2398
O35643	AP-1 complex subunit beta-1 (Adaptor protein complex AP-1 subunit beta-1) (Adaptor-related protein complex 1 subunit beta-1) (Beta-1-adaptin) (Beta-adaptin 1) (Clathrin assembly protein complex 1 beta large chain) (Golgi adaptor HA1/AP1 adaptin beta subunit)	30.2192	31.3455	31.4457	31.2931
O35658	Complement component 1 Q subcomponent-binding protein, mitochondrial (GC1q-R protein) (Glycoprotein gC1qBP) (C1qBP)	30.3948	28.4861	27.8946	28.2871
O35668	Huntingtin-associated protein 1 (HAP-1)	27.1702	26.7185	26.5449	25.5848
O35671	Integrin beta-1-binding protein 1 (Bodenin)	21.7873	25.2125	25.4677	25.0637
O35678	Monoglyceride lipase (MGL) (EC 3.1.1.23) (Monoacylglycerol lipase) (MAGL)	29.6744	30.6769	30.6088	30.7303
O35681	Synaptotagmin-3 (Synaptotagmin III) (SytIII)	27.6838	26.8935	27.9398	27.363
O35682	Myeloid-associated differentiation marker (Myeloid up-regulated protein)	24.213	27.1172	26.3772	27.5433
O35683	NADH dehydrogenase [ubiquinone] 1 alpha subcomplex subunit 1 (Complex I-MWFE) (CI-MWFE) (NADH-ubiquinone oxidoreductase MWFE subunit)	24.0196	27.0551	26.8633	29.2997
O35684	Neuroserpin (Peptidase inhibitor 12) (PI-12) (Serine protease inhibitor 17) (Serpin I1)	21.8352	21.7864	21.9929	21.9186
O35685	Nuclear migration protein nudC (Nuclear distribution protein C homolog) (Silica-induced gene 92 protein) (SIG-92)	29.3763	28.3052	28.8125	28.9269
O35691	Pinin	27.9247	26.513	26.5163	26.1422
O35737	Heterogeneous nuclear ribonucleoprotein H (hnRNP H) [Cleaved into: Heterogeneous nuclear ribonucleoprotein H, N-terminally processed]	32.0408	32.0625	32.0872	32.1412
O35841	Apoptosis inhibitor 5 (API-5) (AAC-11)	27.4988	28.0151	28.2261	28.1423
O35855	Branched-chain-amino-acid aminotransferase, mitochondrial (BCAT(m)) (EC 2.6.1.42)	26.0294	26.7388	27.1675	26.8961
O35857	Mitochondrial import inner membrane translocase subunit TIM44	29.53	28.8786	28.8863	28.6817
O35864	COP9 signalosome complex subunit 5 (SGN5) (Signalosome subunit 5) (EC 3.4.-.-) (Jun activation domain-binding protein 1) (Kip1 C-terminus-interacting protein 2)	28.5403	28.5687	28.1414	28.6124
O35874	Neutral amino acid transporter A (Alanine/serine/cysteine/threonine transporter 1) (ASCT-1) (Solute carrier family 1 member 4)	27.2807	28.3921	28.1277	27.4967
O35887	Calumenin (Crocalbin)	28.6433	26.2543	26.1856	24.8396
O35900	U6 snRNA-associated Sm-like protein LSm2 (Protein G7b) (snRNP core Sm-like protein Sm-x5)	24.9802	26.1923	26.0431	26.5432
O35927	Catenin delta-2 (Neural plakophilin-related ARM-repeat protein) (NPRAP) (Neurojungin)	30.6194	30.4292	30.501	29.8178
O35943	Frataxin, mitochondrial (Fxn) (EC 1.16.3.1) [Cleaved into: Frataxin intermediate form; Frataxin mature form; Extramitochondrial frataxin]	19.2676	22.9714	22.2859	22.5621
O35954	Membrane-associated phosphatidylinositol transfer protein 1 (Drosophila retinal degeneration B homolog 1) (RdgB1) (Mpt-1) (Phosphatidylinositol transfer protein, membrane-associated 1) (PITPnm 1) (Pyk2 N-terminal domain-interacting receptor 2) (NIR-2)	28.0816	29.4351	29.5603	29.5714
O35963	Ras-related protein Rab-33B	27.81	27.0191	26.9955	26.8387
O35972	39S ribosomal protein L23, mitochondrial (L23mt) (MRP-L23) (L23 mitochondrial-related protein)	21.8352	24.652	25.2119	25.46
O35988	Syndecan-4 (SYND4) (Ryudocan core protein)	24.7934	24.4513	23.9628	25.3335
O54692	Centromere/kinetochore protein zw10 homolog	22.8115	22.2435	23.3848	23.1515
O54724	Caveolae-associated protein 1 (Cav-p60) (Cavin-1) (Polymerase I and transcript release factor)	27.9419	27.3529	27.5174	27.5747
O54734	Dolichyl-diphosphooligosaccharide--protein glycosyltransferase 48 kDa subunit (DDOST 48 kDa subunit) (Oligosaccharyl transferase 48 kDa subunit)	26.3661	28.4714	28.2039	26.9792
O54774	AP-3 complex subunit delta-1 (AP-3 complex subunit delta) (Adaptor-related protein complex 3 subunit delta-1) (Delta-adaptin) (mBLVR1)	30.3405	31.1165	31.2588	30.9252
O54781	SRSF protein kinase 2 (EC 2.7.11.1) (SFRS protein kinase 2) (Serine/arginine-rich protein-specific kinase 2) (SR-protein-specific kinase 2) [Cleaved into: SRSF protein kinase 2 N-terminal; SRSF protein kinase 2 C-terminal]	28.9278	28.387	28.4948	28.7162
O54828	Regulator of G-protein signaling 9 (RGS9)	27.8631	29.0874	29.4651	28.683
O54829	Regulator of G-protein signaling 7 (RGS7)	29.6919	30.0647	30.2064	30.0639
O54833	Casein kinase II subunit alpha' (CK II alpha') (EC 2.7.11.1)	30.1634	29.4685	29.5152	29.5841
O54836	Zinc finger matrin-type protein 3 (Wild-type p53-induced gene 1 protein) (Zinc finger protein WIG-1) (p53-activated gene 608 protein)	25.8176	22.1624	22.1225	22.8722
O54865	Guanylate cyclase soluble subunit beta-1 (GCS-beta-1) (EC 4.6.1.2) (Guanylate cyclase soluble subunit beta-3) (GCS-beta-3) (Soluble guanylate cyclase small subunit)	28.7612	28.8897	29.4947	29.0799
O54879	High mobility group protein B3 (High mobility group protein 2a) (HMG-2a) (High mobility group protein 4) (HMG-4)	26.4574	27.3014	27.2904	26.6539
O54901	OX-2 membrane glycoprotein (MRC OX-2 antigen) (CD antigen CD200)	29.3055	30.2892	30.2284	30.0482
O54916	RalBP1-associated Eps domain-containing protein 1 (RalBP1-interacting protein 1)	27.4326	27.5064	27.227	27.2751
O54931	A-kinase anchor protein 2 (AKAP-2) (AKAP expressed in kidney and lung) (AKAP-KL) (Protein kinase A-anchoring protein 2) (PRKA2)	26.8937	25.4239	21.2758	23.5253
O54941	SWI/SNF-related matrix-associated actin-dependent regulator of chromatin subfamily E member 1 (BRG1-associated factor 57) (BAF57)	28.7648	26.8115	26.9669	27.3527
O54946	DnaJ homolog subfamily B member 6 (Heat shock protein J2) (HSJ-2) (MRJ) (mDj4)	24.3606	26.8117	25.6187	26.6653
O54962	Barrier-to-autointegration factor (LAP2-binding protein 1) [Cleaved into: Barrier-to-autointegration factor, N-terminally processed]	25.8829	26.4276	27.5935	28.0562
O54983	Ketimine reductase mu-crystallin (EC 1.5.1.25) (NADP-regulated thyroid-hormone-binding protein)	31.6373	31.6363	31.5327	31.3918
O54984	ATPase GET3 (EC 3.6.-.-) (Arsenical pump-driving ATPase) (Arsenite-stimulated ATPase) (Guided entry of tail-anchored proteins factor 3, ATPase)	27.7429	28.8007	28.7523	28.7784
O54988	STE20-like serine/threonine-protein kinase (STE20-like kinase) (mSLK) (EC 2.7.11.1) (Etk4) (STE20-related kinase SMAK) (STE20-related serine/threonine-protein kinase) (STE20-related kinase) (Serine/threonine-protein kinase 2)	22.797	24.7284	21.7033	27.3731
O54991	Contactin-associated protein 1 (Caspr) (Caspr1) (MHDNIV) (NCP1) (Neurexin IV) (Neurexin-4) (Paranodin)	28.9635	30.717	30.7066	29.8673
O55003	BCL2/adenovirus E1B 19 kDa protein-interacting protein 3	24.3695	24.9281	24.4069	24.4246
O55013	Trafficking protein particle complex subunit 3 (BET3 homolog)	27.1373	27.1879	27.3951	27.2211
O55017	Voltage-dependent N-type calcium channel subunit alpha-1B (Brain calcium channel III) (BIII) (Calcium channel, L type, alpha-1 polypeptide isoform 5) (Voltage-gated calcium channel subunit alpha Cav2.2)	26.3527	27.3572	26.7939	26.1738
O55022	Membrane-associated progesterone receptor component 1 (mPR)	31.0995	29.5951	29.5196	29.641
O55023	Inositol monophosphatase 1 (IMP 1) (IMPase 1) (EC 3.1.3.25) (D-galactose 1-phosphate phosphatase) (EC 3.1.3.94) (Inositol-1(or 4)-monophosphatase 1) (Lithium-sensitive myo-inositol monophosphatase A1)	28.8549	29.5435	29.4907	29.765
O55026	Ectonucleoside triphosphate diphosphohydrolase 2 (NTPDase 2) (EC 3.6.1.-) (CD39 antigen-like 1) (Ecto-ATP diphosphohydrolase 2) (Ecto-ATPDase 2) (Ecto-ATPase 2)	26.1187	26.104	27.7065	27.0395
O55028	[3-methyl-2-oxobutanoate dehydrogenase [lipoamide]] kinase, mitochondrial (EC 2.7.11.4) (Branched-chain alpha-ketoacid dehydrogenase kinase) (BCKD-kinase) (BCKDHKIN)	25.165	24.0803	25.6157	26.4907
O55029	Coatomer subunit beta' (Beta'-coat protein) (Beta'-COP) (p102)	28.8384	29.8925	29.9478	29.8739
O55033	Cytoplasmic protein NCK2 (Growth factor receptor-bound protein 4) (NCK adaptor protein 2) (Nck-2) (SH2/SH3 adaptor protein NCK-beta)	27.0251	27.1202	27.1178	27.6183
O55042	Alpha-synuclein (Non-A beta component of AD amyloid) (Non-A4 component of amyloid precursor) (NACP)	33.7299	33.5913	33.5165	33.7368
O55057	Retinal rod rhodopsin-sensitive cGMP 3',5'-cyclic phosphodiesterase subunit delta (GMP-PDE delta)	24.2982	25.3635	21.6733	24.4019
O55074	A-kinase anchor protein 7 isoform alpha (AKAP-7 isoform alpha) (A-kinase anchor protein 18) (AKAP-18) (A-kinase anchor protein 9 kDa) (AKAP 9) (Protein kinase A-anchoring protein 7 isoform alpha) (PRKA7 isoform alpha)	24.2407	26.3735	25.9112	25.2366
O55091	Protein IMPACT (Imprinted and ancient gene protein)	27.7716	27.4147	27.445	27.0887
O55100	Synaptogyrin-1	27.6663	30.2997	30.4709	31.0556
O55106	Striatin	30.7818	30.9887	31.0832	30.9672
O55125	Protein NipSnap homolog 1 (NipSnap1)	32.1536	32.0696	32.0728	32.2039
O55126	Protein NipSnap homolog 2 (NipSnap2) (Glioblastoma-amplified sequence)	31.4003	31.9382	32.0674	31.9005
O55128	Histone deacetylase complex subunit SAP18 (18 kDa Sin3-associated polypeptide) (Sin3-associated polypeptide p18)	29.0854	27.6736	27.4247	27.1327
O55131	Septin-7 (CDC10 protein homolog)	34.2742	34.1335	34.0638	34.1478
O55135	Eukaryotic translation initiation factor 6 (eIF-6) (B4 integrin interactor) (CAB) (p27(BBP))	25.6546	24.6449	24.8037	25.8299
O55142	60S ribosomal protein L35a	27.5722	28.352	28.1324	28.1271
O55143	Sarcoplasmic/endoplasmic reticulum calcium ATPase 2 (SERCA2) (SR Ca(2+)-ATPase 2) (EC 7.2.2.10) (Calcium pump 2) (Calcium-transporting ATPase sarcoplasmic reticulum type, slow twitch skeletal muscle isoform) (Endoplasmic reticulum class 1/2 Ca(2+) ATPase)	32.8043	33.8546	33.6136	33.5628
O55201	Transcription elongation factor SPT5 (DRB sensitivity-inducing factor large subunit) (DSIF large subunit)	26.2398	24.7553	25.33	25.4545
O55222	Integrin-linked protein kinase (EC 2.7.11.1) (59 kDa serine/threonine-protein kinase) (Beta-integrin-linked kinase) (ILK-1) (ILK-2) (p59ILK)	25.3542	26.8326	27.3591	26.2766
O55229	Choline/ethanolamine kinase (Choline kinase beta) (CK) (CKB) (EC 2.7.1.32) (Ethanolamine kinase) (EK) (EC 2.7.1.82) (choline/ethanolamine kinase beta) (CKEKB)	24.2916	22.0292	23.0321	23.8993
O55234	Proteasome subunit beta type-5 (EC 3.4.25.1) (Macropain epsilon chain) (Multicatalytic endopeptidase complex epsilon chain) (Proteasome chain 6) (Proteasome epsilon chain) (Proteasome subunit X)	29.5155	29.5933	29.6918	29.9037
O70133	ATP-dependent RNA helicase A (EC 3.6.4.13) (DEAH box protein 9) (mHEL-5) (Nuclear DNA helicase II) (NDH II) (RNA helicase A) (RHA)	30.7837	31.1462	31.1056	30.9331
O70152	Dolichol-phosphate mannosyltransferase subunit 1 (EC 2.4.1.83) (Dolichol-phosphate mannose synthase subunit 1) (DPM synthase subunit 1) (Dolichyl-phosphate beta-D-mannosyltransferase subunit 1) (Mannose-P-dolichol synthase subunit 1) (MPD synthase)	26.5082	25.8779	26.3153	26.2595
O70161	Phosphatidylinositol 4-phosphate 5-kinase type-1 gamma (PIP5K1-gamma) (PtdIns(4)P-5-kinase 1 gamma) (EC 2.7.1.68) (Phosphatidylinositol 4-phosphate 5-kinase type I gamma) (PIP5KIgamma)	27.4423	26.1122	26.7539	27.7723
O70166	Stathmin-3 (Hippocampus abundant transcript 3) (SCG10-like protein) (SCG10-related protein HiAT3)	29.2848	26.9916	27.4037	27.1199
O70172	Phosphatidylinositol 5-phosphate 4-kinase type-2 alpha (EC 2.7.1.149) (1-phosphatidylinositol 5-phosphate 4-kinase 2-alpha) (Diphosphoinositide kinase 2-alpha) (Phosphatidylinositol 5-Phosphate 4-Kinase) (PI5P4Kalpha) (Phosphatidylinositol 5-phosphate 4-kinase type II alpha) (PI(5)P 4-kinase type II alpha) (PIP4KII-alpha) (PtdIns(5)P-4-kinase isoform 2-alpha)	30.6858	28.8737	28.9041	29.0986
O70194	Eukaryotic translation initiation factor 3 subunit D (eIF3d) (Eukaryotic translation initiation factor 3 subunit 7) (eIF-3-zeta) (eIF3 p66)	28.7189	28.8978	28.6965	29.5465
O70209	PDZ and LIM domain protein 3 (Actinin-associated LIM protein) (Alpha-actinin-2-associated LIM protein)	25.4761	21.2208	21.3274	20.3199
O70228	Probable phospholipid-transporting ATPase IIA (EC 7.6.2.1) (ATPase class II type 9A)	26.0253	26.9553	26.6554	26.8316
O70250	Phosphoglycerate mutase 2 (EC 5.4.2.11) (EC 5.4.2.4) (BPG-dependent PGAM 2) (Muscle-specific phosphoglycerate mutase) (Phosphoglycerate mutase isozyme M) (PGAM-M)	25.6199	26.2664	25.3389	25.828
O70251	Elongation factor 1-beta (EF-1-beta)	28.9762	28.8291	29.1102	29.0125
O70252	Heme oxygenase 2 (HO-2) (EC 1.14.14.18) [Cleaved into: Heme oxygenase 2 soluble form]	29.8861	29.5418	29.5287	29.2014
O70274	Protein tyrosine phosphatase type IVA 2 (EC 3.1.3.48) (Protein-tyrosine phosphatase 4a2) (Protein-tyrosine phosphatase of regenerating liver 2) (PRL-2)	25.8393	27.5948	27.5328	27.2729
O70293	G protein-coupled receptor kinase 6 (EC 2.7.11.16) (G protein-coupled receptor kinase GRK6)	24.6402	23.0135	18.7121	24.0318
O70305	Ataxin-2 (Spinocerebellar ataxia type 2 protein homolog)	27.3858	27.0331	26.5309	26.8029
O70310	Glycylpeptide N-tetradecanoyltransferase 1 (EC 2.3.1.97) (Myristoyl-CoA:protein N-myristoyltransferase 1) (NMT 1) (Type I N-myristoyltransferase) (Peptide N-myristoyltransferase 1)	29.4584	29.2127	29.3294	29.3405
O70311	Glycylpeptide N-tetradecanoyltransferase 2 (EC 2.3.1.97) (Myristoyl-CoA:protein N-myristoyltransferase 2) (NMT 2) (Peptide N-myristoyltransferase 2) (Type II N-myristoyltransferase)	24.9593	25.8865	25.7159	26.588
O70318	Band 4.1-like protein 2 (Erythrocyte membrane protein band 4.1-like 2) (Generally expressed protein 4.1) (4.1G)	31.4822	31.4786	31.5291	31.1507
O70325	Phospholipid hydroperoxide glutathione peroxidase (PHGPx) (EC 1.11.1.12) (Glutathione peroxidase 4) (GPx-4) (GSHPx-4)	26.479	27.369	28.5009	26.9635
O70378	ER membrane protein complex subunit 8 (Neighbor of COX4)	23.2318	27.1208	26.2499	25.7761
O70400	PDZ and LIM domain protein 1 (C-terminal LIM domain protein 1) (Elfin) (LIM domain protein CLP-36)	24.6475	23.7211	24.5148	25.3746
O70422	General transcription factor IIH subunit 4 (Basic transcription factor 2 52 kDa subunit) (BTF2 p52) (General transcription factor IIH polypeptide 4) (TFIIH basal transcription factor complex p52 subunit)	24.3124	26.7025	26.2243	25.6445
O70435	Proteasome subunit alpha type-3 (Macropain subunit C8) (Multicatalytic endopeptidase complex subunit C8) (Proteasome component C8) (Proteasome subunit K)	29.1301	29.1911	29.2292	29.1688
O70439	Syntaxin-7	27.9035	28.5023	28.5026	27.9396
O70443	Guanine nucleotide-binding protein G(z) subunit alpha (G(x) alpha chain) (Gz-alpha)	30.2964	31.3415	31.4213	31.0721
O70456	14-3-3 protein sigma (Stratifin)	32.061	32.1612	32.0987	32.968
O70480	Vesicle-associated membrane protein 4 (VAMP-4)	26.1485	20.3883	24.4377	23.2165
O70492	Sorting nexin-3 (SDP3 protein)	27.2886	27.5939	27.2421	27.7039
O70493	Sorting nexin-12 (SDP8 protein)	27.9259	28.5468	28.6621	28.6298
O70503	Very-long-chain 3-oxoacyl-CoA reductase (EC 1.1.1.330) (17-beta-hydroxysteroid dehydrogenase 12) (17-beta-HSD 12) (3-ketoacyl-CoA reductase) (KAR) (Estradiol 17-beta-dehydrogenase 12) (EC 1.1.1.62) (KIK-I)	28.8457	28.9554	28.8026	28.619
O70551	SRSF protein kinase 1 (EC 2.7.11.1) (SFRS protein kinase 1) (Serine/arginine-rich protein-specific kinase 1) (SR-protein-specific kinase 1)	25.2556	26.092	25.912	26.4529
O70566	Protein diaphanous homolog 2 (Diaphanous-related formin-2) (DRF2) (mDia3)	26.9834	25.8374	26.5867	26.7624
O70572	Sphingomyelin phosphodiesterase 2 (EC 3.1.4.12) (Lyso-platelet-activating factor-phospholipase C) (Lyso-PAF-PLC) (Neutral sphingomyelinase) (N-SMase) (nSMase)	21.8352	23.4973	21.895	24.3444
O70585	Dystrobrevin beta (DTN-B) (mDTN-BDTN-B) (Beta-dystrobrevin)	21.7873	23.9201	23.4002	22.9147
O70589	Peripheral plasma membrane protein CASK (EC 2.7.11.1) (Calcium/calmodulin-dependent serine protein kinase)	30.1599	30.9781	30.8514	30.872
O70591	Prefoldin subunit 2	25.8257	25.0551	26.2821	26.5299
O88196	E3 ubiquitin-protein ligase TTC3 (EC 2.3.2.27) (RING-type E3 ubiquitin transferase TTC3) (TPR repeat protein D) (Mtprd)	26.2086	25.9005	24.7754	24.38
O88291	DBIRD complex subunit ZNF326 (Zinc finger protein 326) (Zinc finger protein interacting with mRNPs) (Zinc finger protein-associated with nuclear matrix of 75 kDa)	27.485	27.6829	27.4435	27.795
O88307	Sortilin-related receptor (Gp250) (Low-density lipoprotein receptor relative with 11 ligand-binding repeats) (LDLR relative with 11 ligand-binding repeats) (LR11) (SorLA-1) (Sorting protein-related receptor containing LDLR class A repeats) (mSorLA)	23.8795	22.1044	23.8795	20.803
O88322	Nidogen-2 (NID-2) (Entactin-2)	26.7853	25.2317	26.7817	26.3743
O88342	WD repeat-containing protein 1 (Actin-interacting protein 1) (AIP1)	32.0474	32.2385	32.2399	32.0337
O88343	Electrogenic sodium bicarbonate cotransporter 1 (Sodium bicarbonate cotransporter) (Na(+)/HCO3(-) cotransporter) (Solute carrier family 4 member 4)	30.9614	30.929	30.9043	30.6189
O88384	Vesicle transport through interaction with t-SNAREs homolog 1B (Vesicle transport v-SNARE protein Vti1-like 1) (Vti1-rp1)	26.9597	27.1412	25.824	26.8296
O88441	Metaxin-2 (Mitochondrial outer membrane import complex protein 2)	29.0872	29.326	28.7934	28.305
O88444	Adenylate cyclase type 1 (EC 4.6.1.1) (ATP pyrophosphate-lyase 1) (Adenylate cyclase type I) (Adenylyl cyclase 1) (Ca(2+)/calmodulin-activated adenylyl cyclase)	27.4941	25.6734	25.2826	25.6291
O88447	Kinesin light chain 1 (KLC 1)	29.4919	30.2247	30.1401	30.0414
O88448	Kinesin light chain 2 (KLC 2)	28.3179	29.2777	29.1129	28.7147
O88455	7-dehydrocholesterol reductase (7-DHC reductase) (EC 1.3.1.21) (Sterol Delta(7)-reductase)	19.2676	24.7226	24.3128	25.2955
O88485	Cytoplasmic dynein 1 intermediate chain 1 (Cytoplasmic dynein intermediate chain 1) (Dynein intermediate chain 1, cytosolic) (DH IC-1)	31.0494	29.6183	29.6597	29.7833
O88487	Cytoplasmic dynein 1 intermediate chain 2 (Cytoplasmic dynein intermediate chain 2) (Dynein intermediate chain 2, cytosolic) (DH IC-2)	29.2151	29.1866	29.3957	29.478
O88507	Ciliary neurotrophic factor receptor subunit alpha (CNTF receptor subunit alpha) (CNTFR-alpha)	28.5719	28.1347	27.8233	27.7856
O88520	Leucine-rich repeat protein SHOC-2 (Protein soc-2 homolog) (Protein sur-8 homolog)	26.8364	26.9819	27.2339	26.9292
O88531	Palmitoyl-protein thioesterase 1 (PPT-1) (EC 3.1.2.22) (Palmitoyl-protein hydrolase 1)	27.48	28.3244	27.9315	27.7608
O88532	Zinc finger RNA-binding protein	30.5588	29.8832	29.7184	29.8367
O88533	Aromatic-L-amino-acid decarboxylase (AADC) (EC 4.1.1.28) (DOPA decarboxylase) (DDC)	28.4809	30.0118	29.7008	29.8802
O88543	COP9 signalosome complex subunit 3 (SGN3) (Signalosome subunit 3) (JAB1-containing signalosome subunit 3)	29.1728	29.5803	29.2407	29.3958
O88544	COP9 signalosome complex subunit 4 (SGN4) (Signalosome subunit 4) (JAB1-containing signalosome subunit 4)	29.7636	29.2411	29.4611	29.5427
O88545	COP9 signalosome complex subunit 6 (SGN6) (Signalosome subunit 6) (JAB1-containing signalosome subunit 6)	29.1854	28.3231	28.4226	28.8888
O88569	Heterogeneous nuclear ribonucleoproteins A2/B1 (hnRNP A2/B1)	34.7918	34.5819	34.524	34.8876
O88587	Catechol O-methyltransferase (EC 2.1.1.6)	26.9089	27.1981	27.4947	27.0174
O88597	Beclin-1 (Coiled-coil myosin-like BCL2-interacting protein) [Cleaved into: Beclin-1-C 35 kDa; Beclin-1-C 37 kDa]	26.0847	23.4246	23.1867	23.347
O88602	Voltage-dependent calcium channel gamma-2 subunit (Neuronal voltage-gated calcium channel gamma-2 subunit) (Stargazin) (Transmembrane AMPAR regulatory protein gamma-2) (TARP gamma-2)	24.5274	25.2918	24.586	25.106
O88643	Serine/threonine-protein kinase PAK 1 (EC 2.7.11.1) (Alpha-PAK) (CDC42/RAC effector kinase PAK-A) (p21-activated kinase 1) (PAK-1) (p65-PAK)	31.0478	31.3185	31.276	31.3897
O88653	Ragulator complex protein LAMTOR3 (Late endosomal/lysosomal adaptor and MAPK and MTOR activator 3) (MEK-binding partner 1) (Mp1) (Mitogen-activated protein kinase kinase 1-interacting protein 1) (Mitogen-activated protein kinase scaffold protein 1)	27.6962	26.9701	26.0161	26.221
O88665	Bromodomain-containing protein 7 (75 kDa bromodomain protein)	23.8925	23.6739	19.9461	20.3199
O88685	26S proteasome regulatory subunit 6A (26S proteasome AAA-ATPase subunit RPT5) (Proteasome 26S subunit ATPase 3) (Tat-binding protein 1) (TBP-1)	29.0244	28.2078	27.9509	28.351
O88696	ATP-dependent Clp protease proteolytic subunit, mitochondrial (EC 3.4.21.92) (Endopeptidase Clp)	27.6859	27.1865	27.3853	27.3553
O88703	Potassium/sodium hyperpolarization-activated cyclic nucleotide-gated channel 2 (Brain cyclic nucleotide-gated channel 2) (BCNG-2) (Hyperpolarization-activated cation channel 1) (HAC-1)	27.7787	28.0859	27.8113	27.8575
O88704	Potassium/sodium hyperpolarization-activated cyclic nucleotide-gated channel 1 (Brain cyclic nucleotide-gated channel 1) (BCNG-1) (Hyperpolarization-activated cation channel 2) (HAC-2)	28.1935	27.073	26.4564	27.2029
O88712	C-terminal-binding protein 1 (CtBP1) (EC 1.1.1.-)	29.877	30.8728	31.1004	31.1848
O88735	Ensconsin (Epithelial microtubule-associated protein of 115 kDa) (E-MAP-115) (Microtubule-associated protein 7) (MAP-7)	28.1012	26.947	26.6351	27.3251
O88736	3-keto-steroid reductase/17-beta-hydroxysteroid dehydrogenase 7 (17-beta-hydroxysteroid dehydrogenase 7) (17-beta-HSD 7) (3-keto-steroid reductase) (EC 1.1.1.270) (Dihydrotestosterone oxidoreductase) (EC 1.1.1.210) (Estradiol 17-beta-dehydrogenase 7) (EC 1.1.1.62)	21.8352	22.3553	22.5508	22.1229
O88737	Protein bassoon	32.8115	33.1735	33.0523	32.4363
O88738	Baculoviral IAP repeat-containing protein 6 (EC 2.3.2.27) (BIR repeat-containing ubiquitin-conjugating enzyme) (BRUCE) (RING-type E3 ubiquitin transferase BIRC6) (Ubiquitin-conjugating BIR domain enzyme apollon) (APOLLON)	21.8352	24.2545	23.9179	23.1304
O88741	Ganglioside-induced differentiation-associated protein 1 (GDAP1)	30.4271	30.7096	30.7119	30.3945
O88746	Target of Myb1 membrane trafficking protein (Target of Myb protein 1)	27.6058	24.4803	24.9613	25.9999
O88783	Coagulation factor V (Activated protein C cofactor) [Cleaved into: Coagulation factor V heavy chain; Coagulation factor V light chain]	22.0601	27.0354	26.9397	27.0466
O88796	Ribonuclease P protein subunit p30 (RNaseP protein p30) (RNase P subunit 2)	21.7873	21.809	22.4611	23.5652
O88844	Isocitrate dehydrogenase [NADP] cytoplasmic (IDH) (IDH1) (EC 1.1.1.42) (Cytosolic NADP-isocitrate dehydrogenase) (IDPc) (NADP(+)-specific ICDH) (Oxalosuccinate decarboxylase)	29.3097	29.4603	29.5039	29.7824
O88845	A-kinase anchor protein 10, mitochondrial (AKAP-10) (Dual specificity A kinase-anchoring protein 2) (D-AKAP-2) (Protein kinase A-anchoring protein 10) (PRKA10)	26.533	25.5459	26.1156	26.1385
O88848	ADP-ribosylation factor-like protein 6	24.7662	25.1149	24.914	25.0133
O88851	Putative hydrolase RBBP9 (EC 3.-.-.-) (B5T-overexpressed gene protein) (Protein BOG) (Retinoblastoma-binding protein 9) (RBBP-9)	27.777	27.2558	26.8095	27.3408
O88874	Cyclin-K	24.349	24.3338	24.5154	24.9136
O88910	MAGUK p55 subfamily member 3 (Discs large homolog 3) (Protein MPP3)	29.4831	29.1371	28.9628	28.6808
O88935	Synapsin-1 (Synapsin I)	35.8277	35.7376	35.8185	35.8989
O88939	Zinc finger and BTB domain-containing protein 7A (Leukemia/lymphoma-related factor) (POZ and Krueppel erythroid myeloid ontogenic factor) (POK erythroid myeloid ontogenic factor) (Pokemon)	21.7873	25.6429	25.7709	25.4534
O88951	Protein lin-7 homolog B (Lin-7B) (Mammalian lin-seven protein 2) (MALS-2) (Vertebrate lin-7 homolog 2) (Veli-2)	28.1352	26.4192	26.2575	28.1184
O88952	Protein lin-7 homolog C (Lin-7C) (mLin7C) (Mammalian lin-seven protein 3) (MALS-3) (Vertebrate lin-7 homolog 3) (Veli-3)	27.7138	29.0678	29.0511	28.9892
O88958	Glucosamine-6-phosphate isomerase 1 (EC 3.5.99.6) (Glucosamine-6-phosphate deaminase 1) (GNPDA 1) (GlcN6P deaminase 1) (Oscillin)	25.4077	25.9881	26.5696	26.4348
O88967	ATP-dependent zinc metalloprotease YME1L1 (EC 3.4.24.-) (ATP-dependent metalloprotease FtsH1) (YME1-like protein 1)	25.365	23.0207	25.1158	25.6293
O88983	Syntaxin-8 (Syntaxin-like protein 3I35)	25.1095	23.0761	21.9664	23.6543
O88986	2-amino-3-ketobutyrate coenzyme A ligase, mitochondrial (AKB ligase) (EC 2.3.1.29) (Aminoacetone synthase) (Glycine acetyltransferase)	25.3924	25.773	26.2535	25.4961
O88990	Alpha-actinin-3 (Alpha-actinin skeletal muscle isoform 3) (F-actin cross-linking protein)	22.9074	21.7657	23.0873	18.2099
O88998	Noelin (Neuronal olfactomedin-related ER localized protein) (Olfactomedin-1) (Pancortin)	28.7768	29.0825	29.1239	28.5124
O89017	Legumain (EC 3.4.22.34) (Asparaginyl endopeptidase) (Protease, cysteine 1)	23.6191	24.6672	24.6017	25.0432
O89023	Tripeptidyl-peptidase 1 (TPP-1) (EC 3.4.14.9) (Lysosomal pepstatin-insensitive protease) (LPIC) (Tripeptidyl aminopeptidase) (Tripeptidyl-peptidase I) (TPP-I)	26.9968	28.1531	27.8585	28.1369
O89026	Roundabout homolog 1	25.0643	23.0944	25.6949	24.3299
O89029	Matrilin-4 (MAT-4)	25.1656	26.1885	25.1781	25.4614
O89051	Integral membrane protein 2B (Immature BRI2) (imBRI2) (Protein E25B) (Transmembrane protein BRI) (Bri) [Cleaved into: BRI2, membrane form (Mature BRI2) (mBRI2); BRI2 intracellular domain (BRI2 ICD); BRI2C, soluble form; Bri23 peptide (Bri2-23) (ABri23) (C-terminal peptide) (P23 peptide)]	24.9289	27.174	26.6141	26.7392
O89053	Coronin-1A (Coronin-like protein A) (Clipin-A) (Coronin-like protein p57) (Tryptophan aspartate-containing coat protein) (TACO)	33.1272	32.7076	32.8109	32.7727
O89079	Coatomer subunit epsilon (Epsilon-coat protein) (Epsilon-COP)	27.3372	26.5842	25.774	26.8402
O89084	cAMP-specific 3',5'-cyclic phosphodiesterase 4A (EC 3.1.4.53)	26.2488	27.1371	27.0904	26.9492
O89086	RNA-binding protein 3 (RNA-binding motif protein 3)	30.8094	29.0916	29.3645	29.6885
O89112	Glutathione S-transferase LANCL1 (EC 2.5.1.18) (40 kDa erythrocyte membrane protein) (p40) (LanC-like protein 1)	28.8889	30.471	30.4315	30.1358
O89116	Vesicle transport through interaction with t-SNAREs homolog 1A (Vesicle transport v-SNARE protein Vti1-like 2) (Vti1-rp2)	26.9054	24.2636	25.4304	25.6252
P00397	Cytochrome c oxidase subunit 1 (EC 7.1.1.9) (Cytochrome c oxidase polypeptide I)	NaN	29.5933	23.7979	24.8259
P00405	Cytochrome c oxidase subunit 2 (EC 7.1.1.9) (Cytochrome c oxidase polypeptide II)	31.1376	32.2762	32.4447	31.995
P00416	Cytochrome c oxidase subunit 3 (EC 7.1.1.9) (Cytochrome c oxidase polypeptide III)	26.0326	25.6503	26.9069	27.7649
P00493	Hypoxanthine-guanine phosphoribosyltransferase (HGPRT) (HGPRTase) (EC 2.4.2.8) (HPRT B)	28.6018	29.9946	30.0899	30.1096
P00920	Carbonic anhydrase 2 (EC 4.2.1.1) (Carbonate dehydratase II) (Carbonic anhydrase II) (CA-II)	31.176	32.4214	32.3622	32.3919
P01831	Thy-1 membrane glycoprotein (Thy-1 antigen) (CD antigen CD90)	34.023	33.9284	33.3976	33.4915
P01837	Immunoglobulin kappa constant (Ig kappa chain C region MOPC 21)	24.0812	23.7877	19.9461	20.3199
P01887	Beta-2-microglobulin	19.2676	23.0714	18.2099	21.1857
P01942	Hemoglobin subunit alpha (Alpha-globin) (Hemoglobin alpha chain) [Cleaved into: Hemopressin]	28.3834	30.1197	27.8968	28.5995
P02088	Hemoglobin subunit beta-1 (Beta-1-globin) (Hemoglobin beta-1 chain) (Hemoglobin beta-major chain)	23.849	28.7158	28.2659	26.0301
P02468	Laminin subunit gamma-1 (Laminin B2 chain) (Laminin-1 subunit gamma) (Laminin-10 subunit gamma) (Laminin-11 subunit gamma) (Laminin-2 subunit gamma) (Laminin-3 subunit gamma) (Laminin-4 subunit gamma) (Laminin-6 subunit gamma) (Laminin-7 subunit gamma) (Laminin-8 subunit gamma) (Laminin-9 subunit gamma) (S-laminin subunit gamma) (S-LAM gamma)	27.2094	26.7968	28.2047	26.8117
P03888	NADH-ubiquinone oxidoreductase chain 1 (EC 7.1.1.2) (NADH dehydrogenase subunit 1)	22.0601	27.4947	26.3929	26.1406
P03899	NADH-ubiquinone oxidoreductase chain 3 (EC 7.1.1.2) (NADH dehydrogenase subunit 3)	21.8352	26.6278	24.9499	25.3265
P03911	NADH-ubiquinone oxidoreductase chain 4 (EC 7.1.1.2) (NADH dehydrogenase subunit 4)	24.1835	28.3112	27.8421	27.8029
P03921	NADH-ubiquinone oxidoreductase chain 5 (EC 7.1.1.2) (NADH dehydrogenase subunit 5)	21.8352	27.4255	25.7213	25.6831
P03930	ATP synthase protein 8 (A6L) (F-ATPase subunit 8)	29.5447	30.3311	30.9747	31.3534
P03995	Glial fibrillary acidic protein (GFAP)	31.8806	31.9648	32.3049	31.7121
P04370	Myelin basic protein (MBP) (Myelin A1 protein)	37.6591	37.9333	37.5422	37.817
P04627	Serine/threonine-protein kinase A-Raf (EC 2.7.11.1) (Proto-oncogene A-Raf)	26.9648	27.7371	29.0067	27.6758
P04919	Band 3 anion transport protein (Anion exchange protein 1) (AE 1) (Anion exchanger 1) (MEB3) (Solute carrier family 4 member 1) (CD antigen CD233)	23.8726	23.5217	18.2099	21.154
P04925	Major prion protein (PrP) (PrP27-30) (PrP33-35C) (CD antigen CD230)	30.6197	30.6767	30.7043	30.5863
P05063	Fructose-bisphosphate aldolase C (EC 4.1.2.13) (Aldolase 3) (Brain-type aldolase) (Scrapie-responsive protein 2) (Zebrin II)	33.0492	32.7545	32.8513	32.6559
P05064	Fructose-bisphosphate aldolase A (EC 4.1.2.13) (Aldolase 1) (Muscle-type aldolase)	36.5333	36.3917	36.3137	36.432
P05132	cAMP-dependent protein kinase catalytic subunit alpha (PKA C-alpha) (EC 2.7.11.11)	29.2497	28.7097	28.7218	28.6007
P05201	Aspartate aminotransferase, cytoplasmic (cAspAT) (EC 2.6.1.1) (EC 2.6.1.3) (Cysteine aminotransferase, cytoplasmic) (Cysteine transaminase, cytoplasmic) (cCAT) (Glutamate oxaloacetate transaminase 1) (Transaminase A)	33.0967	34.0246	34.0202	34.0349
P05202	Aspartate aminotransferase, mitochondrial (mAspAT) (EC 2.6.1.1) (EC 2.6.1.7) (Fatty acid-binding protein) (FABP-1) (Glutamate oxaloacetate transaminase 2) (Kynurenine aminotransferase 4) (Kynurenine aminotransferase IV) (Kynurenine--oxoglutarate transaminase 4) (Kynurenine--oxoglutarate transaminase IV) (Plasma membrane-associated fatty acid-binding protein) (FABPpm) (Transaminase A)	34.6648	35.6918	35.8239	35.6355
P05213	Tubulin alpha-1B chain (EC 3.6.5.-) (Alpha-tubulin 2) (Alpha-tubulin isotype M-alpha-2) (Tubulin alpha-2 chain) [Cleaved into: Detyrosinated tubulin alpha-1B chain]	37.5386	37.3722	37.6947	37.5635
P05480	Proto-oncogene tyrosine-protein kinase Src (EC 2.7.10.2) (Proto-oncogene c-Src) (pp60c-src) (p60-Src)	25.26	24.3055	24.9778	24.0721
P05555	Integrin alpha-M (CD11 antigen-like family member B) (CR-3 alpha chain) (Cell surface glycoprotein MAC-1 subunit alpha) (Leukocyte adhesion receptor MO1) (CD antigen CD11b)	26.3747	25.2483	24.3983	23.7198
P05977	Myosin light chain 1/3, skeletal muscle isoform (MLC1/MLC3) (MLC1F/MLC3F) (Myosin light chain alkali 1/2) (Myosin light chain A1/A2)	27.1219	26.2368	26.3706	26.0726
P06151	L-lactate dehydrogenase A chain (LDH-A) (EC 1.1.1.27) (LDH muscle subunit) (LDH-M)	33.1283	33.645	33.5572	33.6876
P06683	Complement component C9	19.2676	24.8472	24.7217	24.8657
P06745	Glucose-6-phosphate isomerase (GPI) (EC 5.3.1.9) (Autocrine motility factor) (AMF) (Neuroleukin) (NLK) (Phosphoglucose isomerase) (PGI) (Phosphohexose isomerase) (PHI)	30.2977	30.8264	30.5429	30.7089
P06797	Procathepsin L (EC 3.4.22.15) (Cathepsin L1) (Major excreted protein) (MEP) (p39 cysteine proteinase) [Cleaved into: Cathepsin L; Cathepsin L heavy chain; Cathepsin L light chain]	21.7873	24.908	24.6678	25.5058
P06801	NADP-dependent malic enzyme (NADP-ME) (EC 1.1.1.40) (Malic enzyme 1)	29.903	30.1265	30.3568	29.7677
P06802	Ectonucleotide pyrophosphatase/phosphodiesterase family member 1 (E-NPP 1) (Lymphocyte antigen 41) (Ly-41) (Phosphodiesterase I/nucleotide pyrophosphatase 1) (Plasma-cell membrane glycoprotein PC-1) [Cleaved into: Ectonucleotide pyrophosphatase/phosphodiesterase family member 1, secreted form] [Includes: Alkaline phosphodiesterase I (EC 3.1.4.1); Nucleotide pyrophosphatase (NPPase) (EC 3.6.1.9) (…	21.8352	18.4671	20.7551	18.4671
P06837	Neuromodulin (Axonal membrane protein GAP-43) (Calmodulin-binding protein P-57) (Growth-associated protein 43)	34.334	32.1724	32.0127	31.9479
P06909	Complement factor H (Protein beta-1-H)	23.3976	22.469	22.6745	20.3199
P07310	Creatine kinase M-type (EC 2.7.3.2) (Creatine kinase M chain) (Creatine phosphokinase M-type) (CPK-M) (M-CK)	23.5726	24.6453	23.9523	24.0088
P07356	Annexin A2 (Annexin II) (Annexin-2) (Calpactin I heavy chain) (Calpactin-1 heavy chain) (Chromobindin-8) (Lipocortin II) (Placental anticoagulant protein IV) (PAP-IV) (Protein I) (p36)	26.2745	24.4183	25.4678	24.1809
P07724	Albumin	31.1602	31.3992	31.1027	27.148
P07901	Heat shock protein HSP 90-alpha (EC 3.6.4.10) (Heat shock 86 kDa) (HSP 86) (HSP86) (Tumor-specific transplantation 86 kDa antigen) (TSTA)	34.5017	33.3186	33.2689	33.1739
P07903	DNA excision repair protein ERCC-1	21.7873	19.9461	21.8646	23.0785
P08003	Protein disulfide-isomerase A4 (EC 5.3.4.1) (Endoplasmic reticulum resident protein 72) (ER protein 72) (ERp-72) (ERp72)	29.6621	29.5047	29.1583	29.576
P08030	Adenine phosphoribosyltransferase (APRT) (EC 2.4.2.7)	21.8352	19.7521	20.1907	20.1907
P08113	Endoplasmin (94 kDa glucose-regulated protein) (GRP-94) (Endoplasmic reticulum resident protein 99) (ERp99) (Heat shock protein 90 kDa beta member 1) (Polymorphic tumor rejection antigen 1) (Tumor rejection antigen gp96)	31.6923	32.1364	32.0079	32.003
P08122	Collagen alpha-2(IV) chain [Cleaved into: Canstatin]	25.3201	26.0965	26.4563	25.6669
P08226	Apolipoprotein E (Apo-E)	30.8072	30.0496	30.0782	30.05
P08228	Superoxide dismutase [Cu-Zn] (EC 1.15.1.1)	31.1906	25.6499	26.4172	25.9856
P08249	Malate dehydrogenase, mitochondrial (EC 1.1.1.37)	34.5856	35.7083	35.9391	35.9251
P08414	Calcium/calmodulin-dependent protein kinase type IV (CaMK IV) (EC 2.7.11.17) (CaM kinase-GR)	29.133	28.5969	28.5757	28.3224
P08551	Neurofilament light polypeptide (NF-L) (68 kDa neurofilament protein) (Neurofilament triplet L protein)	33.7332	34.2257	34.2513	34.2219
P08553	Neurofilament medium polypeptide (NF-M) (160 kDa neurofilament protein) (Neurofilament 3) (Neurofilament triplet M protein)	35.0257	35.2294	34.9859	34.5833
P08752	Guanine nucleotide-binding protein G(i) subunit alpha-2 (Adenylate cyclase-inhibiting G alpha protein)	31.2114	33.3799	33.5226	33.5281
P08775	DNA-directed RNA polymerase II subunit RPB1 (RNA polymerase II subunit B1) (EC 2.7.7.6) (DNA-directed RNA polymerase II subunit A) (DNA-directed RNA polymerase III largest subunit)	23.5062	24.9967	25.0694	25.5474
P09055	Integrin beta-1 (Fibronectin receptor subunit beta) (VLA-4 subunit beta) (CD antigen CD29)	26.2329	27.06	26.9699	26.8755
P09103	Protein disulfide-isomerase (PDI) (EC 5.3.4.1) (Cellular thyroid hormone-binding protein) (Endoplasmic reticulum resident protein 59) (ER protein 59) (ERp59) (Prolyl 4-hydroxylase subunit beta) (p55)	31.5506	31.1159	30.8176	30.8534
P09240	Cholecystokinin (CCK) [Cleaved into: Cholecystokinin-33 (CCK33); Cholecystokinin-12 (CCK12); Cholecystokinin-8 (CCK8)]	25.7474	25.8591	25.4818	25.6097
P09405	Nucleolin (Protein C23)	30.8844	31.2402	31.176	31.6142
P09411	Phosphoglycerate kinase 1 (EC 2.7.2.3)	33.9177	34.2384	34.235	34.2212
P09528	Ferritin heavy chain (Ferritin H subunit) (EC 1.16.3.1) [Cleaved into: Ferritin heavy chain, N-terminally processed]	29.1311	25.9513	26.9692	27.5695
P09541	Myosin light chain 4 (MLC1EMB) (Myosin light chain 1, atrial/fetal isoform) (MLC1A)	19.2676	25.5093	23.1743	25.0568
P09602	Non-histone chromosomal protein HMG-17 (High mobility group nucleosome-binding domain-containing protein 2)	29.1534	24.9785	25.1422	20.3199
P09671	Superoxide dismutase [Mn], mitochondrial (EC 1.15.1.1)	32.7252	33.0721	32.9624	32.8989
P09925	Surfeit locus protein 1	NaN	24.303	24.0986	24.8259
P0C090	Roquin-2 (EC 2.3.2.27) (Membrane-associated nucleic acid-binding protein) (RING finger and CCCH-type zinc finger domain-containing protein 2) (RING-type E3 ubiquitin transferase Roquin-2)	23.1656	23.8642	21.717	24.6629
P0C0A3	Charged multivesicular body protein 6 (Chromatin-modifying protein 6)	27.5032	26.6696	26.3338	26.6259
P0C192	Leucine-rich repeat-containing protein 4B (Netrin-G3 ligand) (NGL-3)	19.2676	23.8783	23.4517	20.3779
P0C673	Immunoglobulin superfamily member 11 (IgSF11) (Brain and testis-specific immunoglobulin superfamily protein) (Bt-IGSF)	19.2676	24.0518	24.2777	24.8405
P0C7L0	WAS/WASL-interacting protein family member 3 (Corticosteroids and regional expression protein 16 homolog)	25.959	27.1784	27.4358	27.984
P0C7M9	C-type lectin domain family 2 member L	21.8352	25.7263	26.0803	26.1744
P0DN34	NADH dehydrogenase [ubiquinone] 1 beta subcomplex subunit 1 (Complex I-MNLL) (CI-MNLL) (NADH-ubiquinone oxidoreductase MNLL subunit)	29.1909	29.2647	28.7762	28.8485
P10126	Elongation factor 1-alpha 1 (EF-1-alpha-1) (Elongation factor Tu) (EF-Tu) (Eukaryotic elongation factor 1 A-1) (eEF1A-1)	34.2629	33.5319	33.6384	33.2972
P10493	Nidogen-1 (NID-1) (Entactin)	26.3431	26.1009	28.4192	26.6513
P10518	Delta-aminolevulinic acid dehydratase (ALADH) (EC 4.2.1.24) (Porphobilinogen synthase)	26.0044	26.6314	26.4614	27.1022
P10605	Cathepsin B (EC 3.4.22.1) (Cathepsin B1) [Cleaved into: Cathepsin B light chain; Cathepsin B heavy chain]	29.857	30.0849	30.2294	30.1946
P10630	Eukaryotic initiation factor 4A-II (eIF-4A-II) (eIF4A-II) (EC 3.6.4.13) (ATP-dependent RNA helicase eIF4A-2)	31.105	31.3159	31.3152	30.8093
P10637	Microtubule-associated protein tau (Neurofibrillary tangle protein) (Paired helical filament-tau) (PHF-tau)	34.8951	34.5698	34.5901	34.379
P10639	Thioredoxin (Trx) (ATL-derived factor) (ADF)	30.0895	29.3626	29.1637	29.3773
P10649	Glutathione S-transferase Mu 1 (EC 2.5.1.18) (GST 1-1) (GST class-mu 1) (Glutathione S-transferase GT8.7) (pmGT10)	31.1057	31.5669	32.2408	31.7792
P10711	Transcription elongation factor A protein 1 (Transcription elongation factor S-II protein 1) (Transcription elongation factor TFIIS.o)	26.3394	26.7253	26.8773	26.9035
P10833	Ras-related protein R-Ras (EC 3.6.5.-) (p23)	24.1281	25.8711	25.2689	26.3355
P10852	4F2 cell-surface antigen heavy chain (4F2hc) (Solute carrier family 3 member 2) (CD antigen CD98)	31.991	32.1645	32.2733	32.326
P10922	Histone H1.0 (Histone H1') (Histone H1(0)) (MyD196) [Cleaved into: Histone H1.0, N-terminally processed]	30.2306	30.8071	30.9914	31.6359
P11031	Activated RNA polymerase II transcriptional coactivator p15 (Positive cofactor 4) (PC4) (SUB1 homolog) (Single-stranded DNA-binding protein p9) (p14)	28.8125	27.3392	27.4784	27.0392
P11087	Collagen alpha-1(I) chain (Alpha-1 type I collagen)	25.3351	26.7555	27.5046	26.5435
P11103	Poly [ADP-ribose] polymerase 1 (PARP-1) (EC 2.4.2.30) (ADP-ribosyltransferase diphtheria toxin-like 1) (ARTD1) (DNA ADP-ribosyltransferase PARP1) (EC 2.4.2.-) (NAD(+) ADP-ribosyltransferase 1) (ADPRT 1) (Poly[ADP-ribose] synthase 1) (msPARP) (Protein poly-ADP-ribosyltransferase PARP1) (EC 2.4.2.-) [Cleaved into: Poly [ADP-ribose] polymerase 1, processed C-terminus (Poly [ADP-ribose] polymerase 1,…	29.1479	28.2081	28.4189	28.3733
P11276	Fibronectin (FN) [Cleaved into: Anastellin]	19.2676	18.2099	25.6778	18.2099
P11352	Glutathione peroxidase 1 (GPx-1) (GSHPx-1) (EC 1.11.1.9) (Cellular glutathione peroxidase) (Selenium-dependent glutathione peroxidase 1)	27.7215	28.1751	27.7297	28.1631
P11404	Fatty acid-binding protein, heart (Fatty acid-binding protein 3) (Heart-type fatty acid-binding protein) (H-FABP) (Mammary-derived growth inhibitor) (MDGI)	29.9945	30.6342	30.7108	30.7309
P11438	Lysosome-associated membrane glycoprotein 1 (LAMP-1) (Lysosome-associated membrane protein 1) (120 kDa lysosomal membrane glycoprotein) (CD107 antigen-like family member A) (LGP-120) (Lysosomal membrane glycoprotein A) (LGP-A) (P2B) (CD antigen CD107a)	26.4426	27.5321	27.2066	27.201
P11499	Heat shock protein HSP 90-beta (Heat shock 84 kDa) (HSP 84) (HSP84) (Tumor-specific transplantation 84 kDa antigen) (TSTA)	33.7064	34.0962	34.0465	33.9414
P11531	Dystrophin	26.8598	27.358	27.1518	25.9109
P11627	Neural cell adhesion molecule L1 (N-CAM-L1) (NCAM-L1) (CD antigen CD171)	31.0953	31.2529	31.359	31.2699
P11798	Calcium/calmodulin-dependent protein kinase type II subunit alpha (CaM kinase II subunit alpha) (CaMK-II subunit alpha) (EC 2.7.11.17)	34.7348	35.0872	35.0405	34.7817
P11835	Integrin beta-2 (Cell surface adhesion glycoproteins LFA-1/CR3/p150,95 subunit beta) (Complement receptor C3 subunit beta) (CD antigen CD18)	25.109	23.5443	23.0866	23.1034
P11862	Growth arrest-specific protein 2 (GAS-2)	23.3215	19.9461	20.9221	20.3199
P11881	Inositol 1,4,5-trisphosphate receptor type 1 (IP3 receptor isoform 1) (IP3R 1) (InsP3R1) (Inositol 1,4,5-trisphosphate-binding protein P400) (Protein PCD-6) (Purkinje cell protein 1) (Type 1 inositol 1,4,5-trisphosphate receptor) (Type 1 InsP3 receptor)	30.8476	31.667	31.4762	30.9615
P11983	T-complex protein 1 subunit alpha (TCP-1-alpha) (CCT-alpha) (Tailless complex polypeptide 1A) (TCP-1-A) (Tailless complex polypeptide 1B) (TCP-1-B)	32.8737	32.5163	32.7291	32.1949
P12023	Amyloid-beta precursor protein (ABPP) (APP) (Alzheimer disease amyloid A4 protein homolog) (Alzheimer disease amyloid protein) (Amyloid precursor protein) (Amyloid-beta (A4) precursor protein) (Amyloid-beta A4 protein) (Amyloidogenic glycoprotein) (AG) [Cleaved into: N-APP; Soluble APP-alpha (S-APP-alpha); Soluble APP-beta (S-APP-beta); C99 (APP-C99) (Beta-secretase C-terminal fragment) (Beta-CTF…	30.1063	29.7679	30.2238	30.092
P12367	cAMP-dependent protein kinase type II-alpha regulatory subunit	29.9675	30.2418	30.12	30.4132
P12382	ATP-dependent 6-phosphofructokinase, liver type (ATP-PFK) (PFK-L) (EC 2.7.1.11) (6-phosphofructokinase type B) (Phosphofructo-1-kinase isozyme B) (PFK-B) (Phosphohexokinase)	30.8565	31.3559	31.4926	31.8266
P12657	Muscarinic acetylcholine receptor M1	25.5173	26.8618	26.7661	26.9946
P12658	Calbindin (Calbindin D28) (D-28K) (PCD-29) (Spot 35 protein) (Vitamin D-dependent calcium-binding protein, avian-type)	29.4515	27.0946	27.7462	26.4009
P12787	Cytochrome c oxidase subunit 5A, mitochondrial (Cytochrome c oxidase polypeptide Va)	32.702	32.0328	32.3764	32.5439
P12815	Programmed cell death protein 6 (ALG-257) (Apoptosis-linked gene 2 protein) (ALG-2) (PMP41)	28.9489	28.76	28.8486	28.4075
P12849	cAMP-dependent protein kinase type I-beta regulatory subunit	28.0184	27.8204	27.5898	27.3052
P12960	Contactin-1 (Neural cell surface protein F3)	33.9857	33.3247	33.2326	33.2712
P12961	Neuroendocrine protein 7B2 (Secretogranin V) (Secretogranin-5) (Secretory granule endocrine protein I) [Cleaved into: N-terminal peptide; C-terminal peptide]	19.2676	25.4375	24.6882	23.987
P12970	60S ribosomal protein L7a (Surfeit locus protein 3)	31.4605	31.2382	31.0742	31.0873
P13020	Gelsolin (Actin-depolymerizing factor) (ADF) (Brevin)	27.7391	27.2019	27.1004	26.6977
P13595	Neural cell adhesion molecule 1 (N-CAM-1) (NCAM-1) (CD antigen CD56)	34.4172	33.9827	33.9089	33.6257
P13707	Glycerol-3-phosphate dehydrogenase [NAD(+)], cytoplasmic (GPD-C) (GPDH-C) (EC 1.1.1.8)	29.9573	29.9344	29.6548	29.7487
P13864	DNA (cytosine-5)-methyltransferase 1 (Dnmt1) (Met-1) (EC 2.1.1.37) (DNA methyltransferase MmuI) (DNA MTase MmuI) (M.MmuI) (MCMT)	25.3177	24.9882	25.6158	24.2848
P14094	Sodium/potassium-transporting ATPase subunit beta-1 (Sodium/potassium-dependent ATPase subunit beta-1)	33.9459	35.1701	34.6724	34.8937
P14106	Complement C1q subcomponent subunit B	29.154	28.9095	29.1257	29.5216
P14115	60S ribosomal protein L27a (L29)	28.844	29.7783	29.8917	29.8391
P14131	40S ribosomal protein S16	29.3013	30.2128	30.1799	30.5677
P14148	60S ribosomal protein L7	31.3025	31.1447	31.0328	31.1213
P14152	Malate dehydrogenase, cytoplasmic (EC 1.1.1.37) (Aromatic alpha-keto acid reductase) (KAR) (EC 1.1.1.96) (Cytosolic malate dehydrogenase)	33.6997	34.228	34.3505	34.567
P14206	40S ribosomal protein SA (37 kDa laminin receptor precursor) (37LRP) (37 kDa oncofetal antigen) (37/67 kDa laminin receptor) (LRP/LR) (67 kDa laminin receptor) (67LR) (Laminin receptor 1) (LamR) (Laminin-binding protein precursor p40) (LBP/p40) (OFA/iLRP)	29.6859	30.9789	30.9664	30.9852
P14211	Calreticulin (CRP55) (Calregulin) (Endoplasmic reticulum resident protein 60) (ERp60) (HACBP)	31.8582	32.1083	32.0095	31.8937
P14231	Sodium/potassium-transporting ATPase subunit beta-2 (Adhesion molecule in glia) (AMOG) (Sodium/potassium-dependent ATPase subunit beta-2)	31.8286	32.2054	32.4752	32.0574
P14576	Signal recognition particle subunit SRP54 (EC 3.6.5.-) (Signal recognition particle 54 kDa protein)	27.2504	27.6306	27.4981	27.4356
P14685	26S proteasome non-ATPase regulatory subunit 3 (26S proteasome regulatory subunit RPN3) (26S proteasome regulatory subunit S3) (Proteasome subunit p58) (Transplantation antigen P91A) (Tum-P91A antigen)	28.9999	28.8562	28.993	29.3301
P14733	Lamin-B1	31.0403	30.5649	30.3932	29.5463
P14824	Annexin A6 (67 kDa calelectrin) (Annexin VI) (Annexin-6) (Calphobindin-II) (CPB-II) (Chromobindin-20) (Lipocortin VI) (Protein III) (p68) (p70)	30.7981	31.0327	30.9327	30.3655
P14869	60S acidic ribosomal protein P0 (60S ribosomal protein L10E)	30.6792	30.5758	30.4546	30.7441
P14873	Microtubule-associated protein 1B (MAP-1B) (MAP1(X)) (MAP1.2) [Cleaved into: MAP1B heavy chain; MAP1 light chain LC1]	34.1257	34.5394	34.4629	34.2793
P15105	Glutamine synthetase (GS) (EC 6.3.1.2) (Glutamate--ammonia ligase) (Palmitoyltransferase GLUL) (EC 2.3.1.225)	32.7693	34.0526	34.1172	34.1482
P15116	Cadherin-2 (Neural cadherin) (N-cadherin) (CD antigen CD325)	29.1446	28.2684	28.9096	28.2632
P15209	BDNF/NT-3 growth factors receptor (EC 2.7.10.1) (GP145-TrkB/GP95-TrkB) (Trk-B) (Neurotrophic tyrosine kinase receptor type 2) (TrkB tyrosine kinase)	25.7089	23.8175	25.4922	26.0916
P15327	Bisphosphoglycerate mutase (BPGM) (EC 5.4.2.4) (2,3-bisphosphoglycerate mutase, erythrocyte) (2,3-bisphosphoglycerate synthase) (EC 5.4.2.11) (BPG-dependent PGAM)	24.789	23.4356	23.6621	25.2899
P15388	Potassium voltage-gated channel subfamily C member 1 (NGK2) (Voltage-gated potassium channel subunit Kv3.1) (Voltage-gated potassium channel subunit Kv4)	24.7731	20.4657	21.9349	20.1629
P15508	Spectrin beta chain, erythrocytic (Beta-I spectrin)	30.8664	30.9385	30.9426	30.7922
P15532	Nucleoside diphosphate kinase A (NDK A) (NDP kinase A) (EC 2.7.4.6) (Metastasis inhibition factor NM23) (NDPK-A) (Tumor metastatic process-associated protein) (nm23-M1)	33.8154	35.9208	34.0715	34.4635
P16054	Protein kinase C epsilon type (EC 2.7.11.13) (nPKC-epsilon)	29.6962	30.7744	30.6446	31.1562
P16125	L-lactate dehydrogenase B chain (LDH-B) (EC 1.1.1.27) (LDH heart subunit) (LDH-H)	33.7958	33.6547	33.6041	33.6364
P16254	Signal recognition particle 14 kDa protein (SRP14)	26.0709	25.0474	25.5959	25.7677
P16283	Anion exchange protein 3 (AE 3) (Anion exchanger 3) (Neuronal band 3-like protein) (Solute carrier family 4 member 3)	25.8122	24.4723	25.245	25.369
P16330	2',3'-cyclic-nucleotide 3'-phosphodiesterase (CNP) (CNPase) (EC 3.1.4.37)	36.4794	36.6266	36.5418	36.4666
P16332	Methylmalonyl-CoA mutase, mitochondrial (MCM) (EC 5.4.99.2) (Methylmalonyl-CoA isomerase)	28.5783	28.6486	28.5189	28.234
P16388	Potassium voltage-gated channel subfamily A member 1 (MBK1) (MKI) (Voltage-gated potassium channel subunit Kv1.1)	26.4532	26.6179	26.7999	27.4739
P16460	Argininosuccinate synthase (EC 6.3.4.5) (Citrulline--aspartate ligase)	30.0065	30.1643	30.3242	29.9801
P16546	Spectrin alpha chain, non-erythrocytic 1 (Alpha-II spectrin) (Fodrin alpha chain)	37.2294	37.0311	37.1714	36.7983
P16858	Glyceraldehyde-3-phosphate dehydrogenase (GAPDH) (EC 1.2.1.12) (Peptidyl-cysteine S-nitrosylase GAPDH) (EC 2.6.99.-)	32.4208	32.2263	33.5705	32.7363
P17047	Lysosome-associated membrane glycoprotein 2 (LAMP-2) (Lysosome-associated membrane protein 2) (CD107 antigen-like family member B) (Lysosomal membrane glycoprotein type B) (LGP-B) (CD antigen CD107b)	21.8352	25.2535	25.473	25.1863
P17095	High mobility group protein HMG-I/HMG-Y (HMG-I(Y)) (High mobility group AT-hook protein 1) (High mobility group protein A1)	28.7041	27.7294	27.9339	27.6691
P17156	Heat shock-related 70 kDa protein 2 (Heat shock protein 70.2)	29.2658	28.9938	29.3459	28.9551
P17182	Alpha-enolase (EC 4.2.1.11) (2-phospho-D-glycerate hydro-lyase) (Enolase 1) (Non-neural enolase) (NNE)	34.7895	35.0333	35.0445	35.1171
P17183	Gamma-enolase (EC 4.2.1.11) (2-phospho-D-glycerate hydro-lyase) (Enolase 2) (Neural enolase) (Neuron-specific enolase) (NSE)	33.0736	33.513	33.3705	33.6823
P17225	Polypyrimidine tract-binding protein 1 (PTB) (Heterogeneous nuclear ribonucleoprotein I) (hnRNP I)	27.6767	28.4837	28.3561	28.7017
P17426	AP-2 complex subunit alpha-1 (100 kDa coated vesicle protein A) (Adaptor protein complex AP-2 subunit alpha-1) (Adaptor-related protein complex 2 subunit alpha-1) (Alpha-adaptin A) (Alpha1-adaptin) (Clathrin assembly protein complex 2 alpha-A large chain) (Plasma membrane adaptor HA2/AP2 adaptin alpha A subunit)	33.3199	34.3052	34.3657	34.3828
P17427	AP-2 complex subunit alpha-2 (100 kDa coated vesicle protein C) (Adaptor protein complex AP-2 subunit alpha-2) (Adaptor-related protein complex 2 subunit alpha-2) (Alpha-adaptin C) (Alpha2-adaptin) (Clathrin assembly protein complex 2 alpha-C large chain) (Plasma membrane adaptor HA2/AP2 adaptin alpha C subunit)	32.2458	33.7578	33.7652	33.7593
P17665	Cytochrome c oxidase subunit 7C, mitochondrial (Cytochrome c oxidase polypeptide VIIc)	24.1557	27.1264	28.4043	27.3983
P17710	Hexokinase-1 (EC 2.7.1.1) (Hexokinase type I) (HK I) (Hexokinase, tumor isozyme)	32.828	33.2733	34.0049	33.7682
P17742	Peptidyl-prolyl cis-trans isomerase A (PPIase A) (EC 5.2.1.8) (Cyclophilin A) (Cyclosporin A-binding protein) (Rotamase A) (SP18) [Cleaved into: Peptidyl-prolyl cis-trans isomerase A, N-terminally processed]	34.1785	34.5867	34.598	34.409
P17751	Triosephosphate isomerase (TIM) (EC 5.3.1.1) (Methylglyoxal synthase) (EC 4.2.3.3) (Triose-phosphate isomerase)	34.0649	34.2389	34.3748	34.5519
P17809	Solute carrier family 2, facilitated glucose transporter member 1 (Glucose transporter type 1, erythrocyte/brain) (GLUT-1) (GT1)	28.7612	28.7754	28.6933	28.1061
P18052	Receptor-type tyrosine-protein phosphatase alpha (Protein-tyrosine phosphatase alpha) (R-PTP-alpha) (EC 3.1.3.48) (LCA-related phosphatase) (PTPTY-28)	27.1586	28.0225	28.0034	28.3033
P18242	Cathepsin D (EC 3.4.23.5)	29.2952	29.8275	29.7149	29.6174
P18572	Basigin (Basic immunoglobulin superfamily) (HT7 antigen) (Membrane glycoprotein gp42) (CD antigen CD147)	30.3467	30.3299	30.2437	30.0387
P18760	Cofilin-1 (Cofilin, non-muscle isoform)	32.5841	33.7355	33.8415	33.7941
P18872	Guanine nucleotide-binding protein G(o) subunit alpha	36.1005	35.0821	35.1218	35.1
P19096	Fatty acid synthase (EC 2.3.1.85) (Type I Fatty Acid Synthase) [Includes: [Acyl-carrier-protein] S-acetyltransferase (EC 2.3.1.38); [Acyl-carrier-protein] S-malonyltransferase (EC 2.3.1.39); 3-oxoacyl-[acyl-carrier-protein] synthase (EC 2.3.1.41); 3-oxoacyl-[acyl-carrier-protein] reductase (EC 1.1.1.100); 3-hydroxyacyl-[acyl-carrier-protein] dehydratase (EC 4.2.1.59); Enoyl-[acyl-carrier-protein]…	32.0512	32.1767	31.9685	31.8767
P19137	Laminin subunit alpha-1 (Laminin A chain) (Laminin-1 subunit alpha) (Laminin-3 subunit alpha) (S-laminin subunit alpha) (S-LAM alpha)	24.1438	23.2532	26.4188	20.4388
P19157	Glutathione S-transferase P 1 (Gst P1) (EC 2.5.1.18) (GST YF-YF) (GST class-pi) (GST-piB) (Preadipocyte growth factor)	32.4325	31.9198	31.7962	31.3505
P19246	Neurofilament heavy polypeptide (NF-H) (200 kDa neurofilament protein) (Neurofilament triplet H protein)	31.7356	32.4914	31.9607	31.9578
P19253	60S ribosomal protein L13a (Transplantation antigen P198) (Tum-P198 antigen)	27.891	29.3431	29.2697	29.2361
P19324	Serpin H1 (47 kDa heat shock protein) (Collagen-binding protein) (Colligin) (Serine protease inhibitor J6)	24.6052	24.5792	23.0423	25.4331
P19426	Negative elongation factor E (NELF-E) (RNA-binding protein RD)	23.56	19.9461	23.1833	23.8383
P19536	Cytochrome c oxidase subunit 5B, mitochondrial (Cytochrome c oxidase polypeptide Vb)	32.3628	31.8209	31.873	32.2727
P19783	Cytochrome c oxidase subunit 4 isoform 1, mitochondrial (Cytochrome c oxidase polypeptide IV) (Cytochrome c oxidase subunit IV isoform 1) (COX IV-1)	33.2256	33.3091	33.2121	33.1064
P20029	Endoplasmic reticulum chaperone BiP (EC 3.6.4.10) (78 kDa glucose-regulated protein) (GRP-78) (Binding-immunoglobulin protein) (BiP) (Heat shock protein 70 family protein 5) (HSP70 family protein 5) (Heat shock protein family A member 5) (Immunoglobulin heavy chain-binding protein)	33.2841	32.8907	32.8307	32.7087
P20060	Beta-hexosaminidase subunit beta (EC 3.2.1.52) (Beta-N-acetylhexosaminidase subunit beta) (Hexosaminidase subunit B) (N-acetyl-beta-glucosaminidase subunit beta)	29.2876	29.0988	29.3346	29.1406
P20065	Thymosin beta-4 (T beta 4) [Cleaved into: Hemoregulatory peptide AcSDKP (N-acetyl-SDKP) (AcSDKP) (Seraspenide)]	24.7161	27.7816	27.5165	27.8959
P20108	Thioredoxin-dependent peroxide reductase, mitochondrial (EC 1.11.1.24) (Antioxidant protein 1) (AOP-1) (PRX III) (Perioredoxin-3) (Protein MER5) (Thioredoxin-dependent peroxiredoxin 3)	30.6877	31.1159	31.3547	30.9028
P20152	Vimentin	32.4046	31.7669	31.9927	31.5681
P20352	Tissue factor (TF) (Coagulation factor III) (CD antigen CD142)	25.41	25.7361	26.0997	26.1908
P20357	Microtubule-associated protein 2 (MAP-2)	34.9272	34.5336	34.5444	34.5723
P20444	Protein kinase C alpha type (PKC-A) (PKC-alpha) (EC 2.7.11.13)	27.7835	29.4006	29.1289	29.1035
P20917	Myelin-associated glycoprotein (Siglec-4a)	31.5434	31.836	31.7364	31.7359
P20934	Protein EVI2A (Ecotropic viral integration site 2A protein) (EVI-2A)	NaN	19.2522	20.0532	24.8259
P21107	Tropomyosin alpha-3 chain (Gamma-tropomyosin) (Tropomyosin-3)	31.8677	30.8096	30.8415	30.2844
P21126	Ubiquitin-like protein 4A (Ubiquitin-like protein GDX)	27.3336	26.2909	26.3244	26.5133
P21278	Guanine nucleotide-binding protein subunit alpha-11 (G alpha-11) (G-protein subunit alpha-11)	30.7702	29.7634	30.1214	29.9845
P21279	Guanine nucleotide-binding protein G(q) subunit alpha (Guanine nucleotide-binding protein alpha-q)	32.1878	31.7223	31.8414	31.8458
P21447	ATP-dependent translocase ABCB1 (ATP-binding cassette sub-family B member 1A) (MDR1A) (Multidrug resistance protein 1A) (EC 7.6.2.2) (Multidrug resistance protein 3) (P-glycoprotein 3) (Phospholipid transporter ABCB1) (EC 7.6.2.1)	24.9778	25.5912	27.3072	25.9783
P21460	Cystatin-C (Cystatin-3)	28.1221	27.9841	28.0559	27.5866
P21619	Lamin-B2	29.6425	30.2328	29.8699	29.4701
P21661	Neuroendocrine convertase 2 (NEC 2) (EC 3.4.21.94) (KEX2-like endoprotease 2) (Prohormone convertase 2) (Proprotein convertase 2) (PC2)	27.2356	26.1837	25.957	27.0576
P21836	Acetylcholinesterase (AChE) (EC 3.1.1.7)	29.2442	29.4564	29.6349	29.1029
P21981	Protein-glutamine gamma-glutamyltransferase 2 (EC 2.3.2.13) (Isopeptidase TGM2) (EC 3.4.-.-) (Protein-glutamine deamidase TGM2) (EC 3.5.1.44) (Protein-glutamine dopaminyltransferase TGM2) (EC 2.3.1.-) (Protein-glutamine histaminyltransferase TGM2) (EC 2.3.1.-) (Protein-glutamine noradrenalinyltransferase TGM2) (EC 2.3.1.-) (Protein-glutamine serotonyltransferase TGM2) (EC 2.3.1.-) (Tissue transgl…	24.3419	25.0875	25.9152	21.7067
P21995	Embigin (Teratocarcinoma glycoprotein Gp-70)	23.3764	24.8055	24.181	25.6178
P22005	Proenkephalin-A [Cleaved into: Synenkephalin; Met-enkephalin (Opioid growth factor) (OGF); PENK(114-133); PENK(143-184); Met-enkephalin-Arg-Ser-Leu; Leu-enkephalin; PENK(238-259); Met-enkephalin-Arg-Phe]	28.1624	26.676	26.4822	26.0489
P22315	Ferrochelatase, mitochondrial (EC 4.98.1.1) (Heme synthase) (Protoheme ferro-lyase)	29.4316	29.6558	29.8284	29.5047
P22682	E3 ubiquitin-protein ligase CBL (EC 2.3.2.27) (Casitas B-lineage lymphoma proto-oncogene) (Proto-oncogene c-Cbl) (RING-type E3 ubiquitin transferase CBL) (Signal transduction protein CBL)	22.8115	24.3712	24.0743	23.3846
P22723	Gamma-aminobutyric acid receptor subunit gamma-2 (GABA(A) receptor subunit gamma-2)	26.5267	27.4574	27.5999	27.2171
P22892	AP-1 complex subunit gamma-1 (Adaptor protein complex AP-1 subunit gamma-1) (Adaptor-related protein complex 1 subunit gamma-1) (Clathrin assembly protein complex 1 gamma-1 large chain) (Gamma-adaptin) (Gamma1-adaptin) (Golgi adaptor HA1/AP1 adaptin subunit gamma-1)	19.2676	23.4339	24.0782	20.8814
P22933	Gamma-aminobutyric acid receptor subunit delta (GABA(A) receptor subunit delta)	NaN	21.4666	21.8156	24.8259
P23116	Eukaryotic translation initiation factor 3 subunit A (eIF3a) (Centrosomin) (Eukaryotic translation initiation factor 3 subunit 10) (eIF-3-theta) (eIF3 p167) (eIF3 p180) (eIF3 p185) (p162)	31.882	30.7735	30.6873	30.8814
P23198	Chromobox protein homolog 3 (Heterochromatin protein 1 homolog gamma) (HP1 gamma) (M32) (Modifier 2 protein)	27.6549	26.5399	26.4221	26.6896
P23242	Gap junction alpha-1 protein (Connexin-43) (Cx43) (Gap junction 43 kDa heart protein)	31.1042	31.0633	30.4386	29.8139
P23492	Purine nucleoside phosphorylase (PNP) (EC 2.4.2.1) (Inosine phosphorylase) (Inosine-guanosine phosphorylase)	25.4897	26.5804	25.7631	26.8897
P23506	Protein-L-isoaspartate(D-aspartate) O-methyltransferase (PIMT) (EC 2.1.1.77) (L-isoaspartyl protein carboxyl methyltransferase) (Protein L-isoaspartyl/D-aspartyl methyltransferase) (Protein-beta-aspartate methyltransferase)	32.4963	30.6261	30.647	30.5326
P23591	GDP-L-fucose synthase (EC 1.1.1.271) (GDP-4-keto-6-deoxy-D-mannose-3,5-epimerase-4-reductase) (Protein FX) (Red cell NADP(H)-binding protein) (Transplantation antigen P35B) (Tum-P35B antigen)	21.8352	23.5209	24.1062	24.1245
P23818	Glutamate receptor 1 (GluR-1) (AMPA-selective glutamate receptor 1) (GluR-A) (GluR-K1) (Glutamate receptor ionotropic, AMPA 1) (GluA1)	28.2182	29.0888	28.9984	28.4172
P23819	Glutamate receptor 2 (GluR-2) (AMPA-selective glutamate receptor 2) (GluR-B) (GluR-K2) (Glutamate receptor ionotropic, AMPA 2) (GluA2)	30.3666	31.3142	31.1752	30.783
P23927	Alpha-crystallin B chain (Alpha(B)-crystallin) (P23)	30.4774	29.3251	29.0914	28.8975
P24270	Catalase (EC 1.11.1.6)	27.7191	27.3996	28.2112	27.9756
P24288	Branched-chain-amino-acid aminotransferase, cytosolic (BCAT(c)) (EC 2.6.1.42) (Protein ECA39)	28.6808	29.1026	29.2525	29.1376
P24369	Peptidyl-prolyl cis-trans isomerase B (PPIase B) (EC 5.2.1.8) (CYP-S1) (Cyclophilin B) (Rotamase B) (S-cyclophilin) (SCYLP)	29.7029	30.0884	30.21	29.9387
P24472	Glutathione S-transferase A4 (EC 2.5.1.18) (GST A4-4) (GSTA4-4) (GST class-alpha member 4) (Glutathione S-transferase 5.7) (GST 5.7)	19.2676	24.2068	22.8452	24.0067
P24527	Leukotriene A-4 hydrolase (LTA-4 hydrolase) (EC 3.3.2.6) (Leukotriene A(4) hydrolase) (Tripeptide aminopeptidase LTA4H) (EC 3.4.11.4)	27.7394	29.4443	29.1453	28.9386
P24529	Tyrosine 3-monooxygenase (EC 1.14.16.2) (Tyrosine 3-hydroxylase) (TH)	30.4554	30.3185	30.3213	30.1164
P24547	Inosine-5'-monophosphate dehydrogenase 2 (IMP dehydrogenase 2) (IMPD 2) (IMPDH 2) (EC 1.1.1.205) (IMPDH-II)	28.4578	27.2628	27.6049	27.7465
P24549	Aldehyde dehydrogenase 1A1 (EC 1.2.1.19) (EC 1.2.1.28) (EC 1.2.1.3) (EC 1.2.1.36) (3-deoxyglucosone dehydrogenase) (ALDH-E1) (ALHDII) (Aldehyde dehydrogenase family 1 member A1) (Aldehyde dehydrogenase, cytosolic) (Retinal dehydrogenase 1) (RALDH 1) (RalDH1)	30.3387	32.0016	31.3748	32.1467
P24638	Lysosomal acid phosphatase (LAP) (EC 3.1.3.2)	21.8352	24.0151	25.0901	25.1979
P24668	Cation-dependent mannose-6-phosphate receptor (CD Man-6-P receptor) (CD-MPR) (46 kDa mannose 6-phosphate receptor) (MPR 46)	27.1351	27.2297	26.5671	27.3643
P25444	40S ribosomal protein S2 (40S ribosomal protein S4) (Protein LLRep3)	28.6734	30.9019	30.8538	30.5881
P25785	Metalloproteinase inhibitor 2 (Tissue inhibitor of metalloproteinases 2) (TIMP-2)	24.983	18.4671	21.3929	21.3813
P25976	Nucleolar transcription factor 1 (Upstream-binding factor 1) (UBF-1)	28.7113	28.4688	28.4609	28.2242
P26039	Talin-1	26.8922	26.6315	27.4613	27.2371
P26040	Ezrin (Cytovillin) (Villin-2) (p81)	30.6341	29.2937	28.5878	28.9646
P26041	Moesin (Membrane-organizing extension spike protein)	29.5015	30.0274	29.8627	29.2992
P26043	Radixin (ESP10)	31.3671	29.8899	29.4235	28.8464
P26049	Gamma-aminobutyric acid receptor subunit alpha-3 (GABA(A) receptor subunit alpha-3)	21.8352	25.3768	24.5002	25.6878
P26231	Catenin alpha-1 (102 kDa cadherin-associated protein) (Alpha E-catenin) (CAP102)	26.9346	28.2914	28.4906	28.3664
P26369	Splicing factor U2AF 65 kDa subunit (U2 auxiliary factor 65 kDa subunit) (U2 snRNP auxiliary factor large subunit)	28.5157	30.3074	30.2889	30.2827
P26443	Glutamate dehydrogenase 1, mitochondrial (GDH 1) (EC 1.4.1.3)	34.4823	34.4181	34.4794	34.4467
P26450	Phosphatidylinositol 3-kinase regulatory subunit alpha (PI3-kinase regulatory subunit alpha) (PI3K regulatory subunit alpha) (PtdIns-3-kinase regulatory subunit alpha) (Phosphatidylinositol 3-kinase 85 kDa regulatory subunit alpha) (PI3-kinase subunit p85-alpha) (PtdIns-3-kinase regulatory subunit p85-alpha)	24.59	28.4984	23.9764	25.6925
P26516	26S proteasome non-ATPase regulatory subunit 7 (26S proteasome regulatory subunit RPN8) (26S proteasome regulatory subunit S12) (Mov34 protein) (Proteasome subunit p40)	26.6204	28.1793	28.0025	28.0621
P26638	Serine--tRNA ligase, cytoplasmic (EC 6.1.1.11) (Seryl-tRNA synthetase) (SerRS) (Seryl-tRNA(Ser/Sec) synthetase)	29.8526	29.5917	29.6104	29.5497
P26645	Myristoylated alanine-rich C-kinase substrate (MARCKS)	31.7103	30.2135	29.9889	29.9401
P26883	Peptidyl-prolyl cis-trans isomerase FKBP1A (PPIase FKBP1A) (EC 5.2.1.8) (12 kDa FK506-binding protein) (12 kDa FKBP) (FKBP-12) (Calstabin-1) (FK506-binding protein 1A) (FKBP-1A) (Immunophilin FKBP12) (Rotamase)	30.0033	31.4762	31.607	32.023
P27048	Small nuclear ribonucleoprotein-associated protein B (snRNP-B) (snRPB) (Sm protein B) (Sm-B) (SmB)	19.2676	22.8743	23.7501	18.2099
P27545	Ceramide synthase 1 (CerS1) (Longevity assurance gene 1 protein homolog 1) (Protein UOG-1) (Sphingoid base N-stearoyltransferase CERS1) (EC 2.3.1.299)	21.8352	25.9956	25.6134	25.8198
P27546	Microtubule-associated protein 4 (MAP-4)	32.0394	30.8151	30.9768	30.4497
P27601	Guanine nucleotide-binding protein subunit alpha-13 (G alpha-13) (G-protein subunit alpha-13)	30.3896	29.6198	30.318	29.8159
P27612	Phospholipase A-2-activating protein (PLA2P) (PLAP)	27.6638	27.0719	26.4485	27.1097
P27659	60S ribosomal protein L3 (J1 protein)	30.4705	31.2987	31.241	31.4216
P27661	Histone H2AX (H2a/x) (Histone H2A.X)	25.7859	25.245	24.7124	27.0763
P27671	Ras-specific guanine nucleotide-releasing factor 1 (Ras-GRF1) (CDC25Mm) (Guanine nucleotide-releasing protein) (GNRP) (Ras-specific nucleotide exchange factor CDC25)	27.7404	27.0761	27.7658	26.616
P27773	Protein disulfide-isomerase A3 (EC 5.3.4.1) (58 kDa glucose-regulated protein) (58 kDa microsomal protein) (p58) (Disulfide isomerase ER-60) (Endoplasmic reticulum resident protein 57) (ER protein 57) (ERp57) (Endoplasmic reticulum resident protein 60) (ER protein 60) (ERp60)	32.8116	32.5092	32.5754	32.4817
P28028	Serine/threonine-protein kinase B-raf (EC 2.7.11.1) (Proto-oncogene B-Raf)	26.2927	27.4675	27.2579	27.3788
P28184	Metallothionein-3 (MT-3) (Growth inhibitory factor) (GIF) (Metallothionein-III) (MT-III)	22.0192	25.0155	25.2803	26.1176
P28271	Cytoplasmic aconitate hydratase (Aconitase) (EC 4.2.1.3) (Citrate hydro-lyase) (Iron regulatory protein 1) (IRP1) (Iron-responsive element-binding protein 1) (IRE-BP 1)	28.1739	27.4887	27.8917	27.817
P28352	DNA-(apurinic or apyrimidinic site) endonuclease (EC 3.1.11.2) (APEX nuclease) (APEN) (Apurinic-apyrimidinic endonuclease 1) (AP endonuclease 1) (REF-1) (Redox factor-1) [Cleaved into: DNA-(apurinic or apyrimidinic site) endonuclease, mitochondrial]	28.2867	29.1001	28.8978	29.0924
P28474	Alcohol dehydrogenase class-3 (EC 1.1.1.1) (Alcohol dehydrogenase 2) (Alcohol dehydrogenase 5) (Alcohol dehydrogenase B2) (ADH-B2) (Alcohol dehydrogenase class-III) (Glutathione-dependent formaldehyde dehydrogenase) (FALDH) (FDH) (GSH-FDH) (EC 1.1.1.-) (S-(hydroxymethyl)glutathione dehydrogenase) (EC 1.1.1.284)	25.5882	22.7098	24.7605	24.265
P28571	Sodium- and chloride-dependent glycine transporter 1 (GlyT-1) (GlyT1) (Solute carrier family 6 member 9)	24.635	27.3198	27.0763	25.7226
P28650	Adenylosuccinate synthetase isozyme 1 (AMPSase 1) (AdSS 1) (EC 6.3.4.4) (Adenylosuccinate synthetase like 1) (Adenylosuccinate synthetase, basic isozyme) (Adenylosuccinate synthetase, muscle isozyme) (M-type adenylosuccinate synthetase) (IMP--aspartate ligase 1)	25.6627	24.1715	23.8735	24.4494
P28652	Calcium/calmodulin-dependent protein kinase type II subunit beta (CaM kinase II subunit beta) (CaMK-II subunit beta) (EC 2.7.11.17)	33.1832	34.8744	34.3239	34.0669
P28656	Nucleosome assembly protein 1-like 1 (Brain protein DN38) (NAP-1-related protein)	27.8836	28.7042	28.7728	28.5588
P28658	Ataxin-10 (Brain protein E46) (Spinocerebellar ataxia type 10 protein homolog)	25.9283	27.2736	27.388	26.974
P28659	CUGBP Elav-like family member 1 (CELF-1) (50 kDa nuclear polyadenylated RNA-binding protein) (Brain protein F41) (Bruno-like protein 2) (CUG triplet repeat RNA-binding protein 1) (CUG-BP1) (CUG-BP- and ETR-3-like factor 1) (Deadenylation factor CUG-BP) (Deadenylation factor EDEN-BP) (Embryo deadenylation element-binding protein homolog) (EDEN-BP homolog) (RNA-binding protein BRUNOL-2)	29.2389	28.9374	28.9865	28.9128
P28660	Nck-associated protein 1 (NAP 1) (Brain protein H19) (MH19) (Membrane-associated protein HEM-2) (p125Nap1)	32.0658	32.693	32.8508	32.5927
P28661	Septin-4 (Bradeion beta) (Brain protein H5) (CE5B3 beta) (Cell division control-related protein 2) (hCDCREL-2) (Peanut-like protein 2)	29.9945	30.2011	30.0096	30.167
P28663	Beta-soluble NSF attachment protein (SNAP-beta) (Brain protein I47) (N-ethylmaleimide-sensitive factor attachment protein beta)	33.4202	33.298	33.4613	33.2629
P28667	MARCKS-related protein (Brain protein F52) (MARCKS-like protein 1) (Macrophage myristoylated alanine-rich C kinase substrate) (Mac-MARCKS) (MacMARCKS)	19.2676	24.6675	24.2814	25.559
P28738	Kinesin heavy chain isoform 5C (EC 3.6.4.-) (Kinesin heavy chain neuron-specific 2) (Kinesin-1)	31.3404	31.3881	31.3006	31.3231
P28740	Kinesin-like protein KIF2A (Kinesin-2)	28.2698	27.8336	28.1942	27.6486
P28741	Kinesin-like protein KIF3A (Microtubule plus end-directed kinesin motor 3A)	26.1885	26.7517	26.3546	26.8688
P28867	Protein kinase C delta type (EC 2.7.11.13) (Tyrosine-protein kinase PRKCD) (EC 2.7.10.2) (nPKC-delta) [Cleaved into: Protein kinase C delta type regulatory subunit; Protein kinase C delta type catalytic subunit (Sphingosine-dependent protein kinase-1) (SDK1)]	19.2676	23.4711	23.363	23.2096
P29341	Polyadenylate-binding protein 1 (PABP-1) (Poly(A)-binding protein 1)	30.6947	30.9929	31.1284	31.0151
P29387	Guanine nucleotide-binding protein subunit beta-4 (Transducin beta chain 4)	26.3105	29.0196	28.7595	28.5549
P29391	Ferritin light chain 1 (Ferritin L subunit 1)	23.8085	18.2099	19.2676	18.2099
P29416	Beta-hexosaminidase subunit alpha (EC 3.2.1.52) (Beta-N-acetylhexosaminidase subunit alpha) (Hexosaminidase subunit A) (N-acetyl-beta-glucosaminidase subunit alpha)	27.0067	26.3915	26.1708	27.0592
P29533	Vascular cell adhesion protein 1 (V-CAM 1) (VCAM-1) (CD antigen CD106)	27.2597	26.4887	26.0902	27.1334
P29758	Ornithine aminotransferase, mitochondrial (EC 2.6.1.13) (Ornithine--oxo-acid aminotransferase)	30.625	30.5065	30.6738	30.3458
P30275	Creatine kinase U-type, mitochondrial (EC 2.7.3.2) (Acidic-type mitochondrial creatine kinase) (Mia-CK) (Ubiquitous mitochondrial creatine kinase) (U-MtCK)	31.6388	31.5658	32.3831	31.6825
P30416	Peptidyl-prolyl cis-trans isomerase FKBP4 (PPIase FKBP4) (EC 5.2.1.8) (52 kDa FK506-binding protein) (52 kDa FKBP) (FKBP-52) (59 kDa immunophilin) (p59) (FK506-binding protein 4) (FKBP-4) (FKBP59) (HSP-binding immunophilin) (HBI) (Immunophilin FKBP52) (Rotamase) [Cleaved into: Peptidyl-prolyl cis-trans isomerase FKBP4, N-terminally processed]	29.1313	29.0169	28.9359	29.1026
P30681	High mobility group protein B2 (High mobility group protein 2) (HMG-2)	26.3923	26.1012	26.0219	26.0714
P30999	Catenin delta-1 (Cadherin-associated Src substrate) (CAS) (p120 catenin) (p120(ctn)) (p120(cas))	28.6126	29.3953	28.4391	28.0913
P31001	Desmin	22.7487	24.2178	24.3703	24.9701
P31230	Aminoacyl tRNA synthase complex-interacting multifunctional protein 1 (Multisynthase complex auxiliary component p43) [Cleaved into: Endothelial monocyte-activating polypeptide 2 (EMAP-2) (Endothelial monocyte-activating polypeptide II) (EMAP-II) (Small inducible cytokine subfamily E member 1)]	29.4995	28.464	28.6032	28.7398
P31324	cAMP-dependent protein kinase type II-beta regulatory subunit	31.7345	32.038	32.4647	32.6297
P31648	Sodium- and chloride-dependent GABA transporter 1 (GAT-1) (Solute carrier family 6 member 1)	29.5932	30.6454	30.5152	30.0877
P31650	Sodium- and chloride-dependent GABA transporter 3 (GAT-3) (Sodium- and chloride-dependent GABA transporter 4) (GAT-4) (Solute carrier family 6 member 11)	31.1237	29.6913	29.8728	29.6673
P31786	Acyl-CoA-binding protein (ACBP) (Diazepam-binding inhibitor) (DBI) (Endozepine) (EP)	31.0137	29.2768	29.1635	28.672
P31938	Dual specificity mitogen-activated protein kinase kinase 1 (MAP kinase kinase 1) (MAPKK 1) (EC 2.7.12.2) (ERK activator kinase 1) (MAPK/ERK kinase 1) (MEK 1)	32.9201	32.0611	31.8342	32.1981
P32020	Sterol carrier protein 2 (SCP-2) (Acetyl-CoA C-myristoyltransferase) (EC 2.3.1.155) (Non-specific lipid-transfer protein) (NSL-TP) (Propanoyl-CoA C-acyltransferase) (EC 2.3.1.176) (SCP-2/3-oxoacyl-CoA thiolase) (SCP-2/thiolase) (EC 2.3.1.16) (SCP-chi) (Sterol carrier protein X) (SCP-X)	29.4858	29.7515	30.0052	30.6453
P32037	Solute carrier family 2, facilitated glucose transporter member 3 (Glucose transporter type 3, brain) (GLUT-3)	30.6335	30.4663	30.3726	30.0223
P32067	Lupus La protein homolog (La autoantigen homolog) (La ribonucleoprotein)	29.657	29.0207	28.8971	28.8051
P32211	Muscarinic acetylcholine receptor M4 (Mm4 mAChR)	25.5364	26.7882	25.6848	24.8434
P32233	Developmentally-regulated GTP-binding protein 1 (DRG-1) (Neural precursor cell expressed developmentally down-regulated protein 3) (NEDD-3) (Translation factor GTPase DRG1) (TRAFAC GTPase DRG1) (EC 3.6.5.-)	26.5949	27.0249	27.0874	27.3234
P32261	Antithrombin-III (ATIII) (Serpin C1)	21.7873	22.4429	22.976	24.0613
P32848	Parvalbumin alpha	23.9252	23.1539	18.2099	18.2099
P32883	GTPase KRas (EC 3.6.5.2) (K-Ras 2) (Ki-Ras) (c-K-ras) (c-Ki-ras) [Cleaved into: GTPase KRas, N-terminally processed]	29.5527	28.0893	28.2624	27.8276
P32921	Tryptophan--tRNA ligase, cytoplasmic (EC 6.1.1.2) (Tryptophanyl-tRNA synthetase) (TrpRS) [Cleaved into: T1-TrpRS; T2-TrpRS]	28.5217	29.0204	28.9226	28.7192
P33173	Kinesin-like protein KIF1A (Axonal transporter of synaptic vesicles)	28.8187	29.5014	29.5549	29.5326
P33175	Kinesin heavy chain isoform 5A (Kinesin heavy chain neuron-specific 1) (Neuronal kinesin heavy chain) (NKHC)	25.4468	25.3687	25.0529	24.6093
P34022	Ran-specific GTPase-activating protein (HpaII tiny fragments locus 9a protein) (Ran-binding protein 1) (RANBP1)	28.9253	28.7788	28.7256	28.6922
P34152	Focal adhesion kinase 1 (FADK 1) (EC 2.7.10.2) (Focal adhesion kinase-related nonkinase) (FRNK) (Protein-tyrosine kinase 2) (p125FAK) (pp125FAK)	27.5239	27.8776	27.5929	28.3763
P34884	Macrophage migration inhibitory factor (MIF) (EC 5.3.2.1) (Delayed early response protein 6) (DER6) (Glycosylation-inhibiting factor) (GIF) (L-dopachrome isomerase) (L-dopachrome tautomerase) (EC 5.3.3.12) (Phenylpyruvate tautomerase)	32.375	29.3901	29.5323	29.9031
P34914	Bifunctional epoxide hydrolase 2 [Includes: Cytosolic epoxide hydrolase 2 (CEH) (EC 3.3.2.10) (Epoxide hydratase) (Soluble epoxide hydrolase) (SEH); Lipid-phosphate phosphatase (EC 3.1.3.76)]	27.1654	27.0803	26.4879	26.121
P35235	Tyrosine-protein phosphatase non-receptor type 11 (EC 3.1.3.48) (Protein-tyrosine phosphatase SYP) (SH-PTP2) (SHP-2) (Shp2)	28.2824	29.0847	29.0149	28.8383
P35276	Ras-related protein Rab-3D	30.6468	31.1564	31.2574	31.4699
P35278	Ras-related protein Rab-5C (EC 3.6.5.2)	29.1959	30.1106	30.2349	30.5774
P35279	Ras-related protein Rab-6A (Rab-6)	32.0874	32.1176	32.3277	32.5697
P35282	Ras-related protein Rab-21 (Rab-12)	26.7608	28.335	28.8118	28.591
P35283	Ras-related protein Rab-12 (Rab-13)	27.4079	28.3211	28.644	28.1969
P35285	Ras-related protein Rab-22A (Rab-22) (Rab-14)	26.1166	25.5494	23.9658	26.2427
P35288	Ras-related protein Rab-23 (Protein open brain) (Rab-15)	27.9872	27.3209	26.0777	27.049
P35290	Ras-related protein Rab-24 (Rab-16)	26.8982	26.0909	26.2365	26.6418
P35293	Ras-related protein Rab-18	29.032	29.1704	29.1278	28.9451
P35436	Glutamate receptor ionotropic, NMDA 2A (GluN2A) (Glutamate [NMDA] receptor subunit epsilon-1) (N-methyl D-aspartate receptor subtype 2A) (NMDAR2A) (NR2A)	26.7217	27.3486	26.6359	26.2656
P35438	Glutamate receptor ionotropic, NMDA 1 (GluN1) (Glutamate [NMDA] receptor subunit zeta-1) (N-methyl-D-aspartate receptor subunit NR1) (NMD-R1)	28.5995	29.6813	29.2818	27.9241
P35486	Pyruvate dehydrogenase E1 component subunit alpha, somatic form, mitochondrial (EC 1.2.4.1) (PDHE1-A type I)	34.0554	33.7885	34.022	33.9888
P35505	Fumarylacetoacetase (FAA) (EC 3.7.1.2) (Beta-diketonase) (Fumarylacetoacetate hydrolase)	25.8608	27.3422	27.1195	27.6357
P35550	rRNA 2'-O-methyltransferase fibrillarin (EC 2.1.1.-) (Histone-glutamine methyltransferase) (Nucleolar protein 1) (U6 snRNA 2'-O-methyltransferase fibrillarin)	28.7032	28.3158	28.6092	28.4018
P35564	Calnexin	31.7906	31.7919	31.8985	31.8606
P35585	AP-1 complex subunit mu-1 (AP-mu chain family member mu1A) (Adaptor protein complex AP-1 subunit mu-1) (Adaptor-related protein complex 1 subunit mu-1) (Clathrin assembly protein complex 1 mu-1 medium chain 1) (Clathrin coat assembly protein AP47) (Clathrin coat-associated protein AP47) (Golgi adaptor HA1/AP1 adaptin mu-1 subunit) (Mu-adaptin 1) (Mu1A-adaptin)	28.3318	28.8942	29.0471	29.0238
P35700	Peroxiredoxin-1 (EC 1.11.1.24) (Macrophage 23 kDa stress protein) (Osteoblast-specific factor 3) (OSF-3) (Thioredoxin peroxidase 2) (Thioredoxin-dependent peroxide reductase 2) (Thioredoxin-dependent peroxiredoxin 1)	31.7266	32.5	32.5278	32.0204
P35762	CD81 antigen (26 kDa cell surface protein TAPA-1) (Target of the antiproliferative antibody 1) (CD antigen CD81)	27.8948	31.3694	31.0779	31.3652
P35802	Neuronal membrane glycoprotein M6-a (M6a)	35.2655	34.3223	34.008	34.894
P35803	Neuronal membrane glycoprotein M6-b (M6b)	32.2589	32.2756	32.2448	32.2131
P35821	Tyrosine-protein phosphatase non-receptor type 1 (EC 3.1.3.48) (Protein-tyrosine phosphatase 1B) (PTP-1B) (Protein-tyrosine phosphatase HA2) (PTP-HA2)	21.8352	22.5544	24.0547	25.8415
P35922	Fragile X messenger ribonucleoprotein 1 (Fragile X messenger ribonucleoprotein) (FMRP) (Protein FMR-1) (mFmr1p)	28.3891	27.7461	27.2093	27.885
P35979	60S ribosomal protein L12	27.3888	29.9741	29.9461	29.8777
P35980	60S ribosomal protein L18	29.2312	30.3618	30.3765	30.382
P36536	GTP-binding protein SAR1a	25.444	26.6547	26.8262	27.0398
P36552	Oxygen-dependent coproporphyrinogen-III oxidase, mitochondrial (COX) (Coprogen oxidase) (Coproporphyrinogenase) (EC 1.3.3.3)	26.3201	25.6974	26.1457	26.354
P36916	Guanine nucleotide-binding protein-like 1 (GTP-binding protein MMR1)	28.0935	28.7579	28.8251	28.5551
P37040	NADPH--cytochrome P450 reductase (CPR) (P450R) (EC 1.6.2.4)	29.7336	30.2256	30.1433	30.0197
P37804	Transgelin (Actin-associated protein p27) (Smooth muscle protein 22-alpha) (SM22-alpha)	25.4105	24.8071	26.1171	20.3199
P38060	Hydroxymethylglutaryl-CoA lyase, mitochondrial (HL) (HMG-CoA lyase) (EC 4.1.3.4) (3-hydroxy-3-methylglutarate-CoA lyase)	27.4189	28.2134	28.5473	28.4679
P38647	Stress-70 protein, mitochondrial (75 kDa glucose-regulated protein) (GRP-75) (Heat shock 70 kDa protein 9) (Mortalin) (Peptide-binding protein 74) (PBP74) (p66 MOT)	33.4869	33.1305	33.2299	33.1598
P39053	Dynamin-1 (EC 3.6.5.5)	34.4584	35.0328	35.207	35.1146
P39054	Dynamin-2 (EC 3.6.5.5) (Dynamin UDNM)	29.7497	31.1991	31.1611	31.7406
P39087	Glutamate receptor ionotropic, kainate 2 (GluK2) (Glutamate receptor 6) (GluR-6) (GluR6) (Glutamate receptor beta-2) (GluR beta-2)	24.0977	25.6773	25.6463	25.4071
P39447	Tight junction protein ZO-1 (Tight junction protein 1) (Zona occludens protein 1) (Zonula occludens protein 1)	29.253	28.4134	28.8178	27.7492
P39688	Tyrosine-protein kinase Fyn (EC 2.7.10.2) (Proto-oncogene c-Fyn) (p59-Fyn)	28.2653	26.8206	27.4781	27.168
P39749	Flap endonuclease 1 (FEN-1) (EC 3.1.-.-) (Flap structure-specific endonuclease 1)	24.7483	23.0957	23.7347	22.4713
P40124	Adenylyl cyclase-associated protein 1 (CAP 1)	31.7724	32.5686	32.4864	32.4667
P40142	Transketolase (TK) (EC 2.2.1.1) (P68)	32.0838	32.3014	32.2907	32.2837
P40237	CD82 antigen (C33 antigen) (IA4) (Inducible membrane protein R2) (Metastasis suppressor Kangai-1 homolog) (CD antigen CD82)	29.6713	29.3397	28.8594	29.0176
P40240	CD9 antigen (CD antigen CD9)	24.8273	28.7793	28.4842	28.1165
P40336	Vacuolar protein sorting-associated protein 26A (H<beta>58 protein) (H beta 58) (Vesicle protein sorting 26A) (mVPS26)	26.8796	28.1762	28.3586	28.0548
P40630	Transcription factor A, mitochondrial (mtTFA) (Testis-specific high mobility group protein) (TS-HMG)	29.2558	29.4461	29.3848	28.9846
P41105	60S ribosomal protein L28	29.6847	29.8251	29.7629	29.8181
P41216	Long-chain-fatty-acid--CoA ligase 1 (EC 6.2.1.3) (Arachidonate--CoA ligase) (EC 6.2.1.15) (Long-chain acyl-CoA synthetase 1) (LACS 1) (Phytanate--CoA ligase) (EC 6.2.1.24)	28.208	29.7326	29.789	29.695
P41241	Tyrosine-protein kinase CSK (EC 2.7.10.2) (C-Src kinase) (Protein-tyrosine kinase MPK-2) (p50CSK)	21.7873	21.8304	22.4037	20.3199
P41242	Megakaryocyte-associated tyrosine-protein kinase (EC 2.7.10.2) (Protein kinase NTK) (Tyrosine-protein kinase CTK)	26.3426	25.3192	24.9107	25.1155
P42125	Enoyl-CoA delta isomerase 1, mitochondrial (EC 5.3.3.8) (3,2-trans-enoyl-CoA isomerase) (Delta(3),Delta(2)-enoyl-CoA isomerase) (D3,D2-enoyl-CoA isomerase) (Dodecenoyl-CoA isomerase)	29.1727	29.492	29.6425	29.2507
P42208	Septin-2 (Neural precursor cell expressed developmentally down-regulated protein 5) (NEDD-5)	30.0454	30.1793	30.0364	29.9164
P42567	Epidermal growth factor receptor substrate 15 (Protein Eps15) (Protein AF-1p)	25.8373	23.7093	23.7979	24.3159
P42669	Transcriptional activator protein Pur-alpha (Purine-rich single-stranded DNA-binding protein alpha)	31.5217	31.9061	32.0252	31.9243
P42859	Huntingtin (Huntington disease protein homolog) (HD protein homolog) [Cleaved into: Huntingtin, myristoylated N-terminal fragment]	26.3689	28.9144	28.647	29.0783
P42932	T-complex protein 1 subunit theta (TCP-1-theta) (CCT-theta)	32.2108	32.5188	32.566	32.4751
[truncated: 3,600 more rows]

## Sheet: Midbrain_ChaotropicExtract
Entry	GeneID	Young Female 1	Young Female 2	Young Male 1	Young Male 2
P58742	Aaas	21.6807	26.2937	24.2055	25.3851
[truncated: 2,862 more rows]

## Sheet: Striatum_ChaotropicExtract
Entry	GeneID	Young Female 1	Young Female 2	Young Male 1	Young Male 2
[truncated: 2,863 more rows]
