# Supplementary material for: Midbrain extracellular matrix and microglia are associated with cognition in aging mice
Source: Nat Commun. 2025 Nov 27;16:11319. doi: 10.1038/s41467-025-66434-z (PMC12722224; doi:10.1038/s41467-025-66434-z)
Supplement: Supplementary file 11 — Source Data [file 41467_2025_66434_MOESM11_ESM.zip › Source Data/Source Data - Figure S10.xlsx]

## Sheet: Ext. Data Figure 8b, 8d
Age	Sex	Behavior	TH-Hyaluronan	IBA1-Hyaluronan	Behavior Performance
1	1	1	0.0158016	0.0109283	0
1	1	0	0.0626912	0.0519476	NaN
1	1	0	0.0217282	0.0183774	NaN
1	1	1	0.0484041	0.0429095	0.6875
1	0	1	0.07862	0.0554362	0.4375
1	0	0	0.0461445	0.060685	NaN
1	0	1	0.0426098	0.0352188	0.75
1	0	0	0.0775011	0.0629571	NaN
1	0	1	0.0606457	0.0636452	0.9375
0	1	1	0.0387383	0.0385742	0.4375
0	1	0	0.00790358	0.0154964	NaN
0	1	1	0.0218612	0.0258488	0.4375
0	1	0	0.00251883	0.00146362	NaN
0	1	1	0.0253943	0.0321538	0
0	0	1	0.0287973	0.0324991	0.25
0	0	0	0.0547778	0.0515492	NaN
0	0	1	0.0144838	0.00969269	0.6875
0	0	0	0.0180409	0.0199285	NaN
0	0	1	0.0518557	0.0482396	0.375
1	1	1	0.00577773	0.00370413	0.5
1	1	0	0.045079	0.0615397	NaN
1	1	1	0.034213	0.0355223	0.5625
1	1	0	0.0259557	0.0308244	NaN
1	1	1	0.0265006	0.0223209	0.4375
1	0	1	0.0720792	0.0888009	0.375
1	0	0	0.0428144	0.0430972	NaN
1	0	1	0.0215544	0.0233237	0.5625
1	0	0	0.0399847	0.0365765	NaN
1	0	1	0.0298699	0.0326934	0.4375
0	1	1	0.00426888	0.00395665	0.75
0	1	0	0.0386516	0.039582	NaN
0	1	1	0.00708129	0.00610093	0.6875
0	1	0	0.0125224	0.0120391	NaN
0	1	1	0.0438763	0.0475416	0.520833
0	0	1	0.0151941	0.0194871	0.625
0	0	0	0.0647085	0.0615139	NaN
0	0	1	0.00857731	0.00795345	0.6875
0	0	0	0.0480203	0.0462225	NaN
0	0	1	0.0442325	0.0400523	0.25
1	1	1	0.0177188	0.0161869	0
1	1	1	0.0256165	0.0281091	0.625
1	1	0	0.0501573	0.0603432	NaN
1	1	1	0.0217401	0.0263398	0.8125
1	0	1	0.0529897	0.0582022	0.4375
1	0	0	0.0452862	0.0455662	NaN
1	0	1	0.0247336	0.0291576	0.9375
1	0	0	0.0689789	0.0738892	NaN
1	0	1	0.0389704	0.0452754	0.75
0	1	1	0.0477638	0.051539	0.9375
0	1	0	0.0585417	0.0656853	NaN
0	1	1	0.0395421	0.0355904	0.6875
0	1	0	0.036795	0.0426367	NaN
0	1	1	0.0242578	0.0365121	0.5
0	0	1	0.0298766	0.0361372	0.25
0	0	0	0.0683227	0.0796707	NaN
0	0	1	0.0350781	0.0298002	0
0	0	0	0.0461204	0.0475901	NaN
0	0	1	0.0373976	0.0334983	0.6875

## Sheet: Ext. Data Figure 8f, 8h
Age	Sex	Cognitive Status	Hyaluronan-Dopamine Neuron	Hyaluronan-HAPLN-Dopamine Neuron	HAPLN-Hyaluronan
1	1	1	0.537875	0.01362	0.000166927
1	1	1	0.286608	0.0308618	0.000453606
1	1	1	0.225525	0.0146308	0.000353208
1	1	0	0.782406	0.0146199	0.000295146
1	1	1	0.268159	0.0106473	0.000203215
1	0	0	0.258825	0.0125687	0.000203215
1	0	0	0.310933	0.0259125	0.000348369
1	0	0	0.234802	0.0107533	0.000263696
1	0	0	0.298907	0.0148885	0.000355627
1	0	0	0.345915	0.0246212	0.000454815
0	1		0.282383	0.0275951	0.000387077
0	1		0.782326	0.0139546	0.000424575
0	1		0.131533	0.00596748	0.000137896
0	0		0.51503	0.00698181	0.000301194
0	0		0.268714	0.00688029	0.000193538
0	0		0.360176	0.00816492	0.000205635
0	0		0.218891	0.0104645	0.000166927
Age	Sex	Cognitive Status	HAPLN-Aggrecan
1	1	1	0.000585454
1	1	1	0.000769315
1	1	1	0.000858827
1	1	0	0.000595131
1	1	1	0.000599969
1	0	0	0.000783831
1	0	0	0.000735446
1	0	0	0.000735446
1	0	0	0.000926566
1	0	0	0.000539489
0	1		0.000442719
0	1		0.000631419
0	1		0.000433042
0	1		0.000827377
0	0		0.00084915
0	0		0.000411269
0	0		0.000703996
0	0		0.000358046
