# Supplementary material for: Midbrain extracellular matrix and microglia are associated with cognition in aging mice
Source: Nat Commun. 2025 Nov 27;16:11319. doi: 10.1038/s41467-025-66434-z (PMC12722224; doi:10.1038/s41467-025-66434-z)
Supplement: Supplementary file 11 — Source Data [file 41467_2025_66434_MOESM11_ESM.zip › Source Data/Source Data - Figure S2.xlsx]

## Sheet: Ext. Data. Figure 2a
Protein	MEbrown	MEyellow	MEtan	MEturquoise		* Note: Values are r values.
ATP.dependent.RNA.helicase.DHX15	0.226747	0.291582	-0.678987	0.936262
X5..3..exonuclease.PLD3	-0.462648	0.846727	-0.837876	0.496125
High.mobility.group.protein.B3	-0.757403	0.7588	-0.703184	-0.122857
Barrier.to.autointegration.factor	-0.114766	0.45763	-0.10848	0.0548911
ATP.dependent.RNA.helicase.A	0.256525	0.144575	-0.502169	0.780153
Heterogeneous.nuclear.ribonucleoproteins.A2.B1	-0.0626631	0.267301	-0.567501	0.555801
Poly..ADP.ribose..polymerase.1	-0.520612	0.251785	-0.424145	-0.753976
High.mobility.group.protein.B2	-0.524713	0.319917	-0.400865	-0.627691
High.mobility.group.protein.B1	0.392755	-0.199267	-0.377226	0.727767
Probable.ATP.dependent.RNA.helicase.DDX17	0.359686	0.118574	-0.637578	0.996646
Deoxynucleoside.triphosphate.triphosphohydrolase.SAMHD1	0.211058	0.0895638	0.18848	0.745886
ATP.dependent.RNA.helicase.DDX3Y	0.421949	0.160082	-0.382883	0.807395
ATP.dependent.RNA.helicase.DDX3X	0.628233	-0.631938	0.488252	0.0168054
RNA.binding.protein.14	0.0472173	0.262722	-0.760467	0.816652
ATP.dependent.DNA.RNA.helicase.DHX36	0.10729	0.0895499	0.100673	0.11229
Splicing.factor..proline..and.glutamine.rich	0.201378	0.0594024	-0.647393	0.846283
Polyglutamine.binding.protein.1	-0.0624625	0.0594361	0.00421884	-0.48645
ATP.dependent.RNA.helicase.DDX1	0.501118	0.0474226	-0.470181	0.958264
ATPase.family.AAA.domain.containing.protein.3	0.269068	-0.57341	0.358522	-0.156799
Double.stranded.RNA.specific.adenosine.deaminase	0.699465	-0.586524	0.647935	0.273777
Nucleolar.RNA.helicase.2	0.25859	-0.260559	0.366958	-0.440852
Large.ribosomal.subunit.protein.El39	0.772569	-0.728532	0.523236	0.116545
Protein.mono.ADP.ribosyltransferase.PARP14	0.528501	-0.6371	0.405058	0.0233536
Cell.growth.regulating.nucleolar.protein	0.451119	-0.284275	0.515379	-0.13182
NLR.family.member.X1	0.500447	-0.202057	-0.123974	0.615833
Paired.amphipathic.helix.protein.Sin3a	-0.635541	0.680273	-0.549018	-0.313812
Poly.rC..binding.protein.2..Alpha.CP2.	-0.060235	0.214974	0.250986	-0.278254
Transcription.intermediary.factor.1.beta	-0.020859	0.478869	-0.821823	0.848558
Matrin.3	-0.153081	0.434874	-0.844526	0.748882
NFX1.type.zinc.finger.containing.protein.1	-0.544146	0.729313	-0.562226	0.259304
Paraspeckle.component.1	-0.806973	0.625802	-0.795189	-0.22347
Non.POU.domain.containing.octamer.binding.protein	-0.677083	0.627289	-0.584406	-0.391086
Proto.oncogene.tyrosine.protein.kinase.Src	0.084721	0.072986	-0.102936	0.222815
Protein.kinase.C.delta.type	-0.0193273	0.0210721	-0.278798	0.269691
Tyrosine.protein.phosphatase.non.receptor.type.11	0.902376	-0.491976	0.177292	0.625251
Tyrosine.protein.kinase.Fyn	0.443752	-0.641105	0.353002	-0.0393478
Serine.threonine.protein.phosphatase.6.catalytic.subunit	-0.485796	0.501024	-0.522624	0.0898743
Mitogen.activated.protein.kinase.kinase.kinase.kinase.2	-0.246136	0.409988	-0.252751	0.135516
E3.ubiquitin.protein.ligase.NEDD4	0.633068	-0.408403	0.225889	0.373992
Ubiquitin.conjugating.enzyme.E2.N	-0.766059	0.83993	-0.497145	-0.137207
Ubiquitin.like.FUBI.ribosomal.protein.eS30.fusion.protein	0.199971	0.226408	0.00280234	0.214825
Ubiquitin.ribosomal.protein.eS31.fusion.protein	-0.159227	0.417567	-0.305856	0.201887
E3.ubiquitin.protein.ligase.Itchy	-0.407249	0.487354	-0.581381	0.228854
E3.ubiquitin.protein.ligase.TRIM32	-0.0923682	0.189787	-0.167047	0.0536118
Ubiquitin.carboxyl.terminal.hydrolase.15	-0.221515	0.425199	-0.668264	0.515335
Ubiquitin.carboxyl.terminal.hydrolase.14	0.617502	-0.378849	0.065555	0.489931
Ras.related.protein.Rab.2B	0.582719	-0.478217	0.28792	0.202086
Ras.related.protein.Rab.10	0.656176	-0.647596	0.0572362	0.505498
Ras.GTPase.activating.protein.binding.protein.1	-0.495298	0.167334	-0.435541	-0.358944
Ras.GTPase.activating.protein.binding.protein.2	0.0829397	0.028959	-0.629838	0.689591
Disabled.homolog.2.interacting.protein	-0.710466	0.870574	-0.404992	-0.171894
Prohibitin.2	0.446279	-0.540608	0.280734	0.033268
Glyceraldehyde.3.phosphate.dehydrogenase..GAPDH.	-0.738642	0.721405	-0.478634	-0.129898
Hexokinase.1	-0.516932	0.749051	-0.355569	-0.0493366
Prohibitin.1	0.590339	-0.430676	0.349501	0.0995118
Mitochondrial.disaggregase	0.436222	-0.0199628	-0.480817	0.876783
NADH.dehydrogenase	0.401753	-0.659029	0.409186	-0.110229
Mitochondrial.import.receptor.subunit.TOM70	-0.636297	0.675941	-0.532787	-0.00992837
mitochondrial.Protein.SITPEC	0.337542	-0.563494	0.752696	-0.493064
C1q.A	0.368369	0.0594638	-0.533857	0.909689
C1q.B	0.343877	0.0862525	-0.504806	0.866486
C1q..C	-0.0598536	0.0714298	0.210582	-0.211383
C1qBP	-0.171277	-0.277209	0.282904	-0.467896
C9	0.632321	-0.509118	0.34662	0.189563
Integrin.alpha.M	-0.405762	0.0100308	0.211848	-0.576067
Heat.shock.protein.HSP.90.alpha	-0.0841949	-0.355062	0.283654	-0.403814
Apolipoprotein.E	0.631481	-0.8278	0.555674	-0.022414
Amyloid.beta.precursor.protein..ABPP...APP.	0.629377	-0.538466	0.283067	0.260093
Gelsolin	0.787813	-0.676887	0.307701	0.373088
Macrophage.migration.inhibitory.factor..MIF.	-0.519268	-0.0639365	0.0955604	-0.630761
X14.3.3.protein.zeta.delta	-0.140405	0.653689	-0.483593	0.40681
Adhesion.G.protein.coupled.receptor.B1	-0.703367	0.711765	-0.511712	-0.0760968
Protein.spire.homolog.1	-0.573211	0.490163	-0.214817	-0.284784
TNF.receptor.associated.factor.3	0.929524	-0.880921	0.58525	0.201247
Rho.guanine.nucleotide.exchange.factor.2	-0.847988	0.934108	-0.757823	0.025864
Toll.like.receptor.13	0.683029	-0.182435	0.0220121	0.595041
DCC.interacting.protein.13.alpha	-0.0820038	0.171324	-0.191508	0.100656
Palmitoyltransferase.ZDHHC5	-0.179452	0.410534	-0.466378	0.34097
Beta.arrestin.2	0.0107244	-0.181009	0.118183	-0.255684
YTH.domain.containing.family.protein.2	-0.339471	0.0765119	-0.234232	-0.6581
Autophagy.protein.5	-0.190633	0.0211634	0.0929684	-0.232789
Cytoplasmic.protein.NCK1	-0.715274	0.364093	-0.115681	-0.550879
Ankyrin.repeat.domain.containing.protein.17	-0.384029	0.567698	-0.468969	0.640547
Reticulon.4	0.838838	-0.634847	0.203063	0.522898
Transmembrane.protein.33	0.703833	-0.330818	0.464289	0.172923
Leukocyte.elastase.inhibitor.A	0.668251	-0.569387	0.583925	0.000771788
Transmembrane.protein.43	0.404043	-0.509862	0.186842	0.0938035
Unconventional.myosin.XVIIIa	0.517728	-0.492724	-0.0614251	0.469076
Toll.interacting.protein	0.267868	-0.600442	0.466182	-0.238187
Tubulin..tyrosine.ligase.like.protein.12	0.123016	-0.230704	0.290423	-0.175705
Shiftless.antiviral.inhibitor.of.ribosomal.frameshifting.protein.homolog	-0.565137	0.320804	-0.594943	-0.267348
Interleukin.19	-0.118772	-0.0841277	-0.0592578	-0.106588
Chitinase.domain.containing.protein.1	-0.170379	0.0853887	0.144469	-0.309834
Endonuclease.domain.containing.1.protein	0.922591	-0.85288	0.492027	0.294558

## Sheet: Ext. Data. Figure 2b
Protein IDs used for Pathway Analysis	Module	Region
'Q4ACU6'	Brown/Yellow/Tan	Midbrain
'P46735'	Brown/Yellow/Tan	Midbrain
'P35438'	Brown/Yellow/Tan	Midbrain
'P31324'	Brown/Yellow/Tan	Midbrain
'Q5PR73'	Brown/Yellow/Tan	Midbrain
'P97445'	Brown/Yellow/Tan	Midbrain
'Q80U28'	Brown/Yellow/Tan	Midbrain
'Q8BKX1'	Brown/Yellow/Tan	Midbrain
'Q8K212'	Brown/Yellow/Tan	Midbrain
'Q8C1B7'	Brown/Yellow/Tan	Midbrain
'Q8VDN2'	Brown/Yellow/Tan	Midbrain
'Q91V92'	Brown/Yellow/Tan	Midbrain
'Q8C5H8'	Brown/Yellow/Tan	Midbrain
'Q9D964'	Brown/Yellow/Tan	Midbrain
'Q6PHU5'	Brown/Yellow/Tan	Midbrain
'O35114'	Brown/Yellow/Tan	Midbrain
'Q8K2T1'	Brown/Yellow/Tan	Midbrain
'P31001'	Brown/Yellow/Tan	Midbrain
'P97449'	Brown/Yellow/Tan	Midbrain
'Q80TE7'	Brown/Yellow/Tan	Midbrain
'Q9QXW9'	Brown/Yellow/Tan	Midbrain
'Q9R0N7'	Brown/Yellow/Tan	Midbrain
'O88307'	Brown/Yellow/Tan	Midbrain
'Q80V42'	Brown/Yellow/Tan	Midbrain
'Q8HW98'	Brown/Yellow/Tan	Midbrain
'Q8BI72'	Brown/Yellow/Tan	Midbrain
'P49025'	Brown/Yellow/Tan	Midbrain
'Q99MR0'	Brown/Yellow/Tan	Midbrain
'Q8BTI8'	Brown/Yellow/Tan	Midbrain
'Q8BGN3'	Brown/Yellow/Tan	Midbrain
'Q9QYX7'	Brown/Yellow/Tan	Midbrain
'Q5DU25'	Brown/Yellow/Tan	Midbrain
'Q9JM63'	Brown/Yellow/Tan	Midbrain
'Q8R3L2'	Brown/Yellow/Tan	Midbrain
'O88998'	Brown/Yellow/Tan	Midbrain
'P70414'	Brown/Yellow/Tan	Midbrain
'Q61701'	Brown/Yellow/Tan	Midbrain
'O88737'	Brown/Yellow/Tan	Midbrain
'Q9WV69'	Brown/Yellow/Tan	Midbrain
'P42208'	Brown/Yellow/Tan	Midbrain
'Q6PH08'	Brown/Yellow/Tan	Midbrain
'O08688'	Brown/Yellow/Tan	Midbrain
'Q80YN3'	Brown/Yellow/Tan	Midbrain
'P51863'	Brown/Yellow/Tan	Midbrain
'P32037'	Brown/Yellow/Tan	Midbrain
'Q8C163'	Brown/Yellow/Tan	Midbrain
'Q8BH95'	Brown/Yellow/Tan	Midbrain
'Q810U3'	Brown/Yellow/Tan	Midbrain
'Q9Z1W9'	Brown/Yellow/Tan	Midbrain
'Q61029'	Brown/Yellow/Tan	Midbrain
'Q62433'	Brown/Yellow/Tan	Midbrain
'Q60803'	Brown/Yellow/Tan	Midbrain
'Q62167'	Brown/Yellow/Tan	Midbrain
'Q8BVI4'	Brown/Yellow/Tan	Midbrain
'Q922B1'	Brown/Yellow/Tan	Midbrain
'Q9WU79'	Brown/Yellow/Tan	Midbrain
'P29758'	Brown/Yellow/Tan	Midbrain
'Q91Z53'	Brown/Yellow/Tan	Midbrain
'Q61425'	Brown/Yellow/Tan	Midbrain
'Q8R4V2'	Brown/Yellow/Tan	Midbrain
'Q9QYR9'	Brown/Yellow/Tan	Midbrain
'P47740'	Brown/Yellow/Tan	Midbrain
'Q9CYZ2'	Brown/Yellow/Tan	Midbrain
'P52760'	Brown/Yellow/Tan	Midbrain
'Q7TSQ8'	Brown/Yellow/Tan	Midbrain
'Q640R3'	Brown/Yellow/Tan	Midbrain
'Q80W21'	Brown/Yellow/Tan	Midbrain
'Q61282'	Brown/Yellow/Tan	Midbrain
'P50171'	Brown/Yellow/Tan	Midbrain
'P50544'	Brown/Yellow/Tan	Midbrain
'Q8C0I1'	Brown/Yellow/Tan	Midbrain
'Q9R0H0'	Brown/Yellow/Tan	Midbrain
'P20152'	Brown/Yellow/Tan	Midbrain
'Q9D7B6'	Brown/Yellow/Tan	Midbrain
'Q9CQ62'	Brown/Yellow/Tan	Midbrain
'P08122'	Brown/Yellow/Tan	Midbrain
'Q9Z1M0'	Brown/Yellow/Tan	Midbrain
'Q923X4'	Brown/Yellow/Tan	Midbrain
'Q8R2Z5'	Brown/Yellow/Tan	Midbrain
'Q3ULD5'	Brown/Yellow/Tan	Midbrain
'P51432'	Brown/Yellow/Tan	Midbrain
'P35505'	Brown/Yellow/Tan	Midbrain
'O35598'	Brown/Yellow/Tan	Midbrain
'Q9R069'	Brown/Yellow/Tan	Midbrain
'O88322'	Brown/Yellow/Tan	Midbrain
'Q07417'	Brown/Yellow/Tan	Midbrain
'P03995'	Brown/Yellow/Tan	Midbrain
'Q9JIG7'	Brown/Yellow/Tan	Midbrain
'Q9QUP5'	Brown/Yellow/Tan	Midbrain
'P20444'	Brown/Yellow/Tan	Midbrain
'Q9WV54'	Brown/Yellow/Tan	Midbrain
'Q9EQK5'	Brown/Yellow/Tan	Midbrain
'Q80YA9'	Brown/Yellow/Tan	Midbrain
'Q7TNC4'	Brown/Yellow/Tan	Striatum
'Q923M0'	Brown/Yellow/Tan	Striatum
'Q8BWS5'	Brown/Yellow/Tan	Striatum
'P42932'	Brown/Yellow/Tan	Striatum
'P58404'	Brown/Yellow/Tan	Striatum
'Q91V61'	Brown/Yellow/Tan	Striatum
'Q9JJY3'	Brown/Yellow/Tan	Striatum
'Q9QYC0'	Brown/Yellow/Tan	Striatum
'P19096'	Brown/Yellow/Tan	Striatum
'P20108'	Brown/Yellow/Tan	Striatum
'Q8VEH3'	Brown/Yellow/Tan	Striatum
'Q9QUP5'	Brown/Yellow/Tan	Striatum
'Q99JY0'	Brown/Yellow/Tan	Striatum
'Q9CPY7'	Brown/Yellow/Tan	Striatum
'P48036'	Brown/Yellow/Tan	Striatum
'P47738'	Brown/Yellow/Tan	Striatum
'Q8BRF7'	Brown/Yellow/Tan	Striatum
'Q8C522'	Brown/Yellow/Tan	Striatum
'Q99K85'	Brown/Yellow/Tan	Striatum
'Q9CYH2'	Brown/Yellow/Tan	Striatum
'Q80V42'	Brown/Yellow/Tan	Striatum
'Q8R3P0'	Brown/Yellow/Tan	Striatum
'P51174'	Brown/Yellow/Tan	Striatum
'Q80TL7'	Brown/Yellow/Tan	Striatum
'P85094'	Brown/Yellow/Tan	Striatum
'Q80VQ0'	Brown/Yellow/Tan	Striatum
'Q91ZR1'	Brown/Yellow/Tan	Striatum
'Q64331'	Brown/Yellow/Tan	Striatum
'Q6X893'	Brown/Yellow/Tan	Striatum
'Q640R3'	Brown/Yellow/Tan	Striatum
'P35505'	Brown/Yellow/Tan	Striatum
'Q8R4V2'	Brown/Yellow/Tan	Striatum
'Q9JIG7'	Brown/Yellow/Tan	Striatum
'P03995'	Brown/Yellow/Tan	Striatum
'Q9WUB3'	Brown/Yellow/Tan	Striatum
'Q9D154'	Brown/Yellow/Tan	Striatum
'P52825'	Brown/Yellow/Tan	Striatum
'P08122'	Brown/Yellow/Tan	Striatum
'Q3UMB9'	Brown/Yellow/Tan	Striatum
'Q8R2Z5'	Brown/Yellow/Tan	Striatum
'Q5SYD0'	Brown/Yellow/Tan	Striatum
'Q9WV54'	Brown/Yellow/Tan	Striatum
'O88322'	Brown/Yellow/Tan	Striatum
'Q9EQK5'	Brown/Yellow/Tan	Striatum
'Q9D6M3'	Brown/Yellow/Tan	Striatum
'Q8BKX1'	Brown/Yellow/Tan	Striatum
'Q80TI0'	Brown/Yellow/Tan	Striatum
'Q80TQ2'	Brown/Yellow/Tan	Striatum
'Q8K2K6'	Brown/Yellow/Tan	Striatum
'Q9EPN1'	Brown/Yellow/Tan	Striatum
'Q6NS52'	Brown/Yellow/Tan	Striatum
'Q60875'	Brown/Yellow/Tan	Striatum
'Q9D898'	Brown/Yellow/Tan	Striatum
'O55106'	Brown/Yellow/Tan	Striatum
'Q7TQI3'	Brown/Yellow/Tan	Striatum
'Q9WV34'	Brown/Yellow/Tan	Striatum
'Q8R0S4'	Brown/Yellow/Tan	Striatum
'P35438'	Brown/Yellow/Tan	Striatum
'Q05793'	Brown/Yellow/Tan	Striatum
'O35114'	Brown/Yellow/Tan	Striatum
'Q61292'	Brown/Yellow/Tan	Striatum
'Q60675'	Brown/Yellow/Tan	Striatum
'Q99JR5'	Brown/Yellow/Tan	Striatum
'Q61001'	Brown/Yellow/Tan	Striatum
Q8CE90	Turquoise	Midbrain
Q61503	Turquoise	Midbrain
Q791V5	Turquoise	Midbrain
Q9Z108	Turquoise	Midbrain
Q920Q6	Turquoise	Midbrain
Q501J6	Turquoise	Midbrain
P29341	Turquoise	Midbrain
Q9R0N8	Turquoise	Midbrain
Q8C2Q3	Turquoise	Midbrain
Q9CQH3	Turquoise	Midbrain
Q3UJU9	Turquoise	Midbrain
Q91YX5	Turquoise	Midbrain
Q9QZD9	Turquoise	Midbrain
Q9R1T4	Turquoise	Midbrain
Q7TT50	Turquoise	Midbrain
O09167	Turquoise	Midbrain
Q56A07	Turquoise	Midbrain
Q60668	Turquoise	Midbrain
P50580	Turquoise	Midbrain
Q6PIC6	Turquoise	Midbrain
Q8K400	Turquoise	Midbrain
Q80TV8	Turquoise	Midbrain
O35136	Turquoise	Midbrain
P62264	Turquoise	Midbrain
B9EKR1	Turquoise	Midbrain
P52480	Turquoise	Midbrain
Q8CI94	Turquoise	Midbrain
Q9R1R2	Turquoise	Midbrain
Q3UHB8	Turquoise	Midbrain
Q99L45	Turquoise	Midbrain
O35864	Turquoise	Midbrain
O55057	Turquoise	Midbrain
P20060	Turquoise	Midbrain
Q9EQP2	Turquoise	Midbrain
P16332	Turquoise	Midbrain
P16460	Turquoise	Midbrain
Q3V0K9	Turquoise	Midbrain
Q9ESX5	Turquoise	Midbrain
P14106	Turquoise	Midbrain
Q9CRC9	Turquoise	Midbrain
Q02105	Turquoise	Midbrain
P98086	Turquoise	Midbrain
Q9R1L5	Turquoise	Striatum
Q9R0N8	Turquoise	Striatum
Q91Z67	Turquoise	Striatum
Q62318	Turquoise	Striatum
Q9QZD9	Turquoise	Striatum
Q80U63	Turquoise	Striatum
Q9JME5	Turquoise	Striatum
P62334	Turquoise	Striatum
Q6NZJ6	Turquoise	Striatum
P46471	Turquoise	Striatum
P16460	Turquoise	Striatum
Q9CQW2	Turquoise	Striatum
Q3TC72	Turquoise	Striatum
P47934	Turquoise	Striatum
P40630	Turquoise	Striatum
Q9QZ06	Turquoise	Striatum
Q8CGA0	Turquoise	Striatum
