# Supplementary material for: Midbrain extracellular matrix and microglia are associated with cognition in aging mice
Source: Nat Commun. 2025 Nov 27;16:11319. doi: 10.1038/s41467-025-66434-z (PMC12722224; doi:10.1038/s41467-025-66434-z)
Supplement: Supplementary file 11 — Source Data [file 41467_2025_66434_MOESM11_ESM.zip › Source Data/Source Data - Figure S3.xlsx]

## Sheet: Ext. Data. Figure 2a
Age	Region	Sex	Putative Interstitial WFA	Putative WFA Accumulation			Key
1	1	1	0.0174292	0.00389992			Age: 1 = Middle Aged
1	1	1	0.0119535	0.00258121			Regions: 1 = VTA
1	1	1	0.0158608	0.00414993			Sex: 1 = Female
1	1	0	0.0149165	0.00442492
1	1	0	0.00932926	0.00274441
1	1	0	0.0141339	0.00375524
1	1	0	0.0155431	0.00574969
1	1	0	0.0199589	0.00400579
1	1	0	0.0119353	0.00254109
1	1	0	0.0136319	0.003122
0	1	1	0.00728784	0.00233525
0	1	1	0.0147214
0	1	1	0.00878995	0.0021328
0	1	0	0.0121753	0.00305984
0	1	0	0.0138345	0.00224805
0	1	0	0.015578	0.00230017
0	1	0	0.00890653	0.0027765
0	1	0	0.00847627	0.00192123
1	0	1	0.0114924	0.00251607
1	0	1	0.01971
1	0	0	0.0111704	0.00326171
1	0	0	0.0141271	0.00208615
1	0	0	0.007131	0.000988877
1	0	0	0.0146668	0.00407855
1	0	0	0.0100178	0.00373046
1	0	0	0.0182065	0.00357236
1	0	0	0.0146915	0.00239821
1	0	0	0.00902487	0.00355158
0	0	1	0.0120927	0.00190466
0	0	1	0.0163816	0.00406512
0	0	1	0.0124262	0.00279252
0	0	0	0.0118396	0.00295057
0	0	0	0.0107308	0.00365961
0	0	0	0.0130556	0.0015781
0	0	0	0.00671234	0.00122336
0	0	0	0.0110495	0.00202765
