# Supplementary material for: Midbrain extracellular matrix and microglia are associated with cognition in aging mice
Source: Nat Commun. 2025 Nov 27;16:11319. doi: 10.1038/s41467-025-66434-z (PMC12722224; doi:10.1038/s41467-025-66434-z)
Supplement: Supplementary file 11 — Source Data [file 41467_2025_66434_MOESM11_ESM.zip › Source Data/Source Data - Figure S4.xlsx]

## Sheet: Ext. Data. Figure 3b-3f
Age	Region	Sex	Hyaluronan Density	Hyaluronan Size	Hyaluronan Complexity			Key:
1	1	1	0.00353171	3.75467	0.8			Age: 1 = middle-aged
1	1	1	0.0047143	2.90333	0.792333			Region: 1 = VTA; 0 = Nac; 2 = SNc
1	1	0	0.00384263	3.73417	0.816			Sex: 1 = female
1	1	0	0.0042732	3.603	0.828667
0	1	1	0.00410425	3.581	0.791667
0	1	1	0.00265709	2.69033	0.777333
0	1	0	0.00650608	3.781	0.813333
0	1	0	0.00274101	3.95767	0.804
1	1	1	0.00330449	3.91233	0.809
1	1	1	0.00504633	3.95867	0.780667
1	1	0	0.00738882	4.27083	0.808
1	1	0	0.00572925	3.44983	0.834667
0	1	1	0.00520571	3.56867	0.838333
0	1	1	0.00359769	2.70733	0.825333
0	1	0	0.00320472	3.55167	0.815667
0	1	0	0.0045444	3.15917	0.841
1	1	1	0.00636659	5.385	0.839
1	1	0	0.00610009	5.00667	0.833333
1	1	0	0.00744394	4.84033	0.831667
0	1	1	0.00588462	4.369	0.834333
0	1	1	0.00678392	4.10817	0.808667
0	1	0	0.0054446	5.13	0.822667
0	1	0	0.00674877	4.47233	0.849
1	0	1	0.0018729	2.41483	0.689667
1	0	1	0.00122849	2.56867	0.71
1	0	0	0.00208929	2.43267	0.726667
1	0	0	0.0019751	2.557	0.732333
0	0	1	0.00126128	2.74317	0.774
0	0	1	0.00124742	2.44167	0.736
0	0	0	0.00169384	2.73233	0.723333
0	0	0	0.0013532	2.72967	0.716
1	0	1	0.00178588	2.75833	0.744667
1	0	1	0.00274006	3.312	0.732667
1	0	0	0.00196985	2.94433	0.721333
1	0	0	0.00189161	2.74667	0.743
0	0	1	0.00386486	3.05	0.767333
0	0	1	0.00100455	2.408	0.705333
0	0	0	0.00362784	3.01767	0.754667
0	0	0	0.00206688	2.48467	0.674
1	0	1	0.0050182	3.06433	0.795333
1	0	0	0.00489685	3.30317	0.757
1	0	0	0.0025513	3.22433	0.785
0	0	1	0.00311609	3.20733	0.795667
0	0	1	0.00232355	3.43467	0.758667
0	0	0	0.00534594	3.61633	0.804
0	0	0	0.00594472	3.10367	0.768
1	2	1	0.00700391	3.14833	0.814333
1	2	1	0.00744534	2.71733	0.832667
1	2	1	0.00424243	2.778	0.822667
1	2	0	0.00700323	3.754	0.837667
1	2	0	0.00536438	3.39533	0.832
0	2	1	0.00931805	4.02867	0.9
0	2	1	0.00619976	3.0285	0.8535
0	2	0	0.00709467	3.38183	NaN
0	2	0	0.00911505	3.458	NaN
1	2	1	0.00630104	3.194	0.812667
1	2	1	0.011682	3.975	0.867
1	2	0	0.0158633	4.55233	0.873667
1	2	0	0.0121644	3.41133	0.812
0	2	1	0.00402581	2.472	0.750333
0	2	1	0.00984	3.50233	0.785
0	2	1	0.00569923	2.939	0.819333
0	2	0	0.0146559	4.45267	0.866667
0	2	0	0.00602422	3.399	0.804333

## Sheet: Ext. Data Figure 3g
Age	Region	Sex	Hyaluronan Coverage				Key:
1	0	1	0.0268343				Age: 1 = middle aged
1	0	1	0.0199819				Region: 0 = mPFC; 1 = Ca3; 2 = RSc
1	0	0	0.0329524				Sex: 1 = female
1	0	0	0.0266339
0	0	1	0.0187532
0	0	1	0.0195156
0	0	0	0.021696
0	0	0	0.026504
1	0	1	0.019617
1	0	0	0.0266195
1	0	0	0.0187442
0	0	1	0.0347216
0	0	1	0.0154744
0	0	0	0.0289814
1	1	1	0.0411891
1	1	1	0.0278864
1	1	0	0.0386911
1	1	0	0.0352836
0	1	1	0.0297101
0	1	1	0.0279742
0	1	0	0.030974
0	1	0	0.0249799
1	1	1	0.0340652
1	1	0	0.0436686
1	1	0	0.0422716
0	1	1	0.0299086
0	1	1	0.0189567
0	1	0	0.053487
0	1	0	0.0214823
1	2	1	0.0240983
1	2	1	0.0363923
1	2	0	0.042616
1	2	0	0.0365156
0	2	1	0.0227066
0	2	1	0.0290404
0	2	0	0.0273994
0	2	0	0.0213177
1	2	1	0.0258217
1	2	1	0.0305173
1	2	0	0.0307749
1	2	0	0.0298482
0	2	1	0.0259651
0	2	1	0.0123699
0	2	0	0.0430142
0	2	0	0.023947

## Sheet: Ext. Data Figure 3h
Age	Region	Sex	Vglut 1 Density	Vglut 1-Homer2 Density		Key:
1	1	1	0.00514812	0.00066045		Age: 1 = middle-aged
1	1	1	0.0074343	0.000904792		Region: 1 = VTA; 0 = Nac
1	1	1	0.00498604	0.000718512		Sex: 1 = female
1	1	0	0.00423607	0.000324177
1	1	0	0.00672546	0.00136203
1	1	0	0.00789395	0.00100882
0	1	1	0.00569245	0.000382239
0	1	1	0.00594889	0.000626581
0	1	1	0.00469573	0.000551585
0	1	0	0.00588115	0.0011201
0	1	0	0.0047683	0.000810442
0	1	0	0.00669885	0.000268535
1	0	1	0.00823264	0.00192329
1	0	1	0.0103712	0.00121929
1	0	0	0.00771493	0.000759639
1	0	0	0.0122994	0.0016983
1	0	0	0.0144985	0.00189184
0	0	1	0.00681981	0.00172007
0	0	1	0.00971321	0.00104753
0	0	1	0.00650289	0.00216037
0	0	0	0.011547	0.00210715
0	0	0	0.00701335	0.00112736
0	0	0	0.00761332	0.00110317
0	0	0	0.015996	0.00263454
