# Supplementary material for: Midbrain extracellular matrix and microglia are associated with cognition in aging mice
Source: Nat Commun. 2025 Nov 27;16:11319. doi: 10.1038/s41467-025-66434-z (PMC12722224; doi:10.1038/s41467-025-66434-z)
Supplement: Supplementary file 11 — Source Data [file 41467_2025_66434_MOESM11_ESM.zip › Source Data/Source Data - Figure S5.xlsx]

## Sheet: Ext. Data Figure 4b
Age	Region	Radius	Average Intersections			Key:
0	1	1	5.41463			Age: 1 = middle aged
0	1	2	6.87805			Region: 0 = NAc; 1 = VTA
0	1	3	7.04878
0	1	4	7.97561
0	1	5	8.12195
0	1	6	7.85366
0	1	7	6.95122
0	1	8	6.09756
0	1	9	6.19512
0	1	10	5.70732
0	1	11	4.2439
0	1	12	3.36585
0	1	13	2.7561
0	1	14	2.46341
0	1	15	1.85366
0	1	16	0.902439
0	1	17	0.585366
0	1	18	0.341463
0	1	19	0.268293
0	1	20	0.146341
0	1	21	0.0243902
0	1	22	0.097561
0	1	23	0.0243902
0	1	24	0.0487805
0	1	25	0.0243902
0	1	26	0.0243902
0	1	27	0.0243902
0	1	28	0.0243902
1	1	1	5.23214
1	1	2	6.10714
1	1	3	6.28571
1	1	4	6.53571
1	1	5	7.17857
1	1	6	5.98214
1	1	7	5.625
1	1	8	4.94643
1	1	9	4.14286
1	1	10	3.30357
1	1	11	2.48214
1	1	12	2.03571
1	1	13	1.35714
1	1	14	1.125
1	1	15	0.75
1	1	16	0.642857
1	1	17	0.339286
1	1	18	0.267857
1	1	19	0.0892857
1	1	20	0.0357143
1	1	21	0.0178571
1	1	22	0.0178571
1	1	23	0
1	1	24	0
1	1	25	0
1	1	26	0
1	1	27	0
1	1	28	0
0	0	1	7.55385
0	0	2	9.93846
0	0	3	10.6308
0	0	4	11.4308
0	0	5	11.7231
0	0	6	11.3538
0	0	7	10.8
0	0	8	8.76923
0	0	9	7.81538
0	0	10	6.92308
0	0	11	5.47692
0	0	12	3.95385
0	0	13	3
0	0	14	2.30769
0	0	15	1.83077
0	0	16	1.21538
0	0	17	0.707692
0	0	18	0.538462
0	0	19	0.4
0	0	20	0.2
0	0	21	0.2
0	0	22	0.0307692
0	0	23	0.0307692
0	0	24	0
0	0	25	0
0	0	26	0
0	0	27	0
0	0	28	0
1	0	1	7.8209
1	0	2	9.22388
1	0	3	10.1642
1	0	4	10.4627
1	0	5	10.2687
1	0	6	10.1045
1	0	7	9.34328
1	0	8	9.52239
1	0	9	7.47761
1	0	10	6.38806
1	0	11	4.46269
1	0	12	3.04478
1	0	13	2.71642
1	0	14	1.41791
1	0	15	1.16418
1	0	16	0.656716
1	0	17	0.223881
1	0	18	0.104478
1	0	19	0.0149254
1	0	20	0.104478
1	0	21	0.0447761
1	0	22	0.0298507
1	0	23	0
1	0	24	0
1	0	25	0
1	0	26	0
1	0	27	0
1	0	28	0

## Sheet: Ext. Data Figure 4d 
Age	Genotype	Radius	Average Intersections				Key:
0	0	1	4.89474				Age: 1 = middle aged
0	0	2	5.89474				Genotype: 0 = heterozygous; 1 = Knockout
0	0	3	6.15789
0	0	4	6.26316
0	0	5	5.47368
0	0	6	6.21053
0	0	7	6
0	0	8	5.31579
0	0	9	5.21053
0	0	10	4.78947
0	0	11	5.26316
0	0	12	3.84211
0	0	13	2.68421
0	0	14	2.73684
0	0	15	1.84211
0	0	16	1.36842
0	0	17	1.42105
0	0	18	0.842105
0	0	19	1
0	0	20	0.526316
0	0	21	0.578947
0	0	22	0.421053
0	0	23	0.315789
0	0	24	0.315789
0	0	25	0.0526316
0	0	26	0.105263
0	0	27	0
0	0	28	0
0	0	29	0
0	0	30	0
0	0	31	0
0	0	32	0
0	0	33	0
0	1	1	4
0	1	2	5.07143
0	1	3	5.28571
0	1	4	6.42857
0	1	5	5
0	1	6	4.85714
0	1	7	4.57143
0	1	8	4.64286
0	1	9	3.64286
0	1	10	3.5
0	1	11	2.71429
0	1	12	1.57143
0	1	13	1.14286
0	1	14	1.21429
0	1	15	1.14286
0	1	16	1.57143
0	1	17	0.714286
0	1	18	0.571429
0	1	19	0.5
0	1	20	0.357143
0	1	21	0.857143
0	1	22	0.357143
0	1	23	0.285714
0	1	24	0.142857
0	1	25	0.142857
0	1	26	0
0	1	27	0
0	1	28	0
0	1	29	0
0	1	30	0
0	1	31	0
0	1	32	0
0	1	33	0
1	0	1	4.47826
1	0	2	5.43478
1	0	3	4.91304
1	0	4	4.82609
1	0	5	5.52174
1	0	6	4.65217
1	0	7	4.17391
1	0	8	3.82609
1	0	9	3.17391
1	0	10	2.73913
1	0	11	2.04348
1	0	12	1.91304
1	0	13	2.04348
1	0	14	1.26087
1	0	15	0.869565
1	0	16	0.652174
1	0	17	0.608696
1	0	18	0.478261
1	0	19	0.217391
1	0	20	0.217391
1	0	21	0.26087
1	0	22	0.173913
1	0	23	0.173913
1	0	24	0.130435
1	0	25	0.0869565
1	0	26	0.0869565
1	0	27	0.173913
1	0	28	0.0434783
1	0	29	0.0869565
1	0	30	0.0434783
1	0	31	0
1	0	32	0.130435
1	0	33	0.0434783
1	1	1	4.53333
1	1	2	4.8
1	1	3	5.46667
1	1	4	4.6
1	1	5	4.13333
1	1	6	4.46667
1	1	7	3.26667
1	1	8	2.4
1	1	9	2
1	1	10	1.4
1	1	11	0.933333
1	1	12	0.933333
1	1	13	0.6
1	1	14	0.666667
1	1	15	0.0666667
1	1	16	0.266667
1	1	17	0.0666667
1	1	18	0.133333
1	1	19	0
1	1	20	0
1	1	21	0
1	1	22	0
1	1	23	0
1	1	24	0
1	1	25	0
1	1	26	0
1	1	27	0
1	1	28	0
1	1	29	0
1	1	30	0
1	1	31	0
1	1	32	0
1	1	33	0

## Sheet: Ext. Data Figure 4e, 4g, 4i
Gene	Wild-Type	Cx3Cr1 Knockout			* All values are fold-changes of comparisons between 12 month and 2 month microglia.
'LOX'	-1.34921	-0.756184			* NaN values indicate gene was not significantly differentially expressed with advanced age.
'MASP1'	-1.0237	-1.2897
'ST14'	-0.980981	-0.974026
'FAM20C'	-0.939327	-0.566291
'ADAM22'	-0.853528	-0.510269
'SPARCL1'	-0.826848	-0.4495
'VWA1'	-0.739295	NaN
'FGL2'	-0.60648	-0.877596
'HTRA3'	-0.553894	-0.454106
'CST7'	-0.47213	NaN
'TGM2'	-0.464283	-0.29006
'MFGE8'	-0.41967	-0.309788
'MMP2'	-0.417561	-0.345854
'LAMB2'	-0.407118	NaN
'CTSZ'	-0.386983	-0.257659
'TIMP2'	-0.353892	-0.262626
'CTSS'	-0.306224	-0.197992
'CRIM1'	-0.30245	NaN
'SERPINE2'	-0.234419	NaN
'CTSB'	-0.233803	-0.232358
'CTSA'	-0.20861	NaN
'CTSL'	-0.201793	NaN
'CTSF'	-0.16896	NaN
'ADAM15'	NaN	-0.167168
'ADAMTSL2'	NaN	-0.418953
'CTSO'	NaN	-0.163953
'EGLN3'	NaN	-0.495314
'FNDC7'	NaN	0.929106
'IGSF10'	NaN	0.505213
'MMP15'	NaN	0.518644
'MMP23'	NaN	-0.443173
'NID2'	NaN	0.413159
'SLAMF6'	NaN	-0.285094
'SRGN'	NaN	-0.283509
'INTS6L'	0.340748	NaN
'SULF2'	0.348905	NaN
'SULF1'	0.363076	NaN
'POSTN'	0.420949	0.377914
'A2M'	0.43111	NaN
'MMP8'	0.556129	NaN
'SERPINB8'	0.569108	NaN
'ADAMTS1'	0.610283	0.692595
'P4HA2'	0.632613	NaN
'BMP1'	0.650485	0.439348
'FN1'	0.701501	0.392866
'SERPINB1B'	0.736268	NaN
'ECM1'	0.759575	NaN
'ADAM19'	0.801104	NaN
'SERPINB1A'	0.804747	NaN
'SERPINB10'	0.891074	NaN
'ADAM8'	1.02242	NaN
'MMP9'	1.07894	NaN
'SLPI'	1.1361	NaN
'CYR61'	1.16859	0.716416
'EMILIN1'	1.16897	0.860988
'ADAM33'	1.21245	0.586119
'CRISPLD2'	1.25985	NaN
'HPSE'	1.41215	0.545251
'F13A1'	1.68036	0.95471
'IGFBP2'	1.71724	NaN
'EMILIN2'	2.05724	0.532557

## Sheet: Ext. Data Figure 4f, 4h
Gene	Cx3Cr1 Heterozygous	Cx3Cr1 Knockout		* All values are fold-changes of comparisons between CxCr1-deficient microglia and wild-type microglia at 2 months.
'Adam8'	-0.696777	-0.828883		* NaN values indicate gene was not significantly differentially expressed between genotypes.
'Sulf1'	-0.653782	-0.697059
'Mmp25'	-0.475042	-0.517332
'F13a1'	NaN	-0.483508
'A2m'	-0.378785	-0.457421
'Mmp9'	-0.394193	-0.453459
'Crispld2'	-0.384489	-0.448177
'Igfbp2'	-0.395288	-0.445904
'Tinagl1'	-0.285391	-0.40017
'Loxl3'	NaN	-0.396124
'Hpse'	-0.414968	-0.394676
'Serpinb1a'	-0.337217	-0.393442
'Pcolce'	-0.295464	-0.389314
'Serpinb8'	NaN	-0.386743
'Thbs1'	NaN	-0.376453
'Sparcl1'	NaN	-0.371353
'Slpi'	-0.31316	-0.35255
'F9'	NaN	-0.341179
'Emilin2'	NaN	-0.333975
'Fn1'	-0.313435	-0.288498
'Ctso'	NaN	-0.247716
'Gas6'	NaN	-0.24645
'Postn'	NaN	-0.245483
'Mmp8'	-0.213941	-0.245421
'Ctsa'	NaN	-0.208607
'Tgfbi'	NaN	-0.191576
'Ctsb'	NaN	-0.164937
'Cst3'	NaN	-0.12897
'Prg2'	NaN	-0.109507
'Ctss'	NaN	0.155895
'Ctsc'	NaN	0.186084
'Egln1'	NaN	0.237376
'Ogfod1'	0.285431	0.239691
'Kcp'	NaN	0.31496
'Tgm2'	NaN	0.327153
'Col27a1'	NaN	0.356809
'Fam20c'	NaN	0.371265
'Igfbp4'	NaN	0.379562
'Mmp14'	NaN	0.381962
'Npnt'	0.282795	0.394765
'Serpinf1'	NaN	0.396579
'Adamts1'	NaN	0.533197
'Htra3'	NaN	0.573606
'Cstb'	-0.307967	NaN
