# Supplementary material for: Midbrain extracellular matrix and microglia are associated with cognition in aging mice
Source: Nat Commun. 2025 Nov 27;16:11319. doi: 10.1038/s41467-025-66434-z (PMC12722224; doi:10.1038/s41467-025-66434-z)
Supplement: Supplementary file 11 — Source Data [file 41467_2025_66434_MOESM11_ESM.zip › Source Data/Source Data - Figure S6.xlsx]

## Sheet: Ext. Data Figure 5a
Age	Genotype	Hyaluronan Coverage			Key:
0	1	0.00987282			Age: 1 = Middle-aged
0	1	0.0118213			Genotype: 0 = Wild type; 1 = Cx3Cr1 Knockout
0	1	0.0187342
0	1	0.0150861
0	0	0.0177047
0	0	0.0214973
0	0	0.0215115
0	0	0.0239307
0	0	0.0248192
0	0	0.0125502
0	0	0.0316119
0	0	0.0164131
0	0	0.0219144
0	0	0.0340553
0	0	0.0494695
0	0	0.0425404
1	0	0.0342621
1	0	0.0195737
1	0	0.0179867
1	0	0.0266299
1	0	0.0246649
1	0	0.0408762
1	0	0.0486639
1	0	0.0353504
1	0	0.0546619
1	0	0.0443203
1	0	0.0336338
1	1	0.00957945
1	1	0.0148851
1	1	0.0139902
1	1	0.0132205

## Sheet: Ext. Data Figure 5c
Age	Genotype	GFP_Hyaluronan	GFP_Homer2
Middle-Aged	KO	0.0496	0.055
Middle-Aged	KO	0.0376	0.0282
Middle-Aged	KO	0.0714	0.0543
Middle-Aged	KO	0.0483	0.0579
Young	KO	0.0337	0.0628
Young	KO	0.0442	0.0416
Young	KO	0.0478	0.0633
Young	KO	0.0423	0.0608

## Sheet: Ext. Data Figure 5d
Genotype	Hyaluronan Coverage	Homer 2 Density		Key:
0	0.00209258	0.010696		Genotype: 0 = Wild type; 1 = Csf1r KO
0	0.00194275	0.0116002
0	0.00211742	0.012701
1	0.00175809	0.0159004
1	0.00294543	0.0126284
1	0.0028213	0.0152321

## Sheet: Ext. Data Figure 5e
Age	Genotype	WFA Coverage
0	0	0.00545732
0	0	0.00639053
0	0	0.00412885
0	0	0.00327407
0	0	0.00653251
0	0	0.00519121
0	0	0.00213929
0	0	0.00511383
0	1	0.0170669
0	1	0.0106566
0	1	0.0159979
1	0	0.00505438
1	0	0.00183076
1	0	0.00383392
1	0	0.00662595
1	0	0.00308002
1	0	0.00576534
1	0	0.00390741
1	0	0.00631994
1	0	0.0033952
1	0	0.00440137
1	1	0.0171086
1	1	0.0201392
1	1	0.0127494
1	1	0.00320528

## Sheet: Ext. Data Figure 5f
Age	Genotype	Sex	Open Field (% Center)	NOR Discrimination Index	T Maze Alternation Index			Key:
1	1	1	0.0816667	-0.333333	0.714286			Age: 1 = middle-aged
1	1	1	0.06	0.386667	0.857143			Genotype: 0 = Wild type; 1 - Cx3Cr1 Knockout
1	1	1	0.11	0.236111	0.857143			Sex: 1 = Female
1	1	1	0.045	0	0.571429
1	1	1	0.0766667	0.203053	0.285714
1	1	1	0.0916667	0.298701	0.428571
1	1	1	0.0812604	-0.428571	0.571429
1	1	1	0.0733333	1	0.714286
1	1	1	0.128333	0.100671	0.285714
1	1	0	0.065	-1	0.714286
1	1	0	0.108333	0.492308	0.428571
1	1	0	0.0516667	-0.416216	0.571429
1	1	0	0.148333	0.0181818	0.428571
1	1	0	0.155	0.79661	0.285714
1	1	0	0.0483333	0.606695	0.428571
1	0	1	0.0983333	0.333333	0.571429
1	0	1	0.0601002	0.423077	0.714286
1	0	1	0.0483333	0.473684	0.571429
1	0	1	0.106667	0.613636	0.857143
1	0	1	0.156667	0.492958	0.571429
1	0	1	0.0566667	-0.0740741	0.571429
1	0	1	0.065	0.312	0.714286
1	0	1	0.0333333	-0.181818	0.571429
1	0	1	0.1	-0.657143	0.714286
1	0	1	0.0766667	0.189189	0.571429
1	0	1	0.127907	0.441624	0.714286
1	0	1	0.0983333	0.536424	0.428571
1	0	0	0.131667	-1	0.714286
1	0	0	0.0683333	-1	1
1	0	0	0.0866667	0	0.857143
1	0	0	0.0458265	0	0.571429
1	0	0	0.0766667	0	0.714286
1	0	0	0.11	-0.202703	0.571429
1	0	0	0.156667	0.192308	0.857143
1	0	0	0.035	0	0.714286
1	0	0	0.103333	-0.0823529	0.714286
1	0	0	0.0533333	1	0.571429
1	0	0	0.148333	0.719298	0.285714
1	0	0	0.0883333	1	0.571429
0	0	1	0.1	0.71875	0.857143
0	0	1	0.103333	0.0630631	0.714286
0	0	1	0.08	-0.30855	0.428571
0	0	1	0.225	0.311628	0.714286
0	0	1	0.1	0.844156	0.857143
0	0	1	0.103789	0.935743	0.857143
0	0	0	0.0733333	0.754386	0.714286
0	0	0	0.0996678	1	1
0	0	0	0.07	0.296296	0.428571
0	0	0	0.108333	0.433333	0.714286
0	0	0	0.0983333	0.342373	0.714286
0	0	0	0.09	0.4613	0.857143
