# Supplementary material for: Midbrain extracellular matrix and microglia are associated with cognition in aging mice
Source: Nat Commun. 2025 Nov 27;16:11319. doi: 10.1038/s41467-025-66434-z (PMC12722224; doi:10.1038/s41467-025-66434-z)
Supplement: Supplementary file 11 — Source Data [file 41467_2025_66434_MOESM11_ESM.zip › Source Data/Source Data - Figure S7.xlsx]

## Sheet: Ext. Data Figure 6b-6n
Mouse	TreatsEaten	Sessions to Foraging	Total Runtime - 2 Hours	Exit Latency - 2 Hours	Average Velocity - 2 hours	SEM Velocity - 2 Hours	Total Tracklength - 2 Hours	Internal Zone % - 2 Hours	Proportion Correct Feeder (Time) - 2 Hours	Proportion Correct Feeder (Visits) - 2 Hours	Errors to Correct - 2 Hours	Total Runtime - 24 Hours	Exit Latency - 24 Hours	Average Velocity - 24 Hours	SEM Velocity - 24 Hours	Total Tracklength - 24 Hours	Internal Zone % - 24 Hours	Proportion Correct Feeder (Time) - 24 Hours	Proportion Correct Feeder (Visits) - 24 Hours	Errors to Correct - 24 Hours
Cohort4_OF1B_	0.3125	23	139.75	8.5	12.4641	0.7505	1726.3	0.324743	0	0		151	5.25	15.5663	0.907155	2341.35	0.220891	0	0	1
Cohort4_OF3B_	3.625	21	144.75	3	13.4566	0.842606	1921.45	0.501332	0.715534	0.6875	0.5	140.75	2.25	16.9211	0.982181	2324.25	0.418412	0.763833	0.8125	0.75
Cohort4_OM1B_	3.1875	15	179.5	15	8.64971	0.593134	1596.93	0.374381	0.509262	0.4375	0.25	181.5	8	13.3614	0.836238	2377.03	0.261795	0.464128	0.416667	1.25
Cohort4_OM2B_	3.6875	10	152.25	4.75	13.4068	0.816331	1989.63	0.521106	0.684855	0.75	0	138.25	4.25	16.5342	1.04914	2239.88	0.430002	0.777809	0.8125	0.5
Cohort4_OM3B_	3.875	4	138.75	4.75	12.9811	0.872409	1790.97	0.614768	0.935547	0.9375	0.25	156.25	3	15.8535	1.0286	2206.97	0.521359	0.85627	0.875	0.5
Cohort4_YF1B_	1.875	6	138.5	9.5	12.5618	0.976027	1725.33	0.230573	0.422969	0.4375	1	150.75	6.5	17.2706	1.13439	2447.7	0.240773	0.548291	0.5625	0.5
Cohort4_YF2B_	2.3125	14	152.75	5.25	17.389	1.01715	2617.55	0.282514	0.396808	0.4375	0.75	141.25	4	19.2152	1.19356	2543.53	0.283581	0.672557	0.6875	0.5
Cohort4_YF3B_	1.125	13	159.75	27.75	9.21941	0.819215	1414.9	0.148602	0	0	1	145.5	9	14.657	1.07867	2048.25	0.197013	0.25	0.25	0.5
Cohort4_YM1B_	3.125	12	142.5	9	12.7334	1.02195	1757.52	0.390315	0.271521	0.25	1.5	156.75	7.75	14.9315	1.07679	2251.45	0.239502	0.482608	0.3125	1.33333
Cohort4_YM2B_	3.125	10	141	4	17.2584	1.07847	2351.85	0.484936	0.753292	0.6875	0.75	135.75	2.5	19.4136	1.18407	2467.22	0.363845	0.883557	0.875	0.25
Cohort4_YM3B_	2.875	23	143.5	6.75	13.3028	1.01845	1842.1	0.210976	0.425208	0.375	1	128.25	8.25	13.6189	1.09271	1651.25	0.261952	0.556609	0.645833	1
Cohort5_OF1B_	2.125	23	146.5	5.25	14.4857	0.938991	2082.02	0.390147	0.514663	0.5	0.75	221.75	3.75	12.0668	0.682368	2627.78	0.243019	0.394701	0.4375	1.25
Cohort5_OF2B_	1.25	19	130.5	2.75	16.4468	1.04825	2108.07	0.339177	0.45466	0.5625	0.25	154.25	4	16.5461	0.908279	2524.97	0.289348	0.420165	0.375	0.75
Cohort5_OF3B_	1.125	10	132	2.75	13.2573	0.997145	1730.05	0.362405	0.442857	0.4375	1.5	137.5	3	13.1424	0.914264	1775.67	0.317276	0.166667	0.125	1.75
Cohort5_OM2B_	3.0625	23	140.25	3.25	16.2612	1.04745	2219.45	0.310615	0.570175	0.5625	1	142.5	3.25	16.7692	1.10065	2379.93	0.323585	0.59626	0.5	0.75
Cohort5_OM3B_	2.875	9	134	4	16.5224	1.10719	2171.7	0.370547	0.327165	0.4375	0.5	165	4.25	15.1106	0.932842	2328.78	0.301164	0.186821	0.145833	1.75
Cohort5_YF1B_	1.9375	9	136.5	5	17.0323	1.18539	2234.7	0.375151	0.741825	0.75	0	133.5	6.5	17.0063	1.15093	2194.57	0.342498	0.487843	0.5625	0.75
Cohort5_YF2B_	2.1875	12	203.75	6.25	11.5197	0.824465	2277.43	0.405306	0.734182	0.6875	0	171	8.5	11.3288	0.854655	1833.85	0.279302	0.509783	0.520833	0.5
Cohort5_YF3B_	2.3125	23	128.25	7.75	12.5828	1.11294	1545.4	0.339101	0.667108	0.520833	1	133.25	7.25	17.4469	1.22961	2191.55	0.340679	0.191756	0.3125	1
Cohort5_YM1B_	3.8125	11	147.75	3.25	13.9074	1.09432	1975.8	0.561738	0.635847	0.625	0.5	171	4	14.9249	0.99757	2473.3	0.368793	0.684443	0.75	0.5
Cohort5_YM2B_	3.6875	15	130	4.75	15.2546	1.12886	1908.75	0.494907	0.608929	0.6875	0.5	142.5	3.5	17.8041	1.0971	2380.4	0.370468	0.71381	0.75	0
Cohort5_YM3B_	2.625	19	128.75	4.75	18.493	1.17486	2304.05	0.368835	0.236717	0.25	1.25	141	7.5	16.7389	1.13746	2294.55	0.330144	0.710179	0.625	0.75
Cohort6_OF1B_	0.0625	5	137.25	3.5	10.2753	0.6976	1369.45	0.0354843	0	0		140.5	2.25	7.36237	0.673616	994.2	0.069058	0	0
Cohort6_OF2B_	1.6875	23	128.5	2.25	14.8804	1.20421	1730.05	0.317445	0.772337	0.625	0	164.75	1.25	16.5494	1.03974	2602.72	0.286868	0.195742	0.208333	1
Cohort6_OF3B_	3.1875	23	129.25	3.5	15.4659	1.1926	1884.3	0.390978	0.714286	0.8125	0.25	142.75	1.75	18.479	1.06968	2505.5	0.261694	0.47339	0.5	1
Cohort6_OM1B_	1.875	13	135.75	2.75	13.1579	1.01095	1720.83	0.244309	0.463542	0.4375	0	139.25	2.25	19.5281	1.17404	2528.95	0.35708	0.0277778	0.0625	1.5
Cohort6_OM2B_	3.3125	3	133	1.5	18.6201	1.315	2228.65	0.398158	0.923913	0.9375	0	167	3	20.7931	1.16889	3001.37	0.399661	1	1	0
Cohort6_OM3B_	4	6	156	2	18.3305	1.07908	2669.2	0.257446	0.814048	0.75	0.5	141	2.75	19.7479	1.25962	2538.85	0.349784	0.313374	0.3125	1
Cohort6_YF1B_	3.75	5	129.5	2	15.5724	1.11342	1882.93	0.437625	0.975	0.9375	0	150.75	2.5	14.4644	1.01055	2100.93	0.302262	0.503893	0.5	0.333333
Cohort6_YF2B_	3.1875	15	137.25	5.25	8.75866	0.846769	1156.4	0.473363	0.689394	0.6875	0.333333	161.75	2	15.0103	0.997269	2170.18	0.370422	0.398041	0.458333	0
Cohort6_YF3B_	2.125	7	129	4.75	14.9681	1.20142	1781.15	0.226287	0.45848	0.5	0.75	128.25	3	16.981	1.26194	1935.9	0.313912	0.202206	0.229167	0.75
Cohort6_YM1B_	1.5	15	133.75	2.25	14.8688	1.03437	1922.15	0.345783	0.25	0.25	0	134	3.75	15.7428	1.12552	2041.83	0.29975	0.472222	0.4375	0.5
Cohort6_YM2B_	0.6875	2	148	1.25	16.4425	1.04101	2277.15	0.154564	0	0	1	156.75	2.25	16.3724	1.0384	2417.57	0.233872	0.252717	0.3125	0
Cohort6_YM3B_	2.625	8	123.25	5	16.6352	1.38001	1821.77	0.479939	0.752891	0.6875	0	147.75	2.75	17.9414	1.2241	2386.65	0.372686	0.304054	0.333333	0.666667

## Sheet: Ext. Data Figure 6o
Age	Sex	Behavior	Region	Hyaluronan Coverage				Key
1	1	1	0	0.00879266				Age: 1 = Middle-Aged
1	1	1	0	0.01944				Sex: 1 = Female
1	1	0	0	0.0355852				Behavior: 1 = Behavior; 0 = Sedentary
1	1	0	0	0.0331087				Regions: 0 = SNc; 1 = Nac; 2 = mPFC; 3 = CA3; 4 = Retrospenial Cortex
1	1	1	0	0.0183439
1	1	1	0	0.0188559
1	1	0	0	0.0365489
1	1	1	0	0.0292522
1	1	0	0	0.025478
1	1	1	0	0.0419109
0	0	1	0	0.0263608
0	0	0	0	0.0543314
0	0	1	0	0.0206499
0	0	0	0	0.035793
0	0	1	0	0.0294501
0	0	1	0	0.0305965
0	0	0	0	0.0347587
0	0	1	0	0.0397849
0	0	0	0	0.0437486
0	0	1	0	0.0254874
1	1	1	0	0.0209126
1	1	0	0	0.0319653
1	1	1	0	0.0627473
1	1	0	0	0.0819707
1	1	1	0	0.0419459
1	1	1	0	NaN
1	1	0	0	NaN
1	1	1	0	0.0287358
1	1	0	0	0.0734558
1	1	1	0	0.0535201
0	0	1	0	0.0167487
0	0	0	0	0.0595534
0	0	1	0	0.0206691
0	0	0	0	0.029055
0	0	1	0	0.056694
0	0	1	0	0.0433762
0	0	0	0	NaN
0	0	1	0	0.0171017
0	0	0	0	0.0328138
0	0	1	0	NaN
1	1	1	1	0.00582683
1	1	1	1	0.00603236
1	1	1	1	0.00394797
1	1	1	1	0.00606884
1	1	1	1	0.0115722
1	1	1	1	0.00721096
1	1	1	1	0.00839212
1	1	1	1	0.0061633
1	1	1	1	0.00948425
0	0	0	1	0.0119242
0	0	0	1	0.00466914
0	0	0	1	0.00932739
0	0	0	1	0.00409421
0	0	0	1	0.00682189
0	0	0	1	0.00783201
0	0	0	1	0.00697203
0	0	0	1	0.00654934
0	0	0	1	0.00552576
0	0	0	1	0.0100803
1	1	1	1	0.00617788
1	1	1	1	0.00866584
1	1	1	1	0.0119362
1	1	1	1	0.0132393
1	1	1	1	0.0023303
1	1	1	1	0.0256787
1	1	1	1	0.0103555
1	1	1	1	0.0109504
1	1	1	1	0.00909542
1	1	1	1	0.00814033
0	0	0	1	0.0114367
0	0	0	1	0.0213647
0	0	0	1	0.00289956
0	0	0	1	0.00378203
0	0	0	1	0.00982209
0	0	0	1	0.0100053
0	0	0	1	0.0132931
0	0	0	1	0.0056564
0	0	0	1	0.00788127
0	0	0	1	0.019235
1	1	1	1	0.0135417
1	1	1	1	0.00590656
1	1	1	1	0.0223101
1	1	1	1	0.0119975
1	1	1	1	0.0141781
1	1	1	1	0.0240541
1	1	1	1	0.00872874
1	1	1	1	0.0130413
1	1	1	1	0.00786469
0	0	0	1	0.0149204
0	0	0	1	0.0185354
0	0	0	1	0.0115337
0	0	0	1	0.013232
0	0	0	1	0.0172141
0	0	0	1	0.0115592
0	0	0	1	0.0156259
0	0	0	1	0.00749112
0	0	0	1	NaN
0	0	0	1	0.0142022
1	1	1	2	0.0224204
1	1	0	2	0.0268343
1	1	0	2	0.0199819
1	1	1	2	0.017587
1	0	1	2	0.0260493
1	0	0	2	0.0329524
1	0	1	2	0.0224006
1	0	0	2	0.0266339
1	0	1	2	0.0328306
0	1	1	2	0.0221867
0	1	0	2	0.0187532
0	1	1	2	0.0181767
0	1	0	2	0.0195156
0	1	1	2	0.0235113
0	0	1	2	0.0353915
0	0	0	2	0.021696
0	0	1	2	0.0304986
0	0	0	2	0.026504
0	0	1	2	0.0293154
1	1	1	2	0.026973
1	1	0	2	0.019617
1	1	1	2	0.0255989
1	0	1	2	0.038325
1	0	0	2	0.0266195
1	0	1	2	0.0191266
1	0	0	2	0.0187442
1	0	1	2	0.0308633
0	1	1	2	0.0272479
0	1	0	2	0.0347216
0	1	1	2	0.0162294
0	1	0	2	0.0154744
0	1	1	2	0.019217
0	0	1	2	0.0249259
0	0	0	2	0.0289814
0	0	1	2	0.0185619
1	1	1	3	0.0271891
1	1	0	3	0.0411891
1	1	0	3	0.0278864
1	1	1	3	0.0301078
1	0	1	3	0.0290666
1	0	0	3	0.0386911
1	0	1	3	0.0314032
1	0	0	3	0.0352836
1	0	1	3	0.0291592
0	1	1	3	0.0228714
0	1	0	3	0.0297101
0	1	1	3	0.0177746
0	1	0	3	0.0279742
0	1	1	3	0.0313114
0	0	1	3	0.0281055
0	0	0	3	0.030974
0	0	1	3	0.0243609
0	0	0	3	0.0249799
0	0	1	3	0.0243616
1	1	1	3	0.0186683
1	1	0	3	0.0340652
1	1	1	3	0.0357508
1	0	1	3	NaN
1	0	0	3	0.0436686
1	0	1	3	0.0294338
1	0	0	3	0.0422716
1	0	1	3	0.0394649
0	1	1	3	0.0236766
0	1	0	3	0.0299086
0	1	1	3	0.0213776
0	1	0	3	0.0189567
0	1	1	3	0.0281123
0	0	1	3	0.0263841
0	0	0	3	0.053487
0	0	1	3	0.019769
0	0	0	3	0.0214823
1	1	1	4	0.0200147
1	1	0	4	0.0240983
1	1	0	4	0.0363923
1	1	1	4	0.0248324
1	0	1	4	0.0234453
1	0	0	4	0.042616
1	0	1	4	0.0293991
1	0	0	4	0.0365156
0	1	1	4	0.0116093
0	1	0	4	0.0227066
0	1	1	4	0.0177852
0	1	0	4	0.0290404
0	1	1	4	0.0370462
0	0	1	4	0.0288906
0	0	0	4	0.0273994
0	0	1	4	0.0287111
0	0	0	4	0.0213177
0	0	1	4	0.0324162
1	1	1	4	0.0107068
1	1	0	4	0.0258217
1	1	1	4	0.0235681
1	1	0	4	0.0305173
1	1	1	4	0.0318305
1	0	1	4	NaN
1	0	0	4	0.0307749
1	0	1	4	0.0238557
1	0	0	4	0.0298482
1	0	1	4	0.0284897
0	1	1	4	0.0243854
0	1	0	4	0.0259651
0	1	1	4	0.0158745
0	1	0	4	0.0123699
0	1	1	4	0.0223017
0	0	1	4	0.0294819
0	0	0	4	0.0430142
0	0	1	4	0.0302888
0	0	0	4	0.023947
0	0	1	4	0.0521216
