# Supplementary material for: Midbrain extracellular matrix and microglia are associated with cognition in aging mice
Source: Nat Commun. 2025 Nov 27;16:11319. doi: 10.1038/s41467-025-66434-z (PMC12722224; doi:10.1038/s41467-025-66434-z)
Supplement: Supplementary file 11 — Source Data [file 41467_2025_66434_MOESM11_ESM.zip › Source Data/Source Data - Figure S8.xlsx]

## Sheet: Membrane Fraction
Age	Cognitive	Sex	Whole Proteome	ECM Proteoglycans	ECM Glycoproteins	All Synapse Proteins	All Microglia Enriched
0		0	18.1282	17.6559	15.2372	20.0995	15.5463
0		0	18.1354	17.7952	15.3197	20.0872	15.624
0		0	18.1405	17.7323	15.4671	20.0812	15.7281
0		1	18.141	17.5076	15.3225	20.0786	15.5614
0		1	18.1512	17.5257	15.2098	20.0862	15.7279
0		1	18.1467	17.4939	15.7654	20.0206	15.6777
1	0	1	18.1738	18.303	15.6673	20.102	15.5933
1	0	1	18.1551	18.3408	15.5192	20.0316	16.04
1	0	0	18.1737	17.9861	15.6672	19.9699	16.0452
1	0	1	18.1658	18.1699	15.5892	19.8809	15.6433
1	0	0	18.1631	18.192	15.471	20.0611	15.9105
1	1	1	18.1551	18.562	15.817	20.0909	16.2424
1	1	0	18.1643	18.2525	15.9216	20.1279	15.9235
1	1	1	18.1786	18.4451	15.3871	20.2294	16.0537
1	1	1	18.156	18.3478	16.0379	20.0591	15.586
1	1	0	18.1634	18.5879	15.4963	20.0554	15.6974
1	1	0	18.1558	18.3205	15.4903	20.0075	15.8683

## Sheet: Cytoskeletal Fraction
Age	Cognitive	Sex	Whole Proteome	ECM Proteoglycans	ECM Glycoproteins	All Synapse Proteins	All Microglia Enriched
0		0	18.083	18.196	15.0762	19.8209	16.0037
0		0	18.1493	18.8558	15.5604	19.9858	16.9129
0		0	18.1504	18.6732	15.2394	19.9243	16.4307
0		1	18.0488	18.067	14.6716	19.8242	15.857
0		1	18.097	18.1368	14.9907	19.8735	15.8433
0		1	18.1497	18.6605	15.0696	19.9321	16.441
1	0	1	18.1466	19.3515	15.3318	19.9982	16.7967
1	0	1	18.0855	18.9284	15.1972	19.8837	16.8423
1	0	0	18.1363	19.0695	15.4047	19.8593	16.6364
1	0	1	18.1024	19.2142	15.115	19.7707	16.4856
1	0	0	18.1403	19.3899	15.491	19.9284	16.7274
1	1	1	18.1649	19.0592	15.0111	19.9772	16.9817
1	1	0	18.1561	19.2667	15.5903	20.0001	17.0087
1	1	1	18.1553	19.1261	15.5012	19.9095	16.8946
1	1	0	18.1278	19.2026	14.8553	19.9724	16.7513
1	1	1	18.1456	19.0755	15.6839	19.9635	16.8602
1	1	0	18.1421	19.4076	15.2714	20.0354	16.9823
1	1	0	18.1134	19.3151	15.336	19.8796	16.5671

## Sheet: Insoluble Fraction
Age	Cognitive	Sex	Whole Proteome	ECM Proteoglycans	ECM Glycoproteins	All Synapse Proteins	All Microglia Enriched
0		0	18.1635	20.034	17.9565	20.167	17.0765
0		0	18.0555	20.503	18.2824	19.9366	16.8711
0		0	18.018	21.2811	18.7141	19.9788	18.0051
0		1	18.1381	20.0653	18.1449	20.19	15.8628
0		1	18.1334	20.3805	18.1524	20.0762	17.6335
0		1	18.0613	21.0585	18.9418	20.0258	17.4294
1	0	1	18.262	20.1047	17.9267	20.4387	18.7811
1	0	1	18.1614	20.825	18.1101	20.1223	17.1882
1	0	0	18.0375	21.4683	18.9829	19.9763	16.9092
1	0	1	18.0896	21.0156	18.2788	20.016	16.2989
1	0	0	18.1277	20.6026	18.1504	20.0197	17.2997
1	1	1	18.2307	19.7719	18.0098	20.5059	18.7489
1	1	0	18.1275	20.832	18.6877	20.0234	18.2003
1	1	1	18.1244	20.4352	17.8598	20.0973	18.0325
1	1	0	18.134	21.3429	18.7284	19.9522	18.2415
1	1	1	18.1447	20.8562	18.7158	20.0171	18.1533
1	1	0	18.0621	21.3719	18.7953	20.0169	18.1983
1	1	0	18.0869	21.1405	18.5642	20.0259	18.0075
