# Supplementary material for: Midbrain extracellular matrix and microglia are associated with cognition in aging mice
Source: Nat Commun. 2025 Nov 27;16:11319. doi: 10.1038/s41467-025-66434-z (PMC12722224; doi:10.1038/s41467-025-66434-z)
Supplement: Supplementary file 11 — Source Data [file 41467_2025_66434_MOESM11_ESM.zip › Source Data/Source Data - Figure S9.xlsx]

## Sheet: Ext. Data Figure 8a
Gene	r_Cognition	r_Age
Fam20c	-0.663309	0.280299
Adam10	-0.656939	0.167827
Htra1	-0.609373	0.838213
Adam22	-0.576139	0.277282
Ctss	-0.549822	0.462892
Adam23	-0.455914	0.3164
Adam11	-0.446783	0.00936984
Itih3	-0.426984	0.525864
Plod1	-0.379446	0.00398976
Serpina3k	-0.375998	-0.0915745
Mmp17	-0.331194	-0.102869
Plod3	-0.237033	-0.17481
Adamts4	-0.228854	0.207932
Itih5	-0.20524	-0.256545
Serpina1b	-0.174182	-0.129991
Serpina3n	-0.161191	0.363629
Fam20b	-0.132199	-0.0279465
A2m	-0.0859173	0.079871
P4htm	-0.0285527	-0.0533294
Adam9	-0.0161281	-0.164759
Ctsh	-0.0157953	0.137788
Serpina1c	-0.00220561	-0.255891
Serpinb1a	0.0525924	0.46091
Pzp	0.0817594	-0.190425
Ctsz	0.109463	0.891599
Adam17	0.124384	-0.0996761
Cst3	0.128663	0.00103246
F13a1	0.132907	-0.117467
P4ha1	0.144275	-0.181689
Serpinf1	0.163805	-0.160786
Serpinh1	0.181652	-0.423832
Serpina1d	0.210056	-0.191284
Ngly1	0.230445	0.15065
Ctsb	0.239375	0.365507
Agt	0.24058	0.224788
Serpine2	0.240656	-0.187885
Ctsl	0.247869	0.0353892
Timp3	0.259402	-0.322
Serpinb1b	0.263623	0.476107
Ctsa	0.266291	0.11316
Tgm2	0.292798	0.0911451
Serpini1	0.310912	-0.0868411
Ogfod1	0.392175	0.264918
Timp2	0.409999	0.0400244
Ctsd	0.43718	0.500167
Ctsc	0.446013	-0.16894
Egln1	0.448594	-0.264046
Adam15	0.450986	0.0400395
Serpinc1	0.467523	-0.450779
Cstb	0.506408	0.341208
Ctsf	0.517911	0.354257
Serpinb6	0.586207	0.609922

## Sheet: Ext. Data Figure 8b
Gene	r_Cognition	r_Age
Adgrl1	-0.673607	-0.16588
Gabbr2	-0.566082	0.30163
Ngfr	-0.562162	0.650705
Ptprs	-0.552303	-0.0406984
Grin3a	-0.54344	0.3482
Gabra4	-0.535207	0.0299643
Cnr1	-0.506508	0.153297
Grin2a	-0.497415	0.226836
Gabra3	-0.484655	0.154709
Gabrb1	-0.471081	0.0684808
Ptprn2	-0.470945	0.212343
Sorcs2	-0.470624	0.0388342
Kctd8	-0.43039	0.249305
Chrm4	-0.420749	-0.0188399
Kctd16	-0.417209	0.111745
Lrfn2	-0.413668	0.00390264
Grid1	-0.410555	0.131518
Gabra2	-0.377475	-0.219668
Drd1	-0.375832	0.202165
Gabra1	-0.366443	0.385336
Gabbr1	-0.35118	0.340432
Epha4	-0.341895	-0.233649
Grik3	-0.332275	0.205387
Grin2b	-0.327783	-0.00950387
Gabrb3	-0.32389	-0.0929668
Gabrb2	-0.295927	0.307362
Grin1	-0.29273	0.00844004
Gabrd	-0.279003	0.169296
Chrm2	-0.277397	0.258034
Ptprn	-0.249285	0.157255
Gabra5	-0.245512	-0.381636
Shisa9	-0.24336	-0.0886943
Chrna4	-0.221134	-0.00139342
Grip1	-0.192387	-0.217217
Unc5c	-0.184552	-0.395172
Adgrb1	-0.174985	-0.511471
Grm2	-0.163676	0.0119403
Chrnb2	-0.14937	0.302006
Chrna3	-0.140487	0.28904
Chrm3	-0.134278	0.179946
Chrm1	-0.129398	-0.440675
Gria2	-0.129362	-0.142914
Atp6ap2	-0.106358	0.210971
Glrb	-0.09299	0.635202
Gria3	-0.0915496	-0.108324
Kctd12	-0.0782014	-0.126229
Grik2	-0.0331924	0.344405
Prrt2	-0.027767	0.065614
Grk2	-0.0215604	-0.373637
Shisa7	0.0136147	-0.295199
Gabrg2	0.0209121	0.336073
Gria1	0.0354716	-0.109019
Sema4f	0.0576681	-0.0381922
Gria4	0.130358	0.272939
Glra1	0.185673	-0.315596
Ntrk2	0.269375	-0.740507
Shisa6	0.271664	0.0076822
Gripap1	0.306301	-0.300065
Gabrg1	0.319389	-0.345976
Sigmar1	0.333915	-0.352685
Grid2	0.376647	0.299236
Mapk8	0.415939	-0.469475
Nos1	0.535408	-0.180529

## Sheet: Ext. Data Figure 8c
Gene	r_Cognition	r_Age
Syngr3	-0.739311	-0.133804
Ston2	-0.721677	0.0737254
Syt11	-0.702375	0.0357909
Syngr1	-0.699643	-0.301649
Svop	-0.586407	0.104207
Iqsec1	-0.573428	-0.0109353
Syt7	-0.56467	-0.0701395
Tmem230	-0.5608	-0.0761516
Doc2a	-0.557535	0.0493263
Syt5	-0.551595	0.132376
Otof	-0.507526	-0.110757
Snap23	-0.493941	0.117854
Syt6	-0.486469	0.0275251
Syt12	-0.458247	0.195415
Dennd1a	-0.455451	-0.0856234
Unc13a	-0.442508	0.0661196
Sv2a	-0.437013	0.0952845
Kcnc1	-0.413387	0.544766
Sv2b	-0.359367	-0.193461
Stx1a	-0.340192	-0.0365605
Syt1	-0.340113	0.00503718
Cdk16	-0.33848	-0.27224
Sv2c	-0.327392	0.0421053
Scamp5	-0.318764	0.0199689
Rph3a	-0.315398	-0.0772168
Rims4	-0.309706	-0.240423
Aak1	-0.308277	-0.498361
Amph	-0.284192	-0.487882
Synj2	-0.263102	0.274294
Vamp7	-0.211712	0.150791
Kcnd2	-0.205216	0.283146
Lin7b	-0.202075	-0.340208
Syp	-0.175758	-0.135149
Rims1	-0.147664	0.125566
Dnm2	-0.143537	0.349627
Dtnbp1	-0.119506	-0.0453978
Snca	-0.108341	-0.477112
Vamp2	-0.0986742	-0.00185822
Rims2	-0.0968036	0.284385
Synpr	-0.0966465	-0.048606
Snap25	-0.0674616	0.0523089
Tmem163	-0.00747555	0.155753
Rab11b	0.0136439	0.0807953
Syt2	0.107021	0.316668
Rab3a	0.112648	-0.250783
Snapin	0.117679	0.0551621
Vamp1	0.127438	0.274707
Unc13c	0.132578	0.265236
Vamp3	0.162254	0.0154016
Kif1b	0.234301	-0.117571
Syn3	0.2844	-0.434673
Rabac1	0.295607	0.0746738
Dbnl	0.30111	-0.0591425
Inpp4a	0.325752	0.0943443
Rusc1	0.336038	-0.0442877
Tor1a	0.343685	0.118633
Trim9	0.356676	-0.446038
Syn1	0.367868	-0.641597
Kif3b	0.395907	-0.111225
Cadps2	0.406409	0.074066
Sh3gl2	0.415863	-0.0384319
Cadps	0.461734	-0.120881
Rims3	0.466979	0.186359
Dmxl2	0.503482	-0.462204
Kif1a	0.54594	0.0104586

## Sheet: Ext. Data Figure 8d
Gene	r_Cognition	r_Age
Shank3	-0.803943	0.328911
Homer2	-0.747849	0.307705
Magi2	-0.735304	0.106332
Dlg4	-0.732107	0.143806
Rimbp2	-0.714757	0.201262
Homer1	-0.682008	0.0836976
Ank3	-0.657293	0.372809
Snph	-0.600592	0.310757
Ppp1r9b	-0.577952	-0.0835974
Map1b	-0.576361	-0.211678
Scrib	-0.538197	0.423824
Bsn	-0.529592	0.198543
Dlg1	-0.488455	-0.16951
Erc2	-0.480392	0.0120344
Lrrc7	-0.449949	0.0792017
Synpo	-0.390194	-0.362617
Lrrtm2	-0.230099	0.301328
Dlgap2	-0.218439	-0.279008
Tanc2	-0.190813	-0.0100825
Dlgap3	-0.174111	-0.10241
Dlg2	-0.164231	-0.214232
Erc1	-0.149861	-0.149452
Emb	-0.131365	0.334747
Sipa1l1	-0.120935	-0.295271
Lin7a	-0.118929	-0.102181
Mpp2	-0.118233	-0.303239
Cnih2	-0.10465	-0.377949
Neto1	-0.0848959	-0.143142
Shank2	-0.0712936	0.142814
Shank1	-0.0470415	0.362382
Lin7c	-0.045037	0.202097
Syndig1	-0.00845395	-0.160442
Prrt1	-0.00341762	-0.306056
Pclo	0.00270151	-0.123366
Anks1b	0.0143334	-0.211589
Ophn1	0.0422764	-0.270386
Dlgap1	0.0448716	-0.105456
Sh2d5	0.0686158	-0.205378
Strn4	0.0920519	-0.471954
Cttn	0.206546	-0.611094
Akap5	0.226693	-0.409516
Cplx3	0.231662	-0.16987
Homer3	0.239079	0.246166
Srgap2	0.241256	-0.586697
Cplx1	0.307843	-0.0152269
Grid2ip	0.310331	0.186347
Cplx2	0.317805	-0.249556
Gphn	0.328802	-0.0213037
Tanc1	0.335741	0.333772
Dtnb	0.355739	-0.216096
Syn2	0.399548	-0.447198
Trappc4	0.409541	-0.0940199
Dok7	0.506694	0.0502771
Pdlim5	0.606498	0.109501
Arhgef9	0.607444	-0.0593481
Pick1	0.638503	-0.220985
Ctbp2	0.748778	0.153257
